# Supplementary material for: Origins of glycan selectivity in streptococcal Siglec-like adhesins suggest mechanisms of receptor adaptation
Source: Nat Commun. 2022 May 18;13:2753. doi: 10.1038/s41467-022-30509-y (PMC9117288; doi:10.1038/s41467-022-30509-y)
Supplement: Supplementary file 4 — Supplementary Dataset 1 [file 41467_2022_30509_MOESM4_ESM.xlsx]

## Sheet: Sheet1
Chart ID	Sample (conc.) Secondary (conc.) Barcode# Slide # Request # Date Initials
1	Gala-Sp8
2	Glca-Sp8
3	Mana-Sp8
4	GalNAca-Sp8
5	GalNAca-Sp15
6	Fuca-Sp8
7	Fuca-Sp9
8	Rhaa-Sp8
9	Neu5Aca-Sp8
10	Neu5Aca-Sp11
11	Neu5Acb-Sp8
12	Galb-Sp8
13	Glcb-Sp8
14	Manb-Sp8
15	GalNAcb-Sp8
16	GlcNAcb-Sp0
17	GlcNAcb-Sp8
18	GlcN(Gc)b-Sp8
19	Galb1-4GlcNAcb1-6(Galb1-4GlcNAcb1-3)GalNAca-Sp8
20	Galb1-4GlcNAcb1-6(Galb1-4GlcNAcb1-3)GalNAc-Sp14
21	GlcNAcb1-6(GlcNAcb1-4)(GlcNAcb1-3)GlcNAc-Sp8
22	6S(3S)Galb1-4(6S)GlcNAcb-Sp0
23	6S(3S)Galb1-4GlcNAcb-Sp0
24	(3S)Galb1-4(Fuca1-3)(6S)Glc-Sp0
25	(3S)Galb1-4Glcb-Sp8
26	(3S)Galb1-4(6S)Glcb-Sp0
27	(3S)Galb1-4(6S)Glcb-Sp8
28	(3S)Galb1-3(Fuca1-4)GlcNAcb-Sp8
29	(3S)Galb1-3GalNAca-Sp8
30	(3S)Galb1-3GlcNAcb-Sp0
31	(3S)Galb1-3GlcNAcb-Sp8
32	(3S)Galb1-4(Fuca1-3)GlcNAc-Sp0
33	(3S)Galb1-4(Fuca1-3)GlcNAc-Sp8
34	(3S)Galb1-4(6S)GlcNAcb-Sp0
35	(3S)Galb1-4(6S)GlcNAcb-Sp8
36	(3S)Galb1-4GlcNAcb-Sp0
37	(3S)Galb1-4GlcNAcb-Sp8
38	(3S)Galb-Sp8
39	(6S)(4S)Galb1-4GlcNAcb-Sp0
40	(4S)Galb1-4GlcNAcb-Sp8
41	(6P)Mana-Sp8
42	(6S)Galb1-4Glcb-Sp0
43	(6S)Galb1-4Glcb-Sp8
44	(6S)Galb1-4GlcNAcb-Sp8
45	(6S)Galb1-4(6S)Glcb-Sp8
46	Neu5Aca2-3(6S)Galb1-4GlcNAcb-Sp8
47	(6S)GlcNAcb-Sp8
48	Neu5,9Ac2a-Sp8
49	Neu5,9Ac2a2-6Galb1-4GlcNAcb-Sp8
50	Mana1-6(Mana1-3)Manb1-4GlcNAcb1-4GlcNAcb-Sp12
51	Mana1-6(Mana1-3)Manb1-4GlcNAcb1-4GlcNAcb-Sp13
52	GlcNAcb1-2Mana1-6(GlcNAcb1-2Mana1-3)Manb1-4GlcNAcb1-4GlcNAcb-Sp12
53	GlcNAcb1-2Mana1-6(GlcNAcb1-2Mana1-3)Manb1-4GlcNAcb1-4GlcNAcb-Sp13
54	Galb1-4GlcNAcb1-2Mana1-6(Galb1-4GlcNAcb1-2Mana1-3)Manb1-4GlcNAcb1-4GlcNAcb-Sp12
55	Neu5Aca2-6Galb1-4GlcNAcb1-2Mana1-6(Neu5Aca2-6Galb1-4GlcNAcb1-2Mana1-3)Manb1-4GlcNAcb1-4GlcNAcb-Sp12
56	Neu5Aca2-6Galb1-4GlcNAcb1-2Mana1-6(Neu5Aca2-6Galb1-4GlcNAcb1-2Man-a1-3)Manb1-4GlcNAcb1-4GlcNAcb-Sp21
57	Neu5Aca2-6Galb1-4GlcNAcb1-2Mana1-6(Neu5Aca2-6Galb1-4GlcNAcb1-2Mana1-3)Manb1-4GlcNAcb1-4GlcNAcb-Sp24
58	Fuca1-2Galb1-3GalNAcb1-3Gala-Sp9
59	Fuca1-2Galb1-3GalNAcb1-3Gala1-4Galb1-4Glcb-Sp9
60	Fuca1-2Galb1-3(Fuca1-4)GlcNAcb-Sp8
61	Fuca1-2Galb1-3GalNAca-Sp8
62	Fuca1-2Galb1-3GalNAca-Sp14
63	Fuca1-2Galb1-3GalNAcb1-4(Neu5Aca2-3)Galb1-4Glcb-Sp0
64	Fuca1-2Galb1-3GalNAcb1-4(Neu5Aca2-3)Galb1-4Glcb-Sp9
65	Fuca1-2Galb1-3GlcNAcb1-3Galb1-4Glcb-Sp8
66	Fuca1-2Galb1-3GlcNAcb1-3Galb1-4Glcb-Sp10
67	Fuca1-2Galb1-3GlcNAcb-Sp0
68	Fuca1-2Galb1-3GlcNAcb-Sp8
69	Fuca1-2Galb1-4(Fuca1-3)GlcNAcb1-3Galb1-4(Fuca1-3)GlcNAcb-Sp0
70	Fuca1-2Galb1-4(Fuca1-3)GlcNAcb1-3Galb1-4(Fuca1-3)GlcNAcb1-3Galb1-4(Fuca1-3)GlcNAcb-Sp0
71	Fuca1-2Galb1-4(Fuca1-3)GlcNAcb-Sp0
72	Fuca1-2Galb1-4(Fuca1-3)GlcNAcb-Sp8
73	Fuca1-2Galb1-4GlcNAcb1-3Galb1-4GlcNAcb-Sp0
74	Fuca1-2Galb1-4GlcNAcb1-3Galb1-4GlcNAcb1-3Galb1-4GlcNAcb-Sp0
75	Fuca1-2Galb1-4GlcNAcb-Sp0
76	Fuca1-2Galb1-4GlcNAcb-Sp8
77	Fuca1-2Galb1-4Glcb-Sp0
78	Fuca1-2Galb-Sp8
79	Fuca1-3GlcNAcb-Sp8
80	Fuca1-4GlcNAcb-Sp8
81	Fucb1-3GlcNAcb-Sp8
82	GalNAca1-3(Fuca1-2)Galb1-3GlcNAcb-Sp0
83	GalNAca1-3(Fuca1-2)Galb1-4(Fuca1-3)GlcNAcb-Sp0
84	(3S)Galb1-4(Fuca1-3)Glcb-Sp0
85	GalNAca1-3(Fuca1-2)Galb1-4GlcNAcb-Sp0
86	GalNAca1-3(Fuca1-2)Galb1-4GlcNAcb-Sp8
87	GalNAca1-3(Fuca1-2)Galb1-4Glcb-Sp0
88	GlcNAcb1-3Galb1-3GalNAca-Sp8
89	GalNAca1-3(Fuca1-2)Galb-Sp8
90	GalNAca1-3(Fuca1-2)Galb-Sp18
91	GalNAca1-3GalNAcb-Sp8
92	GalNAca1-3Galb-Sp8
93	GalNAca1-4(Fuca1-2)Galb1-4GlcNAcb-Sp8
94	GalNAcb1-3GalNAca-Sp8
95	GalNAcb1-3(Fuca1-2)Galb-Sp8
96	GalNAcb1-3Gala1-4Galb1-4GlcNAcb-Sp0
97	GalNAcb1-4(Fuca1-3)GlcNAcb-Sp0
98	GalNAcb1-4GlcNAcb-Sp0
99	GalNAcb1-4GlcNAcb-Sp8
100	Gala1-2Galb-Sp8
101	Gala1-3(Fuca1-2)Galb1-3GlcNAcb-Sp0
102	Gala1-3(Fuca1-2)Galb1-3GlcNAcb-Sp8
103	Gala1-3(Fuca1-2)Galb1-4(Fuca1-3)GlcNAcb-Sp0
104	Gala1-3(Fuca1-2)Galb1-4(Fuca1-3)GlcNAcb-Sp8
105	Gala1-3(Fuca1-2)Galb1-4GlcNAc-Sp0
106	Gala1-3(Fuca1-2)Galb1-4Glcb-Sp0
107	Gala1-3(Fuca1-2)Galb-Sp8
108	Gala1-3(Fuca1-2)Galb-Sp18
109	Gala1-4(Gala1-3)Galb1-4GlcNAcb-Sp8
110	Gala1-3GalNAca-Sp8
111	Gala1-3GalNAca-Sp16
112	Gala1-3GalNAcb-Sp8
113	Gala1-3Galb1-4(Fuca1-3)GlcNAcb-Sp8
114	Gala1-3Galb1-3GlcNAcb-Sp0
115	Gala1-3Galb1-4GlcNAcb-Sp8
116	Gala1-3Galb1-4Glcb-Sp0
117	Gala1-3Galb1-4Glc-Sp10
118	Gala1-3Galb-Sp8
119	Gala1-4(Fuca1-2)Galb1-4GlcNAcb-Sp8
120	Gala1-4Galb1-4GlcNAcb-Sp0
121	Gala1-4Galb1-4GlcNAcb-Sp8
122	Gala1-4Galb1-4Glcb-Sp0
123	Gala1-4GlcNAcb-Sp8
124	Gala1-6Glcb-Sp8
125	Galb1-2Galb-Sp8
126	Galb1-3(Fuca1-4)GlcNAcb1-3Galb1-4(Fuca1-3)GlcNAcb-Sp0
127	Galb1-3GlcNAcb1-3Galb1-4(Fuca1-3)GlcNAcb-Sp0
128	Galb1-3(Fuca1-4)GlcNAc-Sp0
129	Galb1-3(Fuca1-4)GlcNAc-Sp8
130	Fuca1-4(Galb1-3)GlcNAcb-Sp8
131	Galb1-4GlcNAcb1-6GalNAca-Sp8
132	Galb1-4GlcNAcb1-6GalNAc-Sp14
133	GlcNAcb1-6(Galb1-3)GalNAca-Sp8
134	GlcNAcb1-6(Galb1-3)GalNAca-Sp14
135	Neu5Aca2-6(Galb1-3)GalNAca-Sp8
136	Neu5Aca2-6(Galb1-3)GalNAca-Sp14
137	Neu5Acb2-6(Galb1-3)GalNAca-Sp8
138	Neu5Aca2-6(Galb1-3)GlcNAcb1-4Galb1-4Glcb-Sp10
139	Galb1-3GalNAca-Sp8
140	Galb1-3GalNAca-Sp14
141	Galb1-3GalNAca-Sp16
142	Galb1-3GalNAcb-Sp8
143	Galb1-3GalNAcb1-3Gala1-4Galb1-4Glcb-Sp0
144	Galb1-3GalNAcb1-4(Neu5Aca2-3)Galb1-4Glcb-Sp0
145	Galb1-3GalNAcb1-4Galb1-4Glcb-Sp8
146	Galb1-3Galb-Sp8
147	Galb1-3GlcNAcb1-3Galb1-4GlcNAcb-Sp0
148	Galb1-3GlcNAcb1-3Galb1-4Glcb-Sp10
149	Galb1-3GlcNAcb-Sp0
150	Galb1-3GlcNAcb-Sp8
151	Galb1-4(Fuca1-3)GlcNAcb-Sp0
152	Galb1-4(Fuca1-3)GlcNAcb-Sp8
153	Galb1-4(Fuca1-3)GlcNAcb1-3Galb1-4(Fuca1-3)GlcNAcb-Sp0
154	Galb1-4(Fuca1-3)GlcNAcb1-3Galb1-4(Fuca1-3)GlcNAcb1-3Galb1-4(Fuca1-3)GlcNAcb-Sp0
155	Galb1-4(6S)Glcb-Sp0
156	Galb1-4(6S)Glcb-Sp8
157	Galb1-4GalNAca1-3(Fuca1-2)Galb1-4GlcNAcb-Sp8
158	Galb1-4GalNAcb1-3(Fuca1-2)Galb1-4GlcNAcb-Sp8
159	Galb1-4GlcNAcb1-3GalNAca-Sp8
160	Galb1-4GlcNAcb1-3GalNAc-Sp14
161	Galb1-4GlcNAcb1-3Galb1-4(Fuca1-3)GlcNAcb1-3Galb1-4(Fuca1-3)GlcNAcb-Sp0
162	Galb1-4GlcNAcb1-3Galb1-4GlcNAcb1-3Galb1-4GlcNAcb-Sp0
163	Galb1-4GlcNAcb1-3Galb1-4GlcNAcb-Sp0
164	Galb1-4GlcNAcb1-3Galb1-4Glcb-Sp0
165	Galb1-4GlcNAcb1-3Galb1-4Glcb-Sp8
166	Galb1-4GlcNAcb1-6(Galb1-3)GalNAca-Sp8
167	Galb1-4GlcNAcb1-6(Galb1-3)GalNAc-Sp14
168	Galb1-4GlcNAcb-Sp0
169	Galb1-4GlcNAcb-Sp8
170	Galb1-4GlcNAcb-Sp23
171	Galb1-4Glcb-Sp0
172	Galb1-4Glcb-Sp8
173	GlcNAca1-3Galb1-4GlcNAcb-Sp8
174	GlcNAca1-6Galb1-4GlcNAcb-Sp8
175	GlcNAcb1-2Galb1-3GalNAca-Sp8
176	GlcNAcb1-6(GlcNAcb1-3)GalNAca-Sp8
177	GlcNAcb1-6(GlcNAcb1-3)GalNAca-Sp14
178	GlcNAcb1-6(GlcNAcb1-3)Galb1-4GlcNAcb-Sp8
179	GlcNAcb1-3GalNAca-Sp8
180	GlcNAcb1-3GalNAca-Sp14
181	GlcNAcb1-3Galb-Sp8
182	GlcNAcb1-3Galb1-4GlcNAcb-Sp0
183	GlcNAcb1-3Galb1-4GlcNAcb-Sp8
184	GlcNAcb1-3Galb1-4GlcNAcb1-3Galb1-4GlcNAcb-Sp0
185	GlcNAcb1-3Galb1-4Glcb-Sp0
186	GlcNAcb1-4-MDPLys
187	GlcNAcb1-6(GlcNAcb1-4)GalNAca-Sp8
188	GlcNAcb1-4Galb1-4GlcNAcb-Sp8
189	GlcNAcb1-4GlcNAcb1-4GlcNAcb1-4GlcNAcb1-4GlcNAcb1-4GlcNAcb1-Sp8
190	GlcNAcb1-4GlcNAcb1-4GlcNAcb1-4GlcNAcb1-4GlcNAcb1-Sp8
191	GlcNAcb1-4GlcNAcb1-4GlcNAcb-Sp8
192	GlcNAcb1-6GalNAca-Sp8
193	GlcNAcb1-6GalNAca-Sp14
194	GlcNAcb1-6Galb1-4GlcNAcb-Sp8
195	Glca1-4Glcb-Sp8
196	Glca1-4Glca-Sp8
197	Glca1-6Glca1-6Glcb-Sp8
198	Glcb1-4Glcb-Sp8
199	Glcb1-6Glcb-Sp8
200	G-ol-Sp8
201	GlcAa-Sp8
202	GlcAb-Sp8
203	GlcAb1-3Galb-Sp8
204	GlcAb1-6Galb-Sp8
205	KDNa2-3Galb1-3GlcNAcb-Sp0
206	KDNa2-3Galb1-4GlcNAcb-Sp0
207	Mana1-2Mana1-2Mana1-3Mana-Sp9
208	Mana1-2Mana1-6(Mana1-2Mana1-3)Mana-Sp9
209	Mana1-2Mana1-3Mana-Sp9
210	Mana1-2Mana1-6(Mana1-2Mana1-3)Mana1-6(Mana1-2Mana1-2Mana1-3)Manb1-4GlcNAcb1-4GlcNAcb-Sp12
211	Mana1-6(Mana1-3)Mana-Sp9
212	Mana1-2Mana1-2Mana1-6(Mana1-3)Mana-Sp9
213	Mana1-6(Mana1-3)Mana1-6(Mana1-2Mana1-3)Manb1-4GlcNAcb1-4GlcNAcb-Sp12
214	Mana1-6(Mana1-3)Mana1-6(Mana1-3)Manb1-4GlcNAcb1-4GlcNAcb-Sp12
215	Manb1-4GlcNAcb-Sp0
216	Neu5Aca2-3Galb1-4GlcNAcb1-3Galb1-4(Fuca1-3)GlcNAcb-Sp0
217	(3S)Galb1-4(Fuca1-3)(6S)GlcNAcb-Sp8
218	Fuca1-2(6S)Galb1-4GlcNAcb-Sp0
219	Fuca1-2Galb1-4(6S)GlcNAcb-Sp8
220	Fuca1-2(6S)Galb1-4(6S)Glcb-Sp0
221	Neu5Aca2-3Galb1-3GalNAca-Sp8
222	Neu5Aca2-3Galb1-3GalNAca-Sp14
223	GalNAcb1-4(Neu5Aca2-8Neu5Aca2-8Neu5Aca2-8Neu5Aca2-3)Galb1-4Glcb-Sp0
224	GalNAcb1-4(Neu5Aca2-8Neu5Aca2-8Neu5Aca2-3)Galb1-4Glcb-Sp0
225	Neu5Aca2-8Neu5Aca2-8Neu5Aca2-3Galb1-4Glcb-Sp0
226	GalNAcb1-4(Neu5Aca2-8Neu5Aca2-3)Galb1-4Glcb-Sp0
227	Neu5Aca2-8Neu5Aca2-8Neu5Aca-Sp8
228	GalNAcb1-4(Neu5Aca2-3)Galb1-4GlcNAcb-Sp0
229	GalNAcb1-4(Neu5Aca2-3)Galb1-4GlcNAcb-Sp8
230	GalNAcb1-4(Neu5Aca2-3)Galb1-4Glcb-Sp0
231	Neu5Aca2-3Galb1-3GalNAcb1-4(Neu5Aca2-3)Galb1-4Glcb-Sp0
232	Neu5Aca2-6(Neu5Aca2-3)GalNAca-Sp8
233	Neu5Aca2-3GalNAca-Sp8
234	Neu5Aca2-3GalNAcb1-4GlcNAcb-Sp0
235	Neu5Aca2-3Galb1-3(6S)GlcNAc-Sp8
236	Neu5Aca2-3Galb1-3(Fuca1-4)GlcNAcb-Sp8
237	Neu5Aca2-3Galb1-3(Fuca1-4)GlcNAcb1-3Galb1-4(Fuca1-3)GlcNAcb-Sp0
238	Neu5Aca2-3Galb1-4(Neu5Aca2-3Galb1-3)GlcNAcb-Sp8
239	Neu5Aca2-3Galb1-3(6S)GalNAca-Sp8
240	Neu5Aca2-6(Neu5Aca2-3Galb1-3)GalNAca-Sp8
241	Neu5Aca2-6(Neu5Aca2-3Galb1-3)GalNAca-Sp14
242	Neu5Aca2-3Galb-Sp8
243	Neu5Aca2-3Galb1-3GalNAcb1-3Gala1-4Galb1-4Glcb-Sp0
244	Neu5Aca2-3Galb1-3GlcNAcb1-3Galb1-4GlcNAcb-Sp0
245	Fuca1-2(6S)Galb1-4Glcb-Sp0
246	Neu5Aca2-3Galb1-3GlcNAcb-Sp0
247	Neu5Aca2-3Galb1-4(6S)GlcNAcb-Sp8
248	Neu5Aca2-3Galb1-4(Fuca1-3)(6S)GlcNAcb-Sp8
249	Neu5Aca2-3Galb1-4(Fuca1-3)GlcNAcb1-3Galb1-4(Fuca1-3)GlcNAcb1-3Galb1-4(Fuca1-3)GlcNAcb-Sp0
250	Neu5Aca2-3Galb1-4(Fuca1-3)GlcNAcb-Sp0
251	Neu5Aca2-3Galb1-4(Fuca1-3)GlcNAcb-Sp8
252	Neu5Aca2-3Galb1-4(Fuca1-3)GlcNAcb1-3Galb-Sp8
253	Neu5Aca2-3Galb1-4(Fuca1-3)GlcNAcb1-3Galb1-4GlcNAcb-Sp8
254	Neu5Aca2-3Galb1-4GlcNAcb1-3Galb1-4GlcNAcb1-3Galb1-4GlcNAcb-Sp0
255	Neu5Aca2-3Galb1-4GlcNAcb-Sp0
256	Neu5Aca2-3Galb1-4GlcNAcb-Sp8
257	Neu5Aca2-3Galb1-4GlcNAcb1-3Galb1-4GlcNAcb-Sp0
258	Fuca1-2Galb1-4(6S)Glcb-Sp0
259	Neu5Aca2-3Galb1-4Glcb-Sp0
260	Neu5Aca2-3Galb1-4Glcb-Sp8
261	Neu5Aca2-6GalNAca-Sp8
262	Neu5Aca2-6GalNAcb1-4GlcNAcb-Sp0
263	Neu5Aca2-6Galb1-4(6S)GlcNAcb-Sp8
264	Neu5Aca2-6Galb1-4GlcNAcb-Sp0
265	Neu5Aca2-6Galb1-4GlcNAcb-Sp8
266	Neu5Aca2-6Galb1-4GlcNAcb1-3Galb1-4(Fuca1-3)GlcNAcb1-3Galb1-4(Fuca1-3)GlcNAcb-Sp0
267	Neu5Aca2-6Galb1-4GlcNAcb1-3Galb1-4GlcNAcb-Sp0
268	Neu5Aca2-6Galb1-4Glcb-Sp0
269	Neu5Aca2-6Galb1-4Glcb-Sp8
270	Neu5Aca2-6Galb-Sp8
271	Neu5Aca2-8Neu5Aca-Sp8
272	Neu5Aca2-8Neu5Aca2-3Galb1-4Glcb-Sp0
273	Galb1-3(Fuca1-4)GlcNAcb1-3Galb1-3(Fuca1-4)GlcNAcb-Sp0
274	Neu5Acb2-6GalNAca-Sp8
275	Neu5Acb2-6Galb1-4GlcNAcb-Sp8
276	Neu5Gca2-3Galb1-3(Fuca1-4)GlcNAcb-Sp0
277	Neu5Gca2-3Galb1-3GlcNAcb-Sp0
278	Neu5Gca2-3Galb1-4(Fuca1-3)GlcNAcb-Sp0
279	Neu5Gca2-3Galb1-4GlcNAcb-Sp0
280	Neu5Gca2-3Galb1-4Glcb-Sp0
281	Neu5Gca2-6GalNAca-Sp0
282	Neu5Gca2-6Galb1-4GlcNAcb-Sp0
283	Neu5Gca-Sp8
284	Neu5Aca2-3Galb1-4GlcNAcb1-6(Galb1-3)GalNAca-Sp14
285	Galb1-3GlcNAcb1-3Galb1-3GlcNAcb-Sp0
286	Galb1-4(Fuca1-3)(6S)GlcNAcb-Sp0
287	Galb1-4(Fuca1-3)(6S)Glcb-Sp0
288	Galb1-4(Fuca1-3)GlcNAcb1-3Galb1-3(Fuca1-4)GlcNAcb-Sp0
289	Galb1-4GlcNAcb1-3Galb1-3GlcNAcb-Sp0
290	Neu5Aca2-3Galb1-3GlcNAcb1-3Galb1-3GlcNAcb-Sp0
291	Neu5Aca2-3Galb1-4GlcNAcb1-3Galb1-3GlcNAcb-Sp0
292	4S(3S)Galb1-4GlcNAcb-Sp0
293	(6S)Galb1-4(6S)GlcNAcb-Sp0
294	(6P)Glcb-Sp10
295	Neu5Aca2-3Galb1-4(Fuca1-3)GlcNAcb1-6(Galb1-3)GalNAca-Sp14
296	Galb1-3Galb1-4GlcNAcb-Sp8
297	Neu5Aca2-6Galb1-4GlcNAcb1-2Mana1-6(Galb1-4GlcNAcb1-2Mana1-3)Manb1-4GlcNAcb1-4GlcNAcb-Sp12
298	Galb1-4GlcNAcb1-6(Galb1-4GlcNAcb1-3)Galb1-4GlcNAc-Sp0
299	GlcNAcb1-6(Galb1-4GlcNAcb1-3)Galb1-4GlcNAc-Sp0
300	Galb1-4GlcNAca1-6Galb1-4GlcNAcb-Sp0
301	Galb1-4GlcNAcb1-6Galb1-4GlcNAcb-Sp0
302	GalNAcb1-3Galb-Sp8
303	GlcAb1-3GlcNAcb-Sp8
304	Neu5Aca2-6Galb1-4GlcNAcb1-2Mana1-6(GlcNAcb1-2Mana1-3)Manb1-4GlcNAcb1-4GlcNAcb-Sp12
305	GlcNAcb1-3Man-Sp10
306	GlcNAcb1-4GlcNAcb-Sp10
307	GlcNAcb1-4GlcNAcb-Sp12
308	MurNAcb1-4GlcNAcb-Sp10
309	Mana1-6Manb-Sp10
310	Mana1-6(Mana1-3)Mana1-6(Mana1-3)Manb-Sp10
311	Mana1-2Mana1-6(Mana1-3)Mana1-6(Mana1-2Mana1-2Mana1-3)Mana-Sp9
312	Mana1-2Mana1-6(Mana1-2Mana1-3)Mana1-6(Mana1-2Mana1-2Mana1-3)Mana-Sp9
313	Neu5Aca2-3Galb1-4GlcNAcb1-6(Neu5Aca2-3Galb1-3)GalNAca-Sp14
314	Neu5Aca2-6Galb1-4GlcNAcb1-2Mana1-6(Neu5Aca2-3Galb1-4GlcNAcb1-2Mana1-3)Manb1-4GlcNAcb1-4GlcNAcb-Sp12
315	Galb1-4GlcNAcb1-2Mana1-6(Neu5Aca2-6Galb1-4GlcNAcb1-2Mana1-3)Manb1-4GlcNAcb1-4GlcNAcb-Sp12
316	Neu5Aca2-8Neu5Acb-Sp17
317	Neu5Aca2-8Neu5Aca2-8Neu5Acb-Sp8
318	Neu5Gcb2-6Galb1-4GlcNAc-Sp8
319	Galb1-3GlcNAcb1-2Mana1-6(Galb1-3GlcNAcb1-2Mana1-3)Manb1-4GlcNAcb1-4GlcNAcb-Sp19
320	Neu5Aca2-3Galb1-4GlcNAcb1-2Mana1-6(Neu5Aca2-3Galb1-4GlcNAcb1-2Mana1-3)Manb1-4GlcNAcb1-4GlcNAcb-Sp12
321	Neu5Aca2-3Galb1-4GlcNAcb1-2Mana1-6(Neu5Aca2-6Galb1-4GlcNAcb1-2Mana1-3)Manb1-4GlcNAcb1-4GlcNAcb-Sp12
322	Galb1-4(Fuca1-3)GlcNAcb1-2Mana1-6(Galb1-4(Fuca1-3)GlcNAcb1-2Mana1-3)Manb1-4GlcNAcb1-4GlcNAcb-Sp20
323	Neu5,9Ac2a2-3Galb1-3GlcNAcb-Sp0
324	Neu5Aca2-6Galb1-4GlcNAcb1-3Galb1-3GlcNAcb-Sp0
325	Neu5Aca2-3Galb1-3(Fuca1-4)GlcNAcb1-3Galb1-3(Fuca1-4)GlcNAcb-Sp0
326	Neu5Aca2-6Galb1-4GlcNAcb1-3Galb1-4GlcNAcb1-3Galb1-4GlcNAcb-Sp0
327	Gala1-4Galb1-4GlcNAcb1-3Galb1-4Glcb-Sp0
328	GalNAcb1-3Gala1-4Galb1-4GlcNAcb1-3Galb1-4Glcb-Sp0
329	GalNAca1-3(Fuca1-2)Galb1-4GlcNAcb1-3Galb1-4GlcNAcb-Sp0
330	GalNAca1-3(Fuca1-2)Galb1-4GlcNAcb1-3Galb1-4GlcNAcb1-3Galb1-4GlcNAcb-Sp0
331	Neu5Aca2-3Galb1-4(Fuca1-3)GlcNAcb1-6(Neu5Aca2-3Galb1-3)GalNAc-Sp14
332	GlcNAca1-4Galb1-4GlcNAcb1-3Galb1-4GlcNAcb1-3Galb1-4GlcNAcb-Sp0
333	GlcNAca1-4Galb1-4GlcNAcb-Sp0
334	GlcNAca1-4Galb1-3GlcNAcb-Sp0
335	GlcNAca1-4Galb1-4GlcNAcb1-3Galb1-4Glcb-Sp0
336	GlcNAca1-4Galb1-4GlcNAcb1-3Galb1-4(Fuca1-3)GlcNAcb1-3Galb1-4(Fuca1-3)GlcNAcb-Sp0
337	GlcNAca1-4Galb1-4GlcNAcb1-3Galb1-4GlcNAcb-Sp0
338	GlcNAca1-4Galb1-3GalNAc-Sp14
339	Neu5Aca2-6Galb1-4GlcNAcb1-2Mana1-6(Mana1-3)Manb1-4GlcNAcb1-4GlcNAc-Sp12
340	Mana1-6(Neu5Aca2-6Galb1-4GlcNAcb1-2Mana1-3)Manb1-4GlcNAcb1-4GlcNAc-Sp12
341	Neu5Aca2-6Galb1-4GlcNAcb1-2Mana1-6Manb1-4GlcNAcb1-4GlcNAc-Sp12
342	Neu5Aca2-6Galb1-4GlcNAcb1-2Mana1-3Manb1-4GlcNAcb1-4GlcNAc-Sp12
343	Galb1-4GlcNAcb1-2Mana1-3Manb1-4GlcNAcb1-4GlcNAc-Sp12
344	Galb1-4GlcNAcb1-2Mana1-6Manb1-4GlcNAcb1-4GlcNAc-Sp12
345	Mana1-6(Galb1-4GlcNAcb1-2Mana1-3)Manb1-4GlcNAcb1-4GlcNAcb-Sp12
346	GlcNAcb1-2Mana1-6(GlcNAcb1-2Mana1-3)Manb1-4GlcNAcb1-4(Fuca1-6)GlcNAcb-Sp22
347	Galb1-4GlcNAcb1-2Mana1-6(Galb1-4GlcNAcb1-2Mana1-3)Manb1-4GlcNAcb1-4(Fuca1-6)GlcNAcb-Sp22
348	Galb1-3GlcNAcb1-2Mana1-6(Galb1-3GlcNAcb1-2Mana1-3)Manb1-4GlcNAcb1-4(Fuca1-6)GlcNAcb-Sp22
349	(6S)GlcNAcb1-3Galb1-4GlcNAcb-Sp0
350	KDNa2-3Galb1-4(Fuca1-3)GlcNAc-Sp0
351	KDNa2-6Galb1-4GlcNAc-Sp0
352	KDNa2-3Galb1-4Glc-Sp0
353	KDNa2-3Galb1-3GalNAca-Sp14
354	Fuca1-2Galb1-3GlcNAcb1-2Mana1-6(Fuca1-2Galb1-3GlcNAcb1-2Mana1-3)Manb1-4GlcNAcb1-4GlcNAcb-Sp20
355	Fuca1-2Galb1-4GlcNAcb1-2Mana1-6(Fuca1-2Galb1-4GlcNAcb1-2Mana1-3)Manb1-4GlcNAcb1-4GlcNAcb-Sp20
356	Fuca1-2Galb1-4(Fuca1-3)GlcNAcb1-2Mana1-6(Fuca1-2Galb1-4(Fuca1-3)GlcNAcb1-2Mana1-3)Manb1-4GlcNAcb1-4GlcNAb-Sp20
357	Gala1-3Galb1-4GlcNAcb1-2Mana1-6(Gala1-3Galb1-4GlcNAcb1-2Mana1-3)Manb1-4GlcNAcb1-4GlcNAcb-Sp20
358	Galb1-4GlcNAcb1-2Mana1-6(Mana1-3)Manb1-4GlcNAcb1-4GlcNAcb-Sp12
359	Fuca1-4(Galb1-3)GlcNAcb1-2Mana1-6(Fuca1-4(Galb1-3)GlcNAcb1-2Mana1-3)Manb1-4GlcNAcb1-4(Fuca1-6)GlcNAcb-Sp22
360	Neu5Aca2-6GlcNAcb1-4GlcNAc-Sp21
361	Neu5Aca2-6GlcNAcb1-4GlcNAcb1-4GlcNAc-Sp21
362	Galb1-4(Fuca1-3)GlcNAcb1-6(Fuca1-2Galb1-4GlcNAcb1-3)Galb1-4Glc-Sp21
363	Galb1-4GlcNAcb1-2Mana1-6(Galb1-4GlcNAcb1-4(Galb1-4GlcNAcb1-2)Mana1-3)Manb1-4GlcNAcb1-4GlcNAc-Sp21
364	GalNAca1-3(Fuca1-2)Galb1-4GlcNAcb1-2Mana1-6(GalNAca1-3(Fuca1-2)Galb1-4GlcNAcb1-2Mana1-3)Manb1-4GlcNAcb1-4GlcNAcb-Sp20
365	Gala1-3(Fuca1-2)Galb1-4GlcNAcb1-2Mana1-6(Gala1-3(Fuca1-2)Galb1-4GlcNAcb1-2Mana1-3)Manb1-4GlcNAcb1-4GlcNAcb-Sp20
366	Gala1-3Galb1-4(Fuca1-3)GlcNAcb1-2Mana1-6(Gala1-3Galb1-4(Fuca1-3)GlcNAcb1-2Mana1-3)Manb1-4GlcNAcb1-4GlcNAcb-Sp20
367	GalNAca1-3(Fuca1-2)Galb1-3GlcNAcb1-2Mana1-6(GalNAca1-3(Fuca1-2)Galb1-3GlcNAcb1-2Mana1-3)Manb1-4GlcNAcb1-4GlcNAcb-Sp20
368	Galα1-3(Fucα1-2)Galβ1-3GlcNAcβ1-2Manα1-6(Galcα1-3(Fucα1-2)Galβ1-3GlcNAcβ1-2Manα1-3)Manβ1-4GlcNAcβ1-4GlcNAcβ-Sp20
369	Fuca1-4(Fuca1-2Galb1-3)GlcNAcb1-2Mana1-3(Fuca1-4(Fuca1-2Galb1-3)GlcNAcb1-2Mana1-3)Manb1-4GlcNAcb1-4GlcNAcb-Sp19
370	Neu5Aca2-3Galb1-4GlcNAcb1-3GalNAc-Sp14
371	Neu5Aca2-6Galb1-4GlcNAcb1-3GalNAc-Sp14
372	Neu5Aca2-3Galb1-4(Fuca1-3)GlcNAcb1-3GalNAca-Sp14
373	GalNAcb1-4GlcNAcb1-2Mana1-6(GalNAcb1-4GlcNAcb1-2Mana1-3)Manb1-4GlcNAcb1-4GlcNAc-Sp12
374	Galb1-3GalNAca1-3(Fuca1-2)Galb1-4Glc-Sp0
375	Galb1-3GalNAca1-3(Fuca1-2)Galb1-4GlcNAc-Sp0
376	Galb1-3GlcNAcb1-3Galb1-4GlcNAcb1-6(Galb1-3GlcNAcb1-3)Galb1-4Glcb-Sp0
377	Galb1-4(Fuca1-3)GlcNAcb1-6(Galb1-3GlcNAcb1-3)Galb1-4Glc-Sp21
378	Galb1-4GlcNAcb1-6(Fuca1-4(Fuca1-2Galb1-3)GlcNAcb1-3)Galb1-4Glc-Sp21
379	Galb1-4(Fuca1-3)GlcNAcb1-6(Fuca1-4(Fuca1-2Galb1-3)GlcNAcb1-3)Galb1-4Glc-Sp21
380	Galb1-3GlcNAcb1-3Galb1-4(Fuca1-3)GlcNAcb1-6(Galb1-3GlcNAcb1-3)Galb1-4Glc-Sp21
381	Galb1-4GlcNAcb1-6(Galb1-4GlcNAcb1-2)Mana1-6(Galb1-4GlcNAcb1-4(Galb1-4GlcNAcb1-2)Mana1-3)Manb1-4GlcNAcb1-4GlcNAcb-Sp21
382	GlcNAcb1-2Mana1-6(GlcNAcb1-4(GlcNAcb1-2)Mana1-3)Manb1-4GlcNAcb1-4GlcNAc-Sp21
383	Fuca1-2Galb1-3GalNAca1-3(Fuca1-2)Galb1-4Glcb-Sp0
384	Fuca1-2Galb1-3GalNAca1-3(Fuca1-2)Galb1-4GlcNAcb-Sp0
385	Galb1-3GlcNAcb1-3GalNAca-Sp14
386	GalNAcb1-4(Neu5Aca2-3)Galb1-4GlcNAcb1-3GalNAca-Sp14
387	GalNAca1-3(Fuca1-2)Galb1-3GalNAca1-3(Fuca1-2)Galb1-4GlcNAcb-Sp0
388	Gala1-3Galb1-3GlcNAcb1-2Mana1-6(Gala1-3Galb1-3GlcNAcb1-2Mana1-3)Manb1-4GlcNAcb1-4GlcNAc-Sp19
389	Gala1-3Galb1-3(Fuca1-4)GlcNAcb1-2Mana1-6(Gala1-3Galb1-3(Fuca1-4)GlcNAcb1-2Mana1-3)Manb1-4GlcNAcb1-4GlcNAc-Sp19
390	GlcNAcb1-2Mana1-6(Galb1-4GlcNAcb1-2Mana1-3)Manb1-4GlcNAcb1-4GlcNAc-Sp12
391	Galb1-4GlcNAcb1-2Mana1-6(GlcNAcb1-2Mana1-3)Manb1-4GlcNAcb1-4GlcNAc-Sp12
392	Neu5Aca2-3Galb1-3GlcNAcb1-3GalNAca-Sp14
393	Fuca1-2Galb1-4GlcNAcb1-3GalNAca-Sp14
394	Galb1-4(Fuca1-3)GlcNAcb1-3GalNAca-Sp14
395	GalNAca1-3GalNAcb1-3Gala1-4Galb1-4GlcNAcb-Sp0
396	Gala1-4Galb1-3GlcNAcb1-2Mana1-6(Gala1-4Galb1-3GlcNAcb1-2Mana1-3)Manb1-4GlcNAcb1-4GlcNAcb-Sp19
397	Gala1-4Galb1-4GlcNAcb1-2Mana1-6(Gala1-4Galb1-4GlcNAcb1-2Mana1-3)Manb1-4GlcNAcb1-4GlcNAcb-Sp24
398	Gala1-3Galb1-4GlcNAcb1-3GalNAca-Sp14
399	Galb1-3GlcNAcb1-6Galb1-4GlcNAcb-Sp0
400	Galb1-3GlcNAca1-6Galb1-4GlcNAcb-Sp0
401	GalNAcb1-3Gala1-6Galb1-4Glcb-Sp8
402	Gala1-3(Fuca1-2)Galb1-4(Fuca1-3)Glcb-Sp21
403	Galb1-4GlcNAcb1-6(Neu5Aca2-6Galb1-3GlcNAcb1-3)Galb1-4Glc-Sp21
404	Galb1-3GalNAcb1-4(Neu5Aca2-8Neu5Aca2-3)Galb1-4Glcb-Sp0
405	Neu5Aca2-3Galb1-3GalNAcb1-4(Neu5Aca2-8Neu5Aca2-3)Galb1-4Glcb-Sp0
406	Gala1-3(Fuca1-2)Galb1-4GlcNAcb1-3GalNAca-Sp14
407	GalNAca1-3(Fuca1-2)Galb1-4GlcNAcb1-3GalNAca-Sp14
408	GalNAca1-3GalNAcb1-3Gala1-4Galb1-4Glcb-Sp0
409	Fuca1-2Galb1-4(Fuca1-3)GlcNAcb1-3GalNAca-Sp14
410	Gala1-3(Fuca1-2)Galb1-4(Fuca1-3)GlcNAcb1-3GalNAc-Sp14
411	GalNAca1-3(Fuca1-2)Galb1-4(Fuca1-3)GlcNAcb1-3GalNAc-Sp14
412	Galb1-4(Fuca1-3)GlcNAcb1-2Mana1-6(Galb1-4(Fuca1-3)GlcNAcb1-2Mana1-3)Manb1-4GlcNAcb1-4(Fuca1-6)GlcNAcb-Sp22
413	Fuca1-2Galb1-4GlcNAcb1-2Mana1-6(Fuca1-2Galb1-4GlcNAcb1-2Mana1-3)Manb1-4GlcNAcb1-4(Fuca1-6)GlcNAcb-Sp22
414	GlcNAcb1-2(GlcNAcb1-6)Mana1-6(GlcNAcb1-2Mana1-3)Manb1-4GlcNAcb1-4GlcNAcb-Sp19
415	Fuca1-2Galb1-3GlcNAcb1-3GalNAc-Sp14
416	Gala1-3(Fuca1-2)Galb1-3GlcNAcb1-3GalNAc-Sp14
417	GalNAca1-3(Fuca1-2)Galb1-3GlcNAcb1-3GalNAc-Sp14
418	Gala1-3Galb1-3GlcNAcb1-3GalNAc-Sp14
419	Fuca1-2Galb1-3GlcNAcb1-2Mana1-6(Fuca1-2Galb1-3GlcNAcb1-2Mana1-3)Manb1-4GlcNAcb1-4(Fuca1-6)GlcNAcb-Sp22
420	Gala1-3(Fuca1-2)Galb1-4GlcNAcb1-2Mana1-6(Gala1-3(Fuca1-2)Galb1-4GlcNAcb1-2Mana1-3)Manb1-4GlcNAcb1-4(Fuca1-6)GlcNAcb-Sp22
421	Galb1-3GlcNAcb1-6(Galb1-3GlcNAcb1-2)Mana1-6(Galb1-3GlcNAcb1-2Mana1-3)Manb1-4GlcNAcb1-4GlcNAcb-Sp19
422	Galb1-4GlcNAcb1-6(Fuca1-2Galb1-3GlcNAcb1-3)Galb1-4Glc-Sp21
423	Fuca1-3GlcNAcb1-6(Galb1-4GlcNAcb1-3)Galb1-4Glc-Sp21
424	GlcNAcb1-2Mana1-6(GlcNAcb1-4)(GlcNAcb1-2Mana1-3)Manb1-4GlcNAcb1-4GlcNAc-Sp21
425	GlcNAcb1-2Mana1-6(GlcNAcb1-4)(GlcNAcb1-4(GlcNAcb1-2)Mana1-3)Manb1-4GlcNAcb1-4GlcNAc-Sp21
426	GlcNAcb1-6(GlcNAcb1-2)Mana1-6(GlcNAcb1-4)(GlcNAcb1-2Mana1-3)Manb1-4GlcNAcb1-4GlcNAc-Sp21
427	GlcNAcb1-6(GlcNAcb1-2)Mana1-6(GlcNAcb1-4)(GlcNAcb1-4(GlcNAcb1-2)Mana1-3)Manb1-4GlcNAcb1-4GlcNAc-Sp21
428	Galb1-4GlcNAcb1-2Mana1-6(GlcNAcb1-4)(Galb1-4GlcNAcb1-2Mana1-3)Manb1-4GlcNAcb1-4GlcNAc-Sp21
429	Galb1-4GlcNAcb1-2Mana1-6(GlcNAcb1-4)(Galb1-4GlcNAcb1-4(Galb1-4GlcNAcb1-2)Mana1-3)Manb1-4GlcNAcb1-4GlcNAc-Sp21
430	Galb1-4GlcNAcb1-6(Galb1-4GlcNAcb1-2)Mana1-6(GlcNAcb1-4)(Galb1-4GlcNAcb1-2Mana1-3)Manb1-4GlcNAcb1-4GlcNAc-Sp21
431	Galb1-4GlcNAcb1-6(Galb1-4GlcNAcb1-2)Mana1-6(GlcNAcb1-4)(Galb1-4GlcNAcb1-4(Galb1-4GlcNAcb1-2)Mana1-3)Manb1-4GlcNAcb1-4GlcNAc-Sp21
432	Galb1-4Galb-Sp10
433	Galb1-6Galb-Sp10
434	Neu5Aca2-3Galb1-4GlcNAcb1-3Galb-Sp8
435	GalNAcb1-6GalNAcb-Sp8
436	(6S)Galb1-3GlcNAcb-Sp0
437	(6S)Galb1-3(6S)GlcNAc-Sp0
438	Fuca1-2Galb1-4 GlcNAcb1-2Mana1-6(Fuca1-2Galb1-4GlcNAcb1-2(Fuca1-2Galb1-4GlcNAcb1-4)Mana1-3)Manb1-4GlcNAcb1-4GlcNAcb-Sp12
439	Fuca1-2Galb1-4(Fuca1-3)GlcNAcb1-2Mana1-6(Fuca1-2Galb1-4(Fuca1-3)GlcNAcb1-4(Fuca1-2Galb1-4(Fuca1-3)GlcNAcb1-2)Mana1-3)Manb1-4GlcNAcb1-4GlcNAcb-Sp12
440	Galb1-4(Fuca1-3)GlcNAcb1-6GalNAc-Sp14
441	Galb1-4GlcNAcb1-2Mana-Sp0
442	Fuca1-2Galb1-4GlcNAcb1-6(Fuca1-2Galb1-4GlcNAcb1-3)GalNAc-Sp14
443	Gala1-3(Fuca1-2)Galb1-4GlcNAcb1-6(Gala1-3(Fuca1-2)Galb1-4GlcNAcb1-3)GalNAc-Sp14
444	GalNAca1-3(Fuca1-2)Galb1-4GlcNAcb1-6(GalNAca1-3(Fuca1-2)Galb1-4GlcNAcb1-3)GalNAc-Sp14
445	Neu5Aca2-8Neu5Aca2-3Galb1-3GalNAcb1-4(Neu5Aca2-8Neu5Aca2-3)Galb1-4Glcb-Sp0
446	GalNAcb1-4Galb1-4Glcb-Sp0
447	GalNAca1-3(Fuca1-2)Galb1-4GlcNAcb1-2Mana1-6(GalNAca1-3(Fuca1-2)Galb1-4GlcNAcb1-2Mana1-3)Manb1-4GlcNAcb1-4(Fuca1-6)GlcNAcb-Sp22
448	Gala1-3(Fuca1-2)Galb1-3GlcNAcb1-2Mana1-6(Gala1-3(Fuca1-2)Galb1-3GlcNAcb1-2Mana1-3)Manb1-4GlcNAcb1-4(Fuca1-6)GlcNAcb-Sp22
449	Neu5Aca2-6Galb1-4GlcNAcb1-6(Fuca1-2Galb1-3GlcNAcb1-3)Galb1-4Glc-Sp21
450	GalNAca1-3(Fuca1-2)Galb1-3GlcNAcb1-2Mana1-6(GalNAca1-3(Fuca1-2)Galb1-3GlcNAcb1-2Mana1-3)Manb1-4GlcNAcb1-4(Fuca1-6)GlcNAcb-Sp22
451	Galb1-4GlcNAcb1-6(Galb1-4GlcNAcb1-2)Mana1-6(Galb1-4GlcNAcb1-2Mana1-3)Manb1-4GlcNAcb1-4GlcNAcb-Sp19
452	Neu5Aca2-3Galb1-4GlcNAcb1-2Mana1-6(GlcNAcb1-4)(Neu5Aca2-3Galb1-4GlcNAcb1-2Mana1-3)Manb1-4GlcNAcb1-4GlcNAcb-Sp21
453	Neu5Aca2-3Galb1-4GlcNAcb1-4Mana1-6(GlcNAcb1-4)(Neu5Aca2-3Galb1-4GlcNAcb1-4(Neu5Aca2-3Galb1-4GlcNAcb1-2)Mana1-3)Manb1-4GlcNAcb1-4GlcNAcb-Sp21
454	Neu5Aca2-3Galb1-4GlcNAcb1-6(Neu5Aca2-3Galb1-4GlcNAcb1-2)Mana1-6(GlcNAcb1-4)(Neu5Aca2-3Galb1-4GlcNAcb1-2Mana1-3)Manb1-4GlcNAcb1-4GlcNAcb-Sp21
455	Neu5Aca2-3Galb1-4GlcNAcb1-6(Neu5Aca2-3Galb1-4GlcNAcb1-2)Mana1-6(GlcNAcb1-4)(Neu5Aca2-3Galb1-4GlcNAcb1-4(Neu5Aca2-3Galb1-4GlcNAcb1-2)Mana1-3)Manb1-4GlcNAcb1-4GlcNAcb-Sp21
456	Neu5Aca2-6Galb1-4GlcNAcb1-2Mana1-6(GlcNAcb1-4)(Neu5Aca2-6Galb1-4GlcNAcb1-2Mana1-3)Manb1-4GlcNAcb1-4GlcNAcb-Sp21
457	Neu5Aca2-6Galb1-4GlcNAcb1-4Mana1-6(GlcNAcb1-4)(Neu5Aca2-6Galb1-4GlcNAcb1-4(Neu5Aca2-6Galb1-4GlcNAcb1-2)Mana1-3)Manb1-4GlcNAcb1-4GlcNAcb-Sp21
458	Neu5Aca2-6Galb1-4GlcNAcb1-6(Neu5Aca2-6Galb1-4GlcNAcb1-2)Mana1-6(GlcNAcb1-4)(Neu5Aca2-6Galb1-4GlcNAcb1-2Mana1-3)Manb1-4GlcNAcb1-4GlcNAcb-Sp21
459	Neu5Aca2-6Galb1-4GlcNAcb1-6(Neu5Aca2-6Galb1-4GlcNAcb1-2)Mana1-6(GlcNAcb1-4)(Neu5Aca2-6Galb1-4GlcNAcb1-4(Neu5Aca2-6Galb1-4GlcNAcb1-2)Mana1-3)Manb1-4GlcNAcb1-4GlcNAcb-Sp21
460	Gala1-3(Fuca1-2)Galb1-3GalNAca-Sp8
461	Gala1-3(Fuca1-2)Galb1-3GalNAcb-Sp8
462	Glca1-6Glca1-6Glca1-6Glcb-Sp10
463	Glca1-4Glca1-4Glca1-4Glcb-Sp10
464	Neu5Aca2-3Galb1-4GlcNAcb1-6(Neu5Aca2-3Galb1-4GlcNAcb1-3)GalNAca-Sp14
465	Fuca1-2Galb1-4(Fuca1-3)GlcNAcb1-2Mana1-6(Fuca1-2Galb1-4(Fuca1-3)GlcNAcb1-2Mana1-3)Manb1-4GlcNAcb1-4(Fuca1-6)GlcNAcb-Sp24
466	Fuca1-2Galb1-3(Fuca1-4)GlcNAcb1-2Mana1-6(Fuca1-2Galb1-3(Fuca1-4)GlcNAcb1-2Mana1-3)Manb1-4GlcNAcb1-4(Fuca1-6)GlcNAcb1-4(Fuca1-6)GlcNAcb-Sp19
467	GlcNAcb1-6(GlcNAcb1-2)Mana1-6(GlcNAcb1-2Mana1-3)Manb1-4GlcNAcb1-4(Fuca1-6)GlcNAcb-Sp24
468	Galb1-3GlcNAcb1-2Mana1-6(GlcNAcb1-4)(Galb1-3GlcNAcb1-2Mana1-3)Manb1-4GlcNAcb1-4GlcNAcb-Sp21
469	Neu5Aca2-6Galb1-4GlcNAcb1-6(Galb1-3GlcNAcb1-3)Galb1-4Glcb-Sp21
470	Neu5Aca2-3Galb1-4GlcNAcb1-2Mana-Sp0
471	Neu5Aca2-3Galb1-4GlcNAcb1-6GalNAca-Sp14
472	Neu5Aca2-6Galb1-4GlcNAcb1-6GalNAca-Sp14
473	Neu5Aca2-6Galb1-4 GlcNAcb1-6(Neu5Aca2-6Galb1-4GlcNAcb1-3)GalNAca-Sp14
474	Neu5Aca2-6Galb1-4GlcNAcb1-2Mana1-6(Neu5Aca2-6Galb1-4GlcNAcb1-2Mana1-3)Manb1-4GlcNAcb1-4(Fuca1-6)GlcNAcb-Sp24
475	Neu5Aca2-3Galb1-4GlcNAcb1-2Mana1-6(Neu5Aca2-3Galb1-4GlcNAcb1-2Mana1-3)Manb1-4GlcNAcb1-4(Fuca1-6)GlcNAcb-Sp24
476	Mana1-6(Mana1-3)Manb1-4GlcNAcb1-4(Fuca1-6)GlcNAcb-Sp19
477	Galb1-4GlcNAcb1-6(Galb1-4GlcNAcb1-2)Mana1-6(Galb1-4GlcNAcb1-2Mana1-3)Manb1-4GlcNAcb1-4(Fuca1-6)GlcNAcb-Sp24
478	Neu5Aca2-3Galb1-3GlcNAcb1-2Mana1-6(GlcNAcb1-4)(Neu5Aca2-3Galb1-3GlcNAcb1-2Mana1-3)Manb1-4GlcNAcb1-4GlcNAc-Sp21
479	Neu5Aca2-6Galb1-4GlcNAcb1-6(Fuca1-2Galb1-4(Fuca1-3)GlcNAcb1-3)Galb1-4Glc-Sp21
480	Galb1-3GlcNAcb1-6GalNAca-Sp14
481	Gala1-3Galb1-3GlcNAcb1-6GalNAca-Sp14
482	Galb1-3(Fuca1-4)GlcNAcb1-6GalNAca-Sp14
483	Neu5Aca2-3Galb1-3GlcNAcb1-6GalNAca-Sp14
484	(3S)Galb1-3(Fuca1-4)GlcNAcb-Sp0
485	Galb1-4(Fuca1-3)GlcNAcb1-6(Neu5Aca2-6(Neu5Aca2-3Galb1-3)GlcNAcb1-3)Galb1-4Glc-Sp21
486	Fuca1-2Galb1-4GlcNAcb1-6GalNAca-Sp14
487	Gala1-3Galb1-4GlcNAcb1-6GalNAca-Sp14
488	Galb1-4(Fuca1-3)GlcNAcb1-2Mana-Sp0
489	Fuca1-2(6S)Galb1-3GlcNAcb-Sp0
490	Gala1-3(Fuca1-2)Galb1-4GlcNAcb1-6GalNAca-Sp14
491	Fuca1-2Galb1-4GlcNAcb1-2Mana-Sp0
492	Fuca1-2Galb1-3(6S)GlcNAcb-Sp0
493	Fuca1-2(6S)Galb1-3(6S)GlcNAcb-Sp0
494	Neu5Aca2-6GalNAcb1-4(6S)GlcNAcb-Sp8
495	GalNAcb1-4(Fuca1-3)(6S)GlcNAcb-Sp8
496	(3S)GalNAcb1-4(Fuca1-3)GlcNAcb-Sp8
497	Fuca1-2Galb1-3GlcNAcb1-6(Fuca1-2Galb1-3GlcNAcb1-3)GalNAca-Sp14
498	GalNAca1-3(Fuca1-2)Galb1-3GlcNAcb1-6GalNAca-Sp14
499	GlcNAcb1-6(GlcNAcb1-2)Mana1-6(GlcNAcb1-4)(GlcNAcb1-4(GlcNAcb1-2)Mana1-3)Manb1-4GlcNAcb1-4(Fuca1-6)GlcNAc-Sp21
500	Galb1-4GlcNAcb1-6(Galb1-4GlcNAcb1-2)Mana1-6(GlcNAcb1-4)Galb1-4GlcNAcb1-4(Gal b1-4GlcNAcb1-2)Mana1-3)Manb1-4GlcNAcb1-4(Fuca1-6)GlcNAc-Sp21
501	Galb1-3GlcNAca1-3Galb1-4GlcNAcb-Sp8
502	Galb1-3(6S)GlcNAcb-Sp8
503	(6S)(4S)GalNAcb1-4GlcNAc-Sp8
504	(6S)GalNAcb1-4GlcNAc-Sp8
505	(3S)GalNAcb1-4(3S)GlcNAc-Sp8
506	GalNAcb1-4(6S)GlcNAc-Sp8
507	(3S)GalNAcb1-4GlcNAc-Sp8
508	(4S)GalNAcb-Sp10
509	Galb1-4(6P)GlcNAcb-Sp0
510	(6P)Galb1-4GlcNAcb-SP0
511	GalNAca1-3(Fuca1-2)Galb1-4GlcNAcb1-6GalNAc-Sp14
512	Neu5Aca2-6Galb1-4GlcNAcb1-2Man-Sp0
513	Gala1-3Galb1-4GlcNAcb1-2Mana-Sp0
514	Gala1-3(Fuca1-2)Galb1-4GlcNAcb1-2Mana-Sp0
515	GalNAca1-3(Fuca1-2)Galb1-4 GlcNAcb1-2Mana-Sp0
516	Galb1-3GlcNAcb1-2Mana-Sp0
517	Gala1-3(Fuca1-2)Galb1-3GlcNAcb1-6GalNAc-Sp14
518	Neu5Aca2-3Galb1-3GlcNAcb1-2Mana-Sp0
519	Gala1-3Galb1-3GlcNAcb1-2Mana-Sp0
520	GalNAcb1-4GlcNAcb1-2Mana-Sp0
521	Neu5Aca2-3Galb1-3GalNAcb1-4Galb1-4Glcb-Sp0
522	GlcNAcb1-2 Mana1-6(GlcNAcb1-4)(GlcNAcb1-2Mana1-3)Manb1-4GlcNAcb1-4(Fuca1-6)GlcNAc-Sp21
523	Galb1-4GlcNAcb1-2 Mana1-6(GlcNAcb1-4)(Galb1-4GlcNAcb1-2Mana1-3)Manb1-4GlcNAcb1-4(Fuca1-6)GlcNAc-Sp21
524	Galb1-4GlcNAcb1-2 Mana1-6(Galb1-4GlcNAcb1-4)(Galb1-4GlcNAcb1-2Mana1-3)Manb1-4GlcNAcb1-4(Fuca1-6)GlcNAc-Sp21
525	Fuca1-4(Galb1-3)GlcNAcb1-2 Mana-Sp0
526	Neu5Aca2-3Galb1-4(Fuca1-3)GlcNAcb1-2Mana-Sp0
527	GlcNAcb1-3Galb1-4GlcNAcb1-6(GlcNAcb1-3)Galb1-4GlcNAc-Sp0
528	GalNAca1-3(Fuca1-2)Galb1-3GalNAcb1-3Gala1-4Galb1-4Glc-Sp21
529	Gala1-3(Fuca1-2)Galb1-3GalNAcb1-3Gala1-4Galb1-4Glc-Sp21
530	Galb1-3GalNAcb1-3Gal-Sp21
531	GlcNAcb1-3Galb1-4GlcNAcb1-2Mana1-6(GlcNAcb1-3Galb1-4GlcNAcb1-2Mana1-3)Manb1-4GlcNAcb1-4GlcNAcb-Sp12
532	GlcNAcb1-3Galb1-4GlcNAcb1-2Mana1-6(GlcNAcb1-3Galb1-4GlcNAcb1-2Mana1-3)Manb1-4GlcNAcb1-4GlcNAcb-Sp25
533	Galβ1-4GlcNAcβ1-3Galβ1-4GlcNAcβ1-2Manα1-6(Galβ1-4GlcNAcβ1-3Galβ1-4GlcNAcβ1-2Manα1-3)Manβ1-4GlcNAcβ1-4GlcNAcβ-Sp12
534	Fuca1-2Galb1-4GlcNAcb1-3Galb1-4GlcNAcb1-2Mana1-6(Fuca1-2Galb1-4GlcNAcb1-3Galb1-4GlcNAcb1-2Mana1-3)Manb1-4GlcNAcb1-4GlcNAcb-Sp24
535	GlcNAcb1-3Galb1-4GlcNAcb1-3Galb1-4GlcNAcb1-2Mana1-6(GlcNAcb1-3Galb1-4GlcNAcb1-3Galb1-4GlcNAcb1-2Mana1-3)Manb1-4GlcNAcb1-4GlcNAcb-Sp12
536	GlcNAcb1-3Galb1-4GlcNAcb1-3Galb1-4GlcNAcb1-2Mana1-6(GlcNAcb1-3Galb1-4GlcNAcb1-3Galb1-4GlcNAcb1-2Mana1-3)Manb1-4GlcNAcb1-4GlcNAcb-Sp25
537	Galb1-4GlcNAcb1-3Galb1-4GlcNAcb1-3Galb1-4GlcNAcb1-2Mana1-6(Galb1-4GlcNAcb1-3Galb1-4GlcNAcb1-3Galb1-4GlcNAcb1-2Mana1-3)Manb1-4GlcNAcb1-4GlcNAcb-Sp12
538	Galb1-3GlcNAcb1-3Galb1-4GlcNAcb1-2Mana1-6(Galb1-3GlcNAcb1-3Galb1-4GlcNAcb1-2Mana1-3)Manb1-4GlcNAcb1-4GlcNAc-Sp25
539	Neu5Gca2-8Neu5Gca2-3Galb1-4GlcNAc-Sp0
540	Neu5Aca2-8Neu5Gca2-3Galb1-4GlcNAc-Sp0
541	Neu5Gca2-8Neu5Aca2-3Galb1-4GlcNAc-Sp0
542	Neu5Gca2-8Neu5Gca2-3Galb1-4GlcNAcb1-3Galb1-4GlcNAc-Sp0
543	Neu5Gca2-8Neu5Gca2-6Galb1-4GlcNAc-Sp0
544	Neu5Aca2-8Neu5Aca2-3Galb1-4GlcNAc-Sp0
545	GlcNAcb1-3Galb1-4GlcNAcb1-6(GlcNAcb1-3Galb1-4GlcNAcb1-2)Mana1-6(GlcNAcb1-3Galb1-4GlcNAcb1-2Man a1-3)Manb1-4GlcNAcb1-4GlcNAc-Sp24
546	Galb1-4GlcNAcb1-3Galb1-4GlcNAcb1-6(Galb1-4GlcNAcb1-3Galb1-4GlcNAcb1-2)Mana1-6(Galb1-4GlcNAcb1-3Galb1-4GlcNAcb1-2Mana1-3)Mana1-4GlcNAcb1-4GlcNAc-Sp24
547	Gala1-3Galb1-4GlcNAcb1-2Mana1-6(Gala1-3Galb1-4GlcNAcb1-2Mana1-3)Manb1-4GlcNAcb1-4GlcNAc-Sp24
548	GlcNAcb1-3Galb1-4GlcNAcb1-6(GlcNAcb1-3Galb1-3)GalNAca-Sp14
549	GalNAcb1-3GlcNAcb-Sp0
550	GalNAcb1-4GlcNAcb1-3GalNAcb1-4GlcNAcb-Sp0
551	GlcNAcb1-3Galb1-4GlcNAcb1-3Galb1-4GlcNAcb1-3Galb1-4GlcNAcb1-3Galb1-4GlcNAcb1-2Mana1-6(GlcNAcb1-3Galb1-4GlcNAcb1-3Galb1-4GlcNAcb1-3Galb1-4GlcNAcb1-3Galb1-4GlcNAcb1-2Mana1-3)Manb1-4GlcNAcb1-4GlcNAcb-Sp25
552	Galb1-4GlcNAcb1-3Galb1-4GlcNAcb1-3Galb1-4GlcNAcb1-3Galb1-4GlcNAcb1-3Galb1-4GlcNAcb1-2Mana1-6(Galb1-4GlcNAcb1-3Galb1-4GlcNAcb1-3Galb1-4GlcNAcb1-3Galb1-4GlcNAcb1-3Galb1-4GlcNAcb1-2Mana1-3)Manb1-4GlcNAcb1-4GlcNAcb-Sp25
553	GlcNAb1-3Galb1-3GalNAc-Sp14
554	Galb1-3GlcNAcb1-6(Galb1-3)GalNAc-Sp14
555	(3S)GlcAb1-3Galb1-4GlcNAcb1-3Galb1-4Glc-Sp0
556	(3S)GlcAb1-3Galb1-4GlcNAcb1-2Mana-Sp0
557	Galb1-3GlcNAcb1-3Galb1-4GlcNAcb1-3Galb1-4GlcNAcb1-6(Galb1-3GlcNAcb1-3Galb1-4GlcNAcb1-3Galb1-4GlcNAb1-2)Mana1-6(Galb1-3GlcNAcb1-3Galb1-4GlcNAcb1-3Galb1-4GlcNAcb1-2Mana1-3)Manb1-4GlcNAcb1-4(Fuca1-6)GlcNAcb-Sp24
558	Galb1-3GlcNAcb1-3Galb1-4GlcNAcb1-6(Galb1-3GlcNAcb1-3Galb1-4GlcNAb1-2)Mana1-6(Galb1-3GlcNAcb1-3Galb1-4GlcNAcb1-2Mana1-3)Manb1-4GlcNAcb1-4(Fuca1-6)GlcNAcb-Sp24
559	Neu5Aca2-8Neu5Aca2-3Galb1-3GalNAcb1-4(Neu5Aca2-3)Galb1-4Glc-Sp21
560	Galb1-4GlcNAcb1-3Galb1-4GlcNAcb1-2Mana1-6(Galb1-4GlcNAcb1-3Galb1-4GlcNAcb1-2Mana1-3)Manb1-4GlcNAcb1-4(Fuca1-6)GlcNAcb-Sp24
561	GlcNAcb1-3Galb1-4GlcNAcb1-3Galb1-4GlcNAcb1-2Mana1-6(GlcNAcb1-3Galb1-4GlcNAcb1-3Galb1-4GlcNAcb1-2Mana1-3)Manb1-4GlcNAcb1-4(Fuca1-6)GlcNAcb-Sp24
562	Galb1-4GlcNAcb1-3Galb1-4GlcNAcb1-6(Galb1-4GlcNAcb1-3Galb1-4GlcNAb1-2)Mana1-6(Galb1-4GlcNAcb1-3Galb1-4GlcNAcb1-2Mana1-3)Manb1-4GlcNAcb1-4(Fuca1-6)GlcNAcb-Sp24
563	Galb1-4GlcNAcb1-3Galb1-4GlcNAcb1-3Galb1-4GlcNAcb1-6(Galb1-4GlcNAcb1-3Galb1-4GlcNAcb1-3Galb1-4GlcNAb1-2)Mana1-6(Galb1-4GlcNAcb1-3Galb1-4GlcNAcb1-3Galb1-4GlcNAcb1-2Mana1-3)Manb1-4GlcNAcb1-4(Fuca1-6)GlcNAcb-Sp24
564	Galb1-4GlcNAcb1-3Galb1-4GlcNAcb1-3GalNAca-Sp14
565	Galb1-4GlcNAcb1-3Galb1-4GlcNAcb1-6(Galb1-3)GalNAca-Sp14
566	Galb1-4GlcNAcb1-3Galb1-4GlcNAcb1-6(Galb1-4GlcNAcb1-3Galb1-4GlcNAcb1-3)GalNAca-Sp14
567	Neu5Aca2-3Galb1-4GlcNAcb1-3Galb1-4GlcNAcb1-3GalNAca-Sp14
568	GlcNAcb1-3Galb1-4GlcNAcb1-3GalNAca-Sp14
569	GlcNAcb1-3Galb1-4GlcNAcb1-6(Galb1-3)GalNAca-Sp14
570	GlcNAcb1-3Galb1-4GlcNAcb1-6(GlcNAcb1-3Galb1-4GlcNAcb1-3)GalNAca-Sp14
571	Neu5Aca2-3Galb1-4GlcNAcb1-3Galb1-4GlcNAcb1-6(Neu5Aca2-3Galb1-4GlcNAcb1-3Galb1-4GlcNAcb1-3)GalNAca-Sp14
572	Neu5Aca2-6Galb1-4GlcNAcb1-3Galb1-4GlcNAcb1-3GalNAca-Sp14
573	GlcNAcb1-3Galb1-4GlcNAcb1-3Galb1-4GlcNAcb1-3GalNAca-Sp14
574	Galb1-4GlcNAcb1-3Galb1-3GalNAca-Sp14
575	Neu5Aca2-3Galb1-4GlcNAcb1-3Galb1-4GlcNAcb1-6(Galb1-3)GalNAca-Sp14
576	Neu5Aca2-6Galb1-4GlcNAcb1-3Galb1-4GlcNAcb1-6(Galb1-3)GalNAca-Sp14
577	Neu5Aca2-6Galb1-4GlcNAcb1-6(Galb1-3)GalNAca-Sp14
578	Neu5Aca2-3Galb1-4GlcNAcb1-3Galb1-4GlcNAcb1-2Mana1-6(Neu5Aca2-3Galb1-4GlcNAcb1-3Galb1-4GlcNAcb1-2Mana1-3)Manb1-4GlcNAcb1-4GlcNAcb-Sp12
579	GlcNAcb1-6(Neu5Aca2-3Galb1-3)GalNAca-Sp14
580	Neu5Aca2-6Galb1-4GlcNAcb1-3Galb1-4GlcNAcb1-6(Neu5Aca2-6Galb1-4GlcNAcb1-3Galb1-4GlcNAcb1-3)GalNAca-Sp14
581	Neu5Aca2-6Galb1-4GlcNAcb1-3Galb1-4GlcNAcb1-3Galb1-4GlcNAcb1-2Mana1-6(Neu5Aca2-6Galb1-4GlcNAcb1-3Galb1-4GlcNAcb1-3Galb1-4GlcNAcb1-2Mana1-3)Manb1-4GlcNAcb1-4GlcNAcb-Sp12
582	Neu5Aca2-3Galb1-4GlcNAcb1-3Galb1-4GlcNAcb1-3Galb1-4GlcNAcb1-2Mana1-6(Neu5Aca2-3Galb1-4GlcNAcb1-3Galb1-4GlcNAcb1-3Galb1-4GlcNAcb1-2Mana1-3)Manb1-4GlcNAcb1-4GlcNAcb-Sp12
583	Neu5Aca2-6Galb1-4GlcNAcb1-3Galb1-4GlcNAcb1-2Mana1-6(Neu5Aca2-6Galb1-4GlcNAcb1-3Galb1-4GlcNAcb1-2Mana1-3)Manb1-4GlcNAcb1-4GlcNAcb-Sp12
584	GlcNAcb1-3Fuca-Sp21
585	Galb1-3GalNAcb1-4(Neu5Aca2-8Neu5Aca2-8Neu5Aca2-3)Galb1-4Glcb-Sp21
