# Supplementary material for: Origins of glycan selectivity in streptococcal Siglec-like adhesins suggest mechanisms of receptor adaptation
Source: Nat Commun. 2022 May 18;13:2753. doi: 10.1038/s41467-022-30509-y (PMC9117288; doi:10.1038/s41467-022-30509-y)
Supplement: Supplementary file 5 — Supplementary Dataset 2 [file 41467_2022_30509_MOESM5_ESM.xlsx]

## Sheet: Sheet1
Identified Proteins (63)	Accession Number	Molecular Weight	Sample 1 Spectral Counts	Sample 2 Spectral Counts	Sample 1 Unique Peptides	Sample 2 Unique peptides
Mucin-7 OS=Homo sapiens OX=9606 GN=MUC7 PE=1 SV=2	sp|Q8TAX7|MUC7_HUMAN	39 kDa	67	85	9	9
Deleted in malignant brain tumors 1 protein OS=Homo sapiens OX=9606 GN=DMBT1 PE=1 SV=2	sp|Q9UGM3|DMBT1_HUMAN	261 kDa	27	34	18	20
Mucin-5B OS=Homo sapiens OX=9606 GN=MUC5B PE=1 SV=3	sp|Q9HC84|MUC5B_HUMAN	596 kDa	19	12	18	10
Lactotransferrin OS=Homo sapiens OX=9606 GN=LTF PE=1 SV=6	sp|P02788|TRFL_HUMAN	78 kDa	14	13	12	12
Alpha-2-macroglobulin-like protein 1 OS=Homo sapiens OX=9606 GN=A2ML1 PE=1 SV=3	sp|A8K2U0|A2ML1_HUMAN	161 kDa	8	11	6	9
Actin, cytoplasmic 1 OS=Homo sapiens OX=9606 GN=ACTB PE=1 SV=1	sp|P60709|ACTB_HUMAN	42 kDa	9	8	9	8
Thrombospondin-1 OS=Homo sapiens OX=9606 GN=THBS1 PE=1 SV=2	sp|P07996|TSP1_HUMAN	129 kDa	10	4	10	4
Hornerin OS=Homo sapiens OX=9606 GN=HRNR PE=1 SV=2	sp|Q86YZ3|HORN_HUMAN	282 kDa	6	7	5	5
Keratinocyte proline-rich protein OS=Homo sapiens OX=9606 GN=KPRP PE=1 SV=1	sp|Q5T749|KPRP_HUMAN	64 kDa	3	9	3	8
Zymogen granule protein 16 homolog B OS=Homo sapiens OX=9606 GN=ZG16B PE=1 SV=3	sp|Q96DA0|ZG16B_HUMAN	23 kDa	5	6	4	5
Polymeric immunoglobulin receptor OS=Homo sapiens OX=9606 GN=PIGR PE=1 SV=4	sp|P01833|PIGR_HUMAN	83 kDa	3	8	1	8
Zinc-alpha-2-glycoprotein OS=Homo sapiens OX=9606 GN=AZGP1 PE=1 SV=2	sp|P25311|ZA2G_HUMAN	34 kDa	2	9	2	8
Salivary acidic proline-rich phosphoprotein 1/2 OS=Homo sapiens OX=9606 GN=PRH1 PE=1 SV=2	sp|P02810|PRPC_HUMAN	17 kDa	3	8	2	4
Protein S100-A8 OS=Homo sapiens OX=9606 GN=S100A8 PE=1 SV=1	sp|P05109|S10A8_HUMAN	11 kDa	4	6	3	4
Desmoglein-1 OS=Homo sapiens OX=9606 GN=DSG1 PE=1 SV=2	sp|Q02413|DSG1_HUMAN	114 kDa	3	7	3	7
Immunoglobulin heavy constant alpha 1 OS=Homo sapiens OX=9606 GN=IGHA1 PE=1 SV=2	sp|P01876|IGHA1_HUMAN	38 kDa	2	7	2	2
Protein-glutamine gamma-glutamyltransferase E OS=Homo sapiens OX=9606 GN=TGM3 PE=1 SV=4	sp|Q08188|TGM3_HUMAN	77 kDa	0	9	0	5
Dermcidin OS=Homo sapiens OX=9606 GN=DCD PE=1 SV=2	sp|P81605|DCD_HUMAN	11 kDa	2	7	2	6
Glyceraldehyde-3-phosphate dehydrogenase OS=Homo sapiens OX=9606 GN=GAPDH PE=1 SV=3	sp|P04406|G3P_HUMAN	36 kDa	4	5	4	5
Podocalyxin OS=Homo sapiens OX=9606 GN=PODXL PE=1 SV=2	sp|O00592|PODXL_HUMAN	59 kDa	4	5	4	4
Annexin A2 OS=Homo sapiens OX=9606 GN=ANXA2 PE=1 SV=2	sp|P07355|ANXA2_HUMAN	39 kDa	2	6	2	6
BPI fold-containing family A member 2 OS=Homo sapiens OX=9606 GN=BPIFA2 PE=1 SV=2	sp|Q96DR5|BPIA2_HUMAN	27 kDa	4	4	4	4
Golgi apparatus protein 1 OS=Homo sapiens OX=9606 GN=GLG1 PE=1 SV=2	sp|Q92896|GSLG1_HUMAN	135 kDa	2	6	2	5
Fatty acid-binding protein 5 OS=Homo sapiens OX=9606 GN=FABP5 PE=1 SV=3	sp|Q01469|FABP5_HUMAN	15 kDa	3	4	3	4
Prolactin-inducible protein OS=Homo sapiens OX=9606 GN=PIP PE=1 SV=1	sp|P12273|PIP_HUMAN	17 kDa	3	4	3	4
Filaggrin-2 OS=Homo sapiens OX=9606 GN=FLG2 PE=1 SV=1	sp|Q5D862|FILA2_HUMAN	248 kDa	2	5	2	5
Alpha-2-macroglobulin OS=Homo sapiens OX=9606 GN=A2M PE=1 SV=3	sp|P01023|A2MG_HUMAN	163 kDa	5	2	5	2
Carcinoembryonic antigen-related cell adhesion molecule 5 OS=Homo sapiens OX=9606 GN=CEACAM5 PE=1 SV=3	sp|P06731|CEAM5_HUMAN	77 kDa	3	4	3	4
Protein LEG1 homolog OS=Homo sapiens OX=9606 GN=LEG1 PE=1 SV=2	sp|Q6P5S2|LEG1H_HUMAN	38 kDa	3	4	3	4
Polyubiquitin-B OS=Homo sapiens OX=9606 GN=UBB PE=1 SV=1	sp|P0CG47|UBB_HUMAN (+3)	26 kDa	2	5	2	5
Aminopeptidase N OS=Homo sapiens OX=9606 GN=ANPEP PE=1 SV=4	sp|P15144|AMPN_HUMAN	110 kDa	7	0	7	0
Seizure 6-like protein 2 OS=Homo sapiens OX=9606 GN=SEZ6L2 PE=1 SV=2	sp|Q6UXD5|SE6L2_HUMAN	98 kDa	4	3	3	3
Arginase-1 OS=Homo sapiens OX=9606 GN=ARG1 PE=1 SV=2	sp|P05089|ARGI1_HUMAN	35 kDa	2	4	2	4
Carbonic anhydrase 6 OS=Homo sapiens OX=9606 GN=CA6 PE=1 SV=3	sp|P23280|CAH6_HUMAN	35 kDa	4	2	3	2
Annexin A1 OS=Homo sapiens OX=9606 GN=ANXA1 PE=1 SV=2	sp|P04083|ANXA1_HUMAN	39 kDa	2	4	2	3
Integrin alpha-M OS=Homo sapiens OX=9606 GN=ITGAM PE=1 SV=2	sp|P11215|ITAM_HUMAN	127 kDa	4	2	4	2
Plakophilin-1 OS=Homo sapiens OX=9606 GN=PKP1 PE=1 SV=2	sp|Q13835|PKP1_HUMAN	83 kDa	0	5	3	5
Protein-glutamine gamma-glutamyltransferase K OS=Homo sapiens OX=9606 GN=TGM1 PE=1 SV=4	sp|P22735|TGM1_HUMAN	90 kDa	0	5	4	7
Ceruloplasmin OS=Homo sapiens OX=9606 GN=CP PE=1 SV=1	sp|P00450|CERU_HUMAN	122 kDa	4	15	4	13
Skin-specific protein 32 OS=Homo sapiens OX=9606 GN=XP32 PE=1 SV=1	sp|Q5T750|XP32_HUMAN	26 kDa	0	4	0	4
Matrix metalloproteinase-9 OS=Homo sapiens OX=9606 GN=MMP9 PE=1 SV=3	sp|P14780|MMP9_HUMAN	78 kDa	0	3	0	3
Carboxypeptidase D OS=Homo sapiens OX=9606 GN=CPD PE=1 SV=2	sp|O75976|CBPD_HUMAN	153 kDa	3	0	3	0
Alpha-amylase 1 OS=Homo sapiens OX=9606 GN=AMY1A PE=1 SV=2	sp|P04745|AMY1_HUMAN (+1)	58 kDa	0	3	0	2
Desmocollin-1 OS=Homo sapiens OX=9606 GN=DSC1 PE=1 SV=2	sp|Q08554|DSC1_HUMAN	100 kDa	0	3	0	2
Serpin B12 OS=Homo sapiens OX=9606 GN=SERPINB12 PE=1 SV=1	sp|Q96P63|SPB12_HUMAN	46 kDa	0	3	0	0
Peroxiredoxin-1 OS=Homo sapiens OX=9606 GN=PRDX1 PE=1 SV=1	sp|Q06830|PRDX1_HUMAN	22 kDa	0	2	0	2
Mucin-like protein 1 OS=Homo sapiens OX=9606 GN=MUCL1 PE=1 SV=1	sp|Q96DR8|MUCL1_HUMAN	9 kDa	2	0	2	0
Neutrophil defensin 1 OS=Homo sapiens OX=9606 GN=DEFA1 PE=1 SV=1	sp|P59665|DEF1_HUMAN (+1)	10 kDa	0	2	0	2
Cornifin-B OS=Homo sapiens OX=9606 GN=SPRR1B PE=1 SV=2	sp|P22528|SPR1B_HUMAN	10 kDa	0	2	0	2
Small proline-rich protein 3 OS=Homo sapiens OX=9606 GN=SPRR3 PE=1 SV=2	sp|Q9UBC9|SPRR3_HUMAN	18 kDa	0	2	0	2
Loricrin OS=Homo sapiens OX=9606 GN=LOR PE=1 SV=2	sp|P23490|LORI_HUMAN	26 kDa	0	2	0	2
14-3-3 protein sigma OS=Homo sapiens OX=9606 GN=SFN PE=1 SV=1	sp|P31947|1433S_HUMAN	28 kDa	0	2	0	2
Apolipoprotein A-I OS=Homo sapiens OX=9606 GN=APOA1 PE=1 SV=1	sp|P02647|APOA1_HUMAN	31 kDa	2	0	2	0
Cathepsin D OS=Homo sapiens OX=9606 GN=CTSD PE=1 SV=1	sp|P07339|CATD_HUMAN	45 kDa	0	2	0	2
Sortilin-related receptor OS=Homo sapiens OX=9606 GN=SORL1 PE=1 SV=2	sp|Q92673|SORL_HUMAN	248 kDa	3	0	3	0
Catalase OS=Homo sapiens OX=9606 GN=CAT PE=1 SV=3	sp|P04040|CATA_HUMAN	60 kDa	0	3	0	2
Protein S100-A9 OS=Homo sapiens OX=9606 GN=S100A9 PE=1 SV=1	sp|P06702|S10A9_HUMAN	13 kDa	0	3	0	2
Myeloperoxidase OS=Homo sapiens OX=9606 GN=MPO PE=1 SV=1	sp|P05164|PERM_HUMAN	84 kDa	2	0	2	0
Gamma-glutamylcyclotransferase OS=Homo sapiens OX=9606 GN=GGCT PE=1 SV=1	sp|O75223|GGCT_HUMAN	21 kDa	0	2	0	2
Arachidonate 12-lipoxygenase, 12R-type OS=Homo sapiens OX=9606 GN=ALOX12B PE=1 SV=1	sp|O75342|LX12B_HUMAN	80 kDa	0	2	0	2
Myelin proteolipid protein OS=Homo sapiens OX=9606 GN=PLP1 PE=1 SV=2	sp|P60201|MYPR_HUMAN	30 kDa	0	2	0	2
Lactoperoxidase OS=Homo sapiens OX=9606 GN=LPO PE=1 SV=2	sp|P22079|PERL_HUMAN	80 kDa	0	2	0	2
