# Supplementary material for: Origins of glycan selectivity in streptococcal Siglec-like adhesins suggest mechanisms of receptor adaptation
Source: Nat Commun. 2022 May 18;13:2753. doi: 10.1038/s41467-022-30509-y (PMC9117288; doi:10.1038/s41467-022-30509-y)
Supplement: Supplementary file 6 — Supplementary Dataset 3 [file 41467_2022_30509_MOESM6_ESM.xlsx]

## Sheet: Peptide Report for UCSF-VA-HS-s
MS/MS sample name	Protein name	Protein accession numbers	Alternate IDs	Database sources	Protein molecular weight (Da)	Protein identification probability	Exclusive unique peptide count	Exclusive unique spectrum count	Exclusive spectrum count	Percentage of total spectra	Percentage sequence coverage	Peptide sequence	Previous amino acid	Next amino acid	Best Peptide identification probability	Best Mascot Ion Score	Best Mascot Identity Score	Best Mascot Homology Score	Best Mascot Delta Ion Score	Number of identified +1H spectra	Number of identified +2H spectra	Number of identified +3H spectra	Number of identified +4H spectra	Number of enzymatic termini	Calculated +1H Peptide Mass (AMU)	Median Retention Time	Total Precursor Intensity	Total TIC	Peptide start index	Peptide stop index	Star Category	Assigned	Other Proteins
Sample 1	Golgi apparatus protein 1 OS=Homo sapiens OX=9606 GN=GLG1 PE=1 SV=2	sp|Q92896|GSLG1_HUMAN		SP-Human-022420_20200224.fasta	134554	0.899	2	2	2	0.0001	0.0153	IIIQESALDYR	R	L	0.628	18.7	29	14.2	18.7	0	1	0	0	2	1320.72	1262		300243	990	1000	Empty	TRUE
Sample 1	Golgi apparatus protein 1 OS=Homo sapiens OX=9606 GN=GLG1 PE=1 SV=2	sp|Q92896|GSLG1_HUMAN		SP-Human-022420_20200224.fasta	134554	0.899	2	2	2	0.0001	0.0153	LIAQDYK	K	V	0.593	17.5	26.8	21.8	9.78	0	1	0	0	2	850.467	858		1126090	361	367	Empty	TRUE
Sample 1	Fatty acid-binding protein 5 OS=Homo sapiens OX=9606 GN=FABP5 PE=1 SV=3	sp|Q01469|FABP5_HUMAN		SP-Human-022420_20200224.fasta	15164.4	1	3	3	3	0.0002	0.215	ATVQQLEGR	M	W	0.997	56.1	28.3	21.7	50.9	0	1	0	0	1	1043.55	1170		3716890	2	10	Empty	TRUE
Sample 1	Fatty acid-binding protein 5 OS=Homo sapiens OX=9606 GN=FABP5 PE=1 SV=3	sp|Q01469|FABP5_HUMAN		SP-Human-022420_20200224.fasta	15164.4	1	3	3	3	0.0002	0.215	ELGVGIALR	K	K	0.997	55.8	25	21.4	50.9	0	1	0	0	2	927.562	1262		4592060	25	33	Empty	TRUE
Sample 1	Fatty acid-binding protein 5 OS=Homo sapiens OX=9606 GN=FABP5 PE=1 SV=3	sp|Q01469|FABP5_HUMAN		SP-Human-022420_20200224.fasta	15164.4	1	3	3	3	0.0002	0.215	TTQFSCTLGEK	K	F	0.997	53.2	27.3	27.2	42.3	0	1	0	0	2	1271.59	1010		744514	62	72	Empty	TRUE
Sample 1	Carboxypeptidase D OS=Homo sapiens OX=9606 GN=CPD PE=1 SV=2	sp|O75976|CBPD_HUMAN		SP-Human-022420_20200224.fasta	152933	1	3	3	3	0.0002	0.0246	GFVLDATDGR	R	G	0.942	33.9	29.1	15.1	33.9	0	1	0	0	2	1050.52	1176		856136	798	807	Empty	TRUE
Sample 1	Carboxypeptidase D OS=Homo sapiens OX=9606 GN=CPD PE=1 SV=2	sp|O75976|CBPD_HUMAN		SP-Human-022420_20200224.fasta	152933	1	3	3	3	0.0002	0.0246	IVIVPSLNPDGR	R	E	0.634	17.2	25.2	17.2	14.1	0	1	0	0	2	1279.74	1298		424516	1030	1041	Empty	TRUE
Sample 1	Carboxypeptidase D OS=Homo sapiens OX=9606 GN=CPD PE=1 SV=2	sp|O75976|CBPD_HUMAN		SP-Human-022420_20200224.fasta	152933	1	3	3	3	0.0002	0.0246	SQEGDSISVIGR	K	N	0.997	68.1	30.8	17.3	68.1	0	1	0	0	2	1247.62	1056		715875	614	625	Empty	TRUE
Sample 1	Mucin-like protein 1 OS=Homo sapiens OX=9606 GN=MUCL1 PE=1 SV=1	sp|Q96DR8|MUCL1_HUMAN		SP-Human-022420_20200224.fasta	9039.3	0.929	2	2	2	0.0001	0.178	DIPVLPK	K	W	0.747	26.3	25	27	13.9	0	1	0	0	2	781.482	1163		1725810	72	78	Empty	TRUE
Sample 1	Mucin-like protein 1 OS=Homo sapiens OX=9606 GN=MUCL1 PE=1 SV=1	sp|Q96DR8|MUCL1_HUMAN		SP-Human-022420_20200224.fasta	9039.3	0.929	2	2	2	0.0001	0.178	WVGDLPNGR	K	V	0.719	21.8	28.1	14.4	21.8	0	1	0	0	2	1013.52	1093		748338	79	87	Empty	TRUE
Sample 1	Annexin A1 OS=Homo sapiens OX=9606 GN=ANXA1 PE=1 SV=2	sp|P04083|ANXA1_HUMAN		SP-Human-022420_20200224.fasta	38715.9	0.934	2	2	2	0.0001	0.078	GLGTDEDTLIEILASR	K	T	0.74	31.4	30.3	15	31.4	0	1	0	0	2	1702.89	1458		124505	129	144	Empty	TRUE
Sample 1	Annexin A1 OS=Homo sapiens OX=9606 GN=ANXA1 PE=1 SV=2	sp|P04083|ANXA1_HUMAN		SP-Human-022420_20200224.fasta	38715.9	0.934	2	2	2	0.0001	0.078	TPAQFDADELR	K	A	0.747	24.6	29	20.1	19	0	1	0	0	2	1262.6	1133		424063	114	124	Empty	TRUE
Sample 1	Keratinocyte proline-rich protein OS=Homo sapiens OX=9606 GN=KPRP PE=1 SV=1	sp|Q5T749|KPRP_HUMAN		SP-Human-022420_20200224.fasta	64132.6	0.977	3	3	3	0.0002	0.0432	CPVEIPPIR	R	R	0.604	21.1	27.7	14.3	21.1	0	1	0	0	2	1080.59	1184		2952330	343	351	Empty	TRUE
Sample 1	Keratinocyte proline-rich protein OS=Homo sapiens OX=9606 GN=KPRP PE=1 SV=1	sp|Q5T749|KPRP_HUMAN		SP-Human-022420_20200224.fasta	64132.6	0.977	3	3	3	0.0002	0.0432	IEISSPCCPR	R	Q	0.638	18.4	27.3	14.1	18.4	0	1	0	0	2	1218.56	981		2280190	327	336	Empty	TRUE
Sample 1	Keratinocyte proline-rich protein OS=Homo sapiens OX=9606 GN=KPRP PE=1 SV=1	sp|Q5T749|KPRP_HUMAN		SP-Human-022420_20200224.fasta	64132.6	0.977	3	3	3	0.0002	0.0432	PVPLPR	R	P	0.5	18.9	25	27.4	5.67	0	1	0	0	2	678.43	923		1138870	446	451	Empty	TRUE
Sample 1	Junction plakoglobin OS=Homo sapiens OX=9606 GN=JUP PE=1 SV=3	sp|P14923|PLAK_HUMAN		SP-Human-022420_20200224.fasta	81745.9	1	5	5	5	0.0003	0.0604	AAMIVNQLSK	K	K	0.904	32.1	29	20.6	26.5	0	1	0	0	2	1090.59	969		623124	162	171	Empty	TRUE
Sample 1	Junction plakoglobin OS=Homo sapiens OX=9606 GN=JUP PE=1 SV=3	sp|P14923|PLAK_HUMAN		SP-Human-022420_20200224.fasta	81745.9	1	5	5	5	0.0003	0.0604	ATIGLIR	K	N	0.626	18.7	25.4	22.7	10.2	0	1	0	0	2	743.477	1109		7906170	500	506	Empty	TRUE
Sample 1	Junction plakoglobin OS=Homo sapiens OX=9606 GN=JUP PE=1 SV=3	sp|P14923|PLAK_HUMAN		SP-Human-022420_20200224.fasta	81745.9	1	5	5	5	0.0003	0.0604	LAEPSQLLK	R	S	0.996	47.1	25	38.3	24.8	0	1	0	0	2	998.588	1163		886045	116	124	Empty	TRUE
Sample 1	Junction plakoglobin OS=Homo sapiens OX=9606 GN=JUP PE=1 SV=3	sp|P14923|PLAK_HUMAN		SP-Human-022420_20200224.fasta	81745.9	1	5	5	5	0.0003	0.0604	LLNDEDPVVVTK	K	A	0.997	58.7	28.3	23.4	52	0	1	0	0	2	1341.73	1134		2300890	150	161	Empty	TRUE
Sample 1	Junction plakoglobin OS=Homo sapiens OX=9606 GN=JUP PE=1 SV=3	sp|P14923|PLAK_HUMAN		SP-Human-022420_20200224.fasta	81745.9	1	5	5	5	0.0003	0.0604	LVQLLVK	R	A	0.9	43.1	25	29.5	29.3	0	1	0	0	2	812.561	1221		1327400	527	533	Empty	TRUE
Sample 1	Hornerin OS=Homo sapiens OX=9606 GN=HRNR PE=1 SV=2	sp|Q86YZ3|HORN_HUMAN		SP-Human-022420_20200224.fasta	282373	1	5	6	6	0.0004	0.0161	GPYESGSGHSSGLGHR	R	E	0.801	27	27.8	14.7	27	0	1	1	0	2	1584.72	678.5		651999	1038	1053	Empty	TRUE
Sample 1	Hornerin OS=Homo sapiens OX=9606 GN=HRNR PE=1 SV=2	sp|Q86YZ3|HORN_HUMAN		SP-Human-022420_20200224.fasta	282373	1	5	6	6	0.0004	0.0161	QSLGHGR	R	Q	0.654	27.4	25	20.9	21.3	0	1	0	0	2	754.395	588		281337	292	298	Empty	TRUE
Sample 1	Hornerin OS=Homo sapiens OX=9606 GN=HRNR PE=1 SV=2	sp|Q86YZ3|HORN_HUMAN		SP-Human-022420_20200224.fasta	282373	1	5	6	6	0.0004	0.0161	QSLGHSR	R	H	0.713	20.4	25.8	25.2	9.53	0	1	0	0	2	784.406	587		449799	526	532	Empty	TRUE
Sample 1	Hornerin OS=Homo sapiens OX=9606 GN=HRNR PE=1 SV=2	sp|Q86YZ3|HORN_HUMAN		SP-Human-022420_20200224.fasta	282373	1	5	6	6	0.0004	0.0161	QSPSYGR	R	H	0.684	20.1	27.4	18.6	15.8	0	1	0	0	2	794.379	652		393328	1137	1143	Empty	TRUE
Sample 1	Hornerin OS=Homo sapiens OX=9606 GN=HRNR PE=1 SV=2	sp|Q86YZ3|HORN_HUMAN		SP-Human-022420_20200224.fasta	282373	1	5	6	6	0.0004	0.0161	YGQHGSGSR	R	Q	0.652	21.4	27.2	15.1	20.6	0	1	0	0	2	948.428	561		968250	1689	1697	Empty	TRUE
Sample 1	Prolactin-inducible protein OS=Homo sapiens OX=9606 GN=PIP PE=1 SV=1	sp|P12273|PIP_HUMAN		SP-Human-022420_20200224.fasta	16573.1	1	3	3	3	0.0002	0.185	FYTIEILKVE	R	-	0.99	40.5	26.7	15.5	40.5	0	1	0	0	2	1254.7	1394		640041	137	146	Empty	TRUE
Sample 1	Prolactin-inducible protein OS=Homo sapiens OX=9606 GN=PIP PE=1 SV=1	sp|P12273|PIP_HUMAN		SP-Human-022420_20200224.fasta	16573.1	1	3	3	3	0.0002	0.185	NFDIPK	K	S	0.5	28.1	30	31.5	11.4	0	1	0	0	2	733.388	1073		1988640	39	44	Empty	TRUE
Sample 1	Prolactin-inducible protein OS=Homo sapiens OX=9606 GN=PIP PE=1 SV=1	sp|P12273|PIP_HUMAN		SP-Human-022420_20200224.fasta	16573.1	1	3	3	3	0.0002	0.185	YTACLCDDNPK	K	T	0.997	63.2	25	17	63.2	0	1	0	0	2	1356.56	905		902378	86	96	Empty	TRUE
Sample 1	Lactotransferrin OS=Homo sapiens OX=9606 GN=LTF PE=1 SV=6	sp|P02788|TRFL_HUMAN		SP-Human-022420_20200224.fasta	78182.3	1	12	14	14	0.0008	0.2	CLAENAGDVAFVK	R	D	0.997	78.5	29.8	20.4	76.1	0	1	0	0	2	1393.68	1193		1280770	553	565	Empty	TRUE
Sample 1	Lactotransferrin OS=Homo sapiens OX=9606 GN=LTF PE=1 SV=6	sp|P02788|TRFL_HUMAN		SP-Human-022420_20200224.fasta	78182.3	1	12	14	14	0.0008	0.2	DGAGDVAFIR	R	E	0.997	62.3	30	22	57.2	0	1	0	0	2	1020.51	1194		1658940	220	229	Empty	TRUE
Sample 1	Lactotransferrin OS=Homo sapiens OX=9606 GN=LTF PE=1 SV=6	sp|P02788|TRFL_HUMAN		SP-Human-022420_20200224.fasta	78182.3	1	12	14	14	0.0008	0.2	DSAIGFSR	K	V	0.99	55.5	27.6	28.2	43.7	0	1	0	0	2	852.421	996		3210100	321	328	Empty	TRUE
Sample 1	Lactotransferrin OS=Homo sapiens OX=9606 GN=LTF PE=1 SV=6	sp|P02788|TRFL_HUMAN		SP-Human-022420_20200224.fasta	78182.3	1	12	14	14	0.0008	0.2	DVTVLQNTDGNNNEAWAK	K	D	0.997	72	29.9	24.3	65.3	0	1	0	0	2	1988.93	1214		458545	566	583	Empty	TRUE
Sample 1	Lactotransferrin OS=Homo sapiens OX=9606 GN=LTF PE=1 SV=6	sp|P02788|TRFL_HUMAN		SP-Human-022420_20200224.fasta	78182.3	1	12	14	14	0.0008	0.2	EDAIWNLLR	K	Q	0.707	24.2	29.6	18.1	20.6	0	1	0	0	2	1129.6	1422		308109	283	291	Empty	TRUE
Sample 1	Lactotransferrin OS=Homo sapiens OX=9606 GN=LTF PE=1 SV=6	sp|P02788|TRFL_HUMAN		SP-Human-022420_20200224.fasta	78182.3	1	12	14	14	0.0008	0.2	FQLFGSPSGQK	K	D	0.997	59	28.8	26.8	48.9	0	1	0	0	2	1195.61	1286		3288800	305	315	Empty	TRUE
Sample 1	Lactotransferrin OS=Homo sapiens OX=9606 GN=LTF PE=1 SV=6	sp|P02788|TRFL_HUMAN		SP-Human-022420_20200224.fasta	78182.3	1	12	14	14	0.0008	0.2	GEADAMSLDGGYVYTAGK	K	C	0.997	85.9	27.7	18.4	85.9	0	1	0	0	2	1820.8	1140		547374	406	423	Empty	TRUE
Sample 1	Lactotransferrin OS=Homo sapiens OX=9606 GN=LTF PE=1 SV=6	sp|P02788|TRFL_HUMAN		SP-Human-022420_20200224.fasta	78182.3	1	12	14	14	0.0008	0.2	LRPVAAEVYGTER	K	Q	0.601	22.5	29.8	14.4	22.5	0	1	1	0	2	1460.79	988.5		2070070	93	105	Empty	TRUE
Sample 1	Lactotransferrin OS=Homo sapiens OX=9606 GN=LTF PE=1 SV=6	sp|P02788|TRFL_HUMAN		SP-Human-022420_20200224.fasta	78182.3	1	12	14	14	0.0008	0.2	NLLFNDNTECLAR	K	L	0.997	44.3	30.2	16.9	43.1	0	1	0	0	2	1579.75	1311		538886	659	671	Empty	TRUE
Sample 1	Lactotransferrin OS=Homo sapiens OX=9606 GN=LTF PE=1 SV=6	sp|P02788|TRFL_HUMAN		SP-Human-022420_20200224.fasta	78182.3	1	12	14	14	0.0008	0.2	QVLLHQQAK	K	F	0.851	27.2	25	19.3	22.6	0	1	0	0	2	1064.62	730		1255300	630	638	Empty	TRUE
Sample 1	Lactotransferrin OS=Homo sapiens OX=9606 GN=LTF PE=1 SV=6	sp|P02788|TRFL_HUMAN		SP-Human-022420_20200224.fasta	78182.3	1	12	14	14	0.0008	0.2	SDTSLTWNSVK	R	G	0.997	59.1	29.1	18.2	57.6	0	1	0	0	2	1237.61	1155		863447	463	473	Empty	TRUE
Sample 1	Lactotransferrin OS=Homo sapiens OX=9606 GN=LTF PE=1 SV=6	sp|P02788|TRFL_HUMAN		SP-Human-022420_20200224.fasta	78182.3	1	12	14	14	0.0008	0.2	VPSHAVVAR	R	S	0.991	38	25	15.5	37.9	0	1	1	0	2	935.542	679.5		2378470	269	277	Empty	TRUE
Sample 1	Filaggrin-2 OS=Homo sapiens OX=9606 GN=FLG2 PE=1 SV=1	sp|Q5D862|FILA2_HUMAN		SP-Human-022420_20200224.fasta	248052	0.999	2	2	2	0.0001	0.008	ELHPVLK	K	N	0.73	19	25	16.4	16.7	0	1	0	0	2	835.504	840		1035860	40	46	Empty	TRUE
Sample 1	Filaggrin-2 OS=Homo sapiens OX=9606 GN=FLG2 PE=1 SV=1	sp|Q5D862|FILA2_HUMAN		SP-Human-022420_20200224.fasta	248052	0.999	2	2	2	0.0001	0.008	FSNSSSSNEFSK	R	C	0.997	58.3	25	16.6	58.3	0	1	0	0	2	1320.57	834		1015660	404	415	Empty	TRUE
Sample 1	BPI fold-containing family A member 2 OS=Homo sapiens OX=9606 GN=BPIFA2 PE=1 SV=2	sp|Q96DR5|BPIA2_HUMAN		SP-Human-022420_20200224.fasta	27012.3	1	4	4	4	0.0002	0.149	ISNSLILDVK	K	A	0.997	85.1	27.3	37.4	66	0	1	0	0	2	1101.65	1279		1135320	104	113	Empty	TRUE
Sample 1	BPI fold-containing family A member 2 OS=Homo sapiens OX=9606 GN=BPIFA2 PE=1 SV=2	sp|Q96DR5|BPIA2_HUMAN		SP-Human-022420_20200224.fasta	27012.3	1	4	4	4	0.0002	0.149	LKVDLGVLQK	K	S	0.698	21.8	25	20.2	16	0	1	0	0	2	1112.7	1216		782113	58	67	Empty	TRUE
Sample 1	BPI fold-containing family A member 2 OS=Homo sapiens OX=9606 GN=BPIFA2 PE=1 SV=2	sp|Q96DR5|BPIA2_HUMAN		SP-Human-022420_20200224.fasta	27012.3	1	4	4	4	0.0002	0.149	LLNNVISK	K	L	0.735	30.1	28.1	20.5	24.6	0	1	0	0	2	900.551	1045		5368060	84	91	Empty	TRUE
Sample 1	BPI fold-containing family A member 2 OS=Homo sapiens OX=9606 GN=BPIFA2 PE=1 SV=2	sp|Q96DR5|BPIA2_HUMAN		SP-Human-022420_20200224.fasta	27012.3	1	4	4	4	0.0002	0.149	STVSSLLQK	K	E	0.978	34.9	25.6	23.4	26.7	0	1	0	0	2	962.552	1115		1538760	206	214	Empty	TRUE
Sample 1	Keratin, type II cytoskeletal 1 OS=Homo sapiens OX=9606 GN=KRT1 PE=1 SV=6	sp|P04264|K2C1_HUMAN		SP-Human-022420_20200224.fasta	66040.3	1	40	70	86	0.0051	0.512	AEAESLYQSK	K	Y	0.997	76.8	27.3	27.7	66.9	0	1	0	0	2	1125.54	865		4991260	367	376	Empty	TRUE
Sample 1	Keratin, type II cytoskeletal 1 OS=Homo sapiens OX=9606 GN=KRT1 PE=1 SV=6	sp|P04264|K2C1_HUMAN		SP-Human-022420_20200224.fasta	66040.3	1	40	70	86	0.0051	0.512	AQYEDIAQK	K	S	0.98	42.1	28.6	24.5	33.3	0	1	0	0	2	1065.52	843		72900000	356	364	Empty	TRUE
Sample 1	Keratin, type II cytoskeletal 1 OS=Homo sapiens OX=9606 GN=KRT1 PE=1 SV=6	sp|P04264|K2C1_HUMAN		SP-Human-022420_20200224.fasta	66040.3	1	40	70	86	0.0051	0.512	DVDGAYMTK	K	V	0.762	28	25	18.4	24.4	0	2	0	0	2	999.445	823		6183060	290	298	Empty	TRUE
Sample 1	Keratin, type II cytoskeletal 1 OS=Homo sapiens OX=9606 GN=KRT1 PE=1 SV=6	sp|P04264|K2C1_HUMAN		SP-Human-022420_20200224.fasta	66040.3	1	40	70	86	0.0051	0.512	DYQELMNTK	R	L	0.997	48.8	26.9	32.1	32.7	0	2	0	0	2	1141.52	986.5		14100000	464	472	Empty	TRUE
Sample 1	Keratin, type II cytoskeletal 1 OS=Homo sapiens OX=9606 GN=KRT1 PE=1 SV=6	sp|P04264|K2C1_HUMAN		SP-Human-022420_20200224.fasta	66040.3	1	40	70	86	0.0051	0.512	FLEQQNQVLQTK	R	W	0.997	76.4	30.6	23.7	70.5	0	4	1	0	2	1475.79	1108		6758620	200	211	Empty	TRUE	sp|P35908|K22E_HUMAN,IPI:CON_00468956.4|SWISS-PROT:Q9R0H5,IPI:CON_IPI00376379.3|SWISS-PROT:Q7Z794,sp|Q7Z794|K2C1B_HUMAN,IPI:CON_00021304.1|SWISS-PROT:P35908
Sample 1	Keratin, type II cytoskeletal 1 OS=Homo sapiens OX=9606 GN=KRT1 PE=1 SV=6	sp|P04264|K2C1_HUMAN		SP-Human-022420_20200224.fasta	66040.3	1	40	70	86	0.0051	0.512	FSSCGGGGGSFGAGGGFGSR	R	S	0.997	187	25	24.7	187	0	1	0	0	2	1765.73	1118		2007440	46	65	Empty	TRUE
Sample 1	Keratin, type II cytoskeletal 1 OS=Homo sapiens OX=9606 GN=KRT1 PE=1 SV=6	sp|P04264|K2C1_HUMAN		SP-Human-022420_20200224.fasta	66040.3	1	40	70	86	0.0051	0.512	GGGGGGYGSGGSSYGSGGGSYGSGGGGGGGR	R	G	0.997	93.2	25	18.8	93.2	0	1	1	0	2	2383.95	820.5		2428080	519	549	Empty	TRUE
Sample 1	Keratin, type II cytoskeletal 1 OS=Homo sapiens OX=9606 GN=KRT1 PE=1 SV=6	sp|P04264|K2C1_HUMAN		SP-Human-022420_20200224.fasta	66040.3	1	40	70	86	0.0051	0.512	GSGGGSSGGSIGGR	R	G	0.996	45.8	27.7	15.9	45.8	0	1	0	0	2	1092.5	632		235911	603	616	Empty	TRUE
Sample 1	Keratin, type II cytoskeletal 1 OS=Homo sapiens OX=9606 GN=KRT1 PE=1 SV=6	sp|P04264|K2C1_HUMAN		SP-Human-022420_20200224.fasta	66040.3	1	40	70	86	0.0051	0.512	HGDSVR	R	N	0.5	26.2	25	17	23.9	0	1	0	0	2	670.327	552		418021	387	392	Empty	TRUE
Sample 1	Keratin, type II cytoskeletal 1 OS=Homo sapiens OX=9606 GN=KRT1 PE=1 SV=6	sp|P04264|K2C1_HUMAN		SP-Human-022420_20200224.fasta	66040.3	1	40	70	86	0.0051	0.512	IEISELNR	K	V	0.99	60.7	29.3	60	17.5	0	3	0	0	2	973.531	1118		6689950	396	403	Empty	TRUE	sp|P35908|K22E_HUMAN,IPI:CON_00021304.1|SWISS-PROT:P35908
Sample 1	Keratin, type II cytoskeletal 1 OS=Homo sapiens OX=9606 GN=KRT1 PE=1 SV=6	sp|P04264|K2C1_HUMAN		SP-Human-022420_20200224.fasta	66040.3	1	40	70	86	0.0051	0.512	KDVDGAYMTK	K	V	0.997	47.5	28	37.6	25.9	0	1	0	0	2	1127.54	752		758416	289	298	Empty	TRUE
Sample 1	Keratin, type II cytoskeletal 1 OS=Homo sapiens OX=9606 GN=KRT1 PE=1 SV=6	sp|P04264|K2C1_HUMAN		SP-Human-022420_20200224.fasta	66040.3	1	40	70	86	0.0051	0.512	KQISNLQQSISDAEQR	K	G	0.995	53.1	30.8	20.8	48.6	0	0	1	0	2	1844.95	1076		1592100	417	432	Empty	TRUE
Sample 1	Keratin, type II cytoskeletal 1 OS=Homo sapiens OX=9606 GN=KRT1 PE=1 SV=6	sp|P04264|K2C1_HUMAN		SP-Human-022420_20200224.fasta	66040.3	1	40	70	86	0.0051	0.512	LALDLEIATYR	K	T	0.997	75	27.7	27.5	0	0	2	0	0	2	1277.71	1383		13500000	473	483	Empty	TRUE
Sample 1	Keratin, type II cytoskeletal 1 OS=Homo sapiens OX=9606 GN=KRT1 PE=1 SV=6	sp|P04264|K2C1_HUMAN		SP-Human-022420_20200224.fasta	66040.3	1	40	70	86	0.0051	0.512	LDSELKNMQDMVEDYR	R	N	0.996	44.7	26.9	15.8	44.7	0	1	1	0	2	2017.88	1010		21700000	252	267	Empty	TRUE
Sample 1	Keratin, type II cytoskeletal 1 OS=Homo sapiens OX=9606 GN=KRT1 PE=1 SV=6	sp|P04264|K2C1_HUMAN		SP-Human-022420_20200224.fasta	66040.3	1	40	70	86	0.0051	0.512	LLRDYQELMNTK	R	L	0.992	42.3	29.9	29.4	28.5	0	2	2	0	2	1539.78	1103.5		3875340	461	472	Empty	TRUE
Sample 1	Keratin, type II cytoskeletal 1 OS=Homo sapiens OX=9606 GN=KRT1 PE=1 SV=6	sp|P04264|K2C1_HUMAN		SP-Human-022420_20200224.fasta	66040.3	1	40	70	86	0.0051	0.512	LNDLEDALQQAK	K	E	0.997	83.3	29.9	36.2	65.4	0	1	0	0	2	1357.7	1271		20600000	444	455	Empty	TRUE
Sample 1	Keratin, type II cytoskeletal 1 OS=Homo sapiens OX=9606 GN=KRT1 PE=1 SV=6	sp|P04264|K2C1_HUMAN		SP-Human-022420_20200224.fasta	66040.3	1	40	70	86	0.0051	0.512	LNDLEDALQQAKEDLAR	K	L	0.997	103	30.4	21	101	0	1	1	0	2	1941.99	1385.5		7389480	444	460	Empty	TRUE
Sample 1	Keratin, type II cytoskeletal 1 OS=Homo sapiens OX=9606 GN=KRT1 PE=1 SV=6	sp|P04264|K2C1_HUMAN		SP-Human-022420_20200224.fasta	66040.3	1	40	70	86	0.0051	0.512	LRSEIDNVKK	R	Q	0.954	33	26.9	34.2	13.9	0	1	1	1	2	1201.69	708		7628950	408	417	Empty	TRUE
Sample 1	Keratin, type II cytoskeletal 1 OS=Homo sapiens OX=9606 GN=KRT1 PE=1 SV=6	sp|P04264|K2C1_HUMAN		SP-Human-022420_20200224.fasta	66040.3	1	40	70	86	0.0051	0.512	NKLNDLEDALQQAK	K	E	0.997	86.1	30	25	79.4	0	1	1	0	2	1599.83	1280.5		37500000	442	455	Empty	TRUE
Sample 1	Keratin, type II cytoskeletal 1 OS=Homo sapiens OX=9606 GN=KRT1 PE=1 SV=6	sp|P04264|K2C1_HUMAN		SP-Human-022420_20200224.fasta	66040.3	1	40	70	86	0.0051	0.512	NKLNDLEDALQQAKEDLAR	K	L	0.997	71.9	30.3	18.9	70.5	0	0	2	0	2	2184.13	1378.5		12600000	442	460	Empty	TRUE
Sample 1	Keratin, type II cytoskeletal 1 OS=Homo sapiens OX=9606 GN=KRT1 PE=1 SV=6	sp|P04264|K2C1_HUMAN		SP-Human-022420_20200224.fasta	66040.3	1	40	70	86	0.0051	0.512	NKYEDEINKR	R	T	0.995	42.8	29.6	17.9	40.5	0	2	2	0	2	1308.65	773		5251400	268	277	Empty	TRUE	sp|P13647|K2C5_HUMAN,IPI:CON_00300725.7|SWISS-PROT:P02538,sp|P02538|K2C6A_HUMAN,IPI:CON_00009867.3|SWISS-PROT:P13647
Sample 1	Keratin, type II cytoskeletal 1 OS=Homo sapiens OX=9606 GN=KRT1 PE=1 SV=6	sp|P04264|K2C1_HUMAN		SP-Human-022420_20200224.fasta	66040.3	1	40	70	86	0.0051	0.512	NMQDMVEDYR	K	N	0.997	62.8	25	16.9	62.8	0	4	0	0	2	1300.53	1004.5		11000000	258	267	Empty	TRUE
Sample 1	Keratin, type II cytoskeletal 1 OS=Homo sapiens OX=9606 GN=KRT1 PE=1 SV=6	sp|P04264|K2C1_HUMAN		SP-Human-022420_20200224.fasta	66040.3	1	40	70	86	0.0051	0.512	NSKIEISELNR	R	V	0.997	80.4	30.5	35.5	62.9	0	1	1	0	2	1302.7	994		6252140	393	403	Empty	TRUE
Sample 1	Keratin, type II cytoskeletal 1 OS=Homo sapiens OX=9606 GN=KRT1 PE=1 SV=6	sp|P04264|K2C1_HUMAN		SP-Human-022420_20200224.fasta	66040.3	1	40	70	86	0.0051	0.512	QISNLQQSISDAEQR	K	G	0.997	91.6	30.8	18.7	91.6	0	3	1	0	2	1716.85	1209.5		19000000	418	432	Empty	TRUE
Sample 1	Keratin, type II cytoskeletal 1 OS=Homo sapiens OX=9606 GN=KRT1 PE=1 SV=6	sp|P04264|K2C1_HUMAN		SP-Human-022420_20200224.fasta	66040.3	1	40	70	86	0.0051	0.512	SGGGFSSGSAGIINYQR	R	R	0.997	84	29.8	18.2	84	0	1	0	0	2	1657.79	1173		4100460	13	29	Empty	TRUE
Sample 1	Keratin, type II cytoskeletal 1 OS=Homo sapiens OX=9606 GN=KRT1 PE=1 SV=6	sp|P04264|K2C1_HUMAN		SP-Human-022420_20200224.fasta	66040.3	1	40	70	86	0.0051	0.512	SISISVAR	K	G	0.846	28.7	26.3	39.2	4.3	0	1	0	0	2	832.489	1028		8956190	75	82	Empty	TRUE
Sample 1	Keratin, type II cytoskeletal 1 OS=Homo sapiens OX=9606 GN=KRT1 PE=1 SV=6	sp|P04264|K2C1_HUMAN		SP-Human-022420_20200224.fasta	66040.3	1	40	70	86	0.0051	0.512	SKAEAESLYQSK	K	Y	0.997	71.2	29.6	22.1	66.6	0	3	1	0	2	1340.67	808.5		16600000	365	376	Empty	TRUE
Sample 1	Keratin, type II cytoskeletal 1 OS=Homo sapiens OX=9606 GN=KRT1 PE=1 SV=6	sp|P04264|K2C1_HUMAN		SP-Human-022420_20200224.fasta	66040.3	1	40	70	86	0.0051	0.512	SKAEAESLYQSKYEELQITAGR	K	H	0.851	35.5	31.2	15.2	35.5	0	0	1	0	2	2501.25	1188		1092670	365	386	Empty	TRUE
Sample 1	Keratin, type II cytoskeletal 1 OS=Homo sapiens OX=9606 GN=KRT1 PE=1 SV=6	sp|P04264|K2C1_HUMAN		SP-Human-022420_20200224.fasta	66040.3	1	40	70	86	0.0051	0.512	SLDLDSIIAEVK	R	A	0.997	73.1	29.5	25.1	65.6	0	2	1	0	2	1302.72	1423		64000000	344	355	Empty	TRUE
Sample 1	Keratin, type II cytoskeletal 1 OS=Homo sapiens OX=9606 GN=KRT1 PE=1 SV=6	sp|P04264|K2C1_HUMAN		SP-Human-022420_20200224.fasta	66040.3	1	40	70	86	0.0051	0.512	SLDLDSIIAEVKAQYEDIAQK	R	S	0.995	43.6	30	15.7	43.6	0	0	1	0	2	2349.22	1493		306754	344	364	Empty	TRUE
Sample 1	Keratin, type II cytoskeletal 1 OS=Homo sapiens OX=9606 GN=KRT1 PE=1 SV=6	sp|P04264|K2C1_HUMAN		SP-Human-022420_20200224.fasta	66040.3	1	40	70	86	0.0051	0.512	SLNNQFASFIDK	K	V	0.997	81.8	29.8	27.3	72.6	0	3	0	0	2	1383.69	1334		63900000	186	197	Empty	TRUE
Sample 1	Keratin, type II cytoskeletal 1 OS=Homo sapiens OX=9606 GN=KRT1 PE=1 SV=6	sp|P04264|K2C1_HUMAN		SP-Human-022420_20200224.fasta	66040.3	1	40	70	86	0.0051	0.512	SLNNQFASFIDKVR	K	F	0.997	47.3	29.3	16.8	46.5	0	1	1	0	2	1638.86	1348		4018490	186	199	Empty	TRUE
Sample 1	Keratin, type II cytoskeletal 1 OS=Homo sapiens OX=9606 GN=KRT1 PE=1 SV=6	sp|P04264|K2C1_HUMAN		SP-Human-022420_20200224.fasta	66040.3	1	40	70	86	0.0051	0.512	SLVNLGGSK	R	S	0.992	41.5	29.8	21.7	35.4	0	1	0	0	2	874.499	1038		8703050	66	74	Empty	TRUE
Sample 1	Keratin, type II cytoskeletal 1 OS=Homo sapiens OX=9606 GN=KRT1 PE=1 SV=6	sp|P04264|K2C1_HUMAN		SP-Human-022420_20200224.fasta	66040.3	1	40	70	86	0.0051	0.512	THNLEPYFESFINNLR	R	R	0.997	71.5	31	17.5	71.5	0	1	3	0	2	1993.98	1445		2474290	224	239	Empty	TRUE
Sample 1	Keratin, type II cytoskeletal 1 OS=Homo sapiens OX=9606 GN=KRT1 PE=1 SV=6	sp|P04264|K2C1_HUMAN		SP-Human-022420_20200224.fasta	66040.3	1	40	70	86	0.0051	0.512	TLLEGEESR	R	M	0.997	50.8	30	49.6	17.3	0	1	0	0	2	1033.52	925		3142320	484	492	Empty	TRUE
Sample 1	Keratin, type II cytoskeletal 1 OS=Homo sapiens OX=9606 GN=KRT1 PE=1 SV=6	sp|P04264|K2C1_HUMAN		SP-Human-022420_20200224.fasta	66040.3	1	40	70	86	0.0051	0.512	TNAENEFVTIK	R	K	0.997	79	29.6	22.4	74.5	0	1	0	0	2	1265.64	1145		19200000	278	288	Empty	TRUE
Sample 1	Keratin, type II cytoskeletal 1 OS=Homo sapiens OX=9606 GN=KRT1 PE=1 SV=6	sp|P04264|K2C1_HUMAN		SP-Human-022420_20200224.fasta	66040.3	1	40	70	86	0.0051	0.512	TNAENEFVTIKK	R	D	0.997	82.4	29.6	21.7	78.9	0	2	1	0	2	1393.73	983		19200000	278	289	Empty	TRUE
Sample 1	Keratin, type II cytoskeletal 1 OS=Homo sapiens OX=9606 GN=KRT1 PE=1 SV=6	sp|P04264|K2C1_HUMAN		SP-Human-022420_20200224.fasta	66040.3	1	40	70	86	0.0051	0.512	VDLQAK	K	L	0.5	28.4	29	36.5	0	0	1	0	0	2	673.388	736		1195720	299	304	Empty	TRUE
Sample 1	Keratin, type II cytoskeletal 1 OS=Homo sapiens OX=9606 GN=KRT1 PE=1 SV=6	sp|P04264|K2C1_HUMAN		SP-Human-022420_20200224.fasta	66040.3	1	40	70	86	0.0051	0.512	YEDEINKR	K	T	0.753	30	28.5	33.1	11.8	0	1	0	0	2	1066.52	702		797334	270	277	Empty	TRUE	sp|P35908|K22E_HUMAN,IPI:CON_IPI00376379.3|SWISS-PROT:Q7Z794,sp|P13647|K2C5_HUMAN,sp|Q7Z794|K2C1B_HUMAN,IPI:CON_00300725.7|SWISS-PROT:P02538,sp|P02538|K2C6A_HUMAN,IPI:CON_00009867.3|SWISS-PROT:P13647,IPI:CON_00021304.1|SWISS-PROT:P35908
Sample 1	Keratin, type II cytoskeletal 1 OS=Homo sapiens OX=9606 GN=KRT1 PE=1 SV=6	sp|P04264|K2C1_HUMAN		SP-Human-022420_20200224.fasta	66040.3	1	40	70	86	0.0051	0.512	YEELQITAGR	K	H	0.997	76.4	29.9	43.4	0	0	5	0	0	2	1179.6	1168		9159280	377	386	Empty	TRUE	IPI:CON_IPI00376379.3|SWISS-PROT:Q7Z794,sp|Q7Z794|K2C1B_HUMAN
Sample 1	Arginase-1 OS=Homo sapiens OX=9606 GN=ARG1 PE=1 SV=2	sp|P05089|ARGI1_HUMAN		SP-Human-022420_20200224.fasta	34736.1	0.934	2	2	2	0.0001	0.0621	DVDPGEHYILK	R	T	0.506	19.1	29	14.2	19.1	0	1	0	0	2	1285.64	1068		624200	181	191	Empty	TRUE
Sample 1	Arginase-1 OS=Homo sapiens OX=9606 GN=ARG1 PE=1 SV=2	sp|P05089|ARGI1_HUMAN		SP-Human-022420_20200224.fasta	34736.1	0.934	2	2	2	0.0001	0.0621	YFSMTEVDR	K	L	0.765	24.8	25	18.1	21.2	0	1	0	0	2	1163.5	947		672525	197	205	Empty	TRUE
Sample 1	Immunoglobulin heavy constant alpha 1 OS=Homo sapiens OX=9606 GN=IGHA1 PE=1 SV=2	sp|P01876|IGHA1_HUMAN		SP-Human-022420_20200224.fasta	37653.8	0.999	2	2	2	0.0001	0.0538	SAVQGPPER	K	D	0.579	17.7	27.6	14.1	17.7	0	1	0	0	2	940.485	707		236699	169	177	Empty	TRUE
Sample 1	Immunoglobulin heavy constant alpha 1 OS=Homo sapiens OX=9606 GN=IGHA1 PE=1 SV=2	sp|P01876|IGHA1_HUMAN		SP-Human-022420_20200224.fasta	37653.8	0.999	2	2	2	0.0001	0.0538	WLQGSQELPR	R	E	0.997	45.9	28.6	21.5	40.3	0	1	0	0	2	1213.63	1148		949245	264	273	Empty	TRUE
Sample 1	SRSF protein kinase 1 OS=Homo sapiens OX=9606 GN=SRPK1 PE=1 SV=2	sp|Q96SB4|SRPK1_HUMAN		SP-Human-022420_20200224.fasta	74326	0.992	3	3	3	0.0002	0.0458	DEDHIALIIELLGK	R	V	0.666	19	27.9	14.2	19	0	0	1	0	2	1578.87	1461		351633	562	575	Empty	TRUE
Sample 1	SRSF protein kinase 1 OS=Homo sapiens OX=9606 GN=SRPK1 PE=1 SV=2	sp|Q96SB4|SRPK1_HUMAN		SP-Human-022420_20200224.fasta	74326	0.992	3	3	3	0.0002	0.0458	HFTEDIQTR	K	Q	0.747	21.5	29.6	15.8	20	0	1	0	0	2	1146.55	832		3017290	507	515	Empty	TRUE
Sample 1	SRSF protein kinase 1 OS=Homo sapiens OX=9606 GN=SRPK1 PE=1 SV=2	sp|Q96SB4|SRPK1_HUMAN		SP-Human-022420_20200224.fasta	74326	0.992	3	3	3	0.0002	0.0458	KLIVAGK	R	Y	0.9	37.2	25	34.8	17.7	0	1	0	0	2	728.503	734		1117230	579	585	Empty	TRUE
Sample 1	Mucin-7 OS=Homo sapiens OX=9606 GN=MUC7 PE=1 SV=2	sp|Q8TAX7|MUC7_HUMAN		SP-Human-022420_20200224.fasta	39158.8	1	9	13	67	0.004	0.125	FLLYMK	R	N	0.5	34.1	26.2	34.8	14.4	0	24	0	0	2	814.453	1416.5		467000000	359	364	Empty	TRUE
Sample 1	Mucin-7 OS=Homo sapiens OX=9606 GN=MUC7 PE=1 SV=2	sp|Q8TAX7|MUC7_HUMAN		SP-Human-022420_20200224.fasta	39158.8	1	9	13	67	0.004	0.125	FPNPHQPPK	K	H	0.946	34.1	30.2	22.5	26.8	0	1	4	0	2	1061.55	818		346000000	84	92	Empty	TRUE
Sample 1	Mucin-7 OS=Homo sapiens OX=9606 GN=MUC7 PE=1 SV=2	sp|Q8TAX7|MUC7_HUMAN		SP-Human-022420_20200224.fasta	39158.8	1	9	13	67	0.004	0.125	FPNPHQPPKHPDK	K	N	0.92	33.2	30.1	20.1	28.3	0	0	1	0	2	1538.79	699		4118890	84	96	Empty	TRUE
Sample 1	Mucin-7 OS=Homo sapiens OX=9606 GN=MUC7 PE=1 SV=2	sp|Q8TAX7|MUC7_HUMAN		SP-Human-022420_20200224.fasta	39158.8	1	9	13	67	0.004	0.125	HHHQSPK	R	S	0.9	41.9	26.1	16.2	41.3	0	10	0	0	2	870.433	577.5		8981610	34	40	Empty	TRUE
Sample 1	Mucin-7 OS=Homo sapiens OX=9606 GN=MUC7 PE=1 SV=2	sp|Q8TAX7|MUC7_HUMAN		SP-Human-022420_20200224.fasta	39158.8	1	9	13	67	0.004	0.125	IIDDMVEQ	R	-	0.774	23.5	26.1	20.4	17.5	0	3	0	0	2	963.434	1184		458000000	370	377	Empty	TRUE
Sample 1	Mucin-7 OS=Homo sapiens OX=9606 GN=MUC7 PE=1 SV=2	sp|Q8TAX7|MUC7_HUMAN		SP-Human-022420_20200224.fasta	39158.8	1	9	13	67	0.004	0.125	LPPSPNNPPK	K	F	0.997	45.9	29.7	20.5	41.3	0	19	0	0	2	1060.58	1039		903000000	74	83	Empty	TRUE
Sample 1	Mucin-7 OS=Homo sapiens OX=9606 GN=MUC7 PE=1 SV=2	sp|Q8TAX7|MUC7_HUMAN		SP-Human-022420_20200224.fasta	39158.8	1	9	13	67	0.004	0.125	LPPSPNNPPKFPNPHQPPK	K	H	0.75	25.7	29.5	14.6	25.7	0	0	1	0	2	2103.11	960		27200000	74	92	Empty	TRUE
Sample 1	Mucin-7 OS=Homo sapiens OX=9606 GN=MUC7 PE=1 SV=2	sp|Q8TAX7|MUC7_HUMAN		SP-Human-022420_20200224.fasta	39158.8	1	9	13	67	0.004	0.125	PKLPPSPNNPPK	R	F	0.989	40.5	28.1	23.3	32.8	0	2	0	0	2	1285.73	817		1684260	72	83	Empty	TRUE
Sample 1	Mucin-7 OS=Homo sapiens OX=9606 GN=MUC7 PE=1 SV=2	sp|Q8TAX7|MUC7_HUMAN		SP-Human-022420_20200224.fasta	39158.8	1	9	13	67	0.004	0.125	RHHHQSPK	R	S	0.99	43.2	28.3	30.1	28.8	0	2	0	0	2	1026.53	488.5		664696	33	40	Empty	TRUE
Sample 1	Thrombospondin-1 OS=Homo sapiens OX=9606 GN=THBS1 PE=1 SV=2	sp|P07996|TSP1_HUMAN		SP-Human-022420_20200224.fasta	129382	1	10	10	10	0.0006	0.0966	AQGYSGLSVK	R	V	0.954	33.9	27.9	15.1	33.9	0	1	0	0	2	1009.53	953		2103600	1055	1064	Empty	TRUE
Sample 1	Thrombospondin-1 OS=Homo sapiens OX=9606 GN=THBS1 PE=1 SV=2	sp|P07996|TSP1_HUMAN		SP-Human-022420_20200224.fasta	129382	1	10	10	10	0.0006	0.0966	FQMIPLDPK	R	G	0.741	27	30	21.1	20.6	0	1	0	0	2	1104.58	1158		680128	960	968	Empty	TRUE
Sample 1	Thrombospondin-1 OS=Homo sapiens OX=9606 GN=THBS1 PE=1 SV=2	sp|P07996|TSP1_HUMAN		SP-Human-022420_20200224.fasta	129382	1	10	10	10	0.0006	0.0966	FVFGTTPEDILR	R	N	0.972	37.3	29.7	20.2	32.5	0	1	0	0	2	1394.73	1388		281820	217	228	Empty	TRUE
Sample 1	Thrombospondin-1 OS=Homo sapiens OX=9606 GN=THBS1 PE=1 SV=2	sp|P07996|TSP1_HUMAN		SP-Human-022420_20200224.fasta	129382	1	10	10	10	0.0006	0.0966	GGVNDNFQGVLQNVR	K	F	0.997	84.6	30.4	18.3	84.6	0	1	0	0	2	1616.81	1300		1117470	202	216	Empty	TRUE
Sample 1	Thrombospondin-1 OS=Homo sapiens OX=9606 GN=THBS1 PE=1 SV=2	sp|P07996|TSP1_HUMAN		SP-Human-022420_20200224.fasta	129382	1	10	10	10	0.0006	0.0966	GPDPSSPAFR	K	I	0.732	26.6	27.3	14.7	26.6	0	1	0	0	2	1030.5	901		1522850	51	60	Empty	TRUE
Sample 1	Thrombospondin-1 OS=Homo sapiens OX=9606 GN=THBS1 PE=1 SV=2	sp|P07996|TSP1_HUMAN		SP-Human-022420_20200224.fasta	129382	1	10	10	10	0.0006	0.0966	GTSQNDPNWVVR	K	H	0.997	57.6	28.7	16.6	57.6	0	1	0	0	2	1372.66	1082		721056	969	980	Empty	TRUE
Sample 1	Thrombospondin-1 OS=Homo sapiens OX=9606 GN=THBS1 PE=1 SV=2	sp|P07996|TSP1_HUMAN		SP-Human-022420_20200224.fasta	129382	1	10	10	10	0.0006	0.0966	KVTEENKELANELR	R	R	0.795	26.8	30.4	16.6	24.8	0	0	1	0	2	1672.89	904		983450	300	313	Empty	TRUE
Sample 1	Thrombospondin-1 OS=Homo sapiens OX=9606 GN=THBS1 PE=1 SV=2	sp|P07996|TSP1_HUMAN		SP-Human-022420_20200224.fasta	129382	1	10	10	10	0.0006	0.0966	LVPNPDQK	R	D	0.597	16.6	25.1	14	0	0	1	0	0	2	910.499	777		622697	912	919	Empty	TRUE
Sample 1	Thrombospondin-1 OS=Homo sapiens OX=9606 GN=THBS1 PE=1 SV=2	sp|P07996|TSP1_HUMAN		SP-Human-022420_20200224.fasta	129382	1	10	10	10	0.0006	0.0966	QVTQSYWDTNPTR	K	A	0.997	67.2	29.4	18.6	65.8	0	1	0	0	2	1595.74	1113		562617	1042	1054	Empty	TRUE
Sample 1	Thrombospondin-1 OS=Homo sapiens OX=9606 GN=THBS1 PE=1 SV=2	sp|P07996|TSP1_HUMAN		SP-Human-022420_20200224.fasta	129382	1	10	10	10	0.0006	0.0966	SITLFVQEDR	K	A	0.997	50.9	29.7	17	50	0	1	0	0	2	1207.63	1293		3536020	155	164	Empty	TRUE
Sample 1	Tax_Id=9606 Gene_Symbol=KRT2 Keratin, type II cytoskeletal 2 epidermal	IPI:CON_00021304.1|SWISS-PROT:P35908,sp|P35908|K22E_HUMAN		SP-Human-022420_20200224.fasta	65433.9	1	36	59	61	0.0036	0.563	AAFGGSGGR	K	G	0.531	14.9	25.4	13.9	14.9	0	1	0	0	2	779.38	708		1048850	516	524	Blue	TRUE
Sample 1	Tax_Id=9606 Gene_Symbol=KRT2 Keratin, type II cytoskeletal 2 epidermal	IPI:CON_00021304.1|SWISS-PROT:P35908,sp|P35908|K22E_HUMAN		SP-Human-022420_20200224.fasta	65433.9	1	36	59	61	0.0036	0.563	AQYEEIAQR	K	S	0.99	44.5	29.1	18.2	42.2	0	2	0	0	2	1107.54	897		1407270	354	362	Blue	TRUE	IPI:CON_00300725.7|SWISS-PROT:P02538,sp|P02538|K2C6A_HUMAN
Sample 1	Tax_Id=9606 Gene_Symbol=KRT2 Keratin, type II cytoskeletal 2 epidermal	IPI:CON_00021304.1|SWISS-PROT:P35908,sp|P35908|K22E_HUMAN		SP-Human-022420_20200224.fasta	65433.9	1	36	59	61	0.0036	0.563	DVDNAYMIK	K	V	0.997	43.6	26.7	15.7	43.6	0	2	0	0	2	1084.5	1048		7370240	288	296	Blue	TRUE
Sample 1	Tax_Id=9606 Gene_Symbol=KRT2 Keratin, type II cytoskeletal 2 epidermal	IPI:CON_00021304.1|SWISS-PROT:P35908,sp|P35908|K22E_HUMAN		SP-Human-022420_20200224.fasta	65433.9	1	36	59	61	0.0036	0.563	DYQELMNVK	R	L	0.983	37.4	28.2	15.3	37.4	0	2	0	0	2	1155.54	1108.5		11100000	462	470	Blue	TRUE
Sample 1	Tax_Id=9606 Gene_Symbol=KRT2 Keratin, type II cytoskeletal 2 epidermal	IPI:CON_00021304.1|SWISS-PROT:P35908,sp|P35908|K22E_HUMAN		SP-Human-022420_20200224.fasta	65433.9	1	36	59	61	0.0036	0.563	EIKIEISELNR	K	V	0.997	59	28.8	41.5	34.3	0	1	1	0	2	1343.75	1226		6723050	391	401	Blue	TRUE
Sample 1	Tax_Id=9606 Gene_Symbol=KRT2 Keratin, type II cytoskeletal 2 epidermal	IPI:CON_00021304.1|SWISS-PROT:P35908,sp|P35908|K22E_HUMAN		SP-Human-022420_20200224.fasta	65433.9	1	36	59	61	0.0036	0.563	FASFIDK	K	V	0.9	43.2	28.3	29	0	0	1	0	0	2	827.43	1159		29100000	189	195	Blue	TRUE	IPI:CON_00468956.4|SWISS-PROT:Q9R0H5,IPI:CON_IPI00376379.3|SWISS-PROT:Q7Z794,sp|P13647|K2C5_HUMAN,sp|Q7Z794|K2C1B_HUMAN,IPI:CON_00300725.7|SWISS-PROT:P02538,IPI:CON_105456|SWISS-PROT:Q9NSB2,sp|P02538|K2C6A_HUMAN,IPI:CON_00009867.3|SWISS-PROT:P13647
Sample 1	Tax_Id=9606 Gene_Symbol=KRT2 Keratin, type II cytoskeletal 2 epidermal	IPI:CON_00021304.1|SWISS-PROT:P35908,sp|P35908|K22E_HUMAN		SP-Human-022420_20200224.fasta	65433.9	1	36	59	61	0.0036	0.563	FASFIDKVR	K	F	0.997	44.8	27.9	29.1	0	0	1	1	0	2	1082.6	1151.5		9918610	189	197	Blue	TRUE	IPI:CON_00468956.4|SWISS-PROT:Q9R0H5,IPI:CON_IPI00376379.3|SWISS-PROT:Q7Z794,sp|P13647|K2C5_HUMAN,sp|Q7Z794|K2C1B_HUMAN,IPI:CON_00300725.7|SWISS-PROT:P02538,IPI:CON_105456|SWISS-PROT:Q9NSB2,sp|P02538|K2C6A_HUMAN,IPI:CON_00009867.3|SWISS-PROT:P13647
Sample 1	Tax_Id=9606 Gene_Symbol=KRT2 Keratin, type II cytoskeletal 2 epidermal	IPI:CON_00021304.1|SWISS-PROT:P35908,sp|P35908|K22E_HUMAN		SP-Human-022420_20200224.fasta	65433.9	1	36	59	61	0.0036	0.563	FLEQQNQVLQTK	R	W	0.997	76.4	30.6	23.7	70.5	0	4	1	0	2	1475.79	1108		6758620	198	209	Blue	TRUE	IPI:CON_00468956.4|SWISS-PROT:Q9R0H5,IPI:CON_IPI00376379.3|SWISS-PROT:Q7Z794,sp|Q7Z794|K2C1B_HUMAN
Sample 1	Tax_Id=9606 Gene_Symbol=KRT2 Keratin, type II cytoskeletal 2 epidermal	IPI:CON_00021304.1|SWISS-PROT:P35908,sp|P35908|K22E_HUMAN		SP-Human-022420_20200224.fasta	65433.9	1	36	59	61	0.0036	0.563	GEHALKDAR	R	N	0.655	22.8	26.9	14.4	0	0	1	0	0	2	996.522	604		220906	431	439	Blue	TRUE
Sample 1	Tax_Id=9606 Gene_Symbol=KRT2 Keratin, type II cytoskeletal 2 epidermal	IPI:CON_00021304.1|SWISS-PROT:P35908,sp|P35908|K22E_HUMAN		SP-Human-022420_20200224.fasta	65433.9	1	36	59	61	0.0036	0.563	GFSSGSAVVSGGSR	R	R	0.997	78.1	28.7	17.9	78.1	0	1	0	0	2	1254.61	899		1597930	21	34	Blue	TRUE
Sample 1	Tax_Id=9606 Gene_Symbol=KRT2 Keratin, type II cytoskeletal 2 epidermal	IPI:CON_00021304.1|SWISS-PROT:P35908,sp|P35908|K22E_HUMAN		SP-Human-022420_20200224.fasta	65433.9	1	36	59	61	0.0036	0.563	GGGGGGFR	R	G	0.835	28.2	26.1	22.8	20.2	0	1	0	0	2	664.316	668		333841	13	20	Blue	TRUE
Sample 1	Tax_Id=9606 Gene_Symbol=KRT2 Keratin, type II cytoskeletal 2 epidermal	IPI:CON_00021304.1|SWISS-PROT:P35908,sp|P35908|K22E_HUMAN		SP-Human-022420_20200224.fasta	65433.9	1	36	59	61	0.0036	0.563	GGSGGGGSISGGGYGSGGGSGGR	R	Y	0.997	71.1	25	17.4	71.1	0	1	0	0	2	1741.75	749		499971	550	572	Blue	TRUE
Sample 1	Tax_Id=9606 Gene_Symbol=KRT2 Keratin, type II cytoskeletal 2 epidermal	IPI:CON_00021304.1|SWISS-PROT:P35908,sp|P35908|K22E_HUMAN		SP-Human-022420_20200224.fasta	65433.9	1	36	59	61	0.0036	0.563	GGSISGGGYGSGGGK	K	H	0.997	71.5	27.4	17.5	71.5	0	1	0	0	2	1197.55	724		1742330	581	595	Blue	TRUE
Sample 1	Tax_Id=9606 Gene_Symbol=KRT2 Keratin, type II cytoskeletal 2 epidermal	IPI:CON_00021304.1|SWISS-PROT:P35908,sp|P35908|K22E_HUMAN		SP-Human-022420_20200224.fasta	65433.9	1	36	59	61	0.0036	0.563	GGSSSGGGYGSGGGGSSSVK	R	G	0.997	69.1	25	18.2	68.2	0	1	0	0	2	1588.68	662		244531	604	623	Blue	TRUE
Sample 1	Tax_Id=9606 Gene_Symbol=KRT2 Keratin, type II cytoskeletal 2 epidermal	IPI:CON_00021304.1|SWISS-PROT:P35908,sp|P35908|K22E_HUMAN		SP-Human-022420_20200224.fasta	65433.9	1	36	59	61	0.0036	0.563	GSSSGGGYSSGSSSYGSGGR	R	Q	0.997	102	25	19.4	102	0	1	0	0	2	1740.71	724		1093220	525	544	Blue	TRUE
Sample 1	Tax_Id=9606 Gene_Symbol=KRT2 Keratin, type II cytoskeletal 2 epidermal	IPI:CON_00021304.1|SWISS-PROT:P35908,sp|P35908|K22E_HUMAN		SP-Human-022420_20200224.fasta	65433.9	1	36	59	61	0.0036	0.563	HGGGGGGFGGGGFGSR	R	S	0.962	33.8	26.1	15.1	33.8	0	1	1	0	2	1320.58	890		7895100	46	61	Blue	TRUE
Sample 1	Tax_Id=9606 Gene_Symbol=KRT2 Keratin, type II cytoskeletal 2 epidermal	IPI:CON_00021304.1|SWISS-PROT:P35908,sp|P35908|K22E_HUMAN		SP-Human-022420_20200224.fasta	65433.9	1	36	59	61	0.0036	0.563	IEISELNR	K	V	0.99	60.7	29.3	60	17.5	0	3	0	0	2	973.531	1118		6689950	394	401	Blue	TRUE
Sample 1	Tax_Id=9606 Gene_Symbol=KRT2 Keratin, type II cytoskeletal 2 epidermal	IPI:CON_00021304.1|SWISS-PROT:P35908,sp|P35908|K22E_HUMAN		SP-Human-022420_20200224.fasta	65433.9	1	36	59	61	0.0036	0.563	KDVDNAYMIK	K	V	0.995	45.4	28.2	20	41.2	0	1	1	0	2	1212.59	828		1207130	287	296	Blue	TRUE
Sample 1	Tax_Id=9606 Gene_Symbol=KRT2 Keratin, type II cytoskeletal 2 epidermal	IPI:CON_00021304.1|SWISS-PROT:P35908,sp|P35908|K22E_HUMAN		SP-Human-022420_20200224.fasta	65433.9	1	36	59	61	0.0036	0.563	KLLEGEECR	R	M	0.997	45.4	30.2	24.8	36.4	0	1	0	0	2	1133.56	773		704163	482	490	Blue	TRUE	sp|P13647|K2C5_HUMAN,IPI:CON_00300725.7|SWISS-PROT:P02538,sp|P02538|K2C6A_HUMAN,IPI:CON_00009867.3|SWISS-PROT:P13647
Sample 1	Tax_Id=9606 Gene_Symbol=KRT2 Keratin, type II cytoskeletal 2 epidermal	IPI:CON_00021304.1|SWISS-PROT:P35908,sp|P35908|K22E_HUMAN		SP-Human-022420_20200224.fasta	65433.9	1	36	59	61	0.0036	0.563	KYEDEINKR	K	T	0.982	38.2	29.8	20	33.6	0	1	1	0	2	1194.61	684.5		1150220	267	275	Blue	TRUE
Sample 1	Tax_Id=9606 Gene_Symbol=KRT2 Keratin, type II cytoskeletal 2 epidermal	IPI:CON_00021304.1|SWISS-PROT:P35908,sp|P35908|K22E_HUMAN		SP-Human-022420_20200224.fasta	65433.9	1	36	59	61	0.0036	0.563	LALDVEIATYR	K	K	0.997	72.5	28.5	46.3	43.7	0	1	0	0	2	1263.69	1334		2377740	471	481	Blue	TRUE	sp|P13647|K2C5_HUMAN,IPI:CON_00300725.7|SWISS-PROT:P02538,sp|P02538|K2C6A_HUMAN,IPI:CON_00009867.3|SWISS-PROT:P13647
Sample 1	Tax_Id=9606 Gene_Symbol=KRT2 Keratin, type II cytoskeletal 2 epidermal	IPI:CON_00021304.1|SWISS-PROT:P35908,sp|P35908|K22E_HUMAN		SP-Human-022420_20200224.fasta	65433.9	1	36	59	61	0.0036	0.563	LLEGEECR	K	M	0.726	24.2	28.4	14.5	24.2	0	1	0	0	2	1005.47	823		4008500	483	490	Blue	TRUE	IPI:CON_IPI00166205.2|SWISS-PROT:Q8N1N4-2,sp|P13647|K2C5_HUMAN,IPI:CON_00166205.2|TREMBL:Q7RTT2,IPI:CON_00300725.7|SWISS-PROT:P02538,sp|Q8N1N4|K2C78_HUMAN,sp|P02538|K2C6A_HUMAN,IPI:CON_00009867.3|SWISS-PROT:P13647
Sample 1	Tax_Id=9606 Gene_Symbol=KRT2 Keratin, type II cytoskeletal 2 epidermal	IPI:CON_00021304.1|SWISS-PROT:P35908,sp|P35908|K22E_HUMAN		SP-Human-022420_20200224.fasta	65433.9	1	36	59	61	0.0036	0.563	LNDLEEALQQAK	K	E	0.997	83	29.7	27.2	74	0	2	0	0	2	1371.71	1264		17700000	442	453	Blue	TRUE
Sample 1	Tax_Id=9606 Gene_Symbol=KRT2 Keratin, type II cytoskeletal 2 epidermal	IPI:CON_00021304.1|SWISS-PROT:P35908,sp|P35908|K22E_HUMAN		SP-Human-022420_20200224.fasta	65433.9	1	36	59	61	0.0036	0.563	LQGEIAHVK	R	K	0.997	58.9	25.5	33	42.6	0	1	0	0	2	994.568	776		2092020	406	414	Blue	TRUE
Sample 1	Tax_Id=9606 Gene_Symbol=KRT2 Keratin, type II cytoskeletal 2 epidermal	IPI:CON_00021304.1|SWISS-PROT:P35908,sp|P35908|K22E_HUMAN		SP-Human-022420_20200224.fasta	65433.9	1	36	59	61	0.0036	0.563	LQGEIAHVKK	R	Q	0.688	19.1	25	25.2	8.1	0	1	0	0	2	1122.66	698		759469	406	415	Blue	TRUE
Sample 1	Tax_Id=9606 Gene_Symbol=KRT2 Keratin, type II cytoskeletal 2 epidermal	IPI:CON_00021304.1|SWISS-PROT:P35908,sp|P35908|K22E_HUMAN		SP-Human-022420_20200224.fasta	65433.9	1	36	59	61	0.0036	0.563	NKLNDLEEALQQAK	R	E	0.997	90.7	30	34.1	75.3	0	2	1	0	2	1613.85	1296		20000000	440	453	Blue	TRUE
Sample 1	Tax_Id=9606 Gene_Symbol=KRT2 Keratin, type II cytoskeletal 2 epidermal	IPI:CON_00021304.1|SWISS-PROT:P35908,sp|P35908|K22E_HUMAN		SP-Human-022420_20200224.fasta	65433.9	1	36	59	61	0.0036	0.563	NLDLDSIIAEVK	R	A	0.997	67.9	29.8	27.9	57.2	0	3	1	0	2	1329.73	1435.5		30300000	342	353	Blue	TRUE	sp|P13647|K2C5_HUMAN,IPI:CON_00300725.7|SWISS-PROT:P02538,sp|P02538|K2C6A_HUMAN,IPI:CON_00009867.3|SWISS-PROT:P13647
Sample 1	Tax_Id=9606 Gene_Symbol=KRT2 Keratin, type II cytoskeletal 2 epidermal	IPI:CON_00021304.1|SWISS-PROT:P35908,sp|P35908|K22E_HUMAN		SP-Human-022420_20200224.fasta	65433.9	1	36	59	61	0.0036	0.563	NVQDAIADAEQR	K	G	0.997	64.7	28.6	17	64.7	0	1	1	0	2	1329.64	1119		10300000	419	430	Blue	TRUE
Sample 1	Tax_Id=9606 Gene_Symbol=KRT2 Keratin, type II cytoskeletal 2 epidermal	IPI:CON_00021304.1|SWISS-PROT:P35908,sp|P35908|K22E_HUMAN		SP-Human-022420_20200224.fasta	65433.9	1	36	59	61	0.0036	0.563	NVQDAIADAEQRGEHALK	K	D	0.95	34.6	30.6	15.2	34.6	0	0	1	1	2	1964.98	1263.5		8605210	419	436	Blue	TRUE
Sample 1	Tax_Id=9606 Gene_Symbol=KRT2 Keratin, type II cytoskeletal 2 epidermal	IPI:CON_00021304.1|SWISS-PROT:P35908,sp|P35908|K22E_HUMAN		SP-Human-022420_20200224.fasta	65433.9	1	36	59	61	0.0036	0.563	SKEEAEALYHSK	R	Y	0.997	81.1	30.5	24.4	74.8	0	1	1	1	2	1391.68	750		7111210	363	374	Blue	TRUE
Sample 1	Tax_Id=9606 Gene_Symbol=KRT2 Keratin, type II cytoskeletal 2 epidermal	IPI:CON_00021304.1|SWISS-PROT:P35908,sp|P35908|K22E_HUMAN		SP-Human-022420_20200224.fasta	65433.9	1	36	59	61	0.0036	0.563	SLVGLGGTK	R	S	0.763	25.1	27.9	26	13.7	0	1	0	0	2	831.494	1017		3852080	62	70	Blue	TRUE
Sample 1	Tax_Id=9606 Gene_Symbol=KRT2 Keratin, type II cytoskeletal 2 epidermal	IPI:CON_00021304.1|SWISS-PROT:P35908,sp|P35908|K22E_HUMAN		SP-Human-022420_20200224.fasta	65433.9	1	36	59	61	0.0036	0.563	STSSFSCLSR	R	H	0.894	30.6	25.9	14.9	30.6	0	1	0	0	2	1131.51	993		13200000	36	45	Blue	TRUE
Sample 1	Tax_Id=9606 Gene_Symbol=KRT2 Keratin, type II cytoskeletal 2 epidermal	IPI:CON_00021304.1|SWISS-PROT:P35908,sp|P35908|K22E_HUMAN		SP-Human-022420_20200224.fasta	65433.9	1	36	59	61	0.0036	0.563	TAAENDFVTLK	R	K	0.997	90.3	29.4	20.7	88.3	0	1	0	0	2	1208.62	1162		4243530	276	286	Blue	TRUE
Sample 1	Tax_Id=9606 Gene_Symbol=KRT2 Keratin, type II cytoskeletal 2 epidermal	IPI:CON_00021304.1|SWISS-PROT:P35908,sp|P35908|K22E_HUMAN		SP-Human-022420_20200224.fasta	65433.9	1	36	59	61	0.0036	0.563	TAAENDFVTLKK	R	D	0.997	82.6	28.8	18.2	82.6	0	1	1	0	2	1336.71	996		27800000	276	287	Blue	TRUE
Sample 1	Tax_Id=9606 Gene_Symbol=KRT2 Keratin, type II cytoskeletal 2 epidermal	IPI:CON_00021304.1|SWISS-PROT:P35908,sp|P35908|K22E_HUMAN		SP-Human-022420_20200224.fasta	65433.9	1	36	59	61	0.0036	0.563	TSQNSELNNMQDLVEDYKK	R	K	0.997	81.6	29.6	18.1	81.6	0	1	4	0	2	2272.04	1061		15200000	248	266	Blue	TRUE
Sample 1	Tax_Id=9606 Gene_Symbol=KRT2 Keratin, type II cytoskeletal 2 epidermal	IPI:CON_00021304.1|SWISS-PROT:P35908,sp|P35908|K22E_HUMAN		SP-Human-022420_20200224.fasta	65433.9	1	36	59	61	0.0036	0.563	VDLLNQEIEFLK	K	V	0.997	112	29	21.4	111	0	2	0	0	2	1460.8	1427.5		24500000	303	314	Blue	TRUE
Sample 1	Tax_Id=9606 Gene_Symbol=KRT2 Keratin, type II cytoskeletal 2 epidermal	IPI:CON_00021304.1|SWISS-PROT:P35908,sp|P35908|K22E_HUMAN		SP-Human-022420_20200224.fasta	65433.9	1	36	59	61	0.0036	0.563	VDPEIQNVK	K	A	0.665	28.5	27.6	26.4	16.9	0	1	0	0	2	1041.56	891		4450070	167	175	Blue	TRUE
Sample 1	Tax_Id=9606 Gene_Symbol=KRT2 Keratin, type II cytoskeletal 2 epidermal	IPI:CON_00021304.1|SWISS-PROT:P35908,sp|P35908|K22E_HUMAN		SP-Human-022420_20200224.fasta	65433.9	1	36	59	61	0.0036	0.563	YEDEINKR	K	T	0.753	30	28.5	33.1	11.8	0	1	0	0	2	1066.52	702		797334	268	275	Blue	TRUE	IPI:CON_IPI00376379.3|SWISS-PROT:Q7Z794,sp|P13647|K2C5_HUMAN,sp|Q7Z794|K2C1B_HUMAN,IPI:CON_00300725.7|SWISS-PROT:P02538,sp|P02538|K2C6A_HUMAN,IPI:CON_00009867.3|SWISS-PROT:P13647
Sample 1	Tax_Id=9606 Gene_Symbol=KRT2 Keratin, type II cytoskeletal 2 epidermal	IPI:CON_00021304.1|SWISS-PROT:P35908,sp|P35908|K22E_HUMAN		SP-Human-022420_20200224.fasta	65433.9	1	36	59	61	0.0036	0.563	YEELQVTVGR	K	H	0.997	74.5	29.6	40.5	51.6	0	2	0	0	2	1193.62	1143		4929590	375	384	Blue	TRUE
Sample 1	Polymeric immunoglobulin receptor OS=Homo sapiens OX=9606 GN=PIGR PE=1 SV=4	sp|P01833|PIGR_HUMAN		SP-Human-022420_20200224.fasta	83283.4	0.995	3	3	3	0.0002	0.0301	RAPAFEGR	K	I	0.618	19.7	29.5	20.7	13.2	0	1	0	0	2	903.48	731		801433	289	296	Empty	TRUE
Sample 1	Polymeric immunoglobulin receptor OS=Homo sapiens OX=9606 GN=PIGR PE=1 SV=4	sp|P01833|PIGR_HUMAN		SP-Human-022420_20200224.fasta	83283.4	0.995	3	3	3	0.0002	0.0301	VLDSGFR	K	E	0.894	30.3	27.6	21.6	23.6	0	1	0	0	2	793.42	971		860406	586	592	Empty	TRUE
Sample 1	Polymeric immunoglobulin receptor OS=Homo sapiens OX=9606 GN=PIGR PE=1 SV=4	sp|P01833|PIGR_HUMAN		SP-Human-022420_20200224.fasta	83283.4	0.995	3	3	3	0.0002	0.0301	VYTVDLGR	K	T	0.747	20.2	27.2	14.3	20.2	0	1	0	0	2	922.499	1090		5775280	139	146	Empty	TRUE
Sample 1	Sortilin-related receptor OS=Homo sapiens OX=9606 GN=SORL1 PE=1 SV=2	sp|Q92673|SORL_HUMAN		SP-Human-022420_20200224.fasta	248426	0.993	3	3	3	0.0002	0.0113	AADLLLHSK	R	A	0.903	30.5	25	15.2	30.2	0	1	0	0	2	967.557	946		316020	206	214	Empty	TRUE
Sample 1	Sortilin-related receptor OS=Homo sapiens OX=9606 GN=SORL1 PE=1 SV=2	sp|Q92673|SORL_HUMAN		SP-Human-022420_20200224.fasta	248426	0.993	3	3	3	0.0002	0.0113	ITFSGQQR	R	S	0.722	26.9	27.7	20.2	21.5	0	1	0	0	2	936.49	872		244523	946	953	Empty	TRUE
Sample 1	Sortilin-related receptor OS=Homo sapiens OX=9606 GN=SORL1 PE=1 SV=2	sp|Q92673|SORL_HUMAN		SP-Human-022420_20200224.fasta	248426	0.993	3	3	3	0.0002	0.0113	STDFFQSR	R	E	0.532	15.5	25	14	15.5	0	1	0	0	2	987.453	1113		266122	280	287	Empty	TRUE
Sample 1	Tax_Id=9606 Gene_Symbol=KRT17 Keratin, type I cytoskeletal 17	IPI:CON_IPI00450768.7|SWISS-PROT:Q04695,sp|Q04695|K1C17_HUMAN		SP-Human-022420_20200224.fasta	48106.7	1	6	7	7	0.0004	0.373	ALEEANTELEVK	R	I	0.997	66.3	30.8	43.3	0	0	1	0	0	2	1345.68	1066		1633240	104	115	Blue	TRUE
Sample 1	Tax_Id=9606 Gene_Symbol=KRT17 Keratin, type I cytoskeletal 17	IPI:CON_IPI00450768.7|SWISS-PROT:Q04695,sp|Q04695|K1C17_HUMAN		SP-Human-022420_20200224.fasta	48106.7	1	6	7	7	0.0004	0.373	DAEDWFFSK	K	T	0.997	48.5	25	16	48.5	0	1	0	0	2	1144.49	1390		2760970	270	278	Blue	TRUE
Sample 1	Tax_Id=9606 Gene_Symbol=KRT17 Keratin, type I cytoskeletal 17	IPI:CON_IPI00450768.7|SWISS-PROT:Q04695,sp|Q04695|K1C17_HUMAN		SP-Human-022420_20200224.fasta	48106.7	1	6	7	7	0.0004	0.373	EVATNSELVQSGK	R	S	0.997	73.5	30.6	23.4	67.7	0	2	0	0	2	1361.69	935		19300000	285	297	Blue	FALSE	sp|P02533|K1C14_HUMAN,IPI:CON_00384444.5|SWISS-PROT:P02533
Sample 1	Tax_Id=9606 Gene_Symbol=KRT17 Keratin, type I cytoskeletal 17	IPI:CON_IPI00450768.7|SWISS-PROT:Q04695,sp|Q04695|K1C17_HUMAN		SP-Human-022420_20200224.fasta	48106.7	1	6	7	7	0.0004	0.373	ILLDVK	K	T	0.5	43.3	26.4	43.9	15.1	0	1	0	0	2	700.461	1129		2608470	369	374	Blue	FALSE	sp|P02533|K1C14_HUMAN,IPI:CON_00384444.5|SWISS-PROT:P02533
Sample 1	Tax_Id=9606 Gene_Symbol=KRT17 Keratin, type I cytoskeletal 17	IPI:CON_IPI00450768.7|SWISS-PROT:Q04695,sp|Q04695|K1C17_HUMAN		SP-Human-022420_20200224.fasta	48106.7	1	6	7	7	0.0004	0.373	ILNEMR	R	D	0.5	32	31.8	35.2	0	0	1	0	0	2	775.413	896		2337770	252	257	Blue	FALSE	IPI:CON_IPI00217963.3|SWISS-PROT:P08779,IPI:CON_00217963.3|SWISS-PROT:P08779,sp|P08779|K1C16_HUMAN,sp|P02533|K1C14_HUMAN,IPI:CON_00384444.5|SWISS-PROT:P02533
Sample 1	Tax_Id=9606 Gene_Symbol=KRT17 Keratin, type I cytoskeletal 17	IPI:CON_IPI00450768.7|SWISS-PROT:Q04695,sp|Q04695|K1C17_HUMAN		SP-Human-022420_20200224.fasta	48106.7	1	6	7	7	0.0004	0.373	ILNEMRDQYEK	R	M	0.991	40	29.2	19.3	36.2	0	1	0	0	2	1454.69	781		1528390	252	262	Blue	FALSE	sp|P02533|K1C14_HUMAN,IPI:CON_00384444.5|SWISS-PROT:P02533
Sample 1	Tax_Id=9606 Gene_Symbol=KRT17 Keratin, type I cytoskeletal 17	IPI:CON_IPI00450768.7|SWISS-PROT:Q04695,sp|Q04695|K1C17_HUMAN		SP-Human-022420_20200224.fasta	48106.7	1	6	7	7	0.0004	0.373	IRDWYQR	K	Q	0.743	23.4	29.8	25.6	12.3	0	0	1	0	2	1036.53	944		3721970	116	122	Blue	FALSE	IPI:CON_IPI00217963.3|SWISS-PROT:P08779,IPI:CON_00217963.3|SWISS-PROT:P08779,sp|P08779|K1C16_HUMAN,sp|P02533|K1C14_HUMAN,IPI:CON_00384444.5|SWISS-PROT:P02533
Sample 1	Tax_Id=9606 Gene_Symbol=KRT17 Keratin, type I cytoskeletal 17	IPI:CON_IPI00450768.7|SWISS-PROT:Q04695,sp|Q04695|K1C17_HUMAN		SP-Human-022420_20200224.fasta	48106.7	1	6	7	7	0.0004	0.373	LAADDFR	R	T	0.9	38.5	29.3	24.2	29.7	0	1	0	0	2	807.4	978		6089130	164	170	Blue	FALSE	IPI:CON_6016413|SWISS-PROT:Q15323,IPI:CON_IPI00217963.3|SWISS-PROT:P08779,IPI:CON_6686299|SWISS-PROT:Q14525,IPI:CON_109456|TREMBL:Q9UE12,IPI:CON_6685565|SWISS-PROT:O76013,IPI:CON_00009865.2|SWISS-PROT:P13645,sp|Q15323|K1H1_HUMAN,IPI:CON_00217963.3|SWISS-PROT:P08779,sp|O76013|KRT36_HUMAN,sp|P08779|K1C16_HUMAN,sp|P02533|K1C14_HUMAN,sp|P13645|K1C10_HUMAN,sp|Q14525|KT33B_HUMAN,IPI:CON_00384444.5|SWIS…
Sample 1	Tax_Id=9606 Gene_Symbol=KRT17 Keratin, type I cytoskeletal 17	IPI:CON_IPI00450768.7|SWISS-PROT:Q04695,sp|Q04695|K1C17_HUMAN		SP-Human-022420_20200224.fasta	48106.7	1	6	7	7	0.0004	0.373	LASYLDK	R	V	0.9	37.5	26.4	22.2	30.7	0	2	0	0	2	809.44	959		20900000	95	101	Blue	TRUE	IPI:CON_IPI00217963.3|SWISS-PROT:P08779,IPI:CON_00217963.3|SWISS-PROT:P08779,sp|P08779|K1C16_HUMAN,sp|P02533|K1C14_HUMAN,IPI:CON_00009865.2|SWISS-PROT:P13645,sp|P13645|K1C10_HUMAN,IPI:CON_00384444.5|SWISS-PROT:P02533
Sample 1	Tax_Id=9606 Gene_Symbol=KRT17 Keratin, type I cytoskeletal 17	IPI:CON_IPI00450768.7|SWISS-PROT:Q04695,sp|Q04695|K1C17_HUMAN		SP-Human-022420_20200224.fasta	48106.7	1	6	7	7	0.0004	0.373	LASYLDKVR	R	A	0.997	56.4	26.1	25.2	47.8	0	1	1	0	2	1064.61	1000.5		31000000	95	103	Blue	FALSE	IPI:CON_IPI00217963.3|SWISS-PROT:P08779,IPI:CON_00217963.3|SWISS-PROT:P08779,sp|P08779|K1C16_HUMAN,sp|P02533|K1C14_HUMAN,IPI:CON_00009865.2|SWISS-PROT:P13645,sp|P13645|K1C10_HUMAN,IPI:CON_00384444.5|SWISS-PROT:P02533
Sample 1	Tax_Id=9606 Gene_Symbol=KRT17 Keratin, type I cytoskeletal 17	IPI:CON_IPI00450768.7|SWISS-PROT:Q04695,sp|Q04695|K1C17_HUMAN		SP-Human-022420_20200224.fasta	48106.7	1	6	7	7	0.0004	0.373	LEQEIATYR	R	R	0.997	68.1	29.5	30.6	54.7	0	1	0	0	2	1122.58	988		5814430	377	385	Blue	FALSE	IPI:CON_IPI00217963.3|SWISS-PROT:P08779,IPI:CON_00217963.3|SWISS-PROT:P08779,sp|P08779|K1C16_HUMAN,sp|P02533|K1C14_HUMAN,IPI:CON_00384444.5|SWISS-PROT:P02533
Sample 1	Tax_Id=9606 Gene_Symbol=KRT17 Keratin, type I cytoskeletal 17	IPI:CON_IPI00450768.7|SWISS-PROT:Q04695,sp|Q04695|K1C17_HUMAN		SP-Human-022420_20200224.fasta	48106.7	1	6	7	7	0.0004	0.373	LLEGEDAHLTQYK	R	K	0.59	19.1	30.6	14.2	19.1	0	0	1	0	2	1516.76	1047		1078420	387	399	Blue	TRUE
Sample 1	Tax_Id=9606 Gene_Symbol=KRT17 Keratin, type I cytoskeletal 17	IPI:CON_IPI00450768.7|SWISS-PROT:Q04695,sp|Q04695|K1C17_HUMAN		SP-Human-022420_20200224.fasta	48106.7	1	6	7	7	0.0004	0.373	LSGGLGAGSCR	R	L	0.965	35.9	28.7	27	24.1	0	1	0	0	2	1034.5	807		636079	31	41	Blue	TRUE
Sample 1	Tax_Id=9606 Gene_Symbol=KRT17 Keratin, type I cytoskeletal 17	IPI:CON_IPI00450768.7|SWISS-PROT:Q04695,sp|Q04695|K1C17_HUMAN		SP-Human-022420_20200224.fasta	48106.7	1	6	7	7	0.0004	0.373	NHEEEMNALR	K	G	0.826	31.4	26.1	26.6	19.8	0	1	0	0	2	1242.55	831		831341	221	230	Blue	FALSE	sp|P02533|K1C14_HUMAN,IPI:CON_00384444.5|SWISS-PROT:P02533
Sample 1	Tax_Id=9606 Gene_Symbol=KRT17 Keratin, type I cytoskeletal 17	IPI:CON_IPI00450768.7|SWISS-PROT:Q04695,sp|Q04695|K1C17_HUMAN		SP-Human-022420_20200224.fasta	48106.7	1	6	7	7	0.0004	0.373	QFTSSSSIK	R	G	0.997	57.6	26.5	24.1	50.1	0	1	0	0	2	984.5	815		717724	7	15	Blue	TRUE
Sample 1	Tax_Id=9606 Gene_Symbol=KRT17 Keratin, type I cytoskeletal 17	IPI:CON_IPI00450768.7|SWISS-PROT:Q04695,sp|Q04695|K1C17_HUMAN		SP-Human-022420_20200224.fasta	48106.7	1	6	7	7	0.0004	0.373	SEISELR	K	R	0.9	31.6	29.9	33.8	0	0	1	0	0	2	833.436	945		1484660	298	304	Blue	FALSE	sp|P02533|K1C14_HUMAN,IPI:CON_00384444.5|SWISS-PROT:P02533
Sample 1	Tax_Id=9606 Gene_Symbol=KRT17 Keratin, type I cytoskeletal 17	IPI:CON_IPI00450768.7|SWISS-PROT:Q04695,sp|Q04695|K1C17_HUMAN		SP-Human-022420_20200224.fasta	48106.7	1	6	7	7	0.0004	0.373	SEISELRR	K	T	0.736	21.9	29.4	29.3	6.95	0	0	1	0	2	989.537	834		5694830	298	305	Blue	FALSE	sp|P02533|K1C14_HUMAN,IPI:CON_00384444.5|SWISS-PROT:P02533
Sample 1	Tax_Id=9606 Gene_Symbol=KRT17 Keratin, type I cytoskeletal 17	IPI:CON_IPI00450768.7|SWISS-PROT:Q04695,sp|Q04695|K1C17_HUMAN		SP-Human-022420_20200224.fasta	48106.7	1	6	7	7	0.0004	0.373	TEELNREVATNSELVQSGK	K	S	0.997	60.7	30.9	16.8	60.7	0	0	1	0	2	2104.05	1043		2075150	279	297	Blue	FALSE	sp|P02533|K1C14_HUMAN,IPI:CON_00384444.5|SWISS-PROT:P02533
Sample 1	Tax_Id=9606 Gene_Symbol=KRT17 Keratin, type I cytoskeletal 17	IPI:CON_IPI00450768.7|SWISS-PROT:Q04695,sp|Q04695|K1C17_HUMAN		SP-Human-022420_20200224.fasta	48106.7	1	6	7	7	0.0004	0.373	TKFETEQALR	R	L	0.844	29	29	23.7	20.2	0	1	1	0	2	1222.64	875		3958280	171	180	Blue	TRUE
Sample 1	Tax_Id=9606 Gene_Symbol=KRT17 Keratin, type I cytoskeletal 17	IPI:CON_IPI00450768.7|SWISS-PROT:Q04695,sp|Q04695|K1C17_HUMAN		SP-Human-022420_20200224.fasta	48106.7	1	6	7	7	0.0004	0.373	TRLEQEIATYR	K	R	0.997	65.3	29.2	23.1	59.3	0	1	1	0	2	1379.73	1101		4891370	375	385	Blue	FALSE	IPI:CON_IPI00217963.3|SWISS-PROT:P08779,IPI:CON_00217963.3|SWISS-PROT:P08779,sp|P08779|K1C16_HUMAN,sp|P02533|K1C14_HUMAN,IPI:CON_00384444.5|SWISS-PROT:P02533
Sample 1	Tax_Id=9606 Gene_Symbol=KRT17 Keratin, type I cytoskeletal 17	IPI:CON_IPI00450768.7|SWISS-PROT:Q04695,sp|Q04695|K1C17_HUMAN		SP-Human-022420_20200224.fasta	48106.7	1	6	7	7	0.0004	0.373	VLDELTLAR	R	A	0.997	53	29.3	31.6	37.7	0	1	0	0	2	1029.59	1250		21200000	193	201	Blue	FALSE	IPI:CON_IPI00217963.3|SWISS-PROT:P08779,IPI:CON_00217963.3|SWISS-PROT:P08779,sp|P08779|K1C16_HUMAN,sp|P02533|K1C14_HUMAN,IPI:CON_00384444.5|SWISS-PROT:P02533
Sample 1	Apolipoprotein A-I OS=Homo sapiens OX=9606 GN=APOA1 PE=1 SV=1	sp|P02647|APOA1_HUMAN		SP-Human-022420_20200224.fasta	30778.5	0.963	2	2	2	0.0001	0.0899	ATEHLSTLSEK	K	A	0.72	20.1	29.4	14.3	20.1	0	1	0	0	2	1215.62	802		136930	220	230	Empty	TRUE
Sample 1	Apolipoprotein A-I OS=Homo sapiens OX=9606 GN=APOA1 PE=1 SV=1	sp|P02647|APOA1_HUMAN		SP-Human-022420_20200224.fasta	30778.5	0.963	2	2	2	0.0001	0.0899	DYVSQFEGSALGK	R	Q	0.868	29.5	28.8	14.8	29.5	0	1	0	0	2	1400.67	1319		1417490	52	64	Empty	TRUE
Sample 1	Carbonic anhydrase 6 OS=Homo sapiens OX=9606 GN=CA6 PE=1 SV=3	sp|P23280|CAH6_HUMAN		SP-Human-022420_20200224.fasta	35366.8	1	3	4	4	0.0002	0.101	LENSLLDHR	K	N	0.997	47	28.3	25.4	37.5	0	1	1	0	2	1096.57	966		2057090	247	255	Empty	TRUE
Sample 1	Carbonic anhydrase 6 OS=Homo sapiens OX=9606 GN=CA6 PE=1 SV=3	sp|P23280|CAH6_HUMAN		SP-Human-022420_20200224.fasta	35366.8	1	3	4	4	0.0002	0.101	QSPINLQR	R	T	0.964	35.1	26.6	15.6	34.7	0	1	0	0	2	955.532	953		2915990	47	54	Empty	TRUE
Sample 1	Carbonic anhydrase 6 OS=Homo sapiens OX=9606 GN=CA6 PE=1 SV=3	sp|P23280|CAH6_HUMAN		SP-Human-022420_20200224.fasta	35366.8	1	3	4	4	0.0002	0.101	TTLTGLDVQDMLPR	R	N	0.997	73.8	30.7	17.6	73.8	0	1	0	0	2	1575.81	1290		1135640	194	207	Empty	TRUE
Sample 1	Actin, cytoplasmic 1 OS=Homo sapiens OX=9606 GN=ACTB PE=1 SV=1	sp|P60709|ACTB_HUMAN		SP-Human-022420_20200224.fasta	41737.8	1	9	9	9	0.0005	0.253	DLTDYLMK	R	I	0.614	17.7	26.9	17.2	14.6	0	1	0	0	2	1014.48	1274		3587000	184	191	Empty	TRUE
Sample 1	Actin, cytoplasmic 1 OS=Homo sapiens OX=9606 GN=ACTB PE=1 SV=1	sp|P60709|ACTB_HUMAN		SP-Human-022420_20200224.fasta	41737.8	1	9	9	9	0.0005	0.253	EITALAPSTMK	K	I	0.529	28	29.4	16.8	25.9	0	1	0	0	2	1177.61	976		1216810	316	326	Empty	TRUE
Sample 1	Actin, cytoplasmic 1 OS=Homo sapiens OX=9606 GN=ACTB PE=1 SV=1	sp|P60709|ACTB_HUMAN		SP-Human-022420_20200224.fasta	41737.8	1	9	9	9	0.0005	0.253	GILTLK	R	Y	0.5	22.2	25	24.2	0	0	1	0	0	2	644.434	1149		876150	63	68	Empty	TRUE
Sample 1	Actin, cytoplasmic 1 OS=Homo sapiens OX=9606 GN=ACTB PE=1 SV=1	sp|P60709|ACTB_HUMAN		SP-Human-022420_20200224.fasta	41737.8	1	9	9	9	0.0005	0.253	GYSFTTTAER	R	E	0.994	42.7	27.6	17	41.4	0	1	0	0	2	1132.53	1015		1302920	197	206	Empty	TRUE
Sample 1	Actin, cytoplasmic 1 OS=Homo sapiens OX=9606 GN=ACTB PE=1 SV=1	sp|P60709|ACTB_HUMAN		SP-Human-022420_20200224.fasta	41737.8	1	9	9	9	0.0005	0.253	IIAPPER	K	K	0.9	34.2	25	33.6	15.7	0	1	0	0	2	795.472	859		1376600	329	335	Empty	TRUE
Sample 1	Actin, cytoplasmic 1 OS=Homo sapiens OX=9606 GN=ACTB PE=1 SV=1	sp|P60709|ACTB_HUMAN		SP-Human-022420_20200224.fasta	41737.8	1	9	9	9	0.0005	0.253	LDLAGR	R	D	0.5	26.3	30	34.2	0	0	1	0	0	2	644.373	901		678422	178	183	Empty	TRUE
Sample 1	Actin, cytoplasmic 1 OS=Homo sapiens OX=9606 GN=ACTB PE=1 SV=1	sp|P60709|ACTB_HUMAN		SP-Human-022420_20200224.fasta	41737.8	1	9	9	9	0.0005	0.253	QEYDESGPSIVHR	K	K	0.784	28	28.6	15.3	27.4	0	1	0	0	2	1516.7	912		760837	360	372	Empty	TRUE
Sample 1	Actin, cytoplasmic 1 OS=Homo sapiens OX=9606 GN=ACTB PE=1 SV=1	sp|P60709|ACTB_HUMAN		SP-Human-022420_20200224.fasta	41737.8	1	9	9	9	0.0005	0.253	SYELPDGQVITIGNER	K	F	0.56	18.5	31.2	14.2	18.5	0	1	0	0	2	1790.89	1340		523142	239	254	Empty	TRUE
Sample 1	Actin, cytoplasmic 1 OS=Homo sapiens OX=9606 GN=ACTB PE=1 SV=1	sp|P60709|ACTB_HUMAN		SP-Human-022420_20200224.fasta	41737.8	1	9	9	9	0.0005	0.253	VAPEEHPVLLTEAPLNPK	R	A	0.97	34.5	27.5	37.4	12.3	0	0	1	0	2	1954.06	1223		1294450	96	113	Empty	TRUE
Sample 1	Zymogen granule protein 16 homolog B OS=Homo sapiens OX=9606 GN=ZG16B PE=1 SV=3	sp|Q96DA0|ZG16B_HUMAN		SP-Human-022420_20200224.fasta	22739.4	1	4	5	5	0.0003	0.188	LGDSWDVK	K	L	0.987	41.3	29.7	25.9	30.9	0	1	0	0	2	919.452	1078		5146560	93	100	Empty	TRUE
Sample 1	Zymogen granule protein 16 homolog B OS=Homo sapiens OX=9606 GN=ZG16B PE=1 SV=3	sp|Q96DA0|ZG16B_HUMAN		SP-Human-022420_20200224.fasta	22739.4	1	4	5	5	0.0003	0.188	VSVGLLLVK	R	S	0.993	39.4	25	15.5	39.4	0	1	0	0	2	927.624	1337		2607550	79	87	Empty	TRUE
Sample 1	Zymogen granule protein 16 homolog B OS=Homo sapiens OX=9606 GN=ZG16B PE=1 SV=3	sp|Q96DA0|ZG16B_HUMAN		SP-Human-022420_20200224.fasta	22739.4	1	4	5	5	0.0003	0.188	YFSTTEDYDHEITGLR	K	V	0.997	69.3	28.2	17.3	69.3	0	1	1	0	2	1946.88	1243.5		5301920	63	78	Empty	TRUE
Sample 1	Zymogen granule protein 16 homolog B OS=Homo sapiens OX=9606 GN=ZG16B PE=1 SV=3	sp|Q96DA0|ZG16B_HUMAN		SP-Human-022420_20200224.fasta	22739.4	1	4	5	5	0.0003	0.188	YFYFGK	R	L	0.5	22.3	25.6	17.9	18.8	0	1	0	0	2	824.398	1263		1129980	142	147	Empty	TRUE
Sample 1	Salivary acidic proline-rich phosphoprotein 1/2 OS=Homo sapiens OX=9606 GN=PRH1 PE=1 SV=2	sp|P02810|PRPC_HUMAN		SP-Human-022420_20200224.fasta	17015.8	1	2	3	3	0.0002	0.367	PQGPPQQGGHPPPPQGR	K	P	0.713	22.4	30.7	14.4	22.4	0	0	1	0	2	1731.87	685		2817910	91	107	Empty	TRUE
Sample 1	Salivary acidic proline-rich phosphoprotein 1/2 OS=Homo sapiens OX=9606 GN=PRH1 PE=1 SV=2	sp|P02810|PRPC_HUMAN		SP-Human-022420_20200224.fasta	17015.8	1	2	3	3	0.0002	0.367	QGPPLGGQQSQPSAGDGNQDDGPQQGPPQQGGQQQQGPPPPQGK	R	P	0.997	59.3	28.6	16.7	59.3	0	0	0	2	2	4355.01	931.5		4568410	47	90	Empty	TRUE
Sample 1	Annexin A2 OS=Homo sapiens OX=9606 GN=ANXA2 PE=1 SV=2	sp|P07355|ANXA2_HUMAN		SP-Human-022420_20200224.fasta	38606.1	1	2	2	2	0.0001	0.056	QDIAFAYQR	R	R	0.996	45.5	27.8	26	35.3	0	1	0	0	2	1111.55	1132		562249	69	77	Empty	TRUE
Sample 1	Annexin A2 OS=Homo sapiens OX=9606 GN=ANXA2 PE=1 SV=2	sp|P07355|ANXA2_HUMAN		SP-Human-022420_20200224.fasta	38606.1	1	2	2	2	0.0001	0.056	TNQELQEINR	R	V	0.997	51.6	29.8	16.2	51.6	0	1	0	0	2	1244.62	919		340636	136	145	Empty	TRUE
Sample 1	Tax_Id=9606 Gene_Symbol=ALB Isoform 1 of Serum albumin precursor	IPI:CON_IPI00745872.2|SWISS-PROT:P02768-1,sp|P02768|ALBU_HUMAN		SP-Human-022420_20200224.fasta	69366.9	1	10	10	10	0.0006	0.169	AAFTECCQAADK	K	A	0.873	31	25	14.9	31	0	1	0	0	2	1371.57	845		581777	187	198	Blue	TRUE
Sample 1	Tax_Id=9606 Gene_Symbol=ALB Isoform 1 of Serum albumin precursor	IPI:CON_IPI00745872.2|SWISS-PROT:P02768-1,sp|P02768|ALBU_HUMAN		SP-Human-022420_20200224.fasta	69366.9	1	10	10	10	0.0006	0.169	AVMDDFAAFVEK	K	C	0.996	62.6	28	16.9	62.6	0	1	0	0	2	1358.63	1327		1372400	570	581	Blue	TRUE
Sample 1	Tax_Id=9606 Gene_Symbol=ALB Isoform 1 of Serum albumin precursor	IPI:CON_IPI00745872.2|SWISS-PROT:P02768-1,sp|P02768|ALBU_HUMAN		SP-Human-022420_20200224.fasta	69366.9	1	10	10	10	0.0006	0.169	AWAVAR	K	L	0.5	25	27.8	29.2	10.4	0	1	0	0	2	673.378	932		971937	237	242	Blue	TRUE
Sample 1	Tax_Id=9606 Gene_Symbol=ALB Isoform 1 of Serum albumin precursor	IPI:CON_IPI00745872.2|SWISS-PROT:P02768-1,sp|P02768|ALBU_HUMAN		SP-Human-022420_20200224.fasta	69366.9	1	10	10	10	0.0006	0.169	CCTESLVNR	K	R	0.917	34.1	25.8	15.1	34.1	0	1	0	0	2	1138.5	860		2848360	500	508	Blue	TRUE
Sample 1	Tax_Id=9606 Gene_Symbol=ALB Isoform 1 of Serum albumin precursor	IPI:CON_IPI00745872.2|SWISS-PROT:P02768-1,sp|P02768|ALBU_HUMAN		SP-Human-022420_20200224.fasta	69366.9	1	10	10	10	0.0006	0.169	FKDLGEENFK	R	A	0.732	24	28.7	23.8	14.7	0	1	0	0	2	1226.61	1018		892448	35	44	Blue	TRUE
Sample 1	Tax_Id=9606 Gene_Symbol=ALB Isoform 1 of Serum albumin precursor	IPI:CON_IPI00745872.2|SWISS-PROT:P02768-1,sp|P02768|ALBU_HUMAN		SP-Human-022420_20200224.fasta	69366.9	1	10	10	10	0.0006	0.169	KVPQVSTPTLVEVSR	K	N	0.997	47.4	25.1	16	47.4	0	0	1	0	2	1639.94	1145		332632	438	452	Blue	TRUE
Sample 1	Tax_Id=9606 Gene_Symbol=ALB Isoform 1 of Serum albumin precursor	IPI:CON_IPI00745872.2|SWISS-PROT:P02768-1,sp|P02768|ALBU_HUMAN		SP-Human-022420_20200224.fasta	69366.9	1	10	10	10	0.0006	0.169	LVNEVTEFAK	K	T	0.997	48.7	28.1	36.2	28.5	0	1	0	0	2	1149.62	1173		1913720	66	75	Blue	TRUE
Sample 1	Tax_Id=9606 Gene_Symbol=ALB Isoform 1 of Serum albumin precursor	IPI:CON_IPI00745872.2|SWISS-PROT:P02768-1,sp|P02768|ALBU_HUMAN		SP-Human-022420_20200224.fasta	69366.9	1	10	10	10	0.0006	0.169	QTALVELVK	K	H	0.997	76.8	25.4	41	53.7	0	1	0	0	2	1000.6	1239		1899140	550	558	Blue	TRUE
Sample 1	Tax_Id=9606 Gene_Symbol=ALB Isoform 1 of Serum albumin precursor	IPI:CON_IPI00745872.2|SWISS-PROT:P02768-1,sp|P02768|ALBU_HUMAN		SP-Human-022420_20200224.fasta	69366.9	1	10	10	10	0.0006	0.169	TYETTLEK	K	C	0.623	19.5	27.2	20.4	13.4	0	1	0	0	2	984.489	869		861254	376	383	Blue	TRUE
Sample 1	Tax_Id=9606 Gene_Symbol=ALB Isoform 1 of Serum albumin precursor	IPI:CON_IPI00745872.2|SWISS-PROT:P02768-1,sp|P02768|ALBU_HUMAN		SP-Human-022420_20200224.fasta	69366.9	1	10	10	10	0.0006	0.169	YICENQDSISSK	K	L	0.993	44.7	25.8	25.6	34.9	0	1	0	0	2	1443.64	861		2156760	287	298	Blue	TRUE
Sample 1	Deleted in malignant brain tumors 1 protein OS=Homo sapiens OX=9606 GN=DMBT1 PE=1 SV=2	sp|Q9UGM3|DMBT1_HUMAN		SP-Human-022420_20200224.fasta	260726	1	18	25	27	0.0016	0.0734	CVWDIEVQNNYR	K	V	0.997	58.4	28	23.1	52	0	1	0	0	2	1595.73	1308		1002570	2034	2045	Empty	TRUE
Sample 1	Deleted in malignant brain tumors 1 protein OS=Homo sapiens OX=9606 GN=DMBT1 PE=1 SV=2	sp|Q9UGM3|DMBT1_HUMAN		SP-Human-022420_20200224.fasta	260726	1	18	25	27	0.0016	0.0734	DDTYGPYSSPSLR	R	I	0.992	44.4	26.4	15.8	44.4	0	1	0	0	2	1457.65	1135		2787170	2326	2338	Empty	TRUE
Sample 1	Deleted in malignant brain tumors 1 protein OS=Homo sapiens OX=9606 GN=DMBT1 PE=1 SV=2	sp|Q9UGM3|DMBT1_HUMAN		SP-Human-022420_20200224.fasta	260726	1	18	25	27	0.0016	0.0734	FGQGSGPIVLDDVR	R	C	0.997	94.4	30.5	19.7	93.6	0	3	0	0	2	1459.75	1291		8774870	418	431	Empty	TRUE
Sample 1	Deleted in malignant brain tumors 1 protein OS=Homo sapiens OX=9606 GN=DMBT1 PE=1 SV=2	sp|Q9UGM3|DMBT1_HUMAN		SP-Human-022420_20200224.fasta	260726	1	18	25	27	0.0016	0.0734	FISDHSITR	R	R	0.7	23.2	29.9	14.4	23.2	0	1	1	0	2	1075.55	870		12000000	2099	2107	Empty	TRUE
Sample 1	Deleted in malignant brain tumors 1 protein OS=Homo sapiens OX=9606 GN=DMBT1 PE=1 SV=2	sp|Q9UGM3|DMBT1_HUMAN		SP-Human-022420_20200224.fasta	260726	1	18	25	27	0.0016	0.0734	FPSVYLR	R	C	0.9	38.4	27	23.2	30.6	0	1	0	0	2	881.488	1251		2267690	2353	2359	Empty	TRUE
Sample 1	Deleted in malignant brain tumors 1 protein OS=Homo sapiens OX=9606 GN=DMBT1 PE=1 SV=2	sp|Q9UGM3|DMBT1_HUMAN		SP-Human-022420_20200224.fasta	260726	1	18	25	27	0.0016	0.0734	GRVEVLYR	R	G	0.99	47.7	25.9	54.1	9.56	0	1	1	0	2	991.568	906		8878650	245	252	Empty	TRUE
Sample 1	Deleted in malignant brain tumors 1 protein OS=Homo sapiens OX=9606 GN=DMBT1 PE=1 SV=2	sp|Q9UGM3|DMBT1_HUMAN		SP-Human-022420_20200224.fasta	260726	1	18	25	27	0.0016	0.0734	GSFTSSSNFMSIR	R	F	0.72	26.3	27.4	14.6	26.3	0	1	0	0	2	1436.65	1139		11000000	2086	2098	Empty	TRUE
Sample 1	Deleted in malignant brain tumors 1 protein OS=Homo sapiens OX=9606 GN=DMBT1 PE=1 SV=2	sp|Q9UGM3|DMBT1_HUMAN		SP-Human-022420_20200224.fasta	260726	1	18	25	27	0.0016	0.0734	GSWGTVCDDSWDTNDANVVCR	R	Q	0.997	74.8	25	17.7	74.8	0	1	1	0	2	2413.98	1299.5		1720570	121	141	Empty	TRUE
Sample 1	Deleted in malignant brain tumors 1 protein OS=Homo sapiens OX=9606 GN=DMBT1 PE=1 SV=2	sp|Q9UGM3|DMBT1_HUMAN		SP-Human-022420_20200224.fasta	260726	1	18	25	27	0.0016	0.0734	INLGFSNLK	R	L	0.994	40.6	26.6	19.2	37	0	1	0	0	2	1005.57	1292		11400000	1804	1812	Empty	TRUE
Sample 1	Deleted in malignant brain tumors 1 protein OS=Homo sapiens OX=9606 GN=DMBT1 PE=1 SV=2	sp|Q9UGM3|DMBT1_HUMAN		SP-Human-022420_20200224.fasta	260726	1	18	25	27	0.0016	0.0734	LVNGDGR	R	C	0.734	21.6	29	15.8	0	0	2	0	0	2	731.368	636		771753	104	110	Empty	TRUE
Sample 1	Deleted in malignant brain tumors 1 protein OS=Homo sapiens OX=9606 GN=DMBT1 PE=1 SV=2	sp|Q9UGM3|DMBT1_HUMAN		SP-Human-022420_20200224.fasta	260726	1	18	25	27	0.0016	0.0734	LVNGGDR	R	C	0.734	21.6	29	15.8	0	0	2	0	0	2	731.368	636		771753	236	242	Empty	TRUE
Sample 1	Deleted in malignant brain tumors 1 protein OS=Homo sapiens OX=9606 GN=DMBT1 PE=1 SV=2	sp|Q9UGM3|DMBT1_HUMAN		SP-Human-022420_20200224.fasta	260726	1	18	25	27	0.0016	0.0734	MTIHFR	R	S	0.5	38.3	27.9	39.4	14.3	0	1	0	0	2	820.413	841		3611040	1855	1860	Empty	TRUE
Sample 1	Deleted in malignant brain tumors 1 protein OS=Homo sapiens OX=9606 GN=DMBT1 PE=1 SV=2	sp|Q9UGM3|DMBT1_HUMAN		SP-Human-022420_20200224.fasta	260726	1	18	25	27	0.0016	0.0734	QIFTSSYNR	R	M	0.979	36.8	28	19.8	32.4	0	1	0	0	2	1115.55	1005		9498800	1846	1854	Empty	TRUE
Sample 1	Deleted in malignant brain tumors 1 protein OS=Homo sapiens OX=9606 GN=DMBT1 PE=1 SV=2	sp|Q9UGM3|DMBT1_HUMAN		SP-Human-022420_20200224.fasta	260726	1	18	25	27	0.0016	0.0734	QLGCGWAMSAPGNAR	R	F	0.997	85	26.9	18.3	85	0	2	0	0	2	1591.71	1152		8050600	1033	1047	Empty	TRUE
Sample 1	Deleted in malignant brain tumors 1 protein OS=Homo sapiens OX=9606 GN=DMBT1 PE=1 SV=2	sp|Q9UGM3|DMBT1_HUMAN		SP-Human-022420_20200224.fasta	260726	1	18	25	27	0.0016	0.0734	QLGCGWATSAPGNAR	R	F	0.997	87.1	29	18.4	87.1	0	1	0	0	2	1545.72	1100		6958740	403	417	Empty	TRUE
Sample 1	Deleted in malignant brain tumors 1 protein OS=Homo sapiens OX=9606 GN=DMBT1 PE=1 SV=2	sp|Q9UGM3|DMBT1_HUMAN		SP-Human-022420_20200224.fasta	260726	1	18	25	27	0.0016	0.0734	VEILYR	R	G	0.5	37	26.8	38.5	13.8	0	1	0	0	2	792.461	1072		5824530	115	120	Empty	TRUE
Sample 1	Deleted in malignant brain tumors 1 protein OS=Homo sapiens OX=9606 GN=DMBT1 PE=1 SV=2	sp|Q9UGM3|DMBT1_HUMAN		SP-Human-022420_20200224.fasta	260726	1	18	25	27	0.0016	0.0734	VEVLYR	R	G	0.5	36.6	26.4	38.1	0	0	2	0	0	2	778.446	1001		4182200	247	252	Empty	TRUE
Sample 1	Deleted in malignant brain tumors 1 protein OS=Homo sapiens OX=9606 GN=DMBT1 PE=1 SV=2	sp|Q9UGM3|DMBT1_HUMAN		SP-Human-022420_20200224.fasta	260726	1	18	25	27	0.0016	0.0734	VTVIFR	R	D	0.5	36	25	25.1	26.2	0	1	0	0	2	734.456	1129		2210220	2046	2051	Empty	TRUE
Sample 1	Glyceraldehyde-3-phosphate dehydrogenase OS=Homo sapiens OX=9606 GN=GAPDH PE=1 SV=3	sp|P04406|G3P_HUMAN		SP-Human-022420_20200224.fasta	36053.4	0.989	4	4	4	0.0002	0.113	GALQNIIPASTGAAK	R	A	0.496	22.6	26.2	31.3	5.7	0	1	0	0	2	1411.79	1238		1645400	201	215	Empty	TRUE
Sample 1	Glyceraldehyde-3-phosphate dehydrogenase OS=Homo sapiens OX=9606 GN=GAPDH PE=1 SV=3	sp|P04406|G3P_HUMAN		SP-Human-022420_20200224.fasta	36053.4	0.989	4	4	4	0.0002	0.113	LTGMAFR	K	V	0.636	20.3	27.1	14.3	20.3	0	1	0	0	2	811.413	865		1143090	228	234	Empty	TRUE
Sample 1	Glyceraldehyde-3-phosphate dehydrogenase OS=Homo sapiens OX=9606 GN=GAPDH PE=1 SV=3	sp|P04406|G3P_HUMAN		SP-Human-022420_20200224.fasta	36053.4	0.989	4	4	4	0.0002	0.113	VGVNGFGR	K	I	0.795	29.1	29.8	26.6	17.3	0	1	0	0	2	805.432	964		2141500	6	13	Empty	TRUE
Sample 1	Glyceraldehyde-3-phosphate dehydrogenase OS=Homo sapiens OX=9606 GN=GAPDH PE=1 SV=3	sp|P04406|G3P_HUMAN		SP-Human-022420_20200224.fasta	36053.4	0.989	4	4	4	0.0002	0.113	VIPELNGK	K	L	0.713	27.8	25	20.4	22.2	0	1	0	0	2	869.509	1005		2057960	220	227	Empty	TRUE
Sample 1	Aminopeptidase N OS=Homo sapiens OX=9606 GN=ANPEP PE=1 SV=4	sp|P15144|AMPN_HUMAN		SP-Human-022420_20200224.fasta	109542	1	7	7	7	0.0004	0.061	ALEQALEK	R	T	0.987	38.8	28	33.3	20.9	0	1	0	0	2	901.499	935		568204	936	943	Empty	TRUE
Sample 1	Aminopeptidase N OS=Homo sapiens OX=9606 GN=ANPEP PE=1 SV=4	sp|P15144|AMPN_HUMAN		SP-Human-022420_20200224.fasta	109542	1	7	7	7	0.0004	0.061	GLYVFK	R	G	0.5	20.5	25	14.3	20.5	0	1	0	0	2	726.418	1211		639405	99	104	Empty	TRUE
Sample 1	Aminopeptidase N OS=Homo sapiens OX=9606 GN=ANPEP PE=1 SV=4	sp|P15144|AMPN_HUMAN		SP-Human-022420_20200224.fasta	109542	1	7	7	7	0.0004	0.061	IQTQLQR	K	D	0.745	26.5	28.1	27.3	13.8	0	1	0	0	2	886.511	792		1499230	642	648	Empty	TRUE
Sample 1	Aminopeptidase N OS=Homo sapiens OX=9606 GN=ANPEP PE=1 SV=4	sp|P15144|AMPN_HUMAN		SP-Human-022420_20200224.fasta	109542	1	7	7	7	0.0004	0.061	QASNGVLIR	K	I	0.997	57.8	26.7	41.5	32.8	0	1	0	0	2	957.548	923		720220	293	301	Empty	TRUE
Sample 1	Aminopeptidase N OS=Homo sapiens OX=9606 GN=ANPEP PE=1 SV=4	sp|P15144|AMPN_HUMAN		SP-Human-022420_20200224.fasta	109542	1	7	7	7	0.0004	0.061	QQQDYWLIDVR	R	A	0.523	29	30.7	14.8	29	0	1	0	0	2	1463.73	1361		635616	596	606	Empty	TRUE
Sample 1	Aminopeptidase N OS=Homo sapiens OX=9606 GN=ANPEP PE=1 SV=4	sp|P15144|AMPN_HUMAN		SP-Human-022420_20200224.fasta	109542	1	7	7	7	0.0004	0.061	SIQLPTTVR	R	D	0.532	24.1	28.3	22.8	15.9	0	1	0	0	2	1014.59	1148		1299900	529	537	Empty	TRUE
Sample 1	Aminopeptidase N OS=Homo sapiens OX=9606 GN=ANPEP PE=1 SV=4	sp|P15144|AMPN_HUMAN		SP-Human-022420_20200224.fasta	109542	1	7	7	7	0.0004	0.061	VNYDEENWR	R	K	0.776	26.9	25.1	14.7	26.9	0	1	0	0	2	1224.53	1052		1194010	632	640	Empty	TRUE
Sample 1	Protein LEG1 homolog OS=Homo sapiens OX=9606 GN=LEG1 PE=1 SV=2	sp|Q6P5S2|LEG1H_HUMAN		SP-Human-022420_20200224.fasta	37927.2	1	3	3	3	0.0002	0.0909	ESPGQLSDYR	K	V	0.994	50.8	27.6	16.2	50.8	0	1	0	0	2	1151.53	957		3962950	35	44	Empty	TRUE
Sample 1	Protein LEG1 homolog OS=Homo sapiens OX=9606 GN=LEG1 PE=1 SV=2	sp|Q6P5S2|LEG1H_HUMAN		SP-Human-022420_20200224.fasta	37927.2	1	3	3	3	0.0002	0.0909	LLPPPKNER	R	K	0.724	18.2	25	16.3	16	0	1	0	0	2	1063.63	723		756335	158	166	Empty	TRUE
Sample 1	Protein LEG1 homolog OS=Homo sapiens OX=9606 GN=LEG1 PE=1 SV=2	sp|Q6P5S2|LEG1H_HUMAN		SP-Human-022420_20200224.fasta	37927.2	1	3	3	3	0.0002	0.0909	SFEDRYDYYSK	K	A	0.997	45.8	25	16.2	45.4	0	1	0	0	2	1472.63	1038		1859130	221	231	Empty	TRUE
Sample 1	Polyubiquitin-B OS=Homo sapiens OX=9606 GN=UBB PE=1 SV=1	sp|P0CG47|UBB_HUMAN,sp|P0CG48|UBC_HUMAN,sp|P62979|RS27A_HUMAN,sp|P62987|RL40_HUMAN		SP-Human-022420_20200224.fasta	77042.4	0.999	2	2	2	0.0001	0.0961	LIFAGK	R	Q	0.5	24.6	25	27.2	11.9	0	1	0	0	2	648.408	1053		2462790	43	48	Empty	TRUE
Sample 1	Polyubiquitin-B OS=Homo sapiens OX=9606 GN=UBB PE=1 SV=1	sp|P0CG47|UBB_HUMAN,sp|P0CG48|UBC_HUMAN,sp|P62979|RS27A_HUMAN,sp|P62987|RL40_HUMAN		SP-Human-022420_20200224.fasta	77042.4	0.999	2	2	2	0.0001	0.0961	TITLEVEPSDTIENVK	K	A	0.997	64.9	30.6	17.1	64.9	0	1	0	0	2	1787.93	1293		2272160	12	27	Empty	TRUE
Sample 1	Tax_Id=9606 Gene_Symbol=KRT6A Keratin, type II cytoskeletal 6A	IPI:CON_00300725.7|SWISS-PROT:P02538,sp|P02538|K2C6A_HUMAN		SP-Human-022420_20200224.fasta	60046.4	1	28	38	38	0.0022	0.557	ADTLTDEINFLR	K	A	0.997	88.3	30.2	18.5	88.3	0	1	0	0	2	1407.71	1384		14400000	288	299	Blue	TRUE
Sample 1	Tax_Id=9606 Gene_Symbol=KRT6A Keratin, type II cytoskeletal 6A	IPI:CON_00300725.7|SWISS-PROT:P02538,sp|P02538|K2C6A_HUMAN		SP-Human-022420_20200224.fasta	60046.4	1	28	38	38	0.0022	0.557	AEAESWYQTK	R	Y	0.997	58	27	19.6	55.1	0	1	0	0	2	1212.55	1020		1563490	350	359	Blue	TRUE
Sample 1	Tax_Id=9606 Gene_Symbol=KRT6A Keratin, type II cytoskeletal 6A	IPI:CON_00300725.7|SWISS-PROT:P02538,sp|P02538|K2C6A_HUMAN		SP-Human-022420_20200224.fasta	60046.4	1	28	38	38	0.0022	0.557	AIGGGLSSVGGGSSTIK	R	Y	0.997	90.1	29.8	18.6	90.1	0	1	0	0	2	1447.78	1081		4963230	534	550	Blue	TRUE
Sample 1	Tax_Id=9606 Gene_Symbol=KRT6A Keratin, type II cytoskeletal 6A	IPI:CON_00300725.7|SWISS-PROT:P02538,sp|P02538|K2C6A_HUMAN		SP-Human-022420_20200224.fasta	60046.4	1	28	38	38	0.0022	0.557	ALYDAELSQMQTHISDTSVVLSMDNNR	R	N	0.969	36.2	29.7	39.7	11.8	0	0	1	0	2	3070.41	1265		1963660	300	326	Blue	TRUE
Sample 1	Tax_Id=9606 Gene_Symbol=KRT6A Keratin, type II cytoskeletal 6A	IPI:CON_00300725.7|SWISS-PROT:P02538,sp|P02538|K2C6A_HUMAN		SP-Human-022420_20200224.fasta	60046.4	1	28	38	38	0.0022	0.557	AQYEEIAQR	K	S	0.99	44.5	29.1	18.2	42.2	0	2	0	0	2	1107.54	897		1407270	339	347	Blue	FALSE	sp|P35908|K22E_HUMAN,IPI:CON_00021304.1|SWISS-PROT:P35908
Sample 1	Tax_Id=9606 Gene_Symbol=KRT6A Keratin, type II cytoskeletal 6A	IPI:CON_00300725.7|SWISS-PROT:P02538,sp|P02538|K2C6A_HUMAN		SP-Human-022420_20200224.fasta	60046.4	1	28	38	38	0.0022	0.557	ASTSTTIR	M	S	0.985	38	28.5	19.9	33.4	0	1	0	0	1	878.458	851		2034480	2	9	Blue	TRUE
Sample 1	Tax_Id=9606 Gene_Symbol=KRT6A Keratin, type II cytoskeletal 6A	IPI:CON_00300725.7|SWISS-PROT:P02538,sp|P02538|K2C6A_HUMAN		SP-Human-022420_20200224.fasta	60046.4	1	28	38	38	0.0022	0.557	DVDAAYMNK	K	V	0.992	39.2	25	41.8	12.8	0	1	0	0	2	1026.46	913		1846800	273	281	Blue	TRUE	sp|P13647|K2C5_HUMAN,IPI:CON_00009867.3|SWISS-PROT:P13647
Sample 1	Tax_Id=9606 Gene_Symbol=KRT6A Keratin, type II cytoskeletal 6A	IPI:CON_00300725.7|SWISS-PROT:P02538,sp|P02538|K2C6A_HUMAN		SP-Human-022420_20200224.fasta	60046.4	1	28	38	38	0.0022	0.557	DVDAAYMNKVELQAK	K	A	0.997	52.8	30.3	40.4	28.7	0	2	2	0	2	1710.84	1094		14800000	273	287	Blue	TRUE
Sample 1	Tax_Id=9606 Gene_Symbol=KRT6A Keratin, type II cytoskeletal 6A	IPI:CON_00300725.7|SWISS-PROT:P02538,sp|P02538|K2C6A_HUMAN		SP-Human-022420_20200224.fasta	60046.4	1	28	38	38	0.0022	0.557	EYQELMNVK	K	L	0.819	30.7	29	14.9	30.7	0	2	0	0	2	1153.56	1031.5		4026780	447	455	Blue	TRUE
Sample 1	Tax_Id=9606 Gene_Symbol=KRT6A Keratin, type II cytoskeletal 6A	IPI:CON_00300725.7|SWISS-PROT:P02538,sp|P02538|K2C6A_HUMAN		SP-Human-022420_20200224.fasta	60046.4	1	28	38	38	0.0022	0.557	FASFIDK	K	V	0.9	43.2	28.3	29	0	0	1	0	0	2	827.43	1159		29100000	174	180	Blue	FALSE	sp|P35908|K22E_HUMAN,IPI:CON_00468956.4|SWISS-PROT:Q9R0H5,IPI:CON_IPI00376379.3|SWISS-PROT:Q7Z794,sp|P13647|K2C5_HUMAN,sp|Q7Z794|K2C1B_HUMAN,IPI:CON_105456|SWISS-PROT:Q9NSB2,IPI:CON_00009867.3|SWISS-PROT:P13647,IPI:CON_00021304.1|SWISS-PROT:P35908
Sample 1	Tax_Id=9606 Gene_Symbol=KRT6A Keratin, type II cytoskeletal 6A	IPI:CON_00300725.7|SWISS-PROT:P02538,sp|P02538|K2C6A_HUMAN		SP-Human-022420_20200224.fasta	60046.4	1	28	38	38	0.0022	0.557	FASFIDKVR	K	F	0.997	44.8	27.9	29.1	0	0	1	1	0	2	1082.6	1151.5		9918610	174	182	Blue	FALSE	sp|P35908|K22E_HUMAN,IPI:CON_00468956.4|SWISS-PROT:Q9R0H5,IPI:CON_IPI00376379.3|SWISS-PROT:Q7Z794,sp|P13647|K2C5_HUMAN,sp|Q7Z794|K2C1B_HUMAN,IPI:CON_105456|SWISS-PROT:Q9NSB2,IPI:CON_00009867.3|SWISS-PROT:P13647,IPI:CON_00021304.1|SWISS-PROT:P35908
Sample 1	Tax_Id=9606 Gene_Symbol=KRT6A Keratin, type II cytoskeletal 6A	IPI:CON_00300725.7|SWISS-PROT:P02538,sp|P02538|K2C6A_HUMAN		SP-Human-022420_20200224.fasta	60046.4	1	28	38	38	0.0022	0.557	GMQDLVEDFK	R	N	0.997	62.8	26.7	33.9	45.9	0	2	0	0	2	1197.55	1276.5		2273180	241	250	Blue	TRUE
Sample 1	Tax_Id=9606 Gene_Symbol=KRT6A Keratin, type II cytoskeletal 6A	IPI:CON_00300725.7|SWISS-PROT:P02538,sp|P02538|K2C6A_HUMAN		SP-Human-022420_20200224.fasta	60046.4	1	28	38	38	0.0022	0.557	GRLDSELR	R	G	0.884	32.1	29.9	32.5	14.6	0	1	1	0	2	945.511	828		14400000	233	240	Blue	TRUE	sp|P13647|K2C5_HUMAN,IPI:CON_00009867.3|SWISS-PROT:P13647
Sample 1	Tax_Id=9606 Gene_Symbol=KRT6A Keratin, type II cytoskeletal 6A	IPI:CON_00300725.7|SWISS-PROT:P02538,sp|P02538|K2C6A_HUMAN		SP-Human-022420_20200224.fasta	60046.4	1	28	38	38	0.0022	0.557	GSGGLGGACGGAGFGSR	R	S	0.99	37.4	26.6	15.3	37.4	0	1	0	0	2	1424.63	981		7900370	43	59	Blue	TRUE
Sample 1	Tax_Id=9606 Gene_Symbol=KRT6A Keratin, type II cytoskeletal 6A	IPI:CON_00300725.7|SWISS-PROT:P02538,sp|P02538|K2C6A_HUMAN		SP-Human-022420_20200224.fasta	60046.4	1	28	38	38	0.0022	0.557	ISIGGGSCAISGGYGSR	R	A	0.997	119	29.5	20.4	119	0	1	0	0	2	1598.76	1126		2264570	70	86	Blue	TRUE
Sample 1	Tax_Id=9606 Gene_Symbol=KRT6A Keratin, type II cytoskeletal 6A	IPI:CON_00300725.7|SWISS-PROT:P02538,sp|P02538|K2C6A_HUMAN		SP-Human-022420_20200224.fasta	60046.4	1	28	38	38	0.0022	0.557	KLLEGEECR	R	L	0.997	45.4	30.2	24.8	36.4	0	1	0	0	2	1133.56	773		704163	467	475	Blue	FALSE	sp|P35908|K22E_HUMAN,sp|P13647|K2C5_HUMAN,IPI:CON_00009867.3|SWISS-PROT:P13647,IPI:CON_00021304.1|SWISS-PROT:P35908
Sample 1	Tax_Id=9606 Gene_Symbol=KRT6A Keratin, type II cytoskeletal 6A	IPI:CON_00300725.7|SWISS-PROT:P02538,sp|P02538|K2C6A_HUMAN		SP-Human-022420_20200224.fasta	60046.4	1	28	38	38	0.0022	0.557	LALDVEIATYR	K	K	0.997	72.5	28.5	46.3	43.7	0	1	0	0	2	1263.69	1334		2377740	456	466	Blue	FALSE	sp|P35908|K22E_HUMAN,sp|P13647|K2C5_HUMAN,IPI:CON_00009867.3|SWISS-PROT:P13647,IPI:CON_00021304.1|SWISS-PROT:P35908
Sample 1	Tax_Id=9606 Gene_Symbol=KRT6A Keratin, type II cytoskeletal 6A	IPI:CON_00300725.7|SWISS-PROT:P02538,sp|P02538|K2C6A_HUMAN		SP-Human-022420_20200224.fasta	60046.4	1	28	38	38	0.0022	0.557	LDSELR	R	G	0.5	32.5	30.5	32.3	0	0	1	0	0	2	732.389	811		839831	235	240	Blue	TRUE	IPI:CON_00468956.4|SWISS-PROT:Q9R0H5,sp|P13647|K2C5_HUMAN,IPI:CON_00009867.3|SWISS-PROT:P13647
Sample 1	Tax_Id=9606 Gene_Symbol=KRT6A Keratin, type II cytoskeletal 6A	IPI:CON_00300725.7|SWISS-PROT:P02538,sp|P02538|K2C6A_HUMAN		SP-Human-022420_20200224.fasta	60046.4	1	28	38	38	0.0022	0.557	LEGLEDALQK	K	A	0.997	48.1	30.4	38.6	25.6	0	1	0	0	2	1115.59	1216		927588	427	436	Blue	TRUE
Sample 1	Tax_Id=9606 Gene_Symbol=KRT6A Keratin, type II cytoskeletal 6A	IPI:CON_00300725.7|SWISS-PROT:P02538,sp|P02538|K2C6A_HUMAN		SP-Human-022420_20200224.fasta	60046.4	1	28	38	38	0.0022	0.557	LLEGEECR	K	L	0.726	24.2	28.4	14.5	24.2	0	1	0	0	2	1005.47	823		4008500	468	475	Blue	FALSE	IPI:CON_IPI00166205.2|SWISS-PROT:Q8N1N4-2,sp|P35908|K22E_HUMAN,sp|P13647|K2C5_HUMAN,IPI:CON_00166205.2|TREMBL:Q7RTT2,sp|Q8N1N4|K2C78_HUMAN,IPI:CON_00009867.3|SWISS-PROT:P13647,IPI:CON_00021304.1|SWISS-PROT:P35908
Sample 1	Tax_Id=9606 Gene_Symbol=KRT6A Keratin, type II cytoskeletal 6A	IPI:CON_00300725.7|SWISS-PROT:P02538,sp|P02538|K2C6A_HUMAN		SP-Human-022420_20200224.fasta	60046.4	1	28	38	38	0.0022	0.557	LRSEIDHVK	R	K	0.588	20.2	27.6	28.8	5.66	0	0	1	0	2	1096.61	711		635319	391	399	Blue	TRUE
Sample 1	Tax_Id=9606 Gene_Symbol=KRT6A Keratin, type II cytoskeletal 6A	IPI:CON_00300725.7|SWISS-PROT:P02538,sp|P02538|K2C6A_HUMAN		SP-Human-022420_20200224.fasta	60046.4	1	28	38	38	0.0022	0.557	NKLEGLEDALQK	K	A	0.997	61.5	29.9	31.1	47.2	0	1	1	0	2	1357.73	1174		9527810	425	436	Blue	TRUE
Sample 1	Tax_Id=9606 Gene_Symbol=KRT6A Keratin, type II cytoskeletal 6A	IPI:CON_00300725.7|SWISS-PROT:P02538,sp|P02538|K2C6A_HUMAN		SP-Human-022420_20200224.fasta	60046.4	1	28	38	38	0.0022	0.557	NKYEDEINKR	K	T	0.995	42.8	29.6	17.9	40.5	0	2	2	0	2	1308.65	773		5251400	251	260	Blue	TRUE	sp|P13647|K2C5_HUMAN,IPI:CON_00009867.3|SWISS-PROT:P13647
Sample 1	Tax_Id=9606 Gene_Symbol=KRT6A Keratin, type II cytoskeletal 6A	IPI:CON_00300725.7|SWISS-PROT:P02538,sp|P02538|K2C6A_HUMAN		SP-Human-022420_20200224.fasta	60046.4	1	28	38	38	0.0022	0.557	NLDLDSIIAEVK	R	A	0.997	67.9	29.8	27.9	57.2	0	3	1	0	2	1329.73	1435.5		30300000	327	338	Blue	FALSE	sp|P35908|K22E_HUMAN,sp|P13647|K2C5_HUMAN,IPI:CON_00009867.3|SWISS-PROT:P13647,IPI:CON_00021304.1|SWISS-PROT:P35908
Sample 1	Tax_Id=9606 Gene_Symbol=KRT6A Keratin, type II cytoskeletal 6A	IPI:CON_00300725.7|SWISS-PROT:P02538,sp|P02538|K2C6A_HUMAN		SP-Human-022420_20200224.fasta	60046.4	1	28	38	38	0.0022	0.557	NTKQEIAEINR	R	M	0.997	67.3	30.3	36.3	48.2	0	1	1	0	2	1315.7	834		4881730	376	386	Blue	TRUE
Sample 1	Tax_Id=9606 Gene_Symbol=KRT6A Keratin, type II cytoskeletal 6A	IPI:CON_00300725.7|SWISS-PROT:P02538,sp|P02538|K2C6A_HUMAN		SP-Human-022420_20200224.fasta	60046.4	1	28	38	38	0.0022	0.557	QEIAEINR	K	M	0.99	45.3	28.4	43.1	18.1	0	1	0	0	2	972.511	877		3658570	379	386	Blue	TRUE
Sample 1	Tax_Id=9606 Gene_Symbol=KRT6A Keratin, type II cytoskeletal 6A	IPI:CON_00300725.7|SWISS-PROT:P02538,sp|P02538|K2C6A_HUMAN		SP-Human-022420_20200224.fasta	60046.4	1	28	38	38	0.0022	0.557	QLDSIVGER	R	G	0.997	48.9	30.4	50.8	14.1	0	1	0	0	2	1016.54	1042		11100000	224	232	Blue	TRUE	sp|P13647|K2C5_HUMAN,IPI:CON_00009867.3|SWISS-PROT:P13647
Sample 1	Tax_Id=9606 Gene_Symbol=KRT6A Keratin, type II cytoskeletal 6A	IPI:CON_00300725.7|SWISS-PROT:P02538,sp|P02538|K2C6A_HUMAN		SP-Human-022420_20200224.fasta	60046.4	1	28	38	38	0.0022	0.557	SGFSSVSVSR	R	S	0.751	27.3	26.9	21.7	20.3	0	1	0	0	2	1012.51	967		8297670	31	40	Blue	TRUE
Sample 1	Tax_Id=9606 Gene_Symbol=KRT6A Keratin, type II cytoskeletal 6A	IPI:CON_00300725.7|SWISS-PROT:P02538,sp|P02538|K2C6A_HUMAN		SP-Human-022420_20200224.fasta	60046.4	1	28	38	38	0.0022	0.557	SLYGLGGSK	R	R	0.985	38.9	25.4	22.3	32	0	1	0	0	2	881.473	1058		5859240	60	68	Blue	TRUE
Sample 1	Tax_Id=9606 Gene_Symbol=KRT6A Keratin, type II cytoskeletal 6A	IPI:CON_00300725.7|SWISS-PROT:P02538,sp|P02538|K2C6A_HUMAN		SP-Human-022420_20200224.fasta	60046.4	1	28	38	38	0.0022	0.557	SLYGLGGSKR	R	I	0.798	27.8	25.8	17.1	25.4	0	0	1	0	2	1037.57	922		3371990	60	69	Blue	TRUE
Sample 1	Tax_Id=9606 Gene_Symbol=KRT6A Keratin, type II cytoskeletal 6A	IPI:CON_00300725.7|SWISS-PROT:P02538,sp|P02538|K2C6A_HUMAN		SP-Human-022420_20200224.fasta	60046.4	1	28	38	38	0.0022	0.557	SRAEAESWYQTK	R	Y	0.997	56.6	28.6	25.9	47.2	0	1	1	0	2	1455.69	931		3719910	348	359	Blue	TRUE
Sample 1	Tax_Id=9606 Gene_Symbol=KRT6A Keratin, type II cytoskeletal 6A	IPI:CON_00300725.7|SWISS-PROT:P02538,sp|P02538|K2C6A_HUMAN		SP-Human-022420_20200224.fasta	60046.4	1	28	38	38	0.0022	0.557	TAAENEFVTLK	R	K	0.997	87.5	29.6	18.5	87.5	0	1	0	0	2	1222.63	1175		5528270	261	271	Blue	TRUE
Sample 1	Tax_Id=9606 Gene_Symbol=KRT6A Keratin, type II cytoskeletal 6A	IPI:CON_00300725.7|SWISS-PROT:P02538,sp|P02538|K2C6A_HUMAN		SP-Human-022420_20200224.fasta	60046.4	1	28	38	38	0.0022	0.557	TAAENEFVTLKK	R	D	0.997	66.6	28.8	17.2	66.6	0	1	1	0	2	1350.73	1012.5		12500000	261	272	Blue	TRUE
Sample 1	Tax_Id=9606 Gene_Symbol=KRT6A Keratin, type II cytoskeletal 6A	IPI:CON_00300725.7|SWISS-PROT:P02538,sp|P02538|K2C6A_HUMAN		SP-Human-022420_20200224.fasta	60046.4	1	28	38	38	0.0022	0.557	WTLLQEQGTK	K	T	0.997	58	30.3	19	55.6	0	1	0	0	2	1203.64	1244		13000000	195	204	Blue	TRUE	sp|P13647|K2C5_HUMAN,IPI:CON_00009867.3|SWISS-PROT:P13647
Sample 1	Tax_Id=9606 Gene_Symbol=KRT6A Keratin, type II cytoskeletal 6A	IPI:CON_00300725.7|SWISS-PROT:P02538,sp|P02538|K2C6A_HUMAN		SP-Human-022420_20200224.fasta	60046.4	1	28	38	38	0.0022	0.557	YEDEINKR	K	T	0.753	30	28.5	33.1	11.8	0	1	0	0	2	1066.52	702		797334	253	260	Blue	TRUE	sp|P35908|K22E_HUMAN,IPI:CON_IPI00376379.3|SWISS-PROT:Q7Z794,sp|P13647|K2C5_HUMAN,sp|Q7Z794|K2C1B_HUMAN,IPI:CON_00009867.3|SWISS-PROT:P13647,IPI:CON_00021304.1|SWISS-PROT:P35908
Sample 1	Tax_Id=9606 Gene_Symbol=KRT6A Keratin, type II cytoskeletal 6A	IPI:CON_00300725.7|SWISS-PROT:P02538,sp|P02538|K2C6A_HUMAN		SP-Human-022420_20200224.fasta	60046.4	1	28	38	38	0.0022	0.557	YEELQVTAGR	K	H	0.997	69.4	29.7	25.4	61.3	0	1	0	0	2	1165.58	1015		2559490	360	369	Blue	TRUE
Sample 1	Tax_Id=9606 Gene_Symbol=KRT6A Keratin, type II cytoskeletal 6A	IPI:CON_00300725.7|SWISS-PROT:P02538,sp|P02538|K2C6A_HUMAN		SP-Human-022420_20200224.fasta	60046.4	1	28	38	38	0.0022	0.557	YTTTSSSSR	K	K	0.657	25.2	25.8	14.6	25.2	0	1	0	0	2	989.453	606		158977	551	559	Blue	TRUE
Sample 1	Alpha-2-macroglobulin-like protein 1 OS=Homo sapiens OX=9606 GN=A2ML1 PE=1 SV=3	sp|A8K2U0|A2ML1_HUMAN		SP-Human-022420_20200224.fasta	161108	1	6	8	8	0.0005	0.053	AGLLTEEIR	K	S	0.997	71.7	29.4	52.9	36.3	0	1	0	0	2	1001.56	1207		2110410	991	999	Empty	TRUE
Sample 1	Alpha-2-macroglobulin-like protein 1 OS=Homo sapiens OX=9606 GN=A2ML1 PE=1 SV=3	sp|A8K2U0|A2ML1_HUMAN		SP-Human-022420_20200224.fasta	161108	1	6	8	8	0.0005	0.053	AVDESVLLLRPDR	R	E	0.95	31.9	27	15.2	31.7	0	0	1	0	2	1482.83	1249		2392690	593	605	Empty	TRUE
Sample 1	Alpha-2-macroglobulin-like protein 1 OS=Homo sapiens OX=9606 GN=A2ML1 PE=1 SV=3	sp|A8K2U0|A2ML1_HUMAN		SP-Human-022420_20200224.fasta	161108	1	6	8	8	0.0005	0.053	FQMEDLVYNPEQVPR	K	Y	0.765	27.7	30	14.7	27.7	0	1	1	0	2	1880.88	1268.5		1004240	419	433	Empty	TRUE
Sample 1	Alpha-2-macroglobulin-like protein 1 OS=Homo sapiens OX=9606 GN=A2ML1 PE=1 SV=3	sp|A8K2U0|A2ML1_HUMAN		SP-Human-022420_20200224.fasta	161108	1	6	8	8	0.0005	0.053	SSSNMAIVEVK	R	M	0.997	65.6	30.2	23.3	59.4	0	2	0	0	2	1164.59	982		2962290	1360	1370	Empty	TRUE
Sample 1	Alpha-2-macroglobulin-like protein 1 OS=Homo sapiens OX=9606 GN=A2ML1 PE=1 SV=3	sp|A8K2U0|A2ML1_HUMAN		SP-Human-022420_20200224.fasta	161108	1	6	8	8	0.0005	0.053	TFNIQSVNR	R	L	0.883	31.6	29.5	15	31.6	0	1	0	0	2	1078.56	1082		1956610	1275	1283	Empty	TRUE
Sample 1	Alpha-2-macroglobulin-like protein 1 OS=Homo sapiens OX=9606 GN=A2ML1 PE=1 SV=3	sp|A8K2U0|A2ML1_HUMAN		SP-Human-022420_20200224.fasta	161108	1	6	8	8	0.0005	0.053	VASESVSLELPVDIVPDSTK	K	A	0.997	51.1	29.8	16.2	51.1	0	1	0	0	2	2085.1	1391		688348	924	943	Empty	TRUE
Sample 1	Tax_Id=10090 Gene_Symbol=Krt71 Keratin, type II cytoskeletal 6G	IPI:CON_00468956.4|SWISS-PROT:Q9R0H5		SP-Human-022420_20200224.fasta	57384.3	1	4	4	4	0.0002	0.137	AQYEEIALK	R	S	0.995	43	29.5	28.6	30.1	0	1	0	0	2	1064.56	1097		1185240	307	315	Blue	TRUE
Sample 1	Tax_Id=10090 Gene_Symbol=Krt71 Keratin, type II cytoskeletal 6G	IPI:CON_00468956.4|SWISS-PROT:Q9R0H5		SP-Human-022420_20200224.fasta	57384.3	1	4	4	4	0.0002	0.137	FASFIDK	K	V	0.9	43.2	28.3	29	0	0	1	0	0	2	827.43	1159		29100000	142	148	Blue	FALSE	sp|P35908|K22E_HUMAN,IPI:CON_IPI00376379.3|SWISS-PROT:Q7Z794,sp|P13647|K2C5_HUMAN,sp|Q7Z794|K2C1B_HUMAN,IPI:CON_00300725.7|SWISS-PROT:P02538,IPI:CON_105456|SWISS-PROT:Q9NSB2,sp|P02538|K2C6A_HUMAN,IPI:CON_00009867.3|SWISS-PROT:P13647,IPI:CON_00021304.1|SWISS-PROT:P35908
Sample 1	Tax_Id=10090 Gene_Symbol=Krt71 Keratin, type II cytoskeletal 6G	IPI:CON_00468956.4|SWISS-PROT:Q9R0H5		SP-Human-022420_20200224.fasta	57384.3	1	4	4	4	0.0002	0.137	FASFIDKVR	K	F	0.997	44.8	27.9	29.1	0	0	1	1	0	2	1082.6	1151.5		9918610	142	150	Blue	FALSE	sp|P35908|K22E_HUMAN,IPI:CON_IPI00376379.3|SWISS-PROT:Q7Z794,sp|P13647|K2C5_HUMAN,sp|Q7Z794|K2C1B_HUMAN,IPI:CON_00300725.7|SWISS-PROT:P02538,IPI:CON_105456|SWISS-PROT:Q9NSB2,sp|P02538|K2C6A_HUMAN,IPI:CON_00009867.3|SWISS-PROT:P13647,IPI:CON_00021304.1|SWISS-PROT:P35908
Sample 1	Tax_Id=10090 Gene_Symbol=Krt71 Keratin, type II cytoskeletal 6G	IPI:CON_00468956.4|SWISS-PROT:Q9R0H5		SP-Human-022420_20200224.fasta	57384.3	1	4	4	4	0.0002	0.137	FLEQQNQVLQTK	R	W	0.997	76.4	30.6	23.7	70.5	0	4	1	0	2	1475.79	1108		6758620	151	162	Blue	TRUE	sp|P35908|K22E_HUMAN,IPI:CON_IPI00376379.3|SWISS-PROT:Q7Z794,sp|Q7Z794|K2C1B_HUMAN,IPI:CON_00021304.1|SWISS-PROT:P35908
Sample 1	Tax_Id=10090 Gene_Symbol=Krt71 Keratin, type II cytoskeletal 6G	IPI:CON_00468956.4|SWISS-PROT:Q9R0H5		SP-Human-022420_20200224.fasta	57384.3	1	4	4	4	0.0002	0.137	LDSELR	R	N	0.5	32.5	30.5	32.3	0	0	1	0	0	2	732.389	811		839831	203	208	Blue	FALSE	sp|P13647|K2C5_HUMAN,IPI:CON_00300725.7|SWISS-PROT:P02538,sp|P02538|K2C6A_HUMAN,IPI:CON_00009867.3|SWISS-PROT:P13647
Sample 1	Tax_Id=10090 Gene_Symbol=Krt71 Keratin, type II cytoskeletal 6G	IPI:CON_00468956.4|SWISS-PROT:Q9R0H5		SP-Human-022420_20200224.fasta	57384.3	1	4	4	4	0.0002	0.137	NLDLDSIIDEVR	R	A	0.997	67.3	30.1	29.3	55.2	0	1	0	0	2	1401.72	1443		1249670	295	306	Blue	TRUE
Sample 1	Tax_Id=10090 Gene_Symbol=Krt71 Keratin, type II cytoskeletal 6G	IPI:CON_00468956.4|SWISS-PROT:Q9R0H5		SP-Human-022420_20200224.fasta	57384.3	1	4	4	4	0.0002	0.137	SKAEAEALYQTK	K	F	0.732	23.6	29.5	20.1	18	0	1	0	0	2	1338.69	842		239858	316	327	Blue	TRUE
Sample 1	Tax_Id=10090 Gene_Symbol=Krt71 Keratin, type II cytoskeletal 6G	IPI:CON_00468956.4|SWISS-PROT:Q9R0H5		SP-Human-022420_20200224.fasta	57384.3	1	4	4	4	0.0002	0.137	TAAENEFVLLKK	R	D	0.957	33.8	27.4	15.1	33.8	0	0	1	0	2	1362.76	1169		549559	229	240	Blue	TRUE
Sample 1	Integrin alpha-M OS=Homo sapiens OX=9606 GN=ITGAM PE=1 SV=2	sp|P11215|ITAM_HUMAN		SP-Human-022420_20200224.fasta	127179	1	4	4	4	0.0002	0.0321	EFQNNPNPR	K	S	0.732	20.3	27.3	14.3	20.3	0	1	0	0	2	1115.52	723		304037	204	212	Empty	TRUE
Sample 1	Integrin alpha-M OS=Homo sapiens OX=9606 GN=ITGAM PE=1 SV=2	sp|P11215|ITAM_HUMAN		SP-Human-022420_20200224.fasta	127179	1	4	4	4	0.0002	0.0321	ILVVITDGEK	K	F	0.973	35.1	25.8	29.7	20.7	0	1	0	0	2	1086.64	1200		1351510	252	261	Empty	TRUE
Sample 1	Integrin alpha-M OS=Homo sapiens OX=9606 GN=ITGAM PE=1 SV=2	sp|P11215|ITAM_HUMAN		SP-Human-022420_20200224.fasta	127179	1	4	4	4	0.0002	0.0321	NVFECNDQVVK	R	G	0.677	20	28.3	14.2	20	0	1	0	0	2	1351.63	1073		363851	634	644	Empty	TRUE
Sample 1	Integrin alpha-M OS=Homo sapiens OX=9606 GN=ITGAM PE=1 SV=2	sp|P11215|ITAM_HUMAN		SP-Human-022420_20200224.fasta	127179	1	4	4	4	0.0002	0.0321	TIQNQLR	K	E	0.9	33.3	29	26.3	22.1	0	1	0	0	2	872.495	814		1189510	323	329	Empty	TRUE
Sample 1	Desmoglein-1 OS=Homo sapiens OX=9606 GN=DSG1 PE=1 SV=2	sp|Q02413|DSG1_HUMAN		SP-Human-022420_20200224.fasta	113749	1	3	3	3	0.0002	0.0439	MTGFELTEGVK	R	T	0.992	43.4	27.9	22.3	36.9	0	1	0	0	2	1227.59	1186		512542	651	661	Empty	TRUE
Sample 1	Desmoglein-1 OS=Homo sapiens OX=9606 GN=DSG1 PE=1 SV=2	sp|Q02413|DSG1_HUMAN		SP-Human-022420_20200224.fasta	113749	1	3	3	3	0.0002	0.0439	VGDFVATDLDTGRPSTTVR	K	Y	0.99	39.7	30.7	15.5	39.7	0	0	1	0	2	2007.01	1168		1344650	404	422	Empty	TRUE
Sample 1	Desmoglein-1 OS=Homo sapiens OX=9606 GN=DSG1 PE=1 SV=2	sp|Q02413|DSG1_HUMAN		SP-Human-022420_20200224.fasta	113749	1	3	3	3	0.0002	0.0439	YVMGNNPADLLAVDSR	R	T	0.997	77.1	30.4	17.8	77.1	0	1	0	0	2	1750.84	1296		715130	423	438	Empty	TRUE
Sample 1	Myeloperoxidase OS=Homo sapiens OX=9606 GN=MPO PE=1 SV=1	sp|P05164|PERM_HUMAN		SP-Human-022420_20200224.fasta	83871.1	0.935	2	2	2	0.0001	0.0228	LFEQVMR	R	I	0.657	18.6	27.6	19.8	12.9	0	1	0	0	2	938.476	996		773366	572	578	Empty	TRUE
Sample 1	Myeloperoxidase OS=Homo sapiens OX=9606 GN=MPO PE=1 SV=1	sp|P05164|PERM_HUMAN		SP-Human-022420_20200224.fasta	83871.1	0.935	2	2	2	0.0001	0.0228	QNQIAVDEIR	R	E	0.811	31.4	28.8	15	31.4	0	1	0	0	2	1185.62	1052		2041860	560	569	Empty	TRUE
Sample 1	Tax_Id=9606 Gene_Symbol=KRT5 Keratin, type II cytoskeletal 5	IPI:CON_00009867.3|SWISS-PROT:P13647,sp|P13647|K2C5_HUMAN		SP-Human-022420_20200224.fasta	62379.6	1	23	31	31	0.0018	0.475	AQYEEIANR	K	S	0.99	41	29.7	30.5	26.1	0	1	0	0	2	1093.53	868		2154020	344	352	Blue	TRUE
Sample 1	Tax_Id=9606 Gene_Symbol=KRT5 Keratin, type II cytoskeletal 5	IPI:CON_00009867.3|SWISS-PROT:P13647,sp|P13647|K2C5_HUMAN		SP-Human-022420_20200224.fasta	62379.6	1	23	31	31	0.0018	0.475	DVDAAYMNK	K	V	0.992	39.2	25	41.8	12.8	0	1	0	0	2	1026.46	913		1846800	278	286	Blue	FALSE	IPI:CON_00300725.7|SWISS-PROT:P02538,sp|P02538|K2C6A_HUMAN
Sample 1	Tax_Id=9606 Gene_Symbol=KRT5 Keratin, type II cytoskeletal 5	IPI:CON_00009867.3|SWISS-PROT:P13647,sp|P13647|K2C5_HUMAN		SP-Human-022420_20200224.fasta	62379.6	1	23	31	31	0.0018	0.475	DVDAAYMNKVELEAK	K	V	0.837	31	30	23.5	0	0	1	1	0	2	1711.82	1037.5		27500000	278	292	Blue	TRUE
Sample 1	Tax_Id=9606 Gene_Symbol=KRT5 Keratin, type II cytoskeletal 5	IPI:CON_00009867.3|SWISS-PROT:P13647,sp|P13647|K2C5_HUMAN		SP-Human-022420_20200224.fasta	62379.6	1	23	31	31	0.0018	0.475	EYQELMNTK	R	L	0.95	32.3	26.3	15	32.3	0	1	0	0	2	1171.53	806		854136	452	460	Blue	TRUE
Sample 1	Tax_Id=9606 Gene_Symbol=KRT5 Keratin, type II cytoskeletal 5	IPI:CON_00009867.3|SWISS-PROT:P13647,sp|P13647|K2C5_HUMAN		SP-Human-022420_20200224.fasta	62379.6	1	23	31	31	0.0018	0.475	FASFIDK	K	V	0.9	43.2	28.3	29	0	0	1	0	0	2	827.43	1159		29100000	179	185	Blue	FALSE	sp|P35908|K22E_HUMAN,IPI:CON_00468956.4|SWISS-PROT:Q9R0H5,IPI:CON_IPI00376379.3|SWISS-PROT:Q7Z794,sp|Q7Z794|K2C1B_HUMAN,IPI:CON_00300725.7|SWISS-PROT:P02538,IPI:CON_105456|SWISS-PROT:Q9NSB2,sp|P02538|K2C6A_HUMAN,IPI:CON_00021304.1|SWISS-PROT:P35908
Sample 1	Tax_Id=9606 Gene_Symbol=KRT5 Keratin, type II cytoskeletal 5	IPI:CON_00009867.3|SWISS-PROT:P13647,sp|P13647|K2C5_HUMAN		SP-Human-022420_20200224.fasta	62379.6	1	23	31	31	0.0018	0.475	FASFIDKVR	K	F	0.997	44.8	27.9	29.1	0	0	1	1	0	2	1082.6	1151.5		9918610	179	187	Blue	FALSE	sp|P35908|K22E_HUMAN,IPI:CON_00468956.4|SWISS-PROT:Q9R0H5,IPI:CON_IPI00376379.3|SWISS-PROT:Q7Z794,sp|Q7Z794|K2C1B_HUMAN,IPI:CON_00300725.7|SWISS-PROT:P02538,IPI:CON_105456|SWISS-PROT:Q9NSB2,sp|P02538|K2C6A_HUMAN,IPI:CON_00021304.1|SWISS-PROT:P35908
Sample 1	Tax_Id=9606 Gene_Symbol=KRT5 Keratin, type II cytoskeletal 5	IPI:CON_00009867.3|SWISS-PROT:P13647,sp|P13647|K2C5_HUMAN		SP-Human-022420_20200224.fasta	62379.6	1	23	31	31	0.0018	0.475	GELALKDAR	R	N	0.595	17.8	28.3	18.1	13.8	0	0	1	0	2	972.547	825		2160870	421	429	Blue	TRUE
Sample 1	Tax_Id=9606 Gene_Symbol=KRT5 Keratin, type II cytoskeletal 5	IPI:CON_00009867.3|SWISS-PROT:P13647,sp|P13647|K2C5_HUMAN		SP-Human-022420_20200224.fasta	62379.6	1	23	31	31	0.0018	0.475	GRLDSELR	R	N	0.884	32.1	29.9	32.5	14.6	0	1	1	0	2	945.511	828		14400000	238	245	Blue	FALSE	IPI:CON_00300725.7|SWISS-PROT:P02538,sp|P02538|K2C6A_HUMAN
Sample 1	Tax_Id=9606 Gene_Symbol=KRT5 Keratin, type II cytoskeletal 5	IPI:CON_00009867.3|SWISS-PROT:P13647,sp|P13647|K2C5_HUMAN		SP-Human-022420_20200224.fasta	62379.6	1	23	31	31	0.0018	0.475	HEISEMNR	K	M	0.711	18.3	25.6	21.7	10.8	0	1	0	0	2	1015.46	703		1075260	384	391	Blue	TRUE
Sample 1	Tax_Id=9606 Gene_Symbol=KRT5 Keratin, type II cytoskeletal 5	IPI:CON_00009867.3|SWISS-PROT:P13647,sp|P13647|K2C5_HUMAN		SP-Human-022420_20200224.fasta	62379.6	1	23	31	31	0.0018	0.475	ISISTSGGSFR	R	N	0.997	62.8	29	27	52.7	0	1	0	0	2	1111.57	1094		4401780	74	84	Blue	TRUE
Sample 1	Tax_Id=9606 Gene_Symbol=KRT5 Keratin, type II cytoskeletal 5	IPI:CON_00009867.3|SWISS-PROT:P13647,sp|P13647|K2C5_HUMAN		SP-Human-022420_20200224.fasta	62379.6	1	23	31	31	0.0018	0.475	KLLEGEECR	R	L	0.997	45.4	30.2	24.8	36.4	0	1	0	0	2	1133.56	773		704163	472	480	Blue	FALSE	sp|P35908|K22E_HUMAN,IPI:CON_00300725.7|SWISS-PROT:P02538,sp|P02538|K2C6A_HUMAN,IPI:CON_00021304.1|SWISS-PROT:P35908
Sample 1	Tax_Id=9606 Gene_Symbol=KRT5 Keratin, type II cytoskeletal 5	IPI:CON_00009867.3|SWISS-PROT:P13647,sp|P13647|K2C5_HUMAN		SP-Human-022420_20200224.fasta	62379.6	1	23	31	31	0.0018	0.475	LAELEEALQK	K	A	0.744	21.3	30.1	25.5	10.1	0	1	0	0	2	1143.63	1208		9346910	432	441	Blue	TRUE
Sample 1	Tax_Id=9606 Gene_Symbol=KRT5 Keratin, type II cytoskeletal 5	IPI:CON_00009867.3|SWISS-PROT:P13647,sp|P13647|K2C5_HUMAN		SP-Human-022420_20200224.fasta	62379.6	1	23	31	31	0.0018	0.475	LALDVEIATYR	K	K	0.997	72.5	28.5	46.3	43.7	0	1	0	0	2	1263.69	1334		2377740	461	471	Blue	FALSE	sp|P35908|K22E_HUMAN,IPI:CON_00300725.7|SWISS-PROT:P02538,sp|P02538|K2C6A_HUMAN,IPI:CON_00021304.1|SWISS-PROT:P35908
Sample 1	Tax_Id=9606 Gene_Symbol=KRT5 Keratin, type II cytoskeletal 5	IPI:CON_00009867.3|SWISS-PROT:P13647,sp|P13647|K2C5_HUMAN		SP-Human-022420_20200224.fasta	62379.6	1	23	31	31	0.0018	0.475	LDSELR	R	N	0.5	32.5	30.5	32.3	0	0	1	0	0	2	732.389	811		839831	240	245	Blue	FALSE	IPI:CON_00468956.4|SWISS-PROT:Q9R0H5,IPI:CON_00300725.7|SWISS-PROT:P02538,sp|P02538|K2C6A_HUMAN
Sample 1	Tax_Id=9606 Gene_Symbol=KRT5 Keratin, type II cytoskeletal 5	IPI:CON_00009867.3|SWISS-PROT:P13647,sp|P13647|K2C5_HUMAN		SP-Human-022420_20200224.fasta	62379.6	1	23	31	31	0.0018	0.475	LLEGEECR	K	L	0.726	24.2	28.4	14.5	24.2	0	1	0	0	2	1005.47	823		4008500	473	480	Blue	FALSE	IPI:CON_IPI00166205.2|SWISS-PROT:Q8N1N4-2,sp|P35908|K22E_HUMAN,IPI:CON_00166205.2|TREMBL:Q7RTT2,IPI:CON_00300725.7|SWISS-PROT:P02538,sp|Q8N1N4|K2C78_HUMAN,sp|P02538|K2C6A_HUMAN,IPI:CON_00021304.1|SWISS-PROT:P35908
Sample 1	Tax_Id=9606 Gene_Symbol=KRT5 Keratin, type II cytoskeletal 5	IPI:CON_00009867.3|SWISS-PROT:P13647,sp|P13647|K2C5_HUMAN		SP-Human-022420_20200224.fasta	62379.6	1	23	31	31	0.0018	0.475	LRAEIDNVK	R	K	0.761	23.1	29	23.4	14.1	0	1	1	0	2	1057.6	835		2850340	396	404	Blue	TRUE
Sample 1	Tax_Id=9606 Gene_Symbol=KRT5 Keratin, type II cytoskeletal 5	IPI:CON_00009867.3|SWISS-PROT:P13647,sp|P13647|K2C5_HUMAN		SP-Human-022420_20200224.fasta	62379.6	1	23	31	31	0.0018	0.475	LRAEIDNVKK	R	Q	0.997	53.5	28.3	31.1	38.7	0	0	1	0	2	1185.7	738		1254480	396	405	Blue	TRUE
Sample 1	Tax_Id=9606 Gene_Symbol=KRT5 Keratin, type II cytoskeletal 5	IPI:CON_00009867.3|SWISS-PROT:P13647,sp|P13647|K2C5_HUMAN		SP-Human-022420_20200224.fasta	62379.6	1	23	31	31	0.0018	0.475	NKLAELEEALQK	R	A	0.997	63.7	29.3	38.8	42	0	1	1	0	2	1385.76	1283.5		9695530	430	441	Blue	TRUE
Sample 1	Tax_Id=9606 Gene_Symbol=KRT5 Keratin, type II cytoskeletal 5	IPI:CON_00009867.3|SWISS-PROT:P13647,sp|P13647|K2C5_HUMAN		SP-Human-022420_20200224.fasta	62379.6	1	23	31	31	0.0018	0.475	NKYEDEINKR	K	T	0.995	42.8	29.6	17.9	40.5	0	2	2	0	2	1308.65	773		5251400	256	265	Blue	TRUE	IPI:CON_00300725.7|SWISS-PROT:P02538,sp|P02538|K2C6A_HUMAN
Sample 1	Tax_Id=9606 Gene_Symbol=KRT5 Keratin, type II cytoskeletal 5	IPI:CON_00009867.3|SWISS-PROT:P13647,sp|P13647|K2C5_HUMAN		SP-Human-022420_20200224.fasta	62379.6	1	23	31	31	0.0018	0.475	NLDLDSIIAEVK	R	A	0.997	67.9	29.8	27.9	57.2	0	3	1	0	2	1329.73	1435.5		30300000	332	343	Blue	FALSE	sp|P35908|K22E_HUMAN,IPI:CON_00300725.7|SWISS-PROT:P02538,sp|P02538|K2C6A_HUMAN,IPI:CON_00021304.1|SWISS-PROT:P35908
Sample 1	Tax_Id=9606 Gene_Symbol=KRT5 Keratin, type II cytoskeletal 5	IPI:CON_00009867.3|SWISS-PROT:P13647,sp|P13647|K2C5_HUMAN		SP-Human-022420_20200224.fasta	62379.6	1	23	31	31	0.0018	0.475	NMQDLVEDFK	R	N	0.815	28.2	26.9	29.3	13.6	0	1	0	0	2	1254.57	1207		3297330	246	255	Blue	TRUE
Sample 1	Tax_Id=9606 Gene_Symbol=KRT5 Keratin, type II cytoskeletal 5	IPI:CON_00009867.3|SWISS-PROT:P13647,sp|P13647|K2C5_HUMAN		SP-Human-022420_20200224.fasta	62379.6	1	23	31	31	0.0018	0.475	NTKHEISEMNR	R	M	0.749	22.7	28.5	14.4	22.7	0	1	0	0	2	1374.64	602		268399	381	391	Blue	TRUE
Sample 1	Tax_Id=9606 Gene_Symbol=KRT5 Keratin, type II cytoskeletal 5	IPI:CON_00009867.3|SWISS-PROT:P13647,sp|P13647|K2C5_HUMAN		SP-Human-022420_20200224.fasta	62379.6	1	23	31	31	0.0018	0.475	QCANLQNAIADAEQR	K	G	0.997	78.3	28.7	17.9	78.3	0	1	1	0	2	1701.8	1248.5		1399700	406	420	Blue	TRUE
Sample 1	Tax_Id=9606 Gene_Symbol=KRT5 Keratin, type II cytoskeletal 5	IPI:CON_00009867.3|SWISS-PROT:P13647,sp|P13647|K2C5_HUMAN		SP-Human-022420_20200224.fasta	62379.6	1	23	31	31	0.0018	0.475	QLDSIVGER	R	G	0.997	48.9	30.4	50.8	14.1	0	1	0	0	2	1016.54	1042		11100000	229	237	Blue	FALSE	IPI:CON_00300725.7|SWISS-PROT:P02538,sp|P02538|K2C6A_HUMAN
Sample 1	Tax_Id=9606 Gene_Symbol=KRT5 Keratin, type II cytoskeletal 5	IPI:CON_00009867.3|SWISS-PROT:P13647,sp|P13647|K2C5_HUMAN		SP-Human-022420_20200224.fasta	62379.6	1	23	31	31	0.0018	0.475	QSSVSFR	R	S	0.9	34.9	26.8	38.2	11.8	0	1	0	0	2	810.41	840		2305740	4	10	Blue	TRUE
Sample 1	Tax_Id=9606 Gene_Symbol=KRT5 Keratin, type II cytoskeletal 5	IPI:CON_00009867.3|SWISS-PROT:P13647,sp|P13647|K2C5_HUMAN		SP-Human-022420_20200224.fasta	62379.6	1	23	31	31	0.0018	0.475	SFSTASAITPSVSR	R	T	0.993	46.3	29.4	15.9	46.3	0	1	0	0	2	1410.72	1109		3348200	16	29	Blue	TRUE
Sample 1	Tax_Id=9606 Gene_Symbol=KRT5 Keratin, type II cytoskeletal 5	IPI:CON_00009867.3|SWISS-PROT:P13647,sp|P13647|K2C5_HUMAN		SP-Human-022420_20200224.fasta	62379.6	1	23	31	31	0.0018	0.475	SLYNLGGSK	R	R	0.947	32.6	26.6	33.3	14.3	0	1	0	0	2	938.494	1050		1636440	64	72	Blue	TRUE
Sample 1	Tax_Id=9606 Gene_Symbol=KRT5 Keratin, type II cytoskeletal 5	IPI:CON_00009867.3|SWISS-PROT:P13647,sp|P13647|K2C5_HUMAN		SP-Human-022420_20200224.fasta	62379.6	1	23	31	31	0.0018	0.475	SRTEAESWYQTK	R	Y	0.997	44	28.2	15.8	44	0	1	1	0	2	1485.7	939		4520750	353	364	Blue	TRUE
Sample 1	Tax_Id=9606 Gene_Symbol=KRT5 Keratin, type II cytoskeletal 5	IPI:CON_00009867.3|SWISS-PROT:P13647,sp|P13647|K2C5_HUMAN		SP-Human-022420_20200224.fasta	62379.6	1	23	31	31	0.0018	0.475	TEAESWYQTK	R	Y	0.997	46.6	26.3	15.9	46.6	0	1	0	0	2	1242.56	1030		1585820	355	364	Blue	TRUE
Sample 1	Tax_Id=9606 Gene_Symbol=KRT5 Keratin, type II cytoskeletal 5	IPI:CON_00009867.3|SWISS-PROT:P13647,sp|P13647|K2C5_HUMAN		SP-Human-022420_20200224.fasta	62379.6	1	23	31	31	0.0018	0.475	TTAENEFVMLK	R	K	0.997	61.7	28.2	16.9	61.7	0	2	0	0	2	1298.63	1231.5		2572690	266	276	Blue	TRUE
Sample 1	Tax_Id=9606 Gene_Symbol=KRT5 Keratin, type II cytoskeletal 5	IPI:CON_00009867.3|SWISS-PROT:P13647,sp|P13647|K2C5_HUMAN		SP-Human-022420_20200224.fasta	62379.6	1	23	31	31	0.0018	0.475	TTAENEFVMLKK	R	D	0.997	67.4	29.6	17.2	67.4	0	1	2	0	2	1426.72	1035		8159150	266	277	Blue	TRUE
Sample 1	Tax_Id=9606 Gene_Symbol=KRT5 Keratin, type II cytoskeletal 5	IPI:CON_00009867.3|SWISS-PROT:P13647,sp|P13647|K2C5_HUMAN		SP-Human-022420_20200224.fasta	62379.6	1	23	31	31	0.0018	0.475	VDALMDEINFMK	K	M	0.997	67.5	27.7	17.2	67.5	0	1	0	0	2	1457.67	1265		10100000	293	304	Blue	TRUE
Sample 1	Tax_Id=9606 Gene_Symbol=KRT5 Keratin, type II cytoskeletal 5	IPI:CON_00009867.3|SWISS-PROT:P13647,sp|P13647|K2C5_HUMAN		SP-Human-022420_20200224.fasta	62379.6	1	23	31	31	0.0018	0.475	VSLAGACGVGGYGSR	R	S	0.997	97.6	29.1	19.1	97.6	0	1	0	0	2	1410.68	1084		4243690	49	63	Blue	TRUE
Sample 1	Tax_Id=9606 Gene_Symbol=KRT5 Keratin, type II cytoskeletal 5	IPI:CON_00009867.3|SWISS-PROT:P13647,sp|P13647|K2C5_HUMAN		SP-Human-022420_20200224.fasta	62379.6	1	23	31	31	0.0018	0.475	WTLLQEQGTK	K	T	0.997	58	30.3	19	55.6	0	1	0	0	2	1203.64	1244		13000000	200	209	Blue	FALSE	IPI:CON_00300725.7|SWISS-PROT:P02538,sp|P02538|K2C6A_HUMAN
Sample 1	Tax_Id=9606 Gene_Symbol=KRT5 Keratin, type II cytoskeletal 5	IPI:CON_00009867.3|SWISS-PROT:P13647,sp|P13647|K2C5_HUMAN		SP-Human-022420_20200224.fasta	62379.6	1	23	31	31	0.0018	0.475	YEDEINKR	K	T	0.753	30	28.5	33.1	11.8	0	1	0	0	2	1066.52	702		797334	258	265	Blue	TRUE	sp|P35908|K22E_HUMAN,IPI:CON_IPI00376379.3|SWISS-PROT:Q7Z794,sp|Q7Z794|K2C1B_HUMAN,IPI:CON_00300725.7|SWISS-PROT:P02538,sp|P02538|K2C6A_HUMAN,IPI:CON_00021304.1|SWISS-PROT:P35908
Sample 1	Tax_Id=9606 Gene_Symbol=KRT5 Keratin, type II cytoskeletal 5	IPI:CON_00009867.3|SWISS-PROT:P13647,sp|P13647|K2C5_HUMAN		SP-Human-022420_20200224.fasta	62379.6	1	23	31	31	0.0018	0.475	YEELQQTAGR	K	H	0.997	70.8	29.5	27.1	61.2	0	1	0	0	2	1194.58	840		11800000	365	374	Blue	TRUE
Sample 1	Trypsin - Sus scrofa (Pig).	IPI:CON_Trypsin|SWISS-PROT:P00761|TRYP_PIG		SP-Human-022420_20200224.fasta	24409.3	1	7	17	86	0.0051	0.416	IITHPNFNGNTLDNDIMLIK	K	L	0.997	75.5	29.5	17.7	75.5	0	1	4	0	2	2283.18	1337		63000000	78	97	Blue	TRUE
Sample 1	Trypsin - Sus scrofa (Pig).	IPI:CON_Trypsin|SWISS-PROT:P00761|TRYP_PIG		SP-Human-022420_20200224.fasta	24409.3	1	7	17	86	0.0051	0.416	LGEHNIDVLEGNEQFINAAK	R	I	0.997	99.1	31	19.2	99.1	0	5	14	0	2	2211.1	1354		379000000	58	77	Blue	TRUE
Sample 1	Trypsin - Sus scrofa (Pig).	IPI:CON_Trypsin|SWISS-PROT:P00761|TRYP_PIG		SP-Human-022420_20200224.fasta	24409.3	1	7	17	86	0.0051	0.416	LSSPATLNSR	K	V	0.997	61.3	30	22.5	55.6	0	30	0	0	2	1045.56	1235.5		1760000000	98	107	Blue	TRUE
Sample 1	Trypsin - Sus scrofa (Pig).	IPI:CON_Trypsin|SWISS-PROT:P00761|TRYP_PIG		SP-Human-022420_20200224.fasta	24409.3	1	7	17	86	0.0051	0.416	SCAAAGTECLISGWGNTK	R	S	0.997	93.9	27.6	18.9	93.9	0	1	1	0	2	1882.84	1296		6694090	116	133	Blue	TRUE
Sample 1	Trypsin - Sus scrofa (Pig).	IPI:CON_Trypsin|SWISS-PROT:P00761|TRYP_PIG		SP-Human-022420_20200224.fasta	24409.3	1	7	17	86	0.0051	0.416	SRIQVR	K	L	0.5	23.5	27.6	34.6	0	0	2	0	0	2	759.447	673.5		668060	52	57	Blue	TRUE	IPI:CON_IPI00011694.1|SWISS-PROT:P07477,sp|P07477|TRY1_HUMAN
Sample 1	Trypsin - Sus scrofa (Pig).	IPI:CON_Trypsin|SWISS-PROT:P00761|TRYP_PIG		SP-Human-022420_20200224.fasta	24409.3	1	7	17	86	0.0051	0.416	SSGSSYPSLLQCLK	K	A	0.995	52.3	29.8	16.3	52.3	0	1	0	0	2	1526.75	1326		3098950	134	147	Blue	TRUE
Sample 1	Trypsin - Sus scrofa (Pig).	IPI:CON_Trypsin|SWISS-PROT:P00761|TRYP_PIG		SP-Human-022420_20200224.fasta	24409.3	1	7	17	86	0.0051	0.416	VATVSLPR	R	S	0.99	50.3	26	26.4	40	0	27	0	0	2	842.509	1321		1030000000	108	115	Blue	TRUE
Sample 1	Carcinoembryonic antigen-related cell adhesion molecule 5 OS=Homo sapiens OX=9606 GN=CEACAM5 PE=1 SV=3	sp|P06731|CEAM5_HUMAN		SP-Human-022420_20200224.fasta	76795	1	3	3	3	0.0002	0.0456	CETQNPVSAR	K	R	0.659	24.5	27.5	14.5	24.5	0	1	0	0	2	1161.53	728		734966	215	224	Empty	TRUE
Sample 1	Carcinoembryonic antigen-related cell adhesion molecule 5 OS=Homo sapiens OX=9606 GN=CEACAM5 PE=1 SV=3	sp|P06731|CEAM5_HUMAN		SP-Human-022420_20200224.fasta	76795	1	3	3	3	0.0002	0.0456	SDLVNEEATGQFR	K	V	0.997	69.2	28.9	19.2	67.3	0	1	0	0	2	1465.69	1120		5516780	127	139	Empty	TRUE
Sample 1	Carcinoembryonic antigen-related cell adhesion molecule 5 OS=Homo sapiens OX=9606 GN=CEACAM5 PE=1 SV=3	sp|P06731|CEAM5_HUMAN		SP-Human-022420_20200224.fasta	76795	1	3	3	3	0.0002	0.0456	TLTLLSVTR	R	N	0.997	50.6	25	22.1	44.6	0	1	0	0	2	1003.61	1304		8658540	377	385	Empty	TRUE
Sample 1	Tax_Id=9606 Gene_Symbol=KRT16 Keratin, type I cytoskeletal 16	IPI:CON_00217963.3|SWISS-PROT:P08779,IPI:CON_IPI00217963.3|SWISS-PROT:P08779,sp|P08779|K1C16_HUMAN		SP-Human-022420_20200224.fasta	51269	1	28	35	37	0.0022	0.655	ALEEANADLEVK	R	I	0.997	77.6	30.3	80.8	14.7	0	2	0	0	2	1301.66	1070.5		3241270	137	148	Blue	TRUE	sp|P02533|K1C14_HUMAN,IPI:CON_00384444.5|SWISS-PROT:P02533
Sample 1	Tax_Id=9606 Gene_Symbol=KRT16 Keratin, type I cytoskeletal 16	IPI:CON_00217963.3|SWISS-PROT:P08779,IPI:CON_IPI00217963.3|SWISS-PROT:P08779,sp|P08779|K1C16_HUMAN		SP-Human-022420_20200224.fasta	51269	1	28	35	37	0.0022	0.655	APSTYGGGLSVSSR	R	F	0.997	54.2	29.7	16.4	54.2	0	1	0	0	2	1338.66	985		2404370	42	55	Blue	TRUE
Sample 1	Tax_Id=9606 Gene_Symbol=KRT16 Keratin, type I cytoskeletal 16	IPI:CON_00217963.3|SWISS-PROT:P08779,IPI:CON_IPI00217963.3|SWISS-PROT:P08779,sp|P08779|K1C16_HUMAN		SP-Human-022420_20200224.fasta	51269	1	28	35	37	0.0022	0.655	ASLENSLEETK	K	G	0.997	62.6	30	20.3	59.2	0	1	0	0	2	1220.6	1047		4916280	355	365	Blue	TRUE	sp|P02533|K1C14_HUMAN,IPI:CON_00384444.5|SWISS-PROT:P02533
Sample 1	Tax_Id=9606 Gene_Symbol=KRT16 Keratin, type I cytoskeletal 16	IPI:CON_00217963.3|SWISS-PROT:P08779,IPI:CON_IPI00217963.3|SWISS-PROT:P08779,sp|P08779|K1C16_HUMAN		SP-Human-022420_20200224.fasta	51269	1	28	35	37	0.0022	0.655	ASLENSLEETKGR	K	Y	0.995	53.1	30.9	20.5	48.9	0	1	1	0	2	1433.72	955.5		16600000	355	367	Blue	TRUE	sp|P02533|K1C14_HUMAN,IPI:CON_00384444.5|SWISS-PROT:P02533
Sample 1	Tax_Id=9606 Gene_Symbol=KRT16 Keratin, type I cytoskeletal 16	IPI:CON_00217963.3|SWISS-PROT:P08779,IPI:CON_IPI00217963.3|SWISS-PROT:P08779,sp|P08779|K1C16_HUMAN		SP-Human-022420_20200224.fasta	51269	1	28	35	37	0.0022	0.655	CEMEQQSQEYQILLDVK	R	T	0.991	40.3	29.3	15.5	40.3	0	0	1	0	2	2156.98	1338		933613	391	407	Blue	TRUE
Sample 1	Tax_Id=9606 Gene_Symbol=KRT16 Keratin, type I cytoskeletal 16	IPI:CON_00217963.3|SWISS-PROT:P08779,IPI:CON_IPI00217963.3|SWISS-PROT:P08779,sp|P08779|K1C16_HUMAN		SP-Human-022420_20200224.fasta	51269	1	28	35	37	0.0022	0.655	DAETWFLSK	R	T	0.997	57.5	28	30.4	43.7	0	1	0	0	2	1096.53	1354		10800000	303	311	Blue	TRUE
Sample 1	Tax_Id=9606 Gene_Symbol=KRT16 Keratin, type I cytoskeletal 16	IPI:CON_00217963.3|SWISS-PROT:P08779,IPI:CON_IPI00217963.3|SWISS-PROT:P08779,sp|P08779|K1C16_HUMAN		SP-Human-022420_20200224.fasta	51269	1	28	35	37	0.0022	0.655	DYSPYFK	K	T	0.9	37.1	26.8	20.9	31.5	0	1	0	0	2	919.42	1145		10200000	163	169	Blue	TRUE	sp|P02533|K1C14_HUMAN,IPI:CON_00384444.5|SWISS-PROT:P02533
Sample 1	Tax_Id=9606 Gene_Symbol=KRT16 Keratin, type I cytoskeletal 16	IPI:CON_00217963.3|SWISS-PROT:P08779,IPI:CON_IPI00217963.3|SWISS-PROT:P08779,sp|P08779|K1C16_HUMAN		SP-Human-022420_20200224.fasta	51269	1	28	35	37	0.0022	0.655	EVASNSELVQSSR	K	S	0.997	66.9	30.3	25.4	58.7	0	1	0	0	2	1405.69	863		7135160	318	330	Blue	TRUE
Sample 1	Tax_Id=9606 Gene_Symbol=KRT16 Keratin, type I cytoskeletal 16	IPI:CON_00217963.3|SWISS-PROT:P08779,IPI:CON_IPI00217963.3|SWISS-PROT:P08779,sp|P08779|K1C16_HUMAN		SP-Human-022420_20200224.fasta	51269	1	28	35	37	0.0022	0.655	EVFTSSSSSSSR	R	Q	0.997	48.7	26.2	16.3	48.4	0	1	0	0	2	1260.57	773		815096	442	453	Blue	TRUE
Sample 1	Tax_Id=9606 Gene_Symbol=KRT16 Keratin, type I cytoskeletal 16	IPI:CON_00217963.3|SWISS-PROT:P08779,IPI:CON_IPI00217963.3|SWISS-PROT:P08779,sp|P08779|K1C16_HUMAN		SP-Human-022420_20200224.fasta	51269	1	28	35	37	0.0022	0.655	GQTGGDVNVEMDAAPGVDLSR	R	I	0.997	104	28.6	19.5	0.44	0	2	2	0	2	2103.96	1191.5		9963300	264	284	Blue	TRUE
Sample 1	Tax_Id=9606 Gene_Symbol=KRT16 Keratin, type I cytoskeletal 16	IPI:CON_00217963.3|SWISS-PROT:P08779,IPI:CON_IPI00217963.3|SWISS-PROT:P08779,sp|P08779|K1C16_HUMAN		SP-Human-022420_20200224.fasta	51269	1	28	35	37	0.0022	0.655	GSCGIGGGIGGGSSR	K	I	0.997	60.4	28.4	19.5	57.7	0	1	0	0	2	1278.59	865		2793770	16	30	Blue	TRUE	sp|P02533|K1C14_HUMAN,IPI:CON_00384444.5|SWISS-PROT:P02533
Sample 1	Tax_Id=9606 Gene_Symbol=KRT16 Keratin, type I cytoskeletal 16	IPI:CON_00217963.3|SWISS-PROT:P08779,IPI:CON_IPI00217963.3|SWISS-PROT:P08779,sp|P08779|K1C16_HUMAN		SP-Human-022420_20200224.fasta	51269	1	28	35	37	0.0022	0.655	IIAATIENAQPILQIDNAR	K	L	0.59	16.3	25.4	14	16.3	0	0	1	0	2	2064.15	1347		500128	178	196	Blue	TRUE
Sample 1	Tax_Id=9606 Gene_Symbol=KRT16 Keratin, type I cytoskeletal 16	IPI:CON_00217963.3|SWISS-PROT:P08779,IPI:CON_IPI00217963.3|SWISS-PROT:P08779,sp|P08779|K1C16_HUMAN		SP-Human-022420_20200224.fasta	51269	1	28	35	37	0.0022	0.655	ILNEMR	R	D	0.5	32	31.8	35.2	0	0	1	0	0	2	775.413	896		2337770	285	290	Blue	TRUE	sp|P02533|K1C14_HUMAN,sp|Q04695|K1C17_HUMAN,IPI:CON_IPI00450768.7|SWISS-PROT:Q04695,IPI:CON_00384444.5|SWISS-PROT:P02533
Sample 1	Tax_Id=9606 Gene_Symbol=KRT16 Keratin, type I cytoskeletal 16	IPI:CON_00217963.3|SWISS-PROT:P08779,IPI:CON_IPI00217963.3|SWISS-PROT:P08779,sp|P08779|K1C16_HUMAN		SP-Human-022420_20200224.fasta	51269	1	28	35	37	0.0022	0.655	IRDWYQR	K	Q	0.743	23.4	29.8	25.6	12.3	0	0	1	0	2	1036.53	944		3721970	149	155	Blue	TRUE	sp|P02533|K1C14_HUMAN,sp|Q04695|K1C17_HUMAN,IPI:CON_IPI00450768.7|SWISS-PROT:Q04695,IPI:CON_00384444.5|SWISS-PROT:P02533
Sample 1	Tax_Id=9606 Gene_Symbol=KRT16 Keratin, type I cytoskeletal 16	IPI:CON_00217963.3|SWISS-PROT:P08779,IPI:CON_IPI00217963.3|SWISS-PROT:P08779,sp|P08779|K1C16_HUMAN		SP-Human-022420_20200224.fasta	51269	1	28	35	37	0.0022	0.655	ISSVLAGGSCR	R	A	0.996	55.5	30.8	21.9	50	0	1	0	0	2	1106.56	934		6731750	31	41	Blue	TRUE	sp|P02533|K1C14_HUMAN,IPI:CON_00384444.5|SWISS-PROT:P02533
Sample 1	Tax_Id=9606 Gene_Symbol=KRT16 Keratin, type I cytoskeletal 16	IPI:CON_00217963.3|SWISS-PROT:P08779,IPI:CON_IPI00217963.3|SWISS-PROT:P08779,sp|P08779|K1C16_HUMAN		SP-Human-022420_20200224.fasta	51269	1	28	35	37	0.0022	0.655	LAADDFR	R	T	0.9	38.5	29.3	24.2	29.7	0	1	0	0	2	807.4	978		6089130	197	203	Blue	FALSE	IPI:CON_6016413|SWISS-PROT:Q15323,IPI:CON_6686299|SWISS-PROT:Q14525,IPI:CON_109456|TREMBL:Q9UE12,IPI:CON_6685565|SWISS-PROT:O76013,IPI:CON_00009865.2|SWISS-PROT:P13645,IPI:CON_IPI00450768.7|SWISS-PROT:Q04695,sp|Q15323|K1H1_HUMAN,sp|O76013|KRT36_HUMAN,sp|P02533|K1C14_HUMAN,sp|Q04695|K1C17_HUMAN,sp|P13645|K1C10_HUMAN,sp|Q14525|KT33B_HUMAN,IPI:CON_00384444.5|SWISS-PROT:P02533
Sample 1	Tax_Id=9606 Gene_Symbol=KRT16 Keratin, type I cytoskeletal 16	IPI:CON_00217963.3|SWISS-PROT:P08779,IPI:CON_IPI00217963.3|SWISS-PROT:P08779,sp|P08779|K1C16_HUMAN		SP-Human-022420_20200224.fasta	51269	1	28	35	37	0.0022	0.655	LASYLDK	R	V	0.9	37.5	26.4	22.2	30.7	0	2	0	0	2	809.44	959		20900000	128	134	Blue	TRUE	sp|P02533|K1C14_HUMAN,sp|Q04695|K1C17_HUMAN,IPI:CON_00009865.2|SWISS-PROT:P13645,sp|P13645|K1C10_HUMAN,IPI:CON_IPI00450768.7|SWISS-PROT:Q04695,IPI:CON_00384444.5|SWISS-PROT:P02533
Sample 1	Tax_Id=9606 Gene_Symbol=KRT16 Keratin, type I cytoskeletal 16	IPI:CON_00217963.3|SWISS-PROT:P08779,IPI:CON_IPI00217963.3|SWISS-PROT:P08779,sp|P08779|K1C16_HUMAN		SP-Human-022420_20200224.fasta	51269	1	28	35	37	0.0022	0.655	LASYLDKVR	R	A	0.997	56.4	26.1	25.2	47.8	0	1	1	0	2	1064.61	1000.5		31000000	128	136	Blue	FALSE	sp|P02533|K1C14_HUMAN,sp|Q04695|K1C17_HUMAN,IPI:CON_00009865.2|SWISS-PROT:P13645,sp|P13645|K1C10_HUMAN,IPI:CON_IPI00450768.7|SWISS-PROT:Q04695,IPI:CON_00384444.5|SWISS-PROT:P02533
Sample 1	Tax_Id=9606 Gene_Symbol=KRT16 Keratin, type I cytoskeletal 16	IPI:CON_00217963.3|SWISS-PROT:P08779,IPI:CON_IPI00217963.3|SWISS-PROT:P08779,sp|P08779|K1C16_HUMAN		SP-Human-022420_20200224.fasta	51269	1	28	35	37	0.0022	0.655	LEQEIATYR	R	R	0.997	68.1	29.5	30.6	54.7	0	1	0	0	2	1122.58	988		5814430	410	418	Blue	TRUE	sp|P02533|K1C14_HUMAN,sp|Q04695|K1C17_HUMAN,IPI:CON_IPI00450768.7|SWISS-PROT:Q04695,IPI:CON_00384444.5|SWISS-PROT:P02533
Sample 1	Tax_Id=9606 Gene_Symbol=KRT16 Keratin, type I cytoskeletal 16	IPI:CON_00217963.3|SWISS-PROT:P08779,IPI:CON_IPI00217963.3|SWISS-PROT:P08779,sp|P08779|K1C16_HUMAN		SP-Human-022420_20200224.fasta	51269	1	28	35	37	0.0022	0.655	LLEGEDAHLSSQQASGQSYSSR	R	E	0.997	53.7	30	16.4	53.7	0	0	1	0	2	2350.09	972		2317760	420	441	Blue	TRUE
Sample 1	Tax_Id=9606 Gene_Symbol=KRT16 Keratin, type I cytoskeletal 16	IPI:CON_00217963.3|SWISS-PROT:P08779,IPI:CON_IPI00217963.3|SWISS-PROT:P08779,sp|P08779|K1C16_HUMAN		SP-Human-022420_20200224.fasta	51269	1	28	35	37	0.0022	0.655	QRPSEIKDYSPYFK	R	T	0.947	34.4	30.4	17	32.6	0	0	2	0	2	1757.89	1070.5		1208360	156	169	Blue	TRUE
Sample 1	Tax_Id=9606 Gene_Symbol=KRT16 Keratin, type I cytoskeletal 16	IPI:CON_00217963.3|SWISS-PROT:P08779,IPI:CON_IPI00217963.3|SWISS-PROT:P08779,sp|P08779|K1C16_HUMAN		SP-Human-022420_20200224.fasta	51269	1	28	35	37	0.0022	0.655	QTVEADVNGLR	R	R	0.997	54	30.3	24.9	45.5	0	1	0	0	2	1201.62	1050		1617690	214	224	Blue	TRUE
Sample 1	Tax_Id=9606 Gene_Symbol=KRT16 Keratin, type I cytoskeletal 16	IPI:CON_00217963.3|SWISS-PROT:P08779,IPI:CON_IPI00217963.3|SWISS-PROT:P08779,sp|P08779|K1C16_HUMAN		SP-Human-022420_20200224.fasta	51269	1	28	35	37	0.0022	0.655	QTVEADVNGLRR	R	V	0.819	30.3	29.8	21.1	24	0	1	1	0	2	1357.72	959.5		4810500	214	225	Blue	TRUE
Sample 1	Tax_Id=9606 Gene_Symbol=KRT16 Keratin, type I cytoskeletal 16	IPI:CON_00217963.3|SWISS-PROT:P08779,IPI:CON_IPI00217963.3|SWISS-PROT:P08779,sp|P08779|K1C16_HUMAN		SP-Human-022420_20200224.fasta	51269	1	28	35	37	0.0022	0.655	SEVTELR	R	R	0.759	21.6	29.9	25.9	10.1	0	1	0	0	2	833.436	857		1272960	331	337	Blue	TRUE
Sample 1	Tax_Id=9606 Gene_Symbol=KRT16 Keratin, type I cytoskeletal 16	IPI:CON_00217963.3|SWISS-PROT:P08779,IPI:CON_IPI00217963.3|SWISS-PROT:P08779,sp|P08779|K1C16_HUMAN		SP-Human-022420_20200224.fasta	51269	1	28	35	37	0.0022	0.655	SEVTELRR	R	V	0.723	20.9	29.7	24.9	10.3	0	1	0	0	2	989.537	761		456574	331	338	Blue	TRUE
Sample 1	Tax_Id=9606 Gene_Symbol=KRT16 Keratin, type I cytoskeletal 16	IPI:CON_00217963.3|SWISS-PROT:P08779,IPI:CON_IPI00217963.3|SWISS-PROT:P08779,sp|P08779|K1C16_HUMAN		SP-Human-022420_20200224.fasta	51269	1	28	35	37	0.0022	0.655	TDLEMQIEGLKEELAYLR	R	K	0.997	53.9	30.7	23.8	46.4	0	0	1	0	2	2167.1	1446		952060	235	252	Blue	TRUE
Sample 1	Tax_Id=9606 Gene_Symbol=KRT16 Keratin, type I cytoskeletal 16	IPI:CON_00217963.3|SWISS-PROT:P08779,IPI:CON_IPI00217963.3|SWISS-PROT:P08779,sp|P08779|K1C16_HUMAN		SP-Human-022420_20200224.fasta	51269	1	28	35	37	0.0022	0.655	TEELNKEVASNSELVQSSR	K	S	0.997	82.5	31	18.2	82.5	0	1	1	0	2	2120.05	1043.5		7861440	312	330	Blue	TRUE
Sample 1	Tax_Id=9606 Gene_Symbol=KRT16 Keratin, type I cytoskeletal 16	IPI:CON_00217963.3|SWISS-PROT:P08779,IPI:CON_IPI00217963.3|SWISS-PROT:P08779,sp|P08779|K1C16_HUMAN		SP-Human-022420_20200224.fasta	51269	1	28	35	37	0.0022	0.655	TIEDLR	K	N	0.5	29.7	30.4	31.9	0	0	1	0	0	2	746.404	902		10400000	170	175	Blue	TRUE	sp|P02533|K1C14_HUMAN,IPI:CON_00384444.5|SWISS-PROT:P02533
Sample 1	Tax_Id=9606 Gene_Symbol=KRT16 Keratin, type I cytoskeletal 16	IPI:CON_00217963.3|SWISS-PROT:P08779,IPI:CON_IPI00217963.3|SWISS-PROT:P08779,sp|P08779|K1C16_HUMAN		SP-Human-022420_20200224.fasta	51269	1	28	35	37	0.0022	0.655	TKYEHELALR	R	Q	0.993	44.9	30.2	20.4	40.3	0	1	0	0	2	1259.67	867		627307	204	213	Blue	TRUE
Sample 1	Tax_Id=9606 Gene_Symbol=KRT16 Keratin, type I cytoskeletal 16	IPI:CON_00217963.3|SWISS-PROT:P08779,IPI:CON_IPI00217963.3|SWISS-PROT:P08779,sp|P08779|K1C16_HUMAN		SP-Human-022420_20200224.fasta	51269	1	28	35	37	0.0022	0.655	TRLEQEIATYR	K	R	0.997	65.3	29.2	23.1	59.3	0	1	1	0	2	1379.73	1101		4891370	408	418	Blue	TRUE	sp|P02533|K1C14_HUMAN,sp|Q04695|K1C17_HUMAN,IPI:CON_IPI00450768.7|SWISS-PROT:Q04695,IPI:CON_00384444.5|SWISS-PROT:P02533
Sample 1	Tax_Id=9606 Gene_Symbol=KRT16 Keratin, type I cytoskeletal 16	IPI:CON_00217963.3|SWISS-PROT:P08779,IPI:CON_IPI00217963.3|SWISS-PROT:P08779,sp|P08779|K1C16_HUMAN		SP-Human-022420_20200224.fasta	51269	1	28	35	37	0.0022	0.655	VLDELTLAR	R	T	0.997	53	29.3	31.6	37.7	0	1	0	0	2	1029.59	1250		21200000	226	234	Blue	TRUE	sp|P02533|K1C14_HUMAN,sp|Q04695|K1C17_HUMAN,IPI:CON_IPI00450768.7|SWISS-PROT:Q04695,IPI:CON_00384444.5|SWISS-PROT:P02533
Sample 1	Tax_Id=9606 Gene_Symbol=KRT16 Keratin, type I cytoskeletal 16	IPI:CON_00217963.3|SWISS-PROT:P08779,IPI:CON_IPI00217963.3|SWISS-PROT:P08779,sp|P08779|K1C16_HUMAN		SP-Human-022420_20200224.fasta	51269	1	28	35	37	0.0022	0.655	VTMQNLNDR	K	L	0.997	56.5	29.1	24.3	48.8	0	3	0	0	2	1106.53	700		9250990	119	127	Blue	FALSE	sp|P02533|K1C14_HUMAN,IPI:CON_00009865.2|SWISS-PROT:P13645,sp|P13645|K1C10_HUMAN,IPI:CON_00384444.5|SWISS-PROT:P02533
Sample 1	Zinc-alpha-2-glycoprotein OS=Homo sapiens OX=9606 GN=AZGP1 PE=1 SV=2	sp|P25311|ZA2G_HUMAN		SP-Human-022420_20200224.fasta	34258.6	0.998	2	2	2	0.0001	0.0738	AGEVQEPELR	R	G	0.517	15.4	28.2	17.8	11.5	0	1	0	0	2	1127.57	943		1904750	242	251	Empty	TRUE
Sample 1	Zinc-alpha-2-glycoprotein OS=Homo sapiens OX=9606 GN=AZGP1 PE=1 SV=2	sp|P25311|ZA2G_HUMAN		SP-Human-022420_20200224.fasta	34258.6	0.998	2	2	2	0.0001	0.0738	AYLEEECPATLR	K	K	0.994	41.1	29	15.6	41.1	0	1	0	0	2	1451.68	1133		301612	180	191	Empty	TRUE
Sample 1	Tax_Id=9606 Gene_Symbol=KRT14 Keratin, type I cytoskeletal 14	IPI:CON_00384444.5|SWISS-PROT:P02533,sp|P02533|K1C14_HUMAN		SP-Human-022420_20200224.fasta	51562.5	1	16	21	21	0.0012	0.64	ADLEMQIESLKEELAYLK	R	K	0.917	32.6	30.7	19.3	28.3	0	0	1	0	2	2139.09	1444		856087	233	250	Blue	TRUE
Sample 1	Tax_Id=9606 Gene_Symbol=KRT14 Keratin, type I cytoskeletal 14	IPI:CON_00384444.5|SWISS-PROT:P02533,sp|P02533|K1C14_HUMAN		SP-Human-022420_20200224.fasta	51562.5	1	16	21	21	0.0012	0.64	ALEEANADLEVK	R	I	0.997	77.6	30.3	80.8	14.7	0	2	0	0	2	1301.66	1070.5		3241270	135	146	Blue	FALSE	IPI:CON_IPI00217963.3|SWISS-PROT:P08779,IPI:CON_00217963.3|SWISS-PROT:P08779,sp|P08779|K1C16_HUMAN
Sample 1	Tax_Id=9606 Gene_Symbol=KRT14 Keratin, type I cytoskeletal 14	IPI:CON_00384444.5|SWISS-PROT:P02533,sp|P02533|K1C14_HUMAN		SP-Human-022420_20200224.fasta	51562.5	1	16	21	21	0.0012	0.64	APSTYGGGLSVSSSR	R	F	0.997	78	29.6	17.9	78	0	1	0	0	2	1425.7	978		3925690	42	56	Blue	TRUE
Sample 1	Tax_Id=9606 Gene_Symbol=KRT14 Keratin, type I cytoskeletal 14	IPI:CON_00384444.5|SWISS-PROT:P02533,sp|P02533|K1C14_HUMAN		SP-Human-022420_20200224.fasta	51562.5	1	16	21	21	0.0012	0.64	ASLENSLEETK	K	G	0.997	62.6	30	20.3	59.2	0	1	0	0	2	1220.6	1047		4916280	353	363	Blue	FALSE	IPI:CON_IPI00217963.3|SWISS-PROT:P08779,IPI:CON_00217963.3|SWISS-PROT:P08779,sp|P08779|K1C16_HUMAN
Sample 1	Tax_Id=9606 Gene_Symbol=KRT14 Keratin, type I cytoskeletal 14	IPI:CON_00384444.5|SWISS-PROT:P02533,sp|P02533|K1C14_HUMAN		SP-Human-022420_20200224.fasta	51562.5	1	16	21	21	0.0012	0.64	ASLENSLEETKGR	K	Y	0.995	53.1	30.9	20.5	48.9	0	1	1	0	2	1433.72	955.5		16600000	353	365	Blue	FALSE	IPI:CON_IPI00217963.3|SWISS-PROT:P08779,IPI:CON_00217963.3|SWISS-PROT:P08779,sp|P08779|K1C16_HUMAN
Sample 1	Tax_Id=9606 Gene_Symbol=KRT14 Keratin, type I cytoskeletal 14	IPI:CON_00384444.5|SWISS-PROT:P02533,sp|P02533|K1C14_HUMAN		SP-Human-022420_20200224.fasta	51562.5	1	16	21	21	0.0012	0.64	DAEEWFFTK	K	T	0.997	51.1	25.7	22.5	44.8	0	1	0	0	2	1172.53	1378		12500000	301	309	Blue	TRUE
Sample 1	Tax_Id=9606 Gene_Symbol=KRT14 Keratin, type I cytoskeletal 14	IPI:CON_00384444.5|SWISS-PROT:P02533,sp|P02533|K1C14_HUMAN		SP-Human-022420_20200224.fasta	51562.5	1	16	21	21	0.0012	0.64	DYSPYFK	K	T	0.9	37.1	26.8	20.9	31.5	0	1	0	0	2	919.42	1145		10200000	161	167	Blue	FALSE	IPI:CON_IPI00217963.3|SWISS-PROT:P08779,IPI:CON_00217963.3|SWISS-PROT:P08779,sp|P08779|K1C16_HUMAN
Sample 1	Tax_Id=9606 Gene_Symbol=KRT14 Keratin, type I cytoskeletal 14	IPI:CON_00384444.5|SWISS-PROT:P02533,sp|P02533|K1C14_HUMAN		SP-Human-022420_20200224.fasta	51562.5	1	16	21	21	0.0012	0.64	EVATNSELVQSGK	R	S	0.997	73.5	30.6	23.4	67.7	0	2	0	0	2	1361.69	935		19300000	316	328	Blue	TRUE	sp|Q04695|K1C17_HUMAN,IPI:CON_IPI00450768.7|SWISS-PROT:Q04695
Sample 1	Tax_Id=9606 Gene_Symbol=KRT14 Keratin, type I cytoskeletal 14	IPI:CON_00384444.5|SWISS-PROT:P02533,sp|P02533|K1C14_HUMAN		SP-Human-022420_20200224.fasta	51562.5	1	16	21	21	0.0012	0.64	GQVGGDVNVEMDAAPGVDLSR	R	I	0.997	127	29.9	20.9	127	0	2	1	0	2	2101.98	1180		13600000	262	282	Blue	TRUE
Sample 1	Tax_Id=9606 Gene_Symbol=KRT14 Keratin, type I cytoskeletal 14	IPI:CON_00384444.5|SWISS-PROT:P02533,sp|P02533|K1C14_HUMAN		SP-Human-022420_20200224.fasta	51562.5	1	16	21	21	0.0012	0.64	GSCGIGGGIGGGSSR	K	I	0.997	60.4	28.4	19.5	57.7	0	1	0	0	2	1278.59	865		2793770	16	30	Blue	FALSE	IPI:CON_IPI00217963.3|SWISS-PROT:P08779,IPI:CON_00217963.3|SWISS-PROT:P08779,sp|P08779|K1C16_HUMAN
Sample 1	Tax_Id=9606 Gene_Symbol=KRT14 Keratin, type I cytoskeletal 14	IPI:CON_00384444.5|SWISS-PROT:P02533,sp|P02533|K1C14_HUMAN		SP-Human-022420_20200224.fasta	51562.5	1	16	21	21	0.0012	0.64	ILLDVK	K	T	0.5	43.3	26.4	43.9	15.1	0	1	0	0	2	700.461	1129		2608470	400	405	Blue	TRUE	sp|Q04695|K1C17_HUMAN,IPI:CON_IPI00450768.7|SWISS-PROT:Q04695
Sample 1	Tax_Id=9606 Gene_Symbol=KRT14 Keratin, type I cytoskeletal 14	IPI:CON_00384444.5|SWISS-PROT:P02533,sp|P02533|K1C14_HUMAN		SP-Human-022420_20200224.fasta	51562.5	1	16	21	21	0.0012	0.64	ILNEMR	R	D	0.5	32	31.8	35.2	0	0	1	0	0	2	775.413	896		2337770	283	288	Blue	FALSE	IPI:CON_IPI00217963.3|SWISS-PROT:P08779,IPI:CON_00217963.3|SWISS-PROT:P08779,sp|P08779|K1C16_HUMAN,sp|Q04695|K1C17_HUMAN,IPI:CON_IPI00450768.7|SWISS-PROT:Q04695
Sample 1	Tax_Id=9606 Gene_Symbol=KRT14 Keratin, type I cytoskeletal 14	IPI:CON_00384444.5|SWISS-PROT:P02533,sp|P02533|K1C14_HUMAN		SP-Human-022420_20200224.fasta	51562.5	1	16	21	21	0.0012	0.64	ILNEMRDQYEK	R	M	0.991	40	29.2	19.3	36.2	0	1	0	0	2	1454.69	781		1528390	283	293	Blue	TRUE	sp|Q04695|K1C17_HUMAN,IPI:CON_IPI00450768.7|SWISS-PROT:Q04695
Sample 1	Tax_Id=9606 Gene_Symbol=KRT14 Keratin, type I cytoskeletal 14	IPI:CON_00384444.5|SWISS-PROT:P02533,sp|P02533|K1C14_HUMAN		SP-Human-022420_20200224.fasta	51562.5	1	16	21	21	0.0012	0.64	IRDWYQR	K	Q	0.743	23.4	29.8	25.6	12.3	0	0	1	0	2	1036.53	944		3721970	147	153	Blue	FALSE	IPI:CON_IPI00217963.3|SWISS-PROT:P08779,IPI:CON_00217963.3|SWISS-PROT:P08779,sp|P08779|K1C16_HUMAN,sp|Q04695|K1C17_HUMAN,IPI:CON_IPI00450768.7|SWISS-PROT:Q04695
Sample 1	Tax_Id=9606 Gene_Symbol=KRT14 Keratin, type I cytoskeletal 14	IPI:CON_00384444.5|SWISS-PROT:P02533,sp|P02533|K1C14_HUMAN		SP-Human-022420_20200224.fasta	51562.5	1	16	21	21	0.0012	0.64	ISSVLAGGSCR	R	A	0.996	55.5	30.8	21.9	50	0	1	0	0	2	1106.56	934		6731750	31	41	Blue	FALSE	IPI:CON_IPI00217963.3|SWISS-PROT:P08779,IPI:CON_00217963.3|SWISS-PROT:P08779,sp|P08779|K1C16_HUMAN
Sample 1	Tax_Id=9606 Gene_Symbol=KRT14 Keratin, type I cytoskeletal 14	IPI:CON_00384444.5|SWISS-PROT:P02533,sp|P02533|K1C14_HUMAN		SP-Human-022420_20200224.fasta	51562.5	1	16	21	21	0.0012	0.64	LAADDFR	R	T	0.9	38.5	29.3	24.2	29.7	0	1	0	0	2	807.4	978		6089130	195	201	Blue	FALSE	IPI:CON_6016413|SWISS-PROT:Q15323,IPI:CON_IPI00217963.3|SWISS-PROT:P08779,IPI:CON_6686299|SWISS-PROT:Q14525,IPI:CON_109456|TREMBL:Q9UE12,IPI:CON_6685565|SWISS-PROT:O76013,IPI:CON_00009865.2|SWISS-PROT:P13645,IPI:CON_IPI00450768.7|SWISS-PROT:Q04695,sp|Q15323|K1H1_HUMAN,IPI:CON_00217963.3|SWISS-PROT:P08779,sp|O76013|KRT36_HUMAN,sp|P08779|K1C16_HUMAN,sp|Q04695|K1C17_HUMAN,sp|P13645|K1C10_HUMAN,sp|Q1…
Sample 1	Tax_Id=9606 Gene_Symbol=KRT14 Keratin, type I cytoskeletal 14	IPI:CON_00384444.5|SWISS-PROT:P02533,sp|P02533|K1C14_HUMAN		SP-Human-022420_20200224.fasta	51562.5	1	16	21	21	0.0012	0.64	LASYLDK	R	V	0.9	37.5	26.4	22.2	30.7	0	2	0	0	2	809.44	959		20900000	126	132	Blue	TRUE	IPI:CON_IPI00217963.3|SWISS-PROT:P08779,IPI:CON_00217963.3|SWISS-PROT:P08779,sp|P08779|K1C16_HUMAN,sp|Q04695|K1C17_HUMAN,IPI:CON_00009865.2|SWISS-PROT:P13645,sp|P13645|K1C10_HUMAN,IPI:CON_IPI00450768.7|SWISS-PROT:Q04695
Sample 1	Tax_Id=9606 Gene_Symbol=KRT14 Keratin, type I cytoskeletal 14	IPI:CON_00384444.5|SWISS-PROT:P02533,sp|P02533|K1C14_HUMAN		SP-Human-022420_20200224.fasta	51562.5	1	16	21	21	0.0012	0.64	LASYLDKVR	R	A	0.997	56.4	26.1	25.2	47.8	0	1	1	0	2	1064.61	1000.5		31000000	126	134	Blue	FALSE	IPI:CON_IPI00217963.3|SWISS-PROT:P08779,IPI:CON_00217963.3|SWISS-PROT:P08779,sp|P08779|K1C16_HUMAN,sp|Q04695|K1C17_HUMAN,IPI:CON_00009865.2|SWISS-PROT:P13645,sp|P13645|K1C10_HUMAN,IPI:CON_IPI00450768.7|SWISS-PROT:Q04695
Sample 1	Tax_Id=9606 Gene_Symbol=KRT14 Keratin, type I cytoskeletal 14	IPI:CON_00384444.5|SWISS-PROT:P02533,sp|P02533|K1C14_HUMAN		SP-Human-022420_20200224.fasta	51562.5	1	16	21	21	0.0012	0.64	LEQEIATYR	R	R	0.997	68.1	29.5	30.6	54.7	0	1	0	0	2	1122.58	988		5814430	408	416	Blue	FALSE	IPI:CON_IPI00217963.3|SWISS-PROT:P08779,IPI:CON_00217963.3|SWISS-PROT:P08779,sp|P08779|K1C16_HUMAN,sp|Q04695|K1C17_HUMAN,IPI:CON_IPI00450768.7|SWISS-PROT:Q04695
Sample 1	Tax_Id=9606 Gene_Symbol=KRT14 Keratin, type I cytoskeletal 14	IPI:CON_00384444.5|SWISS-PROT:P02533,sp|P02533|K1C14_HUMAN		SP-Human-022420_20200224.fasta	51562.5	1	16	21	21	0.0012	0.64	LLEGEDAHLSSSQFSSGSQSSR	R	D	0.997	65.5	29.6	17.1	65.5	0	1	1	0	2	2309.06	1064.5		2805240	418	439	Blue	TRUE
Sample 1	Tax_Id=9606 Gene_Symbol=KRT14 Keratin, type I cytoskeletal 14	IPI:CON_00384444.5|SWISS-PROT:P02533,sp|P02533|K1C14_HUMAN		SP-Human-022420_20200224.fasta	51562.5	1	16	21	21	0.0012	0.64	MSVEADINGLR	R	R	0.746	31.1	29.6	36.4	9.63	0	1	0	0	2	1220.59	1170		3913700	212	222	Blue	TRUE
Sample 1	Tax_Id=9606 Gene_Symbol=KRT14 Keratin, type I cytoskeletal 14	IPI:CON_00384444.5|SWISS-PROT:P02533,sp|P02533|K1C14_HUMAN		SP-Human-022420_20200224.fasta	51562.5	1	16	21	21	0.0012	0.64	NHEEEMNALR	K	G	0.826	31.4	26.1	26.6	19.8	0	1	0	0	2	1242.55	831		831341	252	261	Blue	TRUE	sp|Q04695|K1C17_HUMAN,IPI:CON_IPI00450768.7|SWISS-PROT:Q04695
Sample 1	Tax_Id=9606 Gene_Symbol=KRT14 Keratin, type I cytoskeletal 14	IPI:CON_00384444.5|SWISS-PROT:P02533,sp|P02533|K1C14_HUMAN		SP-Human-022420_20200224.fasta	51562.5	1	16	21	21	0.0012	0.64	SEISELR	K	R	0.9	31.6	29.9	33.8	0	0	1	0	0	2	833.436	945		1484660	329	335	Blue	TRUE	sp|Q04695|K1C17_HUMAN,IPI:CON_IPI00450768.7|SWISS-PROT:Q04695
Sample 1	Tax_Id=9606 Gene_Symbol=KRT14 Keratin, type I cytoskeletal 14	IPI:CON_00384444.5|SWISS-PROT:P02533,sp|P02533|K1C14_HUMAN		SP-Human-022420_20200224.fasta	51562.5	1	16	21	21	0.0012	0.64	SEISELRR	K	T	0.736	21.9	29.4	29.3	6.95	0	0	1	0	2	989.537	834		5694830	329	336	Blue	TRUE	sp|Q04695|K1C17_HUMAN,IPI:CON_IPI00450768.7|SWISS-PROT:Q04695
Sample 1	Tax_Id=9606 Gene_Symbol=KRT14 Keratin, type I cytoskeletal 14	IPI:CON_00384444.5|SWISS-PROT:P02533,sp|P02533|K1C14_HUMAN		SP-Human-022420_20200224.fasta	51562.5	1	16	21	21	0.0012	0.64	TEELNREVATNSELVQSGK	K	S	0.997	60.7	30.9	16.8	60.7	0	0	1	0	2	2104.05	1043		2075150	310	328	Blue	TRUE	sp|Q04695|K1C17_HUMAN,IPI:CON_IPI00450768.7|SWISS-PROT:Q04695
Sample 1	Tax_Id=9606 Gene_Symbol=KRT14 Keratin, type I cytoskeletal 14	IPI:CON_00384444.5|SWISS-PROT:P02533,sp|P02533|K1C14_HUMAN		SP-Human-022420_20200224.fasta	51562.5	1	16	21	21	0.0012	0.64	TIEDLR	K	N	0.5	29.7	30.4	31.9	0	0	1	0	0	2	746.404	902		10400000	168	173	Blue	FALSE	IPI:CON_IPI00217963.3|SWISS-PROT:P08779,IPI:CON_00217963.3|SWISS-PROT:P08779,sp|P08779|K1C16_HUMAN
Sample 1	Tax_Id=9606 Gene_Symbol=KRT14 Keratin, type I cytoskeletal 14	IPI:CON_00384444.5|SWISS-PROT:P02533,sp|P02533|K1C14_HUMAN		SP-Human-022420_20200224.fasta	51562.5	1	16	21	21	0.0012	0.64	TKYETELNLR	R	M	0.997	49.3	29	31.8	33.7	0	1	0	0	2	1266.67	1005		5170020	202	211	Blue	TRUE
Sample 1	Tax_Id=9606 Gene_Symbol=KRT14 Keratin, type I cytoskeletal 14	IPI:CON_00384444.5|SWISS-PROT:P02533,sp|P02533|K1C14_HUMAN		SP-Human-022420_20200224.fasta	51562.5	1	16	21	21	0.0012	0.64	TMQNLEIELQSQLSMK	R	A	0.997	83.1	30.4	91.1	10.2	0	1	1	0	2	1924.94	1320.5		4838590	337	352	Blue	TRUE
Sample 1	Tax_Id=9606 Gene_Symbol=KRT14 Keratin, type I cytoskeletal 14	IPI:CON_00384444.5|SWISS-PROT:P02533,sp|P02533|K1C14_HUMAN		SP-Human-022420_20200224.fasta	51562.5	1	16	21	21	0.0012	0.64	TRLEQEIATYR	K	R	0.997	65.3	29.2	23.1	59.3	0	1	1	0	2	1379.73	1101		4891370	406	416	Blue	FALSE	IPI:CON_IPI00217963.3|SWISS-PROT:P08779,IPI:CON_00217963.3|SWISS-PROT:P08779,sp|P08779|K1C16_HUMAN,sp|Q04695|K1C17_HUMAN,IPI:CON_IPI00450768.7|SWISS-PROT:Q04695
Sample 1	Tax_Id=9606 Gene_Symbol=KRT14 Keratin, type I cytoskeletal 14	IPI:CON_00384444.5|SWISS-PROT:P02533,sp|P02533|K1C14_HUMAN		SP-Human-022420_20200224.fasta	51562.5	1	16	21	21	0.0012	0.64	VLDELTLAR	R	A	0.997	53	29.3	31.6	37.7	0	1	0	0	2	1029.59	1250		21200000	224	232	Blue	FALSE	IPI:CON_IPI00217963.3|SWISS-PROT:P08779,IPI:CON_00217963.3|SWISS-PROT:P08779,sp|P08779|K1C16_HUMAN,sp|Q04695|K1C17_HUMAN,IPI:CON_IPI00450768.7|SWISS-PROT:Q04695
Sample 1	Tax_Id=9606 Gene_Symbol=KRT14 Keratin, type I cytoskeletal 14	IPI:CON_00384444.5|SWISS-PROT:P02533,sp|P02533|K1C14_HUMAN		SP-Human-022420_20200224.fasta	51562.5	1	16	21	21	0.0012	0.64	VTMQNLNDR	K	L	0.997	56.5	29.1	24.3	48.8	0	3	0	0	2	1106.53	700		9250990	117	125	Blue	FALSE	IPI:CON_IPI00217963.3|SWISS-PROT:P08779,IPI:CON_00217963.3|SWISS-PROT:P08779,sp|P08779|K1C16_HUMAN,IPI:CON_00009865.2|SWISS-PROT:P13645,sp|P13645|K1C10_HUMAN
Sample 1	Tax_Id=9606 Gene_Symbol=KRT14 Keratin, type I cytoskeletal 14	IPI:CON_00384444.5|SWISS-PROT:P02533,sp|P02533|K1C14_HUMAN		SP-Human-022420_20200224.fasta	51562.5	1	16	21	21	0.0012	0.64	VVSTHEQVLR	K	T	0.793	20.8	26.8	14.3	0	0	1	0	0	2	1167.65	794		381110	460	469	Blue	TRUE
Sample 1	Tax_Id=9606 Gene_Symbol=KRT10 Keratin, type I cytoskeletal 10	IPI:CON_00009865.2|SWISS-PROT:P13645,sp|P13645|K1C10_HUMAN		SP-Human-022420_20200224.fasta	58828.8	1	32	54	57	0.0034	0.482	ADLEMQIESLTEELAYLK	K	K	0.997	67.5	30.9	20.8	64	0	1	1	0	2	2112.04	1513		2884910	267	284	Blue	TRUE
Sample 1	Tax_Id=9606 Gene_Symbol=KRT10 Keratin, type I cytoskeletal 10	IPI:CON_00009865.2|SWISS-PROT:P13645,sp|P13645|K1C10_HUMAN		SP-Human-022420_20200224.fasta	58828.8	1	32	54	57	0.0034	0.482	ADLEMQIESLTEELAYLKK	K	N	0.997	48.5	30.3	16	48.5	0	0	2	0	2	2240.14	1459.5		1349290	267	285	Blue	TRUE
Sample 1	Tax_Id=9606 Gene_Symbol=KRT10 Keratin, type I cytoskeletal 10	IPI:CON_00009865.2|SWISS-PROT:P13645,sp|P13645|K1C10_HUMAN		SP-Human-022420_20200224.fasta	58828.8	1	32	54	57	0.0034	0.482	AETECQNTEYQQLLDIK	R	I	0.997	151	29.6	24.3	149	0	1	1	0	2	2082.97	1317		20600000	423	439	Blue	TRUE
Sample 1	Tax_Id=9606 Gene_Symbol=KRT10 Keratin, type I cytoskeletal 10	IPI:CON_00009865.2|SWISS-PROT:P13645,sp|P13645|K1C10_HUMAN		SP-Human-022420_20200224.fasta	58828.8	1	32	54	57	0.0034	0.482	ALEESNYELEGK	R	I	0.997	101	28.5	19.3	101	0	1	0	0	2	1381.65	1026		3570170	166	177	Blue	TRUE
Sample 1	Tax_Id=9606 Gene_Symbol=KRT10 Keratin, type I cytoskeletal 10	IPI:CON_00009865.2|SWISS-PROT:P13645,sp|P13645|K1C10_HUMAN		SP-Human-022420_20200224.fasta	58828.8	1	32	54	57	0.0034	0.482	DAEAWFNEK	K	S	0.997	44.8	25.5	17.1	43.5	0	1	0	0	2	1109.49	1264		53900000	335	343	Blue	TRUE
Sample 1	Tax_Id=9606 Gene_Symbol=KRT10 Keratin, type I cytoskeletal 10	IPI:CON_00009865.2|SWISS-PROT:P13645,sp|P13645|K1C10_HUMAN		SP-Human-022420_20200224.fasta	58828.8	1	32	54	57	0.0034	0.482	ELTTEIDNNIEQISSYK	K	S	0.997	84	30.4	18.3	0.03	0	3	1	0	2	1997.96	1349		34600000	346	362	Blue	TRUE
Sample 1	Tax_Id=9606 Gene_Symbol=KRT10 Keratin, type I cytoskeletal 10	IPI:CON_00009865.2|SWISS-PROT:P13645,sp|P13645|K1C10_HUMAN		SP-Human-022420_20200224.fasta	58828.8	1	32	54	57	0.0034	0.482	HGNSHQGEPR	K	D	0.997	53.8	26.1	16.4	53.8	0	1	0	0	2	1118.51	546		610682	185	194	Blue	TRUE
Sample 1	Tax_Id=9606 Gene_Symbol=KRT10 Keratin, type I cytoskeletal 10	IPI:CON_00009865.2|SWISS-PROT:P13645,sp|P13645|K1C10_HUMAN		SP-Human-022420_20200224.fasta	58828.8	1	32	54	57	0.0034	0.482	IKEWYEK	K	H	0.57	27.9	28.6	29.3	13.3	0	0	1	0	2	995.52	936		7523930	178	184	Blue	TRUE
Sample 1	Tax_Id=9606 Gene_Symbol=KRT10 Keratin, type I cytoskeletal 10	IPI:CON_00009865.2|SWISS-PROT:P13645,sp|P13645|K1C10_HUMAN		SP-Human-022420_20200224.fasta	58828.8	1	32	54	57	0.0034	0.482	IRLENEIQTYR	K	S	0.987	38.6	29.7	28.7	25.3	0	0	1	0	2	1434.77	1097		9866830	440	450	Blue	TRUE
Sample 1	Tax_Id=9606 Gene_Symbol=KRT10 Keratin, type I cytoskeletal 10	IPI:CON_00009865.2|SWISS-PROT:P13645,sp|P13645|K1C10_HUMAN		SP-Human-022420_20200224.fasta	58828.8	1	32	54	57	0.0034	0.482	KDAEAWFNEK	R	S	0.997	76.9	28.7	34.1	60.7	0	1	1	0	2	1237.58	1077.5		4405440	334	343	Blue	TRUE
Sample 1	Tax_Id=9606 Gene_Symbol=KRT10 Keratin, type I cytoskeletal 10	IPI:CON_00009865.2|SWISS-PROT:P13645,sp|P13645|K1C10_HUMAN		SP-Human-022420_20200224.fasta	58828.8	1	32	54	57	0.0034	0.482	LAADDFR	R	L	0.9	38.5	29.3	24.2	29.7	0	1	0	0	2	807.4	978		6089130	229	235	Blue	TRUE	IPI:CON_6016413|SWISS-PROT:Q15323,IPI:CON_IPI00217963.3|SWISS-PROT:P08779,IPI:CON_6686299|SWISS-PROT:Q14525,IPI:CON_109456|TREMBL:Q9UE12,IPI:CON_6685565|SWISS-PROT:O76013,IPI:CON_IPI00450768.7|SWISS-PROT:Q04695,sp|Q15323|K1H1_HUMAN,IPI:CON_00217963.3|SWISS-PROT:P08779,sp|O76013|KRT36_HUMAN,sp|P08779|K1C16_HUMAN,sp|P02533|K1C14_HUMAN,sp|Q04695|K1C17_HUMAN,sp|Q14525|KT33B_HUMAN,IPI:CON_00384444.5|S…
Sample 1	Tax_Id=9606 Gene_Symbol=KRT10 Keratin, type I cytoskeletal 10	IPI:CON_00009865.2|SWISS-PROT:P13645,sp|P13645|K1C10_HUMAN		SP-Human-022420_20200224.fasta	58828.8	1	32	54	57	0.0034	0.482	LASYLDK	R	V	0.9	37.5	26.4	22.2	30.7	0	2	0	0	2	809.44	959		20900000	157	163	Blue	TRUE	IPI:CON_IPI00217963.3|SWISS-PROT:P08779,IPI:CON_00217963.3|SWISS-PROT:P08779,sp|P08779|K1C16_HUMAN,sp|P02533|K1C14_HUMAN,sp|Q04695|K1C17_HUMAN,IPI:CON_IPI00450768.7|SWISS-PROT:Q04695,IPI:CON_00384444.5|SWISS-PROT:P02533
Sample 1	Tax_Id=9606 Gene_Symbol=KRT10 Keratin, type I cytoskeletal 10	IPI:CON_00009865.2|SWISS-PROT:P13645,sp|P13645|K1C10_HUMAN		SP-Human-022420_20200224.fasta	58828.8	1	32	54	57	0.0034	0.482	LASYLDKVR	R	A	0.997	56.4	26.1	25.2	47.8	0	1	1	0	2	1064.61	1000.5		31000000	157	165	Blue	TRUE	IPI:CON_IPI00217963.3|SWISS-PROT:P08779,IPI:CON_00217963.3|SWISS-PROT:P08779,sp|P08779|K1C16_HUMAN,sp|P02533|K1C14_HUMAN,sp|Q04695|K1C17_HUMAN,IPI:CON_IPI00450768.7|SWISS-PROT:Q04695,IPI:CON_00384444.5|SWISS-PROT:P02533
Sample 1	Tax_Id=9606 Gene_Symbol=KRT10 Keratin, type I cytoskeletal 10	IPI:CON_00009865.2|SWISS-PROT:P13645,sp|P13645|K1C10_HUMAN		SP-Human-022420_20200224.fasta	58828.8	1	32	54	57	0.0034	0.482	LENEIQTYR	R	S	0.997	70.8	29.5	43.3	45	0	1	0	0	2	1165.58	975		10100000	442	450	Blue	TRUE
Sample 1	Tax_Id=9606 Gene_Symbol=KRT10 Keratin, type I cytoskeletal 10	IPI:CON_00009865.2|SWISS-PROT:P13645,sp|P13645|K1C10_HUMAN		SP-Human-022420_20200224.fasta	58828.8	1	32	54	57	0.0034	0.482	LKYENEVALR	R	Q	0.997	70.4	29	32	55.7	0	1	1	0	2	1234.68	987		5275620	236	245	Blue	TRUE
Sample 1	Tax_Id=9606 Gene_Symbol=KRT10 Keratin, type I cytoskeletal 10	IPI:CON_00009865.2|SWISS-PROT:P13645,sp|P13645|K1C10_HUMAN		SP-Human-022420_20200224.fasta	58828.8	1	32	54	57	0.0034	0.482	NHEEEMKDLR	K	N	0.9	30.4	26.5	22.2	23.1	0	2	1	0	2	1300.6	740		1584430	286	295	Blue	TRUE
Sample 1	Tax_Id=9606 Gene_Symbol=KRT10 Keratin, type I cytoskeletal 10	IPI:CON_00009865.2|SWISS-PROT:P13645,sp|P13645|K1C10_HUMAN		SP-Human-022420_20200224.fasta	58828.8	1	32	54	57	0.0034	0.482	NVQALEIELQSQLALK	R	Q	0.997	71.8	26.1	23.6	65.7	0	0	1	0	2	1797.01	1414		926533	371	386	Blue	TRUE
Sample 1	Tax_Id=9606 Gene_Symbol=KRT10 Keratin, type I cytoskeletal 10	IPI:CON_00009865.2|SWISS-PROT:P13645,sp|P13645|K1C10_HUMAN		SP-Human-022420_20200224.fasta	58828.8	1	32	54	57	0.0034	0.482	NVSTGDVNVEMNAAPGVDLTQLLNNMR	R	S	0.997	57.1	30.9	16.6	57.1	0	0	2	0	2	2904.38	1408.5		3667780	296	322	Blue	TRUE
Sample 1	Tax_Id=9606 Gene_Symbol=KRT10 Keratin, type I cytoskeletal 10	IPI:CON_00009865.2|SWISS-PROT:P13645,sp|P13645|K1C10_HUMAN		SP-Human-022420_20200224.fasta	58828.8	1	32	54	57	0.0034	0.482	QSLEASLAETEGR	K	Y	0.997	86.5	29.7	29.8	75.1	0	2	1	0	2	1390.68	1181		29600000	387	399	Blue	TRUE
Sample 1	Tax_Id=9606 Gene_Symbol=KRT10 Keratin, type I cytoskeletal 10	IPI:CON_00009865.2|SWISS-PROT:P13645,sp|P13645|K1C10_HUMAN		SP-Human-022420_20200224.fasta	58828.8	1	32	54	57	0.0034	0.482	QSVEADINGLR	R	R	0.997	79.8	29.6	36.7	61.1	0	1	0	0	2	1201.62	1170		17500000	246	256	Blue	TRUE
Sample 1	Tax_Id=9606 Gene_Symbol=KRT10 Keratin, type I cytoskeletal 10	IPI:CON_00009865.2|SWISS-PROT:P13645,sp|P13645|K1C10_HUMAN		SP-Human-022420_20200224.fasta	58828.8	1	32	54	57	0.0034	0.482	QSVEADINGLRR	R	V	0.991	41.5	30.8	17.6	39.5	0	3	3	0	2	1358.7	1072		30500000	246	257	Blue	TRUE
Sample 1	Tax_Id=9606 Gene_Symbol=KRT10 Keratin, type I cytoskeletal 10	IPI:CON_00009865.2|SWISS-PROT:P13645,sp|P13645|K1C10_HUMAN		SP-Human-022420_20200224.fasta	58828.8	1	32	54	57	0.0034	0.482	RVLDELTLTK	R	A	0.997	55.2	26.6	34.1	37.6	0	1	1	0	2	1187.7	1145		3106260	257	266	Blue	TRUE
Sample 1	Tax_Id=9606 Gene_Symbol=KRT10 Keratin, type I cytoskeletal 10	IPI:CON_00009865.2|SWISS-PROT:P13645,sp|P13645|K1C10_HUMAN		SP-Human-022420_20200224.fasta	58828.8	1	32	54	57	0.0034	0.482	SEITELR	K	R	0.885	32.1	29.9	23.4	23.7	0	1	0	0	2	847.452	961		2225610	363	369	Blue	TRUE
Sample 1	Tax_Id=9606 Gene_Symbol=KRT10 Keratin, type I cytoskeletal 10	IPI:CON_00009865.2|SWISS-PROT:P13645,sp|P13645|K1C10_HUMAN		SP-Human-022420_20200224.fasta	58828.8	1	32	54	57	0.0034	0.482	SEITELRR	K	N	0.707	24.6	29.1	18.4	20.7	0	0	1	0	2	1003.55	844		10200000	363	370	Blue	TRUE
Sample 1	Tax_Id=9606 Gene_Symbol=KRT10 Keratin, type I cytoskeletal 10	IPI:CON_00009865.2|SWISS-PROT:P13645,sp|P13645|K1C10_HUMAN		SP-Human-022420_20200224.fasta	58828.8	1	32	54	57	0.0034	0.482	SGGGGGGGGCGGGGGVSSLR	R	I	0.997	111	26	20	111	0	1	0	0	2	1549.68	807		556772	16	35	Blue	TRUE
Sample 1	Tax_Id=9606 Gene_Symbol=KRT10 Keratin, type I cytoskeletal 10	IPI:CON_00009865.2|SWISS-PROT:P13645,sp|P13645|K1C10_HUMAN		SP-Human-022420_20200224.fasta	58828.8	1	32	54	57	0.0034	0.482	SKELTTEIDNNIEQISSYK	K	S	0.997	82.2	30.9	18.1	0	0	0	2	0	2	2213.08	1228.5		3242820	344	362	Blue	TRUE
Sample 1	Tax_Id=9606 Gene_Symbol=KRT10 Keratin, type I cytoskeletal 10	IPI:CON_00009865.2|SWISS-PROT:P13645,sp|P13645|K1C10_HUMAN		SP-Human-022420_20200224.fasta	58828.8	1	32	54	57	0.0034	0.482	SLLEGEGSSGGGGR	R	G	0.997	60.8	29	28	49.5	0	1	0	0	2	1262.6	910		7931910	451	464	Blue	TRUE
Sample 1	Tax_Id=9606 Gene_Symbol=KRT10 Keratin, type I cytoskeletal 10	IPI:CON_00009865.2|SWISS-PROT:P13645,sp|P13645|K1C10_HUMAN		SP-Human-022420_20200224.fasta	58828.8	1	32	54	57	0.0034	0.482	SQYEQLAEQNR	R	K	0.997	62.3	28.9	16.9	62.3	0	1	1	0	2	1365.64	914.5		8644740	323	333	Blue	TRUE
Sample 1	Tax_Id=9606 Gene_Symbol=KRT10 Keratin, type I cytoskeletal 10	IPI:CON_00009865.2|SWISS-PROT:P13645,sp|P13645|K1C10_HUMAN		SP-Human-022420_20200224.fasta	58828.8	1	32	54	57	0.0034	0.482	SQYEQLAEQNRK	R	D	0.997	63.3	30.2	20	60.2	0	2	0	0	2	1493.73	825.5		3098000	323	334	Blue	TRUE
Sample 1	Tax_Id=9606 Gene_Symbol=KRT10 Keratin, type I cytoskeletal 10	IPI:CON_00009865.2|SWISS-PROT:P13645,sp|P13645|K1C10_HUMAN		SP-Human-022420_20200224.fasta	58828.8	1	32	54	57	0.0034	0.482	TIDDLK	K	N	0.5	26	30.4	29.2	0	0	1	0	0	2	704.383	834		2020870	202	207	Blue	TRUE
Sample 1	Tax_Id=9606 Gene_Symbol=KRT10 Keratin, type I cytoskeletal 10	IPI:CON_00009865.2|SWISS-PROT:P13645,sp|P13645|K1C10_HUMAN		SP-Human-022420_20200224.fasta	58828.8	1	32	54	57	0.0034	0.482	VLDELTLTK	R	A	0.997	54.6	26.9	21.3	49.7	0	1	0	0	2	1031.6	1221		17500000	258	266	Blue	TRUE
Sample 1	Tax_Id=9606 Gene_Symbol=KRT10 Keratin, type I cytoskeletal 10	IPI:CON_00009865.2|SWISS-PROT:P13645,sp|P13645|K1C10_HUMAN		SP-Human-022420_20200224.fasta	58828.8	1	32	54	57	0.0034	0.482	VTMQNLNDR	K	L	0.997	56.5	29.1	24.3	48.8	0	3	0	0	2	1106.53	700		9250990	148	156	Blue	TRUE	IPI:CON_IPI00217963.3|SWISS-PROT:P08779,IPI:CON_00217963.3|SWISS-PROT:P08779,sp|P08779|K1C16_HUMAN,sp|P02533|K1C14_HUMAN,IPI:CON_00384444.5|SWISS-PROT:P02533
Sample 1	Tax_Id=9606 Gene_Symbol=KRT10 Keratin, type I cytoskeletal 10	IPI:CON_00009865.2|SWISS-PROT:P13645,sp|P13645|K1C10_HUMAN		SP-Human-022420_20200224.fasta	58828.8	1	32	54	57	0.0034	0.482	YENEVALR	K	Q	0.99	46.5	28.8	22.9	39.5	0	1	0	0	2	993.5	941		15900000	238	245	Blue	TRUE
Sample 1	Protein S100-A8 OS=Homo sapiens OX=9606 GN=S100A8 PE=1 SV=1	sp|P05109|S10A8_HUMAN		SP-Human-022420_20200224.fasta	10835	1	3	4	4	0.0002	0.312	ALNSIIDVYHK	K	Y	0.997	49.6	29.8	19.1	46.6	0	1	1	0	2	1272.69	1214.5		1636310	8	18	Empty	TRUE
Sample 1	Protein S100-A8 OS=Homo sapiens OX=9606 GN=S100A8 PE=1 SV=1	sp|P05109|S10A8_HUMAN		SP-Human-022420_20200224.fasta	10835	1	3	4	4	0.0002	0.312	GADVWFK	K	E	0.722	22.2	27.8	20.4	16.2	0	1	0	0	2	822.414	1247		1850320	50	56	Empty	TRUE
Sample 1	Protein S100-A8 OS=Homo sapiens OX=9606 GN=S100A8 PE=1 SV=1	sp|P05109|S10A8_HUMAN		SP-Human-022420_20200224.fasta	10835	1	3	4	4	0.0002	0.312	LLETECPQYIR	K	K	0.802	32.3	30.5	15	32.3	0	1	0	0	2	1421.71	1148		469115	37	47	Empty	TRUE
Sample 1	Alpha-2-macroglobulin OS=Homo sapiens OX=9606 GN=A2M PE=1 SV=3	sp|P01023|A2MG_HUMAN		SP-Human-022420_20200224.fasta	163290	1	5	5	5	0.0003	0.0332	GEAFTLK	R	A	0.711	19	26.8	21.2	12	0	1	0	0	2	765.414	1046		1029100	805	811	Empty	TRUE
Sample 1	Alpha-2-macroglobulin OS=Homo sapiens OX=9606 GN=A2M PE=1 SV=3	sp|P01023|A2MG_HUMAN		SP-Human-022420_20200224.fasta	163290	1	5	5	5	0.0003	0.0332	LPPNVVEESAR	K	A	0.774	23.7	28.6	23	15.2	0	1	0	0	2	1210.64	1004		826912	935	945	Empty	TRUE
Sample 1	Alpha-2-macroglobulin OS=Homo sapiens OX=9606 GN=A2M PE=1 SV=3	sp|P01023|A2MG_HUMAN		SP-Human-022420_20200224.fasta	163290	1	5	5	5	0.0003	0.0332	NEDSLVFVQTDK	K	S	0.952	34.7	30	22.6	27.3	0	1	0	0	2	1394.68	1228		218268	124	135	Empty	TRUE
Sample 1	Alpha-2-macroglobulin OS=Homo sapiens OX=9606 GN=A2M PE=1 SV=3	sp|P01023|A2MG_HUMAN		SP-Human-022420_20200224.fasta	163290	1	5	5	5	0.0003	0.0332	SASNMAIVDVK	R	M	0.577	23.1	29.6	14.4	23.1	0	1	0	0	2	1150.58	920		255022	1374	1384	Empty	TRUE
Sample 1	Alpha-2-macroglobulin OS=Homo sapiens OX=9606 GN=A2M PE=1 SV=3	sp|P01023|A2MG_HUMAN		SP-Human-022420_20200224.fasta	163290	1	5	5	5	0.0003	0.0332	YGAATFTR	K	T	0.719	24.5	26.6	28.9	10.1	0	1	0	0	2	886.442	931		736572	1264	1271	Empty	TRUE
Sample 1	Keratin, type I cytoskeletal 9 OS=Homo sapiens OX=9606 GN=KRT9 PE=1 SV=3	sp|P35527|K1C9_HUMAN		SP-Human-022420_20200224.fasta	62065.9	1	38	70	79	0.0047	0.758	DIENQYETQITQIEHEVSSSGQEVQSSAK	K	E	0.997	86.4	29.9	18.4	86.4	0	0	2	1	2	3264.51	1388		81100000	340	368	Empty	TRUE
Sample 1	Keratin, type I cytoskeletal 9 OS=Homo sapiens OX=9606 GN=KRT9 PE=1 SV=3	sp|P35527|K1C9_HUMAN		SP-Human-022420_20200224.fasta	62065.9	1	38	70	79	0.0047	0.758	DQIVDLTVGNNK	K	T	0.997	72.6	30.2	26.8	63.3	0	1	0	0	2	1315.69	1191		2002790	213	224	Empty	TRUE
Sample 1	Keratin, type I cytoskeletal 9 OS=Homo sapiens OX=9606 GN=KRT9 PE=1 SV=3	sp|P35527|K1C9_HUMAN		SP-Human-022420_20200224.fasta	62065.9	1	38	70	79	0.0047	0.758	EIETYHNLLEGGQEDFESSGAGK	K	I	0.997	113	28.6	20.1	113	0	1	0	0	2	2510.13	1280		3864040	450	472	Empty	TRUE
Sample 1	Keratin, type I cytoskeletal 9 OS=Homo sapiens OX=9606 GN=KRT9 PE=1 SV=3	sp|P35527|K1C9_HUMAN		SP-Human-022420_20200224.fasta	62065.9	1	38	70	79	0.0047	0.758	FEMEQNLR	K	Q	0.99	41.7	26.8	22.1	35.2	0	2	0	0	2	1082.49	964		18800000	243	250	Empty	TRUE
Sample 1	Keratin, type I cytoskeletal 9 OS=Homo sapiens OX=9606 GN=KRT9 PE=1 SV=3	sp|P35527|K1C9_HUMAN		SP-Human-022420_20200224.fasta	62065.9	1	38	70	79	0.0047	0.758	FSSSGGGGGGGR	R	F	0.874	31.2	25.4	14.9	31.2	0	1	0	0	2	982.434	614		995996	35	46	Empty	TRUE
Sample 1	Keratin, type I cytoskeletal 9 OS=Homo sapiens OX=9606 GN=KRT9 PE=1 SV=3	sp|P35527|K1C9_HUMAN		SP-Human-022420_20200224.fasta	62065.9	1	38	70	79	0.0047	0.758	FSSSSGYGGGSSR	R	V	0.997	46.3	25	15.9	46.3	0	3	0	0	2	1235.53	779		902266	47	59	Empty	TRUE
Sample 1	Keratin, type I cytoskeletal 9 OS=Homo sapiens OX=9606 GN=KRT9 PE=1 SV=3	sp|P35527|K1C9_HUMAN		SP-Human-022420_20200224.fasta	62065.9	1	38	70	79	0.0047	0.758	GFGGASGGGYSSSGGFGGGFGGGSGGGFGGGYGSGFGGFGGFGGGAGGGDGGILTANEK	R	S	0.997	50.1	25	19.4	46.8	0	0	0	1	2	4862.08	1422		446012	96	154	Empty	TRUE
Sample 1	Keratin, type I cytoskeletal 9 OS=Homo sapiens OX=9606 GN=KRT9 PE=1 SV=3	sp|P35527|K1C9_HUMAN		SP-Human-022420_20200224.fasta	62065.9	1	38	70	79	0.0047	0.758	GGGGSFGYSYGGGSGGGFSASSLGGGFGGGSR	R	G	0.997	67.8	25.5	17.2	67.8	0	1	1	0	2	2705.16	1325.5		7490610	64	95	Empty	TRUE
Sample 1	Keratin, type I cytoskeletal 9 OS=Homo sapiens OX=9606 GN=KRT9 PE=1 SV=3	sp|P35527|K1C9_HUMAN		SP-Human-022420_20200224.fasta	62065.9	1	38	70	79	0.0047	0.758	GGSGGSHGGGSGFGGESGGSYGGGEEASGSGGGYGGGSGK	R	S	0.997	137	25	21.6	137	0	0	1	0	2	3223.28	868		2493020	580	619	Empty	TRUE
Sample 1	Keratin, type I cytoskeletal 9 OS=Homo sapiens OX=9606 GN=KRT9 PE=1 SV=3	sp|P35527|K1C9_HUMAN		SP-Human-022420_20200224.fasta	62065.9	1	38	70	79	0.0047	0.758	GGSGGSYGGGGSGGGYGGGSGSR	R	G	0.997	67.1	25	59.3	25	0	3	1	0	2	1791.73	449		1970700	491	513	Empty	TRUE
Sample 1	Keratin, type I cytoskeletal 9 OS=Homo sapiens OX=9606 GN=KRT9 PE=1 SV=3	sp|P35527|K1C9_HUMAN		SP-Human-022420_20200224.fasta	62065.9	1	38	70	79	0.0047	0.758	GGSGGSYGR	R	G	0.997	52.7	25	18	51	0	1	0	0	2	797.354	604		656102	479	487	Empty	TRUE
Sample 1	Keratin, type I cytoskeletal 9 OS=Homo sapiens OX=9606 GN=KRT9 PE=1 SV=3	sp|P35527|K1C9_HUMAN		SP-Human-022420_20200224.fasta	62065.9	1	38	70	79	0.0047	0.758	HGVQELEIELQSQLSK	R	K	0.997	138	29.3	29.5	130	0	1	1	0	2	1837.97	1336		28200000	375	390	Empty	TRUE
Sample 1	Keratin, type I cytoskeletal 9 OS=Homo sapiens OX=9606 GN=KRT9 PE=1 SV=3	sp|P35527|K1C9_HUMAN		SP-Human-022420_20200224.fasta	62065.9	1	38	70	79	0.0047	0.758	HGVQELEIELQSQLSKK	R	A	0.997	76.1	27.8	17.8	76.1	0	0	1	0	2	1966.06	1298		5171550	375	391	Empty	TRUE
Sample 1	Keratin, type I cytoskeletal 9 OS=Homo sapiens OX=9606 GN=KRT9 PE=1 SV=3	sp|P35527|K1C9_HUMAN		SP-Human-022420_20200224.fasta	62065.9	1	38	70	79	0.0047	0.758	IKFEMEQNLR	R	Q	0.997	70.8	29.5	24.4	63.9	0	3	4	0	2	1323.67	988		28700000	241	250	Empty	TRUE
Sample 1	Keratin, type I cytoskeletal 9 OS=Homo sapiens OX=9606 GN=KRT9 PE=1 SV=3	sp|P35527|K1C9_HUMAN		SP-Human-022420_20200224.fasta	62065.9	1	38	70	79	0.0047	0.758	IQDWYDK	K	K	0.9	45.8	26.8	22.6	39	0	1	0	0	2	967.452	1057		2245300	185	191	Empty	TRUE
Sample 1	Keratin, type I cytoskeletal 9 OS=Homo sapiens OX=9606 GN=KRT9 PE=1 SV=3	sp|P35527|K1C9_HUMAN		SP-Human-022420_20200224.fasta	62065.9	1	38	70	79	0.0047	0.758	IQDWYDKK	K	G	0.99	49.6	27.9	21.5	44.2	0	1	1	0	2	1095.55	921		22300000	185	192	Empty	TRUE
Sample 1	Keratin, type I cytoskeletal 9 OS=Homo sapiens OX=9606 GN=KRT9 PE=1 SV=3	sp|P35527|K1C9_HUMAN		SP-Human-022420_20200224.fasta	62065.9	1	38	70	79	0.0047	0.758	KDIENQYETQITQIEHEVSSSGQEVQSSAK	R	E	0.997	90.5	30.4	18.7	90.5	0	0	0	1	2	3392.61	1340		5306210	339	368	Empty	TRUE
Sample 1	Keratin, type I cytoskeletal 9 OS=Homo sapiens OX=9606 GN=KRT9 PE=1 SV=3	sp|P35527|K1C9_HUMAN		SP-Human-022420_20200224.fasta	62065.9	1	38	70	79	0.0047	0.758	KGPAAIQK	K	N	0.99	41.6	25	23.2	34	0	1	0	0	2	812.499	619		613677	192	199	Empty	TRUE
Sample 1	Keratin, type I cytoskeletal 9 OS=Homo sapiens OX=9606 GN=KRT9 PE=1 SV=3	sp|P35527|K1C9_HUMAN		SP-Human-022420_20200224.fasta	62065.9	1	38	70	79	0.0047	0.758	LASYLDK	R	V	0.9	37.5	26.4	22.2	30.7	0	2	0	0	2	809.44	959		20900000	164	170	Empty	TRUE	IPI:CON_IPI00217963.3|SWISS-PROT:P08779,IPI:CON_00217963.3|SWISS-PROT:P08779,sp|P08779|K1C16_HUMAN,sp|P02533|K1C14_HUMAN,sp|Q04695|K1C17_HUMAN,IPI:CON_00009865.2|SWISS-PROT:P13645,sp|P13645|K1C10_HUMAN,IPI:CON_IPI00450768.7|SWISS-PROT:Q04695,IPI:CON_00384444.5|SWISS-PROT:P02533
Sample 1	Keratin, type I cytoskeletal 9 OS=Homo sapiens OX=9606 GN=KRT9 PE=1 SV=3	sp|P35527|K1C9_HUMAN		SP-Human-022420_20200224.fasta	62065.9	1	38	70	79	0.0047	0.758	LASYLDKVQALEEANNDLENK	R	I	0.997	136	31.1	21.5	136	0	0	1	0	2	2377.19	1315		15000000	164	184	Empty	TRUE
Sample 1	Keratin, type I cytoskeletal 9 OS=Homo sapiens OX=9606 GN=KRT9 PE=1 SV=3	sp|P35527|K1C9_HUMAN		SP-Human-022420_20200224.fasta	62065.9	1	38	70	79	0.0047	0.758	LEKEIETYHNLLEGGQEDFESSGAGK	R	I	0.997	61	30.4	19.9	57.9	0	0	1	1	2	2880.35	1277.5		7967190	447	472	Empty	TRUE
Sample 1	Keratin, type I cytoskeletal 9 OS=Homo sapiens OX=9606 GN=KRT9 PE=1 SV=3	sp|P35527|K1C9_HUMAN		SP-Human-022420_20200224.fasta	62065.9	1	38	70	79	0.0047	0.758	MTLDDFR	R	I	0.9	38.1	25.4	15.4	38.1	0	3	0	0	2	897.414	1067		23500000	234	240	Empty	TRUE
Sample 1	Keratin, type I cytoskeletal 9 OS=Homo sapiens OX=9606 GN=KRT9 PE=1 SV=3	sp|P35527|K1C9_HUMAN		SP-Human-022420_20200224.fasta	62065.9	1	38	70	79	0.0047	0.758	NHKEEMSQLTGQNSGDVNVEINVAPGKDLTK	K	T	0.988	39.8	30.6	15.5	39.8	0	0	1	1	2	3368.64	1081.5		2323550	291	321	Empty	TRUE
Sample 1	Keratin, type I cytoskeletal 9 OS=Homo sapiens OX=9606 GN=KRT9 PE=1 SV=3	sp|P35527|K1C9_HUMAN		SP-Human-022420_20200224.fasta	62065.9	1	38	70	79	0.0047	0.758	QEIECQNQEYSLLLSIK	R	M	0.997	90.3	31	18.6	90.3	0	1	1	0	2	2095.04	1375		3814870	428	444	Empty	TRUE
Sample 1	Keratin, type I cytoskeletal 9 OS=Homo sapiens OX=9606 GN=KRT9 PE=1 SV=3	sp|P35527|K1C9_HUMAN		SP-Human-022420_20200224.fasta	62065.9	1	38	70	79	0.0047	0.758	QEYEQLIAK	R	N	0.997	75.7	29.9	25	68.4	0	2	0	0	2	1121.58	1189.5		6184050	328	336	Empty	TRUE
Sample 1	Keratin, type I cytoskeletal 9 OS=Homo sapiens OX=9606 GN=KRT9 PE=1 SV=3	sp|P35527|K1C9_HUMAN		SP-Human-022420_20200224.fasta	62065.9	1	38	70	79	0.0047	0.758	QFSSSYLSR	R	S	0.902	35.9	28.7	15.2	35.9	0	1	0	0	2	1074.52	1055		5378050	5	13	Empty	TRUE
Sample 1	Keratin, type I cytoskeletal 9 OS=Homo sapiens OX=9606 GN=KRT9 PE=1 SV=3	sp|P35527|K1C9_HUMAN		SP-Human-022420_20200224.fasta	62065.9	1	38	70	79	0.0047	0.758	QGVDADINGLR	R	Q	0.997	75.3	28	22	59.6	0	4	0	0	2	1158.58	1112.5		28000000	251	261	Empty	TRUE
Sample 1	Keratin, type I cytoskeletal 9 OS=Homo sapiens OX=9606 GN=KRT9 PE=1 SV=3	sp|P35527|K1C9_HUMAN		SP-Human-022420_20200224.fasta	62065.9	1	38	70	79	0.0047	0.758	QVLDNLTMEK	R	S	0.997	69.9	30.4	21.9	65.4	0	3	0	0	2	1190.61	1165		13000000	262	271	Empty	TRUE
Sample 1	Keratin, type I cytoskeletal 9 OS=Homo sapiens OX=9606 GN=KRT9 PE=1 SV=3	sp|P35527|K1C9_HUMAN		SP-Human-022420_20200224.fasta	62065.9	1	38	70	79	0.0047	0.758	SDLEMQYETLQEELMALK	K	K	0.997	93.4	29.7	18.8	93.4	0	2	2	0	2	2203.01	1444		7730270	272	289	Empty	TRUE
Sample 1	Keratin, type I cytoskeletal 9 OS=Homo sapiens OX=9606 GN=KRT9 PE=1 SV=3	sp|P35527|K1C9_HUMAN		SP-Human-022420_20200224.fasta	62065.9	1	38	70	79	0.0047	0.758	SDLEMQYETLQEELMALKK	K	N	0.997	82.5	30.7	18.2	82.5	0	1	2	0	2	2331.11	1391		26300000	272	290	Empty	TRUE
Sample 1	Keratin, type I cytoskeletal 9 OS=Homo sapiens OX=9606 GN=KRT9 PE=1 SV=3	sp|P35527|K1C9_HUMAN		SP-Human-022420_20200224.fasta	62065.9	1	38	70	79	0.0047	0.758	SGGGGGGGLGSGGSIR	R	S	0.997	76.3	30.3	23.7	70.4	0	2	0	0	2	1232.6	829.5		1118040	14	29	Empty	TRUE
Sample 1	Keratin, type I cytoskeletal 9 OS=Homo sapiens OX=9606 GN=KRT9 PE=1 SV=3	sp|P35527|K1C9_HUMAN		SP-Human-022420_20200224.fasta	62065.9	1	38	70	79	0.0047	0.758	STMQELNSR	K	L	0.997	54.7	28.4	17.5	53.6	0	2	0	0	2	1065.5	759		27400000	155	163	Empty	TRUE
Sample 1	Keratin, type I cytoskeletal 9 OS=Homo sapiens OX=9606 GN=KRT9 PE=1 SV=3	sp|P35527|K1C9_HUMAN		SP-Human-022420_20200224.fasta	62065.9	1	38	70	79	0.0047	0.758	TLLDIDNTR	K	M	0.997	58.5	30.8	31.2	44	0	2	0	0	2	1060.56	1213.5		29100000	225	233	Empty	TRUE
Sample 1	Keratin, type I cytoskeletal 9 OS=Homo sapiens OX=9606 GN=KRT9 PE=1 SV=3	sp|P35527|K1C9_HUMAN		SP-Human-022420_20200224.fasta	62065.9	1	38	70	79	0.0047	0.758	TLNDMR	K	Q	0.5	33.5	29.1	22.4	26.3	0	1	0	0	2	749.361	770		2255190	322	327	Empty	TRUE
Sample 1	Keratin, type I cytoskeletal 9 OS=Homo sapiens OX=9606 GN=KRT9 PE=1 SV=3	sp|P35527|K1C9_HUMAN		SP-Human-022420_20200224.fasta	62065.9	1	38	70	79	0.0047	0.758	TLNDMRQEYEQLIAK	K	N	0.996	44.1	30.7	19.3	40.6	0	2	1	0	2	1867.92	1178		24200000	322	336	Empty	TRUE
Sample 1	Keratin, type I cytoskeletal 9 OS=Homo sapiens OX=9606 GN=KRT9 PE=1 SV=3	sp|P35527|K1C9_HUMAN		SP-Human-022420_20200224.fasta	62065.9	1	38	70	79	0.0047	0.758	VQALEEANNDLENK	K	I	0.997	83.5	30	18.2	83.5	0	1	1	0	2	1586.77	1061		5574820	171	184	Empty	TRUE
Sample 1	Keratin, type I cytoskeletal 9 OS=Homo sapiens OX=9606 GN=KRT9 PE=1 SV=3	sp|P35527|K1C9_HUMAN		SP-Human-022420_20200224.fasta	62065.9	1	38	70	79	0.0047	0.758	VQALEEANNDLENKIQDWYDK	K	K	0.986	41.6	30.6	15.6	41.6	0	0	1	0	2	2535.2	1350		1421930	171	191	Empty	TRUE
Sample 1	Keratin, type I cytoskeletal 9 OS=Homo sapiens OX=9606 GN=KRT9 PE=1 SV=3	sp|P35527|K1C9_HUMAN		SP-Human-022420_20200224.fasta	62065.9	1	38	70	79	0.0047	0.758	VQALEEANNDLENKIQDWYDKK	K	G	0.994	43.1	31.1	15.7	43.1	0	0	1	1	2	2663.3	1331		5055630	171	192	Empty	TRUE
Sample 1	Ceruloplasmin OS=Homo sapiens OX=9606 GN=CP PE=1 SV=1	sp|P00450|CERU_HUMAN		SP-Human-022420_20200224.fasta	122208	1	4	4	4	0.0002	0.0413	EVGPTNADPVCLAK	K	M	0.997	46.2	29.6	18.4	43.8	0	1	0	0	2	1470.73	1104		425887	524	537	Empty	TRUE
Sample 1	Ceruloplasmin OS=Homo sapiens OX=9606 GN=CP PE=1 SV=1	sp|P00450|CERU_HUMAN		SP-Human-022420_20200224.fasta	122208	1	4	4	4	0.0002	0.0413	EYTDASFTNR	R	K	0.972	35.8	25	15.2	35.8	0	1	0	0	2	1203.53	972		437891	427	436	Empty	TRUE
Sample 1	Ceruloplasmin OS=Homo sapiens OX=9606 GN=CP PE=1 SV=1	sp|P00450|CERU_HUMAN		SP-Human-022420_20200224.fasta	122208	1	4	4	4	0.0002	0.0413	QSEDSTFYLGER	R	T	0.997	85	26.1	25.7	77.7	0	1	0	0	2	1431.64	1179		900833	721	732	Empty	TRUE
Sample 1	Ceruloplasmin OS=Homo sapiens OX=9606 GN=CP PE=1 SV=1	sp|P00450|CERU_HUMAN		SP-Human-022420_20200224.fasta	122208	1	4	4	4	0.0002	0.0413	QYTDSTFR	R	V	0.757	28.5	25.3	14.8	28.5	0	1	0	0	2	1017.46	896		1395200	786	793	Empty	TRUE
Sample 1	Podocalyxin OS=Homo sapiens OX=9606 GN=PODXL PE=1 SV=2	sp|O00592|PODXL_HUMAN		SP-Human-022420_20200224.fasta	58635	1	4	4	4	0.0002	0.0573	ATFNPAQDK	K	C	0.968	36.3	29.1	16.4	35.2	0	1	0	0	2	991.484	829		976941	386	394	Empty	TRUE
Sample 1	Podocalyxin OS=Homo sapiens OX=9606 GN=PODXL PE=1 SV=2	sp|O00592|PODXL_HUMAN		SP-Human-022420_20200224.fasta	58635	1	4	4	4	0.0002	0.0573	EITIHTK	K	L	0.744	21.8	25.4	23	13.2	0	1	0	0	2	841.478	745		2076410	412	418	Empty	TRUE
Sample 1	Podocalyxin OS=Homo sapiens OX=9606 GN=PODXL PE=1 SV=2	sp|O00592|PODXL_HUMAN		SP-Human-022420_20200224.fasta	58635	1	4	4	4	0.0002	0.0573	LISLICR	K	A	0.9	34.4	27.8	44.4	5.24	0	1	0	0	2	874.518	1247		1835220	376	382	Empty	TRUE
Sample 1	Podocalyxin OS=Homo sapiens OX=9606 GN=PODXL PE=1 SV=2	sp|O00592|PODXL_HUMAN		SP-Human-022420_20200224.fasta	58635	1	4	4	4	0.0002	0.0573	LPAKDVYER	K	L	0.674	31.3	30.1	26.6	19.7	0	1	0	0	2	1090.59	796		872875	419	427	Empty	TRUE
Sample 1	Dermcidin OS=Homo sapiens OX=9606 GN=DCD PE=1 SV=2	sp|P81605|DCD_HUMAN		SP-Human-022420_20200224.fasta	11284.1	1	2	2	2	0.0001	0.227	ENAGEDPGLAR	K	Q	0.997	56.5	27	37.9	35	0	1	0	0	2	1128.53	789		695335	43	53	Empty	TRUE
Sample 1	Dermcidin OS=Homo sapiens OX=9606 GN=DCD PE=1 SV=2	sp|P81605|DCD_HUMAN		SP-Human-022420_20200224.fasta	11284.1	1	2	2	2	0.0001	0.227	LGKDAVEDLESVGK	K	G	0.997	66.7	30.8	29.8	54	0	0	1	0	2	1459.76	1197		1552330	83	96	Empty	TRUE
Sample 1	Mucin-5B OS=Homo sapiens OX=9606 GN=MUC5B PE=1 SV=3	sp|Q9HC84|MUC5B_HUMAN		SP-Human-022420_20200224.fasta	596324	1	18	19	19	0.0011	0.0325	AAYEDFNVQLR	R	R	0.997	64.2	28.8	29.9	51.3	0	1	0	0	2	1325.65	1270		2785600	109	119	Empty	TRUE
Sample 1	Mucin-5B OS=Homo sapiens OX=9606 GN=MUC5B PE=1 SV=3	sp|Q9HC84|MUC5B_HUMAN		SP-Human-022420_20200224.fasta	596324	1	18	19	19	0.0011	0.0325	AVTLSLDGGDTAIR	K	V	0.997	68.9	30.1	17.3	68.9	0	1	0	0	2	1388.74	1259		5917430	480	493	Empty	TRUE
Sample 1	Mucin-5B OS=Homo sapiens OX=9606 GN=MUC5B PE=1 SV=3	sp|Q9HC84|MUC5B_HUMAN		SP-Human-022420_20200224.fasta	596324	1	18	19	19	0.0011	0.0325	CGLTDNENCLK	K	A	0.997	80.8	25	18	80.8	0	1	0	0	2	1323.57	945		2664580	469	479	Empty	TRUE
Sample 1	Mucin-5B OS=Homo sapiens OX=9606 GN=MUC5B PE=1 SV=3	sp|Q9HC84|MUC5B_HUMAN		SP-Human-022420_20200224.fasta	596324	1	18	19	19	0.0011	0.0325	CPELCPR	R	T	0.9	31.5	25	18.3	28.2	0	1	0	0	2	931.413	826		1506830	321	327	Empty	TRUE
Sample 1	Mucin-5B OS=Homo sapiens OX=9606 GN=MUC5B PE=1 SV=3	sp|Q9HC84|MUC5B_HUMAN		SP-Human-022420_20200224.fasta	596324	1	18	19	19	0.0011	0.0325	DPCTANPFRK	K	S	0.796	27.3	29.4	14.7	27.3	0	1	0	0	2	1205.57	916		337060	1069	1078	Empty	TRUE
Sample 1	Mucin-5B OS=Homo sapiens OX=9606 GN=MUC5B PE=1 SV=3	sp|Q9HC84|MUC5B_HUMAN		SP-Human-022420_20200224.fasta	596324	1	18	19	19	0.0011	0.0325	GVCSDWR	R	G	0.723	19.2	26.3	19.7	13.7	0	1	0	0	2	879.378	939		467762	5342	5348	Empty	TRUE
Sample 1	Mucin-5B OS=Homo sapiens OX=9606 GN=MUC5B PE=1 SV=3	sp|Q9HC84|MUC5B_HUMAN		SP-Human-022420_20200224.fasta	596324	1	18	19	19	0.0011	0.0325	IVTENIPCGTTGTTCSK	R	A	0.991	40.7	29.9	15.9	40.3	0	1	0	0	2	1838.86	977		824416	937	953	Empty	TRUE
Sample 1	Mucin-5B OS=Homo sapiens OX=9606 GN=MUC5B PE=1 SV=3	sp|Q9HC84|MUC5B_HUMAN		SP-Human-022420_20200224.fasta	596324	1	18	19	19	0.0011	0.0325	KTSVFIR	R	L	0.606	16.8	25	20.4	10.4	0	1	0	0	2	850.514	853		1509960	1007	1013	Empty	TRUE
Sample 1	Mucin-5B OS=Homo sapiens OX=9606 GN=MUC5B PE=1 SV=3	sp|Q9HC84|MUC5B_HUMAN		SP-Human-022420_20200224.fasta	596324	1	18	19	19	0.0011	0.0325	LSCLGASLQK	K	S	0.997	49.5	29.3	19.3	46.2	0	1	0	0	2	1076.58	1035		3464670	781	790	Empty	TRUE
Sample 1	Mucin-5B OS=Homo sapiens OX=9606 GN=MUC5B PE=1 SV=3	sp|Q9HC84|MUC5B_HUMAN		SP-Human-022420_20200224.fasta	596324	1	18	19	19	0.0011	0.0325	LSPSCPDALAPK	K	D	0.997	46.6	29.2	17.1	45.4	0	1	0	0	2	1255.64	1014		1289120	1057	1068	Empty	TRUE
Sample 1	Mucin-5B OS=Homo sapiens OX=9606 GN=MUC5B PE=1 SV=3	sp|Q9HC84|MUC5B_HUMAN		SP-Human-022420_20200224.fasta	596324	1	18	19	19	0.0011	0.0325	LTDPNSAFSR	R	C	0.995	53.5	29.3	18.5	51.3	0	1	0	0	2	1107.54	972		2683650	625	634	Empty	TRUE
Sample 1	Mucin-5B OS=Homo sapiens OX=9606 GN=MUC5B PE=1 SV=3	sp|Q9HC84|MUC5B_HUMAN		SP-Human-022420_20200224.fasta	596324	1	18	19	19	0.0011	0.0325	LTPLQFGNLQK	R	L	0.739	20.1	28.1	14.3	20.1	0	1	0	0	2	1258.72	1301		1989990	226	236	Empty	TRUE
Sample 1	Mucin-5B OS=Homo sapiens OX=9606 GN=MUC5B PE=1 SV=3	sp|Q9HC84|MUC5B_HUMAN		SP-Human-022420_20200224.fasta	596324	1	18	19	19	0.0011	0.0325	NSFEDPCSLSVENENYAR	R	H	0.997	84.7	25	18.3	84.7	0	1	1	0	2	2130.9	1235		2163930	602	619	Empty	TRUE
Sample 1	Mucin-5B OS=Homo sapiens OX=9606 GN=MUC5B PE=1 SV=3	sp|Q9HC84|MUC5B_HUMAN		SP-Human-022420_20200224.fasta	596324	1	18	19	19	0.0011	0.0325	TFDGDVFR	K	F	0.99	46.2	26.1	23.2	38.9	0	1	0	0	2	956.447	1208		1942390	87	94	Empty	TRUE
Sample 1	Mucin-5B OS=Homo sapiens OX=9606 GN=MUC5B PE=1 SV=3	sp|Q9HC84|MUC5B_HUMAN		SP-Human-022420_20200224.fasta	596324	1	18	19	19	0.0011	0.0325	TGLLVEQSGDYIK	R	V	0.997	80.4	29.5	24.3	74.2	0	1	0	0	2	1422.75	1259		7829200	162	174	Empty	TRUE
Sample 1	Mucin-5B OS=Homo sapiens OX=9606 GN=MUC5B PE=1 SV=3	sp|Q9HC84|MUC5B_HUMAN		SP-Human-022420_20200224.fasta	596324	1	18	19	19	0.0011	0.0325	TSVFIR	K	L	0.5	25.2	25	25.1	14.7	0	1	0	0	2	722.419	1016		2288080	1008	1013	Empty	TRUE
Sample 1	Mucin-5B OS=Homo sapiens OX=9606 GN=MUC5B PE=1 SV=3	sp|Q9HC84|MUC5B_HUMAN		SP-Human-022420_20200224.fasta	596324	1	18	19	19	0.0011	0.0325	TWLVPDSR	K	K	0.881	31.5	30.2	21.7	24.8	0	1	0	0	2	973.51	1254		368404	5249	5256	Empty	TRUE
Sample 1	Mucin-5B OS=Homo sapiens OX=9606 GN=MUC5B PE=1 SV=3	sp|Q9HC84|MUC5B_HUMAN		SP-Human-022420_20200224.fasta	596324	1	18	19	19	0.0011	0.0325	YAYVVDACQPTCR	R	G	0.997	49.2	26.2	16.1	49.2	0	1	0	0	2	1602.7	1064		958040	701	713	Empty	TRUE
Sample 1	Seizure 6-like protein 2 OS=Homo sapiens OX=9606 GN=SEZ6L2 PE=1 SV=2	sp|Q6UXD5|SE6L2_HUMAN		SP-Human-022420_20200224.fasta	97561	0.999	3	4	4	0.0002	0.0385	EGDMLTLFDGDGPSAR	R	V	0.918	34.3	26	15.1	34.3	0	1	0	0	2	1696.75	1309		840406	576	591	Empty	TRUE
Sample 1	Seizure 6-like protein 2 OS=Homo sapiens OX=9606 GN=SEZ6L2 PE=1 SV=2	sp|Q6UXD5|SE6L2_HUMAN		SP-Human-022420_20200224.fasta	97561	0.999	3	4	4	0.0002	0.0385	HHYQAGESLR	K	F	0.69	18.9	28	17.3	15.8	0	0	1	0	2	1197.58	684		269804	787	796	Empty	TRUE
Sample 1	Seizure 6-like protein 2 OS=Homo sapiens OX=9606 GN=SEZ6L2 PE=1 SV=2	sp|Q6UXD5|SE6L2_HUMAN		SP-Human-022420_20200224.fasta	97561	0.999	3	4	4	0.0002	0.0385	TASHGDLIR	R	G	0.935	36.5	28.2	18.8	33	0	1	1	0	2	969.511	745.5		1415130	656	664	Empty	TRUE
Sample 1	Desmoplakin OS=Homo sapiens OX=9606 GN=DSP PE=1 SV=3	sp|P15924|DESP_HUMAN		SP-Human-022420_20200224.fasta	331781	1	23	24	24	0.0014	0.0742	FLDQNLQK	K	Y	0.748	26.2	29.3	24.5	16.3	0	1	0	0	2	1005.54	1003		3966620	1057	1064	Empty	TRUE
Sample 1	Desmoplakin OS=Homo sapiens OX=9606 GN=DSP PE=1 SV=3	sp|P15924|DESP_HUMAN		SP-Human-022420_20200224.fasta	331781	1	23	24	24	0.0014	0.0742	GLQDSIR	K	K	0.778	21.1	30.2	26.4	0	0	1	0	0	2	788.426	901		4476130	394	400	Empty	TRUE
Sample 1	Desmoplakin OS=Homo sapiens OX=9606 GN=DSP PE=1 SV=3	sp|P15924|DESP_HUMAN		SP-Human-022420_20200224.fasta	331781	1	23	24	24	0.0014	0.0742	IEVLEEELR	K	L	0.997	57.3	30.1	41.1	32.8	0	1	0	0	2	1129.61	1271		2779130	1034	1042	Empty	TRUE
Sample 1	Desmoplakin OS=Homo sapiens OX=9606 GN=DSP PE=1 SV=3	sp|P15924|DESP_HUMAN		SP-Human-022420_20200224.fasta	331781	1	23	24	24	0.0014	0.0742	IQSQFTDAQK	K	H	0.989	40.6	29.6	17.2	38.9	0	1	0	0	2	1165.58	848		522341	608	617	Empty	TRUE
Sample 1	Desmoplakin OS=Homo sapiens OX=9606 GN=DSP PE=1 SV=3	sp|P15924|DESP_HUMAN		SP-Human-022420_20200224.fasta	331781	1	23	24	24	0.0014	0.0742	IVQLKPR	K	N	0.9	31	25	22.4	23.6	0	1	0	0	2	853.562	789		821217	445	451	Empty	TRUE
Sample 1	Desmoplakin OS=Homo sapiens OX=9606 GN=DSP PE=1 SV=3	sp|P15924|DESP_HUMAN		SP-Human-022420_20200224.fasta	331781	1	23	24	24	0.0014	0.0742	LASLEELKR	K	Q	0.74	22.6	27.4	20.6	16.4	0	1	0	0	2	1058.62	1015		1653970	1076	1084	Empty	TRUE
Sample 1	Desmoplakin OS=Homo sapiens OX=9606 GN=DSP PE=1 SV=3	sp|P15924|DESP_HUMAN		SP-Human-022420_20200224.fasta	331781	1	23	24	24	0.0014	0.0742	LGIYEAMK	K	I	0.986	37.6	28	25.9	27	0	1	0	0	2	940.481	990		729583	2272	2279	Empty	TRUE
Sample 1	Desmoplakin OS=Homo sapiens OX=9606 GN=DSP PE=1 SV=3	sp|P15924|DESP_HUMAN		SP-Human-022420_20200224.fasta	331781	1	23	24	24	0.0014	0.0742	LLQLQEQMR	R	A	0.889	33.7	30.4	29.3	19.5	0	1	0	0	2	1174.63	1038		608170	142	150	Empty	TRUE
Sample 1	Desmoplakin OS=Homo sapiens OX=9606 GN=DSP PE=1 SV=3	sp|P15924|DESP_HUMAN		SP-Human-022420_20200224.fasta	331781	1	23	24	24	0.0014	0.0742	LNDSILQATEQR	R	R	0.997	101	31.1	26.3	94	0	1	0	0	2	1387.72	1187		685746	1256	1267	Empty	TRUE
Sample 1	Desmoplakin OS=Homo sapiens OX=9606 GN=DSP PE=1 SV=3	sp|P15924|DESP_HUMAN		SP-Human-022420_20200224.fasta	331781	1	23	24	24	0.0014	0.0742	LPVEEAYKR	R	G	0.797	32.1	29.6	18.6	28.4	0	1	1	0	2	1104.6	862		2181620	2310	2318	Empty	TRUE
Sample 1	Desmoplakin OS=Homo sapiens OX=9606 GN=DSP PE=1 SV=3	sp|P15924|DESP_HUMAN		SP-Human-022420_20200224.fasta	331781	1	23	24	24	0.0014	0.0742	NKYETEINITK	R	T	0.541	24.8	29.2	16.7	22.6	0	1	0	0	2	1352.71	967		429375	1208	1218	Empty	TRUE
Sample 1	Desmoplakin OS=Homo sapiens OX=9606 GN=DSP PE=1 SV=3	sp|P15924|DESP_HUMAN		SP-Human-022420_20200224.fasta	331781	1	23	24	24	0.0014	0.0742	QEAFSIR	K	M	0.9	35.3	27.6	34.4	16.2	0	1	0	0	2	850.442	1041		1778870	309	315	Empty	TRUE
Sample 1	Desmoplakin OS=Homo sapiens OX=9606 GN=DSP PE=1 SV=3	sp|P15924|DESP_HUMAN		SP-Human-022420_20200224.fasta	331781	1	23	24	24	0.0014	0.0742	QKVEEELNR	K	L	0.701	21.6	30.2	24	12	0	1	0	0	2	1144.6	745		217392	1571	1579	Empty	TRUE
Sample 1	Desmoplakin OS=Homo sapiens OX=9606 GN=DSP PE=1 SV=3	sp|P15924|DESP_HUMAN		SP-Human-022420_20200224.fasta	331781	1	23	24	24	0.0014	0.0742	QLLQEQESVK	R	Q	0.997	63.9	30.7	29	52	0	1	0	0	2	1201.64	949		1093840	1667	1676	Empty	TRUE
Sample 1	Desmoplakin OS=Homo sapiens OX=9606 GN=DSP PE=1 SV=3	sp|P15924|DESP_HUMAN		SP-Human-022420_20200224.fasta	331781	1	23	24	24	0.0014	0.0742	QLQNIIQATSR	R	E	0.997	61.7	29.3	23.7	54.8	0	1	0	0	2	1271.71	1152		1183740	271	281	Empty	TRUE
Sample 1	Desmoplakin OS=Homo sapiens OX=9606 GN=DSP PE=1 SV=3	sp|P15924|DESP_HUMAN		SP-Human-022420_20200224.fasta	331781	1	23	24	24	0.0014	0.0742	QQIQNDLNQWK	K	T	0.997	46.5	29.4	19.8	42.6	0	1	0	0	2	1414.71	1170		1333120	1858	1868	Empty	TRUE
Sample 1	Desmoplakin OS=Homo sapiens OX=9606 GN=DSP PE=1 SV=3	sp|P15924|DESP_HUMAN		SP-Human-022420_20200224.fasta	331781	1	23	24	24	0.0014	0.0742	QVQNLVNK	R	S	0.665	18.7	26	15.4	17.4	0	1	0	0	2	942.537	805		1940630	434	441	Empty	TRUE
Sample 1	Desmoplakin OS=Homo sapiens OX=9606 GN=DSP PE=1 SV=3	sp|P15924|DESP_HUMAN		SP-Human-022420_20200224.fasta	331781	1	23	24	24	0.0014	0.0742	SAIYQLEEEYENLLK	K	A	0.996	47.2	30.7	16	47.2	0	1	0	0	2	1841.92	1457		419700	246	260	Empty	TRUE
Sample 1	Desmoplakin OS=Homo sapiens OX=9606 GN=DSP PE=1 SV=3	sp|P15924|DESP_HUMAN		SP-Human-022420_20200224.fasta	331781	1	23	24	24	0.0014	0.0742	WLYDAK	K	R	0.5	25.3	28.9	22.8	17.1	0	1	0	0	2	795.404	1132		576224	901	906	Empty	TRUE
Sample 1	Desmoplakin OS=Homo sapiens OX=9606 GN=DSP PE=1 SV=3	sp|P15924|DESP_HUMAN		SP-Human-022420_20200224.fasta	331781	1	23	24	24	0.0014	0.0742	YEVTSGGGGTSR	R	M	0.9	32.1	26.9	23.1	24	0	1	0	0	2	1170.54	727		442122	28	39	Empty	TRUE
Sample 1	Desmoplakin OS=Homo sapiens OX=9606 GN=DSP PE=1 SV=3	sp|P15924|DESP_HUMAN		SP-Human-022420_20200224.fasta	331781	1	23	24	24	0.0014	0.0742	YGDGIQLTR	K	S	0.997	72.7	29.4	26.3	64	0	1	0	0	2	1022.53	1058		937513	95	103	Empty	TRUE
Sample 1	Desmoplakin OS=Homo sapiens OX=9606 GN=DSP PE=1 SV=3	sp|P15924|DESP_HUMAN		SP-Human-022420_20200224.fasta	331781	1	23	24	24	0.0014	0.0742	YIELLTR	R	S	0.9	37.7	25	32.3	20.8	0	1	0	0	2	907.525	1255		1799100	1003	1009	Empty	TRUE
Sample 1	Desmoplakin OS=Homo sapiens OX=9606 GN=DSP PE=1 SV=3	sp|P15924|DESP_HUMAN		SP-Human-022420_20200224.fasta	331781	1	23	24	24	0.0014	0.0742	YQAECSQFK	K	A	0.697	19.7	25	14.2	19.7	0	1	0	0	2	1160.5	847		902588	1065	1073	Empty	TRUE
Sample 2	Golgi apparatus protein 1 OS=Homo sapiens OX=9606 GN=GLG1 PE=1 SV=2	sp|Q92896|GSLG1_HUMAN		SP-Human-022420_20200224.fasta	134554	1	5	6	6	0.0003	0.0399	IIIQESALDYR	R	L	0.996	46.1	28.6	15.9	46.1	0	1	0	0	2	1320.72	1269		658488	990	1000	Empty	TRUE
Sample 2	Golgi apparatus protein 1 OS=Homo sapiens OX=9606 GN=GLG1 PE=1 SV=2	sp|Q92896|GSLG1_HUMAN		SP-Human-022420_20200224.fasta	134554	1	5	6	6	0.0003	0.0399	LIAQDYK	K	V	0.72	24.5	26.7	25.9	13.1	0	1	0	0	2	850.467	846		1203270	361	367	Empty	TRUE
Sample 2	Golgi apparatus protein 1 OS=Homo sapiens OX=9606 GN=GLG1 PE=1 SV=2	sp|Q92896|GSLG1_HUMAN		SP-Human-022420_20200224.fasta	134554	1	5	6	6	0.0003	0.0399	QITQNTDYR	R	L	0.691	20.4	28.4	14.3	20.4	0	1	0	0	2	1138.55	768		894464	925	933	Empty	TRUE
Sample 2	Golgi apparatus protein 1 OS=Homo sapiens OX=9606 GN=GLG1 PE=1 SV=2	sp|Q92896|GSLG1_HUMAN		SP-Human-022420_20200224.fasta	134554	1	5	6	6	0.0003	0.0399	VAELSSDDFHLDR	R	H	0.997	48.2	29.3	22.3	41.8	0	1	1	0	2	1503.71	1194		3154040	298	310	Empty	TRUE
Sample 2	Golgi apparatus protein 1 OS=Homo sapiens OX=9606 GN=GLG1 PE=1 SV=2	sp|Q92896|GSLG1_HUMAN		SP-Human-022420_20200224.fasta	134554	1	5	6	6	0.0003	0.0399	VSYSLAK	K	S	0.723	25.5	25	15	25.1	0	1	0	0	2	767.43	892		933541	368	374	Empty	TRUE
Sample 2	Protein S100-A9 OS=Homo sapiens OX=9606 GN=S100A9 PE=1 SV=1	sp|P06702|S10A9_HUMAN		SP-Human-022420_20200224.fasta	13242.3	0.999	2	3	3	0.0002	0.184	LGHPDTLNQGEFK	K	E	0.997	49.9	29.5	16.1	49.9	0	1	1	0	2	1455.72	957.5		2699660	26	38	Empty	TRUE
Sample 2	Protein S100-A9 OS=Homo sapiens OX=9606 GN=S100A9 PE=1 SV=1	sp|P06702|S10A9_HUMAN		SP-Human-022420_20200224.fasta	13242.3	0.999	2	3	3	0.0002	0.184	LTWASHEK	R	M	0.733	23.7	27.6	16.6	21.6	0	1	0	0	2	971.495	823		1516440	86	93	Empty	TRUE
Sample 2	Serpin B12 OS=Homo sapiens OX=9606 GN=SERPINB12 PE=1 SV=1	sp|Q96P63|SPB12_HUMAN		SP-Human-022420_20200224.fasta	46277.7	1	3	3	3	0.0002	0.0691	IGFIEEVK	R	A	0.99	47.7	25.8	46.2	17.4	0	1	0	0	2	934.524	1250		2776150	232	239	Empty	TRUE
Sample 2	Serpin B12 OS=Homo sapiens OX=9606 GN=SERPINB12 PE=1 SV=1	sp|Q96P63|SPB12_HUMAN		SP-Human-022420_20200224.fasta	46277.7	1	3	3	3	0.0002	0.0691	MDSLVTANTK	-	F	0.997	50.8	29.4	16.2	50.8	0	1	0	0	2	1137.55	1040		423883	1	10	Empty	TRUE
Sample 2	Serpin B12 OS=Homo sapiens OX=9606 GN=SERPINB12 PE=1 SV=1	sp|Q96P63|SPB12_HUMAN		SP-Human-022420_20200224.fasta	46277.7	1	3	3	3	0.0002	0.0691	TDYTLSIANR	K	L	0.94	33.4	28.5	15.1	33.4	0	1	0	0	2	1153.58	1147		1145160	108	117	Empty	TRUE
Sample 2	Annexin A1 OS=Homo sapiens OX=9606 GN=ANXA1 PE=1 SV=2	sp|P04083|ANXA1_HUMAN		SP-Human-022420_20200224.fasta	38715.9	1	3	4	4	0.0002	0.116	GLGTDEDTLIEILASR	K	T	0.979	39.1	30.6	19.9	34.7	0	1	1	0	2	1702.89	1458		742803	129	144	Empty	TRUE
Sample 2	Annexin A1 OS=Homo sapiens OX=9606 GN=ANXA1 PE=1 SV=2	sp|P04083|ANXA1_HUMAN		SP-Human-022420_20200224.fasta	38715.9	1	3	4	4	0.0002	0.116	GVDEATIIDILTK	K	R	0.997	50.7	29.1	16.2	50.7	0	1	0	0	2	1387.77	1444		424392	59	71	Empty	TRUE
Sample 2	Annexin A1 OS=Homo sapiens OX=9606 GN=ANXA1 PE=1 SV=2	sp|P04083|ANXA1_HUMAN		SP-Human-022420_20200224.fasta	38715.9	1	3	4	4	0.0002	0.116	TPAQFDADELR	K	A	0.997	58.5	28.9	25	50.2	0	1	0	0	2	1262.6	1133		1154210	114	124	Empty	TRUE
Sample 2	Keratinocyte proline-rich protein OS=Homo sapiens OX=9606 GN=KPRP PE=1 SV=1	sp|Q5T749|KPRP_HUMAN		SP-Human-022420_20200224.fasta	64132.6	1	8	8	9	0.0005	0.126	CPPPAPRPR	R	L	0.739	24.7	30.3	14.8	24.5	0	0	1	0	2	1047.55	643		382518	399	407	Empty	TRUE
Sample 2	Keratinocyte proline-rich protein OS=Homo sapiens OX=9606 GN=KPRP PE=1 SV=1	sp|Q5T749|KPRP_HUMAN		SP-Human-022420_20200224.fasta	64132.6	1	8	8	9	0.0005	0.126	CPVEIPPIR	R	R	0.99	40.4	27.7	17.2	38.7	0	2	0	0	2	1080.59	1213		4583250	343	351	Empty	TRUE
Sample 2	Keratinocyte proline-rich protein OS=Homo sapiens OX=9606 GN=KPRP PE=1 SV=1	sp|Q5T749|KPRP_HUMAN		SP-Human-022420_20200224.fasta	64132.6	1	8	8	9	0.0005	0.126	LQLFPR	R	S	0.5	30.5	29.3	31.5	13.9	0	1	0	0	2	773.467	1265		2848490	262	267	Empty	TRUE
Sample 2	Keratinocyte proline-rich protein OS=Homo sapiens OX=9606 GN=KPRP PE=1 SV=1	sp|Q5T749|KPRP_HUMAN		SP-Human-022420_20200224.fasta	64132.6	1	8	8	9	0.0005	0.126	LRPEPCISLEPR	R	P	0.509	15.4	29	25.2	4.16	0	1	0	0	2	1466.78	1104		673172	408	419	Empty	TRUE
Sample 2	Keratinocyte proline-rich protein OS=Homo sapiens OX=9606 GN=KPRP PE=1 SV=1	sp|Q5T749|KPRP_HUMAN		SP-Human-022420_20200224.fasta	64132.6	1	8	8	9	0.0005	0.126	PGQCEIPEPR	R	P	0.997	47.1	28.3	24.5	38.6	0	1	0	0	2	1182.56	905		471637	452	461	Empty	TRUE
Sample 2	Keratinocyte proline-rich protein OS=Homo sapiens OX=9606 GN=KPRP PE=1 SV=1	sp|Q5T749|KPRP_HUMAN		SP-Human-022420_20200224.fasta	64132.6	1	8	8	9	0.0005	0.126	PVPLPR	R	P	0.5	38.2	25	27.1	26.5	0	1	0	0	2	678.43	909		4637600	446	451	Empty	TRUE
Sample 2	Keratinocyte proline-rich protein OS=Homo sapiens OX=9606 GN=KPRP PE=1 SV=1	sp|Q5T749|KPRP_HUMAN		SP-Human-022420_20200224.fasta	64132.6	1	8	8	9	0.0005	0.126	RLDQCPESPLQR	R	C	0.834	29.4	29.6	17.4	26.8	0	1	0	0	2	1498.74	907		663489	387	398	Empty	TRUE
Sample 2	Keratinocyte proline-rich protein OS=Homo sapiens OX=9606 GN=KPRP PE=1 SV=1	sp|Q5T749|KPRP_HUMAN		SP-Human-022420_20200224.fasta	64132.6	1	8	8	9	0.0005	0.126	RSEPIYNSR	R	C	0.963	34.3	29.4	33.7	15.8	0	1	0	0	2	1121.57	714		614666	300	308	Empty	TRUE
Sample 2	Hornerin OS=Homo sapiens OX=9606 GN=HRNR PE=1 SV=2	sp|Q86YZ3|HORN_HUMAN		SP-Human-022420_20200224.fasta	282373	1	5	7	7	0.0004	0.0256	GPYESGSGHSSGLGHQESR	R	S	0.521	14.8	26.9	13.9	14.8	0	0	1	0	2	1928.85	685		729200	572	590	Empty	TRUE
Sample 2	Hornerin OS=Homo sapiens OX=9606 GN=HRNR PE=1 SV=2	sp|Q86YZ3|HORN_HUMAN		SP-Human-022420_20200224.fasta	282373	1	5	7	7	0.0004	0.0256	GPYESGSGHSSGLGHR	R	E	0.997	71.5	27.7	17.5	71.5	0	1	1	1	2	1584.72	674		1732170	1038	1053	Empty	TRUE
Sample 2	Hornerin OS=Homo sapiens OX=9606 GN=HRNR PE=1 SV=2	sp|Q86YZ3|HORN_HUMAN		SP-Human-022420_20200224.fasta	282373	1	5	7	7	0.0004	0.0256	QSLGHGR	R	Q	0.802	27.5	25	20.5	21.7	0	1	0	0	2	754.395	584		322139	292	298	Empty	TRUE
Sample 2	Hornerin OS=Homo sapiens OX=9606 GN=HRNR PE=1 SV=2	sp|Q86YZ3|HORN_HUMAN		SP-Human-022420_20200224.fasta	282373	1	5	7	7	0.0004	0.0256	SEQHGSSSGSSSSYGQHGSGSR	R	Q	0.65	19.2	25	14.2	19.2	0	0	0	1	2	2152.89	586		672389	970	991	Empty	TRUE
Sample 2	Hornerin OS=Homo sapiens OX=9606 GN=HRNR PE=1 SV=2	sp|Q86YZ3|HORN_HUMAN		SP-Human-022420_20200224.fasta	282373	1	5	7	7	0.0004	0.0256	YGQHGSGSR	R	Q	0.642	19.3	27.1	14.2	19.3	0	1	0	0	2	948.428	559		462991	1689	1697	Empty	TRUE
Sample 2	Carbonic anhydrase 6 OS=Homo sapiens OX=9606 GN=CA6 PE=1 SV=3	sp|P23280|CAH6_HUMAN		SP-Human-022420_20200224.fasta	35366.8	0.993	2	2	2	0.0001	0.0552	LENSLLDHR	K	N	0.864	29.6	28.4	21.9	22.5	0	0	1	0	2	1096.57	955		699572	247	255	Empty	TRUE
Sample 2	Carbonic anhydrase 6 OS=Homo sapiens OX=9606 GN=CA6 PE=1 SV=3	sp|P23280|CAH6_HUMAN		SP-Human-022420_20200224.fasta	35366.8	0.993	2	2	2	0.0001	0.0552	QSPINLQR	R	T	0.899	29.5	26.6	15.6	28.7	0	1	0	0	2	955.532	939		2383810	47	54	Empty	TRUE
Sample 2	Cathepsin D OS=Homo sapiens OX=9606 GN=CTSD PE=1 SV=1	sp|P07339|CATD_HUMAN		SP-Human-022420_20200224.fasta	44553	0.98	2	2	2	0.0001	0.0413	LSPEDYTLK	K	V	0.542	20.8	29	14.3	20.8	0	1	0	0	2	1065.55	1146		896456	349	357	Empty	TRUE
Sample 2	Cathepsin D OS=Homo sapiens OX=9606 GN=CTSD PE=1 SV=1	sp|P07339|CATD_HUMAN		SP-Human-022420_20200224.fasta	44553	0.98	2	2	2	0.0001	0.0413	VGFAEAAR	R	-	0.956	32.8	28	23.9	24	0	1	0	0	2	820.431	899		581113	404	411	Empty	TRUE
Sample 2	Tax_Id=9606 Gene_Symbol=PRSS1 Trypsin-1 precursor	IPI:CON_IPI00011694.1|SWISS-PROT:P07477,sp|P07477|TRY1_HUMAN		SP-Human-022420_20200224.fasta	26558.1	0.999	2	3	4	0.0002	0.121	LGEHNIEVLEGNEQFINAAK	R	I	0.6	19.6	30.7	15.1	18.7	0	0	2	0	2	2225.12	1328		3642380	73	92	Blue	TRUE
Sample 2	Tax_Id=9606 Gene_Symbol=PRSS1 Trypsin-1 precursor	IPI:CON_IPI00011694.1|SWISS-PROT:P07477,sp|P07477|TRY1_HUMAN		SP-Human-022420_20200224.fasta	26558.1	0.999	2	3	4	0.0002	0.121	TLNNDIMLIK	K	L	0.997	72.7	29.8	24.9	4.48	0	2	0	0	2	1191.63	1299.5		48300000	103	112	Blue	TRUE
Sample 2	Prolactin-inducible protein OS=Homo sapiens OX=9606 GN=PIP PE=1 SV=1	sp|P12273|PIP_HUMAN		SP-Human-022420_20200224.fasta	16573.1	1	4	4	4	0.0002	0.288	ELGICPDDAAVIPIK	R	N	0.995	42.5	29.5	15.7	42.5	0	1	0	0	2	1610.85	1340		5254300	119	133	Empty	TRUE
Sample 2	Prolactin-inducible protein OS=Homo sapiens OX=9606 GN=PIP PE=1 SV=1	sp|P12273|PIP_HUMAN		SP-Human-022420_20200224.fasta	16573.1	1	4	4	4	0.0002	0.288	FYTIEILKVE	R	-	0.997	53.1	26.7	16.3	53.1	0	1	0	0	2	1254.7	1393		8287210	137	146	Empty	TRUE
Sample 2	Prolactin-inducible protein OS=Homo sapiens OX=9606 GN=PIP PE=1 SV=1	sp|P12273|PIP_HUMAN		SP-Human-022420_20200224.fasta	16573.1	1	4	4	4	0.0002	0.288	NFDIPK	K	S	0.5	35.1	29.9	37	13.3	0	1	0	0	2	733.388	1069		6789030	39	44	Empty	TRUE
Sample 2	Prolactin-inducible protein OS=Homo sapiens OX=9606 GN=PIP PE=1 SV=1	sp|P12273|PIP_HUMAN		SP-Human-022420_20200224.fasta	16573.1	1	4	4	4	0.0002	0.288	YTACLCDDNPK	K	T	0.997	62	25	16.9	62	0	1	0	0	2	1356.56	892		2370510	86	96	Empty	TRUE
Sample 2	Lactotransferrin OS=Homo sapiens OX=9606 GN=LTF PE=1 SV=6	sp|P02788|TRFL_HUMAN		SP-Human-022420_20200224.fasta	78182.3	1	12	13	13	0.0007	0.207	CLAENAGDVAFVK	R	D	0.997	52.4	29.9	16.3	52.4	0	1	0	0	2	1393.68	1205		1381850	553	565	Empty	TRUE
Sample 2	Lactotransferrin OS=Homo sapiens OX=9606 GN=LTF PE=1 SV=6	sp|P02788|TRFL_HUMAN		SP-Human-022420_20200224.fasta	78182.3	1	12	13	13	0.0007	0.207	DGAGDVAFIR	R	E	0.997	61	30	22.1	55.7	0	1	0	0	2	1020.51	1204		4350810	220	229	Empty	TRUE
Sample 2	Lactotransferrin OS=Homo sapiens OX=9606 GN=LTF PE=1 SV=6	sp|P02788|TRFL_HUMAN		SP-Human-022420_20200224.fasta	78182.3	1	12	13	13	0.0007	0.207	DSAIGFSR	K	V	0.985	37.3	27.6	22.9	29.7	0	1	0	0	2	852.421	987		2381730	321	328	Empty	TRUE
Sample 2	Lactotransferrin OS=Homo sapiens OX=9606 GN=LTF PE=1 SV=6	sp|P02788|TRFL_HUMAN		SP-Human-022420_20200224.fasta	78182.3	1	12	13	13	0.0007	0.207	DVTVLQNTDGNNNEAWAK	K	D	0.997	60.6	29.9	16.8	60.6	0	1	0	0	2	1988.93	1224		784302	566	583	Empty	TRUE
Sample 2	Lactotransferrin OS=Homo sapiens OX=9606 GN=LTF PE=1 SV=6	sp|P02788|TRFL_HUMAN		SP-Human-022420_20200224.fasta	78182.3	1	12	13	13	0.0007	0.207	FFSASCVPGADK	R	G	0.777	23.6	26.5	14.5	23.6	0	1	0	0	2	1285.59	1136		463541	171	182	Empty	TRUE
Sample 2	Lactotransferrin OS=Homo sapiens OX=9606 GN=LTF PE=1 SV=6	sp|P02788|TRFL_HUMAN		SP-Human-022420_20200224.fasta	78182.3	1	12	13	13	0.0007	0.207	FQLFGSPSGQK	K	D	0.958	33.5	28.6	24.3	24.3	0	1	0	0	2	1195.61	1292		3656410	305	315	Empty	TRUE
Sample 2	Lactotransferrin OS=Homo sapiens OX=9606 GN=LTF PE=1 SV=6	sp|P02788|TRFL_HUMAN		SP-Human-022420_20200224.fasta	78182.3	1	12	13	13	0.0007	0.207	GEADAMSLDGGYVYTAGK	K	C	0.997	59.5	27.7	16.7	59.5	0	1	0	0	2	1820.8	1146		652489	406	423	Empty	TRUE
Sample 2	Lactotransferrin OS=Homo sapiens OX=9606 GN=LTF PE=1 SV=6	sp|P02788|TRFL_HUMAN		SP-Human-022420_20200224.fasta	78182.3	1	12	13	13	0.0007	0.207	LRPVAAEVYGTER	K	Q	0.902	32.1	30.2	15	32.1	0	0	1	0	2	1460.79	982		2483860	93	105	Empty	TRUE
Sample 2	Lactotransferrin OS=Homo sapiens OX=9606 GN=LTF PE=1 SV=6	sp|P02788|TRFL_HUMAN		SP-Human-022420_20200224.fasta	78182.3	1	12	13	13	0.0007	0.207	SDTSLTWNSVK	R	G	0.997	51.1	29.4	20	47.3	0	1	0	0	2	1237.61	1160		953188	463	473	Empty	TRUE
Sample 2	Lactotransferrin OS=Homo sapiens OX=9606 GN=LTF PE=1 SV=6	sp|P02788|TRFL_HUMAN		SP-Human-022420_20200224.fasta	78182.3	1	12	13	13	0.0007	0.207	SVQWCAVSQPEATK	R	C	0.954	36	29.7	15.2	36	0	1	0	0	2	1590.76	1108		277827	24	37	Empty	TRUE
Sample 2	Lactotransferrin OS=Homo sapiens OX=9606 GN=LTF PE=1 SV=6	sp|P02788|TRFL_HUMAN		SP-Human-022420_20200224.fasta	78182.3	1	12	13	13	0.0007	0.207	THYYAVAVVK	R	K	0.707	21.1	27.7	14.3	21.1	0	1	0	0	2	1150.63	958		514697	109	118	Empty	TRUE
Sample 2	Lactotransferrin OS=Homo sapiens OX=9606 GN=LTF PE=1 SV=6	sp|P02788|TRFL_HUMAN		SP-Human-022420_20200224.fasta	78182.3	1	12	13	13	0.0007	0.207	VPSHAVVAR	R	S	0.996	42.3	25	15.6	42.3	0	1	1	0	2	935.542	674.5		2633970	269	277	Empty	TRUE
Sample 2	Skin-specific protein 32 OS=Homo sapiens OX=9606 GN=XP32 PE=1 SV=1	sp|Q5T750|XP32_HUMAN		SP-Human-022420_20200224.fasta	26235.7	1	4	4	4	0.0002	0.164	CPAPCQMTYIK	K	S	0.942	31.7	26.1	16	30.6	0	1	0	0	2	1384.61	890		621681	112	122	Empty	TRUE
Sample 2	Skin-specific protein 32 OS=Homo sapiens OX=9606 GN=XP32 PE=1 SV=1	sp|Q5T750|XP32_HUMAN		SP-Human-022420_20200224.fasta	26235.7	1	4	4	4	0.0002	0.164	CPTPCQTYVK	K	C	0.941	33.8	26.7	15.1	33.8	0	1	0	0	2	1253.57	849		1246420	102	111	Empty	TRUE
Sample 2	Skin-specific protein 32 OS=Homo sapiens OX=9606 GN=XP32 PE=1 SV=1	sp|Q5T750|XP32_HUMAN		SP-Human-022420_20200224.fasta	26235.7	1	4	4	4	0.0002	0.164	TFGVSPLR	R	R	0.99	39.9	28.4	29.4	26	0	1	0	0	2	876.494	1140		5737150	177	184	Empty	TRUE
Sample 2	Skin-specific protein 32 OS=Homo sapiens OX=9606 GN=XP32 PE=1 SV=1	sp|Q5T750|XP32_HUMAN		SP-Human-022420_20200224.fasta	26235.7	1	4	4	4	0.0002	0.164	YQVPCQTQTYVK	K	C	0.839	30	29.5	22.6	22.2	0	1	0	0	2	1514.73	1025		1842080	58	69	Empty	TRUE
Sample 2	Protein-glutamine gamma-glutamyltransferase K OS=Homo sapiens OX=9606 GN=TGM1 PE=1 SV=4	sp|P22735|TGM1_HUMAN		SP-Human-022420_20200224.fasta	89786	1	5	5	5	0.0003	0.0649	AIGTLIVTK	K	A	0.858	27.8	25	14.7	27.8	0	1	0	0	2	915.587	1146		902255	522	530	Empty	TRUE
Sample 2	Protein-glutamine gamma-glutamyltransferase K OS=Homo sapiens OX=9606 GN=TGM1 PE=1 SV=4	sp|P22735|TGM1_HUMAN		SP-Human-022420_20200224.fasta	89786	1	5	5	5	0.0003	0.0649	ASGQNLNLR	K	V	0.997	61	28.6	26.3	51.5	0	1	0	0	2	972.522	839		698984	200	208	Empty	TRUE
Sample 2	Protein-glutamine gamma-glutamyltransferase K OS=Homo sapiens OX=9606 GN=TGM1 PE=1 SV=4	sp|P22735|TGM1_HUMAN		SP-Human-022420_20200224.fasta	89786	1	5	5	5	0.0003	0.0649	GSGVNAAGDGTIR	R	E	0.944	34.6	29.4	15.4	34.4	0	1	0	0	2	1174.58	791		574819	94	106	Empty	TRUE
Sample 2	Protein-glutamine gamma-glutamyltransferase K OS=Homo sapiens OX=9606 GN=TGM1 PE=1 SV=4	sp|P22735|TGM1_HUMAN		SP-Human-022420_20200224.fasta	89786	1	5	5	5	0.0003	0.0649	IYYGTEAQIGER	R	T	0.997	65.9	29.2	18.3	64.7	0	1	0	0	2	1399.69	1066		861463	275	286	Empty	TRUE
Sample 2	Protein-glutamine gamma-glutamyltransferase K OS=Homo sapiens OX=9606 GN=TGM1 PE=1 SV=4	sp|P22735|TGM1_HUMAN		SP-Human-022420_20200224.fasta	89786	1	5	5	5	0.0003	0.0649	QEYVLNESGR	R	I	0.671	18.6	29	14.2	18.6	0	1	0	0	2	1194.57	958		393580	265	274	Empty	TRUE
Sample 2	Filaggrin-2 OS=Homo sapiens OX=9606 GN=FLG2 PE=1 SV=1	sp|Q5D862|FILA2_HUMAN		SP-Human-022420_20200224.fasta	248052	1	5	5	5	0.0003	0.0217	ELHPVLK	K	N	0.783	25.7	25	25	15.4	0	1	0	0	2	835.504	829		4427950	40	46	Empty	TRUE
Sample 2	Filaggrin-2 OS=Homo sapiens OX=9606 GN=FLG2 PE=1 SV=1	sp|Q5D862|FILA2_HUMAN		SP-Human-022420_20200224.fasta	248052	1	5	5	5	0.0003	0.0217	ENGQPQNCGGQWR	R	T	0.667	16.2	25	14	16.2	0	1	0	0	2	1530.65	817		546561	359	371	Empty	TRUE
Sample 2	Filaggrin-2 OS=Homo sapiens OX=9606 GN=FLG2 PE=1 SV=1	sp|Q5D862|FILA2_HUMAN		SP-Human-022420_20200224.fasta	248052	1	5	5	5	0.0003	0.0217	FSNSSSSNEFSK	R	C	0.997	92.5	25	18.8	92.5	0	1	0	0	2	1320.57	826		6128800	404	415	Empty	TRUE
Sample 2	Filaggrin-2 OS=Homo sapiens OX=9606 GN=FLG2 PE=1 SV=1	sp|Q5D862|FILA2_HUMAN		SP-Human-022420_20200224.fasta	248052	1	5	5	5	0.0003	0.0217	GELKELLEK	K	E	0.997	58.8	28	57.1	18.4	0	1	0	0	2	1058.61	1107		1939600	31	39	Empty	TRUE
Sample 2	Filaggrin-2 OS=Homo sapiens OX=9606 GN=FLG2 PE=1 SV=1	sp|Q5D862|FILA2_HUMAN		SP-Human-022420_20200224.fasta	248052	1	5	5	5	0.0003	0.0217	SVVTVIDVFYK	R	Y	0.997	59.4	27.2	23	53.1	0	1	0	0	2	1269.71	1413		578686	7	17	Empty	TRUE
Sample 2	Keratin, type I cuticular HA6 (Hair keratin, type I HA6)	IPI:CON_6685565|SWISS-PROT:O76013,sp|O76013|KRT36_HUMAN		SP-Human-022420_20200224.fasta	52247	1	3	3	3	0.0002	0.12	ETMQFLNDR	K	L	0.957	33.6	27.5	15.1	33.6	0	2	0	0	2	1153.53	1077		4696430	95	103	Blue	FALSE	IPI:CON_6016413|SWISS-PROT:Q15323,IPI:CON_6686299|SWISS-PROT:Q14525,sp|Q15323|K1H1_HUMAN,IPI:CON_109456|TREMBL:Q9UE12,IPI:CON_110456|TREMBL:Q8IUT8,sp|Q14525|KT33B_HUMAN
Sample 2	Keratin, type I cuticular HA6 (Hair keratin, type I HA6)	IPI:CON_6685565|SWISS-PROT:O76013,sp|O76013|KRT36_HUMAN		SP-Human-022420_20200224.fasta	52247	1	3	3	3	0.0002	0.12	ILDELTLCK	R	A	0.667	19.4	30.6	23.1	10.5	0	1	0	0	2	1104.6	1279		5021150	202	210	Blue	FALSE	IPI:CON_6016413|SWISS-PROT:Q15323,sp|Q15323|K1H1_HUMAN,IPI:CON_109456|TREMBL:Q9UE12,IPI:CON_110456|TREMBL:Q8IUT8
Sample 2	Keratin, type I cuticular HA6 (Hair keratin, type I HA6)	IPI:CON_6685565|SWISS-PROT:O76013,sp|O76013|KRT36_HUMAN		SP-Human-022420_20200224.fasta	52247	1	3	3	3	0.0002	0.12	LAADDFR	K	T	0.9	36.5	29.1	22.6	29.2	0	2	0	0	2	807.4	982.5		3967770	173	179	Blue	FALSE	IPI:CON_6016413|SWISS-PROT:Q15323,IPI:CON_IPI00217963.3|SWISS-PROT:P08779,IPI:CON_6686299|SWISS-PROT:Q14525,IPI:CON_109456|TREMBL:Q9UE12,IPI:CON_00009865.2|SWISS-PROT:P13645,IPI:CON_IPI00450768.7|SWISS-PROT:Q04695,sp|Q15323|K1H1_HUMAN,IPI:CON_00217963.3|SWISS-PROT:P08779,sp|P08779|K1C16_HUMAN,sp|P02533|K1C14_HUMAN,sp|Q04695|K1C17_HUMAN,sp|P13645|K1C10_HUMAN,sp|Q14525|KT33B_HUMAN,IPI:CON_00384444.…
Sample 2	Keratin, type I cuticular HA6 (Hair keratin, type I HA6)	IPI:CON_6685565|SWISS-PROT:O76013,sp|O76013|KRT36_HUMAN		SP-Human-022420_20200224.fasta	52247	1	3	3	3	0.0002	0.12	LANYLEK	R	V	0.9	31.1	27	43.6	2.49	0	1	0	0	2	850.467	981		1320370	104	110	Blue	TRUE
Sample 2	Keratin, type I cuticular HA6 (Hair keratin, type I HA6)	IPI:CON_6685565|SWISS-PROT:O76013,sp|O76013|KRT36_HUMAN		SP-Human-022420_20200224.fasta	52247	1	3	3	3	0.0002	0.12	LNVEVDAAPPVDLNK	R	I	0.977	37.1	29.3	24.3	28.1	0	1	0	0	2	1593.85	1267		525072	246	260	Blue	TRUE
Sample 2	Keratin, type I cuticular HA6 (Hair keratin, type I HA6)	IPI:CON_6685565|SWISS-PROT:O76013,sp|O76013|KRT36_HUMAN		SP-Human-022420_20200224.fasta	52247	1	3	3	3	0.0002	0.12	LVLQIDNAK	R	L	0.997	40.3	25	32.3	23.6	0	1	0	0	2	1013.6	1149		2510690	164	172	Blue	TRUE
Sample 2	Deleted in malignant brain tumors 1 protein OS=Homo sapiens OX=9606 GN=DMBT1 PE=1 SV=2	sp|Q9UGM3|DMBT1_HUMAN		SP-Human-022420_20200224.fasta	260726	1	20	29	34	0.002	0.0908	CVWDIEVQNNYR	K	V	0.987	37.9	27.9	15.4	37.9	0	1	0	0	2	1595.73	1312		995625	2034	2045	Empty	TRUE
Sample 2	Deleted in malignant brain tumors 1 protein OS=Homo sapiens OX=9606 GN=DMBT1 PE=1 SV=2	sp|Q9UGM3|DMBT1_HUMAN		SP-Human-022420_20200224.fasta	260726	1	20	29	34	0.002	0.0908	DDTYGPYSSPSLR	R	I	0.997	50.9	26.9	16.2	50.9	0	1	0	0	2	1457.65	1139		2174650	2326	2338	Empty	TRUE
Sample 2	Deleted in malignant brain tumors 1 protein OS=Homo sapiens OX=9606 GN=DMBT1 PE=1 SV=2	sp|Q9UGM3|DMBT1_HUMAN		SP-Human-022420_20200224.fasta	260726	1	20	29	34	0.002	0.0908	DVQLEGGCNYDYIEVFDGPYR	R	S	0.723	20	27	14.2	20	0	0	1	0	2	2509.1	1415		286002	2052	2072	Empty	TRUE
Sample 2	Deleted in malignant brain tumors 1 protein OS=Homo sapiens OX=9606 GN=DMBT1 PE=1 SV=2	sp|Q9UGM3|DMBT1_HUMAN		SP-Human-022420_20200224.fasta	260726	1	20	29	34	0.002	0.0908	FGQGSGPIVLDDVR	R	C	0.997	112	30.5	20.3	112	0	3	0	0	2	1459.75	1296		25000000	418	431	Empty	TRUE
Sample 2	Deleted in malignant brain tumors 1 protein OS=Homo sapiens OX=9606 GN=DMBT1 PE=1 SV=2	sp|Q9UGM3|DMBT1_HUMAN		SP-Human-022420_20200224.fasta	260726	1	20	29	34	0.002	0.0908	FISDHSITR	R	R	0.996	44.1	30.4	40.6	19.3	0	1	1	0	2	1075.55	861		19700000	2099	2107	Empty	TRUE
Sample 2	Deleted in malignant brain tumors 1 protein OS=Homo sapiens OX=9606 GN=DMBT1 PE=1 SV=2	sp|Q9UGM3|DMBT1_HUMAN		SP-Human-022420_20200224.fasta	260726	1	20	29	34	0.002	0.0908	FPSVYLR	R	C	0.891	29.2	27.2	17.9	26.2	0	1	0	0	2	881.488	1259		2118650	2353	2359	Empty	TRUE
Sample 2	Deleted in malignant brain tumors 1 protein OS=Homo sapiens OX=9606 GN=DMBT1 PE=1 SV=2	sp|Q9UGM3|DMBT1_HUMAN		SP-Human-022420_20200224.fasta	260726	1	20	29	34	0.002	0.0908	GRVEVLYR	R	G	0.99	47.5	26.1	58.8	4.75	0	1	1	0	2	991.568	893		16000000	245	252	Empty	TRUE
Sample 2	Deleted in malignant brain tumors 1 protein OS=Homo sapiens OX=9606 GN=DMBT1 PE=1 SV=2	sp|Q9UGM3|DMBT1_HUMAN		SP-Human-022420_20200224.fasta	260726	1	20	29	34	0.002	0.0908	GSFTSSSNFMSIR	R	F	0.722	24.1	27.4	14.5	24.1	0	1	0	0	2	1436.65	1141		10600000	2086	2098	Empty	TRUE
Sample 2	Deleted in malignant brain tumors 1 protein OS=Homo sapiens OX=9606 GN=DMBT1 PE=1 SV=2	sp|Q9UGM3|DMBT1_HUMAN		SP-Human-022420_20200224.fasta	260726	1	20	29	34	0.002	0.0908	GSWGTVCDDSWDTNDANVVCR	R	Q	0.997	102	25	19.4	102	0	2	1	0	2	2413.98	1305		10600000	121	141	Empty	TRUE
Sample 2	Deleted in malignant brain tumors 1 protein OS=Homo sapiens OX=9606 GN=DMBT1 PE=1 SV=2	sp|Q9UGM3|DMBT1_HUMAN		SP-Human-022420_20200224.fasta	260726	1	20	29	34	0.002	0.0908	GSWGTVCDDSWDTSDANVVCR	R	Q	0.997	63.3	25	17	63.3	0	1	0	0	2	2386.97	1309		257475	382	402	Empty	TRUE
Sample 2	Deleted in malignant brain tumors 1 protein OS=Homo sapiens OX=9606 GN=DMBT1 PE=1 SV=2	sp|Q9UGM3|DMBT1_HUMAN		SP-Human-022420_20200224.fasta	260726	1	20	29	34	0.002	0.0908	INLGFSNLK	R	L	0.993	39.4	26.5	16.9	38	0	1	0	0	2	1005.57	1296		15500000	1804	1812	Empty	TRUE
Sample 2	Deleted in malignant brain tumors 1 protein OS=Homo sapiens OX=9606 GN=DMBT1 PE=1 SV=2	sp|Q9UGM3|DMBT1_HUMAN		SP-Human-022420_20200224.fasta	260726	1	20	29	34	0.002	0.0908	LVNGDGR	R	C	0.656	22.4	28.8	21.4	10.6	0	2	0	0	2	730.384	630		792384	104	110	Empty	TRUE
Sample 2	Deleted in malignant brain tumors 1 protein OS=Homo sapiens OX=9606 GN=DMBT1 PE=1 SV=2	sp|Q9UGM3|DMBT1_HUMAN		SP-Human-022420_20200224.fasta	260726	1	20	29	34	0.002	0.0908	LVNGGDR	R	C	0.656	20.3	27.4	14.3	0	0	1	0	0	2	730.384	619		408224	236	242	Empty	TRUE
Sample 2	Deleted in malignant brain tumors 1 protein OS=Homo sapiens OX=9606 GN=DMBT1 PE=1 SV=2	sp|Q9UGM3|DMBT1_HUMAN		SP-Human-022420_20200224.fasta	260726	1	20	29	34	0.002	0.0908	MTIHFR	R	S	0.5	52	28	49	19.2	0	2	0	0	2	820.413	911.5		8924680	1855	1860	Empty	TRUE
Sample 2	Deleted in malignant brain tumors 1 protein OS=Homo sapiens OX=9606 GN=DMBT1 PE=1 SV=2	sp|Q9UGM3|DMBT1_HUMAN		SP-Human-022420_20200224.fasta	260726	1	20	29	34	0.002	0.0908	QIFTSSYNR	R	M	0.997	45.2	28.1	22.9	38.1	0	1	0	0	2	1115.55	997		9147250	1846	1854	Empty	TRUE
Sample 2	Deleted in malignant brain tumors 1 protein OS=Homo sapiens OX=9606 GN=DMBT1 PE=1 SV=2	sp|Q9UGM3|DMBT1_HUMAN		SP-Human-022420_20200224.fasta	260726	1	20	29	34	0.002	0.0908	QLGCGWAMSAPGNAR	R	F	0.997	78.5	26.9	17.9	78.5	0	2	0	0	2	1591.71	1154		11600000	1033	1047	Empty	TRUE
Sample 2	Deleted in malignant brain tumors 1 protein OS=Homo sapiens OX=9606 GN=DMBT1 PE=1 SV=2	sp|Q9UGM3|DMBT1_HUMAN		SP-Human-022420_20200224.fasta	260726	1	20	29	34	0.002	0.0908	QLGCGWATSAPGNAR	R	F	0.997	76.2	29.1	17.8	76.2	0	2	1	0	2	1545.72	1102		22000000	403	417	Empty	TRUE
Sample 2	Deleted in malignant brain tumors 1 protein OS=Homo sapiens OX=9606 GN=DMBT1 PE=1 SV=2	sp|Q9UGM3|DMBT1_HUMAN		SP-Human-022420_20200224.fasta	260726	1	20	29	34	0.002	0.0908	VEILYR	R	G	0.5	36.7	26.6	38.2	13.8	0	2	0	0	2	792.461	1080.5		2279770	115	120	Empty	TRUE
Sample 2	Deleted in malignant brain tumors 1 protein OS=Homo sapiens OX=9606 GN=DMBT1 PE=1 SV=2	sp|Q9UGM3|DMBT1_HUMAN		SP-Human-022420_20200224.fasta	260726	1	20	29	34	0.002	0.0908	VEVLYR	R	G	0.5	39.9	26.4	52.5	2.87	0	3	0	0	2	778.446	1005		22000000	247	252	Empty	TRUE
Sample 2	Deleted in malignant brain tumors 1 protein OS=Homo sapiens OX=9606 GN=DMBT1 PE=1 SV=2	sp|Q9UGM3|DMBT1_HUMAN		SP-Human-022420_20200224.fasta	260726	1	20	29	34	0.002	0.0908	VTVIFR	R	D	0.5	36	25	25	26.3	0	1	0	0	2	734.456	1126		2132630	2046	2051	Empty	TRUE
Sample 2	Keratin, type II cytoskeletal 1 OS=Homo sapiens OX=9606 GN=KRT1 PE=1 SV=6	sp|P04264|K2C1_HUMAN		SP-Human-022420_20200224.fasta	66040.3	1	48	86	114	0.0065	0.545	AEAESLYQSK	K	Y	0.997	62.5	27.9	18.7	60.7	0	1	0	0	2	1125.54	854		3361410	367	376	Empty	TRUE
Sample 2	Keratin, type II cytoskeletal 1 OS=Homo sapiens OX=9606 GN=KRT1 PE=1 SV=6	sp|P04264|K2C1_HUMAN		SP-Human-022420_20200224.fasta	66040.3	1	48	86	114	0.0065	0.545	AEAESLYQSKYEELQITAGR	K	H	0.997	68.8	31.2	17.3	68.8	0	0	1	0	2	2286.12	1258		7748260	367	386	Empty	TRUE
Sample 2	Keratin, type II cytoskeletal 1 OS=Homo sapiens OX=9606 GN=KRT1 PE=1 SV=6	sp|P04264|K2C1_HUMAN		SP-Human-022420_20200224.fasta	66040.3	1	48	86	114	0.0065	0.545	AQYEDIAQK	K	S	0.997	58.5	28.5	18.1	57.1	0	1	0	0	2	1065.52	837		154000000	356	364	Empty	TRUE
Sample 2	Keratin, type II cytoskeletal 1 OS=Homo sapiens OX=9606 GN=KRT1 PE=1 SV=6	sp|P04264|K2C1_HUMAN		SP-Human-022420_20200224.fasta	66040.3	1	48	86	114	0.0065	0.545	DVDGAYMTK	K	V	0.992	38.9	25	15.4	38.9	0	2	0	0	2	999.445	816.5		6756030	290	298	Empty	TRUE
Sample 2	Keratin, type II cytoskeletal 1 OS=Homo sapiens OX=9606 GN=KRT1 PE=1 SV=6	sp|P04264|K2C1_HUMAN		SP-Human-022420_20200224.fasta	66040.3	1	48	86	114	0.0065	0.545	DYQELMNTK	R	L	0.997	43.5	26.9	26.9	32.3	0	2	0	0	2	1141.52	982		15000000	464	472	Empty	TRUE
Sample 2	Keratin, type II cytoskeletal 1 OS=Homo sapiens OX=9606 GN=KRT1 PE=1 SV=6	sp|P04264|K2C1_HUMAN		SP-Human-022420_20200224.fasta	66040.3	1	48	86	114	0.0065	0.545	FLEQQNQVLQTK	R	W	0.997	85.3	30	26.3	77.3	0	5	1	0	2	1475.79	1119		55400000	200	211	Empty	TRUE	sp|P35908|K22E_HUMAN,IPI:CON_00468956.4|SWISS-PROT:Q9R0H5,IPI:CON_IPI00376379.3|SWISS-PROT:Q7Z794,sp|Q7Z794|K2C1B_HUMAN,IPI:CON_00021304.1|SWISS-PROT:P35908
Sample 2	Keratin, type II cytoskeletal 1 OS=Homo sapiens OX=9606 GN=KRT1 PE=1 SV=6	sp|P04264|K2C1_HUMAN		SP-Human-022420_20200224.fasta	66040.3	1	48	86	114	0.0065	0.545	FSSCGGGGGSFGAGGGFGSR	R	S	0.997	142	25	21.9	142	0	1	0	0	2	1765.73	1119		1351620	46	65	Empty	TRUE
Sample 2	Keratin, type II cytoskeletal 1 OS=Homo sapiens OX=9606 GN=KRT1 PE=1 SV=6	sp|P04264|K2C1_HUMAN		SP-Human-022420_20200224.fasta	66040.3	1	48	86	114	0.0065	0.545	GENALKDAK	R	N	0.968	35.3	29.3	29.2	21.3	0	1	0	0	2	945.5	636		364397	433	441	Empty	TRUE
Sample 2	Keratin, type II cytoskeletal 1 OS=Homo sapiens OX=9606 GN=KRT1 PE=1 SV=6	sp|P04264|K2C1_HUMAN		SP-Human-022420_20200224.fasta	66040.3	1	48	86	114	0.0065	0.545	GGGGGGYGSGGSSYGSGGGSYGSGGGGGGGR	R	G	0.997	125	25	25.4	121	0	2	2	0	2	2383.95	813.5		2808440	519	549	Empty	TRUE
Sample 2	Keratin, type II cytoskeletal 1 OS=Homo sapiens OX=9606 GN=KRT1 PE=1 SV=6	sp|P04264|K2C1_HUMAN		SP-Human-022420_20200224.fasta	66040.3	1	48	86	114	0.0065	0.545	GSGGGSSGGSIGGR	R	G	0.995	43.7	27.7	15.8	43.6	0	1	0	0	2	1092.5	627		333811	603	616	Empty	TRUE
Sample 2	Keratin, type II cytoskeletal 1 OS=Homo sapiens OX=9606 GN=KRT1 PE=1 SV=6	sp|P04264|K2C1_HUMAN		SP-Human-022420_20200224.fasta	66040.3	1	48	86	114	0.0065	0.545	HGDSVR	R	N	0.5	28.3	25	20.8	22.3	0	1	0	0	2	670.327	549		450777	387	392	Empty	TRUE
Sample 2	Keratin, type II cytoskeletal 1 OS=Homo sapiens OX=9606 GN=KRT1 PE=1 SV=6	sp|P04264|K2C1_HUMAN		SP-Human-022420_20200224.fasta	66040.3	1	48	86	114	0.0065	0.545	IEISELNR	K	V	0.99	60.7	31	60	17.5	0	3	0	0	2	973.531	1120		6941400	396	403	Empty	TRUE	sp|P35908|K22E_HUMAN,IPI:CON_00021304.1|SWISS-PROT:P35908
Sample 2	Keratin, type II cytoskeletal 1 OS=Homo sapiens OX=9606 GN=KRT1 PE=1 SV=6	sp|P04264|K2C1_HUMAN		SP-Human-022420_20200224.fasta	66040.3	1	48	86	114	0.0065	0.545	KDVDGAYMTK	K	V	0.997	73.4	28.3	44.8	46.1	0	2	0	0	2	1127.54	702.5		2882110	289	298	Empty	TRUE
Sample 2	Keratin, type II cytoskeletal 1 OS=Homo sapiens OX=9606 GN=KRT1 PE=1 SV=6	sp|P04264|K2C1_HUMAN		SP-Human-022420_20200224.fasta	66040.3	1	48	86	114	0.0065	0.545	KQISNLQQSISDAEQR	K	G	0.996	42.9	30.7	15.7	42.9	0	0	1	0	2	1844.95	1079		1196550	417	432	Empty	TRUE
Sample 2	Keratin, type II cytoskeletal 1 OS=Homo sapiens OX=9606 GN=KRT1 PE=1 SV=6	sp|P04264|K2C1_HUMAN		SP-Human-022420_20200224.fasta	66040.3	1	48	86	114	0.0065	0.545	LALDLEIATYR	K	T	0.997	77.3	27.7	27.8	0	0	4	0	0	2	1277.71	1411.5		23500000	473	483	Empty	TRUE
Sample 2	Keratin, type II cytoskeletal 1 OS=Homo sapiens OX=9606 GN=KRT1 PE=1 SV=6	sp|P04264|K2C1_HUMAN		SP-Human-022420_20200224.fasta	66040.3	1	48	86	114	0.0065	0.545	LDSELKNMQDMVEDYR	R	N	0.997	44.5	26.4	15.8	44.5	0	1	2	0	2	2017.88	1006		26900000	252	267	Empty	TRUE
Sample 2	Keratin, type II cytoskeletal 1 OS=Homo sapiens OX=9606 GN=KRT1 PE=1 SV=6	sp|P04264|K2C1_HUMAN		SP-Human-022420_20200224.fasta	66040.3	1	48	86	114	0.0065	0.545	LLRDYQELMNTK	R	L	0.996	44.8	29.9	37.2	23.4	0	2	2	0	2	1539.78	1105		8934220	461	472	Empty	TRUE
Sample 2	Keratin, type II cytoskeletal 1 OS=Homo sapiens OX=9606 GN=KRT1 PE=1 SV=6	sp|P04264|K2C1_HUMAN		SP-Human-022420_20200224.fasta	66040.3	1	48	86	114	0.0065	0.545	LNDLEDALQQAK	K	E	0.997	71	30	34.8	53.7	0	1	0	0	2	1357.7	1277		24800000	444	455	Empty	TRUE
Sample 2	Keratin, type II cytoskeletal 1 OS=Homo sapiens OX=9606 GN=KRT1 PE=1 SV=6	sp|P04264|K2C1_HUMAN		SP-Human-022420_20200224.fasta	66040.3	1	48	86	114	0.0065	0.545	LNDLEDALQQAKEDLAR	K	L	0.997	62.1	30.8	19	60	0	0	2	0	2	1941.99	1392.5		3344630	444	460	Empty	TRUE
Sample 2	Keratin, type II cytoskeletal 1 OS=Homo sapiens OX=9606 GN=KRT1 PE=1 SV=6	sp|P04264|K2C1_HUMAN		SP-Human-022420_20200224.fasta	66040.3	1	48	86	114	0.0065	0.545	LRSEIDNVKK	R	Q	0.997	51.8	28.5	36.2	31.8	0	1	1	0	2	1201.69	701.5		6653140	408	417	Empty	TRUE
Sample 2	Keratin, type II cytoskeletal 1 OS=Homo sapiens OX=9606 GN=KRT1 PE=1 SV=6	sp|P04264|K2C1_HUMAN		SP-Human-022420_20200224.fasta	66040.3	1	48	86	114	0.0065	0.545	NKLNDLEDALQQAK	K	E	0.997	101	30.3	32.2	88	0	1	1	0	2	1599.83	1287.5		42000000	442	455	Empty	TRUE
Sample 2	Keratin, type II cytoskeletal 1 OS=Homo sapiens OX=9606 GN=KRT1 PE=1 SV=6	sp|P04264|K2C1_HUMAN		SP-Human-022420_20200224.fasta	66040.3	1	48	86	114	0.0065	0.545	NKLNDLEDALQQAKEDLAR	K	L	0.997	98.2	30.3	19.1	98.2	0	1	1	1	2	2184.13	1377		7635510	442	460	Empty	TRUE
Sample 2	Keratin, type II cytoskeletal 1 OS=Homo sapiens OX=9606 GN=KRT1 PE=1 SV=6	sp|P04264|K2C1_HUMAN		SP-Human-022420_20200224.fasta	66040.3	1	48	86	114	0.0065	0.545	NKYEDEINK	R	R	0.91	31	29.1	24.6	21.3	0	1	0	0	2	1152.55	761		1723140	268	276	Empty	TRUE	sp|P13647|K2C5_HUMAN,IPI:CON_00300725.7|SWISS-PROT:P02538,sp|P02538|K2C6A_HUMAN,IPI:CON_00009867.3|SWISS-PROT:P13647
Sample 2	Keratin, type II cytoskeletal 1 OS=Homo sapiens OX=9606 GN=KRT1 PE=1 SV=6	sp|P04264|K2C1_HUMAN		SP-Human-022420_20200224.fasta	66040.3	1	48	86	114	0.0065	0.545	NKYEDEINKR	R	T	0.997	55.3	29.8	19.9	51.9	0	2	3	1	2	1308.65	764.5		13200000	268	277	Empty	TRUE	sp|P13647|K2C5_HUMAN,IPI:CON_00300725.7|SWISS-PROT:P02538,sp|P02538|K2C6A_HUMAN,IPI:CON_00009867.3|SWISS-PROT:P13647
Sample 2	Keratin, type II cytoskeletal 1 OS=Homo sapiens OX=9606 GN=KRT1 PE=1 SV=6	sp|P04264|K2C1_HUMAN		SP-Human-022420_20200224.fasta	66040.3	1	48	86	114	0.0065	0.545	NMQDMVEDYR	K	N	0.997	63.2	25	16.9	48.5	0	5	0	0	2	1316.52	1021		15600000	258	267	Empty	TRUE
Sample 2	Keratin, type II cytoskeletal 1 OS=Homo sapiens OX=9606 GN=KRT1 PE=1 SV=6	sp|P04264|K2C1_HUMAN		SP-Human-022420_20200224.fasta	66040.3	1	48	86	114	0.0065	0.545	NMQDMVEDYRNK	K	Y	0.765	21.6	25	14.4	11.4	0	1	0	0	2	1558.66	919		243016	258	269	Empty	TRUE
Sample 2	Keratin, type II cytoskeletal 1 OS=Homo sapiens OX=9606 GN=KRT1 PE=1 SV=6	sp|P04264|K2C1_HUMAN		SP-Human-022420_20200224.fasta	66040.3	1	48	86	114	0.0065	0.545	NSKIEISELNR	R	V	0.997	80.6	30.8	35.5	63.1	0	2	1	0	2	1302.7	984		5284810	393	403	Empty	TRUE
Sample 2	Keratin, type II cytoskeletal 1 OS=Homo sapiens OX=9606 GN=KRT1 PE=1 SV=6	sp|P04264|K2C1_HUMAN		SP-Human-022420_20200224.fasta	66040.3	1	48	86	114	0.0065	0.545	QISNLQQSISDAEQR	K	G	0.997	104	30.4	19.9	104	0	3	1	0	2	1716.85	1223.5		10300000	418	432	Empty	TRUE
Sample 2	Keratin, type II cytoskeletal 1 OS=Homo sapiens OX=9606 GN=KRT1 PE=1 SV=6	sp|P04264|K2C1_HUMAN		SP-Human-022420_20200224.fasta	66040.3	1	48	86	114	0.0065	0.545	QISNLQQSISDAEQRGENALK	K	D	0.985	39.8	31.1	15.5	39.8	0	0	1	0	2	2329.17	1322		10200000	418	438	Empty	TRUE
Sample 2	Keratin, type II cytoskeletal 1 OS=Homo sapiens OX=9606 GN=KRT1 PE=1 SV=6	sp|P04264|K2C1_HUMAN		SP-Human-022420_20200224.fasta	66040.3	1	48	86	114	0.0065	0.545	QISNLQQSISDAEQRGENALKDAK	K	N	0.622	18.6	30.6	14.2	18.6	0	0	1	0	2	2643.33	1328		3016250	418	441	Empty	TRUE
Sample 2	Keratin, type II cytoskeletal 1 OS=Homo sapiens OX=9606 GN=KRT1 PE=1 SV=6	sp|P04264|K2C1_HUMAN		SP-Human-022420_20200224.fasta	66040.3	1	48	86	114	0.0065	0.545	RTNAENEFVTIKK	K	D	0.997	52.3	28.6	16.3	52.3	0	0	1	0	2	1549.83	878		1043340	277	289	Empty	TRUE
Sample 2	Keratin, type II cytoskeletal 1 OS=Homo sapiens OX=9606 GN=KRT1 PE=1 SV=6	sp|P04264|K2C1_HUMAN		SP-Human-022420_20200224.fasta	66040.3	1	48	86	114	0.0065	0.545	SEIDNVKK	R	Q	0.725	21.5	29.1	20.4	15.4	0	1	0	0	2	932.505	664		633068	410	417	Empty	TRUE
Sample 2	Keratin, type II cytoskeletal 1 OS=Homo sapiens OX=9606 GN=KRT1 PE=1 SV=6	sp|P04264|K2C1_HUMAN		SP-Human-022420_20200224.fasta	66040.3	1	48	86	114	0.0065	0.545	SGGGFSSGSAGIINYQR	R	R	0.997	97	29.8	19.1	97	0	2	0	0	2	1657.79	1188.5		1933280	13	29	Empty	TRUE
Sample 2	Keratin, type II cytoskeletal 1 OS=Homo sapiens OX=9606 GN=KRT1 PE=1 SV=6	sp|P04264|K2C1_HUMAN		SP-Human-022420_20200224.fasta	66040.3	1	48	86	114	0.0065	0.545	SISISVAR	K	G	0.99	41.3	27.6	40	16.9	0	1	0	0	2	832.489	1021		14100000	75	82	Empty	TRUE
Sample 2	Keratin, type II cytoskeletal 1 OS=Homo sapiens OX=9606 GN=KRT1 PE=1 SV=6	sp|P04264|K2C1_HUMAN		SP-Human-022420_20200224.fasta	66040.3	1	48	86	114	0.0065	0.545	SKAEAESLYQSK	K	Y	0.997	79.7	29.3	25.2	72.5	0	2	1	0	2	1340.67	786		17900000	365	376	Empty	TRUE
Sample 2	Keratin, type II cytoskeletal 1 OS=Homo sapiens OX=9606 GN=KRT1 PE=1 SV=6	sp|P04264|K2C1_HUMAN		SP-Human-022420_20200224.fasta	66040.3	1	48	86	114	0.0065	0.545	SKAEAESLYQSKYEELQITAGR	K	H	0.997	80	31.1	18	80	0	0	2	1	2	2501.25	1202		8401230	365	386	Empty	TRUE
Sample 2	Keratin, type II cytoskeletal 1 OS=Homo sapiens OX=9606 GN=KRT1 PE=1 SV=6	sp|P04264|K2C1_HUMAN		SP-Human-022420_20200224.fasta	66040.3	1	48	86	114	0.0065	0.545	SLDLDSIIAEVK	R	A	0.997	82.9	29.5	29.7	71.4	0	5	1	0	2	1302.72	1437		59700000	344	355	Empty	TRUE
Sample 2	Keratin, type II cytoskeletal 1 OS=Homo sapiens OX=9606 GN=KRT1 PE=1 SV=6	sp|P04264|K2C1_HUMAN		SP-Human-022420_20200224.fasta	66040.3	1	48	86	114	0.0065	0.545	SLDLDSIIAEVKAQYEDIAQK	R	S	0.698	21.7	29.8	14.4	21.7	0	0	1	0	2	2349.22	1496		592646	344	364	Empty	TRUE
Sample 2	Keratin, type II cytoskeletal 1 OS=Homo sapiens OX=9606 GN=KRT1 PE=1 SV=6	sp|P04264|K2C1_HUMAN		SP-Human-022420_20200224.fasta	66040.3	1	48	86	114	0.0065	0.545	SLNNQFASFIDK	K	V	0.997	79.1	29.9	26	71.1	0	2	0	0	2	1383.69	1346		81600000	186	197	Empty	TRUE
Sample 2	Keratin, type II cytoskeletal 1 OS=Homo sapiens OX=9606 GN=KRT1 PE=1 SV=6	sp|P04264|K2C1_HUMAN		SP-Human-022420_20200224.fasta	66040.3	1	48	86	114	0.0065	0.545	SLNNQFASFIDKVR	K	F	0.992	40.7	29.5	15.5	40.7	0	0	1	0	2	1638.86	1349		1541760	186	199	Empty	TRUE
Sample 2	Keratin, type II cytoskeletal 1 OS=Homo sapiens OX=9606 GN=KRT1 PE=1 SV=6	sp|P04264|K2C1_HUMAN		SP-Human-022420_20200224.fasta	66040.3	1	48	86	114	0.0065	0.545	SLVNLGGSK	R	S	0.996	43.6	29.3	23	36.3	0	2	0	0	2	874.499	1043.5		12100000	66	74	Empty	TRUE
Sample 2	Keratin, type II cytoskeletal 1 OS=Homo sapiens OX=9606 GN=KRT1 PE=1 SV=6	sp|P04264|K2C1_HUMAN		SP-Human-022420_20200224.fasta	66040.3	1	48	86	114	0.0065	0.545	THNLEPYFESFINNLR	R	R	0.997	52.1	30.8	16.3	52.1	0	0	1	0	2	1993.98	1419		3169180	224	239	Empty	TRUE
Sample 2	Keratin, type II cytoskeletal 1 OS=Homo sapiens OX=9606 GN=KRT1 PE=1 SV=6	sp|P04264|K2C1_HUMAN		SP-Human-022420_20200224.fasta	66040.3	1	48	86	114	0.0065	0.545	TLLEGEESR	R	M	0.997	51.4	29.9	50.4	17.2	0	2	0	0	2	1033.52	931		23400000	484	492	Empty	TRUE
Sample 2	Keratin, type II cytoskeletal 1 OS=Homo sapiens OX=9606 GN=KRT1 PE=1 SV=6	sp|P04264|K2C1_HUMAN		SP-Human-022420_20200224.fasta	66040.3	1	48	86	114	0.0065	0.545	TNAENEFVTIK	R	K	0.997	81.3	29.7	22.8	76.7	0	3	0	0	2	1265.64	1176		8982920	278	288	Empty	TRUE
Sample 2	Keratin, type II cytoskeletal 1 OS=Homo sapiens OX=9606 GN=KRT1 PE=1 SV=6	sp|P04264|K2C1_HUMAN		SP-Human-022420_20200224.fasta	66040.3	1	48	86	114	0.0065	0.545	TNAENEFVTIKK	R	D	0.997	88.6	29.8	23.2	84	0	3	1	0	2	1393.73	988		20000000	278	289	Empty	TRUE
Sample 2	Keratin, type II cytoskeletal 1 OS=Homo sapiens OX=9606 GN=KRT1 PE=1 SV=6	sp|P04264|K2C1_HUMAN		SP-Human-022420_20200224.fasta	66040.3	1	48	86	114	0.0065	0.545	VDLQAK	K	L	0.5	21.8	29	31.6	0	0	1	0	0	2	673.388	731		1010610	299	304	Empty	TRUE
Sample 2	Keratin, type II cytoskeletal 1 OS=Homo sapiens OX=9606 GN=KRT1 PE=1 SV=6	sp|P04264|K2C1_HUMAN		SP-Human-022420_20200224.fasta	66040.3	1	48	86	114	0.0065	0.545	WELLQQVDTSTR	K	T	0.997	61.3	30.9	27.3	0	0	1	1	0	2	1475.75	1332.5		232000000	212	223	Empty	TRUE
Sample 2	Keratin, type II cytoskeletal 1 OS=Homo sapiens OX=9606 GN=KRT1 PE=1 SV=6	sp|P04264|K2C1_HUMAN		SP-Human-022420_20200224.fasta	66040.3	1	48	86	114	0.0065	0.545	YEELQITAGR	K	H	0.997	76.4	29.9	43.2	0	0	8	0	0	2	1179.6	1201		69200000	377	386	Empty	TRUE	IPI:CON_IPI00376379.3|SWISS-PROT:Q7Z794,sp|Q7Z794|K2C1B_HUMAN
Sample 2	Arginase-1 OS=Homo sapiens OX=9606 GN=ARG1 PE=1 SV=2	sp|P05089|ARGI1_HUMAN		SP-Human-022420_20200224.fasta	34736.1	1	4	4	4	0.0002	0.13	DVDPGEHYILK	R	T	0.627	24.8	28.9	14.6	24.8	0	1	0	0	2	1285.64	1063		752052	181	191	Empty	TRUE
Sample 2	Arginase-1 OS=Homo sapiens OX=9606 GN=ARG1 PE=1 SV=2	sp|P05089|ARGI1_HUMAN		SP-Human-022420_20200224.fasta	34736.1	1	4	4	4	0.0002	0.13	EGLYITEEIYK	R	T	0.997	45.1	29.7	15.8	45.1	0	1	0	0	2	1357.69	1326		4536630	256	266	Empty	TRUE
Sample 2	Arginase-1 OS=Homo sapiens OX=9606 GN=ARG1 PE=1 SV=2	sp|P05089|ARGI1_HUMAN		SP-Human-022420_20200224.fasta	34736.1	1	4	4	4	0.0002	0.13	GGVEEGPTVLR	R	K	0.668	21.8	28.1	22.6	13.6	0	1	0	0	2	1113.59	1004		2148800	22	32	Empty	TRUE
Sample 2	Arginase-1 OS=Homo sapiens OX=9606 GN=ARG1 PE=1 SV=2	sp|P05089|ARGI1_HUMAN		SP-Human-022420_20200224.fasta	34736.1	1	4	4	4	0.0002	0.13	YFSMTEVDR	K	L	0.997	61.6	25	26.3	52.2	0	1	0	0	2	1163.5	934		1149630	197	205	Empty	TRUE
Sample 2	Desmoplakin OS=Homo sapiens OX=9606 GN=DSP PE=1 SV=3	sp|P15924|DESP_HUMAN		SP-Human-022420_20200224.fasta	331781	1	33	36	36	0.0021	0.113	AELIVQPELK	R	Y	0.58	18.5	25	14.9	17.7	0	1	0	0	2	1139.67	1227		4531330	85	94	Empty	TRUE
Sample 2	Desmoplakin OS=Homo sapiens OX=9606 GN=DSP PE=1 SV=3	sp|P15924|DESP_HUMAN		SP-Human-022420_20200224.fasta	331781	1	33	36	36	0.0021	0.113	AISVPR	K	V	0.5	24.1	26.9	26.6	0	0	1	0	0	2	642.393	866		981135	155	160	Empty	TRUE
Sample 2	Desmoplakin OS=Homo sapiens OX=9606 GN=DSP PE=1 SV=3	sp|P15924|DESP_HUMAN		SP-Human-022420_20200224.fasta	331781	1	33	36	36	0.0021	0.113	ELDECFAQANDQMEILDSLIR	R	E	0.813	29	28.8	14.8	29	0	0	1	0	2	2526.15	1429		371252	106	126	Empty	TRUE
Sample 2	Desmoplakin OS=Homo sapiens OX=9606 GN=DSP PE=1 SV=3	sp|P15924|DESP_HUMAN		SP-Human-022420_20200224.fasta	331781	1	33	36	36	0.0021	0.113	FLDQNLQK	K	Y	0.736	26.4	29.2	27	14	0	1	0	0	2	1005.54	994		4242870	1057	1064	Empty	TRUE
Sample 2	Desmoplakin OS=Homo sapiens OX=9606 GN=DSP PE=1 SV=3	sp|P15924|DESP_HUMAN		SP-Human-022420_20200224.fasta	331781	1	33	36	36	0.0021	0.113	GIHNSIGDYR	R	W	0.994	44.7	28.3	15.8	44.7	0	1	0	0	2	1131.55	851		637083	223	232	Empty	TRUE
Sample 2	Desmoplakin OS=Homo sapiens OX=9606 GN=DSP PE=1 SV=3	sp|P15924|DESP_HUMAN		SP-Human-022420_20200224.fasta	331781	1	33	36	36	0.0021	0.113	GYFNEELSEILSDPSDDTK	R	G	0.997	48.2	28.4	16	48.2	0	1	0	0	2	2158.97	1428		447861	2395	2413	Empty	TRUE
Sample 2	Desmoplakin OS=Homo sapiens OX=9606 GN=DSP PE=1 SV=3	sp|P15924|DESP_HUMAN		SP-Human-022420_20200224.fasta	331781	1	33	36	36	0.0021	0.113	IEVLEEELR	K	L	0.997	57.6	28.6	42.2	32	0	1	0	0	2	1129.61	1277		2380850	1034	1042	Empty	TRUE
Sample 2	Desmoplakin OS=Homo sapiens OX=9606 GN=DSP PE=1 SV=3	sp|P15924|DESP_HUMAN		SP-Human-022420_20200224.fasta	331781	1	33	36	36	0.0021	0.113	IQSQFTDAQK	K	H	0.582	26.2	30.1	17.3	23.6	0	1	0	0	2	1165.58	839		425278	608	617	Empty	TRUE
Sample 2	Desmoplakin OS=Homo sapiens OX=9606 GN=DSP PE=1 SV=3	sp|P15924|DESP_HUMAN		SP-Human-022420_20200224.fasta	331781	1	33	36	36	0.0021	0.113	IVQLKPR	K	N	0.865	28	25	20.8	22	0	1	0	0	2	853.562	778		767185	445	451	Empty	TRUE
Sample 2	Desmoplakin OS=Homo sapiens OX=9606 GN=DSP PE=1 SV=3	sp|P15924|DESP_HUMAN		SP-Human-022420_20200224.fasta	331781	1	33	36	36	0.0021	0.113	KQQLEVELR	R	Q	0.646	17.6	28.1	15.6	16.2	0	1	0	0	2	1142.65	958		328987	1444	1452	Empty	TRUE
Sample 2	Desmoplakin OS=Homo sapiens OX=9606 GN=DSP PE=1 SV=3	sp|P15924|DESP_HUMAN		SP-Human-022420_20200224.fasta	331781	1	33	36	36	0.0021	0.113	LASLEELKR	K	Q	0.928	32.9	28.4	34	13.9	0	1	1	0	2	1058.62	1007.5		5670170	1076	1084	Empty	TRUE
Sample 2	Desmoplakin OS=Homo sapiens OX=9606 GN=DSP PE=1 SV=3	sp|P15924|DESP_HUMAN		SP-Human-022420_20200224.fasta	331781	1	33	36	36	0.0021	0.113	LGIYEAMK	K	I	0.984	39	28	23.9	30.6	0	1	0	0	2	940.481	979		1220530	2272	2279	Empty	TRUE
Sample 2	Desmoplakin OS=Homo sapiens OX=9606 GN=DSP PE=1 SV=3	sp|P15924|DESP_HUMAN		SP-Human-022420_20200224.fasta	331781	1	33	36	36	0.0021	0.113	LLQLQEQMR	R	A	0.863	31.5	30.6	29.3	17.1	0	1	0	0	2	1174.63	1029		1400780	142	150	Empty	TRUE
Sample 2	Desmoplakin OS=Homo sapiens OX=9606 GN=DSP PE=1 SV=3	sp|P15924|DESP_HUMAN		SP-Human-022420_20200224.fasta	331781	1	33	36	36	0.0021	0.113	LNDSILQATEQR	R	R	0.997	73.1	30.5	17.6	73.1	0	1	0	0	2	1387.72	1197		845458	1256	1267	Empty	TRUE
Sample 2	Desmoplakin OS=Homo sapiens OX=9606 GN=DSP PE=1 SV=3	sp|P15924|DESP_HUMAN		SP-Human-022420_20200224.fasta	331781	1	33	36	36	0.0021	0.113	LPVDIAYKR	R	G	0.55	15.1	25.9	20.7	0	0	1	0	0	2	1074.63	676		13700000	2386	2394	Empty	TRUE
Sample 2	Desmoplakin OS=Homo sapiens OX=9606 GN=DSP PE=1 SV=3	sp|P15924|DESP_HUMAN		SP-Human-022420_20200224.fasta	331781	1	33	36	36	0.0021	0.113	LPVEEAYK	R	R	0.99	43	28.4	37.3	21.5	0	1	0	0	2	948.504	945		815108	2310	2317	Empty	TRUE
Sample 2	Desmoplakin OS=Homo sapiens OX=9606 GN=DSP PE=1 SV=3	sp|P15924|DESP_HUMAN		SP-Human-022420_20200224.fasta	331781	1	33	36	36	0.0021	0.113	LPVEEAYKR	R	G	0.895	31	29.4	16.4	29.5	0	1	1	0	2	1104.6	848		2439530	2310	2318	Empty	TRUE
Sample 2	Desmoplakin OS=Homo sapiens OX=9606 GN=DSP PE=1 SV=3	sp|P15924|DESP_HUMAN		SP-Human-022420_20200224.fasta	331781	1	33	36	36	0.0021	0.113	LTEEETVCLDLDKVEAYR	R	C	0.896	31.8	30.4	15	31.8	0	0	1	0	2	2183.05	1340		1472000	791	808	Empty	TRUE
Sample 2	Desmoplakin OS=Homo sapiens OX=9606 GN=DSP PE=1 SV=3	sp|P15924|DESP_HUMAN		SP-Human-022420_20200224.fasta	331781	1	33	36	36	0.0021	0.113	NKYETEINITK	R	T	0.634	20.2	28.9	14.9	19.5	0	1	0	0	2	1352.71	958		518060	1208	1218	Empty	TRUE
Sample 2	Desmoplakin OS=Homo sapiens OX=9606 GN=DSP PE=1 SV=3	sp|P15924|DESP_HUMAN		SP-Human-022420_20200224.fasta	331781	1	33	36	36	0.0021	0.113	NLHSEISGKR	K	D	0.683	23.2	28.4	20.5	17.1	0	0	1	0	2	1140.61	694		562469	932	941	Empty	TRUE
Sample 2	Desmoplakin OS=Homo sapiens OX=9606 GN=DSP PE=1 SV=3	sp|P15924|DESP_HUMAN		SP-Human-022420_20200224.fasta	331781	1	33	36	36	0.0021	0.113	NQCTQVVQER	K	E	0.997	55.6	28.3	16.5	55.6	0	1	0	0	2	1261.6	754		594520	1803	1812	Empty	TRUE
Sample 2	Desmoplakin OS=Homo sapiens OX=9606 GN=DSP PE=1 SV=3	sp|P15924|DESP_HUMAN		SP-Human-022420_20200224.fasta	331781	1	33	36	36	0.0021	0.113	QEAFSIR	K	M	0.9	35.3	29	28.5	22.1	0	1	0	0	2	850.442	1033		2060980	309	315	Empty	TRUE
Sample 2	Desmoplakin OS=Homo sapiens OX=9606 GN=DSP PE=1 SV=3	sp|P15924|DESP_HUMAN		SP-Human-022420_20200224.fasta	331781	1	33	36	36	0.0021	0.113	QLLQEQESVK	R	Q	0.997	56.7	30.9	29.7	43.5	0	1	0	0	2	1201.64	934		1026890	1667	1676	Empty	TRUE
Sample 2	Desmoplakin OS=Homo sapiens OX=9606 GN=DSP PE=1 SV=3	sp|P15924|DESP_HUMAN		SP-Human-022420_20200224.fasta	331781	1	33	36	36	0.0021	0.113	QLQNIIQATSR	R	E	0.997	52	28.9	20.5	47.7	0	1	0	0	2	1271.71	1154		1433570	271	281	Empty	TRUE
Sample 2	Desmoplakin OS=Homo sapiens OX=9606 GN=DSP PE=1 SV=3	sp|P15924|DESP_HUMAN		SP-Human-022420_20200224.fasta	331781	1	33	36	36	0.0021	0.113	QQIQNDLNQWK	K	T	0.997	49.8	29.6	22.8	43.1	0	1	0	0	2	1414.71	1178		1460660	1858	1868	Empty	TRUE
Sample 2	Desmoplakin OS=Homo sapiens OX=9606 GN=DSP PE=1 SV=3	sp|P15924|DESP_HUMAN		SP-Human-022420_20200224.fasta	331781	1	33	36	36	0.0021	0.113	QVQNLVNK	R	S	0.653	19.8	26	15.5	18.6	0	1	0	0	2	942.537	798		6579440	434	441	Empty	TRUE
Sample 2	Desmoplakin OS=Homo sapiens OX=9606 GN=DSP PE=1 SV=3	sp|P15924|DESP_HUMAN		SP-Human-022420_20200224.fasta	331781	1	33	36	36	0.0021	0.113	SEADSDKNATILELR	R	S	0.563	18.2	30.5	14.1	18.2	0	0	1	0	2	1661.83	1148		1574750	1739	1753	Empty	TRUE
Sample 2	Desmoplakin OS=Homo sapiens OX=9606 GN=DSP PE=1 SV=3	sp|P15924|DESP_HUMAN		SP-Human-022420_20200224.fasta	331781	1	33	36	36	0.0021	0.113	SLLATMK	K	T	0.5	17	27.3	14.1	17	0	1	0	0	2	779.433	854		1052180	823	829	Empty	TRUE
Sample 2	Desmoplakin OS=Homo sapiens OX=9606 GN=DSP PE=1 SV=3	sp|P15924|DESP_HUMAN		SP-Human-022420_20200224.fasta	331781	1	33	36	36	0.0021	0.113	SNKPIILR	R	A	0.946	31	25	14.9	31	0	1	1	0	2	940.594	848		2843620	457	464	Empty	TRUE
Sample 2	Desmoplakin OS=Homo sapiens OX=9606 GN=DSP PE=1 SV=3	sp|P15924|DESP_HUMAN		SP-Human-022420_20200224.fasta	331781	1	33	36	36	0.0021	0.113	WLYDAK	K	R	0.5	38.9	28.9	23.9	30.4	0	1	0	0	2	795.404	1130		886191	901	906	Empty	TRUE
Sample 2	Desmoplakin OS=Homo sapiens OX=9606 GN=DSP PE=1 SV=3	sp|P15924|DESP_HUMAN		SP-Human-022420_20200224.fasta	331781	1	33	36	36	0.0021	0.113	YEVTSGGGGTSR	R	M	0.932	32.9	26.9	25.4	22.5	0	1	0	0	2	1170.54	726		743303	28	39	Empty	TRUE
Sample 2	Desmoplakin OS=Homo sapiens OX=9606 GN=DSP PE=1 SV=3	sp|P15924|DESP_HUMAN		SP-Human-022420_20200224.fasta	331781	1	33	36	36	0.0021	0.113	YGDGIQLTR	K	S	0.995	46.3	28.7	28.3	33.9	0	1	0	0	2	1022.53	1052		1349740	95	103	Empty	TRUE
Sample 2	Desmoplakin OS=Homo sapiens OX=9606 GN=DSP PE=1 SV=3	sp|P15924|DESP_HUMAN		SP-Human-022420_20200224.fasta	331781	1	33	36	36	0.0021	0.113	YIELLTR	R	S	0.9	37	25	26	26.3	0	1	0	0	2	907.525	1261		2781410	1003	1009	Empty	TRUE
Sample 2	Immunoglobulin heavy constant alpha 1 OS=Homo sapiens OX=9606 GN=IGHA1 PE=1 SV=2	sp|P01876|IGHA1_HUMAN		SP-Human-022420_20200224.fasta	37653.8	1	7	7	7	0.0004	0.224	DASGVTFTWTPSSGK	R	S	0.997	96.2	28.9	19	96.2	0	1	0	0	2	1540.73	1303		6837310	154	168	Empty	TRUE
Sample 2	Immunoglobulin heavy constant alpha 1 OS=Homo sapiens OX=9606 GN=IGHA1 PE=1 SV=2	sp|P01876|IGHA1_HUMAN		SP-Human-022420_20200224.fasta	37653.8	1	7	7	7	0.0004	0.224	QEPSQGTTTFAVTSILR	R	V	0.997	82.3	30	18.1	82.3	0	1	0	0	2	1835.95	1351		1494580	283	299	Empty	TRUE
Sample 2	Immunoglobulin heavy constant alpha 1 OS=Homo sapiens OX=9606 GN=IGHA1 PE=1 SV=2	sp|P01876|IGHA1_HUMAN		SP-Human-022420_20200224.fasta	37653.8	1	7	7	7	0.0004	0.224	SAVQGPPER	K	D	0.976	35.8	27.6	15.2	35.8	0	1	0	0	2	940.485	700		474914	169	177	Empty	TRUE
Sample 2	Immunoglobulin heavy constant alpha 1 OS=Homo sapiens OX=9606 GN=IGHA1 PE=1 SV=2	sp|P01876|IGHA1_HUMAN		SP-Human-022420_20200224.fasta	37653.8	1	7	7	7	0.0004	0.224	TFTCTAAYPESK	K	T	0.997	44.7	26.8	15.8	44.7	0	1	0	0	2	1375.62	956		2482050	201	212	Empty	TRUE
Sample 2	Immunoglobulin heavy constant alpha 1 OS=Homo sapiens OX=9606 GN=IGHA1 PE=1 SV=2	sp|P01876|IGHA1_HUMAN		SP-Human-022420_20200224.fasta	37653.8	1	7	7	7	0.0004	0.224	TPLTATLSK	K	S	0.993	40.4	28.2	16.7	39.2	0	1	0	0	2	931.546	1013		9664790	213	221	Empty	TRUE
Sample 2	Immunoglobulin heavy constant alpha 1 OS=Homo sapiens OX=9606 GN=IGHA1 PE=1 SV=2	sp|P01876|IGHA1_HUMAN		SP-Human-022420_20200224.fasta	37653.8	1	7	7	7	0.0004	0.224	VAAEDWK	R	K	0.9	41.7	30.5	19.9	37.3	0	1	0	0	2	818.404	874		1358410	300	306	Empty	TRUE
Sample 2	Immunoglobulin heavy constant alpha 1 OS=Homo sapiens OX=9606 GN=IGHA1 PE=1 SV=2	sp|P01876|IGHA1_HUMAN		SP-Human-022420_20200224.fasta	37653.8	1	7	7	7	0.0004	0.224	WLQGSQELPR	R	E	0.997	62.2	28.6	22.4	56.7	0	1	0	0	2	1213.63	1151		8499390	264	273	Empty	TRUE
Sample 2	Myelin proteolipid protein OS=Homo sapiens OX=9606 GN=PLP1 PE=1 SV=2	sp|P60201|MYPR_HUMAN		SP-Human-022420_20200224.fasta	30077.7	0.944	2	2	2	0.0001	0.0866	GLSATVTGGQK	K	G	0.742	24.5	29.6	25.4	13.7	0	1	0	0	2	1018.55	824		379552	112	122	Empty	TRUE
Sample 2	Myelin proteolipid protein OS=Homo sapiens OX=9606 GN=PLP1 PE=1 SV=2	sp|P60201|MYPR_HUMAN		SP-Human-022420_20200224.fasta	30077.7	0.944	2	2	2	0.0001	0.0866	TSASIGSLCADAR	K	M	0.636	21.6	29	14.3	21.6	0	1	0	0	2	1308.62	1049		2824560	193	205	Empty	TRUE
Sample 2	Tax_Id=9606 Gene_Symbol=KRT10 Keratin, type I cytoskeletal 10	IPI:CON_00009865.2|SWISS-PROT:P13645,sp|P13645|K1C10_HUMAN		SP-Human-022420_20200224.fasta	58828.8	1	35	70	85	0.0049	0.499	ADLEMQIESLTEELAYLK	K	K	0.997	93.1	30.9	21.7	90.3	0	1	2	0	2	2112.04	1511		30700000	267	284	Blue	TRUE
Sample 2	Tax_Id=9606 Gene_Symbol=KRT10 Keratin, type I cytoskeletal 10	IPI:CON_00009865.2|SWISS-PROT:P13645,sp|P13645|K1C10_HUMAN		SP-Human-022420_20200224.fasta	58828.8	1	35	70	85	0.0049	0.499	ADLEMQIESLTEELAYLKK	K	N	0.997	91.9	30.4	18.7	91.9	0	1	2	0	2	2240.14	1465		2613860	267	285	Blue	TRUE
Sample 2	Tax_Id=9606 Gene_Symbol=KRT10 Keratin, type I cytoskeletal 10	IPI:CON_00009865.2|SWISS-PROT:P13645,sp|P13645|K1C10_HUMAN		SP-Human-022420_20200224.fasta	58828.8	1	35	70	85	0.0049	0.499	AETECQNTEYQQLLDIK	R	I	0.997	115	29.7	22	113	0	2	1	0	2	2082.97	1321		141000000	423	439	Blue	TRUE
Sample 2	Tax_Id=9606 Gene_Symbol=KRT10 Keratin, type I cytoskeletal 10	IPI:CON_00009865.2|SWISS-PROT:P13645,sp|P13645|K1C10_HUMAN		SP-Human-022420_20200224.fasta	58828.8	1	35	70	85	0.0049	0.499	ALEESNYELEGK	R	I	0.997	72.8	28.6	17.5	72.8	0	2	0	0	2	1381.65	1060.5		1117840	166	177	Blue	TRUE
Sample 2	Tax_Id=9606 Gene_Symbol=KRT10 Keratin, type I cytoskeletal 10	IPI:CON_00009865.2|SWISS-PROT:P13645,sp|P13645|K1C10_HUMAN		SP-Human-022420_20200224.fasta	58828.8	1	35	70	85	0.0049	0.499	DAEAWFNEK	K	S	0.997	43	25.5	15.8	42.9	0	1	0	0	2	1109.49	1270		95000000	335	343	Blue	TRUE
Sample 2	Tax_Id=9606 Gene_Symbol=KRT10 Keratin, type I cytoskeletal 10	IPI:CON_00009865.2|SWISS-PROT:P13645,sp|P13645|K1C10_HUMAN		SP-Human-022420_20200224.fasta	58828.8	1	35	70	85	0.0049	0.499	DYSKYYK	R	T	0.9	31.8	27.2	21.5	25.3	0	1	0	0	2	966.457	846		1624550	195	201	Blue	TRUE
Sample 2	Tax_Id=9606 Gene_Symbol=KRT10 Keratin, type I cytoskeletal 10	IPI:CON_00009865.2|SWISS-PROT:P13645,sp|P13645|K1C10_HUMAN		SP-Human-022420_20200224.fasta	58828.8	1	35	70	85	0.0049	0.499	ELTTEIDNNIEQISSYK	K	S	0.997	93.2	30.7	18.8	93.2	0	3	2	0	2	1996.97	1299		75200000	346	362	Blue	TRUE
Sample 2	Tax_Id=9606 Gene_Symbol=KRT10 Keratin, type I cytoskeletal 10	IPI:CON_00009865.2|SWISS-PROT:P13645,sp|P13645|K1C10_HUMAN		SP-Human-022420_20200224.fasta	58828.8	1	35	70	85	0.0049	0.499	ELTTEIDNNIEQISSYKSEITELR	K	R	0.94	37.9	31.1	15.4	0	0	0	1	0	2	2826.39	1388		1066430	346	369	Blue	TRUE
Sample 2	Tax_Id=9606 Gene_Symbol=KRT10 Keratin, type I cytoskeletal 10	IPI:CON_00009865.2|SWISS-PROT:P13645,sp|P13645|K1C10_HUMAN		SP-Human-022420_20200224.fasta	58828.8	1	35	70	85	0.0049	0.499	GSLGGGFSSGGFSGGSFSR	K	G	0.565	17.2	27.7	21.5	9.81	0	1	0	0	2	1707.77	1285		1793920	41	59	Blue	TRUE
Sample 2	Tax_Id=9606 Gene_Symbol=KRT10 Keratin, type I cytoskeletal 10	IPI:CON_00009865.2|SWISS-PROT:P13645,sp|P13645|K1C10_HUMAN		SP-Human-022420_20200224.fasta	58828.8	1	35	70	85	0.0049	0.499	HGNSHQGEPR	K	D	0.997	44.6	26.1	15.8	44.6	0	1	0	0	2	1118.51	544		544344	185	194	Blue	TRUE
Sample 2	Tax_Id=9606 Gene_Symbol=KRT10 Keratin, type I cytoskeletal 10	IPI:CON_00009865.2|SWISS-PROT:P13645,sp|P13645|K1C10_HUMAN		SP-Human-022420_20200224.fasta	58828.8	1	35	70	85	0.0049	0.499	IKEWYEK	K	H	0.9	40.2	28.5	47	8.62	0	2	2	0	2	995.52	932.5		30500000	178	184	Blue	TRUE
Sample 2	Tax_Id=9606 Gene_Symbol=KRT10 Keratin, type I cytoskeletal 10	IPI:CON_00009865.2|SWISS-PROT:P13645,sp|P13645|K1C10_HUMAN		SP-Human-022420_20200224.fasta	58828.8	1	35	70	85	0.0049	0.499	IRLENEIQTYR	K	S	0.997	65.1	29.7	28.3	53.9	0	1	2	0	2	1434.77	1097		32000000	440	450	Blue	TRUE
Sample 2	Tax_Id=9606 Gene_Symbol=KRT10 Keratin, type I cytoskeletal 10	IPI:CON_00009865.2|SWISS-PROT:P13645,sp|P13645|K1C10_HUMAN		SP-Human-022420_20200224.fasta	58828.8	1	35	70	85	0.0049	0.499	KDAEAWFNEK	R	S	0.997	67.6	28.8	31.9	53	0	1	1	0	2	1237.58	1072.5		11800000	334	343	Blue	TRUE
Sample 2	Tax_Id=9606 Gene_Symbol=KRT10 Keratin, type I cytoskeletal 10	IPI:CON_00009865.2|SWISS-PROT:P13645,sp|P13645|K1C10_HUMAN		SP-Human-022420_20200224.fasta	58828.8	1	35	70	85	0.0049	0.499	KNHEEEMKDLR	K	N	0.881	32.7	29	22	25.7	0	0	1	0	2	1428.69	691		1094240	285	295	Blue	TRUE
Sample 2	Tax_Id=9606 Gene_Symbol=KRT10 Keratin, type I cytoskeletal 10	IPI:CON_00009865.2|SWISS-PROT:P13645,sp|P13645|K1C10_HUMAN		SP-Human-022420_20200224.fasta	58828.8	1	35	70	85	0.0049	0.499	LAADDFR	R	L	0.9	36.5	29.1	22.6	29.2	0	2	0	0	2	807.4	982.5		3967770	229	235	Blue	TRUE	IPI:CON_6016413|SWISS-PROT:Q15323,IPI:CON_IPI00217963.3|SWISS-PROT:P08779,IPI:CON_6686299|SWISS-PROT:Q14525,IPI:CON_109456|TREMBL:Q9UE12,IPI:CON_6685565|SWISS-PROT:O76013,IPI:CON_IPI00450768.7|SWISS-PROT:Q04695,sp|Q15323|K1H1_HUMAN,IPI:CON_00217963.3|SWISS-PROT:P08779,sp|O76013|KRT36_HUMAN,sp|P08779|K1C16_HUMAN,sp|P02533|K1C14_HUMAN,sp|Q04695|K1C17_HUMAN,sp|Q14525|KT33B_HUMAN,IPI:CON_00384444.5|S…
Sample 2	Tax_Id=9606 Gene_Symbol=KRT10 Keratin, type I cytoskeletal 10	IPI:CON_00009865.2|SWISS-PROT:P13645,sp|P13645|K1C10_HUMAN		SP-Human-022420_20200224.fasta	58828.8	1	35	70	85	0.0049	0.499	LASYLDK	R	V	0.9	37.5	26.4	22.1	30.7	0	2	0	0	2	809.44	941		15800000	157	163	Blue	TRUE	IPI:CON_IPI00217963.3|SWISS-PROT:P08779,IPI:CON_00217963.3|SWISS-PROT:P08779,sp|P08779|K1C16_HUMAN,sp|P02533|K1C14_HUMAN,sp|Q04695|K1C17_HUMAN,IPI:CON_IPI00450768.7|SWISS-PROT:Q04695,IPI:CON_00384444.5|SWISS-PROT:P02533
Sample 2	Tax_Id=9606 Gene_Symbol=KRT10 Keratin, type I cytoskeletal 10	IPI:CON_00009865.2|SWISS-PROT:P13645,sp|P13645|K1C10_HUMAN		SP-Human-022420_20200224.fasta	58828.8	1	35	70	85	0.0049	0.499	LASYLDKVR	R	A	0.997	59.2	26.1	27.7	48.2	0	2	1	0	2	1064.61	992		67300000	157	165	Blue	TRUE	IPI:CON_IPI00217963.3|SWISS-PROT:P08779,IPI:CON_00217963.3|SWISS-PROT:P08779,sp|P08779|K1C16_HUMAN,sp|P02533|K1C14_HUMAN,sp|Q04695|K1C17_HUMAN,IPI:CON_IPI00450768.7|SWISS-PROT:Q04695,IPI:CON_00384444.5|SWISS-PROT:P02533
Sample 2	Tax_Id=9606 Gene_Symbol=KRT10 Keratin, type I cytoskeletal 10	IPI:CON_00009865.2|SWISS-PROT:P13645,sp|P13645|K1C10_HUMAN		SP-Human-022420_20200224.fasta	58828.8	1	35	70	85	0.0049	0.499	LENEIQTYR	R	S	0.997	49.5	29.5	32.8	32.8	0	1	0	0	2	1165.58	964		4177930	442	450	Blue	TRUE
Sample 2	Tax_Id=9606 Gene_Symbol=KRT10 Keratin, type I cytoskeletal 10	IPI:CON_00009865.2|SWISS-PROT:P13645,sp|P13645|K1C10_HUMAN		SP-Human-022420_20200224.fasta	58828.8	1	35	70	85	0.0049	0.499	LKYENEVALR	R	Q	0.997	67.4	28.1	36.1	48.6	0	2	1	0	2	1234.68	980		23000000	236	245	Blue	TRUE
Sample 2	Tax_Id=9606 Gene_Symbol=KRT10 Keratin, type I cytoskeletal 10	IPI:CON_00009865.2|SWISS-PROT:P13645,sp|P13645|K1C10_HUMAN		SP-Human-022420_20200224.fasta	58828.8	1	35	70	85	0.0049	0.499	NHEEEMKDLR	K	N	0.994	39.1	26	22.8	31.7	0	0	1	0	2	1300.6	734		1386090	286	295	Blue	TRUE
Sample 2	Tax_Id=9606 Gene_Symbol=KRT10 Keratin, type I cytoskeletal 10	IPI:CON_00009865.2|SWISS-PROT:P13645,sp|P13645|K1C10_HUMAN		SP-Human-022420_20200224.fasta	58828.8	1	35	70	85	0.0049	0.499	NVSTGDVNVEMNAAPGVDLTQLLNNMR	R	S	0.997	76.4	31	17.8	76.4	0	0	3	0	2	2888.39	1386		24400000	296	322	Blue	TRUE
Sample 2	Tax_Id=9606 Gene_Symbol=KRT10 Keratin, type I cytoskeletal 10	IPI:CON_00009865.2|SWISS-PROT:P13645,sp|P13645|K1C10_HUMAN		SP-Human-022420_20200224.fasta	58828.8	1	35	70	85	0.0049	0.499	QSLEASLAETEGR	K	Y	0.997	82.1	29.9	31	69.3	0	3	1	0	2	1390.68	1200.5		16900000	387	399	Blue	TRUE
Sample 2	Tax_Id=9606 Gene_Symbol=KRT10 Keratin, type I cytoskeletal 10	IPI:CON_00009865.2|SWISS-PROT:P13645,sp|P13645|K1C10_HUMAN		SP-Human-022420_20200224.fasta	58828.8	1	35	70	85	0.0049	0.499	QSVEADINGLR	R	R	0.997	82.4	29.5	36.9	63.6	0	2	0	0	2	1201.62	1198.5		33400000	246	256	Blue	TRUE
Sample 2	Tax_Id=9606 Gene_Symbol=KRT10 Keratin, type I cytoskeletal 10	IPI:CON_00009865.2|SWISS-PROT:P13645,sp|P13645|K1C10_HUMAN		SP-Human-022420_20200224.fasta	58828.8	1	35	70	85	0.0049	0.499	QSVEADINGLRR	R	V	0.987	39.3	30.4	30	24.8	0	4	4	0	2	1358.7	1086.5		76600000	246	257	Blue	TRUE
Sample 2	Tax_Id=9606 Gene_Symbol=KRT10 Keratin, type I cytoskeletal 10	IPI:CON_00009865.2|SWISS-PROT:P13645,sp|P13645|K1C10_HUMAN		SP-Human-022420_20200224.fasta	58828.8	1	35	70	85	0.0049	0.499	RVLDELTLTK	R	A	0.997	51	26.4	37	30.2	0	1	1	0	2	1187.7	1147.5		4547830	257	266	Blue	TRUE
Sample 2	Tax_Id=9606 Gene_Symbol=KRT10 Keratin, type I cytoskeletal 10	IPI:CON_00009865.2|SWISS-PROT:P13645,sp|P13645|K1C10_HUMAN		SP-Human-022420_20200224.fasta	58828.8	1	35	70	85	0.0049	0.499	SEITELR	K	R	0.9	38.5	29.9	27.5	26.4	0	1	0	0	2	847.452	949		6101870	363	369	Blue	TRUE
Sample 2	Tax_Id=9606 Gene_Symbol=KRT10 Keratin, type I cytoskeletal 10	IPI:CON_00009865.2|SWISS-PROT:P13645,sp|P13645|K1C10_HUMAN		SP-Human-022420_20200224.fasta	58828.8	1	35	70	85	0.0049	0.499	SEITELRR	K	N	0.989	39.2	29.2	24.6	30.1	0	1	1	0	2	1003.55	833		73600000	363	370	Blue	TRUE
Sample 2	Tax_Id=9606 Gene_Symbol=KRT10 Keratin, type I cytoskeletal 10	IPI:CON_00009865.2|SWISS-PROT:P13645,sp|P13645|K1C10_HUMAN		SP-Human-022420_20200224.fasta	58828.8	1	35	70	85	0.0049	0.499	SGGGGGGGGCGGGGGVSSLR	R	I	0.997	98.2	25.5	19.1	98.2	0	1	0	0	2	1549.68	799		691243	16	35	Blue	TRUE
Sample 2	Tax_Id=9606 Gene_Symbol=KRT10 Keratin, type I cytoskeletal 10	IPI:CON_00009865.2|SWISS-PROT:P13645,sp|P13645|K1C10_HUMAN		SP-Human-022420_20200224.fasta	58828.8	1	35	70	85	0.0049	0.499	SKELTTEIDNNIEQISSYK	K	S	0.997	90.4	31	20	0.23	0	3	3	0	2	2213.08	1243		8519120	344	362	Blue	TRUE
Sample 2	Tax_Id=9606 Gene_Symbol=KRT10 Keratin, type I cytoskeletal 10	IPI:CON_00009865.2|SWISS-PROT:P13645,sp|P13645|K1C10_HUMAN		SP-Human-022420_20200224.fasta	58828.8	1	35	70	85	0.0049	0.499	SLLEGEGSSGGGGR	R	G	0.997	67.9	29.1	25.3	59.9	0	1	0	0	2	1262.6	899		10400000	451	464	Blue	TRUE
Sample 2	Tax_Id=9606 Gene_Symbol=KRT10 Keratin, type I cytoskeletal 10	IPI:CON_00009865.2|SWISS-PROT:P13645,sp|P13645|K1C10_HUMAN		SP-Human-022420_20200224.fasta	58828.8	1	35	70	85	0.0049	0.499	SQYEQLAEQNR	R	K	0.997	67	29.1	17.2	67	0	1	1	0	2	1365.64	901		17100000	323	333	Blue	TRUE
Sample 2	Tax_Id=9606 Gene_Symbol=KRT10 Keratin, type I cytoskeletal 10	IPI:CON_00009865.2|SWISS-PROT:P13645,sp|P13645|K1C10_HUMAN		SP-Human-022420_20200224.fasta	58828.8	1	35	70	85	0.0049	0.499	SQYEQLAEQNRK	R	D	0.997	65.5	30.4	19.2	63.4	0	2	2	0	2	1493.73	815		19100000	323	334	Blue	TRUE
Sample 2	Tax_Id=9606 Gene_Symbol=KRT10 Keratin, type I cytoskeletal 10	IPI:CON_00009865.2|SWISS-PROT:P13645,sp|P13645|K1C10_HUMAN		SP-Human-022420_20200224.fasta	58828.8	1	35	70	85	0.0049	0.499	TIDDLK	K	N	0.5	31.2	30.4	33.5	0	0	1	0	0	2	704.383	829		1233110	202	207	Blue	TRUE
Sample 2	Tax_Id=9606 Gene_Symbol=KRT10 Keratin, type I cytoskeletal 10	IPI:CON_00009865.2|SWISS-PROT:P13645,sp|P13645|K1C10_HUMAN		SP-Human-022420_20200224.fasta	58828.8	1	35	70	85	0.0049	0.499	VLDELTLTK	R	A	0.997	71.2	26	18.9	69.7	0	2	0	0	2	1031.6	1241		19000000	258	266	Blue	TRUE
Sample 2	Tax_Id=9606 Gene_Symbol=KRT10 Keratin, type I cytoskeletal 10	IPI:CON_00009865.2|SWISS-PROT:P13645,sp|P13645|K1C10_HUMAN		SP-Human-022420_20200224.fasta	58828.8	1	35	70	85	0.0049	0.499	VTMQNLNDR	K	L	0.997	59.5	29.1	21.6	54.6	0	4	0	0	2	1106.53	793.5		11400000	148	156	Blue	TRUE	IPI:CON_IPI00217963.3|SWISS-PROT:P08779,IPI:CON_00217963.3|SWISS-PROT:P08779,sp|P08779|K1C16_HUMAN,sp|P02533|K1C14_HUMAN,IPI:CON_00384444.5|SWISS-PROT:P02533
Sample 2	Tax_Id=9606 Gene_Symbol=KRT10 Keratin, type I cytoskeletal 10	IPI:CON_00009865.2|SWISS-PROT:P13645,sp|P13645|K1C10_HUMAN		SP-Human-022420_20200224.fasta	58828.8	1	35	70	85	0.0049	0.499	YENEVALR	K	Q	0.99	42.3	28.9	22.2	35.8	0	1	0	0	2	993.5	927		39300000	238	245	Blue	TRUE
Sample 2	Cornifin-B OS=Homo sapiens OX=9606 GN=SPRR1B PE=1 SV=2	sp|P22528|SPR1B_HUMAN		SP-Human-022420_20200224.fasta	9886.7	0.979	2	2	2	0.0001	0.247	QPCQPPPQEPCIPK	K	T	0.803	27.5	29.4	14.7	27.5	0	1	0	0	2	1675.79	968		948573	23	36	Empty	TRUE
Sample 2	Cornifin-B OS=Homo sapiens OX=9606 GN=SPRR1B PE=1 SV=2	sp|P22528|SPR1B_HUMAN		SP-Human-022420_20200224.fasta	9886.7	0.979	2	2	2	0.0001	0.247	VPEPCQPK	K	V	0.709	21.1	27.1	14.3	0.8	0	1	0	0	2	954.471	723		514688	53	60	Empty	TRUE
Sample 2	Catalase OS=Homo sapiens OX=9606 GN=CAT PE=1 SV=3	sp|P04040|CATA_HUMAN		SP-Human-022420_20200224.fasta	59756.5	0.954	2	2	3	0.0002	0.038	LSQEDPDYGIR	R	D	0.817	29.1	28.8	26.4	17.5	0	2	0	0	2	1292.61	1001.5		684794	253	263	Empty	TRUE
Sample 2	Catalase OS=Homo sapiens OX=9606 GN=CAT PE=1 SV=3	sp|P04040|CATA_HUMAN		SP-Human-022420_20200224.fasta	59756.5	0.954	2	2	3	0.0002	0.038	NLSVEDAAR	K	L	0.748	25	29.8	28.9	10.7	0	1	0	0	2	974.49	905		916055	244	252	Empty	TRUE
Sample 2	Tax_Id=9606 Gene_Symbol=KRT17 Keratin, type I cytoskeletal 17	IPI:CON_IPI00450768.7|SWISS-PROT:Q04695,sp|Q04695|K1C17_HUMAN		SP-Human-022420_20200224.fasta	48106.7	1	9	10	10	0.0006	0.458	ALEEANTELEVK	R	I	0.997	67.9	30.8	33.1	0	0	1	0	0	2	1345.68	1065		1269800	104	115	Blue	TRUE
Sample 2	Tax_Id=9606 Gene_Symbol=KRT17 Keratin, type I cytoskeletal 17	IPI:CON_IPI00450768.7|SWISS-PROT:Q04695,sp|Q04695|K1C17_HUMAN		SP-Human-022420_20200224.fasta	48106.7	1	9	10	10	0.0006	0.458	DAEDWFFSK	K	T	0.997	56.6	25	16.5	56.6	0	1	0	0	2	1144.49	1392		2289380	270	278	Blue	TRUE
Sample 2	Tax_Id=9606 Gene_Symbol=KRT17 Keratin, type I cytoskeletal 17	IPI:CON_IPI00450768.7|SWISS-PROT:Q04695,sp|Q04695|K1C17_HUMAN		SP-Human-022420_20200224.fasta	48106.7	1	9	10	10	0.0006	0.458	DYSQYYR	R	T	0.727	19.6	25	14.2	19.6	0	1	0	0	2	994.426	1011		2397120	130	136	Blue	TRUE
Sample 2	Tax_Id=9606 Gene_Symbol=KRT17 Keratin, type I cytoskeletal 17	IPI:CON_IPI00450768.7|SWISS-PROT:Q04695,sp|Q04695|K1C17_HUMAN		SP-Human-022420_20200224.fasta	48106.7	1	9	10	10	0.0006	0.458	EVATNSELVQSGK	R	S	0.997	74.3	30.8	23.9	68.1	0	2	0	0	2	1361.69	926.5		13900000	285	297	Blue	FALSE	sp|P02533|K1C14_HUMAN,IPI:CON_00384444.5|SWISS-PROT:P02533
Sample 2	Tax_Id=9606 Gene_Symbol=KRT17 Keratin, type I cytoskeletal 17	IPI:CON_IPI00450768.7|SWISS-PROT:Q04695,sp|Q04695|K1C17_HUMAN		SP-Human-022420_20200224.fasta	48106.7	1	9	10	10	0.0006	0.458	GQVGGEINVEMDAAPGVDLSR	R	I	0.997	89.8	30.3	18.6	89.8	0	1	1	0	2	2130.01	1254.5		3953740	231	251	Blue	TRUE
Sample 2	Tax_Id=9606 Gene_Symbol=KRT17 Keratin, type I cytoskeletal 17	IPI:CON_IPI00450768.7|SWISS-PROT:Q04695,sp|Q04695|K1C17_HUMAN		SP-Human-022420_20200224.fasta	48106.7	1	9	10	10	0.0006	0.458	ILLDVK	K	T	0.5	43.5	26.4	44.1	15.1	0	1	0	0	2	700.461	1126		1729430	369	374	Blue	FALSE	sp|P02533|K1C14_HUMAN,IPI:CON_00384444.5|SWISS-PROT:P02533
Sample 2	Tax_Id=9606 Gene_Symbol=KRT17 Keratin, type I cytoskeletal 17	IPI:CON_IPI00450768.7|SWISS-PROT:Q04695,sp|Q04695|K1C17_HUMAN		SP-Human-022420_20200224.fasta	48106.7	1	9	10	10	0.0006	0.458	ILNEMR	R	D	0.5	32.8	31.8	34.7	0	0	1	0	0	2	775.413	884		1762190	252	257	Blue	FALSE	IPI:CON_IPI00217963.3|SWISS-PROT:P08779,IPI:CON_00217963.3|SWISS-PROT:P08779,sp|P08779|K1C16_HUMAN,sp|P02533|K1C14_HUMAN,IPI:CON_00384444.5|SWISS-PROT:P02533
Sample 2	Tax_Id=9606 Gene_Symbol=KRT17 Keratin, type I cytoskeletal 17	IPI:CON_IPI00450768.7|SWISS-PROT:Q04695,sp|Q04695|K1C17_HUMAN		SP-Human-022420_20200224.fasta	48106.7	1	9	10	10	0.0006	0.458	ILNEMRDQYEK	R	M	0.997	57.9	29.6	31.6	42.9	0	2	0	0	2	1438.7	857		5396270	252	262	Blue	FALSE	sp|P02533|K1C14_HUMAN,IPI:CON_00384444.5|SWISS-PROT:P02533
Sample 2	Tax_Id=9606 Gene_Symbol=KRT17 Keratin, type I cytoskeletal 17	IPI:CON_IPI00450768.7|SWISS-PROT:Q04695,sp|Q04695|K1C17_HUMAN		SP-Human-022420_20200224.fasta	48106.7	1	9	10	10	0.0006	0.458	IRDWYQR	K	Q	0.9	39	28.7	26.6	27.8	0	0	1	0	2	1036.53	930		3871060	116	122	Blue	FALSE	IPI:CON_IPI00217963.3|SWISS-PROT:P08779,IPI:CON_00217963.3|SWISS-PROT:P08779,sp|P08779|K1C16_HUMAN,sp|P02533|K1C14_HUMAN,IPI:CON_00384444.5|SWISS-PROT:P02533
Sample 2	Tax_Id=9606 Gene_Symbol=KRT17 Keratin, type I cytoskeletal 17	IPI:CON_IPI00450768.7|SWISS-PROT:Q04695,sp|Q04695|K1C17_HUMAN		SP-Human-022420_20200224.fasta	48106.7	1	9	10	10	0.0006	0.458	LAADDFR	R	T	0.9	36.5	29.1	22.6	29.2	0	2	0	0	2	807.4	982.5		3967770	164	170	Blue	FALSE	IPI:CON_6016413|SWISS-PROT:Q15323,IPI:CON_IPI00217963.3|SWISS-PROT:P08779,IPI:CON_6686299|SWISS-PROT:Q14525,IPI:CON_109456|TREMBL:Q9UE12,IPI:CON_6685565|SWISS-PROT:O76013,IPI:CON_00009865.2|SWISS-PROT:P13645,sp|Q15323|K1H1_HUMAN,IPI:CON_00217963.3|SWISS-PROT:P08779,sp|O76013|KRT36_HUMAN,sp|P08779|K1C16_HUMAN,sp|P02533|K1C14_HUMAN,sp|P13645|K1C10_HUMAN,sp|Q14525|KT33B_HUMAN,IPI:CON_00384444.5|SWIS…
Sample 2	Tax_Id=9606 Gene_Symbol=KRT17 Keratin, type I cytoskeletal 17	IPI:CON_IPI00450768.7|SWISS-PROT:Q04695,sp|Q04695|K1C17_HUMAN		SP-Human-022420_20200224.fasta	48106.7	1	9	10	10	0.0006	0.458	LASYLDK	R	V	0.9	37.5	26.4	22.1	30.7	0	2	0	0	2	809.44	941		15800000	95	101	Blue	TRUE	IPI:CON_IPI00217963.3|SWISS-PROT:P08779,IPI:CON_00217963.3|SWISS-PROT:P08779,sp|P08779|K1C16_HUMAN,sp|P02533|K1C14_HUMAN,IPI:CON_00009865.2|SWISS-PROT:P13645,sp|P13645|K1C10_HUMAN,IPI:CON_00384444.5|SWISS-PROT:P02533
Sample 2	Tax_Id=9606 Gene_Symbol=KRT17 Keratin, type I cytoskeletal 17	IPI:CON_IPI00450768.7|SWISS-PROT:Q04695,sp|Q04695|K1C17_HUMAN		SP-Human-022420_20200224.fasta	48106.7	1	9	10	10	0.0006	0.458	LASYLDKVR	R	A	0.997	59.2	26.1	27.7	48.2	0	2	1	0	2	1064.61	992		67300000	95	103	Blue	FALSE	IPI:CON_IPI00217963.3|SWISS-PROT:P08779,IPI:CON_00217963.3|SWISS-PROT:P08779,sp|P08779|K1C16_HUMAN,sp|P02533|K1C14_HUMAN,IPI:CON_00009865.2|SWISS-PROT:P13645,sp|P13645|K1C10_HUMAN,IPI:CON_00384444.5|SWISS-PROT:P02533
Sample 2	Tax_Id=9606 Gene_Symbol=KRT17 Keratin, type I cytoskeletal 17	IPI:CON_IPI00450768.7|SWISS-PROT:Q04695,sp|Q04695|K1C17_HUMAN		SP-Human-022420_20200224.fasta	48106.7	1	9	10	10	0.0006	0.458	LEQEIATYR	R	R	0.997	67.8	29.8	30.4	54.7	0	1	0	0	2	1122.58	982		6558710	377	385	Blue	FALSE	IPI:CON_IPI00217963.3|SWISS-PROT:P08779,IPI:CON_00217963.3|SWISS-PROT:P08779,sp|P08779|K1C16_HUMAN,sp|P02533|K1C14_HUMAN,IPI:CON_00384444.5|SWISS-PROT:P02533
Sample 2	Tax_Id=9606 Gene_Symbol=KRT17 Keratin, type I cytoskeletal 17	IPI:CON_IPI00450768.7|SWISS-PROT:Q04695,sp|Q04695|K1C17_HUMAN		SP-Human-022420_20200224.fasta	48106.7	1	9	10	10	0.0006	0.458	LEQEIATYRR	R	L	0.566	17.8	30	19.5	12.4	0	0	1	0	2	1278.68	868		700427	377	386	Blue	FALSE	IPI:CON_IPI00217963.3|SWISS-PROT:P08779,IPI:CON_00217963.3|SWISS-PROT:P08779,sp|P08779|K1C16_HUMAN,sp|P02533|K1C14_HUMAN,IPI:CON_00384444.5|SWISS-PROT:P02533
Sample 2	Tax_Id=9606 Gene_Symbol=KRT17 Keratin, type I cytoskeletal 17	IPI:CON_IPI00450768.7|SWISS-PROT:Q04695,sp|Q04695|K1C17_HUMAN		SP-Human-022420_20200224.fasta	48106.7	1	9	10	10	0.0006	0.458	LLEGEDAHLTQYK	R	K	0.587	23.7	30.4	16.5	21.7	0	0	1	0	2	1516.76	1043		3870440	387	399	Blue	TRUE
Sample 2	Tax_Id=9606 Gene_Symbol=KRT17 Keratin, type I cytoskeletal 17	IPI:CON_IPI00450768.7|SWISS-PROT:Q04695,sp|Q04695|K1C17_HUMAN		SP-Human-022420_20200224.fasta	48106.7	1	9	10	10	0.0006	0.458	LSGGLGAGSCR	R	L	0.997	59.9	29.8	28.5	48.2	0	1	0	0	2	1034.5	799		794714	31	41	Blue	TRUE
Sample 2	Tax_Id=9606 Gene_Symbol=KRT17 Keratin, type I cytoskeletal 17	IPI:CON_IPI00450768.7|SWISS-PROT:Q04695,sp|Q04695|K1C17_HUMAN		SP-Human-022420_20200224.fasta	48106.7	1	9	10	10	0.0006	0.458	NHEEEMNALR	K	G	0.618	25.7	26.1	29.8	10.5	0	1	0	0	2	1242.55	821		741675	221	230	Blue	FALSE	sp|P02533|K1C14_HUMAN,IPI:CON_00384444.5|SWISS-PROT:P02533
Sample 2	Tax_Id=9606 Gene_Symbol=KRT17 Keratin, type I cytoskeletal 17	IPI:CON_IPI00450768.7|SWISS-PROT:Q04695,sp|Q04695|K1C17_HUMAN		SP-Human-022420_20200224.fasta	48106.7	1	9	10	10	0.0006	0.458	QFTSSSSIK	R	G	0.997	49.9	28.4	22.4	43.7	0	1	0	0	2	984.5	804		1206040	7	15	Blue	TRUE
Sample 2	Tax_Id=9606 Gene_Symbol=KRT17 Keratin, type I cytoskeletal 17	IPI:CON_IPI00450768.7|SWISS-PROT:Q04695,sp|Q04695|K1C17_HUMAN		SP-Human-022420_20200224.fasta	48106.7	1	9	10	10	0.0006	0.458	SEISELR	K	R	0.9	32.8	29.8	35.1	0	0	1	0	0	2	833.436	930		1158840	298	304	Blue	FALSE	sp|P02533|K1C14_HUMAN,IPI:CON_00384444.5|SWISS-PROT:P02533
Sample 2	Tax_Id=9606 Gene_Symbol=KRT17 Keratin, type I cytoskeletal 17	IPI:CON_IPI00450768.7|SWISS-PROT:Q04695,sp|Q04695|K1C17_HUMAN		SP-Human-022420_20200224.fasta	48106.7	1	9	10	10	0.0006	0.458	SEISELRR	K	T	0.652	26.9	31.2	35.5	6.09	0	0	1	0	2	989.537	825		10300000	298	305	Blue	FALSE	sp|P02533|K1C14_HUMAN,IPI:CON_00384444.5|SWISS-PROT:P02533
Sample 2	Tax_Id=9606 Gene_Symbol=KRT17 Keratin, type I cytoskeletal 17	IPI:CON_IPI00450768.7|SWISS-PROT:Q04695,sp|Q04695|K1C17_HUMAN		SP-Human-022420_20200224.fasta	48106.7	1	9	10	10	0.0006	0.458	TEELNREVATNSELVQSGK	K	S	0.997	65.6	31	17.1	65.6	0	1	1	0	2	2104.05	1041		2823800	279	297	Blue	FALSE	sp|P02533|K1C14_HUMAN,IPI:CON_00384444.5|SWISS-PROT:P02533
Sample 2	Tax_Id=9606 Gene_Symbol=KRT17 Keratin, type I cytoskeletal 17	IPI:CON_IPI00450768.7|SWISS-PROT:Q04695,sp|Q04695|K1C17_HUMAN		SP-Human-022420_20200224.fasta	48106.7	1	9	10	10	0.0006	0.458	TIEELQNK	R	I	0.605	17.8	29.4	22.3	0.17	0	1	0	0	2	974.515	844		829395	137	144	Blue	TRUE
Sample 2	Tax_Id=9606 Gene_Symbol=KRT17 Keratin, type I cytoskeletal 17	IPI:CON_IPI00450768.7|SWISS-PROT:Q04695,sp|Q04695|K1C17_HUMAN		SP-Human-022420_20200224.fasta	48106.7	1	9	10	10	0.0006	0.458	TKFETEQALR	R	L	0.806	26.3	29.7	23.4	17.5	0	1	0	0	2	1222.64	863		2364700	171	180	Blue	TRUE
Sample 2	Tax_Id=9606 Gene_Symbol=KRT17 Keratin, type I cytoskeletal 17	IPI:CON_IPI00450768.7|SWISS-PROT:Q04695,sp|Q04695|K1C17_HUMAN		SP-Human-022420_20200224.fasta	48106.7	1	9	10	10	0.0006	0.458	TRLEQEIATYR	K	R	0.997	51.5	29.7	24.6	43.2	0	1	1	0	2	1379.73	1102.5		5806750	375	385	Blue	FALSE	IPI:CON_IPI00217963.3|SWISS-PROT:P08779,IPI:CON_00217963.3|SWISS-PROT:P08779,sp|P08779|K1C16_HUMAN,sp|P02533|K1C14_HUMAN,IPI:CON_00384444.5|SWISS-PROT:P02533
Sample 2	Tax_Id=9606 Gene_Symbol=KRT17 Keratin, type I cytoskeletal 17	IPI:CON_IPI00450768.7|SWISS-PROT:Q04695,sp|Q04695|K1C17_HUMAN		SP-Human-022420_20200224.fasta	48106.7	1	9	10	10	0.0006	0.458	VLDELTLAR	R	A	0.997	54.6	29.3	31.7	39.3	0	1	0	0	2	1029.59	1258		29000000	193	201	Blue	FALSE	IPI:CON_IPI00217963.3|SWISS-PROT:P08779,IPI:CON_00217963.3|SWISS-PROT:P08779,sp|P08779|K1C16_HUMAN,sp|P02533|K1C14_HUMAN,IPI:CON_00384444.5|SWISS-PROT:P02533
Sample 2	Thrombospondin-1 OS=Homo sapiens OX=9606 GN=THBS1 PE=1 SV=2	sp|P07996|TSP1_HUMAN		SP-Human-022420_20200224.fasta	129382	1	4	4	4	0.0002	0.035	AQGYSGLSVK	R	V	0.767	28.5	28	14.8	28.5	0	1	0	0	2	1009.53	939		1495280	1055	1064	Empty	TRUE
Sample 2	Thrombospondin-1 OS=Homo sapiens OX=9606 GN=THBS1 PE=1 SV=2	sp|P07996|TSP1_HUMAN		SP-Human-022420_20200224.fasta	129382	1	4	4	4	0.0002	0.035	FQMIPLDPK	R	G	0.637	18.4	30	14.6	17.9	0	1	0	0	2	1104.58	1163		408197	960	968	Empty	TRUE
Sample 2	Thrombospondin-1 OS=Homo sapiens OX=9606 GN=THBS1 PE=1 SV=2	sp|P07996|TSP1_HUMAN		SP-Human-022420_20200224.fasta	129382	1	4	4	4	0.0002	0.035	GPDPSSPAFR	K	I	0.995	40.7	27.6	27.8	28.5	0	1	0	0	2	1030.5	892		2503240	51	60	Empty	TRUE
Sample 2	Thrombospondin-1 OS=Homo sapiens OX=9606 GN=THBS1 PE=1 SV=2	sp|P07996|TSP1_HUMAN		SP-Human-022420_20200224.fasta	129382	1	4	4	4	0.0002	0.035	GTSQNDPNWVVR	K	H	0.727	25.4	28.5	14.6	25.4	0	1	0	0	2	1372.66	1079		611379	969	980	Empty	TRUE
Sample 2	Tax_Id=9606 Gene_Symbol=KRT2 Keratin, type II cytoskeletal 2 epidermal	IPI:CON_00021304.1|SWISS-PROT:P35908,sp|P35908|K22E_HUMAN		SP-Human-022420_20200224.fasta	65433.9	1	37	65	72	0.0041	0.564	AAFGGSGGR	K	G	0.778	23.6	25.4	14.5	23.6	0	1	0	0	2	779.38	703		1222080	516	524	Blue	TRUE
Sample 2	Tax_Id=9606 Gene_Symbol=KRT2 Keratin, type II cytoskeletal 2 epidermal	IPI:CON_00021304.1|SWISS-PROT:P35908,sp|P35908|K22E_HUMAN		SP-Human-022420_20200224.fasta	65433.9	1	37	65	72	0.0041	0.564	AQYEEIAQR	K	S	0.996	52.8	29.7	16.7	52.4	0	1	0	0	2	1107.54	865		13900000	354	362	Blue	TRUE	IPI:CON_00300725.7|SWISS-PROT:P02538,sp|P02538|K2C6A_HUMAN
Sample 2	Tax_Id=9606 Gene_Symbol=KRT2 Keratin, type II cytoskeletal 2 epidermal	IPI:CON_00021304.1|SWISS-PROT:P35908,sp|P35908|K22E_HUMAN		SP-Human-022420_20200224.fasta	65433.9	1	37	65	72	0.0041	0.564	DVDNAYMIK	K	V	0.997	44.1	27.8	15.8	44.1	0	2	0	0	2	1084.5	1044		19400000	288	296	Blue	TRUE
Sample 2	Tax_Id=9606 Gene_Symbol=KRT2 Keratin, type II cytoskeletal 2 epidermal	IPI:CON_00021304.1|SWISS-PROT:P35908,sp|P35908|K22E_HUMAN		SP-Human-022420_20200224.fasta	65433.9	1	37	65	72	0.0041	0.564	DYQELMNVK	R	L	0.97	37.7	27.9	15.4	37.7	0	2	0	0	2	1155.54	1109.5		14000000	462	470	Blue	TRUE
Sample 2	Tax_Id=9606 Gene_Symbol=KRT2 Keratin, type II cytoskeletal 2 epidermal	IPI:CON_00021304.1|SWISS-PROT:P35908,sp|P35908|K22E_HUMAN		SP-Human-022420_20200224.fasta	65433.9	1	37	65	72	0.0041	0.564	EIKIEISELNR	K	V	0.997	53.6	28.8	34.9	35.1	0	1	1	0	2	1343.75	1233.5		14500000	391	401	Blue	TRUE
Sample 2	Tax_Id=9606 Gene_Symbol=KRT2 Keratin, type II cytoskeletal 2 epidermal	IPI:CON_00021304.1|SWISS-PROT:P35908,sp|P35908|K22E_HUMAN		SP-Human-022420_20200224.fasta	65433.9	1	37	65	72	0.0041	0.564	FASFIDK	K	V	0.9	41	26.7	23.1	0	0	2	0	0	2	827.43	1202.5		5312210	189	195	Blue	TRUE	IPI:CON_00468956.4|SWISS-PROT:Q9R0H5,IPI:CON_IPI00376379.3|SWISS-PROT:Q7Z794,sp|P13647|K2C5_HUMAN,sp|Q7Z794|K2C1B_HUMAN,IPI:CON_00300725.7|SWISS-PROT:P02538,IPI:CON_105456|SWISS-PROT:Q9NSB2,sp|P02538|K2C6A_HUMAN,IPI:CON_00009867.3|SWISS-PROT:P13647
Sample 2	Tax_Id=9606 Gene_Symbol=KRT2 Keratin, type II cytoskeletal 2 epidermal	IPI:CON_00021304.1|SWISS-PROT:P35908,sp|P35908|K22E_HUMAN		SP-Human-022420_20200224.fasta	65433.9	1	37	65	72	0.0041	0.564	FASFIDKVR	K	F	0.995	40.7	27.6	29.1	0	0	0	1	0	2	1082.6	1153		6351180	189	197	Blue	TRUE	IPI:CON_00468956.4|SWISS-PROT:Q9R0H5,IPI:CON_IPI00376379.3|SWISS-PROT:Q7Z794,sp|P13647|K2C5_HUMAN,sp|Q7Z794|K2C1B_HUMAN,IPI:CON_00300725.7|SWISS-PROT:P02538,IPI:CON_105456|SWISS-PROT:Q9NSB2,sp|P02538|K2C6A_HUMAN,IPI:CON_00009867.3|SWISS-PROT:P13647
Sample 2	Tax_Id=9606 Gene_Symbol=KRT2 Keratin, type II cytoskeletal 2 epidermal	IPI:CON_00021304.1|SWISS-PROT:P35908,sp|P35908|K22E_HUMAN		SP-Human-022420_20200224.fasta	65433.9	1	37	65	72	0.0041	0.564	FLEQQNQVLQTK	R	W	0.997	85.3	30	26.3	77.3	0	5	1	0	2	1475.79	1119		55400000	198	209	Blue	TRUE	IPI:CON_00468956.4|SWISS-PROT:Q9R0H5,IPI:CON_IPI00376379.3|SWISS-PROT:Q7Z794,sp|Q7Z794|K2C1B_HUMAN
Sample 2	Tax_Id=9606 Gene_Symbol=KRT2 Keratin, type II cytoskeletal 2 epidermal	IPI:CON_00021304.1|SWISS-PROT:P35908,sp|P35908|K22E_HUMAN		SP-Human-022420_20200224.fasta	65433.9	1	37	65	72	0.0041	0.564	GFSSGSAVVSGGSR	R	R	0.997	77.7	28.7	17.9	77.7	0	1	0	0	2	1254.61	887		3641240	21	34	Blue	TRUE
Sample 2	Tax_Id=9606 Gene_Symbol=KRT2 Keratin, type II cytoskeletal 2 epidermal	IPI:CON_00021304.1|SWISS-PROT:P35908,sp|P35908|K22E_HUMAN		SP-Human-022420_20200224.fasta	65433.9	1	37	65	72	0.0041	0.564	GGGGGGFR	R	G	0.885	30	26.1	24.2	20.7	0	1	0	0	2	664.316	660		523267	13	20	Blue	TRUE
Sample 2	Tax_Id=9606 Gene_Symbol=KRT2 Keratin, type II cytoskeletal 2 epidermal	IPI:CON_00021304.1|SWISS-PROT:P35908,sp|P35908|K22E_HUMAN		SP-Human-022420_20200224.fasta	65433.9	1	37	65	72	0.0041	0.564	GGSGGGGSISGGGYGSGGGSGGR	R	Y	0.997	94.2	25	18.9	94.2	0	1	0	0	2	1741.75	749		1123090	550	572	Blue	TRUE
Sample 2	Tax_Id=9606 Gene_Symbol=KRT2 Keratin, type II cytoskeletal 2 epidermal	IPI:CON_00021304.1|SWISS-PROT:P35908,sp|P35908|K22E_HUMAN		SP-Human-022420_20200224.fasta	65433.9	1	37	65	72	0.0041	0.564	GGSISGGGYGSGGGK	K	H	0.997	67	27.8	17.2	67	0	1	0	0	2	1197.55	720		2582440	581	595	Blue	TRUE
Sample 2	Tax_Id=9606 Gene_Symbol=KRT2 Keratin, type II cytoskeletal 2 epidermal	IPI:CON_00021304.1|SWISS-PROT:P35908,sp|P35908|K22E_HUMAN		SP-Human-022420_20200224.fasta	65433.9	1	37	65	72	0.0041	0.564	GGSSSGGGYGSGGGGSSSVK	R	G	0.997	65	25	17.1	65	0	1	0	0	2	1588.68	659		579870	604	623	Blue	TRUE
Sample 2	Tax_Id=9606 Gene_Symbol=KRT2 Keratin, type II cytoskeletal 2 epidermal	IPI:CON_00021304.1|SWISS-PROT:P35908,sp|P35908|K22E_HUMAN		SP-Human-022420_20200224.fasta	65433.9	1	37	65	72	0.0041	0.564	GSSSGGGYSSGSSSYGSGGR	R	Q	0.997	106	25	19.7	106	0	1	0	0	2	1740.71	721		1176820	525	544	Blue	TRUE
Sample 2	Tax_Id=9606 Gene_Symbol=KRT2 Keratin, type II cytoskeletal 2 epidermal	IPI:CON_00021304.1|SWISS-PROT:P35908,sp|P35908|K22E_HUMAN		SP-Human-022420_20200224.fasta	65433.9	1	37	65	72	0.0041	0.564	HGGGGGGFGGGGFGSR	R	S	0.997	50.7	26.1	16.2	50.7	0	1	1	0	2	1320.58	877.5		9431550	46	61	Blue	TRUE
Sample 2	Tax_Id=9606 Gene_Symbol=KRT2 Keratin, type II cytoskeletal 2 epidermal	IPI:CON_00021304.1|SWISS-PROT:P35908,sp|P35908|K22E_HUMAN		SP-Human-022420_20200224.fasta	65433.9	1	37	65	72	0.0041	0.564	IEISELNR	K	V	0.99	60.7	31	60	17.5	0	3	0	0	2	973.531	1120		6941400	394	401	Blue	TRUE
Sample 2	Tax_Id=9606 Gene_Symbol=KRT2 Keratin, type II cytoskeletal 2 epidermal	IPI:CON_00021304.1|SWISS-PROT:P35908,sp|P35908|K22E_HUMAN		SP-Human-022420_20200224.fasta	65433.9	1	37	65	72	0.0041	0.564	KDVDNAYMIK	K	V	0.997	64.3	27.8	27.1	54.2	0	1	1	0	2	1212.59	818		2101540	287	296	Blue	TRUE
Sample 2	Tax_Id=9606 Gene_Symbol=KRT2 Keratin, type II cytoskeletal 2 epidermal	IPI:CON_00021304.1|SWISS-PROT:P35908,sp|P35908|K22E_HUMAN		SP-Human-022420_20200224.fasta	65433.9	1	37	65	72	0.0041	0.564	KLLEGEECR	R	M	0.992	40.9	30.2	21.8	34.7	0	1	1	0	2	1133.56	764		1815010	482	490	Blue	TRUE	sp|P13647|K2C5_HUMAN,IPI:CON_00300725.7|SWISS-PROT:P02538,sp|P02538|K2C6A_HUMAN,IPI:CON_00009867.3|SWISS-PROT:P13647
Sample 2	Tax_Id=9606 Gene_Symbol=KRT2 Keratin, type II cytoskeletal 2 epidermal	IPI:CON_00021304.1|SWISS-PROT:P35908,sp|P35908|K22E_HUMAN		SP-Human-022420_20200224.fasta	65433.9	1	37	65	72	0.0041	0.564	KYEDEINKR	K	T	0.997	53.5	28.9	27.7	42.2	0	1	1	0	2	1194.61	681		2166420	267	275	Blue	TRUE
Sample 2	Tax_Id=9606 Gene_Symbol=KRT2 Keratin, type II cytoskeletal 2 epidermal	IPI:CON_00021304.1|SWISS-PROT:P35908,sp|P35908|K22E_HUMAN		SP-Human-022420_20200224.fasta	65433.9	1	37	65	72	0.0041	0.564	LALDVEIATYR	K	K	0.997	71.3	28.5	45	43.8	0	1	0	0	2	1263.69	1336		6059120	471	481	Blue	TRUE	sp|P13647|K2C5_HUMAN,IPI:CON_00300725.7|SWISS-PROT:P02538,sp|P02538|K2C6A_HUMAN,IPI:CON_00009867.3|SWISS-PROT:P13647
Sample 2	Tax_Id=9606 Gene_Symbol=KRT2 Keratin, type II cytoskeletal 2 epidermal	IPI:CON_00021304.1|SWISS-PROT:P35908,sp|P35908|K22E_HUMAN		SP-Human-022420_20200224.fasta	65433.9	1	37	65	72	0.0041	0.564	LLEGEECR	K	M	0.721	26.2	28.4	14.6	26.2	0	1	0	0	2	1005.47	814		4073070	483	490	Blue	TRUE	IPI:CON_IPI00166205.2|SWISS-PROT:Q8N1N4-2,sp|P13647|K2C5_HUMAN,IPI:CON_00166205.2|TREMBL:Q7RTT2,IPI:CON_00300725.7|SWISS-PROT:P02538,sp|Q8N1N4|K2C78_HUMAN,sp|P02538|K2C6A_HUMAN,IPI:CON_00009867.3|SWISS-PROT:P13647
Sample 2	Tax_Id=9606 Gene_Symbol=KRT2 Keratin, type II cytoskeletal 2 epidermal	IPI:CON_00021304.1|SWISS-PROT:P35908,sp|P35908|K22E_HUMAN		SP-Human-022420_20200224.fasta	65433.9	1	37	65	72	0.0041	0.564	LNDLEEALQQAK	K	E	0.997	61.1	29.6	24.8	53.1	0	2	0	0	2	1371.71	1271		12000000	442	453	Blue	TRUE
Sample 2	Tax_Id=9606 Gene_Symbol=KRT2 Keratin, type II cytoskeletal 2 epidermal	IPI:CON_00021304.1|SWISS-PROT:P35908,sp|P35908|K22E_HUMAN		SP-Human-022420_20200224.fasta	65433.9	1	37	65	72	0.0041	0.564	LNDLEEALQQAKEDLAR	K	L	0.997	57.8	30.4	17	57.4	0	0	1	0	2	1956	1398		2588930	442	458	Blue	TRUE
Sample 2	Tax_Id=9606 Gene_Symbol=KRT2 Keratin, type II cytoskeletal 2 epidermal	IPI:CON_00021304.1|SWISS-PROT:P35908,sp|P35908|K22E_HUMAN		SP-Human-022420_20200224.fasta	65433.9	1	37	65	72	0.0041	0.564	LQGEIAHVK	R	K	0.997	56.5	25.7	29	44.1	0	1	1	0	2	994.568	768.5		7644630	406	414	Blue	TRUE
Sample 2	Tax_Id=9606 Gene_Symbol=KRT2 Keratin, type II cytoskeletal 2 epidermal	IPI:CON_00021304.1|SWISS-PROT:P35908,sp|P35908|K22E_HUMAN		SP-Human-022420_20200224.fasta	65433.9	1	37	65	72	0.0041	0.564	NKLNDLEEALQQAK	R	E	0.997	87.1	30	33.1	72.4	0	2	1	0	2	1613.85	1302		29400000	440	453	Blue	TRUE
Sample 2	Tax_Id=9606 Gene_Symbol=KRT2 Keratin, type II cytoskeletal 2 epidermal	IPI:CON_00021304.1|SWISS-PROT:P35908,sp|P35908|K22E_HUMAN		SP-Human-022420_20200224.fasta	65433.9	1	37	65	72	0.0041	0.564	NLDLDSIIAEVK	R	A	0.997	67.4	29.8	28.1	56.5	0	4	1	0	2	1329.73	1449		50900000	342	353	Blue	TRUE	sp|P13647|K2C5_HUMAN,IPI:CON_00300725.7|SWISS-PROT:P02538,sp|P02538|K2C6A_HUMAN,IPI:CON_00009867.3|SWISS-PROT:P13647
Sample 2	Tax_Id=9606 Gene_Symbol=KRT2 Keratin, type II cytoskeletal 2 epidermal	IPI:CON_00021304.1|SWISS-PROT:P35908,sp|P35908|K22E_HUMAN		SP-Human-022420_20200224.fasta	65433.9	1	37	65	72	0.0041	0.564	NVQDAIADAEQR	K	G	0.997	69.6	28.8	17.4	69.6	0	1	1	0	2	1329.64	1118.5		6561700	419	430	Blue	TRUE
Sample 2	Tax_Id=9606 Gene_Symbol=KRT2 Keratin, type II cytoskeletal 2 epidermal	IPI:CON_00021304.1|SWISS-PROT:P35908,sp|P35908|K22E_HUMAN		SP-Human-022420_20200224.fasta	65433.9	1	37	65	72	0.0041	0.564	NVQDAIADAEQRGEHALK	K	D	0.997	47.5	30.7	16	47.5	0	1	2	1	2	1964.98	1269.5		38400000	419	436	Blue	TRUE
Sample 2	Tax_Id=9606 Gene_Symbol=KRT2 Keratin, type II cytoskeletal 2 epidermal	IPI:CON_00021304.1|SWISS-PROT:P35908,sp|P35908|K22E_HUMAN		SP-Human-022420_20200224.fasta	65433.9	1	37	65	72	0.0041	0.564	SKEEAEALYHSK	R	Y	0.997	71.4	30.7	26.5	62.3	0	1	1	1	2	1391.68	744		11400000	363	374	Blue	TRUE
Sample 2	Tax_Id=9606 Gene_Symbol=KRT2 Keratin, type II cytoskeletal 2 epidermal	IPI:CON_00021304.1|SWISS-PROT:P35908,sp|P35908|K22E_HUMAN		SP-Human-022420_20200224.fasta	65433.9	1	37	65	72	0.0041	0.564	SLVGLGGTK	R	S	0.877	30.3	27.5	21	24.2	0	1	0	0	2	831.494	1007		5933240	62	70	Blue	TRUE
Sample 2	Tax_Id=9606 Gene_Symbol=KRT2 Keratin, type II cytoskeletal 2 epidermal	IPI:CON_00021304.1|SWISS-PROT:P35908,sp|P35908|K22E_HUMAN		SP-Human-022420_20200224.fasta	65433.9	1	37	65	72	0.0041	0.564	STSSFSCLSR	R	H	0.997	51.4	25.9	21.8	45.8	0	1	0	0	2	1131.51	981		6894680	36	45	Blue	TRUE
Sample 2	Tax_Id=9606 Gene_Symbol=KRT2 Keratin, type II cytoskeletal 2 epidermal	IPI:CON_00021304.1|SWISS-PROT:P35908,sp|P35908|K22E_HUMAN		SP-Human-022420_20200224.fasta	65433.9	1	37	65	72	0.0041	0.564	TAAENDFVTLK	R	K	0.997	84.1	29.8	18.3	84.1	0	2	0	0	2	1208.62	1166		11000000	276	286	Blue	TRUE
Sample 2	Tax_Id=9606 Gene_Symbol=KRT2 Keratin, type II cytoskeletal 2 epidermal	IPI:CON_00021304.1|SWISS-PROT:P35908,sp|P35908|K22E_HUMAN		SP-Human-022420_20200224.fasta	65433.9	1	37	65	72	0.0041	0.564	TAAENDFVTLKK	R	D	0.997	85.4	28.7	22.5	81.2	0	2	1	0	2	1336.71	984		17800000	276	287	Blue	TRUE
Sample 2	Tax_Id=9606 Gene_Symbol=KRT2 Keratin, type II cytoskeletal 2 epidermal	IPI:CON_00021304.1|SWISS-PROT:P35908,sp|P35908|K22E_HUMAN		SP-Human-022420_20200224.fasta	65433.9	1	37	65	72	0.0041	0.564	TSQNSELNNMQDLVEDYK	R	K	0.997	56.3	27.7	19	53.8	0	1	1	0	2	2143.95	1154		1370900	248	265	Blue	TRUE
Sample 2	Tax_Id=9606 Gene_Symbol=KRT2 Keratin, type II cytoskeletal 2 epidermal	IPI:CON_00021304.1|SWISS-PROT:P35908,sp|P35908|K22E_HUMAN		SP-Human-022420_20200224.fasta	65433.9	1	37	65	72	0.0041	0.564	TSQNSELNNMQDLVEDYKK	R	K	0.997	134	29.9	21.3	134	0	2	4	0	2	2256.05	1171.5		58300000	248	266	Blue	TRUE
Sample 2	Tax_Id=9606 Gene_Symbol=KRT2 Keratin, type II cytoskeletal 2 epidermal	IPI:CON_00021304.1|SWISS-PROT:P35908,sp|P35908|K22E_HUMAN		SP-Human-022420_20200224.fasta	65433.9	1	37	65	72	0.0041	0.564	TSQNSELNNMQDLVEDYKKK	R	Y	0.997	61.5	30.8	16.8	61.5	0	0	2	1	2	2384.14	1261		7218690	248	267	Blue	TRUE
Sample 2	Tax_Id=9606 Gene_Symbol=KRT2 Keratin, type II cytoskeletal 2 epidermal	IPI:CON_00021304.1|SWISS-PROT:P35908,sp|P35908|K22E_HUMAN		SP-Human-022420_20200224.fasta	65433.9	1	37	65	72	0.0041	0.564	VDLLNQEIEFLK	K	V	0.997	70.3	29.4	26.8	14.5	0	1	0	0	2	1461.78	1430		543914	303	314	Blue	TRUE
Sample 2	Tax_Id=9606 Gene_Symbol=KRT2 Keratin, type II cytoskeletal 2 epidermal	IPI:CON_00021304.1|SWISS-PROT:P35908,sp|P35908|K22E_HUMAN		SP-Human-022420_20200224.fasta	65433.9	1	37	65	72	0.0041	0.564	VDPEIQNVK	K	A	0.524	21.2	28	24.1	11.4	0	1	0	0	2	1041.56	878		3976200	167	175	Blue	TRUE
Sample 2	Tax_Id=9606 Gene_Symbol=KRT2 Keratin, type II cytoskeletal 2 epidermal	IPI:CON_00021304.1|SWISS-PROT:P35908,sp|P35908|K22E_HUMAN		SP-Human-022420_20200224.fasta	65433.9	1	37	65	72	0.0041	0.564	YEELQVTVGR	K	H	0.997	76.4	29.5	44.2	49.9	0	3	0	0	2	1193.62	1153		8221390	375	384	Blue	TRUE
Sample 2	Type I hair keratin 4 - Homo sapiens (Human).	IPI:CON_110456|TREMBL:Q8IUT8		SP-Human-022420_20200224.fasta	49411.5	1	6	6	6	0.0003	0.278	ARLECEINTYR	R	S	0.997	42.5	29.8	20.5	37.8	0	1	0	0	2	1424.7	990		496106	389	399	Blue	FALSE	IPI:CON_6016413|SWISS-PROT:Q15323,IPI:CON_6686299|SWISS-PROT:Q14525,sp|Q15323|K1H1_HUMAN,IPI:CON_109456|TREMBL:Q9UE12,sp|Q14525|KT33B_HUMAN
Sample 2	Type I hair keratin 4 - Homo sapiens (Human).	IPI:CON_110456|TREMBL:Q8IUT8		SP-Human-022420_20200224.fasta	49411.5	1	6	6	6	0.0003	0.278	ETMQFLNDR	K	L	0.957	33.6	27.5	15.1	33.6	0	2	0	0	2	1153.53	1077		4696430	100	108	Blue	FALSE	IPI:CON_6016413|SWISS-PROT:Q15323,IPI:CON_6686299|SWISS-PROT:Q14525,sp|Q15323|K1H1_HUMAN,sp|O76013|KRT36_HUMAN,IPI:CON_109456|TREMBL:Q9UE12,IPI:CON_6685565|SWISS-PROT:O76013,sp|Q14525|KT33B_HUMAN
Sample 2	Type I hair keratin 4 - Homo sapiens (Human).	IPI:CON_110456|TREMBL:Q8IUT8		SP-Human-022420_20200224.fasta	49411.5	1	6	6	6	0.0003	0.278	EVEQWFATQTEELNK	R	Q	0.762	24.4	30.2	14.5	24.4	0	1	0	0	2	1851.88	1339		562083	284	298	Blue	TRUE	IPI:CON_6686299|SWISS-PROT:Q14525,sp|Q14525|KT33B_HUMAN
Sample 2	Type I hair keratin 4 - Homo sapiens (Human).	IPI:CON_110456|TREMBL:Q8IUT8		SP-Human-022420_20200224.fasta	49411.5	1	6	6	6	0.0003	0.278	ILDELTLCK	R	S	0.667	19.4	30.6	23.1	10.5	0	1	0	0	2	1104.6	1279		5021150	207	215	Blue	FALSE	IPI:CON_6016413|SWISS-PROT:Q15323,sp|Q15323|K1H1_HUMAN,sp|O76013|KRT36_HUMAN,IPI:CON_109456|TREMBL:Q9UE12,IPI:CON_6685565|SWISS-PROT:O76013
Sample 2	Type I hair keratin 4 - Homo sapiens (Human).	IPI:CON_110456|TREMBL:Q8IUT8		SP-Human-022420_20200224.fasta	49411.5	1	6	6	6	0.0003	0.278	LASDDFR	K	S	0.9	39	26.8	20.2	34.3	0	1	0	0	2	823.394	889		1226630	178	184	Blue	TRUE
Sample 2	Type I hair keratin 4 - Homo sapiens (Human).	IPI:CON_110456|TREMBL:Q8IUT8		SP-Human-022420_20200224.fasta	49411.5	1	6	6	6	0.0003	0.278	LASYLEK	R	V	0.9	41.7	25.5	31	26.3	0	1	0	0	2	823.456	935		3794000	109	115	Blue	FALSE	IPI:CON_6016413|SWISS-PROT:Q15323,IPI:CON_6686299|SWISS-PROT:Q14525,sp|Q15323|K1H1_HUMAN,IPI:CON_109456|TREMBL:Q9UE12,sp|Q14525|KT33B_HUMAN
Sample 2	Type I hair keratin 4 - Homo sapiens (Human).	IPI:CON_110456|TREMBL:Q8IUT8		SP-Human-022420_20200224.fasta	49411.5	1	6	6	6	0.0003	0.278	LECEINTYR	R	S	0.997	61	27.7	17.7	60	0	1	0	0	2	1197.56	974		2647310	391	399	Blue	FALSE	IPI:CON_6016413|SWISS-PROT:Q15323,IPI:CON_6686299|SWISS-PROT:Q14525,sp|Q15323|K1H1_HUMAN,IPI:CON_109456|TREMBL:Q9UE12,sp|Q14525|KT33B_HUMAN
Sample 2	Type I hair keratin 4 - Homo sapiens (Human).	IPI:CON_110456|TREMBL:Q8IUT8		SP-Human-022420_20200224.fasta	49411.5	1	6	6	6	0.0003	0.278	LLVESDINSIRR	R	I	0.769	24.1	28.6	24.3	14.3	0	0	1	0	2	1414.8	1155		1002700	195	206	Blue	TRUE
Sample 2	Type I hair keratin 4 - Homo sapiens (Human).	IPI:CON_110456|TREMBL:Q8IUT8		SP-Human-022420_20200224.fasta	49411.5	1	6	6	6	0.0003	0.278	LVVNIDNAK	R	L	0.997	60	26.9	32	44.8	0	1	0	0	2	985.568	1052		1257860	169	177	Blue	TRUE
Sample 2	Type I hair keratin 4 - Homo sapiens (Human).	IPI:CON_110456|TREMBL:Q8IUT8		SP-Human-022420_20200224.fasta	49411.5	1	6	6	6	0.0003	0.278	QNQEYQVLLDVR	R	A	0.997	53.6	30.8	16.4	53.6	0	1	0	0	2	1504.78	1320		3716950	377	388	Blue	FALSE	IPI:CON_6016413|SWISS-PROT:Q15323,IPI:CON_6686299|SWISS-PROT:Q14525,sp|Q15323|K1H1_HUMAN,IPI:CON_109456|TREMBL:Q9UE12,sp|Q14525|KT33B_HUMAN
Sample 2	Type I hair keratin 4 - Homo sapiens (Human).	IPI:CON_110456|TREMBL:Q8IUT8		SP-Human-022420_20200224.fasta	49411.5	1	6	6	6	0.0003	0.278	SKYQTEQSLR	R	L	0.498	16	29.3	17.1	13	0	1	0	0	2	1239.63	721		295557	185	194	Blue	TRUE
Sample 2	Type I hair keratin 4 - Homo sapiens (Human).	IPI:CON_110456|TREMBL:Q8IUT8		SP-Human-022420_20200224.fasta	49411.5	1	6	6	6	0.0003	0.278	SQYEALVETNR	R	R	0.98	38.5	29.2	19.3	34.5	0	1	0	0	2	1309.64	1050		2421650	272	282	Blue	FALSE	IPI:CON_6016413|SWISS-PROT:Q15323,sp|Q15323|K1H1_HUMAN,IPI:CON_109456|TREMBL:Q9UE12
Sample 2	Type I hair keratin 4 - Homo sapiens (Human).	IPI:CON_110456|TREMBL:Q8IUT8		SP-Human-022420_20200224.fasta	49411.5	1	6	6	6	0.0003	0.278	SQYEALVETNRR	R	E	0.986	39.9	30.3	22.8	32.7	0	1	0	0	2	1465.74	941		644498	272	283	Blue	FALSE	IPI:CON_6016413|SWISS-PROT:Q15323,sp|Q15323|K1H1_HUMAN,IPI:CON_109456|TREMBL:Q9UE12
Sample 2	Type I hair keratin 4 - Homo sapiens (Human).	IPI:CON_110456|TREMBL:Q8IUT8		SP-Human-022420_20200224.fasta	49411.5	1	6	6	6	0.0003	0.278	TIEELQQK	K	I	0.99	44.7	30.9	44.7	15.8	0	1	0	0	2	988.531	850		2698880	151	158	Blue	FALSE	IPI:CON_6016413|SWISS-PROT:Q15323,IPI:CON_6686299|SWISS-PROT:Q14525,sp|Q15323|K1H1_HUMAN,IPI:CON_109456|TREMBL:Q9UE12,sp|Q14525|KT33B_HUMAN
Sample 2	Type I hair keratin 4 - Homo sapiens (Human).	IPI:CON_110456|TREMBL:Q8IUT8		SP-Human-022420_20200224.fasta	49411.5	1	6	6	6	0.0003	0.278	YQTEQSLR	K	L	0.99	49.7	28.6	37.9	27.9	0	1	0	0	2	1024.51	777		1296480	187	194	Blue	TRUE	IPI:CON_6686299|SWISS-PROT:Q14525,sp|Q14525|KT33B_HUMAN
Sample 2	Polymeric immunoglobulin receptor OS=Homo sapiens OX=9606 GN=PIGR PE=1 SV=4	sp|P01833|PIGR_HUMAN		SP-Human-022420_20200224.fasta	83283.4	1	8	8	8	0.0005	0.103	CGLGINSR	K	G	0.99	58.7	30.3	23.7	51.6	0	1	0	0	2	876.436	881		768581	110	117	Empty	TRUE
Sample 2	Polymeric immunoglobulin receptor OS=Homo sapiens OX=9606 GN=PIGR PE=1 SV=4	sp|P01833|PIGR_HUMAN		SP-Human-022420_20200224.fasta	83283.4	1	8	8	8	0.0005	0.103	QGHFYGETAAVYVAVEER	K	K	0.997	44.4	30.4	15.8	44.4	0	0	1	0	2	2025.97	1277		864982	548	565	Empty	TRUE
Sample 2	Polymeric immunoglobulin receptor OS=Homo sapiens OX=9606 GN=PIGR PE=1 SV=4	sp|P01833|PIGR_HUMAN		SP-Human-022420_20200224.fasta	83283.4	1	8	8	8	0.0005	0.103	QSSGENCDVVVNTLGK	R	R	0.997	90.7	29.3	18.7	90.7	0	1	0	0	2	1706.8	1099		878203	273	288	Empty	TRUE
Sample 2	Polymeric immunoglobulin receptor OS=Homo sapiens OX=9606 GN=PIGR PE=1 SV=4	sp|P01833|PIGR_HUMAN		SP-Human-022420_20200224.fasta	83283.4	1	8	8	8	0.0005	0.103	RAPAFEGR	K	I	0.691	24.1	29.5	24.8	13.8	0	1	0	0	2	903.48	722		456593	289	296	Empty	TRUE
Sample 2	Polymeric immunoglobulin receptor OS=Homo sapiens OX=9606 GN=PIGR PE=1 SV=4	sp|P01833|PIGR_HUMAN		SP-Human-022420_20200224.fasta	83283.4	1	8	8	8	0.0005	0.103	TVTINCPFK	R	T	0.762	25.2	29.2	15.6	24.1	0	1	0	0	2	1079.56	1141		887521	147	155	Empty	TRUE
Sample 2	Polymeric immunoglobulin receptor OS=Homo sapiens OX=9606 GN=PIGR PE=1 SV=4	sp|P01833|PIGR_HUMAN		SP-Human-022420_20200224.fasta	83283.4	1	8	8	8	0.0005	0.103	VLDSGFR	K	E	0.9	32.4	27.6	24.8	22.6	0	1	0	0	2	793.42	961		1707300	586	592	Empty	TRUE
Sample 2	Polymeric immunoglobulin receptor OS=Homo sapiens OX=9606 GN=PIGR PE=1 SV=4	sp|P01833|PIGR_HUMAN		SP-Human-022420_20200224.fasta	83283.4	1	8	8	8	0.0005	0.103	VLDSGFREIENK	K	A	0.849	30.6	30.2	14.9	30.6	0	1	0	0	2	1406.73	1068		353526	586	597	Empty	TRUE
Sample 2	Polymeric immunoglobulin receptor OS=Homo sapiens OX=9606 GN=PIGR PE=1 SV=4	sp|P01833|PIGR_HUMAN		SP-Human-022420_20200224.fasta	83283.4	1	8	8	8	0.0005	0.103	VYTVDLGR	K	T	0.95	33.8	27.2	16	33	0	1	0	0	2	922.499	1087		7706660	139	146	Empty	TRUE
Sample 2	14-3-3 protein sigma OS=Homo sapiens OX=9606 GN=SFN PE=1 SV=1	sp|P31947|1433S_HUMAN		SP-Human-022420_20200224.fasta	27774.8	0.979	2	2	2	0.0001	0.0847	NLLSVAYK	R	N	0.947	33.8	25	29.6	19.3	0	1	0	0	2	907.525	1224		833489	42	49	Empty	TRUE
Sample 2	14-3-3 protein sigma OS=Homo sapiens OX=9606 GN=SFN PE=1 SV=1	sp|P31947|1433S_HUMAN		SP-Human-022420_20200224.fasta	27774.8	0.979	2	2	2	0.0001	0.0847	YLAEVATGDDKKR	R	I	0.554	18.3	30	16.1	16.4	0	0	1	0	2	1465.76	779		740276	130	142	Empty	TRUE
Sample 2	Desmocollin-1 OS=Homo sapiens OX=9606 GN=DSC1 PE=1 SV=2	sp|Q08554|DSC1_HUMAN		SP-Human-022420_20200224.fasta	99988.1	0.999	2	3	3	0.0002	0.0324	IEDDNDNAPYFEHR	K	V	0.694	19.7	25	15	18.9	0	1	0	0	2	1734.74	996		173641	232	245	Empty	TRUE
Sample 2	Desmocollin-1 OS=Homo sapiens OX=9606 GN=DSC1 PE=1 SV=2	sp|Q08554|DSC1_HUMAN		SP-Human-022420_20200224.fasta	99988.1	0.999	2	3	3	0.0002	0.0324	VTATDLDEPDTLHTR	K	L	0.997	61.9	29.8	16.9	61.9	0	1	1	0	2	1683.82	1001		28500000	264	278	Empty	TRUE
Sample 2	Peroxiredoxin-1 OS=Homo sapiens OX=9606 GN=PRDX1 PE=1 SV=1	sp|Q06830|PRDX1_HUMAN		SP-Human-022420_20200224.fasta	22110.9	0.999	2	2	2	0.0001	0.0955	DISLSDYK	K	G	0.734	26	26.6	26.3	14.4	0	1	0	0	2	940.462	1141		851261	28	35	Empty	TRUE
Sample 2	Peroxiredoxin-1 OS=Homo sapiens OX=9606 GN=PRDX1 PE=1 SV=1	sp|Q06830|PRDX1_HUMAN		SP-Human-022420_20200224.fasta	22110.9	0.999	2	2	2	0.0001	0.0955	QITVNDLPVGR	R	S	0.997	43.7	27.4	15.7	43.7	0	1	0	0	2	1211.67	1210		2623160	141	151	Empty	TRUE
Sample 2	Matrix metalloproteinase-9 OS=Homo sapiens OX=9606 GN=MMP9 PE=1 SV=3	sp|P14780|MMP9_HUMAN		SP-Human-022420_20200224.fasta	78459.7	0.996	3	3	3	0.0002	0.0382	AVIDDAFAR	R	A	0.713	23.9	29.1	14.5	23.9	0	1	0	0	2	977.505	1164		1435240	135	143	Empty	TRUE
Sample 2	Matrix metalloproteinase-9 OS=Homo sapiens OX=9606 GN=MMP9 PE=1 SV=3	sp|P14780|MMP9_HUMAN		SP-Human-022420_20200224.fasta	78459.7	0.996	3	3	3	0.0002	0.0382	FQTFEGDLK	R	W	0.937	32.7	28.1	22.4	25.4	0	1	0	0	2	1084.53	1189		1040270	107	115	Empty	TRUE
Sample 2	Matrix metalloproteinase-9 OS=Homo sapiens OX=9606 GN=MMP9 PE=1 SV=3	sp|P14780|MMP9_HUMAN		SP-Human-022420_20200224.fasta	78459.7	0.996	3	3	3	0.0002	0.0382	QLAEEYLYR	R	Y	0.556	27.1	28.4	14.7	27.1	0	1	0	0	2	1184.59	1203		1606720	43	51	Empty	TRUE
Sample 2	Keratin, type II cuticular Hb4 (Hair keratin, type II Hb4) - Homo sapiens (Human).	IPI:CON_105456|SWISS-PROT:Q9NSB2		SP-Human-022420_20200224.fasta	64895.7	1	19	20	20	0.0012	0.417	ADAEAWYQTK	R	Y	0.995	40.3	26.8	15.5	40.3	0	1	0	0	2	1182.54	1075		2214050	350	359	Blue	TRUE
Sample 2	Keratin, type II cuticular Hb4 (Hair keratin, type II Hb4) - Homo sapiens (Human).	IPI:CON_105456|SWISS-PROT:Q9NSB2		SP-Human-022420_20200224.fasta	64895.7	1	19	20	20	0.0012	0.417	AKLEAAVAEAEQQGEATLSDAK	R	C	0.987	40	31.2	15.5	40	0	0	1	0	2	2230.12	1320		2242970	403	424	Blue	TRUE
Sample 2	Keratin, type II cuticular Hb4 (Hair keratin, type II Hb4) - Homo sapiens (Human).	IPI:CON_105456|SWISS-PROT:Q9NSB2		SP-Human-022420_20200224.fasta	64895.7	1	19	20	20	0.0012	0.417	ANAENEFVALK	R	K	0.849	30.4	30.5	22.9	22.4	0	1	0	0	2	1205.62	1190		694202	261	271	Blue	TRUE
Sample 2	Keratin, type II cuticular Hb4 (Hair keratin, type II Hb4) - Homo sapiens (Human).	IPI:CON_105456|SWISS-PROT:Q9NSB2		SP-Human-022420_20200224.fasta	64895.7	1	19	20	20	0.0012	0.417	ANSVSCWSGPGFR	R	G	0.991	42	26.1	15.6	42	0	1	0	0	2	1424.64	1216		588538	33	45	Blue	TRUE
Sample 2	Keratin, type II cuticular Hb4 (Hair keratin, type II Hb4) - Homo sapiens (Human).	IPI:CON_105456|SWISS-PROT:Q9NSB2		SP-Human-022420_20200224.fasta	64895.7	1	19	20	20	0.0012	0.417	DLNLDGIIAEVK	R	A	0.997	71.4	28.7	37.4	51.5	0	1	0	0	2	1299.72	1423		3319150	327	338	Blue	TRUE
Sample 2	Keratin, type II cuticular Hb4 (Hair keratin, type II Hb4) - Homo sapiens (Human).	IPI:CON_105456|SWISS-PROT:Q9NSB2		SP-Human-022420_20200224.fasta	64895.7	1	19	20	20	0.0012	0.417	EYQELMNAK	R	L	0.707	21.7	26.7	19.5	16.5	0	1	0	0	2	1141.52	816		462273	447	455	Blue	TRUE
Sample 2	Keratin, type II cuticular Hb4 (Hair keratin, type II Hb4) - Homo sapiens (Human).	IPI:CON_105456|SWISS-PROT:Q9NSB2		SP-Human-022420_20200224.fasta	64895.7	1	19	20	20	0.0012	0.417	FASFIDK	K	V	0.9	41	26.7	23.1	0	0	2	0	0	2	827.43	1202.5		5312210	176	182	Blue	FALSE	sp|P35908|K22E_HUMAN,IPI:CON_00468956.4|SWISS-PROT:Q9R0H5,IPI:CON_IPI00376379.3|SWISS-PROT:Q7Z794,sp|P13647|K2C5_HUMAN,sp|Q7Z794|K2C1B_HUMAN,IPI:CON_00300725.7|SWISS-PROT:P02538,sp|P02538|K2C6A_HUMAN,IPI:CON_00009867.3|SWISS-PROT:P13647,IPI:CON_00021304.1|SWISS-PROT:P35908
Sample 2	Keratin, type II cuticular Hb4 (Hair keratin, type II Hb4) - Homo sapiens (Human).	IPI:CON_105456|SWISS-PROT:Q9NSB2		SP-Human-022420_20200224.fasta	64895.7	1	19	20	20	0.0012	0.417	FASFIDKVR	K	F	0.995	40.7	27.6	29.1	0	0	0	1	0	2	1082.6	1153		6351180	176	184	Blue	FALSE	sp|P35908|K22E_HUMAN,IPI:CON_00468956.4|SWISS-PROT:Q9R0H5,IPI:CON_IPI00376379.3|SWISS-PROT:Q7Z794,sp|P13647|K2C5_HUMAN,sp|Q7Z794|K2C1B_HUMAN,IPI:CON_00300725.7|SWISS-PROT:P02538,sp|P02538|K2C6A_HUMAN,IPI:CON_00009867.3|SWISS-PROT:P13647,IPI:CON_00021304.1|SWISS-PROT:P35908
Sample 2	Keratin, type II cuticular Hb4 (Hair keratin, type II Hb4) - Homo sapiens (Human).	IPI:CON_105456|SWISS-PROT:Q9NSB2		SP-Human-022420_20200224.fasta	64895.7	1	19	20	20	0.0012	0.417	FGAGCGMGFGDGR	R	G	0.809	27	25	14.7	27	0	1	0	0	2	1304.51	987		6369910	79	91	Blue	TRUE
Sample 2	Keratin, type II cuticular Hb4 (Hair keratin, type II Hb4) - Homo sapiens (Human).	IPI:CON_105456|SWISS-PROT:Q9NSB2		SP-Human-022420_20200224.fasta	64895.7	1	19	20	20	0.0012	0.417	FLEQQNK	R	L	0.9	35.4	29.6	38.2	12.4	0	1	0	0	2	906.468	768		1504750	185	191	Blue	FALSE	IPI:CON_106456|SWISS-PROT:P78386,IPI:CON_IPI00166205.2|SWISS-PROT:Q8N1N4-2,sp|P13647|K2C5_HUMAN,IPI:CON_00166205.2|TREMBL:Q7RTT2,IPI:CON_00300725.7|SWISS-PROT:P02538,IPI:CON_107456|SWISS-PROT:O43790,sp|O43790|KRT86_HUMAN,sp|Q8N1N4|K2C78_HUMAN,sp|P02538|K2C6A_HUMAN,IPI:CON_00009867.3|SWISS-PROT:P13647,sp|P78386|KRT85_HUMAN
Sample 2	Keratin, type II cuticular Hb4 (Hair keratin, type II Hb4) - Homo sapiens (Human).	IPI:CON_105456|SWISS-PROT:Q9NSB2		SP-Human-022420_20200224.fasta	64895.7	1	19	20	20	0.0012	0.417	FVSTTTSCR	R	T	0.709	21.6	26.1	14.3	21.6	0	1	0	0	2	1058.49	743		5783500	589	597	Blue	TRUE
Sample 2	Keratin, type II cuticular Hb4 (Hair keratin, type II Hb4) - Homo sapiens (Human).	IPI:CON_105456|SWISS-PROT:Q9NSB2		SP-Human-022420_20200224.fasta	64895.7	1	19	20	20	0.0012	0.417	GLGSFGSR	R	S	0.988	38.9	26.2	21.5	32.8	0	1	0	0	2	780.4	966		1822770	46	53	Blue	TRUE
Sample 2	Keratin, type II cuticular Hb4 (Hair keratin, type II Hb4) - Homo sapiens (Human).	IPI:CON_105456|SWISS-PROT:Q9NSB2		SP-Human-022420_20200224.fasta	64895.7	1	19	20	20	0.0012	0.417	GVGLGPR	R	A	0.747	25.5	25	27.4	12.6	0	1	0	0	2	655.389	814		1915230	92	98	Blue	TRUE
Sample 2	Keratin, type II cuticular Hb4 (Hair keratin, type II Hb4) - Homo sapiens (Human).	IPI:CON_105456|SWISS-PROT:Q9NSB2		SP-Human-022420_20200224.fasta	64895.7	1	19	20	20	0.0012	0.417	KYEEEVVCR	K	A	0.982	37.2	27.8	23.7	28.8	0	1	0	0	2	1211.57	781		605509	252	260	Blue	TRUE
Sample 2	Keratin, type II cuticular Hb4 (Hair keratin, type II Hb4) - Homo sapiens (Human).	IPI:CON_105456|SWISS-PROT:Q9NSB2		SP-Human-022420_20200224.fasta	64895.7	1	19	20	20	0.0012	0.417	NEINELTR	R	L	0.721	22.9	28.9	20	0.48	0	1	0	0	2	988.506	996		4195780	379	386	Blue	TRUE
Sample 2	Keratin, type II cuticular Hb4 (Hair keratin, type II Hb4) - Homo sapiens (Human).	IPI:CON_105456|SWISS-PROT:Q9NSB2		SP-Human-022420_20200224.fasta	64895.7	1	19	20	20	0.0012	0.417	QLEVLVSDQAR	R	L	0.997	67.4	30.1	34.1	50.5	0	1	0	0	2	1257.68	1152		5305920	224	234	Blue	TRUE
Sample 2	Keratin, type II cuticular Hb4 (Hair keratin, type II Hb4) - Homo sapiens (Human).	IPI:CON_105456|SWISS-PROT:Q9NSB2		SP-Human-022420_20200224.fasta	64895.7	1	19	20	20	0.0012	0.417	SDLEANVDTLTQEIDFLK	K	T	0.997	74.9	31	17.7	74.9	0	1	0	0	2	2051.02	1469		945496	282	299	Blue	TRUE
Sample 2	Keratin, type II cuticular Hb4 (Hair keratin, type II Hb4) - Homo sapiens (Human).	IPI:CON_105456|SWISS-PROT:Q9NSB2		SP-Human-022420_20200224.fasta	64895.7	1	19	20	20	0.0012	0.417	SLLTPLNLEIDPNAQR	K	V	0.902	29.8	27.8	14.9	29.8	0	1	0	0	2	1793.98	1399		1319700	145	160	Blue	TRUE
Sample 2	Keratin, type II cuticular Hb4 (Hair keratin, type II Hb4) - Homo sapiens (Human).	IPI:CON_105456|SWISS-PROT:Q9NSB2		SP-Human-022420_20200224.fasta	64895.7	1	19	20	20	0.0012	0.417	SVITFGSYSPR	R	I	0.997	48.2	28.7	16.3	47.9	0	1	0	0	2	1213.62	1263		2479400	54	64	Blue	TRUE
Sample 2	Keratin, type II cuticular Hb4 (Hair keratin, type II Hb4) - Homo sapiens (Human).	IPI:CON_105456|SWISS-PROT:Q9NSB2		SP-Human-022420_20200224.fasta	64895.7	1	19	20	20	0.0012	0.417	VAPATGDLLSTGTR	R	S	0.997	79.4	30.6	25.9	71.4	0	1	0	0	2	1358.73	1122		2208900	539	552	Blue	TRUE
Sample 2	Keratin, type II cuticular Hb4 (Hair keratin, type II Hb4) - Homo sapiens (Human).	IPI:CON_105456|SWISS-PROT:Q9NSB2		SP-Human-022420_20200224.fasta	64895.7	1	19	20	20	0.0012	0.417	VGNFSSCSAMTPQNLNR	R	F	0.997	42.1	27.8	15.6	42.1	0	1	1	0	2	1898.85	991		772865	14	30	Blue	TRUE
Sample 2	Keratin, type II cuticular Hb4 (Hair keratin, type II Hb4) - Homo sapiens (Human).	IPI:CON_105456|SWISS-PROT:Q9NSB2		SP-Human-022420_20200224.fasta	64895.7	1	19	20	20	0.0012	0.417	YEEMQVTAGQHCDNLR	K	N	0.997	59.8	25	16.7	59.8	0	0	1	0	2	1966.84	829		1258350	360	375	Blue	TRUE
Sample 2	Arachidonate 12-lipoxygenase, 12R-type OS=Homo sapiens OX=9606 GN=ALOX12B PE=1 SV=1	sp|O75342|LX12B_HUMAN		SP-Human-022420_20200224.fasta	80358.5	0.982	2	2	2	0.0001	0.0342	AVLLNEGGLSAK	R	G	0.811	29.8	28.7	20.5	24.1	0	1	0	0	2	1171.67	1147		835698	443	454	Empty	TRUE
Sample 2	Arachidonate 12-lipoxygenase, 12R-type OS=Homo sapiens OX=9606 GN=ALOX12B PE=1 SV=1	sp|O75342|LX12B_HUMAN		SP-Human-022420_20200224.fasta	80358.5	0.982	2	2	2	0.0001	0.0342	VATGTDLLSGTR	R	D	0.905	31.4	29.3	15	31.4	0	1	0	0	2	1190.64	1101		1150050	8	19	Empty	TRUE
Sample 2	SRSF protein kinase 1 OS=Homo sapiens OX=9606 GN=SRPK1 PE=1 SV=2	sp|Q96SB4|SRPK1_HUMAN		SP-Human-022420_20200224.fasta	74326	1	2	2	2	0.0001	0.0321	DEDHIALIIELLGK	R	V	0.993	40	27.9	16	39.5	0	0	1	0	2	1578.87	1465		571583	562	575	Empty	TRUE
Sample 2	SRSF protein kinase 1 OS=Homo sapiens OX=9606 GN=SRPK1 PE=1 SV=2	sp|Q96SB4|SRPK1_HUMAN		SP-Human-022420_20200224.fasta	74326	1	2	2	2	0.0001	0.0321	KLIVAGK	R	Y	0.9	42.6	25	34.3	23.9	0	1	0	0	2	728.503	726		1126570	579	585	Empty	TRUE
Sample 2	Plakophilin-1 OS=Homo sapiens OX=9606 GN=PKP1 PE=1 SV=2	sp|Q13835|PKP1_HUMAN		SP-Human-022420_20200224.fasta	82862.7	1	5	5	5	0.0003	0.0723	AVQYLSSQDEK	K	Y	0.853	29.6	29	14.8	29.6	0	1	0	0	2	1267.62	890		471428	250	260	Empty	TRUE
Sample 2	Plakophilin-1 OS=Homo sapiens OX=9606 GN=PKP1 PE=1 SV=2	sp|Q13835|PKP1_HUMAN		SP-Human-022420_20200224.fasta	82862.7	1	5	5	5	0.0003	0.0723	LVDLLR	K	S	0.5	23.9	26.4	27.1	11.3	0	1	0	0	2	728.467	1251		786060	292	297	Empty	TRUE
Sample 2	Plakophilin-1 OS=Homo sapiens OX=9606 GN=PKP1 PE=1 SV=2	sp|Q13835|PKP1_HUMAN		SP-Human-022420_20200224.fasta	82862.7	1	5	5	5	0.0003	0.0723	NLMASQPQLAK	R	Q	0.713	20.3	31.2	14.3	20.3	0	1	0	0	2	1216.64	889		257646	667	677	Empty	TRUE
Sample 2	Plakophilin-1 OS=Homo sapiens OX=9606 GN=PKP1 PE=1 SV=2	sp|Q13835|PKP1_HUMAN		SP-Human-022420_20200224.fasta	82862.7	1	5	5	5	0.0003	0.0723	QQVYQLGGICK	K	L	0.967	35.2	29.9	15.2	35.2	0	1	0	0	2	1293.66	1127		501726	281	291	Empty	TRUE
Sample 2	Plakophilin-1 OS=Homo sapiens OX=9606 GN=PKP1 PE=1 SV=2	sp|Q13835|PKP1_HUMAN		SP-Human-022420_20200224.fasta	82862.7	1	5	5	5	0.0003	0.0723	SPNQNVQQAAAGALR	R	N	0.997	75.4	29.9	17.7	75.4	0	1	0	0	2	1524.79	1048		415717	298	312	Empty	TRUE
Sample 2	Alpha-amylase 1 OS=Homo sapiens OX=9606 GN=AMY1A PE=1 SV=2	sp|P04745|AMY1_HUMAN,sp|P19961|AMY2B_HUMAN		SP-Human-022420_20200224.fasta	57768.4	0.995	2	3	3	0.0002	0.0352	ALVFVDNHDNQR	R	G	0.973	38	29.6	15.4	38	0	1	1	0	2	1427.7	1003		2094970	307	318	Empty	TRUE
Sample 2	Alpha-amylase 1 OS=Homo sapiens OX=9606 GN=AMY1A PE=1 SV=2	sp|P04745|AMY1_HUMAN,sp|P19961|AMY2B_HUMAN		SP-Human-022420_20200224.fasta	57768.4	0.995	2	3	3	0.0002	0.0352	NMVNFR	R	N	0.5	17.1	26.6	14.1	17.1	0	1	0	0	2	796.377	817		328837	408	413	Empty	TRUE
Sample 2	Alpha-2-macroglobulin-like protein 1 OS=Homo sapiens OX=9606 GN=A2ML1 PE=1 SV=3	sp|A8K2U0|A2ML1_HUMAN		SP-Human-022420_20200224.fasta	161108	1	9	11	11	0.0006	0.0757	AGLLTEEIR	K	S	0.997	62.3	29.4	49	30.2	0	1	0	0	2	1001.56	1212		2271380	991	999	Empty	TRUE
Sample 2	Alpha-2-macroglobulin-like protein 1 OS=Homo sapiens OX=9606 GN=A2ML1 PE=1 SV=3	sp|A8K2U0|A2ML1_HUMAN		SP-Human-022420_20200224.fasta	161108	1	9	11	11	0.0006	0.0757	AVDESVLLLRPDR	R	E	0.831	28.3	26.8	14.8	28.3	0	0	1	0	2	1482.83	1256		4586190	593	605	Empty	TRUE
Sample 2	Alpha-2-macroglobulin-like protein 1 OS=Homo sapiens OX=9606 GN=A2ML1 PE=1 SV=3	sp|A8K2U0|A2ML1_HUMAN		SP-Human-022420_20200224.fasta	161108	1	9	11	11	0.0006	0.0757	FIFIDPK	K	N	0.868	28.5	27	33.2	10.1	0	1	0	0	2	879.498	1318		4284330	1051	1057	Empty	TRUE
Sample 2	Alpha-2-macroglobulin-like protein 1 OS=Homo sapiens OX=9606 GN=A2ML1 PE=1 SV=3	sp|A8K2U0|A2ML1_HUMAN		SP-Human-022420_20200224.fasta	161108	1	9	11	11	0.0006	0.0757	FQMEDLVYNPEQVPR	K	Y	0.691	21.9	30	14.4	21.9	0	1	1	0	2	1880.88	1275.5		1514050	419	433	Empty	TRUE
Sample 2	Alpha-2-macroglobulin-like protein 1 OS=Homo sapiens OX=9606 GN=A2ML1 PE=1 SV=3	sp|A8K2U0|A2ML1_HUMAN		SP-Human-022420_20200224.fasta	161108	1	9	11	11	0.0006	0.0757	NIQDALK	K	W	0.695	24.5	28.1	21.9	17.1	0	1	0	0	2	801.447	950		1840340	1058	1064	Empty	TRUE
Sample 2	Alpha-2-macroglobulin-like protein 1 OS=Homo sapiens OX=9606 GN=A2ML1 PE=1 SV=3	sp|A8K2U0|A2ML1_HUMAN		SP-Human-022420_20200224.fasta	161108	1	9	11	11	0.0006	0.0757	SDTLIKPVLVKPEGVLVEK	R	T	0.786	25.6	25	14.6	25.6	0	0	1	0	2	2064.23	1261		745774	894	912	Empty	TRUE
Sample 2	Alpha-2-macroglobulin-like protein 1 OS=Homo sapiens OX=9606 GN=A2ML1 PE=1 SV=3	sp|A8K2U0|A2ML1_HUMAN		SP-Human-022420_20200224.fasta	161108	1	9	11	11	0.0006	0.0757	SSSNMAIVEVK	R	M	0.997	72.9	30.3	17.6	72.9	0	2	0	0	2	1164.59	973.5		3112420	1360	1370	Empty	TRUE
Sample 2	Alpha-2-macroglobulin-like protein 1 OS=Homo sapiens OX=9606 GN=A2ML1 PE=1 SV=3	sp|A8K2U0|A2ML1_HUMAN		SP-Human-022420_20200224.fasta	161108	1	9	11	11	0.0006	0.0757	TFNIQSVNR	R	L	0.664	28.8	29.9	14.8	28.8	0	1	0	0	2	1078.56	1079		2556990	1275	1283	Empty	TRUE
Sample 2	Alpha-2-macroglobulin-like protein 1 OS=Homo sapiens OX=9606 GN=A2ML1 PE=1 SV=3	sp|A8K2U0|A2ML1_HUMAN		SP-Human-022420_20200224.fasta	161108	1	9	11	11	0.0006	0.0757	VASESVSLELPVDIVPDSTK	K	A	0.997	90.3	29.6	18.6	90.3	0	1	0	0	2	2085.1	1391		1933860	924	943	Empty	TRUE
Sample 2	Keratin, type I cuticular HA3-II (Hair keratin, type I HA3-II)	IPI:CON_6686299|SWISS-PROT:Q14525,sp|Q14525|KT33B_HUMAN		SP-Human-022420_20200224.fasta	46213.5	1	2	2	2	0.0001	0.297	ARLECEINTYR	R	S	0.997	42.5	29.8	20.5	37.8	0	1	0	0	2	1424.7	990		496106	347	357	Blue	FALSE	IPI:CON_6016413|SWISS-PROT:Q15323,sp|Q15323|K1H1_HUMAN,IPI:CON_109456|TREMBL:Q9UE12,IPI:CON_110456|TREMBL:Q8IUT8
Sample 2	Keratin, type I cuticular HA3-II (Hair keratin, type I HA3-II)	IPI:CON_6686299|SWISS-PROT:Q14525,sp|Q14525|KT33B_HUMAN		SP-Human-022420_20200224.fasta	46213.5	1	2	2	2	0.0001	0.297	DNAELENLIR	R	E	0.683	20	29.6	14.3	20	0	1	0	0	2	1186.61	1321		4262600	80	89	Blue	FALSE	IPI:CON_6016413|SWISS-PROT:Q15323,sp|Q15323|K1H1_HUMAN,IPI:CON_109456|TREMBL:Q9UE12
Sample 2	Keratin, type I cuticular HA3-II (Hair keratin, type I HA3-II)	IPI:CON_6686299|SWISS-PROT:Q14525,sp|Q14525|KT33B_HUMAN		SP-Human-022420_20200224.fasta	46213.5	1	2	2	2	0.0001	0.297	ETMQFLNDR	K	L	0.957	33.6	27.5	15.1	33.6	0	2	0	0	2	1153.53	1077		4696430	58	66	Blue	FALSE	IPI:CON_6016413|SWISS-PROT:Q15323,sp|Q15323|K1H1_HUMAN,sp|O76013|KRT36_HUMAN,IPI:CON_109456|TREMBL:Q9UE12,IPI:CON_6685565|SWISS-PROT:O76013,IPI:CON_110456|TREMBL:Q8IUT8
Sample 2	Keratin, type I cuticular HA3-II (Hair keratin, type I HA3-II)	IPI:CON_6686299|SWISS-PROT:Q14525,sp|Q14525|KT33B_HUMAN		SP-Human-022420_20200224.fasta	46213.5	1	2	2	2	0.0001	0.297	EVEQWFATQTEELNK	R	Q	0.762	24.4	30.2	14.5	24.4	0	1	0	0	2	1851.88	1339		562083	242	256	Blue	FALSE	IPI:CON_110456|TREMBL:Q8IUT8
Sample 2	Keratin, type I cuticular HA3-II (Hair keratin, type I HA3-II)	IPI:CON_6686299|SWISS-PROT:Q14525,sp|Q14525|KT33B_HUMAN		SP-Human-022420_20200224.fasta	46213.5	1	2	2	2	0.0001	0.297	LAADDFR	K	T	0.9	36.5	29.1	22.6	29.2	0	2	0	0	2	807.4	982.5		3967770	136	142	Blue	FALSE	IPI:CON_6016413|SWISS-PROT:Q15323,IPI:CON_IPI00217963.3|SWISS-PROT:P08779,IPI:CON_109456|TREMBL:Q9UE12,IPI:CON_6685565|SWISS-PROT:O76013,IPI:CON_00009865.2|SWISS-PROT:P13645,IPI:CON_IPI00450768.7|SWISS-PROT:Q04695,sp|Q15323|K1H1_HUMAN,IPI:CON_00217963.3|SWISS-PROT:P08779,sp|O76013|KRT36_HUMAN,sp|P08779|K1C16_HUMAN,sp|P02533|K1C14_HUMAN,sp|Q04695|K1C17_HUMAN,sp|P13645|K1C10_HUMAN,IPI:CON_00384444.…
Sample 2	Keratin, type I cuticular HA3-II (Hair keratin, type I HA3-II)	IPI:CON_6686299|SWISS-PROT:Q14525,sp|Q14525|KT33B_HUMAN		SP-Human-022420_20200224.fasta	46213.5	1	2	2	2	0.0001	0.297	LASYLEK	R	V	0.9	41.7	25.5	31	26.3	0	1	0	0	2	823.456	935		3794000	67	73	Blue	FALSE	IPI:CON_6016413|SWISS-PROT:Q15323,sp|Q15323|K1H1_HUMAN,IPI:CON_109456|TREMBL:Q9UE12,IPI:CON_110456|TREMBL:Q8IUT8
Sample 2	Keratin, type I cuticular HA3-II (Hair keratin, type I HA3-II)	IPI:CON_6686299|SWISS-PROT:Q14525,sp|Q14525|KT33B_HUMAN		SP-Human-022420_20200224.fasta	46213.5	1	2	2	2	0.0001	0.297	LECEINTYR	R	S	0.997	61	27.7	17.7	60	0	1	0	0	2	1197.56	974		2647310	349	357	Blue	FALSE	IPI:CON_6016413|SWISS-PROT:Q15323,sp|Q15323|K1H1_HUMAN,IPI:CON_109456|TREMBL:Q9UE12,IPI:CON_110456|TREMBL:Q8IUT8
Sample 2	Keratin, type I cuticular HA3-II (Hair keratin, type I HA3-II)	IPI:CON_6686299|SWISS-PROT:Q14525,sp|Q14525|KT33B_HUMAN		SP-Human-022420_20200224.fasta	46213.5	1	2	2	2	0.0001	0.297	LVVQIDNAK	R	L	0.997	59.6	27.7	31	45.3	0	1	0	0	2	999.583	1025		2653970	127	135	Blue	FALSE	IPI:CON_6016413|SWISS-PROT:Q15323,sp|Q15323|K1H1_HUMAN,IPI:CON_109456|TREMBL:Q9UE12
Sample 2	Keratin, type I cuticular HA3-II (Hair keratin, type I HA3-II)	IPI:CON_6686299|SWISS-PROT:Q14525,sp|Q14525|KT33B_HUMAN		SP-Human-022420_20200224.fasta	46213.5	1	2	2	2	0.0001	0.297	QLVESDINSLR	R	R	0.964	36.2	30.7	22.3	29.2	0	1	0	0	2	1273.67	1188		288186	153	163	Blue	TRUE
Sample 2	Keratin, type I cuticular HA3-II (Hair keratin, type I HA3-II)	IPI:CON_6686299|SWISS-PROT:Q14525,sp|Q14525|KT33B_HUMAN		SP-Human-022420_20200224.fasta	46213.5	1	2	2	2	0.0001	0.297	QNQEYQVLLDVR	R	A	0.997	53.6	30.8	16.4	53.6	0	1	0	0	2	1504.78	1320		3716950	335	346	Blue	FALSE	IPI:CON_6016413|SWISS-PROT:Q15323,sp|Q15323|K1H1_HUMAN,IPI:CON_109456|TREMBL:Q9UE12,IPI:CON_110456|TREMBL:Q8IUT8
Sample 2	Keratin, type I cuticular HA3-II (Hair keratin, type I HA3-II)	IPI:CON_6686299|SWISS-PROT:Q14525,sp|Q14525|KT33B_HUMAN		SP-Human-022420_20200224.fasta	46213.5	1	2	2	2	0.0001	0.297	TIEELQQK	K	I	0.99	44.7	30.9	44.7	15.8	0	1	0	0	2	988.531	850		2698880	109	116	Blue	FALSE	IPI:CON_6016413|SWISS-PROT:Q15323,sp|Q15323|K1H1_HUMAN,IPI:CON_109456|TREMBL:Q9UE12,IPI:CON_110456|TREMBL:Q8IUT8
Sample 2	Keratin, type I cuticular HA3-II (Hair keratin, type I HA3-II)	IPI:CON_6686299|SWISS-PROT:Q14525,sp|Q14525|KT33B_HUMAN		SP-Human-022420_20200224.fasta	46213.5	1	2	2	2	0.0001	0.297	YQTEQSLR	K	Q	0.99	49.7	28.6	37.9	27.9	0	1	0	0	2	1024.51	777		1296480	145	152	Blue	FALSE	IPI:CON_110456|TREMBL:Q8IUT8
Sample 2	Keratin, type I cuticular HA3-II (Hair keratin, type I HA3-II)	IPI:CON_6686299|SWISS-PROT:Q14525,sp|Q14525|KT33B_HUMAN		SP-Human-022420_20200224.fasta	46213.5	1	2	2	2	0.0001	0.297	YSLENTLTESEAR	R	Y	0.997	98.3	29.4	19.1	98.3	0	1	0	0	2	1512.72	1241		3406690	294	306	Blue	TRUE
Sample 2	Keratin, type II cuticular Hb5 (Hair keratin, type II Hb5) - Homo sapiens (Human).	IPI:CON_106456|SWISS-PROT:P78386,sp|P78386|KRT85_HUMAN		SP-Human-022420_20200224.fasta	55802	1	4	4	4	0.0002	0.191	ATAENEFVVLKK	R	D	0.759	22.4	28.1	14.4	0	0	0	1	0	2	1348.75	1074		874062	219	230	Blue	TRUE
Sample 2	Keratin, type II cuticular Hb5 (Hair keratin, type II Hb5) - Homo sapiens (Human).	IPI:CON_106456|SWISS-PROT:P78386,sp|P78386|KRT85_HUMAN		SP-Human-022420_20200224.fasta	55802	1	4	4	4	0.0002	0.191	CKLAELEGALQK	R	A	0.648	24.8	30	19.6	19.8	0	1	1	0	2	1359.73	1180		1283540	383	394	Blue	FALSE	IPI:CON_107456|SWISS-PROT:O43790,sp|O43790|KRT86_HUMAN
Sample 2	Keratin, type II cuticular Hb5 (Hair keratin, type II Hb5) - Homo sapiens (Human).	IPI:CON_106456|SWISS-PROT:P78386,sp|P78386|KRT85_HUMAN		SP-Human-022420_20200224.fasta	55802	1	4	4	4	0.0002	0.191	DLNMDCIIAEIK	R	A	0.997	82.2	29.7	22.8	77.6	0	2	0	0	2	1434.7	1378.5		5765030	285	296	Blue	FALSE	IPI:CON_107456|SWISS-PROT:O43790,sp|O43790|KRT86_HUMAN
Sample 2	Keratin, type II cuticular Hb5 (Hair keratin, type II Hb5) - Homo sapiens (Human).	IPI:CON_106456|SWISS-PROT:P78386,sp|P78386|KRT85_HUMAN		SP-Human-022420_20200224.fasta	55802	1	4	4	4	0.0002	0.191	DVDCAYLR	K	K	0.792	24.1	26.6	14.5	24.1	0	1	0	0	2	1011.46	1036		1473100	231	238	Blue	FALSE	IPI:CON_107456|SWISS-PROT:O43790,sp|O43790|KRT86_HUMAN
Sample 2	Keratin, type II cuticular Hb5 (Hair keratin, type II Hb5) - Homo sapiens (Human).	IPI:CON_106456|SWISS-PROT:P78386,sp|P78386|KRT85_HUMAN		SP-Human-022420_20200224.fasta	55802	1	4	4	4	0.0002	0.191	FAAFIDK	R	V	0.9	39.8	27.7	36.2	19.2	0	1	0	0	2	811.435	1166		3763770	134	140	Blue	FALSE	IPI:CON_107456|SWISS-PROT:O43790,sp|O43790|KRT86_HUMAN
Sample 2	Keratin, type II cuticular Hb5 (Hair keratin, type II Hb5) - Homo sapiens (Human).	IPI:CON_106456|SWISS-PROT:P78386,sp|P78386|KRT85_HUMAN		SP-Human-022420_20200224.fasta	55802	1	4	4	4	0.0002	0.191	FAAFIDKVR	R	F	0.818	26.7	26.1	16	25.4	0	1	0	0	2	1066.6	1143		800401	134	142	Blue	FALSE	IPI:CON_107456|SWISS-PROT:O43790,sp|O43790|KRT86_HUMAN
Sample 2	Keratin, type II cuticular Hb5 (Hair keratin, type II Hb5) - Homo sapiens (Human).	IPI:CON_106456|SWISS-PROT:P78386,sp|P78386|KRT85_HUMAN		SP-Human-022420_20200224.fasta	55802	1	4	4	4	0.0002	0.191	FLEQQNK	R	L	0.9	35.4	29.6	38.2	12.4	0	1	0	0	2	906.468	768		1504750	143	149	Blue	FALSE	IPI:CON_IPI00166205.2|SWISS-PROT:Q8N1N4-2,sp|P13647|K2C5_HUMAN,IPI:CON_00166205.2|TREMBL:Q7RTT2,IPI:CON_00300725.7|SWISS-PROT:P02538,IPI:CON_105456|SWISS-PROT:Q9NSB2,IPI:CON_107456|SWISS-PROT:O43790,sp|O43790|KRT86_HUMAN,sp|Q8N1N4|K2C78_HUMAN,sp|P02538|K2C6A_HUMAN,IPI:CON_00009867.3|SWISS-PROT:P13647
Sample 2	Keratin, type II cuticular Hb5 (Hair keratin, type II Hb5) - Homo sapiens (Human).	IPI:CON_106456|SWISS-PROT:P78386,sp|P78386|KRT85_HUMAN		SP-Human-022420_20200224.fasta	55802	1	4	4	4	0.0002	0.191	GLTGFGSR	R	S	0.736	25.5	27.1	20.1	20	0	1	0	0	2	794.416	981		823025	47	54	Blue	TRUE
Sample 2	Keratin, type II cuticular Hb5 (Hair keratin, type II Hb5) - Homo sapiens (Human).	IPI:CON_106456|SWISS-PROT:P78386,sp|P78386|KRT85_HUMAN		SP-Human-022420_20200224.fasta	55802	1	4	4	4	0.0002	0.191	IAVGGFR	R	A	0.778	26.3	25	25.4	15.5	0	1	0	0	2	719.42	1035		2083130	66	72	Blue	TRUE
Sample 2	Keratin, type II cuticular Hb5 (Hair keratin, type II Hb5) - Homo sapiens (Human).	IPI:CON_106456|SWISS-PROT:P78386,sp|P78386|KRT85_HUMAN		SP-Human-022420_20200224.fasta	55802	1	4	4	4	0.0002	0.191	LAELEGALQK	K	A	0.946	33.2	27.6	33.2	15.1	0	1	0	0	2	1071.6	1116		8547280	385	394	Blue	FALSE	IPI:CON_107456|SWISS-PROT:O43790,sp|O43790|KRT86_HUMAN
Sample 2	Keratin, type II cuticular Hb5 (Hair keratin, type II Hb5) - Homo sapiens (Human).	IPI:CON_106456|SWISS-PROT:P78386,sp|P78386|KRT85_HUMAN		SP-Human-022420_20200224.fasta	55802	1	4	4	4	0.0002	0.191	NFSSCSAVAPK	R	T	0.995	48.9	27.3	21.7	43.3	0	1	0	0	2	1167.55	861		550972	17	27	Blue	TRUE
Sample 2	Keratin, type II cuticular Hb5 (Hair keratin, type II Hb5) - Homo sapiens (Human).	IPI:CON_106456|SWISS-PROT:P78386,sp|P78386|KRT85_HUMAN		SP-Human-022420_20200224.fasta	55802	1	4	4	4	0.0002	0.191	RTKEEINELNR	R	M	0.495	17	30.9	14.9	16.1	0	0	1	0	2	1401.74	736		333508	334	344	Blue	FALSE	IPI:CON_107456|SWISS-PROT:O43790,sp|O43790|KRT86_HUMAN
Sample 2	Keratin, type II cuticular Hb5 (Hair keratin, type II Hb5) - Homo sapiens (Human).	IPI:CON_106456|SWISS-PROT:P78386,sp|P78386|KRT85_HUMAN		SP-Human-022420_20200224.fasta	55802	1	4	4	4	0.0002	0.191	TKEEINELNR	R	M	0.761	28.1	30.5	14.8	28.1	0	1	1	0	2	1245.64	799.5		3336800	335	344	Blue	FALSE	IPI:CON_107456|SWISS-PROT:O43790,sp|O43790|KRT86_HUMAN
Sample 2	Actin, cytoplasmic 1 OS=Homo sapiens OX=9606 GN=ACTB PE=1 SV=1	sp|P60709|ACTB_HUMAN		SP-Human-022420_20200224.fasta	41737.8	1	8	8	8	0.0005	0.224	DLTDYLMK	R	I	0.807	25.1	26.7	21.1	18.6	0	1	0	0	2	1014.48	1282		1903050	184	191	Empty	TRUE
Sample 2	Actin, cytoplasmic 1 OS=Homo sapiens OX=9606 GN=ACTB PE=1 SV=1	sp|P60709|ACTB_HUMAN		SP-Human-022420_20200224.fasta	41737.8	1	8	8	8	0.0005	0.224	GILTLK	R	Y	0.5	29.5	25	30.1	0	0	1	0	0	2	644.434	1149		831541	63	68	Empty	TRUE
Sample 2	Actin, cytoplasmic 1 OS=Homo sapiens OX=9606 GN=ACTB PE=1 SV=1	sp|P60709|ACTB_HUMAN		SP-Human-022420_20200224.fasta	41737.8	1	8	8	8	0.0005	0.224	GYSFTTTAER	R	E	0.996	41.6	27.6	16	41.1	0	1	0	0	2	1132.53	1008		1791030	197	206	Empty	TRUE
Sample 2	Actin, cytoplasmic 1 OS=Homo sapiens OX=9606 GN=ACTB PE=1 SV=1	sp|P60709|ACTB_HUMAN		SP-Human-022420_20200224.fasta	41737.8	1	8	8	8	0.0005	0.224	IIAPPER	K	K	0.9	36.5	25	35.5	16.2	0	1	0	0	2	795.472	847		1536240	329	335	Empty	TRUE
Sample 2	Actin, cytoplasmic 1 OS=Homo sapiens OX=9606 GN=ACTB PE=1 SV=1	sp|P60709|ACTB_HUMAN		SP-Human-022420_20200224.fasta	41737.8	1	8	8	8	0.0005	0.224	LDLAGR	R	D	0.5	36.9	30	35.2	0	0	1	0	0	2	644.373	891		798550	178	183	Empty	TRUE
Sample 2	Actin, cytoplasmic 1 OS=Homo sapiens OX=9606 GN=ACTB PE=1 SV=1	sp|P60709|ACTB_HUMAN		SP-Human-022420_20200224.fasta	41737.8	1	8	8	8	0.0005	0.224	QEYDESGPSIVHR	K	K	0.978	36.1	28.5	15.3	36.1	0	0	1	0	2	1516.7	899		1157360	360	372	Empty	TRUE
Sample 2	Actin, cytoplasmic 1 OS=Homo sapiens OX=9606 GN=ACTB PE=1 SV=1	sp|P60709|ACTB_HUMAN		SP-Human-022420_20200224.fasta	41737.8	1	8	8	8	0.0005	0.224	SYELPDGQVITIGNER	K	F	0.821	31.8	31.2	15	31.8	0	1	0	0	2	1790.89	1340		838017	239	254	Empty	TRUE
Sample 2	Actin, cytoplasmic 1 OS=Homo sapiens OX=9606 GN=ACTB PE=1 SV=1	sp|P60709|ACTB_HUMAN		SP-Human-022420_20200224.fasta	41737.8	1	8	8	8	0.0005	0.224	VAPEEHPVLLTEAPLNPK	R	A	0.997	42.9	27.6	45.9	12.6	0	0	1	0	2	1954.06	1229		1708270	96	113	Empty	TRUE
Sample 2	Trypsin - Sus scrofa (Pig).	IPI:CON_Trypsin|SWISS-PROT:P00761|TRYP_PIG		SP-Human-022420_20200224.fasta	24409.3	1	6	16	87	0.005	0.39	IITHPNFNGNTLDNDIMLIK	K	L	0.997	75.9	29.6	17.7	75.9	0	2	4	0	2	2283.18	1345		85100000	78	97	Blue	TRUE
Sample 2	Trypsin - Sus scrofa (Pig).	IPI:CON_Trypsin|SWISS-PROT:P00761|TRYP_PIG		SP-Human-022420_20200224.fasta	24409.3	1	6	16	87	0.005	0.39	LGEHNIDVLEGNEQFINAAK	R	I	0.997	96.2	31.1	19	96.2	0	6	13	0	2	2211.1	1383		570000000	58	77	Blue	TRUE
Sample 2	Trypsin - Sus scrofa (Pig).	IPI:CON_Trypsin|SWISS-PROT:P00761|TRYP_PIG		SP-Human-022420_20200224.fasta	24409.3	1	6	16	87	0.005	0.39	LSSPATLNSR	K	V	0.997	57.5	30.3	25.5	48.5	0	32	0	0	2	1046.55	1226		1420000000	98	107	Blue	TRUE
Sample 2	Trypsin - Sus scrofa (Pig).	IPI:CON_Trypsin|SWISS-PROT:P00761|TRYP_PIG		SP-Human-022420_20200224.fasta	24409.3	1	6	16	87	0.005	0.39	SCAAAGTECLISGWGNTK	R	S	0.997	119	27.7	20.4	119	0	1	1	0	2	1882.84	1300		6070850	116	133	Blue	TRUE
Sample 2	Trypsin - Sus scrofa (Pig).	IPI:CON_Trypsin|SWISS-PROT:P00761|TRYP_PIG		SP-Human-022420_20200224.fasta	24409.3	1	6	16	87	0.005	0.39	SSGSSYPSLLQCLK	K	A	0.997	46.4	29.9	15.9	46.4	0	1	0	0	2	1526.75	1328		2593740	134	147	Blue	TRUE
Sample 2	Trypsin - Sus scrofa (Pig).	IPI:CON_Trypsin|SWISS-PROT:P00761|TRYP_PIG		SP-Human-022420_20200224.fasta	24409.3	1	6	16	87	0.005	0.39	VATVSLPR	R	S	0.99	53.2	26	27.5	42.1	0	27	0	0	2	842.509	1305		3640000000	108	115	Blue	TRUE
Sample 2	Salivary acidic proline-rich phosphoprotein 1/2 OS=Homo sapiens OX=9606 GN=PRH1 PE=1 SV=2	sp|P02810|PRPC_HUMAN		SP-Human-022420_20200224.fasta	17015.8	1	4	7	8	0.0005	0.596	GRPQGPPQQGGHQQGPPPPPPGK	R	P	0.749	22.7	30.6	14.4	22.7	0	0	1	0	2	2296.17	686		452427	123	145	Empty	TRUE
Sample 2	Salivary acidic proline-rich phosphoprotein 1/2 OS=Homo sapiens OX=9606 GN=PRH1 PE=1 SV=2	sp|P02810|PRPC_HUMAN		SP-Human-022420_20200224.fasta	17015.8	1	4	7	8	0.0005	0.596	PQGPPQQGGHPPPPQGR	K	P	0.757	24.6	30.6	14.5	24.6	0	0	1	0	2	1731.87	681		4708030	91	107	Empty	TRUE
Sample 2	Salivary acidic proline-rich phosphoprotein 1/2 OS=Homo sapiens OX=9606 GN=PRH1 PE=1 SV=2	sp|P02810|PRPC_HUMAN		SP-Human-022420_20200224.fasta	17015.8	1	4	7	8	0.0005	0.596	PQGPPQQGGHPRPPR	R	G	0.518	17.7	30.9	14.1	17.7	0	0	1	0	2	1605.84	652		22900000	108	122	Empty	TRUE
Sample 2	Salivary acidic proline-rich phosphoprotein 1/2 OS=Homo sapiens OX=9606 GN=PRH1 PE=1 SV=2	sp|P02810|PRPC_HUMAN		SP-Human-022420_20200224.fasta	17015.8	1	4	7	8	0.0005	0.596	QGPPLGGQQSQPSAGDGNQDDGPQQGPPQQGGQQQQGPPPPQGK	R	P	0.997	43.3	28.4	18.2	40.8	0	0	0	3	2	4355.01	900		13600000	47	90	Empty	TRUE
Sample 2	Annexin A2 OS=Homo sapiens OX=9606 GN=ANXA2 PE=1 SV=2	sp|P07355|ANXA2_HUMAN		SP-Human-022420_20200224.fasta	38606.1	1	6	6	6	0.0003	0.218	DALNIETAIK	R	T	0.567	20.6	30.7	23.8	11.1	0	1	0	0	2	1087.6	1274		612133	38	47	Empty	TRUE
Sample 2	Annexin A2 OS=Homo sapiens OX=9606 GN=ANXA2 PE=1 SV=2	sp|P07355|ANXA2_HUMAN		SP-Human-022420_20200224.fasta	38606.1	1	6	6	6	0.0003	0.218	GLGTDEDSLIEIICSR	K	T	0.997	49.3	30.8	16.1	49.3	0	1	0	0	2	1777.86	1427		288492	120	135	Empty	TRUE
Sample 2	Annexin A2 OS=Homo sapiens OX=9606 GN=ANXA2 PE=1 SV=2	sp|P07355|ANXA2_HUMAN		SP-Human-022420_20200224.fasta	38606.1	1	6	6	6	0.0003	0.218	QDIAFAYQR	R	R	0.997	61.1	28.2	30.9	47	0	1	0	0	2	1111.55	1129		1678740	69	77	Empty	TRUE
Sample 2	Annexin A2 OS=Homo sapiens OX=9606 GN=ANXA2 PE=1 SV=2	sp|P07355|ANXA2_HUMAN		SP-Human-022420_20200224.fasta	38606.1	1	6	6	6	0.0003	0.218	RAEDGSVIDYELIDQDAR	R	D	0.929	33.3	30.7	15.1	33.3	0	0	1	0	2	2064.98	1281		690791	179	196	Empty	TRUE
Sample 2	Annexin A2 OS=Homo sapiens OX=9606 GN=ANXA2 PE=1 SV=2	sp|P07355|ANXA2_HUMAN		SP-Human-022420_20200224.fasta	38606.1	1	6	6	6	0.0003	0.218	TNQELQEINR	R	V	0.997	62.5	30.1	16.9	62.5	0	1	0	0	2	1244.62	904		1882430	136	145	Empty	TRUE
Sample 2	Annexin A2 OS=Homo sapiens OX=9606 GN=ANXA2 PE=1 SV=2	sp|P07355|ANXA2_HUMAN		SP-Human-022420_20200224.fasta	38606.1	1	6	6	6	0.0003	0.218	TPAQYDASELK	K	A	0.995	41.6	29.5	15.6	41.6	0	1	0	0	2	1222.6	934		2059530	105	115	Empty	TRUE
Sample 2	Tax_Id=9606 Gene_Symbol=KRT78 Keratin-78	IPI:CON_00166205.2|TREMBL:Q7RTT2,IPI:CON_IPI00166205.2|SWISS-PROT:Q8N1N4-2,sp|Q8N1N4|K2C78_HUMAN		SP-Human-022420_20200224.fasta	56866.4	1	4	4	4	0.0002	0.107	DVDGVFLSK	K	M	0.996	42.3	29.3	23.9	34.1	0	1	0	0	2	979.51	1249		2468550	221	229	Blue	TRUE
Sample 2	Tax_Id=9606 Gene_Symbol=KRT78 Keratin-78	IPI:CON_00166205.2|TREMBL:Q7RTT2,IPI:CON_IPI00166205.2|SWISS-PROT:Q8N1N4-2,sp|Q8N1N4|K2C78_HUMAN		SP-Human-022420_20200224.fasta	56866.4	1	4	4	4	0.0002	0.107	FLEQQNK	R	V	0.9	35.4	29.6	38.2	12.4	0	1	0	0	2	906.468	768		1504750	131	137	Blue	FALSE	IPI:CON_106456|SWISS-PROT:P78386,sp|P13647|K2C5_HUMAN,IPI:CON_00300725.7|SWISS-PROT:P02538,IPI:CON_105456|SWISS-PROT:Q9NSB2,IPI:CON_107456|SWISS-PROT:O43790,sp|O43790|KRT86_HUMAN,sp|P02538|K2C6A_HUMAN,IPI:CON_00009867.3|SWISS-PROT:P13647,sp|P78386|KRT85_HUMAN
Sample 2	Tax_Id=9606 Gene_Symbol=KRT78 Keratin-78	IPI:CON_00166205.2|TREMBL:Q7RTT2,IPI:CON_IPI00166205.2|SWISS-PROT:Q8N1N4-2,sp|Q8N1N4|K2C78_HUMAN		SP-Human-022420_20200224.fasta	56866.4	1	4	4	4	0.0002	0.107	LLEGEECR	R	M	0.721	26.2	28.4	14.6	26.2	0	1	0	0	2	1005.47	814		4073070	416	423	Blue	FALSE	sp|P35908|K22E_HUMAN,sp|P13647|K2C5_HUMAN,IPI:CON_00300725.7|SWISS-PROT:P02538,sp|P02538|K2C6A_HUMAN,IPI:CON_00009867.3|SWISS-PROT:P13647,IPI:CON_00021304.1|SWISS-PROT:P35908
Sample 2	Tax_Id=9606 Gene_Symbol=KRT78 Keratin-78	IPI:CON_00166205.2|TREMBL:Q7RTT2,IPI:CON_IPI00166205.2|SWISS-PROT:Q8N1N4-2,sp|Q8N1N4|K2C78_HUMAN		SP-Human-022420_20200224.fasta	56866.4	1	4	4	4	0.0002	0.107	LQSQTENLKK	R	Q	0.685	21.7	29.9	22.5	13.6	0	0	1	0	2	1188.66	661		426304	339	348	Blue	TRUE
Sample 2	Tax_Id=9606 Gene_Symbol=KRT78 Keratin-78	IPI:CON_00166205.2|TREMBL:Q7RTT2,IPI:CON_IPI00166205.2|SWISS-PROT:Q8N1N4-2,sp|Q8N1N4|K2C78_HUMAN		SP-Human-022420_20200224.fasta	56866.4	1	4	4	4	0.0002	0.107	SLNSFGGCLEGSR	R	G	0.936	33.5	27.4	15.1	33.5	0	1	0	0	2	1383.63	1176		284664	40	52	Blue	TRUE
Sample 2	Tax_Id=9606 Gene_Symbol=KRT78 Keratin-78	IPI:CON_00166205.2|TREMBL:Q7RTT2,IPI:CON_IPI00166205.2|SWISS-PROT:Q8N1N4-2,sp|Q8N1N4|K2C78_HUMAN		SP-Human-022420_20200224.fasta	56866.4	1	4	4	4	0.0002	0.107	VDELEAALR	K	M	0.997	54.1	30.1	31.1	39.4	0	1	0	0	2	1015.54	1214		994924	375	383	Blue	TRUE
Sample 2	Tax_Id=9606 Gene_Symbol=ALB Isoform 1 of Serum albumin precursor	IPI:CON_IPI00745872.2|SWISS-PROT:P02768-1,sp|P02768|ALBU_HUMAN		SP-Human-022420_20200224.fasta	69366.9	1	10	10	11	0.0006	0.169	AAFTECCQAADK	K	A	0.964	33.4	25	15.1	33.4	0	1	0	0	2	1371.57	836		685819	187	198	Blue	TRUE
Sample 2	Tax_Id=9606 Gene_Symbol=ALB Isoform 1 of Serum albumin precursor	IPI:CON_IPI00745872.2|SWISS-PROT:P02768-1,sp|P02768|ALBU_HUMAN		SP-Human-022420_20200224.fasta	69366.9	1	10	10	11	0.0006	0.169	AVMDDFAAFVEK	K	C	0.997	55.2	27.8	16.5	55.2	0	1	0	0	2	1358.63	1331		1168930	570	581	Blue	TRUE
Sample 2	Tax_Id=9606 Gene_Symbol=ALB Isoform 1 of Serum albumin precursor	IPI:CON_IPI00745872.2|SWISS-PROT:P02768-1,sp|P02768|ALBU_HUMAN		SP-Human-022420_20200224.fasta	69366.9	1	10	10	11	0.0006	0.169	CCTESLVNR	K	R	0.994	43.6	25.8	15.7	43.6	0	1	0	0	2	1138.5	849		2201320	500	508	Blue	TRUE
Sample 2	Tax_Id=9606 Gene_Symbol=ALB Isoform 1 of Serum albumin precursor	IPI:CON_IPI00745872.2|SWISS-PROT:P02768-1,sp|P02768|ALBU_HUMAN		SP-Human-022420_20200224.fasta	69366.9	1	10	10	11	0.0006	0.169	FKDLGEENFK	R	A	0.717	23.6	28.9	22.4	15.7	0	1	0	0	2	1226.61	1011		883887	35	44	Blue	TRUE
Sample 2	Tax_Id=9606 Gene_Symbol=ALB Isoform 1 of Serum albumin precursor	IPI:CON_IPI00745872.2|SWISS-PROT:P02768-1,sp|P02768|ALBU_HUMAN		SP-Human-022420_20200224.fasta	69366.9	1	10	10	11	0.0006	0.169	KVPQVSTPTLVEVSR	K	N	0.997	54.9	25.5	16.4	54.9	0	0	2	0	2	1639.94	1148.5		1122230	438	452	Blue	TRUE
Sample 2	Tax_Id=9606 Gene_Symbol=ALB Isoform 1 of Serum albumin precursor	IPI:CON_IPI00745872.2|SWISS-PROT:P02768-1,sp|P02768|ALBU_HUMAN		SP-Human-022420_20200224.fasta	69366.9	1	10	10	11	0.0006	0.169	LVNEVTEFAK	K	T	0.997	53.7	29.5	36.7	33.3	0	1	0	0	2	1149.62	1181		2204340	66	75	Blue	TRUE
Sample 2	Tax_Id=9606 Gene_Symbol=ALB Isoform 1 of Serum albumin precursor	IPI:CON_IPI00745872.2|SWISS-PROT:P02768-1,sp|P02768|ALBU_HUMAN		SP-Human-022420_20200224.fasta	69366.9	1	10	10	11	0.0006	0.169	LVTDLTK	K	V	0.714	22.9	25	25.8	11.6	0	1	0	0	2	789.472	933		5466570	258	264	Blue	TRUE
Sample 2	Tax_Id=9606 Gene_Symbol=ALB Isoform 1 of Serum albumin precursor	IPI:CON_IPI00745872.2|SWISS-PROT:P02768-1,sp|P02768|ALBU_HUMAN		SP-Human-022420_20200224.fasta	69366.9	1	10	10	11	0.0006	0.169	QTALVELVK	K	H	0.997	60.1	25.4	24.4	52.5	0	1	0	0	2	1000.6	1247		2305690	550	558	Blue	TRUE
Sample 2	Tax_Id=9606 Gene_Symbol=ALB Isoform 1 of Serum albumin precursor	IPI:CON_IPI00745872.2|SWISS-PROT:P02768-1,sp|P02768|ALBU_HUMAN		SP-Human-022420_20200224.fasta	69366.9	1	10	10	11	0.0006	0.169	YICENQDSISSK	K	L	0.997	60.5	26.4	35	42.3	0	1	0	0	2	1443.64	850		918354	287	298	Blue	TRUE
Sample 2	Tax_Id=9606 Gene_Symbol=ALB Isoform 1 of Serum albumin precursor	IPI:CON_IPI00745872.2|SWISS-PROT:P02768-1,sp|P02768|ALBU_HUMAN		SP-Human-022420_20200224.fasta	69366.9	1	10	10	11	0.0006	0.169	YLYEIAR	K	R	0.566	17.8	28	19.4	12.6	0	1	0	0	2	927.493	1149		3813600	162	168	Blue	TRUE
Sample 2	Glyceraldehyde-3-phosphate dehydrogenase OS=Homo sapiens OX=9606 GN=GAPDH PE=1 SV=3	sp|P04406|G3P_HUMAN		SP-Human-022420_20200224.fasta	36053.4	1	5	5	5	0.0003	0.155	GALQNIIPASTGAAK	R	A	0.902	29.2	26.9	26.2	17.8	0	1	0	0	2	1411.79	1244		3174560	201	215	Empty	TRUE
Sample 2	Glyceraldehyde-3-phosphate dehydrogenase OS=Homo sapiens OX=9606 GN=GAPDH PE=1 SV=3	sp|P04406|G3P_HUMAN		SP-Human-022420_20200224.fasta	36053.4	1	5	5	5	0.0003	0.155	LTGMAFR	K	V	0.588	25.9	26.4	14.6	25.9	0	1	0	0	2	811.413	854		1829030	228	234	Empty	TRUE
Sample 2	Glyceraldehyde-3-phosphate dehydrogenase OS=Homo sapiens OX=9606 GN=GAPDH PE=1 SV=3	sp|P04406|G3P_HUMAN		SP-Human-022420_20200224.fasta	36053.4	1	5	5	5	0.0003	0.155	VGVNGFGR	K	I	0.86	31.6	29.6	27.8	18.8	0	1	0	0	2	805.432	953		2686810	6	13	Empty	TRUE
Sample 2	Glyceraldehyde-3-phosphate dehydrogenase OS=Homo sapiens OX=9606 GN=GAPDH PE=1 SV=3	sp|P04406|G3P_HUMAN		SP-Human-022420_20200224.fasta	36053.4	1	5	5	5	0.0003	0.155	VIPELNGK	K	L	0.881	28.4	25	21.7	21.5	0	1	0	0	2	869.509	996		3447620	220	227	Empty	TRUE
Sample 2	Glyceraldehyde-3-phosphate dehydrogenase OS=Homo sapiens OX=9606 GN=GAPDH PE=1 SV=3	sp|P04406|G3P_HUMAN		SP-Human-022420_20200224.fasta	36053.4	1	5	5	5	0.0003	0.155	VPTANVSVVDLTCR	R	L	0.997	46.2	30.2	15.9	46.2	0	1	0	0	2	1530.79	1268		430860	235	248	Empty	TRUE
Sample 2	Gamma-glutamylcyclotransferase OS=Homo sapiens OX=9606 GN=GGCT PE=1 SV=1	sp|O75223|GGCT_HUMAN		SP-Human-022420_20200224.fasta	21008	1	2	2	2	0.0001	0.128	ENGLPLEYQEK	K	L	0.8	27	30.6	20.8	21	0	1	0	0	2	1319.65	1130		1390840	149	159	Empty	TRUE
Sample 2	Gamma-glutamylcyclotransferase OS=Homo sapiens OX=9606 GN=GGCT PE=1 SV=1	sp|O75223|GGCT_HUMAN		SP-Human-022420_20200224.fasta	21008	1	2	2	2	0.0001	0.128	SNLNSLDEQEGVK	K	S	0.997	58.9	29.9	22.7	52.9	0	1	0	0	2	1432.69	969		584228	89	101	Empty	TRUE
Sample 2	Protein LEG1 homolog OS=Homo sapiens OX=9606 GN=LEG1 PE=1 SV=2	sp|Q6P5S2|LEG1H_HUMAN		SP-Human-022420_20200224.fasta	37927.2	1	4	4	4	0.0002	0.109	ESPGQLSDYR	K	V	0.997	48.5	27.8	16.4	48.1	0	1	0	0	2	1151.53	944		2565030	35	44	Empty	TRUE
Sample 2	Protein LEG1 homolog OS=Homo sapiens OX=9606 GN=LEG1 PE=1 SV=2	sp|Q6P5S2|LEG1H_HUMAN		SP-Human-022420_20200224.fasta	37927.2	1	4	4	4	0.0002	0.109	FDDLLK	K	Y	0.5	23.8	26	28	0.86	0	1	0	0	2	750.403	1169		3689970	200	205	Empty	TRUE
Sample 2	Protein LEG1 homolog OS=Homo sapiens OX=9606 GN=LEG1 PE=1 SV=2	sp|Q6P5S2|LEG1H_HUMAN		SP-Human-022420_20200224.fasta	37927.2	1	4	4	4	0.0002	0.109	LLPPPKNER	R	K	0.714	20.1	25	14.8	19.6	0	1	0	0	2	1063.63	715		519926	158	166	Empty	TRUE
Sample 2	Protein LEG1 homolog OS=Homo sapiens OX=9606 GN=LEG1 PE=1 SV=2	sp|Q6P5S2|LEG1H_HUMAN		SP-Human-022420_20200224.fasta	37927.2	1	4	4	4	0.0002	0.109	SFEDRYDYYSK	K	A	0.988	36.9	25	15.3	36.9	0	1	0	0	2	1472.63	1033		1573060	221	231	Empty	TRUE
Sample 2	Polyubiquitin-B OS=Homo sapiens OX=9606 GN=UBB PE=1 SV=1	sp|P0CG47|UBB_HUMAN,sp|P0CG48|UBC_HUMAN,sp|P62979|RS27A_HUMAN,sp|P62987|RL40_HUMAN		SP-Human-022420_20200224.fasta	77042.4	1	5	5	5	0.0003	0.201	ESTLHLVLR	K	L	0.543	15.9	25.3	16.8	13.1	0	1	0	0	2	1067.62	1142		840679	64	72	Empty	TRUE
Sample 2	Polyubiquitin-B OS=Homo sapiens OX=9606 GN=UBB PE=1 SV=1	sp|P0CG47|UBB_HUMAN,sp|P0CG48|UBC_HUMAN,sp|P62979|RS27A_HUMAN,sp|P62987|RL40_HUMAN		SP-Human-022420_20200224.fasta	77042.4	1	5	5	5	0.0003	0.201	LIFAGK	R	Q	0.5	24.8	25	27.2	12.1	0	1	0	0	2	648.408	1043		2330760	43	48	Empty	TRUE
Sample 2	Polyubiquitin-B OS=Homo sapiens OX=9606 GN=UBB PE=1 SV=1	sp|P0CG47|UBB_HUMAN,sp|P0CG48|UBC_HUMAN,sp|P62979|RS27A_HUMAN,sp|P62987|RL40_HUMAN		SP-Human-022420_20200224.fasta	77042.4	1	5	5	5	0.0003	0.201	MQIFVK	-	T	0.5	25.5	28	24.9	15.1	0	1	0	0	2	765.433	1141		385957	1	6	Empty	TRUE
Sample 2	Polyubiquitin-B OS=Homo sapiens OX=9606 GN=UBB PE=1 SV=1	sp|P0CG47|UBB_HUMAN,sp|P0CG48|UBC_HUMAN,sp|P62979|RS27A_HUMAN,sp|P62987|RL40_HUMAN		SP-Human-022420_20200224.fasta	77042.4	1	5	5	5	0.0003	0.201	TITLEVEPSDTIENVK	K	A	0.997	85.8	30.7	18.4	85.8	0	1	0	0	2	1787.93	1297		5207670	12	27	Empty	TRUE
Sample 2	Polyubiquitin-B OS=Homo sapiens OX=9606 GN=UBB PE=1 SV=1	sp|P0CG47|UBB_HUMAN,sp|P0CG48|UBC_HUMAN,sp|P62979|RS27A_HUMAN,sp|P62987|RL40_HUMAN		SP-Human-022420_20200224.fasta	77042.4	1	5	5	5	0.0003	0.201	TLSDYNIQK	R	E	0.888	30.2	28.6	16.3	28.7	0	1	0	0	2	1081.55	957		1744780	55	63	Empty	TRUE
Sample 2	BPI fold-containing family A member 2 OS=Homo sapiens OX=9606 GN=BPIFA2 PE=1 SV=2	sp|Q96DR5|BPIA2_HUMAN		SP-Human-022420_20200224.fasta	27012.3	1	4	4	4	0.0002	0.137	EICPLIR	K	I	0.63	19.9	28.9	21.4	12.7	0	1	0	0	2	900.497	1135		1084240	215	221	Empty	TRUE
Sample 2	BPI fold-containing family A member 2 OS=Homo sapiens OX=9606 GN=BPIFA2 PE=1 SV=2	sp|Q96DR5|BPIA2_HUMAN		SP-Human-022420_20200224.fasta	27012.3	1	4	4	4	0.0002	0.137	ISNSLILDVK	K	A	0.997	71.4	26.7	36	52.9	0	1	0	0	2	1101.65	1285		3220440	104	113	Empty	TRUE
Sample 2	BPI fold-containing family A member 2 OS=Homo sapiens OX=9606 GN=BPIFA2 PE=1 SV=2	sp|Q96DR5|BPIA2_HUMAN		SP-Human-022420_20200224.fasta	27012.3	1	4	4	4	0.0002	0.137	LLNNVISK	K	L	0.975	34.3	25.5	18.7	30.7	0	1	0	0	2	900.551	1037		4038550	84	91	Empty	TRUE
Sample 2	BPI fold-containing family A member 2 OS=Homo sapiens OX=9606 GN=BPIFA2 PE=1 SV=2	sp|Q96DR5|BPIA2_HUMAN		SP-Human-022420_20200224.fasta	27012.3	1	4	4	4	0.0002	0.137	STVSSLLQK	K	E	0.866	30.1	27.2	21.6	23.3	0	1	0	0	2	962.552	1115		1697010	206	214	Empty	TRUE
Sample 2	Dermcidin OS=Homo sapiens OX=9606 GN=DCD PE=1 SV=2	sp|P81605|DCD_HUMAN		SP-Human-022420_20200224.fasta	11284.1	1	6	7	7	0.0004	0.409	DAVEDLESVGK	K	G	0.767	25.7	30.4	20	20.3	0	1	0	0	2	1161.56	1258		2324670	86	96	Empty	TRUE
Sample 2	Dermcidin OS=Homo sapiens OX=9606 GN=DCD PE=1 SV=2	sp|P81605|DCD_HUMAN		SP-Human-022420_20200224.fasta	11284.1	1	6	7	7	0.0004	0.409	ENAGEDPGLAR	K	Q	0.997	53.5	27	26.6	43.2	0	1	0	0	2	1128.53	780		1696690	43	53	Empty	TRUE
Sample 2	Dermcidin OS=Homo sapiens OX=9606 GN=DCD PE=1 SV=2	sp|P81605|DCD_HUMAN		SP-Human-022420_20200224.fasta	11284.1	1	6	7	7	0.0004	0.409	KAVGGLGK	K	L	0.638	18	27.8	28.9	3.3	0	1	0	0	2	729.462	638		477259	75	82	Empty	TRUE
Sample 2	Dermcidin OS=Homo sapiens OX=9606 GN=DCD PE=1 SV=2	sp|P81605|DCD_HUMAN		SP-Human-022420_20200224.fasta	11284.1	1	6	7	7	0.0004	0.409	LGKDAVEDLESVGK	K	G	0.997	87.8	30.8	27.1	79.1	0	1	1	0	2	1459.76	1207		23500000	83	96	Empty	TRUE
Sample 2	Dermcidin OS=Homo sapiens OX=9606 GN=DCD PE=1 SV=2	sp|P81605|DCD_HUMAN		SP-Human-022420_20200224.fasta	11284.1	1	6	7	7	0.0004	0.409	QAPKPR	R	K	0.5	26.4	25	28.7	12.3	0	1	0	0	2	696.415	553		800035	54	59	Empty	TRUE
Sample 2	Dermcidin OS=Homo sapiens OX=9606 GN=DCD PE=1 SV=2	sp|P81605|DCD_HUMAN		SP-Human-022420_20200224.fasta	11284.1	1	6	7	7	0.0004	0.409	SSLLEK	R	G	0.5	38.3	29.3	49.4	0	0	1	0	0	2	676.388	841		1470410	63	68	Empty	TRUE
Sample 2	Tax_Id=9606 Gene_Symbol=KRT5 Keratin, type II cytoskeletal 5	IPI:CON_00009867.3|SWISS-PROT:P13647,sp|P13647|K2C5_HUMAN		SP-Human-022420_20200224.fasta	62379.6	1	22	30	30	0.0017	0.488	AQYEEIANR	K	S	0.983	38.1	29.6	29	24.5	0	1	0	0	2	1093.53	862		24300000	344	352	Blue	TRUE
Sample 2	Tax_Id=9606 Gene_Symbol=KRT5 Keratin, type II cytoskeletal 5	IPI:CON_00009867.3|SWISS-PROT:P13647,sp|P13647|K2C5_HUMAN		SP-Human-022420_20200224.fasta	62379.6	1	22	30	30	0.0017	0.488	DVDAAYMNK	K	V	0.996	40.6	26	42.9	13.2	0	1	0	0	2	1026.46	902		1644730	278	286	Blue	FALSE	IPI:CON_00300725.7|SWISS-PROT:P02538,sp|P02538|K2C6A_HUMAN
Sample 2	Tax_Id=9606 Gene_Symbol=KRT5 Keratin, type II cytoskeletal 5	IPI:CON_00009867.3|SWISS-PROT:P13647,sp|P13647|K2C5_HUMAN		SP-Human-022420_20200224.fasta	62379.6	1	22	30	30	0.0017	0.488	DVDAAYMNKVELEAK	K	V	0.994	45.9	30.1	47.4	1.5	0	0	2	0	2	1695.83	1112		11800000	278	292	Blue	TRUE
Sample 2	Tax_Id=9606 Gene_Symbol=KRT5 Keratin, type II cytoskeletal 5	IPI:CON_00009867.3|SWISS-PROT:P13647,sp|P13647|K2C5_HUMAN		SP-Human-022420_20200224.fasta	62379.6	1	22	30	30	0.0017	0.488	EYQELMNTK	R	L	0.996	43.5	25.7	39	20.2	0	1	0	0	2	1171.53	799		694070	452	460	Blue	TRUE
Sample 2	Tax_Id=9606 Gene_Symbol=KRT5 Keratin, type II cytoskeletal 5	IPI:CON_00009867.3|SWISS-PROT:P13647,sp|P13647|K2C5_HUMAN		SP-Human-022420_20200224.fasta	62379.6	1	22	30	30	0.0017	0.488	FASFIDK	K	V	0.9	41	26.7	23.1	0	0	2	0	0	2	827.43	1202.5		5312210	179	185	Blue	FALSE	sp|P35908|K22E_HUMAN,IPI:CON_00468956.4|SWISS-PROT:Q9R0H5,IPI:CON_IPI00376379.3|SWISS-PROT:Q7Z794,sp|Q7Z794|K2C1B_HUMAN,IPI:CON_00300725.7|SWISS-PROT:P02538,IPI:CON_105456|SWISS-PROT:Q9NSB2,sp|P02538|K2C6A_HUMAN,IPI:CON_00021304.1|SWISS-PROT:P35908
Sample 2	Tax_Id=9606 Gene_Symbol=KRT5 Keratin, type II cytoskeletal 5	IPI:CON_00009867.3|SWISS-PROT:P13647,sp|P13647|K2C5_HUMAN		SP-Human-022420_20200224.fasta	62379.6	1	22	30	30	0.0017	0.488	FASFIDKVR	K	F	0.995	40.7	27.6	29.1	0	0	0	1	0	2	1082.6	1153		6351180	179	187	Blue	FALSE	sp|P35908|K22E_HUMAN,IPI:CON_00468956.4|SWISS-PROT:Q9R0H5,IPI:CON_IPI00376379.3|SWISS-PROT:Q7Z794,sp|Q7Z794|K2C1B_HUMAN,IPI:CON_00300725.7|SWISS-PROT:P02538,IPI:CON_105456|SWISS-PROT:Q9NSB2,sp|P02538|K2C6A_HUMAN,IPI:CON_00021304.1|SWISS-PROT:P35908
Sample 2	Tax_Id=9606 Gene_Symbol=KRT5 Keratin, type II cytoskeletal 5	IPI:CON_00009867.3|SWISS-PROT:P13647,sp|P13647|K2C5_HUMAN		SP-Human-022420_20200224.fasta	62379.6	1	22	30	30	0.0017	0.488	FLEQQNK	R	V	0.9	35.4	29.6	38.2	12.4	0	1	0	0	2	906.468	768		1504750	188	194	Blue	FALSE	IPI:CON_106456|SWISS-PROT:P78386,IPI:CON_IPI00166205.2|SWISS-PROT:Q8N1N4-2,IPI:CON_00166205.2|TREMBL:Q7RTT2,IPI:CON_00300725.7|SWISS-PROT:P02538,IPI:CON_105456|SWISS-PROT:Q9NSB2,IPI:CON_107456|SWISS-PROT:O43790,sp|O43790|KRT86_HUMAN,sp|Q8N1N4|K2C78_HUMAN,sp|P02538|K2C6A_HUMAN,sp|P78386|KRT85_HUMAN
Sample 2	Tax_Id=9606 Gene_Symbol=KRT5 Keratin, type II cytoskeletal 5	IPI:CON_00009867.3|SWISS-PROT:P13647,sp|P13647|K2C5_HUMAN		SP-Human-022420_20200224.fasta	62379.6	1	22	30	30	0.0017	0.488	GELALKDAR	R	N	0.997	47.1	28.3	25	38.1	0	1	1	0	2	972.547	816		2275160	421	429	Blue	TRUE
Sample 2	Tax_Id=9606 Gene_Symbol=KRT5 Keratin, type II cytoskeletal 5	IPI:CON_00009867.3|SWISS-PROT:P13647,sp|P13647|K2C5_HUMAN		SP-Human-022420_20200224.fasta	62379.6	1	22	30	30	0.0017	0.488	GRLDSELR	R	N	0.983	38.8	29.9	30	24.2	0	1	1	0	2	945.511	818.5		8242810	238	245	Blue	FALSE	IPI:CON_00300725.7|SWISS-PROT:P02538,sp|P02538|K2C6A_HUMAN
Sample 2	Tax_Id=9606 Gene_Symbol=KRT5 Keratin, type II cytoskeletal 5	IPI:CON_00009867.3|SWISS-PROT:P13647,sp|P13647|K2C5_HUMAN		SP-Human-022420_20200224.fasta	62379.6	1	22	30	30	0.0017	0.488	HEISEMNR	K	M	0.667	18.3	25.9	21.6	10.9	0	1	0	0	2	1015.46	698		2664970	384	391	Blue	TRUE
Sample 2	Tax_Id=9606 Gene_Symbol=KRT5 Keratin, type II cytoskeletal 5	IPI:CON_00009867.3|SWISS-PROT:P13647,sp|P13647|K2C5_HUMAN		SP-Human-022420_20200224.fasta	62379.6	1	22	30	30	0.0017	0.488	ISISTSGGSFR	R	N	0.997	57.2	29	20.4	53.4	0	1	0	0	2	1111.57	1096		9089860	74	84	Blue	TRUE
Sample 2	Tax_Id=9606 Gene_Symbol=KRT5 Keratin, type II cytoskeletal 5	IPI:CON_00009867.3|SWISS-PROT:P13647,sp|P13647|K2C5_HUMAN		SP-Human-022420_20200224.fasta	62379.6	1	22	30	30	0.0017	0.488	KLLEGEECR	R	L	0.992	40.9	30.2	21.8	34.7	0	1	1	0	2	1133.56	764		1815010	472	480	Blue	FALSE	sp|P35908|K22E_HUMAN,IPI:CON_00300725.7|SWISS-PROT:P02538,sp|P02538|K2C6A_HUMAN,IPI:CON_00021304.1|SWISS-PROT:P35908
Sample 2	Tax_Id=9606 Gene_Symbol=KRT5 Keratin, type II cytoskeletal 5	IPI:CON_00009867.3|SWISS-PROT:P13647,sp|P13647|K2C5_HUMAN		SP-Human-022420_20200224.fasta	62379.6	1	22	30	30	0.0017	0.488	LALDVEIATYR	K	K	0.997	71.3	28.5	45	43.8	0	1	0	0	2	1263.69	1336		6059120	461	471	Blue	FALSE	sp|P35908|K22E_HUMAN,IPI:CON_00300725.7|SWISS-PROT:P02538,sp|P02538|K2C6A_HUMAN,IPI:CON_00021304.1|SWISS-PROT:P35908
Sample 2	Tax_Id=9606 Gene_Symbol=KRT5 Keratin, type II cytoskeletal 5	IPI:CON_00009867.3|SWISS-PROT:P13647,sp|P13647|K2C5_HUMAN		SP-Human-022420_20200224.fasta	62379.6	1	22	30	30	0.0017	0.488	LLEGEECR	K	L	0.721	26.2	28.4	14.6	26.2	0	1	0	0	2	1005.47	814		4073070	473	480	Blue	FALSE	IPI:CON_IPI00166205.2|SWISS-PROT:Q8N1N4-2,sp|P35908|K22E_HUMAN,IPI:CON_00166205.2|TREMBL:Q7RTT2,IPI:CON_00300725.7|SWISS-PROT:P02538,sp|Q8N1N4|K2C78_HUMAN,sp|P02538|K2C6A_HUMAN,IPI:CON_00021304.1|SWISS-PROT:P35908
Sample 2	Tax_Id=9606 Gene_Symbol=KRT5 Keratin, type II cytoskeletal 5	IPI:CON_00009867.3|SWISS-PROT:P13647,sp|P13647|K2C5_HUMAN		SP-Human-022420_20200224.fasta	62379.6	1	22	30	30	0.0017	0.488	LRAEIDNVK	R	K	0.995	41	29	31.4	25.2	0	1	1	0	2	1057.6	823		3371720	396	404	Blue	TRUE
Sample 2	Tax_Id=9606 Gene_Symbol=KRT5 Keratin, type II cytoskeletal 5	IPI:CON_00009867.3|SWISS-PROT:P13647,sp|P13647|K2C5_HUMAN		SP-Human-022420_20200224.fasta	62379.6	1	22	30	30	0.0017	0.488	LRAEIDNVKK	R	Q	0.997	50.5	28.3	31	35.7	0	0	1	0	2	1185.7	732		787135	396	405	Blue	TRUE
Sample 2	Tax_Id=9606 Gene_Symbol=KRT5 Keratin, type II cytoskeletal 5	IPI:CON_00009867.3|SWISS-PROT:P13647,sp|P13647|K2C5_HUMAN		SP-Human-022420_20200224.fasta	62379.6	1	22	30	30	0.0017	0.488	NKLAELEEALQK	R	A	0.647	21.5	29.9	14.3	21.5	0	0	1	0	2	1385.76	1289		10100000	430	441	Blue	TRUE
Sample 2	Tax_Id=9606 Gene_Symbol=KRT5 Keratin, type II cytoskeletal 5	IPI:CON_00009867.3|SWISS-PROT:P13647,sp|P13647|K2C5_HUMAN		SP-Human-022420_20200224.fasta	62379.6	1	22	30	30	0.0017	0.488	NKYEDEINK	K	R	0.91	31	29.1	24.6	21.3	0	1	0	0	2	1152.55	761		1723140	256	264	Blue	TRUE	IPI:CON_00300725.7|SWISS-PROT:P02538,sp|P02538|K2C6A_HUMAN
Sample 2	Tax_Id=9606 Gene_Symbol=KRT5 Keratin, type II cytoskeletal 5	IPI:CON_00009867.3|SWISS-PROT:P13647,sp|P13647|K2C5_HUMAN		SP-Human-022420_20200224.fasta	62379.6	1	22	30	30	0.0017	0.488	NKYEDEINKR	K	T	0.997	55.3	29.8	19.9	51.9	0	2	3	1	2	1308.65	764.5		13200000	256	265	Blue	TRUE	IPI:CON_00300725.7|SWISS-PROT:P02538,sp|P02538|K2C6A_HUMAN
Sample 2	Tax_Id=9606 Gene_Symbol=KRT5 Keratin, type II cytoskeletal 5	IPI:CON_00009867.3|SWISS-PROT:P13647,sp|P13647|K2C5_HUMAN		SP-Human-022420_20200224.fasta	62379.6	1	22	30	30	0.0017	0.488	NLDLDSIIAEVK	R	A	0.997	67.4	29.8	28.1	56.5	0	4	1	0	2	1329.73	1449		50900000	332	343	Blue	FALSE	sp|P35908|K22E_HUMAN,IPI:CON_00300725.7|SWISS-PROT:P02538,sp|P02538|K2C6A_HUMAN,IPI:CON_00021304.1|SWISS-PROT:P35908
Sample 2	Tax_Id=9606 Gene_Symbol=KRT5 Keratin, type II cytoskeletal 5	IPI:CON_00009867.3|SWISS-PROT:P13647,sp|P13647|K2C5_HUMAN		SP-Human-022420_20200224.fasta	62379.6	1	22	30	30	0.0017	0.488	NMQDLVEDFK	R	N	0.997	53.7	26.8	55	15	0	1	0	0	2	1254.57	1215		1739040	246	255	Blue	TRUE
Sample 2	Tax_Id=9606 Gene_Symbol=KRT5 Keratin, type II cytoskeletal 5	IPI:CON_00009867.3|SWISS-PROT:P13647,sp|P13647|K2C5_HUMAN		SP-Human-022420_20200224.fasta	62379.6	1	22	30	30	0.0017	0.488	NTKHEISEMNR	R	M	0.962	35	28.2	20.4	29.7	0	0	1	0	2	1358.65	677		476387	381	391	Blue	TRUE
Sample 2	Tax_Id=9606 Gene_Symbol=KRT5 Keratin, type II cytoskeletal 5	IPI:CON_00009867.3|SWISS-PROT:P13647,sp|P13647|K2C5_HUMAN		SP-Human-022420_20200224.fasta	62379.6	1	22	30	30	0.0017	0.488	QCANLQNAIADAEQR	K	G	0.997	82.3	28.7	18.1	82.3	0	1	1	0	2	1701.8	1256		1781030	406	420	Blue	TRUE
Sample 2	Tax_Id=9606 Gene_Symbol=KRT5 Keratin, type II cytoskeletal 5	IPI:CON_00009867.3|SWISS-PROT:P13647,sp|P13647|K2C5_HUMAN		SP-Human-022420_20200224.fasta	62379.6	1	22	30	30	0.0017	0.488	QLDSIVGER	R	G	0.997	46.5	26.9	23.4	39	0	2	0	0	2	1016.54	1182.5		11000000	229	237	Blue	FALSE	IPI:CON_00300725.7|SWISS-PROT:P02538,sp|P02538|K2C6A_HUMAN
Sample 2	Tax_Id=9606 Gene_Symbol=KRT5 Keratin, type II cytoskeletal 5	IPI:CON_00009867.3|SWISS-PROT:P13647,sp|P13647|K2C5_HUMAN		SP-Human-022420_20200224.fasta	62379.6	1	22	30	30	0.0017	0.488	QSSVSFR	R	S	0.781	25.1	26.5	21.3	18.3	0	1	0	0	2	810.41	833		2603350	4	10	Blue	TRUE
Sample 2	Tax_Id=9606 Gene_Symbol=KRT5 Keratin, type II cytoskeletal 5	IPI:CON_00009867.3|SWISS-PROT:P13647,sp|P13647|K2C5_HUMAN		SP-Human-022420_20200224.fasta	62379.6	1	22	30	30	0.0017	0.488	RQLDSIVGER	R	G	0.967	36.2	29.4	29.2	22.2	0	1	0	0	2	1172.64	928		650124	228	237	Blue	FALSE	IPI:CON_00300725.7|SWISS-PROT:P02538,sp|P02538|K2C6A_HUMAN
Sample 2	Tax_Id=9606 Gene_Symbol=KRT5 Keratin, type II cytoskeletal 5	IPI:CON_00009867.3|SWISS-PROT:P13647,sp|P13647|K2C5_HUMAN		SP-Human-022420_20200224.fasta	62379.6	1	22	30	30	0.0017	0.488	SFSTASAITPSVSR	R	T	0.997	52	29.3	16.3	52	0	1	0	0	2	1410.72	1110		2258650	16	29	Blue	TRUE
Sample 2	Tax_Id=9606 Gene_Symbol=KRT5 Keratin, type II cytoskeletal 5	IPI:CON_00009867.3|SWISS-PROT:P13647,sp|P13647|K2C5_HUMAN		SP-Human-022420_20200224.fasta	62379.6	1	22	30	30	0.0017	0.488	SLYNLGGSK	R	R	0.997	49.4	26.6	32.3	33.3	0	1	0	0	2	938.494	1046		2932670	64	72	Blue	TRUE
Sample 2	Tax_Id=9606 Gene_Symbol=KRT5 Keratin, type II cytoskeletal 5	IPI:CON_00009867.3|SWISS-PROT:P13647,sp|P13647|K2C5_HUMAN		SP-Human-022420_20200224.fasta	62379.6	1	22	30	30	0.0017	0.488	SRTEAESWYQTK	R	Y	0.997	53.1	28.4	23.3	46.1	0	1	0	0	2	1485.7	923		1177570	353	364	Blue	TRUE
Sample 2	Tax_Id=9606 Gene_Symbol=KRT5 Keratin, type II cytoskeletal 5	IPI:CON_00009867.3|SWISS-PROT:P13647,sp|P13647|K2C5_HUMAN		SP-Human-022420_20200224.fasta	62379.6	1	22	30	30	0.0017	0.488	TEAESWYQTK	R	Y	0.997	55.4	26.3	16.5	55.4	0	1	0	0	2	1242.56	1025		2900620	355	364	Blue	TRUE
Sample 2	Tax_Id=9606 Gene_Symbol=KRT5 Keratin, type II cytoskeletal 5	IPI:CON_00009867.3|SWISS-PROT:P13647,sp|P13647|K2C5_HUMAN		SP-Human-022420_20200224.fasta	62379.6	1	22	30	30	0.0017	0.488	TTAENEFVMLK	R	K	0.997	74.3	28.7	24	68	0	2	0	0	2	1298.63	1238.5		6231650	266	276	Blue	TRUE
Sample 2	Tax_Id=9606 Gene_Symbol=KRT5 Keratin, type II cytoskeletal 5	IPI:CON_00009867.3|SWISS-PROT:P13647,sp|P13647|K2C5_HUMAN		SP-Human-022420_20200224.fasta	62379.6	1	22	30	30	0.0017	0.488	TTAENEFVMLKK	R	D	0.997	72.1	29.5	17.5	72.1	0	1	2	0	2	1426.72	1027		8481840	266	277	Blue	TRUE
Sample 2	Tax_Id=9606 Gene_Symbol=KRT5 Keratin, type II cytoskeletal 5	IPI:CON_00009867.3|SWISS-PROT:P13647,sp|P13647|K2C5_HUMAN		SP-Human-022420_20200224.fasta	62379.6	1	22	30	30	0.0017	0.488	VDALMDEINFMK	K	M	0.997	84.8	27.8	18.3	84.8	0	2	0	0	2	1457.67	1337		16900000	293	304	Blue	TRUE
Sample 2	Tax_Id=9606 Gene_Symbol=KRT5 Keratin, type II cytoskeletal 5	IPI:CON_00009867.3|SWISS-PROT:P13647,sp|P13647|K2C5_HUMAN		SP-Human-022420_20200224.fasta	62379.6	1	22	30	30	0.0017	0.488	VSLAGACGVGGYGSR	R	S	0.997	98.9	29.7	19.2	98.9	0	1	0	0	2	1410.68	1083		3936370	49	63	Blue	TRUE
Sample 2	Tax_Id=9606 Gene_Symbol=KRT5 Keratin, type II cytoskeletal 5	IPI:CON_00009867.3|SWISS-PROT:P13647,sp|P13647|K2C5_HUMAN		SP-Human-022420_20200224.fasta	62379.6	1	22	30	30	0.0017	0.488	WTLLQEQGTK	K	T	0.997	61	30.3	21.8	56	0	1	0	0	2	1203.64	1250		16900000	200	209	Blue	FALSE	IPI:CON_00300725.7|SWISS-PROT:P02538,sp|P02538|K2C6A_HUMAN
Sample 2	Tax_Id=9606 Gene_Symbol=KRT5 Keratin, type II cytoskeletal 5	IPI:CON_00009867.3|SWISS-PROT:P13647,sp|P13647|K2C5_HUMAN		SP-Human-022420_20200224.fasta	62379.6	1	22	30	30	0.0017	0.488	YEELQQTAGR	K	H	0.997	71.3	29	23.3	65.4	0	1	0	0	2	1194.58	832		14900000	365	374	Blue	TRUE
Sample 2	Lactoperoxidase OS=Homo sapiens OX=9606 GN=LPO PE=1 SV=2	sp|P22079|PERL_HUMAN		SP-Human-022420_20200224.fasta	80290.9	1	2	2	2	0.0001	0.0225	DGGIDPLVR	K	G	0.974	35.2	26.5	28.6	21.8	0	1	0	0	2	941.505	1173		2745850	506	514	Empty	TRUE
Sample 2	Lactoperoxidase OS=Homo sapiens OX=9606 GN=LPO PE=1 SV=2	sp|P22079|PERL_HUMAN		SP-Human-022420_20200224.fasta	80290.9	1	2	2	2	0.0001	0.0225	QLSEYLK	R	H	0.9	41.6	27.4	31.2	26.1	0	1	0	0	2	880.477	1077		1521350	69	75	Empty	TRUE
Sample 2	Integrin alpha-M OS=Homo sapiens OX=9606 GN=ITGAM PE=1 SV=2	sp|P11215|ITAM_HUMAN		SP-Human-022420_20200224.fasta	127179	0.963	2	2	2	0.0001	0.0191	TIQNQLR	K	E	0.676	20.2	29	20.9	13.6	0	1	0	0	2	872.495	806		1289410	323	329	Empty	TRUE
Sample 2	Integrin alpha-M OS=Homo sapiens OX=9606 GN=ITGAM PE=1 SV=2	sp|P11215|ITAM_HUMAN		SP-Human-022420_20200224.fasta	127179	0.963	2	2	2	0.0001	0.0191	VVVGAPQEIVAANQR	R	G	0.819	28.1	26.7	14.8	28.1	0	1	0	0	2	1550.86	1139		583629	46	60	Empty	TRUE
Sample 2	Desmoglein-1 OS=Homo sapiens OX=9606 GN=DSG1 PE=1 SV=2	sp|Q02413|DSG1_HUMAN		SP-Human-022420_20200224.fasta	113749	1	7	7	7	0.0004	0.0925	ALNSMGQDLERPLELR	R	V	0.894	31.2	30.4	15	31.2	0	0	1	0	2	1857.95	1189		2291080	129	144	Empty	TRUE
Sample 2	Desmoglein-1 OS=Homo sapiens OX=9606 GN=DSG1 PE=1 SV=2	sp|Q02413|DSG1_HUMAN		SP-Human-022420_20200224.fasta	113749	1	7	7	7	0.0004	0.0925	IHSDCAANQQVTYR	K	I	0.997	50.9	28.5	16.2	50.9	0	0	1	0	2	1662.77	767		789916	73	86	Empty	TRUE
Sample 2	Desmoglein-1 OS=Homo sapiens OX=9606 GN=DSG1 PE=1 SV=2	sp|Q02413|DSG1_HUMAN		SP-Human-022420_20200224.fasta	113749	1	7	7	7	0.0004	0.0925	LADISLGK	K	E	0.901	30.5	29.1	33.9	11.5	0	1	0	0	2	816.483	1085		1257060	758	765	Empty	TRUE
Sample 2	Desmoglein-1 OS=Homo sapiens OX=9606 GN=DSG1 PE=1 SV=2	sp|Q02413|DSG1_HUMAN		SP-Human-022420_20200224.fasta	113749	1	7	7	7	0.0004	0.0925	MTGFELTEGVK	R	T	0.997	63.9	28.2	42	38.9	0	1	0	0	2	1227.59	1192		1819250	651	661	Empty	TRUE
Sample 2	Desmoglein-1 OS=Homo sapiens OX=9606 GN=DSG1 PE=1 SV=2	sp|Q02413|DSG1_HUMAN		SP-Human-022420_20200224.fasta	113749	1	7	7	7	0.0004	0.0925	TYVVTGNMGSNDK	K	V	0.773	24	25.6	14.5	24	0	1	0	0	2	1401.63	783		576340	391	403	Empty	TRUE
Sample 2	Desmoglein-1 OS=Homo sapiens OX=9606 GN=DSG1 PE=1 SV=2	sp|Q02413|DSG1_HUMAN		SP-Human-022420_20200224.fasta	113749	1	7	7	7	0.0004	0.0925	VGDFVATDLDTGRPSTTVR	K	Y	0.978	37.3	30.8	15.3	37.3	0	0	1	0	2	2007.01	1181		1199190	404	422	Empty	TRUE
Sample 2	Desmoglein-1 OS=Homo sapiens OX=9606 GN=DSG1 PE=1 SV=2	sp|Q02413|DSG1_HUMAN		SP-Human-022420_20200224.fasta	113749	1	7	7	7	0.0004	0.0925	YVMGNNPADLLAVDSR	R	T	0.997	68.2	30.2	17.3	68.2	0	1	0	0	2	1750.84	1301		1318200	423	438	Empty	TRUE
Sample 2	Keratin, type II cuticular Hb6 (Hair keratin, type II Hb6) (ghHb6) - Homo sapiens (Human).	IPI:CON_107456|SWISS-PROT:O43790,sp|O43790|KRT86_HUMAN		SP-Human-022420_20200224.fasta	53499.9	1	16	20	20	0.0012	0.298	AKQDMACLIR	K	E	0.961	35	29.9	24.6	25.6	0	0	1	0	2	1221.61	806		341035	378	387	Blue	TRUE
Sample 2	Keratin, type II cuticular Hb6 (Hair keratin, type II Hb6) (ghHb6) - Homo sapiens (Human).	IPI:CON_107456|SWISS-PROT:O43790,sp|O43790|KRT86_HUMAN		SP-Human-022420_20200224.fasta	53499.9	1	16	20	20	0.0012	0.298	AQYDDIVTR	K	S	0.997	72.7	29.4	33.4	56.8	0	1	0	0	2	1080.53	997		4647410	280	288	Blue	TRUE
Sample 2	Keratin, type II cuticular Hb6 (Hair keratin, type II Hb6) (ghHb6) - Homo sapiens (Human).	IPI:CON_107456|SWISS-PROT:O43790,sp|O43790|KRT86_HUMAN		SP-Human-022420_20200224.fasta	53499.9	1	16	20	20	0.0012	0.298	ATAENEFVALK	R	K	0.576	20.5	29.5	14.3	0	0	1	0	0	2	1192.62	1188		667296	202	212	Blue	TRUE
Sample 2	Keratin, type II cuticular Hb6 (Hair keratin, type II Hb6) (ghHb6) - Homo sapiens (Human).	IPI:CON_107456|SWISS-PROT:O43790,sp|O43790|KRT86_HUMAN		SP-Human-022420_20200224.fasta	53499.9	1	16	20	20	0.0012	0.298	CCITAAPYR	R	G	0.96	32	25.7	22.9	24.2	0	1	0	0	2	1111.5	934		3713880	25	33	Blue	TRUE
Sample 2	Keratin, type II cuticular Hb6 (Hair keratin, type II Hb6) (ghHb6) - Homo sapiens (Human).	IPI:CON_107456|SWISS-PROT:O43790,sp|O43790|KRT86_HUMAN		SP-Human-022420_20200224.fasta	53499.9	1	16	20	20	0.0012	0.298	CKLAELEGALQK	R	A	0.648	24.8	30	19.6	19.8	0	1	1	0	2	1359.73	1180		1283540	366	377	Blue	TRUE	IPI:CON_106456|SWISS-PROT:P78386,sp|P78386|KRT85_HUMAN
Sample 2	Keratin, type II cuticular Hb6 (Hair keratin, type II Hb6) (ghHb6) - Homo sapiens (Human).	IPI:CON_107456|SWISS-PROT:O43790,sp|O43790|KRT86_HUMAN		SP-Human-022420_20200224.fasta	53499.9	1	16	20	20	0.0012	0.298	DLNMDCIIAEIK	R	A	0.997	82.2	29.7	22.8	77.6	0	2	0	0	2	1434.7	1378.5		5765030	268	279	Blue	TRUE	IPI:CON_106456|SWISS-PROT:P78386,sp|P78386|KRT85_HUMAN
Sample 2	Keratin, type II cuticular Hb6 (Hair keratin, type II Hb6) (ghHb6) - Homo sapiens (Human).	IPI:CON_107456|SWISS-PROT:O43790,sp|O43790|KRT86_HUMAN		SP-Human-022420_20200224.fasta	53499.9	1	16	20	20	0.0012	0.298	DVDCAYLR	K	K	0.792	24.1	26.6	14.5	24.1	0	1	0	0	2	1011.46	1036		1473100	214	221	Blue	TRUE	IPI:CON_106456|SWISS-PROT:P78386,sp|P78386|KRT85_HUMAN
Sample 2	Keratin, type II cuticular Hb6 (Hair keratin, type II Hb6) (ghHb6) - Homo sapiens (Human).	IPI:CON_107456|SWISS-PROT:O43790,sp|O43790|KRT86_HUMAN		SP-Human-022420_20200224.fasta	53499.9	1	16	20	20	0.0012	0.298	FAAFIDK	R	V	0.9	39.8	27.7	36.2	19.2	0	1	0	0	2	811.435	1166		3763770	117	123	Blue	TRUE	IPI:CON_106456|SWISS-PROT:P78386,sp|P78386|KRT85_HUMAN
Sample 2	Keratin, type II cuticular Hb6 (Hair keratin, type II Hb6) (ghHb6) - Homo sapiens (Human).	IPI:CON_107456|SWISS-PROT:O43790,sp|O43790|KRT86_HUMAN		SP-Human-022420_20200224.fasta	53499.9	1	16	20	20	0.0012	0.298	FAAFIDKVR	R	F	0.818	26.7	26.1	16	25.4	0	1	0	0	2	1066.6	1143		800401	117	125	Blue	TRUE	IPI:CON_106456|SWISS-PROT:P78386,sp|P78386|KRT85_HUMAN
Sample 2	Keratin, type II cuticular Hb6 (Hair keratin, type II Hb6) (ghHb6) - Homo sapiens (Human).	IPI:CON_107456|SWISS-PROT:O43790,sp|O43790|KRT86_HUMAN		SP-Human-022420_20200224.fasta	53499.9	1	16	20	20	0.0012	0.298	FLEQQNK	R	L	0.9	35.4	29.6	38.2	12.4	0	1	0	0	2	906.468	768		1504750	126	132	Blue	FALSE	IPI:CON_106456|SWISS-PROT:P78386,IPI:CON_IPI00166205.2|SWISS-PROT:Q8N1N4-2,sp|P13647|K2C5_HUMAN,IPI:CON_00166205.2|TREMBL:Q7RTT2,IPI:CON_00300725.7|SWISS-PROT:P02538,IPI:CON_105456|SWISS-PROT:Q9NSB2,sp|Q8N1N4|K2C78_HUMAN,sp|P02538|K2C6A_HUMAN,IPI:CON_00009867.3|SWISS-PROT:P13647,sp|P78386|KRT85_HUMAN
Sample 2	Keratin, type II cuticular Hb6 (Hair keratin, type II Hb6) (ghHb6) - Homo sapiens (Human).	IPI:CON_107456|SWISS-PROT:O43790,sp|O43790|KRT86_HUMAN		SP-Human-022420_20200224.fasta	53499.9	1	16	20	20	0.0012	0.298	GISCYR	R	G	0.5	24.7	25	22.9	16.4	0	1	0	0	2	755.351	775		841445	34	39	Blue	TRUE
Sample 2	Keratin, type II cuticular Hb6 (Hair keratin, type II Hb6) (ghHb6) - Homo sapiens (Human).	IPI:CON_107456|SWISS-PROT:O43790,sp|O43790|KRT86_HUMAN		SP-Human-022420_20200224.fasta	53499.9	1	16	20	20	0.0012	0.298	LAELEGALQK	K	A	0.946	33.2	27.6	33.2	15.1	0	1	0	0	2	1071.6	1116		8547280	368	377	Blue	TRUE	IPI:CON_106456|SWISS-PROT:P78386,sp|P78386|KRT85_HUMAN
Sample 2	Keratin, type II cuticular Hb6 (Hair keratin, type II Hb6) (ghHb6) - Homo sapiens (Human).	IPI:CON_107456|SWISS-PROT:O43790,sp|O43790|KRT86_HUMAN		SP-Human-022420_20200224.fasta	53499.9	1	16	20	20	0.0012	0.298	LEAAVAQSEQQGEAALSDAR	K	C	0.997	103	31.2	19.4	103	0	1	1	0	2	2043.99	1224		3007410	346	365	Blue	TRUE
Sample 2	Keratin, type II cuticular Hb6 (Hair keratin, type II Hb6) (ghHb6) - Homo sapiens (Human).	IPI:CON_107456|SWISS-PROT:O43790,sp|O43790|KRT86_HUMAN		SP-Human-022420_20200224.fasta	53499.9	1	16	20	20	0.0012	0.298	LQFYQNR	K	E	0.878	29.8	28.4	18.8	25.8	0	1	0	0	2	968.495	1027		2519140	138	144	Blue	TRUE
Sample 2	Keratin, type II cuticular Hb6 (Hair keratin, type II Hb6) (ghHb6) - Homo sapiens (Human).	IPI:CON_107456|SWISS-PROT:O43790,sp|O43790|KRT86_HUMAN		SP-Human-022420_20200224.fasta	53499.9	1	16	20	20	0.0012	0.298	RTKEEINELNR	R	M	0.495	17	30.9	14.9	16.1	0	0	1	0	2	1401.74	736		333508	317	327	Blue	TRUE	IPI:CON_106456|SWISS-PROT:P78386,sp|P78386|KRT85_HUMAN
Sample 2	Keratin, type II cuticular Hb6 (Hair keratin, type II Hb6) (ghHb6) - Homo sapiens (Human).	IPI:CON_107456|SWISS-PROT:O43790,sp|O43790|KRT86_HUMAN		SP-Human-022420_20200224.fasta	53499.9	1	16	20	20	0.0012	0.298	TKEEINELNR	R	M	0.761	28.1	30.5	14.8	28.1	0	1	1	0	2	1245.64	799.5		3336800	318	327	Blue	TRUE	IPI:CON_106456|SWISS-PROT:P78386,sp|P78386|KRT85_HUMAN
Sample 2	Keratin, type II cuticular Hb6 (Hair keratin, type II Hb6) (ghHb6) - Homo sapiens (Human).	IPI:CON_107456|SWISS-PROT:O43790,sp|O43790|KRT86_HUMAN		SP-Human-022420_20200224.fasta	53499.9	1	16	20	20	0.0012	0.298	VLQSHISDTSVVVK	R	L	0.692	20.6	27.1	16.1	18.8	0	1	0	0	2	1511.84	988		1691890	249	262	Blue	TRUE
Sample 2	Protein-glutamine gamma-glutamyltransferase E OS=Homo sapiens OX=9606 GN=TGM3 PE=1 SV=4	sp|Q08188|TGM3_HUMAN		SP-Human-022420_20200224.fasta	76633	1	7	8	9	0.0005	0.104	DIILDNPTLTLEVLNEAR	R	V	0.997	87.8	27.4	21.6	84.7	0	1	0	0	2	2039.1	1467		592291	589	606	Empty	TRUE
Sample 2	Protein-glutamine gamma-glutamyltransferase E OS=Homo sapiens OX=9606 GN=TGM3 PE=1 SV=4	sp|Q08188|TGM3_HUMAN		SP-Human-022420_20200224.fasta	76633	1	7	8	9	0.0005	0.104	IDVPTLGPK	K	E	0.727	19.2	25	14.2	19.2	0	1	0	0	2	939.551	1197		263534	644	652	Empty	TRUE
Sample 2	Protein-glutamine gamma-glutamyltransferase E OS=Homo sapiens OX=9606 GN=TGM3 PE=1 SV=4	sp|Q08188|TGM3_HUMAN		SP-Human-022420_20200224.fasta	76633	1	7	8	9	0.0005	0.104	ISYAQYEK	K	Y	0.783	26.8	27	23.1	18.4	0	1	0	0	2	1001.49	941		857924	555	562	Empty	TRUE
Sample 2	Protein-glutamine gamma-glutamyltransferase E OS=Homo sapiens OX=9606 GN=TGM3 PE=1 SV=4	sp|Q08188|TGM3_HUMAN		SP-Human-022420_20200224.fasta	76633	1	7	8	9	0.0005	0.104	NSVNSHTIGR	K	Y	0.997	43	27.6	19.9	38.8	0	1	0	0	2	1084.55	675		326164	412	421	Empty	TRUE
Sample 2	Protein-glutamine gamma-glutamyltransferase E OS=Homo sapiens OX=9606 GN=TGM3 PE=1 SV=4	sp|Q08188|TGM3_HUMAN		SP-Human-022420_20200224.fasta	76633	1	7	8	9	0.0005	0.104	SGFSPVR	K	Y	0.855	29	27.8	33.3	10.5	0	1	0	0	2	749.394	887		2654810	263	269	Empty	TRUE
Sample 2	Protein-glutamine gamma-glutamyltransferase E OS=Homo sapiens OX=9606 GN=TGM3 PE=1 SV=4	sp|Q08188|TGM3_HUMAN		SP-Human-022420_20200224.fasta	76633	1	7	8	9	0.0005	0.104	SLGIPSR	R	V	0.657	18.9	28.9	21.5	11.6	0	1	0	0	2	729.425	953		1444670	286	292	Empty	TRUE
Sample 2	Protein-glutamine gamma-glutamyltransferase E OS=Homo sapiens OX=9606 GN=TGM3 PE=1 SV=4	sp|Q08188|TGM3_HUMAN		SP-Human-022420_20200224.fasta	76633	1	7	8	9	0.0005	0.104	VITNFNSAHDTDR	R	N	0.997	54.7	29	22.3	48.9	0	2	1	0	2	1489.7	844		2301100	293	305	Empty	TRUE
Sample 2	Type I hair keratin 1 - Homo sapiens (Human).	IPI:CON_109456|TREMBL:Q9UE12,IPI:CON_6016413|SWISS-PROT:Q15323,sp|Q15323|K1H1_HUMAN		SP-Human-022420_20200224.fasta	47236.8	1	14	15	15	0.0009	0.32	ARLECEINTYR	R	S	0.997	42.5	29.8	20.5	37.8	0	1	0	0	2	1424.7	990		496106	347	357	Blue	TRUE	IPI:CON_6686299|SWISS-PROT:Q14525,IPI:CON_110456|TREMBL:Q8IUT8,sp|Q14525|KT33B_HUMAN
Sample 2	Type I hair keratin 1 - Homo sapiens (Human).	IPI:CON_109456|TREMBL:Q9UE12,IPI:CON_6016413|SWISS-PROT:Q15323,sp|Q15323|K1H1_HUMAN		SP-Human-022420_20200224.fasta	47236.8	1	14	15	15	0.0009	0.32	DNAELENLIR	R	E	0.683	20	29.6	14.3	20	0	1	0	0	2	1186.61	1321		4262600	80	89	Blue	TRUE	IPI:CON_6686299|SWISS-PROT:Q14525,sp|Q14525|KT33B_HUMAN
Sample 2	Type I hair keratin 1 - Homo sapiens (Human).	IPI:CON_109456|TREMBL:Q9UE12,IPI:CON_6016413|SWISS-PROT:Q15323,sp|Q15323|K1H1_HUMAN		SP-Human-022420_20200224.fasta	47236.8	1	14	15	15	0.0009	0.32	DSLENTLTESEAR	R	Y	0.997	67	29.3	28	0	0	1	0	0	2	1464.68	1208		1029090	294	306	Blue	TRUE
Sample 2	Type I hair keratin 1 - Homo sapiens (Human).	IPI:CON_109456|TREMBL:Q9UE12,IPI:CON_6016413|SWISS-PROT:Q15323,sp|Q15323|K1H1_HUMAN		SP-Human-022420_20200224.fasta	47236.8	1	14	15	15	0.0009	0.32	ETMQFLNDR	K	L	0.957	33.6	27.5	15.1	33.6	0	2	0	0	2	1153.53	1077		4696430	58	66	Blue	TRUE	IPI:CON_6686299|SWISS-PROT:Q14525,sp|O76013|KRT36_HUMAN,IPI:CON_6685565|SWISS-PROT:O76013,IPI:CON_110456|TREMBL:Q8IUT8,sp|Q14525|KT33B_HUMAN
Sample 2	Type I hair keratin 1 - Homo sapiens (Human).	IPI:CON_109456|TREMBL:Q9UE12,IPI:CON_6016413|SWISS-PROT:Q15323,sp|Q15323|K1H1_HUMAN		SP-Human-022420_20200224.fasta	47236.8	1	14	15	15	0.0009	0.32	ILDELTLCK	R	S	0.667	19.4	30.6	23.1	10.5	0	1	0	0	2	1104.6	1279		5021150	165	173	Blue	TRUE	sp|O76013|KRT36_HUMAN,IPI:CON_6685565|SWISS-PROT:O76013,IPI:CON_110456|TREMBL:Q8IUT8
Sample 2	Type I hair keratin 1 - Homo sapiens (Human).	IPI:CON_109456|TREMBL:Q9UE12,IPI:CON_6016413|SWISS-PROT:Q15323,sp|Q15323|K1H1_HUMAN		SP-Human-022420_20200224.fasta	47236.8	1	14	15	15	0.0009	0.32	LAADDFR	K	T	0.9	36.5	29.1	22.6	29.2	0	2	0	0	2	807.4	982.5		3967770	136	142	Blue	FALSE	IPI:CON_IPI00217963.3|SWISS-PROT:P08779,IPI:CON_6686299|SWISS-PROT:Q14525,IPI:CON_6685565|SWISS-PROT:O76013,IPI:CON_00009865.2|SWISS-PROT:P13645,IPI:CON_IPI00450768.7|SWISS-PROT:Q04695,IPI:CON_00217963.3|SWISS-PROT:P08779,sp|O76013|KRT36_HUMAN,sp|P08779|K1C16_HUMAN,sp|P02533|K1C14_HUMAN,sp|Q04695|K1C17_HUMAN,sp|P13645|K1C10_HUMAN,sp|Q14525|KT33B_HUMAN,IPI:CON_00384444.5|SWISS-PROT:P02533
Sample 2	Type I hair keratin 1 - Homo sapiens (Human).	IPI:CON_109456|TREMBL:Q9UE12,IPI:CON_6016413|SWISS-PROT:Q15323,sp|Q15323|K1H1_HUMAN		SP-Human-022420_20200224.fasta	47236.8	1	14	15	15	0.0009	0.32	LASYLEK	R	V	0.9	41.7	25.5	31	26.3	0	1	0	0	2	823.456	935		3794000	67	73	Blue	TRUE	IPI:CON_6686299|SWISS-PROT:Q14525,IPI:CON_110456|TREMBL:Q8IUT8,sp|Q14525|KT33B_HUMAN
Sample 2	Type I hair keratin 1 - Homo sapiens (Human).	IPI:CON_109456|TREMBL:Q9UE12,IPI:CON_6016413|SWISS-PROT:Q15323,sp|Q15323|K1H1_HUMAN		SP-Human-022420_20200224.fasta	47236.8	1	14	15	15	0.0009	0.32	LECEINTYR	R	S	0.997	61	27.7	17.7	60	0	1	0	0	2	1197.56	974		2647310	349	357	Blue	TRUE	IPI:CON_6686299|SWISS-PROT:Q14525,IPI:CON_110456|TREMBL:Q8IUT8,sp|Q14525|KT33B_HUMAN
Sample 2	Type I hair keratin 1 - Homo sapiens (Human).	IPI:CON_109456|TREMBL:Q9UE12,IPI:CON_6016413|SWISS-PROT:Q15323,sp|Q15323|K1H1_HUMAN		SP-Human-022420_20200224.fasta	47236.8	1	14	15	15	0.0009	0.32	LNVEVDAAPTVDLNR	R	V	0.997	67.6	30	26	58.8	0	1	0	0	2	1625.85	1270		996686	209	223	Blue	TRUE
Sample 2	Type I hair keratin 1 - Homo sapiens (Human).	IPI:CON_109456|TREMBL:Q9UE12,IPI:CON_6016413|SWISS-PROT:Q15323,sp|Q15323|K1H1_HUMAN		SP-Human-022420_20200224.fasta	47236.8	1	14	15	15	0.0009	0.32	LVVQIDNAK	R	L	0.997	59.6	27.7	31	45.3	0	1	0	0	2	999.583	1025		2653970	127	135	Blue	TRUE	IPI:CON_6686299|SWISS-PROT:Q14525,sp|Q14525|KT33B_HUMAN
Sample 2	Type I hair keratin 1 - Homo sapiens (Human).	IPI:CON_109456|TREMBL:Q9UE12,IPI:CON_6016413|SWISS-PROT:Q15323,sp|Q15323|K1H1_HUMAN		SP-Human-022420_20200224.fasta	47236.8	1	14	15	15	0.0009	0.32	QNQEYQVLLDVR	R	A	0.997	53.6	30.8	16.4	53.6	0	1	0	0	2	1504.78	1320		3716950	335	346	Blue	TRUE	IPI:CON_6686299|SWISS-PROT:Q14525,IPI:CON_110456|TREMBL:Q8IUT8,sp|Q14525|KT33B_HUMAN
Sample 2	Type I hair keratin 1 - Homo sapiens (Human).	IPI:CON_109456|TREMBL:Q9UE12,IPI:CON_6016413|SWISS-PROT:Q15323,sp|Q15323|K1H1_HUMAN		SP-Human-022420_20200224.fasta	47236.8	1	14	15	15	0.0009	0.32	SNHEQEVNTLR	K	C	0.962	35.2	28.8	15.2	35.2	0	1	0	0	2	1326.64	736		391434	192	202	Blue	TRUE
Sample 2	Type I hair keratin 1 - Homo sapiens (Human).	IPI:CON_109456|TREMBL:Q9UE12,IPI:CON_6016413|SWISS-PROT:Q15323,sp|Q15323|K1H1_HUMAN		SP-Human-022420_20200224.fasta	47236.8	1	14	15	15	0.0009	0.32	SQYEALVETNR	R	R	0.98	38.5	29.2	19.3	34.5	0	1	0	0	2	1309.64	1050		2421650	230	240	Blue	TRUE	IPI:CON_110456|TREMBL:Q8IUT8
Sample 2	Type I hair keratin 1 - Homo sapiens (Human).	IPI:CON_109456|TREMBL:Q9UE12,IPI:CON_6016413|SWISS-PROT:Q15323,sp|Q15323|K1H1_HUMAN		SP-Human-022420_20200224.fasta	47236.8	1	14	15	15	0.0009	0.32	SQYEALVETNRR	R	E	0.986	39.9	30.3	22.8	32.7	0	1	0	0	2	1465.74	941		644498	230	241	Blue	TRUE	IPI:CON_110456|TREMBL:Q8IUT8
Sample 2	Type I hair keratin 1 - Homo sapiens (Human).	IPI:CON_109456|TREMBL:Q9UE12,IPI:CON_6016413|SWISS-PROT:Q15323,sp|Q15323|K1H1_HUMAN		SP-Human-022420_20200224.fasta	47236.8	1	14	15	15	0.0009	0.32	TIEELQQK	K	I	0.99	44.7	30.9	44.7	15.8	0	1	0	0	2	988.531	850		2698880	109	116	Blue	TRUE	IPI:CON_6686299|SWISS-PROT:Q14525,IPI:CON_110456|TREMBL:Q8IUT8,sp|Q14525|KT33B_HUMAN
Sample 2	Carcinoembryonic antigen-related cell adhesion molecule 5 OS=Homo sapiens OX=9606 GN=CEACAM5 PE=1 SV=3	sp|P06731|CEAM5_HUMAN		SP-Human-022420_20200224.fasta	76795	1	4	4	4	0.0002	0.0641	CETQNPVSAR	K	R	0.997	43.5	27.4	15.7	43.5	0	1	0	0	2	1161.53	726		684387	215	224	Empty	TRUE
Sample 2	Carcinoembryonic antigen-related cell adhesion molecule 5 OS=Homo sapiens OX=9606 GN=CEACAM5 PE=1 SV=3	sp|P06731|CEAM5_HUMAN		SP-Human-022420_20200224.fasta	76795	1	4	4	4	0.0002	0.0641	NDVGPYECGIQNK	R	L	0.976	35.8	27.2	15.2	35.8	0	1	0	0	2	1493.67	950		738511	386	398	Empty	TRUE
Sample 2	Carcinoembryonic antigen-related cell adhesion molecule 5 OS=Homo sapiens OX=9606 GN=CEACAM5 PE=1 SV=3	sp|P06731|CEAM5_HUMAN		SP-Human-022420_20200224.fasta	76795	1	4	4	4	0.0002	0.0641	SDLVNEEATGQFR	K	V	0.997	79.2	28.8	20	77.1	0	1	0	0	2	1465.69	1122		7695700	127	139	Empty	TRUE
Sample 2	Carcinoembryonic antigen-related cell adhesion molecule 5 OS=Homo sapiens OX=9606 GN=CEACAM5 PE=1 SV=3	sp|P06731|CEAM5_HUMAN		SP-Human-022420_20200224.fasta	76795	1	4	4	4	0.0002	0.0641	TLTLLSVTR	R	N	0.989	37.8	25	18.2	35	0	1	0	0	2	1003.61	1310		4966450	377	385	Empty	TRUE
Sample 2	Zinc-alpha-2-glycoprotein OS=Homo sapiens OX=9606 GN=AZGP1 PE=1 SV=2	sp|P25311|ZA2G_HUMAN		SP-Human-022420_20200224.fasta	34258.6	1	8	9	9	0.0005	0.255	AYLEEECPATLR	K	K	0.997	45.2	29	15.8	45.2	0	1	0	0	2	1451.68	1133		2134520	180	191	Empty	TRUE
Sample 2	Zinc-alpha-2-glycoprotein OS=Homo sapiens OX=9606 GN=AZGP1 PE=1 SV=2	sp|P25311|ZA2G_HUMAN		SP-Human-022420_20200224.fasta	34258.6	1	8	9	9	0.0005	0.255	IDVHWTR	K	A	0.669	17.8	27.3	14.1	17.8	0	1	0	0	2	926.484	1005		4100390	235	241	Empty	TRUE
Sample 2	Zinc-alpha-2-glycoprotein OS=Homo sapiens OX=9606 GN=AZGP1 PE=1 SV=2	sp|P25311|ZA2G_HUMAN		SP-Human-022420_20200224.fasta	34258.6	1	8	9	9	0.0005	0.255	NILDRQDPPSVVVTSHQAPGEK	K	K	0.797	27.6	30.4	14.7	27.6	0	0	1	0	2	2387.23	1055		426014	199	220	Empty	TRUE
Sample 2	Zinc-alpha-2-glycoprotein OS=Homo sapiens OX=9606 GN=AZGP1 PE=1 SV=2	sp|P25311|ZA2G_HUMAN		SP-Human-022420_20200224.fasta	34258.6	1	8	9	9	0.0005	0.255	QDPPSVVVTSHQAPGEK	R	K	0.967	35.8	31	15.2	35.8	0	0	1	0	2	1775.89	874		2130600	204	220	Empty	TRUE
Sample 2	Zinc-alpha-2-glycoprotein OS=Homo sapiens OX=9606 GN=AZGP1 PE=1 SV=2	sp|P25311|ZA2G_HUMAN		SP-Human-022420_20200224.fasta	34258.6	1	8	9	9	0.0005	0.255	QKWEAEPVYVQR	K	A	0.997	49.1	30.4	19.8	45.4	0	1	1	0	2	1532.79	1033.5		2063100	166	177	Empty	TRUE
Sample 2	Zinc-alpha-2-glycoprotein OS=Homo sapiens OX=9606 GN=AZGP1 PE=1 SV=2	sp|P25311|ZA2G_HUMAN		SP-Human-022420_20200224.fasta	34258.6	1	8	9	9	0.0005	0.255	QVEGMEDWKQDSQLQK	R	A	0.55	18.5	29.6	14.2	18.5	0	0	1	0	2	1948.91	1088		537161	76	91	Empty	TRUE
Sample 2	Zinc-alpha-2-glycoprotein OS=Homo sapiens OX=9606 GN=AZGP1 PE=1 SV=2	sp|P25311|ZA2G_HUMAN		SP-Human-022420_20200224.fasta	34258.6	1	8	9	9	0.0005	0.255	SSGAFWK	R	Y	0.9	30.4	25	31.6	13.7	0	1	0	0	2	782.383	1087		1493330	130	136	Empty	TRUE
Sample 2	Zinc-alpha-2-glycoprotein OS=Homo sapiens OX=9606 GN=AZGP1 PE=1 SV=2	sp|P25311|ZA2G_HUMAN		SP-Human-022420_20200224.fasta	34258.6	1	8	9	9	0.0005	0.255	WEAEPVYVQR	K	A	0.947	34.1	30.1	22	27.2	0	1	0	0	2	1276.63	1152		729703	168	177	Empty	TRUE
Sample 2	Tax_Id=9606 Gene_Symbol=KRT14 Keratin, type I cytoskeletal 14	IPI:CON_00384444.5|SWISS-PROT:P02533,sp|P02533|K1C14_HUMAN		SP-Human-022420_20200224.fasta	51562.5	1	16	24	24	0.0014	0.612	ALEEANADLEVK	R	I	0.997	65.7	30	69.6	13.2	0	1	0	0	2	1301.66	1052		2189770	135	146	Blue	FALSE	IPI:CON_IPI00217963.3|SWISS-PROT:P08779,IPI:CON_00217963.3|SWISS-PROT:P08779,sp|P08779|K1C16_HUMAN
Sample 2	Tax_Id=9606 Gene_Symbol=KRT14 Keratin, type I cytoskeletal 14	IPI:CON_00384444.5|SWISS-PROT:P02533,sp|P02533|K1C14_HUMAN		SP-Human-022420_20200224.fasta	51562.5	1	16	24	24	0.0014	0.612	APSTYGGGLSVSSSR	R	F	0.997	62.2	29.4	16.9	62.2	0	1	0	0	2	1425.7	970		3270610	42	56	Blue	TRUE
Sample 2	Tax_Id=9606 Gene_Symbol=KRT14 Keratin, type I cytoskeletal 14	IPI:CON_00384444.5|SWISS-PROT:P02533,sp|P02533|K1C14_HUMAN		SP-Human-022420_20200224.fasta	51562.5	1	16	24	24	0.0014	0.612	ASLENSLEETK	K	G	0.997	58.4	29.7	16.6	58.4	0	1	0	0	2	1220.6	1043		4216680	353	363	Blue	FALSE	IPI:CON_IPI00217963.3|SWISS-PROT:P08779,IPI:CON_00217963.3|SWISS-PROT:P08779,sp|P08779|K1C16_HUMAN
Sample 2	Tax_Id=9606 Gene_Symbol=KRT14 Keratin, type I cytoskeletal 14	IPI:CON_00384444.5|SWISS-PROT:P02533,sp|P02533|K1C14_HUMAN		SP-Human-022420_20200224.fasta	51562.5	1	16	24	24	0.0014	0.612	ASLENSLEETKGR	K	Y	0.997	89.9	31	26.4	82.1	0	1	1	0	2	1433.72	943		9512010	353	365	Blue	FALSE	IPI:CON_IPI00217963.3|SWISS-PROT:P08779,IPI:CON_00217963.3|SWISS-PROT:P08779,sp|P08779|K1C16_HUMAN
Sample 2	Tax_Id=9606 Gene_Symbol=KRT14 Keratin, type I cytoskeletal 14	IPI:CON_00384444.5|SWISS-PROT:P02533,sp|P02533|K1C14_HUMAN		SP-Human-022420_20200224.fasta	51562.5	1	16	24	24	0.0014	0.612	DAEEWFFTK	K	T	0.997	56.5	25.7	23.6	49.4	0	1	0	0	2	1172.53	1382		14400000	301	309	Blue	TRUE
Sample 2	Tax_Id=9606 Gene_Symbol=KRT14 Keratin, type I cytoskeletal 14	IPI:CON_00384444.5|SWISS-PROT:P02533,sp|P02533|K1C14_HUMAN		SP-Human-022420_20200224.fasta	51562.5	1	16	24	24	0.0014	0.612	DYSPYFK	K	T	0.9	31.4	26.8	20.2	26.2	0	1	0	0	2	919.42	1146		5853730	161	167	Blue	FALSE	IPI:CON_IPI00217963.3|SWISS-PROT:P08779,IPI:CON_00217963.3|SWISS-PROT:P08779,sp|P08779|K1C16_HUMAN
Sample 2	Tax_Id=9606 Gene_Symbol=KRT14 Keratin, type I cytoskeletal 14	IPI:CON_00384444.5|SWISS-PROT:P02533,sp|P02533|K1C14_HUMAN		SP-Human-022420_20200224.fasta	51562.5	1	16	24	24	0.0014	0.612	EVATNSELVQSGK	R	S	0.997	74.3	30.8	23.9	68.1	0	2	0	0	2	1361.69	926.5		13900000	316	328	Blue	TRUE	sp|Q04695|K1C17_HUMAN,IPI:CON_IPI00450768.7|SWISS-PROT:Q04695
Sample 2	Tax_Id=9606 Gene_Symbol=KRT14 Keratin, type I cytoskeletal 14	IPI:CON_00384444.5|SWISS-PROT:P02533,sp|P02533|K1C14_HUMAN		SP-Human-022420_20200224.fasta	51562.5	1	16	24	24	0.0014	0.612	GQVGGDVNVEMDAAPGVDLSR	R	I	0.997	166	29.8	24.9	164	0	2	1	0	2	2101.98	1191		9749710	262	282	Blue	TRUE
Sample 2	Tax_Id=9606 Gene_Symbol=KRT14 Keratin, type I cytoskeletal 14	IPI:CON_00384444.5|SWISS-PROT:P02533,sp|P02533|K1C14_HUMAN		SP-Human-022420_20200224.fasta	51562.5	1	16	24	24	0.0014	0.612	GSCGIGGGIGGGSSR	K	I	0.997	84.1	27.9	18.3	84.1	0	1	0	0	2	1278.59	855		4102520	16	30	Blue	FALSE	IPI:CON_IPI00217963.3|SWISS-PROT:P08779,IPI:CON_00217963.3|SWISS-PROT:P08779,sp|P08779|K1C16_HUMAN
Sample 2	Tax_Id=9606 Gene_Symbol=KRT14 Keratin, type I cytoskeletal 14	IPI:CON_00384444.5|SWISS-PROT:P02533,sp|P02533|K1C14_HUMAN		SP-Human-022420_20200224.fasta	51562.5	1	16	24	24	0.0014	0.612	ILLDVK	K	T	0.5	43.5	26.4	44.1	15.1	0	1	0	0	2	700.461	1126		1729430	400	405	Blue	TRUE	sp|Q04695|K1C17_HUMAN,IPI:CON_IPI00450768.7|SWISS-PROT:Q04695
Sample 2	Tax_Id=9606 Gene_Symbol=KRT14 Keratin, type I cytoskeletal 14	IPI:CON_00384444.5|SWISS-PROT:P02533,sp|P02533|K1C14_HUMAN		SP-Human-022420_20200224.fasta	51562.5	1	16	24	24	0.0014	0.612	ILNEMR	R	D	0.5	32.8	31.8	34.7	0	0	1	0	0	2	775.413	884		1762190	283	288	Blue	FALSE	IPI:CON_IPI00217963.3|SWISS-PROT:P08779,IPI:CON_00217963.3|SWISS-PROT:P08779,sp|P08779|K1C16_HUMAN,sp|Q04695|K1C17_HUMAN,IPI:CON_IPI00450768.7|SWISS-PROT:Q04695
Sample 2	Tax_Id=9606 Gene_Symbol=KRT14 Keratin, type I cytoskeletal 14	IPI:CON_00384444.5|SWISS-PROT:P02533,sp|P02533|K1C14_HUMAN		SP-Human-022420_20200224.fasta	51562.5	1	16	24	24	0.0014	0.612	ILNEMRDQYEK	R	M	0.997	57.9	29.6	31.6	42.9	0	2	0	0	2	1438.7	857		5396270	283	293	Blue	TRUE	sp|Q04695|K1C17_HUMAN,IPI:CON_IPI00450768.7|SWISS-PROT:Q04695
Sample 2	Tax_Id=9606 Gene_Symbol=KRT14 Keratin, type I cytoskeletal 14	IPI:CON_00384444.5|SWISS-PROT:P02533,sp|P02533|K1C14_HUMAN		SP-Human-022420_20200224.fasta	51562.5	1	16	24	24	0.0014	0.612	IRDWYQR	K	Q	0.9	39	28.7	26.6	27.8	0	0	1	0	2	1036.53	930		3871060	147	153	Blue	FALSE	IPI:CON_IPI00217963.3|SWISS-PROT:P08779,IPI:CON_00217963.3|SWISS-PROT:P08779,sp|P08779|K1C16_HUMAN,sp|Q04695|K1C17_HUMAN,IPI:CON_IPI00450768.7|SWISS-PROT:Q04695
Sample 2	Tax_Id=9606 Gene_Symbol=KRT14 Keratin, type I cytoskeletal 14	IPI:CON_00384444.5|SWISS-PROT:P02533,sp|P02533|K1C14_HUMAN		SP-Human-022420_20200224.fasta	51562.5	1	16	24	24	0.0014	0.612	ISSVLAGGSCR	R	A	0.997	62.8	30.6	22.1	57.6	0	1	0	0	2	1106.56	918		7120640	31	41	Blue	FALSE	IPI:CON_IPI00217963.3|SWISS-PROT:P08779,IPI:CON_00217963.3|SWISS-PROT:P08779,sp|P08779|K1C16_HUMAN
Sample 2	Tax_Id=9606 Gene_Symbol=KRT14 Keratin, type I cytoskeletal 14	IPI:CON_00384444.5|SWISS-PROT:P02533,sp|P02533|K1C14_HUMAN		SP-Human-022420_20200224.fasta	51562.5	1	16	24	24	0.0014	0.612	LAADDFR	R	T	0.9	36.5	29.1	22.6	29.2	0	2	0	0	2	807.4	982.5		3967770	195	201	Blue	FALSE	IPI:CON_6016413|SWISS-PROT:Q15323,IPI:CON_IPI00217963.3|SWISS-PROT:P08779,IPI:CON_6686299|SWISS-PROT:Q14525,IPI:CON_109456|TREMBL:Q9UE12,IPI:CON_6685565|SWISS-PROT:O76013,IPI:CON_00009865.2|SWISS-PROT:P13645,IPI:CON_IPI00450768.7|SWISS-PROT:Q04695,sp|Q15323|K1H1_HUMAN,IPI:CON_00217963.3|SWISS-PROT:P08779,sp|O76013|KRT36_HUMAN,sp|P08779|K1C16_HUMAN,sp|Q04695|K1C17_HUMAN,sp|P13645|K1C10_HUMAN,sp|Q1…
Sample 2	Tax_Id=9606 Gene_Symbol=KRT14 Keratin, type I cytoskeletal 14	IPI:CON_00384444.5|SWISS-PROT:P02533,sp|P02533|K1C14_HUMAN		SP-Human-022420_20200224.fasta	51562.5	1	16	24	24	0.0014	0.612	LASYLDK	R	V	0.9	37.5	26.4	22.1	30.7	0	2	0	0	2	809.44	941		15800000	126	132	Blue	TRUE	IPI:CON_IPI00217963.3|SWISS-PROT:P08779,IPI:CON_00217963.3|SWISS-PROT:P08779,sp|P08779|K1C16_HUMAN,sp|Q04695|K1C17_HUMAN,IPI:CON_00009865.2|SWISS-PROT:P13645,sp|P13645|K1C10_HUMAN,IPI:CON_IPI00450768.7|SWISS-PROT:Q04695
Sample 2	Tax_Id=9606 Gene_Symbol=KRT14 Keratin, type I cytoskeletal 14	IPI:CON_00384444.5|SWISS-PROT:P02533,sp|P02533|K1C14_HUMAN		SP-Human-022420_20200224.fasta	51562.5	1	16	24	24	0.0014	0.612	LASYLDKVR	R	A	0.997	59.2	26.1	27.7	48.2	0	2	1	0	2	1064.61	992		67300000	126	134	Blue	FALSE	IPI:CON_IPI00217963.3|SWISS-PROT:P08779,IPI:CON_00217963.3|SWISS-PROT:P08779,sp|P08779|K1C16_HUMAN,sp|Q04695|K1C17_HUMAN,IPI:CON_00009865.2|SWISS-PROT:P13645,sp|P13645|K1C10_HUMAN,IPI:CON_IPI00450768.7|SWISS-PROT:Q04695
Sample 2	Tax_Id=9606 Gene_Symbol=KRT14 Keratin, type I cytoskeletal 14	IPI:CON_00384444.5|SWISS-PROT:P02533,sp|P02533|K1C14_HUMAN		SP-Human-022420_20200224.fasta	51562.5	1	16	24	24	0.0014	0.612	LEQEIATYR	R	R	0.997	67.8	29.8	30.4	54.7	0	1	0	0	2	1122.58	982		6558710	408	416	Blue	FALSE	IPI:CON_IPI00217963.3|SWISS-PROT:P08779,IPI:CON_00217963.3|SWISS-PROT:P08779,sp|P08779|K1C16_HUMAN,sp|Q04695|K1C17_HUMAN,IPI:CON_IPI00450768.7|SWISS-PROT:Q04695
Sample 2	Tax_Id=9606 Gene_Symbol=KRT14 Keratin, type I cytoskeletal 14	IPI:CON_00384444.5|SWISS-PROT:P02533,sp|P02533|K1C14_HUMAN		SP-Human-022420_20200224.fasta	51562.5	1	16	24	24	0.0014	0.612	LEQEIATYRR	R	L	0.566	17.8	30	19.5	12.4	0	0	1	0	2	1278.68	868		700427	408	417	Blue	FALSE	IPI:CON_IPI00217963.3|SWISS-PROT:P08779,IPI:CON_00217963.3|SWISS-PROT:P08779,sp|P08779|K1C16_HUMAN,sp|Q04695|K1C17_HUMAN,IPI:CON_IPI00450768.7|SWISS-PROT:Q04695
Sample 2	Tax_Id=9606 Gene_Symbol=KRT14 Keratin, type I cytoskeletal 14	IPI:CON_00384444.5|SWISS-PROT:P02533,sp|P02533|K1C14_HUMAN		SP-Human-022420_20200224.fasta	51562.5	1	16	24	24	0.0014	0.612	LLEGEDAHLSSSQFSSGSQSSR	R	D	0.997	49.5	29.4	20.9	44.6	0	1	0	0	2	2309.06	1069		725218	418	439	Blue	TRUE
Sample 2	Tax_Id=9606 Gene_Symbol=KRT14 Keratin, type I cytoskeletal 14	IPI:CON_00384444.5|SWISS-PROT:P02533,sp|P02533|K1C14_HUMAN		SP-Human-022420_20200224.fasta	51562.5	1	16	24	24	0.0014	0.612	MSVEADINGLR	R	R	0.978	38.1	29.7	24.1	29.4	0	1	0	0	2	1220.59	1175		3263570	212	222	Blue	TRUE
Sample 2	Tax_Id=9606 Gene_Symbol=KRT14 Keratin, type I cytoskeletal 14	IPI:CON_00384444.5|SWISS-PROT:P02533,sp|P02533|K1C14_HUMAN		SP-Human-022420_20200224.fasta	51562.5	1	16	24	24	0.0014	0.612	MSVEADINGLRR	R	V	0.801	29.3	31.2	21.3	22.8	0	1	1	0	2	1360.7	1109		3552910	212	223	Blue	TRUE
Sample 2	Tax_Id=9606 Gene_Symbol=KRT14 Keratin, type I cytoskeletal 14	IPI:CON_00384444.5|SWISS-PROT:P02533,sp|P02533|K1C14_HUMAN		SP-Human-022420_20200224.fasta	51562.5	1	16	24	24	0.0014	0.612	NHEEEMNALR	K	G	0.618	25.7	26.1	29.8	10.5	0	1	0	0	2	1242.55	821		741675	252	261	Blue	TRUE	sp|Q04695|K1C17_HUMAN,IPI:CON_IPI00450768.7|SWISS-PROT:Q04695
Sample 2	Tax_Id=9606 Gene_Symbol=KRT14 Keratin, type I cytoskeletal 14	IPI:CON_00384444.5|SWISS-PROT:P02533,sp|P02533|K1C14_HUMAN		SP-Human-022420_20200224.fasta	51562.5	1	16	24	24	0.0014	0.612	QFTSSSSMK	R	G	0.898	29	25	14.9	28.9	0	1	0	0	2	1002.46	765		685962	7	15	Blue	FALSE	IPI:CON_IPI00217963.3|SWISS-PROT:P08779,IPI:CON_00217963.3|SWISS-PROT:P08779,sp|P08779|K1C16_HUMAN
Sample 2	Tax_Id=9606 Gene_Symbol=KRT14 Keratin, type I cytoskeletal 14	IPI:CON_00384444.5|SWISS-PROT:P02533,sp|P02533|K1C14_HUMAN		SP-Human-022420_20200224.fasta	51562.5	1	16	24	24	0.0014	0.612	SEISELR	K	R	0.9	32.8	29.8	35.1	0	0	1	0	0	2	833.436	930		1158840	329	335	Blue	TRUE	sp|Q04695|K1C17_HUMAN,IPI:CON_IPI00450768.7|SWISS-PROT:Q04695
Sample 2	Tax_Id=9606 Gene_Symbol=KRT14 Keratin, type I cytoskeletal 14	IPI:CON_00384444.5|SWISS-PROT:P02533,sp|P02533|K1C14_HUMAN		SP-Human-022420_20200224.fasta	51562.5	1	16	24	24	0.0014	0.612	SEISELRR	K	T	0.652	26.9	31.2	35.5	6.09	0	0	1	0	2	989.537	825		10300000	329	336	Blue	TRUE	sp|Q04695|K1C17_HUMAN,IPI:CON_IPI00450768.7|SWISS-PROT:Q04695
Sample 2	Tax_Id=9606 Gene_Symbol=KRT14 Keratin, type I cytoskeletal 14	IPI:CON_00384444.5|SWISS-PROT:P02533,sp|P02533|K1C14_HUMAN		SP-Human-022420_20200224.fasta	51562.5	1	16	24	24	0.0014	0.612	TEELNREVATNSELVQSGK	K	S	0.997	65.6	31	17.1	65.6	0	1	1	0	2	2104.05	1041		2823800	310	328	Blue	TRUE	sp|Q04695|K1C17_HUMAN,IPI:CON_IPI00450768.7|SWISS-PROT:Q04695
Sample 2	Tax_Id=9606 Gene_Symbol=KRT14 Keratin, type I cytoskeletal 14	IPI:CON_00384444.5|SWISS-PROT:P02533,sp|P02533|K1C14_HUMAN		SP-Human-022420_20200224.fasta	51562.5	1	16	24	24	0.0014	0.612	TKYETELNLR	R	M	0.997	49.4	28.4	30.8	34.7	0	1	0	0	2	1266.67	997		5622280	202	211	Blue	TRUE
Sample 2	Tax_Id=9606 Gene_Symbol=KRT14 Keratin, type I cytoskeletal 14	IPI:CON_00384444.5|SWISS-PROT:P02533,sp|P02533|K1C14_HUMAN		SP-Human-022420_20200224.fasta	51562.5	1	16	24	24	0.0014	0.612	TMQNLEIELQSQLSMK	R	A	0.997	60.1	30.6	62.5	14.3	0	1	1	0	2	1924.94	1346.5		2209180	337	352	Blue	TRUE
Sample 2	Tax_Id=9606 Gene_Symbol=KRT14 Keratin, type I cytoskeletal 14	IPI:CON_00384444.5|SWISS-PROT:P02533,sp|P02533|K1C14_HUMAN		SP-Human-022420_20200224.fasta	51562.5	1	16	24	24	0.0014	0.612	TRLEQEIATYR	K	R	0.997	51.5	29.7	24.6	43.2	0	1	1	0	2	1379.73	1102.5		5806750	406	416	Blue	FALSE	IPI:CON_IPI00217963.3|SWISS-PROT:P08779,IPI:CON_00217963.3|SWISS-PROT:P08779,sp|P08779|K1C16_HUMAN,sp|Q04695|K1C17_HUMAN,IPI:CON_IPI00450768.7|SWISS-PROT:Q04695
Sample 2	Tax_Id=9606 Gene_Symbol=KRT14 Keratin, type I cytoskeletal 14	IPI:CON_00384444.5|SWISS-PROT:P02533,sp|P02533|K1C14_HUMAN		SP-Human-022420_20200224.fasta	51562.5	1	16	24	24	0.0014	0.612	VLDELTLAR	R	A	0.997	54.6	29.3	31.7	39.3	0	1	0	0	2	1029.59	1258		29000000	224	232	Blue	FALSE	IPI:CON_IPI00217963.3|SWISS-PROT:P08779,IPI:CON_00217963.3|SWISS-PROT:P08779,sp|P08779|K1C16_HUMAN,sp|Q04695|K1C17_HUMAN,IPI:CON_IPI00450768.7|SWISS-PROT:Q04695
Sample 2	Tax_Id=9606 Gene_Symbol=KRT14 Keratin, type I cytoskeletal 14	IPI:CON_00384444.5|SWISS-PROT:P02533,sp|P02533|K1C14_HUMAN		SP-Human-022420_20200224.fasta	51562.5	1	16	24	24	0.0014	0.612	VTMQNLNDR	K	L	0.997	59.5	29.1	21.6	54.6	0	4	0	0	2	1106.53	793.5		11400000	117	125	Blue	FALSE	IPI:CON_IPI00217963.3|SWISS-PROT:P08779,IPI:CON_00217963.3|SWISS-PROT:P08779,sp|P08779|K1C16_HUMAN,IPI:CON_00009865.2|SWISS-PROT:P13645,sp|P13645|K1C10_HUMAN
Sample 2	Tax_Id=9606 Gene_Symbol=KRT14 Keratin, type I cytoskeletal 14	IPI:CON_00384444.5|SWISS-PROT:P02533,sp|P02533|K1C14_HUMAN		SP-Human-022420_20200224.fasta	51562.5	1	16	24	24	0.0014	0.612	VVSTHEQVLR	K	T	0.997	47.5	26.8	20.2	0	0	1	1	0	2	1167.65	782		3330580	460	469	Blue	TRUE
Sample 2	Zymogen granule protein 16 homolog B OS=Homo sapiens OX=9606 GN=ZG16B PE=1 SV=3	sp|Q96DA0|ZG16B_HUMAN		SP-Human-022420_20200224.fasta	22739.4	1	5	6	6	0.0003	0.226	GMVMYTSK	R	D	0.538	18.1	25	14.1	18.1	0	1	0	0	2	916.427	936		1209380	132	139	Empty	TRUE
Sample 2	Zymogen granule protein 16 homolog B OS=Homo sapiens OX=9606 GN=ZG16B PE=1 SV=3	sp|Q96DA0|ZG16B_HUMAN		SP-Human-022420_20200224.fasta	22739.4	1	5	6	6	0.0003	0.226	LGDSWDVK	K	L	0.99	41.4	29.4	25.6	31.3	0	1	0	0	2	919.452	1076		6677730	93	100	Empty	TRUE
Sample 2	Zymogen granule protein 16 homolog B OS=Homo sapiens OX=9606 GN=ZG16B PE=1 SV=3	sp|Q96DA0|ZG16B_HUMAN		SP-Human-022420_20200224.fasta	22739.4	1	5	6	6	0.0003	0.226	VSVGLLLVK	R	S	0.692	18	25	14.1	18	0	1	0	0	2	927.624	1339		2273290	79	87	Empty	TRUE
Sample 2	Zymogen granule protein 16 homolog B OS=Homo sapiens OX=9606 GN=ZG16B PE=1 SV=3	sp|Q96DA0|ZG16B_HUMAN		SP-Human-022420_20200224.fasta	22739.4	1	5	6	6	0.0003	0.226	YFSTTEDYDHEITGLR	K	V	0.997	119	28.2	20.4	119	0	1	1	0	2	1946.88	1249.5		14300000	63	78	Empty	TRUE
Sample 2	Zymogen granule protein 16 homolog B OS=Homo sapiens OX=9606 GN=ZG16B PE=1 SV=3	sp|Q96DA0|ZG16B_HUMAN		SP-Human-022420_20200224.fasta	22739.4	1	5	6	6	0.0003	0.226	YFYFGK	R	L	0.5	23.2	25.6	14.4	23.2	0	1	0	0	2	824.398	1270		921629	142	147	Empty	TRUE
Sample 2	Protein S100-A8 OS=Homo sapiens OX=9606 GN=S100A8 PE=1 SV=1	sp|P05109|S10A8_HUMAN		SP-Human-022420_20200224.fasta	10835	1	4	6	6	0.0003	0.398	ALNSIIDVYHK	K	Y	0.946	33.7	30	15.1	33.7	0	1	1	0	2	1272.69	1221.5		1954670	8	18	Empty	TRUE
Sample 2	Protein S100-A8 OS=Homo sapiens OX=9606 GN=S100A8 PE=1 SV=1	sp|P05109|S10A8_HUMAN		SP-Human-022420_20200224.fasta	10835	1	4	6	6	0.0003	0.398	GADVWFK	K	E	0.832	28.6	27.8	24.6	18.8	0	1	0	0	2	822.414	1252		1890100	50	56	Empty	TRUE
Sample 2	Protein S100-A8 OS=Homo sapiens OX=9606 GN=S100A8 PE=1 SV=1	sp|P05109|S10A8_HUMAN		SP-Human-022420_20200224.fasta	10835	1	4	6	6	0.0003	0.398	GNFHAVYR	K	D	0.962	37.5	29.7	17.7	35	0	1	1	0	2	963.479	810		1289840	24	31	Empty	TRUE
Sample 2	Protein S100-A8 OS=Homo sapiens OX=9606 GN=S100A8 PE=1 SV=1	sp|P05109|S10A8_HUMAN		SP-Human-022420_20200224.fasta	10835	1	4	6	6	0.0003	0.398	LLETECPQYIR	K	K	0.997	70.8	30.6	25.1	63.1	0	1	0	0	2	1421.71	1152		3316700	37	47	Empty	TRUE
Sample 2	Fatty acid-binding protein 5 OS=Homo sapiens OX=9606 GN=FABP5 PE=1 SV=3	sp|Q01469|FABP5_HUMAN		SP-Human-022420_20200224.fasta	15164.4	1	4	4	4	0.0002	0.281	ATVQQLEGR	M	W	0.997	58.1	28.3	22	52.7	0	1	0	0	1	1043.55	1181		4268230	2	10	Empty	TRUE
Sample 2	Fatty acid-binding protein 5 OS=Homo sapiens OX=9606 GN=FABP5 PE=1 SV=3	sp|Q01469|FABP5_HUMAN		SP-Human-022420_20200224.fasta	15164.4	1	4	4	4	0.0002	0.281	ELGVGIALR	K	K	0.985	36.3	25	19.5	32.1	0	1	0	0	2	927.562	1270		3615290	25	33	Empty	TRUE
Sample 2	Fatty acid-binding protein 5 OS=Homo sapiens OX=9606 GN=FABP5 PE=1 SV=3	sp|Q01469|FABP5_HUMAN		SP-Human-022420_20200224.fasta	15164.4	1	4	4	4	0.0002	0.281	TTQFSCTLGEK	K	F	0.923	31.2	27.6	14.9	31.2	0	1	0	0	2	1271.59	1004		601085	62	72	Empty	TRUE
Sample 2	Fatty acid-binding protein 5 OS=Homo sapiens OX=9606 GN=FABP5 PE=1 SV=3	sp|Q01469|FABP5_HUMAN		SP-Human-022420_20200224.fasta	15164.4	1	4	4	4	0.0002	0.281	TTQFSCTLGEKFEETTADGR	K	K	0.989	39.2	28.5	15.5	39.2	0	0	1	0	2	2278.03	1259		900348	62	81	Empty	TRUE
Sample 2	Alpha-2-macroglobulin OS=Homo sapiens OX=9606 GN=A2M PE=1 SV=3	sp|P01023|A2MG_HUMAN		SP-Human-022420_20200224.fasta	163290	0.991	2	2	2	0.0001	0.0102	GEAFTLK	R	A	0.725	25.6	26.8	19.7	20.5	0	1	0	0	2	765.414	1039		754139	805	811	Empty	TRUE
Sample 2	Alpha-2-macroglobulin OS=Homo sapiens OX=9606 GN=A2M PE=1 SV=3	sp|P01023|A2MG_HUMAN		SP-Human-022420_20200224.fasta	163290	0.991	2	2	2	0.0001	0.0102	YGAATFTR	K	T	0.733	20.9	26.6	25.5	9.67	0	1	0	0	2	886.442	915		1147240	1264	1271	Empty	TRUE
Sample 2	Keratin, type I cytoskeletal 9 OS=Homo sapiens OX=9606 GN=KRT9 PE=1 SV=3	sp|P35527|K1C9_HUMAN		SP-Human-022420_20200224.fasta	62065.9	1	42	79	93	0.0053	0.693	DIENQYETQITQIEHEVSSSGQEVQSSAK	K	E	0.997	93.8	30.1	18.9	93.8	0	0	2	1	2	3264.51	1389		110000000	340	368	Empty	TRUE
Sample 2	Keratin, type I cytoskeletal 9 OS=Homo sapiens OX=9606 GN=KRT9 PE=1 SV=3	sp|P35527|K1C9_HUMAN		SP-Human-022420_20200224.fasta	62065.9	1	42	79	93	0.0053	0.693	DQIVDLTVGNNK	K	T	0.997	64.2	30.5	24.9	56.3	0	1	0	0	2	1315.69	1202		2929390	213	224	Empty	TRUE
Sample 2	Keratin, type I cytoskeletal 9 OS=Homo sapiens OX=9606 GN=KRT9 PE=1 SV=3	sp|P35527|K1C9_HUMAN		SP-Human-022420_20200224.fasta	62065.9	1	42	79	93	0.0053	0.693	EEMSQLTGQNSGDVNVEINVAPGK	K	D	0.997	72.1	30.3	17.5	72.1	0	0	1	0	2	2532.19	1199		1285110	294	317	Empty	TRUE
Sample 2	Keratin, type I cytoskeletal 9 OS=Homo sapiens OX=9606 GN=KRT9 PE=1 SV=3	sp|P35527|K1C9_HUMAN		SP-Human-022420_20200224.fasta	62065.9	1	42	79	93	0.0053	0.693	EEMSQLTGQNSGDVNVEINVAPGKDLTK	K	T	0.995	42.3	30.7	15.6	42.3	0	0	2	0	2	2989.44	1208		4602180	294	321	Empty	TRUE
Sample 2	Keratin, type I cytoskeletal 9 OS=Homo sapiens OX=9606 GN=KRT9 PE=1 SV=3	sp|P35527|K1C9_HUMAN		SP-Human-022420_20200224.fasta	62065.9	1	42	79	93	0.0053	0.693	EIETYHNLLEGGQEDFESSGAGK	K	I	0.997	109	28.6	19.8	109	0	1	1	0	2	2510.13	1297		18800000	450	472	Empty	TRUE
Sample 2	Keratin, type I cytoskeletal 9 OS=Homo sapiens OX=9606 GN=KRT9 PE=1 SV=3	sp|P35527|K1C9_HUMAN		SP-Human-022420_20200224.fasta	62065.9	1	42	79	93	0.0053	0.693	EVTQLR	K	H	0.5	18.5	31.1	22	10.7	0	1	0	0	2	745.42	752		8230990	369	374	Empty	TRUE
Sample 2	Keratin, type I cytoskeletal 9 OS=Homo sapiens OX=9606 GN=KRT9 PE=1 SV=3	sp|P35527|K1C9_HUMAN		SP-Human-022420_20200224.fasta	62065.9	1	42	79	93	0.0053	0.693	FEMEQNLR	K	Q	0.99	47.7	28	22.9	40.8	0	2	0	0	2	1066.5	957		14700000	243	250	Empty	TRUE
Sample 2	Keratin, type I cytoskeletal 9 OS=Homo sapiens OX=9606 GN=KRT9 PE=1 SV=3	sp|P35527|K1C9_HUMAN		SP-Human-022420_20200224.fasta	62065.9	1	42	79	93	0.0053	0.693	FSSSGGGGGGGR	R	F	0.969	33.7	25	20.7	28	0	1	0	0	2	982.434	610		788445	35	46	Empty	TRUE
Sample 2	Keratin, type I cytoskeletal 9 OS=Homo sapiens OX=9606 GN=KRT9 PE=1 SV=3	sp|P35527|K1C9_HUMAN		SP-Human-022420_20200224.fasta	62065.9	1	42	79	93	0.0053	0.693	FSSSSGYGGGSSR	R	V	0.997	64.5	25	17	64.5	0	3	0	0	2	1235.53	768		14900000	47	59	Empty	TRUE
Sample 2	Keratin, type I cytoskeletal 9 OS=Homo sapiens OX=9606 GN=KRT9 PE=1 SV=3	sp|P35527|K1C9_HUMAN		SP-Human-022420_20200224.fasta	62065.9	1	42	79	93	0.0053	0.693	GGGGSFGYSYGGGSGGGFSASSLGGGFGGGSR	R	G	0.997	94.4	25.1	18.9	94.4	0	0	1	0	2	2705.16	1326		7424990	64	95	Empty	TRUE
Sample 2	Keratin, type I cytoskeletal 9 OS=Homo sapiens OX=9606 GN=KRT9 PE=1 SV=3	sp|P35527|K1C9_HUMAN		SP-Human-022420_20200224.fasta	62065.9	1	42	79	93	0.0053	0.693	GGSGGSHGGGSGFGGESGGSYGGGEEASGSGGGYGGGSGK	R	S	0.997	146	25	22.1	146	0	0	1	1	2	3223.28	858		3950860	580	619	Empty	TRUE
Sample 2	Keratin, type I cytoskeletal 9 OS=Homo sapiens OX=9606 GN=KRT9 PE=1 SV=3	sp|P35527|K1C9_HUMAN		SP-Human-022420_20200224.fasta	62065.9	1	42	79	93	0.0053	0.693	GGSGGSYGGGGSGGGYGGGSGSR	R	G	0.997	136	25	92.4	65.2	0	1	1	0	2	1791.73	713		3291910	491	513	Empty	TRUE
Sample 2	Keratin, type I cytoskeletal 9 OS=Homo sapiens OX=9606 GN=KRT9 PE=1 SV=3	sp|P35527|K1C9_HUMAN		SP-Human-022420_20200224.fasta	62065.9	1	42	79	93	0.0053	0.693	GGSGGSYGR	R	G	0.951	34.3	25	15.1	34.3	0	1	0	0	2	797.354	601		607780	479	487	Empty	TRUE
Sample 2	Keratin, type I cytoskeletal 9 OS=Homo sapiens OX=9606 GN=KRT9 PE=1 SV=3	sp|P35527|K1C9_HUMAN		SP-Human-022420_20200224.fasta	62065.9	1	42	79	93	0.0053	0.693	HGVQELEIELQSQLSK	R	K	0.997	134	29.1	21.4	134	0	1	2	0	2	1837.97	1337		93900000	375	390	Empty	TRUE
Sample 2	Keratin, type I cytoskeletal 9 OS=Homo sapiens OX=9606 GN=KRT9 PE=1 SV=3	sp|P35527|K1C9_HUMAN		SP-Human-022420_20200224.fasta	62065.9	1	42	79	93	0.0053	0.693	HGVQELEIELQSQLSKK	R	A	0.997	70.9	27.7	17.4	70.9	0	1	1	0	2	1966.06	1304.5		15400000	375	391	Empty	TRUE
Sample 2	Keratin, type I cytoskeletal 9 OS=Homo sapiens OX=9606 GN=KRT9 PE=1 SV=3	sp|P35527|K1C9_HUMAN		SP-Human-022420_20200224.fasta	62065.9	1	42	79	93	0.0053	0.693	IKFEMEQNLR	R	Q	0.997	70.9	29.5	24.3	64.1	0	3	4	0	2	1323.67	981		48300000	241	250	Empty	TRUE
Sample 2	Keratin, type I cytoskeletal 9 OS=Homo sapiens OX=9606 GN=KRT9 PE=1 SV=3	sp|P35527|K1C9_HUMAN		SP-Human-022420_20200224.fasta	62065.9	1	42	79	93	0.0053	0.693	IQDWYDK	K	K	0.9	42.3	26.5	21.3	36.6	0	1	0	0	2	967.452	1052		2209810	185	191	Empty	TRUE
Sample 2	Keratin, type I cytoskeletal 9 OS=Homo sapiens OX=9606 GN=KRT9 PE=1 SV=3	sp|P35527|K1C9_HUMAN		SP-Human-022420_20200224.fasta	62065.9	1	42	79	93	0.0053	0.693	IQDWYDKK	K	G	0.99	43.1	28	15.7	43.1	0	1	1	0	2	1095.55	906		46500000	185	192	Empty	TRUE
Sample 2	Keratin, type I cytoskeletal 9 OS=Homo sapiens OX=9606 GN=KRT9 PE=1 SV=3	sp|P35527|K1C9_HUMAN		SP-Human-022420_20200224.fasta	62065.9	1	42	79	93	0.0053	0.693	KAALEK	K	S	0.5	21.2	27.4	24.2	0	0	1	0	0	2	659.409	580		680870	391	396	Empty	TRUE
Sample 2	Keratin, type I cytoskeletal 9 OS=Homo sapiens OX=9606 GN=KRT9 PE=1 SV=3	sp|P35527|K1C9_HUMAN		SP-Human-022420_20200224.fasta	62065.9	1	42	79	93	0.0053	0.693	KDIENQYETQITQIEHEVSSSGQEVQSSAK	R	E	0.997	105	30.5	19.6	105	0	0	1	1	2	3392.61	1339		24500000	339	368	Empty	TRUE
Sample 2	Keratin, type I cytoskeletal 9 OS=Homo sapiens OX=9606 GN=KRT9 PE=1 SV=3	sp|P35527|K1C9_HUMAN		SP-Human-022420_20200224.fasta	62065.9	1	42	79	93	0.0053	0.693	KGPAAIQK	K	N	0.99	54.2	25	27.9	42.7	0	1	0	0	2	812.499	611		378808	192	199	Empty	TRUE
Sample 2	Keratin, type I cytoskeletal 9 OS=Homo sapiens OX=9606 GN=KRT9 PE=1 SV=3	sp|P35527|K1C9_HUMAN		SP-Human-022420_20200224.fasta	62065.9	1	42	79	93	0.0053	0.693	LASYLDK	R	V	0.9	37.5	26.4	22.1	30.7	0	2	0	0	2	809.44	941		15800000	164	170	Empty	TRUE	IPI:CON_IPI00217963.3|SWISS-PROT:P08779,IPI:CON_00217963.3|SWISS-PROT:P08779,sp|P08779|K1C16_HUMAN,sp|P02533|K1C14_HUMAN,sp|Q04695|K1C17_HUMAN,IPI:CON_00009865.2|SWISS-PROT:P13645,sp|P13645|K1C10_HUMAN,IPI:CON_IPI00450768.7|SWISS-PROT:Q04695,IPI:CON_00384444.5|SWISS-PROT:P02533
Sample 2	Keratin, type I cytoskeletal 9 OS=Homo sapiens OX=9606 GN=KRT9 PE=1 SV=3	sp|P35527|K1C9_HUMAN		SP-Human-022420_20200224.fasta	62065.9	1	42	79	93	0.0053	0.693	LASYLDKVQALEEANNDLENK	R	I	0.997	125	31.1	20.8	125	0	1	2	0	2	2377.19	1317		47800000	164	184	Empty	TRUE
Sample 2	Keratin, type I cytoskeletal 9 OS=Homo sapiens OX=9606 GN=KRT9 PE=1 SV=3	sp|P35527|K1C9_HUMAN		SP-Human-022420_20200224.fasta	62065.9	1	42	79	93	0.0053	0.693	LEKEIETYHNLLEGGQEDFESSGAGK	R	I	0.997	102	30.4	21.7	99.3	0	0	1	1	2	2880.35	1282.5		23900000	447	472	Empty	TRUE
Sample 2	Keratin, type I cytoskeletal 9 OS=Homo sapiens OX=9606 GN=KRT9 PE=1 SV=3	sp|P35527|K1C9_HUMAN		SP-Human-022420_20200224.fasta	62065.9	1	42	79	93	0.0053	0.693	MTLDDFR	R	I	0.9	41.6	25.6	15.6	41.6	0	3	0	0	2	897.414	1060		32800000	234	240	Empty	TRUE
Sample 2	Keratin, type I cytoskeletal 9 OS=Homo sapiens OX=9606 GN=KRT9 PE=1 SV=3	sp|P35527|K1C9_HUMAN		SP-Human-022420_20200224.fasta	62065.9	1	42	79	93	0.0053	0.693	NHKEEMSQLTGQNSGDVNVEINVAPGKDLTK	K	T	0.995	43.3	30.5	15.7	43.3	0	0	1	1	2	3368.64	1081.5		3680710	291	321	Empty	TRUE
Sample 2	Keratin, type I cytoskeletal 9 OS=Homo sapiens OX=9606 GN=KRT9 PE=1 SV=3	sp|P35527|K1C9_HUMAN		SP-Human-022420_20200224.fasta	62065.9	1	42	79	93	0.0053	0.693	QEIECQNQEYSLLLSIK	R	M	0.997	122	31	20.6	122	0	1	1	0	2	2095.04	1377		22000000	428	444	Empty	TRUE
Sample 2	Keratin, type I cytoskeletal 9 OS=Homo sapiens OX=9606 GN=KRT9 PE=1 SV=3	sp|P35527|K1C9_HUMAN		SP-Human-022420_20200224.fasta	62065.9	1	42	79	93	0.0053	0.693	QEYEQLIAK	R	N	0.997	70.5	29.7	24.4	63.5	0	1	0	0	2	1121.58	1070		23200000	328	336	Empty	TRUE
Sample 2	Keratin, type I cytoskeletal 9 OS=Homo sapiens OX=9606 GN=KRT9 PE=1 SV=3	sp|P35527|K1C9_HUMAN		SP-Human-022420_20200224.fasta	62065.9	1	42	79	93	0.0053	0.693	QFSSSYLSR	R	S	0.721	19.9	29.1	14.2	19.9	0	1	0	0	2	1074.52	1052		5222090	5	13	Empty	TRUE
Sample 2	Keratin, type I cytoskeletal 9 OS=Homo sapiens OX=9606 GN=KRT9 PE=1 SV=3	sp|P35527|K1C9_HUMAN		SP-Human-022420_20200224.fasta	62065.9	1	42	79	93	0.0053	0.693	QGVDADINGLR	R	Q	0.997	75.3	28.4	27	53.2	0	7	0	0	2	1158.58	1117		51200000	251	261	Empty	TRUE
Sample 2	Keratin, type I cytoskeletal 9 OS=Homo sapiens OX=9606 GN=KRT9 PE=1 SV=3	sp|P35527|K1C9_HUMAN		SP-Human-022420_20200224.fasta	62065.9	1	42	79	93	0.0053	0.693	QVLDNLTMEK	R	S	0.997	71.6	30.5	22.1	67	0	3	0	0	2	1206.6	1171		53500000	262	271	Empty	TRUE
Sample 2	Keratin, type I cytoskeletal 9 OS=Homo sapiens OX=9606 GN=KRT9 PE=1 SV=3	sp|P35527|K1C9_HUMAN		SP-Human-022420_20200224.fasta	62065.9	1	42	79	93	0.0053	0.693	SDLEMQYETLQEELMALK	K	K	0.997	88.3	29.4	18.5	88.3	0	2	1	0	2	2203.01	1441		10100000	272	289	Empty	TRUE
Sample 2	Keratin, type I cytoskeletal 9 OS=Homo sapiens OX=9606 GN=KRT9 PE=1 SV=3	sp|P35527|K1C9_HUMAN		SP-Human-022420_20200224.fasta	62065.9	1	42	79	93	0.0053	0.693	SDLEMQYETLQEELMALKK	K	N	0.997	82.1	30.9	18.1	82.1	0	1	2	1	2	2331.11	1390.5		62700000	272	290	Empty	TRUE
Sample 2	Keratin, type I cytoskeletal 9 OS=Homo sapiens OX=9606 GN=KRT9 PE=1 SV=3	sp|P35527|K1C9_HUMAN		SP-Human-022420_20200224.fasta	62065.9	1	42	79	93	0.0053	0.693	SGGGGGGGLGSGGSIR	R	S	0.997	89.6	29.6	28.4	79.8	0	2	0	0	2	1232.6	819.5		2069840	14	29	Empty	TRUE
Sample 2	Keratin, type I cytoskeletal 9 OS=Homo sapiens OX=9606 GN=KRT9 PE=1 SV=3	sp|P35527|K1C9_HUMAN		SP-Human-022420_20200224.fasta	62065.9	1	42	79	93	0.0053	0.693	SLEDTKNR	K	Y	0.511	16	29.9	16.2	13.8	0	1	0	0	2	962.49	612		312683	397	404	Empty	TRUE
Sample 2	Keratin, type I cytoskeletal 9 OS=Homo sapiens OX=9606 GN=KRT9 PE=1 SV=3	sp|P35527|K1C9_HUMAN		SP-Human-022420_20200224.fasta	62065.9	1	42	79	93	0.0053	0.693	STMQELNSR	K	L	0.997	59.7	28.3	18.2	58.2	0	3	0	0	2	1065.5	678		59500000	155	163	Empty	TRUE
Sample 2	Keratin, type I cytoskeletal 9 OS=Homo sapiens OX=9606 GN=KRT9 PE=1 SV=3	sp|P35527|K1C9_HUMAN		SP-Human-022420_20200224.fasta	62065.9	1	42	79	93	0.0053	0.693	TLLDIDNTR	K	M	0.997	58.6	30.8	31.2	44	0	2	0	0	2	1060.56	1214		37000000	225	233	Empty	TRUE
Sample 2	Keratin, type I cytoskeletal 9 OS=Homo sapiens OX=9606 GN=KRT9 PE=1 SV=3	sp|P35527|K1C9_HUMAN		SP-Human-022420_20200224.fasta	62065.9	1	42	79	93	0.0053	0.693	TLNDMR	K	Q	0.5	32.1	29.1	22.2	25	0	1	0	0	2	749.361	764		2646100	322	327	Empty	TRUE
Sample 2	Keratin, type I cytoskeletal 9 OS=Homo sapiens OX=9606 GN=KRT9 PE=1 SV=3	sp|P35527|K1C9_HUMAN		SP-Human-022420_20200224.fasta	62065.9	1	42	79	93	0.0053	0.693	TLNDMRQEYEQLIAK	K	N	0.997	68.9	31	57.4	28.8	0	2	2	0	2	1851.93	1254		45100000	322	336	Empty	TRUE
Sample 2	Keratin, type I cytoskeletal 9 OS=Homo sapiens OX=9606 GN=KRT9 PE=1 SV=3	sp|P35527|K1C9_HUMAN		SP-Human-022420_20200224.fasta	62065.9	1	42	79	93	0.0053	0.693	VQALEEANNDLENK	K	I	0.997	84.2	30	18.3	84.2	0	1	1	0	2	1586.77	1059		3031540	171	184	Empty	TRUE
Sample 2	Keratin, type I cytoskeletal 9 OS=Homo sapiens OX=9606 GN=KRT9 PE=1 SV=3	sp|P35527|K1C9_HUMAN		SP-Human-022420_20200224.fasta	62065.9	1	42	79	93	0.0053	0.693	VQALEEANNDLENKIQDWYDK	K	K	0.94	36.5	30.5	15.3	36.5	0	0	1	0	2	2535.2	1350		1510410	171	191	Empty	TRUE
Sample 2	Keratin, type I cytoskeletal 9 OS=Homo sapiens OX=9606 GN=KRT9 PE=1 SV=3	sp|P35527|K1C9_HUMAN		SP-Human-022420_20200224.fasta	62065.9	1	42	79	93	0.0053	0.693	VQALEEANNDLENKIQDWYDKK	K	G	0.997	57.7	31	16.6	57.7	0	0	2	1	2	2663.3	1333		32900000	171	192	Empty	TRUE
Sample 2	Mucin-7 OS=Homo sapiens OX=9606 GN=MUC7 PE=1 SV=2	sp|Q8TAX7|MUC7_HUMAN		SP-Human-022420_20200224.fasta	39158.8	1	9	15	85	0.0049	0.125	FLLYMK	R	N	0.5	34.9	26.2	32.7	17.4	0	22	0	0	2	814.453	1419.5		443000000	359	364	Empty	TRUE
Sample 2	Mucin-7 OS=Homo sapiens OX=9606 GN=MUC7 PE=1 SV=2	sp|Q8TAX7|MUC7_HUMAN		SP-Human-022420_20200224.fasta	39158.8	1	9	15	85	0.0049	0.125	FPNPHQPPK	K	H	0.954	35.5	30	16.9	33.9	0	3	4	0	2	1061.55	899		404000000	84	92	Empty	TRUE
Sample 2	Mucin-7 OS=Homo sapiens OX=9606 GN=MUC7 PE=1 SV=2	sp|Q8TAX7|MUC7_HUMAN		SP-Human-022420_20200224.fasta	39158.8	1	9	15	85	0.0049	0.125	FPNPHQPPKHPDK	K	N	0.988	39.7	30.1	19	36.2	0	0	1	1	2	1538.79	692.5		22600000	84	96	Empty	TRUE
Sample 2	Mucin-7 OS=Homo sapiens OX=9606 GN=MUC7 PE=1 SV=2	sp|Q8TAX7|MUC7_HUMAN		SP-Human-022420_20200224.fasta	39158.8	1	9	15	85	0.0049	0.125	HHHQSPK	R	S	0.9	43.5	26.1	17	42.2	0	19	0	0	2	870.433	601		15100000	34	40	Empty	TRUE
Sample 2	Mucin-7 OS=Homo sapiens OX=9606 GN=MUC7 PE=1 SV=2	sp|Q8TAX7|MUC7_HUMAN		SP-Human-022420_20200224.fasta	39158.8	1	9	15	85	0.0049	0.125	IIDDMVEQ	R	-	0.908	30.3	27.7	21.9	23.3	0	3	0	0	2	962.45	1179		183000000	370	377	Empty	TRUE
Sample 2	Mucin-7 OS=Homo sapiens OX=9606 GN=MUC7 PE=1 SV=2	sp|Q8TAX7|MUC7_HUMAN		SP-Human-022420_20200224.fasta	39158.8	1	9	15	85	0.0049	0.125	LPPSPNNPPK	K	F	0.997	53.8	29.7	19.1	51.1	0	24	0	0	2	1060.58	1086		795000000	74	83	Empty	TRUE
Sample 2	Mucin-7 OS=Homo sapiens OX=9606 GN=MUC7 PE=1 SV=2	sp|Q8TAX7|MUC7_HUMAN		SP-Human-022420_20200224.fasta	39158.8	1	9	15	85	0.0049	0.125	LPPSPNNPPKFPNPHQPPK	K	H	0.951	33.9	29.6	15.1	33.9	0	0	1	0	2	2103.11	952		14300000	74	92	Empty	TRUE
Sample 2	Mucin-7 OS=Homo sapiens OX=9606 GN=MUC7 PE=1 SV=2	sp|Q8TAX7|MUC7_HUMAN		SP-Human-022420_20200224.fasta	39158.8	1	9	15	85	0.0049	0.125	PKLPPSPNNPPK	R	F	0.766	26.5	28.1	14.7	26.5	0	1	1	0	2	1285.73	756.5		8181750	72	83	Empty	TRUE
Sample 2	Mucin-7 OS=Homo sapiens OX=9606 GN=MUC7 PE=1 SV=2	sp|Q8TAX7|MUC7_HUMAN		SP-Human-022420_20200224.fasta	39158.8	1	9	15	85	0.0049	0.125	RHHHQSPK	R	S	0.99	41.3	28.1	16.9	40	0	5	0	0	2	1026.53	470		1042650	33	40	Empty	TRUE
Sample 2	Tax_Id=9606 Gene_Symbol=KRT6A Keratin, type II cytoskeletal 6A	IPI:CON_00300725.7|SWISS-PROT:P02538,sp|P02538|K2C6A_HUMAN		SP-Human-022420_20200224.fasta	60046.4	1	27	36	37	0.0021	0.567	ADTLTDEINFLR	K	A	0.997	88.3	30.1	18.5	88.3	0	1	0	0	2	1407.71	1386		16000000	288	299	Blue	TRUE
Sample 2	Tax_Id=9606 Gene_Symbol=KRT6A Keratin, type II cytoskeletal 6A	IPI:CON_00300725.7|SWISS-PROT:P02538,sp|P02538|K2C6A_HUMAN		SP-Human-022420_20200224.fasta	60046.4	1	27	36	37	0.0021	0.567	AEAESWYQTK	R	Y	0.997	52.6	27	16.3	52.6	0	1	0	0	2	1212.55	1014		2012200	350	359	Blue	TRUE
Sample 2	Tax_Id=9606 Gene_Symbol=KRT6A Keratin, type II cytoskeletal 6A	IPI:CON_00300725.7|SWISS-PROT:P02538,sp|P02538|K2C6A_HUMAN		SP-Human-022420_20200224.fasta	60046.4	1	27	36	37	0.0021	0.567	AIGGGLSSVGGGSSTIK	R	Y	0.997	92.7	29.8	18.8	92.7	0	1	0	0	2	1447.78	1081		4545020	534	550	Blue	TRUE
Sample 2	Tax_Id=9606 Gene_Symbol=KRT6A Keratin, type II cytoskeletal 6A	IPI:CON_00300725.7|SWISS-PROT:P02538,sp|P02538|K2C6A_HUMAN		SP-Human-022420_20200224.fasta	60046.4	1	27	36	37	0.0021	0.567	ALYDAELSQMQTHISDTSVVLSMDNNR	R	N	0.937	35.2	29.9	36	14.4	0	0	1	0	2	3070.41	1272		2499520	300	326	Blue	TRUE
Sample 2	Tax_Id=9606 Gene_Symbol=KRT6A Keratin, type II cytoskeletal 6A	IPI:CON_00300725.7|SWISS-PROT:P02538,sp|P02538|K2C6A_HUMAN		SP-Human-022420_20200224.fasta	60046.4	1	27	36	37	0.0021	0.567	AQYEEIAQR	K	S	0.996	52.8	29.7	16.7	52.4	0	1	0	0	2	1107.54	865		13900000	339	347	Blue	FALSE	sp|P35908|K22E_HUMAN,IPI:CON_00021304.1|SWISS-PROT:P35908
Sample 2	Tax_Id=9606 Gene_Symbol=KRT6A Keratin, type II cytoskeletal 6A	IPI:CON_00300725.7|SWISS-PROT:P02538,sp|P02538|K2C6A_HUMAN		SP-Human-022420_20200224.fasta	60046.4	1	27	36	37	0.0021	0.567	ASTSTTIR	M	S	0.99	58.1	27.9	21.5	53.3	0	1	0	0	1	878.458	844		3319950	2	9	Blue	TRUE
Sample 2	Tax_Id=9606 Gene_Symbol=KRT6A Keratin, type II cytoskeletal 6A	IPI:CON_00300725.7|SWISS-PROT:P02538,sp|P02538|K2C6A_HUMAN		SP-Human-022420_20200224.fasta	60046.4	1	27	36	37	0.0021	0.567	DVDAAYMNK	K	V	0.996	40.6	26	42.9	13.2	0	1	0	0	2	1026.46	902		1644730	273	281	Blue	TRUE	sp|P13647|K2C5_HUMAN,IPI:CON_00009867.3|SWISS-PROT:P13647
Sample 2	Tax_Id=9606 Gene_Symbol=KRT6A Keratin, type II cytoskeletal 6A	IPI:CON_00300725.7|SWISS-PROT:P02538,sp|P02538|K2C6A_HUMAN		SP-Human-022420_20200224.fasta	60046.4	1	27	36	37	0.0021	0.567	DVDAAYMNKVELQAK	K	A	0.997	63.9	30.2	41.2	39.7	0	3	2	0	2	1710.84	1158		14800000	273	287	Blue	TRUE
Sample 2	Tax_Id=9606 Gene_Symbol=KRT6A Keratin, type II cytoskeletal 6A	IPI:CON_00300725.7|SWISS-PROT:P02538,sp|P02538|K2C6A_HUMAN		SP-Human-022420_20200224.fasta	60046.4	1	27	36	37	0.0021	0.567	EYQELMNVK	K	L	0.968	35.2	29	19	31.3	0	1	0	0	2	1169.55	930		1414100	447	455	Blue	TRUE
Sample 2	Tax_Id=9606 Gene_Symbol=KRT6A Keratin, type II cytoskeletal 6A	IPI:CON_00300725.7|SWISS-PROT:P02538,sp|P02538|K2C6A_HUMAN		SP-Human-022420_20200224.fasta	60046.4	1	27	36	37	0.0021	0.567	FASFIDK	K	V	0.9	41	26.7	23.1	0	0	2	0	0	2	827.43	1202.5		5312210	174	180	Blue	FALSE	sp|P35908|K22E_HUMAN,IPI:CON_00468956.4|SWISS-PROT:Q9R0H5,IPI:CON_IPI00376379.3|SWISS-PROT:Q7Z794,sp|P13647|K2C5_HUMAN,sp|Q7Z794|K2C1B_HUMAN,IPI:CON_105456|SWISS-PROT:Q9NSB2,IPI:CON_00009867.3|SWISS-PROT:P13647,IPI:CON_00021304.1|SWISS-PROT:P35908
Sample 2	Tax_Id=9606 Gene_Symbol=KRT6A Keratin, type II cytoskeletal 6A	IPI:CON_00300725.7|SWISS-PROT:P02538,sp|P02538|K2C6A_HUMAN		SP-Human-022420_20200224.fasta	60046.4	1	27	36	37	0.0021	0.567	FASFIDKVR	K	F	0.995	40.7	27.6	29.1	0	0	0	1	0	2	1082.6	1153		6351180	174	182	Blue	FALSE	sp|P35908|K22E_HUMAN,IPI:CON_00468956.4|SWISS-PROT:Q9R0H5,IPI:CON_IPI00376379.3|SWISS-PROT:Q7Z794,sp|P13647|K2C5_HUMAN,sp|Q7Z794|K2C1B_HUMAN,IPI:CON_105456|SWISS-PROT:Q9NSB2,IPI:CON_00009867.3|SWISS-PROT:P13647,IPI:CON_00021304.1|SWISS-PROT:P35908
Sample 2	Tax_Id=9606 Gene_Symbol=KRT6A Keratin, type II cytoskeletal 6A	IPI:CON_00300725.7|SWISS-PROT:P02538,sp|P02538|K2C6A_HUMAN		SP-Human-022420_20200224.fasta	60046.4	1	27	36	37	0.0021	0.567	FLEQQNK	R	V	0.9	35.4	29.6	38.2	12.4	0	1	0	0	2	906.468	768		1504750	183	189	Blue	TRUE	IPI:CON_106456|SWISS-PROT:P78386,IPI:CON_IPI00166205.2|SWISS-PROT:Q8N1N4-2,sp|P13647|K2C5_HUMAN,IPI:CON_00166205.2|TREMBL:Q7RTT2,IPI:CON_105456|SWISS-PROT:Q9NSB2,IPI:CON_107456|SWISS-PROT:O43790,sp|O43790|KRT86_HUMAN,sp|Q8N1N4|K2C78_HUMAN,IPI:CON_00009867.3|SWISS-PROT:P13647,sp|P78386|KRT85_HUMAN
Sample 2	Tax_Id=9606 Gene_Symbol=KRT6A Keratin, type II cytoskeletal 6A	IPI:CON_00300725.7|SWISS-PROT:P02538,sp|P02538|K2C6A_HUMAN		SP-Human-022420_20200224.fasta	60046.4	1	27	36	37	0.0021	0.567	GFSANSAR	R	L	0.505	15	27	20.5	8.51	0	1	0	0	2	809.39	721		1422740	17	24	Blue	TRUE
Sample 2	Tax_Id=9606 Gene_Symbol=KRT6A Keratin, type II cytoskeletal 6A	IPI:CON_00300725.7|SWISS-PROT:P02538,sp|P02538|K2C6A_HUMAN		SP-Human-022420_20200224.fasta	60046.4	1	27	36	37	0.0021	0.567	GMQDLVEDFK	R	N	0.997	68.3	26.6	34.2	51.4	0	1	0	0	2	1197.55	1218		934358	241	250	Blue	TRUE
Sample 2	Tax_Id=9606 Gene_Symbol=KRT6A Keratin, type II cytoskeletal 6A	IPI:CON_00300725.7|SWISS-PROT:P02538,sp|P02538|K2C6A_HUMAN		SP-Human-022420_20200224.fasta	60046.4	1	27	36	37	0.0021	0.567	GRLDSELR	R	G	0.983	38.8	29.9	30	24.2	0	1	1	0	2	945.511	818.5		8242810	233	240	Blue	TRUE	sp|P13647|K2C5_HUMAN,IPI:CON_00009867.3|SWISS-PROT:P13647
Sample 2	Tax_Id=9606 Gene_Symbol=KRT6A Keratin, type II cytoskeletal 6A	IPI:CON_00300725.7|SWISS-PROT:P02538,sp|P02538|K2C6A_HUMAN		SP-Human-022420_20200224.fasta	60046.4	1	27	36	37	0.0021	0.567	GSGGLGGACGGAGFGSR	R	S	0.943	31.5	26.5	15	31.5	0	1	0	0	2	1424.63	971		4924400	43	59	Blue	TRUE
Sample 2	Tax_Id=9606 Gene_Symbol=KRT6A Keratin, type II cytoskeletal 6A	IPI:CON_00300725.7|SWISS-PROT:P02538,sp|P02538|K2C6A_HUMAN		SP-Human-022420_20200224.fasta	60046.4	1	27	36	37	0.0021	0.567	ISIGGGSCAISGGYGSR	R	A	0.997	127	29.5	27.2	121	0	1	0	0	2	1598.76	1129		2204340	70	86	Blue	TRUE
Sample 2	Tax_Id=9606 Gene_Symbol=KRT6A Keratin, type II cytoskeletal 6A	IPI:CON_00300725.7|SWISS-PROT:P02538,sp|P02538|K2C6A_HUMAN		SP-Human-022420_20200224.fasta	60046.4	1	27	36	37	0.0021	0.567	KLLEGEECR	R	L	0.992	40.9	30.2	21.8	34.7	0	1	1	0	2	1133.56	764		1815010	467	475	Blue	FALSE	sp|P35908|K22E_HUMAN,sp|P13647|K2C5_HUMAN,IPI:CON_00009867.3|SWISS-PROT:P13647,IPI:CON_00021304.1|SWISS-PROT:P35908
Sample 2	Tax_Id=9606 Gene_Symbol=KRT6A Keratin, type II cytoskeletal 6A	IPI:CON_00300725.7|SWISS-PROT:P02538,sp|P02538|K2C6A_HUMAN		SP-Human-022420_20200224.fasta	60046.4	1	27	36	37	0.0021	0.567	LALDVEIATYR	K	K	0.997	71.3	28.5	45	43.8	0	1	0	0	2	1263.69	1336		6059120	456	466	Blue	FALSE	sp|P35908|K22E_HUMAN,sp|P13647|K2C5_HUMAN,IPI:CON_00009867.3|SWISS-PROT:P13647,IPI:CON_00021304.1|SWISS-PROT:P35908
Sample 2	Tax_Id=9606 Gene_Symbol=KRT6A Keratin, type II cytoskeletal 6A	IPI:CON_00300725.7|SWISS-PROT:P02538,sp|P02538|K2C6A_HUMAN		SP-Human-022420_20200224.fasta	60046.4	1	27	36	37	0.0021	0.567	LLEGEECR	K	L	0.721	26.2	28.4	14.6	26.2	0	1	0	0	2	1005.47	814		4073070	468	475	Blue	FALSE	IPI:CON_IPI00166205.2|SWISS-PROT:Q8N1N4-2,sp|P35908|K22E_HUMAN,sp|P13647|K2C5_HUMAN,IPI:CON_00166205.2|TREMBL:Q7RTT2,sp|Q8N1N4|K2C78_HUMAN,IPI:CON_00009867.3|SWISS-PROT:P13647,IPI:CON_00021304.1|SWISS-PROT:P35908
Sample 2	Tax_Id=9606 Gene_Symbol=KRT6A Keratin, type II cytoskeletal 6A	IPI:CON_00300725.7|SWISS-PROT:P02538,sp|P02538|K2C6A_HUMAN		SP-Human-022420_20200224.fasta	60046.4	1	27	36	37	0.0021	0.567	LRSEIDHVK	R	K	0.942	31.4	26.8	26	20.4	0	0	1	0	2	1096.61	704		811988	391	399	Blue	TRUE
Sample 2	Tax_Id=9606 Gene_Symbol=KRT6A Keratin, type II cytoskeletal 6A	IPI:CON_00300725.7|SWISS-PROT:P02538,sp|P02538|K2C6A_HUMAN		SP-Human-022420_20200224.fasta	60046.4	1	27	36	37	0.0021	0.567	NKLEGLEDALQK	K	A	0.997	71.3	30.3	36.4	52.3	0	1	0	0	2	1357.73	1183		4276090	425	436	Blue	TRUE
Sample 2	Tax_Id=9606 Gene_Symbol=KRT6A Keratin, type II cytoskeletal 6A	IPI:CON_00300725.7|SWISS-PROT:P02538,sp|P02538|K2C6A_HUMAN		SP-Human-022420_20200224.fasta	60046.4	1	27	36	37	0.0021	0.567	NKYEDEINK	K	R	0.91	31	29.1	24.6	21.3	0	1	0	0	2	1152.55	761		1723140	251	259	Blue	TRUE	sp|P13647|K2C5_HUMAN,IPI:CON_00009867.3|SWISS-PROT:P13647
Sample 2	Tax_Id=9606 Gene_Symbol=KRT6A Keratin, type II cytoskeletal 6A	IPI:CON_00300725.7|SWISS-PROT:P02538,sp|P02538|K2C6A_HUMAN		SP-Human-022420_20200224.fasta	60046.4	1	27	36	37	0.0021	0.567	NKYEDEINKR	K	T	0.997	55.3	29.8	19.9	51.9	0	2	3	1	2	1308.65	764.5		13200000	251	260	Blue	TRUE	sp|P13647|K2C5_HUMAN,IPI:CON_00009867.3|SWISS-PROT:P13647
Sample 2	Tax_Id=9606 Gene_Symbol=KRT6A Keratin, type II cytoskeletal 6A	IPI:CON_00300725.7|SWISS-PROT:P02538,sp|P02538|K2C6A_HUMAN		SP-Human-022420_20200224.fasta	60046.4	1	27	36	37	0.0021	0.567	NLDLDSIIAEVK	R	A	0.997	67.4	29.8	28.1	56.5	0	4	1	0	2	1329.73	1449		50900000	327	338	Blue	FALSE	sp|P35908|K22E_HUMAN,sp|P13647|K2C5_HUMAN,IPI:CON_00009867.3|SWISS-PROT:P13647,IPI:CON_00021304.1|SWISS-PROT:P35908
Sample 2	Tax_Id=9606 Gene_Symbol=KRT6A Keratin, type II cytoskeletal 6A	IPI:CON_00300725.7|SWISS-PROT:P02538,sp|P02538|K2C6A_HUMAN		SP-Human-022420_20200224.fasta	60046.4	1	27	36	37	0.0021	0.567	NTKQEIAEINR	R	M	0.997	62.1	31	43.3	35.7	0	1	1	0	2	1315.7	824.5		4409960	376	386	Blue	TRUE
Sample 2	Tax_Id=9606 Gene_Symbol=KRT6A Keratin, type II cytoskeletal 6A	IPI:CON_00300725.7|SWISS-PROT:P02538,sp|P02538|K2C6A_HUMAN		SP-Human-022420_20200224.fasta	60046.4	1	27	36	37	0.0021	0.567	QEIAEINR	K	M	0.99	53.2	29.3	58.7	10.8	0	1	0	0	2	972.511	869		4371760	379	386	Blue	TRUE
Sample 2	Tax_Id=9606 Gene_Symbol=KRT6A Keratin, type II cytoskeletal 6A	IPI:CON_00300725.7|SWISS-PROT:P02538,sp|P02538|K2C6A_HUMAN		SP-Human-022420_20200224.fasta	60046.4	1	27	36	37	0.0021	0.567	QLDSIVGER	R	G	0.997	46.5	26.9	23.4	39	0	2	0	0	2	1016.54	1182.5		11000000	224	232	Blue	TRUE	sp|P13647|K2C5_HUMAN,IPI:CON_00009867.3|SWISS-PROT:P13647
Sample 2	Tax_Id=9606 Gene_Symbol=KRT6A Keratin, type II cytoskeletal 6A	IPI:CON_00300725.7|SWISS-PROT:P02538,sp|P02538|K2C6A_HUMAN		SP-Human-022420_20200224.fasta	60046.4	1	27	36	37	0.0021	0.567	RQLDSIVGER	R	G	0.967	36.2	29.4	29.2	22.2	0	1	0	0	2	1172.64	928		650124	223	232	Blue	TRUE	sp|P13647|K2C5_HUMAN,IPI:CON_00009867.3|SWISS-PROT:P13647
Sample 2	Tax_Id=9606 Gene_Symbol=KRT6A Keratin, type II cytoskeletal 6A	IPI:CON_00300725.7|SWISS-PROT:P02538,sp|P02538|K2C6A_HUMAN		SP-Human-022420_20200224.fasta	60046.4	1	27	36	37	0.0021	0.567	SGFSSVSVSR	R	S	0.765	23.9	27.1	20.4	18	0	1	0	0	2	1012.51	958		7052780	31	40	Blue	TRUE
Sample 2	Tax_Id=9606 Gene_Symbol=KRT6A Keratin, type II cytoskeletal 6A	IPI:CON_00300725.7|SWISS-PROT:P02538,sp|P02538|K2C6A_HUMAN		SP-Human-022420_20200224.fasta	60046.4	1	27	36	37	0.0021	0.567	SLYGLGGSK	R	R	0.846	30.9	27.2	20.1	25.7	0	1	0	0	2	881.473	1052		7513620	60	68	Blue	TRUE
Sample 2	Tax_Id=9606 Gene_Symbol=KRT6A Keratin, type II cytoskeletal 6A	IPI:CON_00300725.7|SWISS-PROT:P02538,sp|P02538|K2C6A_HUMAN		SP-Human-022420_20200224.fasta	60046.4	1	27	36	37	0.0021	0.567	SRAEAESWYQTK	R	Y	0.997	55.6	28.6	30.5	41.6	0	1	1	0	2	1455.69	915		4406750	348	359	Blue	TRUE
Sample 2	Tax_Id=9606 Gene_Symbol=KRT6A Keratin, type II cytoskeletal 6A	IPI:CON_00300725.7|SWISS-PROT:P02538,sp|P02538|K2C6A_HUMAN		SP-Human-022420_20200224.fasta	60046.4	1	27	36	37	0.0021	0.567	TAAENEFVTLK	R	K	0.994	50.6	29.5	24	42.8	0	1	0	0	2	1222.63	1181		4952190	261	271	Blue	TRUE
Sample 2	Tax_Id=9606 Gene_Symbol=KRT6A Keratin, type II cytoskeletal 6A	IPI:CON_00300725.7|SWISS-PROT:P02538,sp|P02538|K2C6A_HUMAN		SP-Human-022420_20200224.fasta	60046.4	1	27	36	37	0.0021	0.567	TAAENEFVTLKK	R	D	0.997	83.2	28.7	18.2	83.2	0	2	1	0	2	1350.73	1004		13200000	261	272	Blue	TRUE
Sample 2	Tax_Id=9606 Gene_Symbol=KRT6A Keratin, type II cytoskeletal 6A	IPI:CON_00300725.7|SWISS-PROT:P02538,sp|P02538|K2C6A_HUMAN		SP-Human-022420_20200224.fasta	60046.4	1	27	36	37	0.0021	0.567	WTLLQEQGTK	K	T	0.997	61	30.3	21.8	56	0	1	0	0	2	1203.64	1250		16900000	195	204	Blue	TRUE	sp|P13647|K2C5_HUMAN,IPI:CON_00009867.3|SWISS-PROT:P13647
Sample 2	Tax_Id=9606 Gene_Symbol=KRT6A Keratin, type II cytoskeletal 6A	IPI:CON_00300725.7|SWISS-PROT:P02538,sp|P02538|K2C6A_HUMAN		SP-Human-022420_20200224.fasta	60046.4	1	27	36	37	0.0021	0.567	YEELQVTAGR	K	H	0.997	70.2	29.8	25.5	62.1	0	1	0	0	2	1165.58	1008		4091900	360	369	Blue	TRUE
Sample 2	Tax_Id=9606 Gene_Symbol=KRT16 Keratin, type I cytoskeletal 16	IPI:CON_00217963.3|SWISS-PROT:P08779,IPI:CON_IPI00217963.3|SWISS-PROT:P08779,sp|P08779|K1C16_HUMAN		SP-Human-022420_20200224.fasta	51269	1	24	30	30	0.0017	0.535	ALEEANADLEVK	R	I	0.997	65.7	30	69.6	13.2	0	1	0	0	2	1301.66	1052		2189770	137	148	Blue	TRUE	sp|P02533|K1C14_HUMAN,IPI:CON_00384444.5|SWISS-PROT:P02533
Sample 2	Tax_Id=9606 Gene_Symbol=KRT16 Keratin, type I cytoskeletal 16	IPI:CON_00217963.3|SWISS-PROT:P08779,IPI:CON_IPI00217963.3|SWISS-PROT:P08779,sp|P08779|K1C16_HUMAN		SP-Human-022420_20200224.fasta	51269	1	24	30	30	0.0017	0.535	APSTYGGGLSVSSR	R	F	0.997	58.5	29.8	16.7	58.5	0	1	0	0	2	1338.66	979		3198510	42	55	Blue	TRUE
Sample 2	Tax_Id=9606 Gene_Symbol=KRT16 Keratin, type I cytoskeletal 16	IPI:CON_00217963.3|SWISS-PROT:P08779,IPI:CON_IPI00217963.3|SWISS-PROT:P08779,sp|P08779|K1C16_HUMAN		SP-Human-022420_20200224.fasta	51269	1	24	30	30	0.0017	0.535	ASLENSLEETK	K	G	0.997	58.4	29.7	16.6	58.4	0	1	0	0	2	1220.6	1043		4216680	355	365	Blue	TRUE	sp|P02533|K1C14_HUMAN,IPI:CON_00384444.5|SWISS-PROT:P02533
Sample 2	Tax_Id=9606 Gene_Symbol=KRT16 Keratin, type I cytoskeletal 16	IPI:CON_00217963.3|SWISS-PROT:P08779,IPI:CON_IPI00217963.3|SWISS-PROT:P08779,sp|P08779|K1C16_HUMAN		SP-Human-022420_20200224.fasta	51269	1	24	30	30	0.0017	0.535	ASLENSLEETKGR	K	Y	0.997	89.9	31	26.4	82.1	0	1	1	0	2	1433.72	943		9512010	355	367	Blue	TRUE	sp|P02533|K1C14_HUMAN,IPI:CON_00384444.5|SWISS-PROT:P02533
Sample 2	Tax_Id=9606 Gene_Symbol=KRT16 Keratin, type I cytoskeletal 16	IPI:CON_00217963.3|SWISS-PROT:P08779,IPI:CON_IPI00217963.3|SWISS-PROT:P08779,sp|P08779|K1C16_HUMAN		SP-Human-022420_20200224.fasta	51269	1	24	30	30	0.0017	0.535	DAETWFLSK	R	T	0.997	52.1	28.2	27.1	41.2	0	1	0	0	2	1096.53	1355		9201880	303	311	Blue	TRUE
Sample 2	Tax_Id=9606 Gene_Symbol=KRT16 Keratin, type I cytoskeletal 16	IPI:CON_00217963.3|SWISS-PROT:P08779,IPI:CON_IPI00217963.3|SWISS-PROT:P08779,sp|P08779|K1C16_HUMAN		SP-Human-022420_20200224.fasta	51269	1	24	30	30	0.0017	0.535	DYSPYFK	K	T	0.9	31.4	26.8	20.2	26.2	0	1	0	0	2	919.42	1146		5853730	163	169	Blue	TRUE	sp|P02533|K1C14_HUMAN,IPI:CON_00384444.5|SWISS-PROT:P02533
Sample 2	Tax_Id=9606 Gene_Symbol=KRT16 Keratin, type I cytoskeletal 16	IPI:CON_00217963.3|SWISS-PROT:P08779,IPI:CON_IPI00217963.3|SWISS-PROT:P08779,sp|P08779|K1C16_HUMAN		SP-Human-022420_20200224.fasta	51269	1	24	30	30	0.0017	0.535	EVASNSELVQSSR	K	S	0.997	60.2	30.5	25.2	51.7	0	1	0	0	2	1405.69	850		2482210	318	330	Blue	TRUE
Sample 2	Tax_Id=9606 Gene_Symbol=KRT16 Keratin, type I cytoskeletal 16	IPI:CON_00217963.3|SWISS-PROT:P08779,IPI:CON_IPI00217963.3|SWISS-PROT:P08779,sp|P08779|K1C16_HUMAN		SP-Human-022420_20200224.fasta	51269	1	24	30	30	0.0017	0.535	EVFTSSSSSSSR	R	Q	0.989	39.1	25.6	16.1	38.4	0	1	0	0	2	1260.57	766		1233890	442	453	Blue	TRUE
Sample 2	Tax_Id=9606 Gene_Symbol=KRT16 Keratin, type I cytoskeletal 16	IPI:CON_00217963.3|SWISS-PROT:P08779,IPI:CON_IPI00217963.3|SWISS-PROT:P08779,sp|P08779|K1C16_HUMAN		SP-Human-022420_20200224.fasta	51269	1	24	30	30	0.0017	0.535	GQTGGDVNVEMDAAPGVDLSR	R	I	0.997	70.5	29	77.3	10.6	0	1	1	0	2	2103.96	1199		4155620	264	284	Blue	TRUE
Sample 2	Tax_Id=9606 Gene_Symbol=KRT16 Keratin, type I cytoskeletal 16	IPI:CON_00217963.3|SWISS-PROT:P08779,IPI:CON_IPI00217963.3|SWISS-PROT:P08779,sp|P08779|K1C16_HUMAN		SP-Human-022420_20200224.fasta	51269	1	24	30	30	0.0017	0.535	GSCGIGGGIGGGSSR	K	I	0.997	84.1	27.9	18.3	84.1	0	1	0	0	2	1278.59	855		4102520	16	30	Blue	TRUE	sp|P02533|K1C14_HUMAN,IPI:CON_00384444.5|SWISS-PROT:P02533
Sample 2	Tax_Id=9606 Gene_Symbol=KRT16 Keratin, type I cytoskeletal 16	IPI:CON_00217963.3|SWISS-PROT:P08779,IPI:CON_IPI00217963.3|SWISS-PROT:P08779,sp|P08779|K1C16_HUMAN		SP-Human-022420_20200224.fasta	51269	1	24	30	30	0.0017	0.535	ILNEMR	R	D	0.5	32.8	31.8	34.7	0	0	1	0	0	2	775.413	884		1762190	285	290	Blue	TRUE	sp|P02533|K1C14_HUMAN,sp|Q04695|K1C17_HUMAN,IPI:CON_IPI00450768.7|SWISS-PROT:Q04695,IPI:CON_00384444.5|SWISS-PROT:P02533
Sample 2	Tax_Id=9606 Gene_Symbol=KRT16 Keratin, type I cytoskeletal 16	IPI:CON_00217963.3|SWISS-PROT:P08779,IPI:CON_IPI00217963.3|SWISS-PROT:P08779,sp|P08779|K1C16_HUMAN		SP-Human-022420_20200224.fasta	51269	1	24	30	30	0.0017	0.535	IRDWYQR	K	Q	0.9	39	28.7	26.6	27.8	0	0	1	0	2	1036.53	930		3871060	149	155	Blue	TRUE	sp|P02533|K1C14_HUMAN,sp|Q04695|K1C17_HUMAN,IPI:CON_IPI00450768.7|SWISS-PROT:Q04695,IPI:CON_00384444.5|SWISS-PROT:P02533
Sample 2	Tax_Id=9606 Gene_Symbol=KRT16 Keratin, type I cytoskeletal 16	IPI:CON_00217963.3|SWISS-PROT:P08779,IPI:CON_IPI00217963.3|SWISS-PROT:P08779,sp|P08779|K1C16_HUMAN		SP-Human-022420_20200224.fasta	51269	1	24	30	30	0.0017	0.535	ISSVLAGGSCR	R	A	0.997	62.8	30.6	22.1	57.6	0	1	0	0	2	1106.56	918		7120640	31	41	Blue	TRUE	sp|P02533|K1C14_HUMAN,IPI:CON_00384444.5|SWISS-PROT:P02533
Sample 2	Tax_Id=9606 Gene_Symbol=KRT16 Keratin, type I cytoskeletal 16	IPI:CON_00217963.3|SWISS-PROT:P08779,IPI:CON_IPI00217963.3|SWISS-PROT:P08779,sp|P08779|K1C16_HUMAN		SP-Human-022420_20200224.fasta	51269	1	24	30	30	0.0017	0.535	LAADDFR	R	T	0.9	36.5	29.1	22.6	29.2	0	2	0	0	2	807.4	982.5		3967770	197	203	Blue	FALSE	IPI:CON_6016413|SWISS-PROT:Q15323,IPI:CON_6686299|SWISS-PROT:Q14525,IPI:CON_109456|TREMBL:Q9UE12,IPI:CON_6685565|SWISS-PROT:O76013,IPI:CON_00009865.2|SWISS-PROT:P13645,IPI:CON_IPI00450768.7|SWISS-PROT:Q04695,sp|Q15323|K1H1_HUMAN,sp|O76013|KRT36_HUMAN,sp|P02533|K1C14_HUMAN,sp|Q04695|K1C17_HUMAN,sp|P13645|K1C10_HUMAN,sp|Q14525|KT33B_HUMAN,IPI:CON_00384444.5|SWISS-PROT:P02533
Sample 2	Tax_Id=9606 Gene_Symbol=KRT16 Keratin, type I cytoskeletal 16	IPI:CON_00217963.3|SWISS-PROT:P08779,IPI:CON_IPI00217963.3|SWISS-PROT:P08779,sp|P08779|K1C16_HUMAN		SP-Human-022420_20200224.fasta	51269	1	24	30	30	0.0017	0.535	LASYLDK	R	V	0.9	37.5	26.4	22.1	30.7	0	2	0	0	2	809.44	941		15800000	128	134	Blue	TRUE	sp|P02533|K1C14_HUMAN,sp|Q04695|K1C17_HUMAN,IPI:CON_00009865.2|SWISS-PROT:P13645,sp|P13645|K1C10_HUMAN,IPI:CON_IPI00450768.7|SWISS-PROT:Q04695,IPI:CON_00384444.5|SWISS-PROT:P02533
Sample 2	Tax_Id=9606 Gene_Symbol=KRT16 Keratin, type I cytoskeletal 16	IPI:CON_00217963.3|SWISS-PROT:P08779,IPI:CON_IPI00217963.3|SWISS-PROT:P08779,sp|P08779|K1C16_HUMAN		SP-Human-022420_20200224.fasta	51269	1	24	30	30	0.0017	0.535	LASYLDKVR	R	A	0.997	59.2	26.1	27.7	48.2	0	2	1	0	2	1064.61	992		67300000	128	136	Blue	FALSE	sp|P02533|K1C14_HUMAN,sp|Q04695|K1C17_HUMAN,IPI:CON_00009865.2|SWISS-PROT:P13645,sp|P13645|K1C10_HUMAN,IPI:CON_IPI00450768.7|SWISS-PROT:Q04695,IPI:CON_00384444.5|SWISS-PROT:P02533
Sample 2	Tax_Id=9606 Gene_Symbol=KRT16 Keratin, type I cytoskeletal 16	IPI:CON_00217963.3|SWISS-PROT:P08779,IPI:CON_IPI00217963.3|SWISS-PROT:P08779,sp|P08779|K1C16_HUMAN		SP-Human-022420_20200224.fasta	51269	1	24	30	30	0.0017	0.535	LEQEIATYR	R	R	0.997	67.8	29.8	30.4	54.7	0	1	0	0	2	1122.58	982		6558710	410	418	Blue	TRUE	sp|P02533|K1C14_HUMAN,sp|Q04695|K1C17_HUMAN,IPI:CON_IPI00450768.7|SWISS-PROT:Q04695,IPI:CON_00384444.5|SWISS-PROT:P02533
Sample 2	Tax_Id=9606 Gene_Symbol=KRT16 Keratin, type I cytoskeletal 16	IPI:CON_00217963.3|SWISS-PROT:P08779,IPI:CON_IPI00217963.3|SWISS-PROT:P08779,sp|P08779|K1C16_HUMAN		SP-Human-022420_20200224.fasta	51269	1	24	30	30	0.0017	0.535	LEQEIATYRR	R	L	0.566	17.8	30	19.5	12.4	0	0	1	0	2	1278.68	868		700427	410	419	Blue	TRUE	sp|P02533|K1C14_HUMAN,sp|Q04695|K1C17_HUMAN,IPI:CON_IPI00450768.7|SWISS-PROT:Q04695,IPI:CON_00384444.5|SWISS-PROT:P02533
Sample 2	Tax_Id=9606 Gene_Symbol=KRT16 Keratin, type I cytoskeletal 16	IPI:CON_00217963.3|SWISS-PROT:P08779,IPI:CON_IPI00217963.3|SWISS-PROT:P08779,sp|P08779|K1C16_HUMAN		SP-Human-022420_20200224.fasta	51269	1	24	30	30	0.0017	0.535	LLEGEDAHLSSQQASGQSYSSR	R	E	0.997	68.1	30	17.3	68.1	0	0	1	0	2	2350.09	965		2576800	420	441	Blue	TRUE
Sample 2	Tax_Id=9606 Gene_Symbol=KRT16 Keratin, type I cytoskeletal 16	IPI:CON_00217963.3|SWISS-PROT:P08779,IPI:CON_IPI00217963.3|SWISS-PROT:P08779,sp|P08779|K1C16_HUMAN		SP-Human-022420_20200224.fasta	51269	1	24	30	30	0.0017	0.535	QFTSSSSMK	R	G	0.898	29	25	14.9	28.9	0	1	0	0	2	1002.46	765		685962	7	15	Blue	TRUE	sp|P02533|K1C14_HUMAN,IPI:CON_00384444.5|SWISS-PROT:P02533
Sample 2	Tax_Id=9606 Gene_Symbol=KRT16 Keratin, type I cytoskeletal 16	IPI:CON_00217963.3|SWISS-PROT:P08779,IPI:CON_IPI00217963.3|SWISS-PROT:P08779,sp|P08779|K1C16_HUMAN		SP-Human-022420_20200224.fasta	51269	1	24	30	30	0.0017	0.535	QTVEADVNGLR	R	R	0.997	65.9	29.6	23.2	59.8	0	1	0	0	2	1201.62	1048		1728090	214	224	Blue	TRUE
Sample 2	Tax_Id=9606 Gene_Symbol=KRT16 Keratin, type I cytoskeletal 16	IPI:CON_00217963.3|SWISS-PROT:P08779,IPI:CON_IPI00217963.3|SWISS-PROT:P08779,sp|P08779|K1C16_HUMAN		SP-Human-022420_20200224.fasta	51269	1	24	30	30	0.0017	0.535	QTVEADVNGLRR	R	V	0.938	33.8	29.8	20.6	28.3	0	1	1	0	2	1357.72	950		5161360	214	225	Blue	TRUE
Sample 2	Tax_Id=9606 Gene_Symbol=KRT16 Keratin, type I cytoskeletal 16	IPI:CON_00217963.3|SWISS-PROT:P08779,IPI:CON_IPI00217963.3|SWISS-PROT:P08779,sp|P08779|K1C16_HUMAN		SP-Human-022420_20200224.fasta	51269	1	24	30	30	0.0017	0.535	SEVTELRR	R	V	0.803	25.5	29.4	28.4	11.7	0	1	0	0	2	989.537	756		583039	331	338	Blue	TRUE
Sample 2	Tax_Id=9606 Gene_Symbol=KRT16 Keratin, type I cytoskeletal 16	IPI:CON_00217963.3|SWISS-PROT:P08779,IPI:CON_IPI00217963.3|SWISS-PROT:P08779,sp|P08779|K1C16_HUMAN		SP-Human-022420_20200224.fasta	51269	1	24	30	30	0.0017	0.535	TEELNKEVASNSELVQSSR	K	S	0.997	84.5	31.1	18.3	84.5	0	1	1	0	2	2120.05	1041.5		3243500	312	330	Blue	TRUE
Sample 2	Tax_Id=9606 Gene_Symbol=KRT16 Keratin, type I cytoskeletal 16	IPI:CON_00217963.3|SWISS-PROT:P08779,IPI:CON_IPI00217963.3|SWISS-PROT:P08779,sp|P08779|K1C16_HUMAN		SP-Human-022420_20200224.fasta	51269	1	24	30	30	0.0017	0.535	TKYEHELALR	R	Q	0.958	36.8	30	18.5	33.6	0	1	1	0	2	1259.67	856		12600000	204	213	Blue	TRUE
Sample 2	Tax_Id=9606 Gene_Symbol=KRT16 Keratin, type I cytoskeletal 16	IPI:CON_00217963.3|SWISS-PROT:P08779,IPI:CON_IPI00217963.3|SWISS-PROT:P08779,sp|P08779|K1C16_HUMAN		SP-Human-022420_20200224.fasta	51269	1	24	30	30	0.0017	0.535	TRLEQEIATYR	K	R	0.997	51.5	29.7	24.6	43.2	0	1	1	0	2	1379.73	1102.5		5806750	408	418	Blue	TRUE	sp|P02533|K1C14_HUMAN,sp|Q04695|K1C17_HUMAN,IPI:CON_IPI00450768.7|SWISS-PROT:Q04695,IPI:CON_00384444.5|SWISS-PROT:P02533
Sample 2	Tax_Id=9606 Gene_Symbol=KRT16 Keratin, type I cytoskeletal 16	IPI:CON_00217963.3|SWISS-PROT:P08779,IPI:CON_IPI00217963.3|SWISS-PROT:P08779,sp|P08779|K1C16_HUMAN		SP-Human-022420_20200224.fasta	51269	1	24	30	30	0.0017	0.535	VLDELTLAR	R	T	0.997	54.6	29.3	31.7	39.3	0	1	0	0	2	1029.59	1258		29000000	226	234	Blue	TRUE	sp|P02533|K1C14_HUMAN,sp|Q04695|K1C17_HUMAN,IPI:CON_IPI00450768.7|SWISS-PROT:Q04695,IPI:CON_00384444.5|SWISS-PROT:P02533
Sample 2	Tax_Id=9606 Gene_Symbol=KRT16 Keratin, type I cytoskeletal 16	IPI:CON_00217963.3|SWISS-PROT:P08779,IPI:CON_IPI00217963.3|SWISS-PROT:P08779,sp|P08779|K1C16_HUMAN		SP-Human-022420_20200224.fasta	51269	1	24	30	30	0.0017	0.535	VTMQNLNDR	K	L	0.997	59.5	29.1	21.6	54.6	0	4	0	0	2	1106.53	793.5		11400000	119	127	Blue	FALSE	sp|P02533|K1C14_HUMAN,IPI:CON_00009865.2|SWISS-PROT:P13645,sp|P13645|K1C10_HUMAN,IPI:CON_00384444.5|SWISS-PROT:P02533
Sample 2	Podocalyxin OS=Homo sapiens OX=9606 GN=PODXL PE=1 SV=2	sp|O00592|PODXL_HUMAN		SP-Human-022420_20200224.fasta	58635	1	4	5	5	0.0003	0.0645	EITIHTK	K	L	0.9	34.8	25.4	23.4	26.6	0	1	0	0	2	841.478	741		2399790	412	418	Empty	TRUE
Sample 2	Podocalyxin OS=Homo sapiens OX=9606 GN=PODXL PE=1 SV=2	sp|O00592|PODXL_HUMAN		SP-Human-022420_20200224.fasta	58635	1	4	5	5	0.0003	0.0645	LASVPGSQTVVVK	R	E	0.997	52.5	26.2	16.6	52.2	0	1	0	0	2	1284.75	1047		4385300	399	411	Empty	TRUE
Sample 2	Podocalyxin OS=Homo sapiens OX=9606 GN=PODXL PE=1 SV=2	sp|O00592|PODXL_HUMAN		SP-Human-022420_20200224.fasta	58635	1	4	5	5	0.0003	0.0645	LISLICR	K	A	0.88	28.6	25.5	35.1	8.25	0	1	0	0	2	874.518	1252		1062180	376	382	Empty	TRUE
Sample 2	Podocalyxin OS=Homo sapiens OX=9606 GN=PODXL PE=1 SV=2	sp|O00592|PODXL_HUMAN		SP-Human-022420_20200224.fasta	58635	1	4	5	5	0.0003	0.0645	LPAKDVYER	K	L	0.981	37.7	29.1	15.4	37.7	0	1	1	0	2	1090.59	788.5		1121010	419	427	Empty	TRUE
Sample 2	Small proline-rich protein 3 OS=Homo sapiens OX=9606 GN=SPRR3 PE=1 SV=2	sp|Q9UBC9|SPRR3_HUMAN		SP-Human-022420_20200224.fasta	18153	0.985	2	2	2	0.0001	0.0947	VPEPGSIK	K	V	0.948	32.3	25	40.9	6.48	0	1	0	0	2	826.467	829		1696490	109	116	Empty	TRUE
Sample 2	Small proline-rich protein 3 OS=Homo sapiens OX=9606 GN=SPRR3 PE=1 SV=2	sp|Q9UBC9|SPRR3_HUMAN		SP-Human-022420_20200224.fasta	18153	0.985	2	2	2	0.0001	0.0947	VPVPGYTK	K	L	0.622	19.5	30.5	14.2	19.5	0	1	0	0	2	860.488	901		4118720	141	148	Empty	TRUE
Sample 2	Mucin-5B OS=Homo sapiens OX=9606 GN=MUC5B PE=1 SV=3	sp|Q9HC84|MUC5B_HUMAN		SP-Human-022420_20200224.fasta	596324	1	10	11	12	0.0007	0.021	AVTLSLDGGDTAIR	K	V	0.997	84.6	30.1	18.3	84.6	0	1	0	0	2	1388.74	1268		6041780	480	493	Empty	TRUE
Sample 2	Mucin-5B OS=Homo sapiens OX=9606 GN=MUC5B PE=1 SV=3	sp|Q9HC84|MUC5B_HUMAN		SP-Human-022420_20200224.fasta	596324	1	10	11	12	0.0007	0.021	IVTENIPCGTTGTTCSK	R	A	0.745	28.7	29.9	14.8	28.7	0	1	0	0	2	1838.86	971		589889	937	953	Empty	TRUE
Sample 2	Mucin-5B OS=Homo sapiens OX=9606 GN=MUC5B PE=1 SV=3	sp|Q9HC84|MUC5B_HUMAN		SP-Human-022420_20200224.fasta	596324	1	10	11	12	0.0007	0.021	LSCLGASLQK	K	S	0.803	29.1	29.3	14.8	29.1	0	1	0	0	2	1076.58	1029		3032670	781	790	Empty	TRUE
Sample 2	Mucin-5B OS=Homo sapiens OX=9606 GN=MUC5B PE=1 SV=3	sp|Q9HC84|MUC5B_HUMAN		SP-Human-022420_20200224.fasta	596324	1	10	11	12	0.0007	0.021	LSPSCPDALAPK	K	D	0.803	28.5	29.2	14.9	28.4	0	1	0	0	2	1255.64	1010		977900	1057	1068	Empty	TRUE
Sample 2	Mucin-5B OS=Homo sapiens OX=9606 GN=MUC5B PE=1 SV=3	sp|Q9HC84|MUC5B_HUMAN		SP-Human-022420_20200224.fasta	596324	1	10	11	12	0.0007	0.021	LTDPNSAFSR	R	C	0.995	46.3	29.3	17.9	44.3	0	1	0	0	2	1107.54	964		1148890	625	634	Empty	TRUE
Sample 2	Mucin-5B OS=Homo sapiens OX=9606 GN=MUC5B PE=1 SV=3	sp|Q9HC84|MUC5B_HUMAN		SP-Human-022420_20200224.fasta	596324	1	10	11	12	0.0007	0.021	NSFEDPCSLSVENENYAR	R	H	0.997	65.9	25	17.1	65.9	0	1	1	0	2	2130.9	1244		1448580	602	619	Empty	TRUE
Sample 2	Mucin-5B OS=Homo sapiens OX=9606 GN=MUC5B PE=1 SV=3	sp|Q9HC84|MUC5B_HUMAN		SP-Human-022420_20200224.fasta	596324	1	10	11	12	0.0007	0.021	TFDGDVFR	K	F	0.984	38.2	26	21.1	32.5	0	1	0	0	2	956.447	1214		1930110	87	94	Empty	TRUE
Sample 2	Mucin-5B OS=Homo sapiens OX=9606 GN=MUC5B PE=1 SV=3	sp|Q9HC84|MUC5B_HUMAN		SP-Human-022420_20200224.fasta	596324	1	10	11	12	0.0007	0.021	TGLLVEQSGDYIK	R	V	0.997	80.3	29.5	25.2	73.1	0	1	0	0	2	1422.75	1267		4850510	162	174	Empty	TRUE
Sample 2	Mucin-5B OS=Homo sapiens OX=9606 GN=MUC5B PE=1 SV=3	sp|Q9HC84|MUC5B_HUMAN		SP-Human-022420_20200224.fasta	596324	1	10	11	12	0.0007	0.021	TSVFIR	K	L	0.5	46.9	25	45	17.7	0	1	0	0	2	722.419	1008		2140240	1008	1013	Empty	TRUE
Sample 2	Mucin-5B OS=Homo sapiens OX=9606 GN=MUC5B PE=1 SV=3	sp|Q9HC84|MUC5B_HUMAN		SP-Human-022420_20200224.fasta	596324	1	10	11	12	0.0007	0.021	YAYVVDACQPTCR	R	G	0.997	52.9	26.1	16.3	52.9	0	2	0	0	2	1602.7	1064		1227350	701	713	Empty	TRUE
Sample 2	Junction plakoglobin OS=Homo sapiens OX=9606 GN=JUP PE=1 SV=3	sp|P14923|PLAK_HUMAN		SP-Human-022420_20200224.fasta	81745.9	1	9	9	9	0.0005	0.123	AAMIVNQLSK	K	K	0.987	39.3	29	26.6	28.2	0	1	0	0	2	1090.59	958		744824	162	171	Empty	TRUE
Sample 2	Junction plakoglobin OS=Homo sapiens OX=9606 GN=JUP PE=1 SV=3	sp|P14923|PLAK_HUMAN		SP-Human-022420_20200224.fasta	81745.9	1	9	9	9	0.0005	0.123	AGDKDDITEPAVCALR	R	H	0.983	37.7	30	15.7	37.4	0	1	0	0	2	1730.84	1102		478325	445	460	Empty	TRUE
Sample 2	Junction plakoglobin OS=Homo sapiens OX=9606 GN=JUP PE=1 SV=3	sp|P14923|PLAK_HUMAN		SP-Human-022420_20200224.fasta	81745.9	1	9	9	9	0.0005	0.123	ATIGLIR	K	N	0.753	22	25.4	26.2	10.2	0	1	0	0	2	743.477	1104		6931260	500	506	Empty	TRUE
Sample 2	Junction plakoglobin OS=Homo sapiens OX=9606 GN=JUP PE=1 SV=3	sp|P14923|PLAK_HUMAN		SP-Human-022420_20200224.fasta	81745.9	1	9	9	9	0.0005	0.123	HVAAGTQQPYTDGVR	R	M	0.8	28.1	30.1	17.4	25.5	0	0	1	0	2	1599.79	797		688728	541	555	Empty	TRUE
Sample 2	Junction plakoglobin OS=Homo sapiens OX=9606 GN=JUP PE=1 SV=3	sp|P14923|PLAK_HUMAN		SP-Human-022420_20200224.fasta	81745.9	1	9	9	9	0.0005	0.123	LAEPSQLLK	R	S	0.997	47.5	25	35.7	27.8	0	1	0	0	2	998.588	1168		1286130	116	124	Empty	TRUE
Sample 2	Junction plakoglobin OS=Homo sapiens OX=9606 GN=JUP PE=1 SV=3	sp|P14923|PLAK_HUMAN		SP-Human-022420_20200224.fasta	81745.9	1	9	9	9	0.0005	0.123	LLNDEDPVVVTK	K	A	0.997	74.2	28.5	22.5	69.3	0	1	0	0	2	1341.73	1138		2691690	150	161	Empty	TRUE
Sample 2	Junction plakoglobin OS=Homo sapiens OX=9606 GN=JUP PE=1 SV=3	sp|P14923|PLAK_HUMAN		SP-Human-022420_20200224.fasta	81745.9	1	9	9	9	0.0005	0.123	LVQLLVK	R	A	0.9	43.1	25	28	30.8	0	1	0	0	2	812.561	1226		1851600	527	533	Empty	TRUE
Sample 2	Junction plakoglobin OS=Homo sapiens OX=9606 GN=JUP PE=1 SV=3	sp|P14923|PLAK_HUMAN		SP-Human-022420_20200224.fasta	81745.9	1	9	9	9	0.0005	0.123	MVPLLNK	K	N	0.742	22.8	29.2	19.2	18	0	1	0	0	2	814.486	1131		331898	273	279	Empty	TRUE
Sample 2	Junction plakoglobin OS=Homo sapiens OX=9606 GN=JUP PE=1 SV=3	sp|P14923|PLAK_HUMAN		SP-Human-022420_20200224.fasta	81745.9	1	9	9	9	0.0005	0.123	QEGLESVLK	K	I	0.726	24.6	31.4	16.3	22.8	0	1	0	0	2	1002.55	1187		4539790	386	394	Empty	TRUE
Sample 2	Seizure 6-like protein 2 OS=Homo sapiens OX=9606 GN=SEZ6L2 PE=1 SV=2	sp|Q6UXD5|SE6L2_HUMAN		SP-Human-022420_20200224.fasta	97561	0.956	3	3	3	0.0002	0.044	HHYQAGESLR	K	F	0.589	17.5	28.3	14.1	17.5	0	0	1	0	2	1197.58	678		366734	787	796	Empty	TRUE
Sample 2	Seizure 6-like protein 2 OS=Homo sapiens OX=9606 GN=SEZ6L2 PE=1 SV=2	sp|Q6UXD5|SE6L2_HUMAN		SP-Human-022420_20200224.fasta	97561	0.956	3	3	3	0.0002	0.044	SGGSPLSPVIYDSDMDDVPER	R	G	0.615	22.3	28.3	14.4	22.3	0	0	1	0	2	2252	1286		1511540	408	428	Empty	TRUE
Sample 2	Seizure 6-like protein 2 OS=Homo sapiens OX=9606 GN=SEZ6L2 PE=1 SV=2	sp|Q6UXD5|SE6L2_HUMAN		SP-Human-022420_20200224.fasta	97561	0.956	3	3	3	0.0002	0.044	TASHGDLIR	R	G	0.589	20.3	28.7	22.9	11.6	0	0	1	0	2	969.511	739		460794	656	664	Empty	TRUE
Sample 2	Neutrophil defensin 1 OS=Homo sapiens OX=9606 GN=DEFA1 PE=1 SV=1	sp|P59665|DEF1_HUMAN,sp|P59666|DEF3_HUMAN		SP-Human-022420_20200224.fasta	10245.1	1	2	2	2	0.0001	0.191	IPACIAGER	R	R	0.988	39.1	28.4	17.2	37.3	0	1	0	0	2	986.509	909		911786	70	78	Empty	TRUE
Sample 2	Neutrophil defensin 1 OS=Homo sapiens OX=9606 GN=DEFA1 PE=1 SV=1	sp|P59665|DEF1_HUMAN,sp|P59666|DEF3_HUMAN		SP-Human-022420_20200224.fasta	10245.1	1	2	2	2	0.0001	0.191	YGTCIYQGR	R	L	0.997	51.3	26.1	20.7	46.8	0	1	0	0	2	1117.51	929		572039	80	88	Empty	TRUE
Sample 2	Tax_Id=9606 Gene_Symbol=KRT77 Keratin 77	IPI:CON_IPI00376379.3|SWISS-PROT:Q7Z794,sp|Q7Z794|K2C1B_HUMAN		SP-Human-022420_20200224.fasta	61901.9	1	9	9	9	0.0005	0.211	DVDAAYVSK	K	V	0.873	31.1	27.2	22.6	23.4	0	1	0	0	2	967.473	858		582687	274	282	Blue	TRUE
Sample 2	Tax_Id=9606 Gene_Symbol=KRT77 Keratin 77	IPI:CON_IPI00376379.3|SWISS-PROT:Q7Z794,sp|Q7Z794|K2C1B_HUMAN		SP-Human-022420_20200224.fasta	61901.9	1	9	9	9	0.0005	0.211	EQIMVLNNK	R	F	0.596	19.3	31.5	14.2	19.3	0	1	0	0	2	1088.58	1085		2272430	166	174	Blue	TRUE
Sample 2	Tax_Id=9606 Gene_Symbol=KRT77 Keratin 77	IPI:CON_IPI00376379.3|SWISS-PROT:Q7Z794,sp|Q7Z794|K2C1B_HUMAN		SP-Human-022420_20200224.fasta	61901.9	1	9	9	9	0.0005	0.211	FASFIDK	K	V	0.9	41	26.7	23.1	0	0	2	0	0	2	827.43	1202.5		5312210	175	181	Blue	FALSE	sp|P35908|K22E_HUMAN,IPI:CON_00468956.4|SWISS-PROT:Q9R0H5,sp|P13647|K2C5_HUMAN,IPI:CON_00300725.7|SWISS-PROT:P02538,IPI:CON_105456|SWISS-PROT:Q9NSB2,sp|P02538|K2C6A_HUMAN,IPI:CON_00009867.3|SWISS-PROT:P13647,IPI:CON_00021304.1|SWISS-PROT:P35908
Sample 2	Tax_Id=9606 Gene_Symbol=KRT77 Keratin 77	IPI:CON_IPI00376379.3|SWISS-PROT:Q7Z794,sp|Q7Z794|K2C1B_HUMAN		SP-Human-022420_20200224.fasta	61901.9	1	9	9	9	0.0005	0.211	FASFIDKVR	K	F	0.995	40.7	27.6	29.1	0	0	0	1	0	2	1082.6	1153		6351180	175	183	Blue	FALSE	sp|P35908|K22E_HUMAN,IPI:CON_00468956.4|SWISS-PROT:Q9R0H5,sp|P13647|K2C5_HUMAN,IPI:CON_00300725.7|SWISS-PROT:P02538,IPI:CON_105456|SWISS-PROT:Q9NSB2,sp|P02538|K2C6A_HUMAN,IPI:CON_00009867.3|SWISS-PROT:P13647,IPI:CON_00021304.1|SWISS-PROT:P35908
Sample 2	Tax_Id=9606 Gene_Symbol=KRT77 Keratin 77	IPI:CON_IPI00376379.3|SWISS-PROT:Q7Z794,sp|Q7Z794|K2C1B_HUMAN		SP-Human-022420_20200224.fasta	61901.9	1	9	9	9	0.0005	0.211	FLEQQNQVLQTK	R	W	0.997	85.3	30	26.3	77.3	0	5	1	0	2	1475.79	1119		55400000	184	195	Blue	TRUE	sp|P35908|K22E_HUMAN,IPI:CON_00468956.4|SWISS-PROT:Q9R0H5,IPI:CON_00021304.1|SWISS-PROT:P35908
Sample 2	Tax_Id=9606 Gene_Symbol=KRT77 Keratin 77	IPI:CON_IPI00376379.3|SWISS-PROT:Q7Z794,sp|Q7Z794|K2C1B_HUMAN		SP-Human-022420_20200224.fasta	61901.9	1	9	9	9	0.0005	0.211	MEIAELNR	K	T	0.758	29.3	29.9	23.6	20.5	0	1	0	0	2	991.488	919		1466880	380	387	Blue	TRUE
Sample 2	Tax_Id=9606 Gene_Symbol=KRT77 Keratin 77	IPI:CON_IPI00376379.3|SWISS-PROT:Q7Z794,sp|Q7Z794|K2C1B_HUMAN		SP-Human-022420_20200224.fasta	61901.9	1	9	9	9	0.0005	0.211	QVDLLSAEQMR	R	Q	0.997	67.9	30.3	29.4	55.7	0	1	0	0	2	1305.65	1141		2578110	225	235	Blue	TRUE
Sample 2	Tax_Id=9606 Gene_Symbol=KRT77 Keratin 77	IPI:CON_IPI00376379.3|SWISS-PROT:Q7Z794,sp|Q7Z794|K2C1B_HUMAN		SP-Human-022420_20200224.fasta	61901.9	1	9	9	9	0.0005	0.211	SLDLDSIIDAVR	R	T	0.997	85.2	30.3	30	73.5	0	1	0	0	2	1316.71	1441		2330640	328	339	Blue	TRUE
Sample 2	Tax_Id=9606 Gene_Symbol=KRT77 Keratin 77	IPI:CON_IPI00376379.3|SWISS-PROT:Q7Z794,sp|Q7Z794|K2C1B_HUMAN		SP-Human-022420_20200224.fasta	61901.9	1	9	9	9	0.0005	0.211	STSGFCQGGGVGGFGGGR	R	G	0.767	25	26.1	14.6	25	0	1	0	0	2	1644.72	1113		378572	78	95	Blue	TRUE
Sample 2	Tax_Id=9606 Gene_Symbol=KRT77 Keratin 77	IPI:CON_IPI00376379.3|SWISS-PROT:Q7Z794,sp|Q7Z794|K2C1B_HUMAN		SP-Human-022420_20200224.fasta	61901.9	1	9	9	9	0.0005	0.211	TGSENDFVVLK	R	K	0.997	69.2	28.9	29.3	57.2	0	1	0	0	2	1208.62	1220		530876	262	272	Blue	TRUE
Sample 2	Tax_Id=9606 Gene_Symbol=KRT77 Keratin 77	IPI:CON_IPI00376379.3|SWISS-PROT:Q7Z794,sp|Q7Z794|K2C1B_HUMAN		SP-Human-022420_20200224.fasta	61901.9	1	9	9	9	0.0005	0.211	TGSENDFVVLKK	R	D	0.997	70.4	28.9	21.4	66.4	0	1	0	0	2	1336.71	1028		1522070	262	273	Blue	TRUE
Sample 2	Tax_Id=9606 Gene_Symbol=KRT77 Keratin 77	IPI:CON_IPI00376379.3|SWISS-PROT:Q7Z794,sp|Q7Z794|K2C1B_HUMAN		SP-Human-022420_20200224.fasta	61901.9	1	9	9	9	0.0005	0.211	VDTLTGEVNFLK	R	Y	0.997	50.6	29.2	24.5	42.3	0	1	0	0	2	1336.7	1334		4681960	289	300	Blue	TRUE
Sample 2	Tax_Id=9606 Gene_Symbol=KRT77 Keratin 77	IPI:CON_IPI00376379.3|SWISS-PROT:Q7Z794,sp|Q7Z794|K2C1B_HUMAN		SP-Human-022420_20200224.fasta	61901.9	1	9	9	9	0.0005	0.211	YQELQITAGR	K	H	0.997	76.4	29.9	43.2	0	0	9	0	0	2	1179.6	1236		69500000	361	370	Blue	TRUE
Sample 2	Loricrin OS=Homo sapiens OX=9606 GN=LOR PE=1 SV=2	sp|P23490|LORI_HUMAN		SP-Human-022420_20200224.fasta	25759.4	0.995	2	2	2	0.0001	0.0673	KQPTPQPPVDCVK	K	T	0.596	19.7	30.3	14.2	19.7	0	1	0	0	2	1493.78	824		1331150	6	18	Empty	TRUE
Sample 2	Loricrin OS=Homo sapiens OX=9606 GN=LOR PE=1 SV=2	sp|P23490|LORI_HUMAN		SP-Human-022420_20200224.fasta	25759.4	0.995	2	2	2	0.0001	0.0673	QAPTWPSK	K	-	0.984	37.9	27.2	16.3	37	0	1	0	0	2	914.473	917		2054770	305	312	Empty	TRUE
