# Supplementary material for: Origins of glycan selectivity in streptococcal Siglec-like adhesins suggest mechanisms of receptor adaptation
Source: Nat Commun. 2022 May 18;13:2753. doi: 10.1038/s41467-022-30509-y (PMC9117288; doi:10.1038/s41467-022-30509-y)
Supplement: Supplementary file 8 — Source Data [file 41467_2022_30509_MOESM8_ESM.zip]

Archive with 47 entries (45 files):
- source_data/
- source_data/fig6a-SK678wt.csv
- source_data/fig6b-UB10712wt.csv
- source_data/fig6c-HSAwt.csv
- source_data/fig6d-SK678-allHSAloops.csv
- source_data/fig6e-UB10712-allHSAloops.csv
- source_data/fig6f-sTanormalized-comparisons.csv
- source_data/fig7a-SK678-E298R.csv
- source_data/fig7b-UB10712-E285R.csv
- source_data/fig7c-HSA-E286R.csv
- source_data/fig7d-SK678-E298R-WT-comparison.csv
- source_data/fig8a-SK678-Q367D.csv
- source_data/fig8b-NCTC-Q354D.csv
- source_data/fig8c-HSA-D356R.csv
- source_data/fig8d-HSA-D356Q.csv
- source_data/mean_standard_deviations.xlsx
- source_data/raw-blots/
- source_data/raw-blots/3BRsandpppC copy.tiff
- source_data/raw-blots/BRmutsMay2FWc.tiff
- source_data/raw-blots/HandNmutsFWc copy.tiff
- source_data/raw-blots/Hsa saliva.tiff
- source_data/raw-blots/raw-blots-labeled.pptx
- source_data/raw-blots/SK678 E298R saliva.tiff
- source_data/raw-blots/SK678 Hloops saliva.tiff
- source_data/raw-blots/SK678 saliva.tiff
- source_data/raw-blots/UB10712 E285R saliva.tiff
- source_data/raw-blots/UB10712 Hloops saliva.tiff
- source_data/raw-blots/UB10712 saliva.tiff
- source_data/supplementaryfig15a-UB10712-singleHsaloops.csv
- source_data/supplementaryfig15b-SK678-singleHsaloops.csv
- source_data/supplementaryfig15c-GspB-singleSK150loops.csv
- source_data/supplementaryfig17c-GspB-YNmuts.csv
- source_data/supplementaryfig17d-SK150-YNmuts.csv
- source_data/supplementaryfig17e-GspB-YNmutsWTcomparison.csv
- source_data/supplementaryfig17f-SK150-YNmutsWTcomparison.csv
- source_data/supplementaryfig18a-GST-SK678ER_500nM-Data.csv
- source_data/supplementaryfig18a-GST-SK678ER_500nM-RptData.csv
- source_data/supplementaryfig18a-GST-SK678_500nM-Data.csv
- source_data/supplementaryfig18a-GST-SK678_500nM-RptData.csv
- source_data/supplementaryfig18b-GST-NCTC-E285R_500nM-data.csv
- source_data/supplementaryfig18b-GST-NCTC-E285R_500nM-Rptdata.csv
- source_data/supplementaryfig18b-GST-NCTC_500nM-data.csv
- source_data/supplementaryfig18b-GST-NCTC_500nM-Rptdata.csv
- source_data/supplementaryfig18c-GST_500nM-Data.csv
- source_data/supplementaryfig18c-GST_500nM_RptData.csv
- source_data/supplementaryfig1a-GspBwt.csv
- source_data/supplementaryfig1b-SK150wt.csv
