# Supplementary material for: Origins of glycan selectivity in streptococcal Siglec-like adhesins suggest mechanisms of receptor adaptation
Source: Nat Commun. 2022 May 18;13:2753. doi: 10.1038/s41467-022-30509-y (PMC9117288; doi:10.1038/s41467-022-30509-y)
Supplement: Supplementary file 8 — Source Data [file 41467_2022_30509_MOESM8_ESM.zip › source_data/fig6f-sTanormalized-comparisons.csv]

	�g/ml biotin-glycan	sTa	sTa	sTa	sTa	sTa	sLeC	sLeC	sLeC	sLeC	sLeC	3'SLn	3'SLn	3'SLn	3'SLn	3'SLn	sLeX	sLeX	sLeX	sLeX	sLeX	6S-sLeX	6S-sLeX	6S-sLeX	6S-sLeX	6S-sLeX
SLBR SK678 WT	2	0.082	0.09	0.078			0.094	0.087	0.087			0.741	0.764	0.785			0.236	0.242	0.297	0.305	0.315	0.752	0.854	0.698	0.72	0.707
SLBR UB10712 WT	2	0.217	0.208	0.188			0.177	0.17	0.141			1.076	1.04	0.827			1.01	1.045	0.82	0.868	0.926	1.209	1.281	0.999	1.074	1.077
SLBR Hsa WT	2	1.143	1.163	1.202			0.857	0.88	0.962			0.554	0.565	0.678			0.263	0.293	0.29			0.235	0.207	0.246
SLBR SK678-all Has loops	2	0.718	0.684	0.97			0.161	0.158	0.292			0.163	0.187	0.194			0.124	0.106	0.087			0.097	0.117	0.092
SLBR UB10712-all Has loops	2	1.152	1.239	1.197			0.608	0.592	0.987			0.3	0.291	0.597			0.149	0.147	0.146			0.117	0.123	0.131
Normalized to signal of 2ug/mL sTa binding for each SLBR
	Concentration (ug/mL)	Mean	Standard Deviation	N	Mean	Standard Deviation	N	Mean	Standard Deviation	N	Mean	Standard Deviation	N	Mean	Standard Deviation	N
SLBRHsaWT	2	1.000000015	0.025660295	3	0.769384333	0.04720093	3	0.512257667	0.058697716	3	0.241163042	0.01413041	3	0.196123	0.017195981	3	6f
SLBRSK678WT	2	1	0.073321211	3	1.072	0.048497423	3	9.16	0.264090893	3	3.348	0.445537877	5	8.9544	0.76369418	5	6f
SLBRSK678Hsa-loops	2	1.000000145	0.197598923	3	0.257588667	0.096771252	3	0.229342333	0.020563017	3	0.133642694	0.023400846	3	0.129005	0.016730786	3	6f
SLBRUB10712WT	2	1.000000071	0.072644386	3	0.796085	0.093413744	3	4.800978667	0.658615692	3	4.569983869	0.461129773	5	5.5203914	0.5586843	5	6f
SLBRUB10712Hsa-loops	2	0.999999836	0.046541831	3	0.779894333	0.022814195	3	0.490741	0.01597843	3	0.203968349	0.076293843	3	0.155555667	0.044692089	3	6f
