# Supplementary material for: Origins of glycan selectivity in streptococcal Siglec-like adhesins suggest mechanisms of receptor adaptation
Source: Nat Commun. 2022 May 18;13:2753. doi: 10.1038/s41467-022-30509-y (PMC9117288; doi:10.1038/s41467-022-30509-y)
Supplement: Supplementary file 8 — Source Data [file 41467_2022_30509_MOESM8_ESM.zip › source_data/fig7d-SK678-E298R-WT-comparison.csv]

	�g/ml biotin-glycan	sTa	sTa	sTa	sTa	sTa	sLeC	sLeC	sLeC	sLeC	sLeC	3'SLn	3'SLn	3'SLn	3'SLn	3'SLn	sLeX	sLeX	sLeX	sLeX	sLeX	6S-sLeX	6S-sLeX	6S-sLeX	6S-sLeX	6S-sLeX
SLBR SK678 WT	2	0.082	0.09	0.078			0.094	0.087	0.087			0.741	0.764	0.785			0.236	0.242	0.297	0.305	0.315	0.752	0.854	0.698	0.72	0.707
SLBR SK678 E298R	2	0.096	0.096	0.144			0.169	0.169	0.172			0.529	0.498	0.471			0.069	0.068	0.072			0.13	0.143	0.167				1.305	1.239	1.245
