# Supplementary material for: Origins of glycan selectivity in streptococcal Siglec-like adhesins suggest mechanisms of receptor adaptation
Source: Nat Commun. 2022 May 18;13:2753. doi: 10.1038/s41467-022-30509-y (PMC9117288; doi:10.1038/s41467-022-30509-y)
Supplement: Supplementary file 8 — Source Data [file 41467_2022_30509_MOESM8_ESM.zip › source_data/mean_standard_deviations.xlsx]

## Sheet: Fig 6
		sTa			sLeC			3'sLn			sLeX			6S-sLeX			Fig
Not normalized
	Concentration (ug/mL)	Mean	Standard Deviation	N	Mean	Standard Deviation	N	Mean	Standard Deviation	N	Mean	Standard Deviation	N	Mean	Standard Deviation	N
SLBRHsaWT	10	1.20533	0.0244199	3	1.156	0.0314325	3	0.937333	0.0085049	3	0.599667	0.0470779	3	0.493667	0.0416693	3	6c
	2	1.16933	0.0300056	3	0.899667	0.0551936	3	0.599	0.0686367	3	0.282	0.0165227	3	0.229333	0.020108	3
	0.4	0.958333	0.0919638	3	0.471333	0.0355715	3	0.271667	0.0687338	3	0.141	0.0236432	3	0.115	0.0121244	3
	0.08	0.510333	0.0230072	3	0.172	0.00964365	3	0.128333	0.0170978	3	0.09	0.006245	3	0.0936667	0.010504	3
SLBRUB10712WT	10	0.444333	0.0176163	3	0.355333	0.070614	3	1.072	0.0543415	3	1.0356	0.040253	5	1.1322	0.055459	5	6b
	2	0.204333	0.0148436	3	0.162667	0.0190875	3	0.981	0.134577	3	0.9338	0.0942242	5	1.128	0.114158	5
	0.4	0.105	0.0164621	3	0.0796667	0.00550757	3	0.793	0.153424	3	0.6048	0.0183085	5	0.9586	0.0814389	5
	0.08	0.059	0.00173205	3	0.0633333	0.00650641	3	0.429667	0.105187	3	0.3096	0.0356132	5	0.5784	0.0445679	5
SLBRUB10712Hsa-loops	10	1.29133	0.0215019	3	0.718333	0.454979	3	0.723667	0.164163	3	0.314667	0.00378594	3	0.243333	0.0257358	3	6e
	2	1.196	0.0435086	3	0.729	0.223578	3	0.396	0.174129	3	0.147333	0.00152753	3	0.123667	0.00702377	3
	0.4	0.923667	0.0691544	3	0.323667	0.164163	3	0.17	0.0848941	3	0.079	0.00458258	3	0.081	0.009	3
	0.08	0.452667	0.0773714	3	0.129333	0.0605007	3	0.095	0.0269629	3	0.0733333	0.00152753	3	0.0703333	0.0106927	3
SLBRSK678WT	10	0.173	0.0151327	3	0.181667	0.0140119	3	0.99	0.087155	3	0.53	0.0498197	5	0.9476	0.0475374	5	6a
	2	0.0833333	0.0061101	3	0.0893333	0.00404145	3	0.763333	0.0220076	3	0.279	0.0371282	5	0.7462	0.0636412	5
	0.4	0.059	0.00608276	3	0.0603333	0.00585947	3	0.486667	0.00503322	3	0.1186	0.013069	5	0.484	0.0591101	5
	0.08	0.057	0.00608276	3	0.062	0	3	0.246667	0.00986577	3	0.0732	0.00819756	5	0.2532	0.0237002	5
SLBRSK678Hsa-loops	10	1.00067	0.172645	3	0.474	0.123049	3	0.426667	0.0195021	3	0.219333	0.0168622	3	0.215	0.0392301	3	6d
	2	0.790667	0.156235	3	0.203667	0.0765136	3	0.181333	0.0162583	3	0.105667	0.0185023	3	0.102	0.0132288	3
	0.4	0.425	0.135337	3	0.106333	0.0328075	3	0.09	0.00964365	3	0.0623333	0.00152753	3	0.076	0.00793725	3
	0.08	0.167667	0.0756395	3	0.0646667	0.00986577	3	0.07	0.00781025	3	0.057	0.00360555	3	0.0713333	0.0128582	3
Normalized to signal of 2ug/mL sTa binding for each SLBR
SLBRHsaWT	2	1	0.0256603	3	0.769384	0.0472009	3	0.512258	0.0586977	3	0.241163	0.0141304	3	0.196123	0.017196	3	6f
SLBRSK678WT	2	1	0.0733212	3	1.072	0.0484974	3	9.16	0.264091	3	3.348	0.445538	5	8.9544	0.763694	5	6f
SLBRSK678Hsa-loops	2	1	0.197599	3	0.257589	0.0967713	3	0.229342	0.020563	3	0.133643	0.0234008	3	0.129005	0.0167308	3	6f
SLBRUB10712WT	2	1	0.0726444	3	0.796085	0.0934137	3	4.80098	0.658616	3	4.56998	0.46113	5	5.52039	0.558684	5	6f
SLBRUB10712Hsa-loops	2	1	0.0465418	3	0.779894	0.0228142	3	0.490741	0.0159784	3	0.203968	0.0762938	3	0.155556	0.0446921	3	6f

## Sheet: Fig 7
		sTa			sLeC			3'sLn			sLeX			6S-sLeX			Fig
protein	Concentration (ug/mL)	Mean	Standard Deviation	N	Mean	Standard Deviation	N	Mean	Standard Deviation	N	Mean	Standard Deviation	N	Mean	Standard Deviation	N
SK678 E298R	10	0.281	0.0591016	3	0.477333	0.0900019	3	0.877333	0.0204042	3	0.410667	0.0110604	3	1.23	0.0827103	3	7a
	2	0.112	0.0277128	3	0.17	0.00173205	3	0.499333	0.029023	3	0.146667	0.0187705	3	1.263	0.0364966	3	7a
	0.4	0.073	0.00608276	3	0.0953333	0.0222785	3	0.230667	0.0105987	3	0.0833333	0.0061101	3	1.14467	0.0332466	3	7a
	0.08	0.0706667	0.00251661	3	0.0633333	0.0083865	3	0.106667	0.00896289	3	0.0706667	0.00763763	3	0.888	0.0376431	3	7a
SLBR UB10712 E285R	10	0.296667	0.0196554	3	0.528	0.0160935	3	1.03067	0.0575007	3	0.637667	0.106232	3	1.171	0.00848528	2	7b
	2	0.119333	0.00550757	3	0.249667	0.0149778	3	0.754667	0.0266333	3	0.31	0.0141774	3	1.21833	0.0310054	3	7b
	0.4	0.0836667	0.00757188	3	0.120667	0.00503322	3	0.438	0.0343948	3	0.126	0.0121244	3	1.173	0.0481352	3	7b
	0.08	0.100667	0.042004	3	0.111333	0.0356417	3	0.274	0.0383014	3	0.121667	0.0282902	3	0.869333	0.0497427	3	7b
SLBR Hsa E286R	10	1.14233	0.0655006	3	1.13067	0.0775199	3	1.05833	0.12331	3	1.03867	0.13424	3	1.075	0.129919	3	7c
	2	1.04067	0.0724592	3	1.061	0.0478226	3	1.03333	0.070713	3	0.956667	0.0170098	3	1.12833	0.0522047	3	7c
	0.4	0.877	0.0202978	3	0.942	0.0363731	3	0.864667	0.0240069	3	0.681	0.0538424	3	1.06767	0.0806494	3	7c
	0.08	0.535333	0.0306649	3	0.623333	0.0187172	3	0.479333	0.025697	3	0.345333	0.0202073	3	0.716667	0.0959288	3	7c
SK678 E298R	2	0.112	0.0277128	3	0.17	0.00173205	3	0.499333	0.029023	3	0.146667	0.0187705	3	1.263	0.0364966	3	7d
SK678 WT	2	0.0833333	0.0061101	3	0.0893333	0.00404145	3	0.763333	0.0220076	3	0.279	0.0371282	5	0.7462	0.0636412	5	7d
SLBR UB10712 E285R	2	0.119333	0.00550757	3	0.249667	0.0149778	3	0.754667	0.0266333	3	0.31	0.0141774	3	1.21833	0.0310054	3	7e
SLBR UB10712 WT	2	0.204333	0.0148436	3	0.162667	0.0190875	3	0.981	0.134577	3	0.9338	0.0942242	5	1.128	0.114158	5	7e
SLBR Hsa E286R	2	1.04067	0.0724592	3	1.061	0.0478226	3	1.03333	0.070713	3	0.956667	0.0170098	3	1.12833	0.0522047	3	7f
SLBRHsaWT	2	1	0.0256603	3	0.769384	0.0472009	3	0.512258	0.0586977	3	0.241163	0.0141304	3	0.196123	0.017196	3	7f

## Sheet: Fig 8
		sTa			sLeC			3'sLn			sLeX			6S-sLeX			Fig
protein	Concentration (ug/mL)	Mean	Standard Deviation	N	Mean	Standard Deviation	N	Mean	Standard Deviation	N	Mean	Standard Deviation	N	Mean	Standard Deviation	N
SLBR SK678 Q367D	10	0.156333	0.00862168	3	0.148333	0.00585947	3	0.439333	0.0869502	3	0.112667	0.00378594	3	0.156667	0.0249065	3	8a
	2	0.0973333	0.0146401	3	0.081	0.003	3	0.241667	0.0700738	3	0.0706667	0.00862168	3	0.096	0.0112694	3	8a
	0.4	0.0686667	0.00351188	3	0.064	0.006	3	0.143667	0.0324705	3	0.0653333	0.00404145	3	0.079	0.0034641	3	8a
	0.08	0.068	0.0113578	3	0.056	0.00781025	3	0.0773333	0.00776745	3	0.0596667	0.00650641	3	0.07	0.006245	3	8a
SLBR UB10712 Q354D	10	0.963333	0.0515978	3	0.363333	0.0189297	3	1.05067	0.112296	3	0.461	0.085738	3	0.493	0.0925797	3	8b
	2	0.677667	0.0247857	3	0.176667	0.0102632	3	0.831667	0.105425	3	0.208	0.0235797	3	0.234333	0.0306159	3	8b
	0.4	0.314667	0.0105987	3	0.0906667	0.00896289	3	0.486333	0.0669353	3	0.108	0.0043589	3	0.122333	0.00750555	3	8b
	0.08	0.168333	0.020502	3	0.0683333	0.00750555	3	0.224333	0.0162583	3	0.076	0.00818535	3	0.0853333	0.0090185	3	8b
SLBR Hsa D356R	10	0.863667	0.0480139	3	1.09467	0.073187	3	1.01067	0.0130128	3	0.858667	0.0909414	3	1.09167	0.0265016	3	8c
	2	0.566	0.0502693	3	0.887	0.0431393	3	0.910667	0.0425715	3	0.498	0.0554887	3	0.974667	0.0192959	3	8c
	0.4	0.300333	0.0473427	3	0.528667	0.0690386	3	0.657667	0.0412351	3	0.249333	0.0178979	3	0.730333	0.0085049	3	8c
	0.08	0.146667	0.0420991	3	0.255	0.0259808	3	0.328	0.0591016	3	0.124333	0.0155671	3	0.382	0.0434856	3	8c
SLBR Hsa D356Q	10	0.962333	0.068486	3	1.04267	0.0818189	3	1.00733	0.0351331	3	0.939333	0.115812	3	1.16767	0.0531445	3	8d
	2	0.895667	0.0448813	3	0.800333	0.0690097	3	0.984	0.0494267	3	0.854333	0.0397157	3	1.05533	0.0376873	3	8d
	0.4	0.537333	0.0664028	3	0.429667	0.0856874	3	0.766	0.025632	3	0.501	0.0425793	3	0.965333	0.047606	3	8d
	0.08	0.234333	0.0405504	3	0.199	0.0043589	3	0.380333	0.00665833	3	0.241333	0.0171561	3	0.520333	0.0127017	3	8d

## Sheet: Suppl. Fig 1
		sTa			sLeC				sLeA		3'sLn			sLeX			6S-sLeX			Fig
protein	Concentration (ug/mL)	Mean	Standard Deviation	N	Mean	Standard Deviation	N	Mean	Standard Deviation	N	Mean	Standard Deviation	N	Mean	Standard Deviation	N	Mean	Standard Deviation	N
SLBR SK150 WT	10	1.003	0.039128	3	0.719333	0.0117189	3	0.235333	0.0247049	3	0.834	0.0384318	3	0.214333	0.00568624	3	0.243667	0.0301054	3	Supplementary Fig 1b
	2	0.69	0.0459674	3	0.348	0.0386911	3	0.120333	0.00763763	3	0.4525	0.0544472	2	0.105	0.0034641	3	0.153	0.0111355	3
	0.4	0.359333	0.0166233	3	0.152667	0.00472582	3	0.0926667	0.00321455	3	0.240333	0.0362951	3	0.0746667	0.00208167	3	0.0863333	0.0100167	3
	0.08	0.181	0.00754983	3	0.0896667	0.00152753	3	0.0893333	0.0166533	3	0.13	0.008	3	0.0736667	0.00416333	3	0.0753333	0.00929157	3
SLBR GspB WT	0.08	0.72	0.0225167	3	0.066	0.00888819	3				0.066	0	3
	0.4	1.077	0.0141421	2	0.0656667	0.0011547	3				0.0686667	0.0023094	3							Supplementary Fig 1a
	2	1.22033	0.0352467	3	0.0996667	0.00208167	3				0.073	0.00173205	3
	10	1.29967	0.0317857	3	0.196667	0.0155027	3				0.132333	0.00251661	3

## Sheet: Suppl. Fig 15
		sTa			sLeC			3'sLn			sLeX			6S-sLeX			Fig
protein	Concentration (ug/mL)	Mean	Standard Deviation	N	Mean	Standard Deviation	N	Mean	Standard Deviation	N	Mean	Standard Deviation	N	Mean	Standard Deviation	N
SLBR UB10712 WT	2	0.30375	0.105885	4	0.279	0.121855	4	1.141	0.0971802	4	1.07175	0.0539529	4	1.128	0.114158	5	S15a
SLBRUB10712Hsa-CD-loop	2	0.452667	0.0184481	3	0.22	0.0151327	3	0.815667	0.0275015	3	0.509	0.0193132	3	1.11967	0.0500033	3
SLBRUB10712Hsa-EF-loop	2	0.409333	0.0275015	3	0.361	0.0072111	3	1.09967	0.0120554	3	1.05767	0.0330051	3	1.12067	0.0465224	3
SLBR UB10712-Has-FG-loop	2	0.827	0.0387427	3	0.415667	0.00763763	3	1.00433	0.0181475	3	0.513333	0.00351188	3	0.390667	0.00723418	3
SLBRSK678	2	0.11025	0.0283358	4	0.1265	0.0427122	4	0.775	0.0294505	4	0.294	0.0645755	4	0.7462	0.0636412	5	S15b
SLBRSK678Hsa-CD-loop	2	0.0823333	0.00305505	3	0.0866667	0.00472582	3	0.124333	0.00416333	3	0.0963333	0.0215716	3	0.192667	0.010504	3
SLBRSK678Hsa-EF-loop	2	0.156333	0.0221886	3	0.151333	0.0046188	3	0.926	0.0166433	3	0.509333	0.0245832	3	0.97	0.011	3
SLBRSK678Hsa-FG-loop	2	0.143667	0.00680686	3	0.177667	0.00351188	3	0.558	0.0348712	3	0.0893333	0.00896289	3	0.0943333	0.00665833	3
SLBRGspB	2	1.357	0.021166	3				0.078	0.00953939	3							S15c
SLBRGspBSK150-CD-loop	2	0.160667	0.00802081	3				0.0906667	0.00305505	3
SLBRGspBSK150-EF-loop	2	1.308	0.103764	3				0.086	0.0072111	3
SLBRGspBSK150-FG-loop	2	0.087	0.00264575	3				0.0983333	0.0466083	3
SLBRGspBSK150-loops	2	0.241667	0.0100664	3				0.119333	0.00416333	3

## Sheet: Suppl. Fig 17
		sTa			sLeC			3'sLn			sLeX			6S-sLeX			Fig
protein	Concentration (ug/mL)	Mean	Standard Deviation	N	Mean	Standard Deviation	N	Mean	Standard Deviation	N	Mean	Standard Deviation	N	Mean	Standard Deviation	N
SLBR GspB L442Y/Y443N	0.08	0.414667	0.067471	3	0.0856667	0.00550757	3	0.359	0.0236432	3							S17c
	0.4	0.702	0.0238118	3	0.15	0.00264575	3	0.681667	0.0275379	3
	2	0.956	0.0756042	3	0.309333	0.0395264	3	0.902	0.0585918	3
	10	1.097	0.0747462	3	0.589667	0.0115902	3	1.068	0.023516	3
SLBR SK150 Y300L/N301Y	0.08	0.0633333	0.00351188	3				0.0566667	0.00472582	3							S17d
	0.4	0.0703333	0.00152753	3				0.0633333	0.00503322	3
	2	0.108	0.001	3				0.0836667	0.00404145	3
	10	0.26	0.0137477	3				0.141	0.00655744	3
SLBR GspB L442Y/Y443N	2	0.956	0.0756042	3	0.309333	0.0395264	3	0.902	0.0585918	3							S17e
SLBR GspB WT	2	1.22033	0.0352467	3	0.0996667	0.00208167	3	0.073	0.00173205	3
SLBR SK150 Y300L/N301Y	2	0.108	0.001	3				0.0836667	0.00404145	3							S17f
SLBR SK150 WT	2	0.69	0.0459674	3				0.4525	0.0544472	2

## Sheet: Suppl. Fig 18a
		GST - 500nM - Supplementary Fig 18c			GST-SLBRNCTC10712 - 500 nM - Supplementary Fig 18b			GST-SLBRNCTC10712E285R - 500 nM - Supplementary Fig 18b			GST-SLBRSK678 - 500 nM - Supplementary Fig 18a			GST-SLBRSK678E298R - 500 nM - Supplementary Fig 18a
Chart ID	Sample (conc.) Secondary (conc.) Barcode# Slide # Request # Date Initials	Average RFU	StDev	%CV	Average RFU	StDev	%CV	Average RFU	StDev	%CV	Average RFU	StDev	%CV	Average RFU	StDev	%CV
1	Gala-Sp8	24.25	1.25831	5.18889	49.25	9.42956	19.1463	0	0.816497	#DIV/0!	19	1.82574	9.60917	42.5	19.3993	45.6454
2	Glca-Sp8	-15.25	15.0416	-98.6335	42.5	38.5443	90.6926	0.75	0.5	66.6667	9.5	0.57735	6.07737	18.5	4.65475	25.1608
3	Mana-Sp8	-21.5	8.96289	-41.6878	15.5	7.04746	45.4675	18.5	2.38048	12.8674	11.5	1	8.69565	33.5	8.2664	24.6758
4	GalNAca-Sp8	-102.25	15.2179	-14.883	9	2.44949	27.2166	3	4.76095	158.698	18.25	8.13941	44.5995	34.25	8.65544	25.2714
5	GalNAca-Sp15	-19.75	12.1209	-61.3717	78.5	30.315	38.6179	1.5	1.91485	127.657	21.75	9.17878	42.2013	29	7.34847	25.3395
6	Fuca-Sp8	-107.5	26.7893	-24.9203	10	8.24621	82.4621	1.5	2.38048	158.698	7.5	1	13.3333	12.5	4.65475	37.238
7	Fuca-Sp9	-52.75	7.41058	-14.0485	30.5	18.2848	59.9501	7.25	4.57347	63.0824	12.5	5.25991	42.0793	11.75	2.06155	17.5451
8	Rhaa-Sp8	-102	9.76388	-9.57243	52.25	25.9663	49.6963	15.25	8.18026	53.6411	20.75	6.70199	32.2987	20.25	4.85627	23.9816
9	Neu5Aca-Sp8	-38.25	15.5215	-40.5791	22.25	7.32006	32.8992	120	15.2971	12.7475	7	1.1547	16.4957	42.25	13.4753	31.8942
10	Neu5Aca-Sp11	-126.5	29.95	-23.6759	24.5	4.65475	18.999	210	42.8097	20.3856	3.5	2.08167	59.4762	37.75	6.44851	17.0822
11	Neu5Acb-Sp8	-5.25	11.1766	-212.888	30.5	4.20317	13.7809	13.5	5.8023	42.98	7	0.816497	11.6642	9.25	3.94757	42.6765
12	Galb-Sp8	-78.25	40.3351	-51.5464	110	26.9444	24.4949	23.75	10.5	44.2105	30.75	5.7373	18.6579	34.25	6.80074	19.8562
13	Glcb-Sp8	-44.5	13.2791	-29.8406	2	1.41421	70.7107	2.5	3.31662	132.665	0.5	5.8023	1160.46	16	7.39369	46.2106
14	Manb-Sp8	-62.75	3.5	-5.57769	64.75	33.738	52.105	1.75	1.25831	71.9032	11.5	2.08167	18.1014	13.25	6.5	49.0566
15	GalNAcb-Sp8	-80	11.1654	-13.9568	78	51.2835	65.7481	5.25	4.71699	89.8474	14.25	2.06155	14.467	29	3.16228	10.9044
16	GlcNAcb-Sp0	-0.5	24.7454	-4949.07	99.75	22.3663	22.4223	1.75	3.0957	176.897	13	4.76095	36.6227	13.75	5.67891	41.3012
17	GlcNAcb-Sp8	-56	42.2926	-75.5226	40.5	36.0231	88.946	6.25	13.0224	208.359	6	4.24264	70.7107	23.75	1.25831	5.29813
18	GlcN(Gc)b-Sp8	-49.75	9.28709	-18.6675	97.75	52.7849	53.9999	19.25	7.27438	37.789	13.25	7.27438	54.901	13.25	7.88987	59.5462
19	Galb1-4GlcNAcb1-6(Galb1-4GlcNAcb1-3)GalNAca-Sp8	-108.25	20.1722	-18.6348	27.25	19.0153	69.7811	21	8.12404	38.6859	16.25	2.87228	17.6756	22.75	3.30404	14.5232
20	Galb1-4GlcNAcb1-6(Galb1-4GlcNAcb1-3)GalNAc-Sp14	-78.5	21.8251	-27.8026	34.25	13.5739	39.6317	14.75	3.59398	24.3659	31.25	6.84957	21.9186	53.25	3.40343	6.39142
21	GlcNAcb1-6(GlcNAcb1-4)(GlcNAcb1-3)GlcNAc-Sp8	-65	16.1038	-24.7751	34	11.1654	32.8395	0.5	3.41565	683.13	3.25	2.06155	63.4324	9	2.44949	27.2166
22	6S(3S)Galb1-4(6S)GlcNAcb-Sp0	-3.25	6.55108	-201.572	135.25	44.1314	32.6295	23.75	4.272	17.9874	33	2.16025	6.5462	21.5	5	23.2558
23	6S(3S)Galb1-4GlcNAcb-Sp0	-4	10.8628	-271.57	112.5	21.9773	19.5353	19.5	2.88675	14.8039	7.5	1.29099	17.2133	11	1.41421	12.8565
24	(3S)Galb1-4(Fuca1-3)(6S)Glc-Sp0	23.5	9.46925	40.2947	102	17.6068	17.2616	17.75	11.6154	65.4387	16.25	2.21736	13.6453	15.75	2.62996	16.6981
25	(3S)Galb1-4Glcb-Sp8	1.25	3.86221	308.977	19	6.48074	34.1092	0.5	1.29099	258.199	5.25	4.11299	78.3426	11.75	2.98608	25.4134
26	(3S)Galb1-4(6S)Glcb-Sp0	-2.75	9.21502	-335.092	83.75	3.59398	4.29132	0	0.816497	#DIV/0!	7.75	3.77492	48.7086	21.5	2.08167	9.68217
27	(3S)Galb1-4(6S)Glcb-Sp8	13.25	16.3783	123.61	33.75	9.42956	27.9394	69.25	13.1751	19.0254	14	2.3094	16.4957	23	7.25718	31.553
28	(3S)Galb1-3(Fuca1-4)GlcNAcb-Sp8	-83.75	20.4512	-24.4193	7.75	6.65207	85.8331	2.25	3.40343	151.264	3.5	1.29099	36.8856	8.5	1.29099	15.1882
29	(3S)Galb1-3GalNAca-Sp8	-60	16.4317	-27.3861	41.75	21.6391	51.8301	4	1.41421	35.3553	11.75	4.71699	40.1446	18.25	2.5	13.6986
30	(3S)Galb1-3GlcNAcb-Sp0	-69.75	21.9298	-31.4406	32.5	11.7047	36.0145	6.75	5.90903	87.5412	29.25	2.87228	9.81977	52.5	5.44671	10.3747
31	(3S)Galb1-3GlcNAcb-Sp8	-49.5	13.0256	-26.3144	36.25	10.3401	28.5243	11.75	2.21736	18.8711	7.5	1.73205	23.094	1.75	2.5	142.857
32	(3S)Galb1-4(Fuca1-3)GlcNAc-Sp0	-102	5.7735	-5.6603	255	37.3274	14.6382	41	31.1234	75.9108	23	13.8804	60.3497	17.25	9.42956	54.6641
33	(3S)Galb1-4(Fuca1-3)GlcNAc-Sp8	-31.25	15.1959	-48.627	31.75	10.9049	34.3461	7.75	3.59398	46.3739	7	0.816497	11.6642	6.75	1.70783	25.3011
34	(3S)Galb1-4(6S)GlcNAcb-Sp0	-72.5	5.19615	-7.16711	98.5	20.4206	20.7316	24.5	11.0303	45.0215	15	3.82971	25.5314	15	3.74166	24.9444
35	(3S)Galb1-4(6S)GlcNAcb-Sp8	-1.5	10.3763	-691.75	58	9.05539	15.6127	25	0.816497	3.26599	15.5	4.50925	29.0919	10.5	1.29099	12.2952
36	(3S)Galb1-4GlcNAcb-Sp0	-97.5	12.3962	-12.7141	61.5	19.6893	32.015	3	2.44949	81.6497	2	2.94392	147.196	3.5	3.10913	88.8322
37	(3S)Galb1-4GlcNAcb-Sp8	-49.75	13.7689	-27.6762	2.25	1.70783	75.9033	2.5	1.91485	76.5942	3	2.16025	72.0082	8.5	1	11.7647
38	(3S)Galb-Sp8	-78	9.34523	-11.9811	45	14.6742	32.6094	-0.25	0.957427	-382.971	4	2.58199	64.5497	6.25	0.957427	15.3188
39	(6S)(4S)Galb1-4GlcNAcb-Sp0	-119.25	28.5117	-23.9092	45.5	19.9583	43.8644	8	2.16025	27.0031	4.5	0.57735	12.83	17.75	3.40343	19.1743
40	(4S)Galb1-4GlcNAcb-Sp8	-27.75	36.3352	-130.938	29	16.1452	55.673	0	1.1547	#DIV/0!	3.5	1	28.5714	8.75	2.06155	23.5606
41	(6P)Mana-Sp8	-30.5	23.6995	-77.7033	124.25	63.8507	51.3889	17.75	5.37742	30.2953	7	5.41603	77.3718	27.75	12.4197	44.7558
42	(6S)Galb1-4Glcb-Sp0	-65.25	12.5266	-19.1979	60.25	5.12348	8.50369	21.75	4.5	20.6897	7	4.96655	70.9508	15.75	7.45542	47.336
43	(6S)Galb1-4Glcb-Sp8	-27	133.537	-494.58	50.75	20.662	40.7132	27	4.89898	18.1444	6	6.21825	103.638	15.5	8.1035	52.2806
44	(6S)Galb1-4GlcNAcb-Sp8	-110.25	7.58837	-6.88287	27.5	16.052	58.3709	10	5.35413	53.5413	9.5	4.20317	44.2439	13	2.16025	16.6173
45	(6S)Galb1-4(6S)Glcb-Sp8	-55	28.4605	-51.7464	121.75	27.9687	22.9723	38.5	12.6095	32.752	32.5	6.45497	19.8615	39	16.9902	43.5646
46	Neu5Aca2-3(6S)Galb1-4GlcNAcb-Sp8	-42.5	8.66025	-20.3771	108.75	17.9141	16.4728	16.5	5.44671	33.0104	5.25	1.5	28.5714	17	5.59762	32.9272
47	(6S)GlcNAcb-Sp8	-14.25	8.26136	-57.9744	48.75	5.7373	11.7688	11	1.82574	16.5977	7.5	0.57735	7.698	12.5	2.38048	19.0438
48	Neu5,9Ac2a-Sp8	-27.5	14.8885	-54.1399	12.75	4.5	35.2941	5	1.41421	28.2843	0.25	1.70783	683.13	3.75	1.70783	45.542
49	Neu5,9Ac2a2-6Galb1-4GlcNAcb-Sp8	5.5	3.69685	67.2154	25.75	5.25198	20.3961	1	1.63299	163.299	12	9.20145	76.6787	15	2.16025	14.4016
50	Mana1-6(Mana1-3)Manb1-4GlcNAcb1-4GlcNAcb-Sp12	-43.75	17.0563	-38.9858	58	19.6129	33.8154	2.75	1.5	54.5455	2.75	0.957427	34.8155	2.25	0.5	22.2222
51	Mana1-6(Mana1-3)Manb1-4GlcNAcb1-4GlcNAcb-Sp13	-22.5	10.083	-44.8133	47.5	8.88819	18.712	10	3.3665	33.665	3	2.44949	81.6497	5	1.82574	36.5148
52	GlcNAcb1-2Mana1-6(GlcNAcb1-2Mana1-3)Manb1-4GlcNAcb1-4GlcNAcb-Sp12	-70.25	18.6078	-26.488	14	9.48683	67.7631	3.75	4.34933	115.982	2.75	0.5	18.1818	5	3.16228	63.2456
53	GlcNAcb1-2Mana1-6(GlcNAcb1-2Mana1-3)Manb1-4GlcNAcb1-4GlcNAcb-Sp13	-40	28.5073	-71.2683	40.5	26.147	64.5605	4.5	3.10913	69.0917	2.25	2.21736	98.5491	1.75	1.5	85.7143
54	Galb1-4GlcNAcb1-2Mana1-6(Galb1-4GlcNAcb1-2Mana1-3)Manb1-4GlcNAcb1-4GlcNAcb-Sp12	-90	23.2809	-25.8677	45.5	2.64575	5.81484	6.5	2.08167	32.0256	3.5	3.87298	110.657	4.5	0.57735	12.83
55	Neu5Aca2-6Galb1-4GlcNAcb1-2Mana1-6(Neu5Aca2-6Galb1-4GlcNAcb1-2Mana1-3)Manb1-4GlcNAcb1-4GlcNAcb-Sp12	-126.25	29.3527	-23.2497	77.75	17.0171	21.887	30.5	3.69685	12.1208	3.25	1.25831	38.7171	7.5	1.73205	23.094
56	Neu5Aca2-6Galb1-4GlcNAcb1-2Mana1-6(Neu5Aca2-6Galb1-4GlcNAcb1-2Man-a1-3)Manb1-4GlcNAcb1-4GlcNAcb-Sp21	-85.75	17.2892	-20.1623	67	4.39697	6.56264	19.75	5.7373	29.0496	6.5	1.29099	19.8615	8.5	1.91485	22.5277
57	Neu5Aca2-6Galb1-4GlcNAcb1-2Mana1-6(Neu5Aca2-6Galb1-4GlcNAcb1-2Mana1-3)Manb1-4GlcNAcb1-4GlcNAcb-Sp24	-98.25	15.1959	-15.4666	50.25	13.1244	26.1182	16.5	2.38048	14.4271	8	2.58199	32.2749	15.25	8.22091	53.9076
58	Fuca1-2Galb1-3GalNAcb1-3Gala-Sp9	-8.25	19.1898	-232.604	70.25	5.56028	7.91498	12	5.71548	47.629	13.5	4.72582	35.006	11.25	4.03113	35.8323
59	Fuca1-2Galb1-3GalNAcb1-3Gala1-4Galb1-4Glcb-Sp9	-73	12.9099	-17.6849	86.5	30.293	35.0208	20	2	10	3.75	5.31507	141.735	5.75	4.34933	75.6405
60	Fuca1-2Galb1-3(Fuca1-4)GlcNAcb-Sp8	-22.25	12.0934	-54.3523	-0.5	1.73205	-346.41	8.5	5.19615	61.1312	4.75	0.957427	20.1564	10.5	0.57735	5.49857
61	Fuca1-2Galb1-3GalNAca-Sp8	-55	8.0829	-14.6962	23.25	6.13052	26.3678	0.75	0.957427	127.657	3.75	1.25831	33.5548	5.25	1.25831	23.9677
62	Fuca1-2Galb1-3GalNAca-Sp14	-85.75	13.4009	-15.6278	56.75	14.8857	26.2303	5.25	4.11299	78.3426	2	1.82574	91.2871	5.25	3.40343	64.8272
63	Fuca1-2Galb1-3GalNAcb1-4(Neu5Aca2-3)Galb1-4Glcb-Sp0	-93.75	5.79511	-6.18145	30.25	20.5649	67.9833	5.75	3.30404	57.4615	4	0.816497	20.4124	5.75	0.5	8.69565
64	Fuca1-2Galb1-3GalNAcb1-4(Neu5Aca2-3)Galb1-4Glcb-Sp9	-78.5	33.67	-42.8917	48.5	5.97216	12.3137	19.25	3.59398	18.67	-1	1.82574	-182.574	3.75	1.70783	45.542
65	Fuca1-2Galb1-3GlcNAcb1-3Galb1-4Glcb-Sp8	-73	10.8628	-14.8805	40	4.24264	10.6066	13.75	3.77492	27.4539	10.5	1.73205	16.4957	10.5	1.73205	16.4957
66	Fuca1-2Galb1-3GlcNAcb1-3Galb1-4Glcb-Sp10	-70	13.0384	-18.6263	42.25	21.3756	50.5932	25	7.52773	30.1109	8.75	0.5	5.71429	10.5	1.29099	12.2952
67	Fuca1-2Galb1-3GlcNAcb-Sp0	-96	19.4936	-20.3058	57.25	4.64579	8.11491	10	3.74166	37.4166	7	1.82574	26.082	5.5	1.29099	23.4726
68	Fuca1-2Galb1-3GlcNAcb-Sp8	-143	56.9971	-39.8581	46	4.32049	9.39238	2.75	3.86221	140.444	6.5	2.08167	32.0256	9.75	1.5	15.3846
69	Fuca1-2Galb1-4(Fuca1-3)GlcNAcb1-3Galb1-4(Fuca1-3)GlcNAcb-Sp0	-69.5	19.4165	-27.9374	43.5	8.1035	18.6287	7.25	0.957427	13.2059	7.5	1.29099	17.2133	7.75	2.62996	33.9349
70	Fuca1-2Galb1-4(Fuca1-3)GlcNAcb1-3Galb1-4(Fuca1-3)GlcNAcb1-3Galb1-4(Fuca1-3)GlcNAcb-Sp0	-23	27.4226	-119.229	86.75	8.05709	9.28771	19	2.44949	12.8921	9.25	2.21736	23.9714	10.75	3.86221	35.9275
71	Fuca1-2Galb1-4(Fuca1-3)GlcNAcb-Sp0	-9	14.8549	-165.054	41.5	14.7083	35.4416	9.75	1.70783	17.5162	5.25	1.5	28.5714	3.5	1.29099	36.8856
72	Fuca1-2Galb1-4(Fuca1-3)GlcNAcb-Sp8	14.75	7.18215	48.6926	48.75	14.5459	29.8378	2.5	2.64575	105.83	21.25	6.13052	28.8495	21.75	9.91211	45.5729
73	Fuca1-2Galb1-4GlcNAcb1-3Galb1-4GlcNAcb-Sp0	-63.25	16.5202	-26.1189	23	6.32456	27.4981	2	0.816497	40.8248	3.5	1.29099	36.8856	4.75	2.75379	57.9744
74	Fuca1-2Galb1-4GlcNAcb1-3Galb1-4GlcNAcb1-3Galb1-4GlcNAcb-Sp0	-43.5	13.0256	-29.9439	24	12.7017	52.9238	10.75	2.06155	19.1772	4.25	0.957427	22.5277	8.75	1.5	17.1429
75	Fuca1-2Galb1-4GlcNAcb-Sp0	-89.75	18.3007	-20.3908	21.75	7.88987	36.2753	4.25	2.5	58.8235	5	0.816497	16.3299	4.25	0.957427	22.5277
76	Fuca1-2Galb1-4GlcNAcb-Sp8	-64	20.2978	-31.7153	17.75	2.75379	15.5143	1.5	1	66.6667	3	1.63299	54.4331	5	6.87992	137.598
77	Fuca1-2Galb1-4Glcb-Sp0	-105.25	38.2829	-36.3733	56.5	29.7153	52.5935	2.75	2.5	90.9091	4.5	2.08167	46.2592	9	2.94392	32.7102
78	Fuca1-2Galb-Sp8	-41.5	17.9907	-43.3512	34.25	8.30161	24.2383	15.25	8.5	55.7377	12.75	4.57347	35.8704	15.5	3.10913	20.0589
79	Fuca1-3GlcNAcb-Sp8	-123	44.5945	-36.2557	4.5	11.2101	249.114	-6.25	0.5	-8	4.75	3.77492	79.4719	11.5	2.64575	23.0065
80	Fuca1-4GlcNAcb-Sp8	-84.25	16.8992	-20.0584	18.75	4.57347	24.3919	12	7.11805	59.3171	11	1.82574	16.5977	5	4.83046	96.6092
81	Fucb1-3GlcNAcb-Sp8	-91	24.3858	-26.7976	52.75	9.28709	17.6059	2.75	3.86221	140.444	17.75	2.21736	12.4921	21.75	3.77492	17.3559
82	GalNAca1-3(Fuca1-2)Galb1-3GlcNAcb-Sp0	-3.5	5.68624	-162.464	54.25	27.9568	51.5333	5.5	0.57735	10.4973	5.75	1.25831	21.8836	6.75	4.5	66.6667
83	GalNAca1-3(Fuca1-2)Galb1-4(Fuca1-3)GlcNAcb-Sp0	-92.75	23.5425	-25.3828	67.5	9.11043	13.4969	3	0.816497	27.2166	3.25	1.89297	58.2452	-0.25	5.61991	-2247.96
84	(3S)Galb1-4(Fuca1-3)Glcb-Sp0	-45	17.224	-38.2756	-1	1.63299	-163.299	2.75	1.5	54.5455	2.25	1.89297	84.132	5.25	3.40343	64.8272
85	GalNAca1-3(Fuca1-2)Galb1-4GlcNAcb-Sp0	-52.5	17.4452	-33.2289	23.5	6.60808	28.1195	1.75	0.5	28.5714	3.5	1.29099	36.8856	14	13.7598	98.2846
86	GalNAca1-3(Fuca1-2)Galb1-4GlcNAcb-Sp8	-93.25	47.521	-50.9609	28.75	7.88987	27.443	3	3.16228	105.409	0.25	1.70783	683.13	4.25	2.06155	48.5071
87	GalNAca1-3(Fuca1-2)Galb1-4Glcb-Sp0	-50.75	22.2767	-43.8949	28	6.97615	24.9148	47.5	23.6995	49.8937	34	11.1654	32.8395	41	15.8955	38.7695
88	GlcNAcb1-3Galb1-3GalNAca-Sp8	-154.75	9.74252	-6.29565	13.75	12.2304	88.9486	15.25	2.5	16.3934	6.75	0.957427	14.1841	19.5	1.29099	6.62048
89	GalNAca1-3(Fuca1-2)Galb-Sp8	-127	12.7541	-10.0426	11.25	2.87228	25.5314	4.75	2.21736	46.6812	5.5	3.78594	68.8353	7.5	1.73205	23.094
90	GalNAca1-3(Fuca1-2)Galb-Sp18	-176	15.9374	-9.05533	15	12.9872	86.5812	3.5	2.08167	59.4762	3.75	1.5	40	9	9.48683	105.409
91	GalNAca1-3GalNAcb-Sp8	-109.25	18.7328	-17.1467	60.75	47.0487	77.4465	22	13.3915	60.8706	9.5	0.57735	6.07737	16.5	2.64575	16.0349
92	GalNAca1-3Galb-Sp8	-137.5	33.7688	-24.5591	39.25	21.6545	55.1707	3.75	0.5	13.3333	8	2	25	21	6.21825	29.6107
93	GalNAca1-4(Fuca1-2)Galb1-4GlcNAcb-Sp8	-58	26.217	-45.2018	43.5	27.6948	63.6661	7.25	1.25831	17.3559	13.25	4.78714	36.1293	13.75	2.5	18.1818
94	GalNAcb1-3GalNAca-Sp8	-34.25	44.0634	-128.652	65.25	17.557	26.9074	24.25	3.77492	15.5667	14.25	2.06155	14.467	13	5.09902	39.2232
95	GalNAcb1-3(Fuca1-2)Galb-Sp8	-11.5	4.3589	-37.9035	27	16.7929	62.1958	15.5	3.78594	24.4254	8.75	1.70783	19.518	13.5	5.06623	37.5276
96	GalNAcb1-3Gala1-4Galb1-4GlcNAcb-Sp0	9.25	1.25831	13.6033	21	9.09212	43.2958	17.75	7.13559	40.2005	12	1.82574	15.2145	9.25	2.87228	31.0517
97	GalNAcb1-4(Fuca1-3)GlcNAcb-Sp0	-67	17.0098	-25.3878	57.5	19.2094	33.4076	5.25	3.86221	73.5659	5.25	4.34933	82.8444	5.25	2.36291	45.0078
98	GalNAcb1-4GlcNAcb-Sp0	11.25	6.29153	55.9247	44	20.3797	46.3176	17.75	4.03113	22.7106	17.75	2.5	14.0845	17.25	1.89297	10.9737
99	GalNAcb1-4GlcNAcb-Sp8	-19.5	15.9269	-81.6765	35	10.5198	30.0566	8	2.94392	36.799	13.25	2.06155	15.5589	20	6.0553	30.2765
100	Gala1-2Galb-Sp8	-14.25	9.42956	-66.1724	23.5	5.19615	22.1113	-0.25	0.5	-200	8.75	1.25831	14.3806	20	5.22813	26.1406
101	Gala1-3(Fuca1-2)Galb1-3GlcNAcb-Sp0	-69.5	13.7961	-19.8506	46	15.0997	32.8254	0.25	0.5	200	4	1.82574	45.6435	5.5	1.73205	31.4918
102	Gala1-3(Fuca1-2)Galb1-3GlcNAcb-Sp8	-36.25	24.4728	-67.5111	15.75	7.63217	48.4582	9.25	4.92443	53.2371	4	0.816497	20.4124	10	1.63299	16.3299
103	Gala1-3(Fuca1-2)Galb1-4(Fuca1-3)GlcNAcb-Sp0	-56.75	18.554	-32.6942	21.25	4.64579	21.8625	4.25	1.70783	40.1841	4	0.816497	20.4124	7	2	28.5714
104	Gala1-3(Fuca1-2)Galb1-4(Fuca1-3)GlcNAcb-Sp8	8	5.35413	66.9266	8	5.47723	68.4653	0.75	0.5	66.6667	2.75	2.21736	80.6311	2.25	3.30404	146.846
105	Gala1-3(Fuca1-2)Galb1-4GlcNAc-Sp0	-60.75	21.0456	-34.6429	116.75	43.6454	37.3836	4	3.65148	91.2871	2.75	2.5	90.9091	10.75	1.5	13.9535
106	Gala1-3(Fuca1-2)Galb1-4Glcb-Sp0	-49.5	22.4277	-45.3084	48.25	9.28709	19.2479	11.75	3.68556	31.3664	14	3.16228	22.5877	8.5	3.87298	45.5645
107	Gala1-3(Fuca1-2)Galb-Sp8	-73	9.20145	-12.6047	74.75	9.97914	13.35	1.75	1.70783	97.59	5.75	1.25831	21.8836	7.25	1.5	20.6897
108	Gala1-3(Fuca1-2)Galb-Sp18	-0.75	7.13559	-951.412	105	29.7993	28.3803	7.5	2.08167	27.7555	5.25	1.70783	32.53	7	0	0
109	Gala1-4(Gala1-3)Galb1-4GlcNAcb-Sp8	8.75	3.59398	41.074	67.5	26.2361	38.8683	14.5	9.53939	65.7889	11.75	4.19325	35.6872	25.25	19.9729	79.1006
110	Gala1-3GalNAca-Sp8	-37.5	13.2035	-35.2094	62.5	23.7276	37.9642	10.5	5.32291	50.6943	15.25	0.957427	6.27821	16.75	1.5	8.95522
111	Gala1-3GalNAca-Sp16	-67.5	19.841	-29.3941	17.75	12.9196	72.7866	12	4.83046	40.2538	1.5	1	66.6667	8	2.16025	27.0031
112	Gala1-3GalNAcb-Sp8	-47.75	6.29153	-13.176	35.5	5.8023	16.3445	0	1.1547	#DIV/0!	8	1.41421	17.6777	20.25	1.25831	6.21386
113	Gala1-3Galb1-4(Fuca1-3)GlcNAcb-Sp8	-67.75	22.0813	-32.5923	41.5	8.88819	21.4173	5.25	1.25831	23.9677	3.75	4.11299	109.68	6.25	2.06155	32.9848
114	Gala1-3Galb1-3GlcNAcb-Sp0	-53.5	11.9024	-22.2474	30.75	7.88987	25.6581	5.75	5.5	95.6522	10	1.41421	14.1421	20	2.94392	14.7196
115	Gala1-3Galb1-4GlcNAcb-Sp8	-133.25	1.5	-1.1257	42	0.816497	1.94404	18.25	0.957427	5.24618	2	1.1547	57.735	6.25	2.5	40
116	Gala1-3Galb1-4Glcb-Sp0	-63.25	17.6328	-27.878	29	14.8549	51.2236	6.5	2.38048	36.6227	7.25	1.25831	17.3559	9	2.94392	32.7102
117	Gala1-3Galb1-4Glc-Sp10	1101.5	121.892	11.066	1023.25	86.4846	8.45195	807.25	28.2533	3.49995	483	31.0591	6.43045	819	36.2307	4.42378
118	Gala1-3Galb-Sp8	-55	17.8699	-32.4907	35	16.3095	46.5986	15	10.9545	73.0297	5	2.58199	51.6398	11.25	3.0957	27.5173
119	Gala1-4(Fuca1-2)Galb1-4GlcNAcb-Sp8	10	2.16025	21.6025	31	4.39697	14.1838	15.5	3.31662	21.3976	11.5	2.38048	20.6998	14	8.04156	57.4397
120	Gala1-4Galb1-4GlcNAcb-Sp0	-88.25	28.8487	-32.6898	58.75	22.6918	38.6243	5.75	4.5	78.2609	5.25	1.70783	32.53	9	2.3094	25.66
121	Gala1-4Galb1-4GlcNAcb-Sp8	8.5	1.29099	15.1882	65.25	12.4197	19.0341	10.5	4.50925	42.9452	13.25	2.06155	15.5589	16	2.16025	13.5015
122	Gala1-4Galb1-4Glcb-Sp0	-37.75	14.3846	-38.1049	81.25	5.12348	6.30582	7.25	3.59398	49.5721	17	4.24264	24.9567	13.5	5.68624	42.1203
123	Gala1-4GlcNAcb-Sp8	-2.25	9.74252	-433.001	52.75	10.2429	19.4178	2.75	2.06155	74.9656	21.5	3.87298	18.0139	31	3.55903	11.4807
124	Gala1-6Glcb-Sp8	-79.5	5.91608	-7.44161	83.5	12.8193	15.3524	-1.25	0.957427	-76.5942	8.75	3.59398	41.074	20.25	4.78714	23.6402
125	Galb1-2Galb-Sp8	-55.25	11.5289	-20.8669	13.75	3.86221	28.0888	17.5	5.44671	31.1241	10	1.41421	14.1421	20	2.94392	14.7196
126	Galb1-3(Fuca1-4)GlcNAcb1-3Galb1-4(Fuca1-3)GlcNAcb-Sp0	-105.75	15.4569	-14.6165	29.25	8.18026	27.9667	3.75	3.40343	90.7581	3.5	2.38048	68.0136	10.75	1.5	13.9535
127	Galb1-3GlcNAcb1-3Galb1-4(Fuca1-3)GlcNAcb-Sp0	-61	16.2686	-26.6698	51	20.6882	40.565	4	1.41421	35.3553	7.25	1.70783	23.5562	12.25	2.21736	18.1009
128	Galb1-3(Fuca1-4)GlcNAc-Sp0	-67.5	49.0204	-72.6228	49	10.5515	21.5336	3.75	4.78714	127.657	7.5	3.87298	51.6398	14.25	4.42531	31.0548
129	Galb1-3(Fuca1-4)GlcNAc-Sp8	-33.25	29.77	-89.5337	29.25	7.80491	26.6835	20.5	6.95222	33.9133	15	2.94392	19.6261	25	4.83046	19.3218
130	Fuca1-4(Galb1-3)GlcNAcb-Sp8	-95.25	18.2277	-19.1367	53.75	10.7199	19.944	3.75	1.5	40	13	2.3094	17.7646	30	3.82971	12.7657
131	Galb1-4GlcNAcb1-6GalNAca-Sp8	-4.5	5.8023	-128.94	65	24.0416	36.9871	2.75	3.86221	140.444	8.25	5.43906	65.928	9.25	0.5	5.40541
132	Galb1-4GlcNAcb1-6GalNAc-Sp14	-1	8.75595	-875.595	77.75	25.5392	32.8478	10.25	2.21736	21.6327	8.5	2.38048	28.0056	24.25	17.8769	73.7191
133	GlcNAcb1-6(Galb1-3)GalNAca-Sp8	-24.5	12.1244	-49.4872	98	57.7408	58.9192	14.25	1.5	10.5263	14.75	1.5	10.1695	15.75	1.70783	10.8433
134	GlcNAcb1-6(Galb1-3)GalNAca-Sp14	-50.5	7.18795	-14.2336	18.25	11.471	62.8547	16.25	2.5	15.3846	5.5	1.29099	23.4726	14.25	2.98608	20.9549
135	Neu5Aca2-6(Galb1-3)GalNAca-Sp8	-49.5	5.74456	-11.6052	47.75	18.0254	37.7496	3.75	1.70783	45.542	7	1.82574	26.082	14.25	1.5	10.5263
136	Neu5Aca2-6(Galb1-3)GalNAca-Sp14	-85	12.9872	-15.279	20.25	4.19325	20.7074	3.75	0.957427	25.5314	2.25	0.5	22.2222	11	3.26599	29.6908
137	Neu5Acb2-6(Galb1-3)GalNAca-Sp8	-62.5	12.3962	-19.834	29.5	7.54983	25.5927	5.5	6.95222	126.404	8.5	0.57735	6.79236	17.75	1.25831	7.08905
138	Neu5Aca2-6(Galb1-3)GlcNAcb1-4Galb1-4Glcb-Sp10	-111.25	9.84463	-8.8491	51.5	6.13732	11.9171	34	4.54606	13.3708	11	2.16025	19.6386	26.5	5.06623	19.1178
139	Galb1-3GalNAca-Sp8	-70.25	3.86221	-5.49781	65	4.08248	6.28074	30.25	12.4466	41.1456	11.75	4.03113	34.3075	21.75	3.77492	17.3559
140	Galb1-3GalNAca-Sp14	-78	30.4959	-39.0973	40.25	9.60469	23.8626	30	10.2956	34.3188	14.75	4.57347	31.0066	15.25	1.25831	8.25119
141	Galb1-3GalNAca-Sp16	-36.25	17.1731	-47.3742	98.75	15.0194	15.2096	15	4.69042	31.2694	11.75	0.957427	8.14832	9	2	22.2222
142	Galb1-3GalNAcb-Sp8	15.25	4.92443	32.2913	58.25	15.6498	26.8666	25.25	5.7373	22.722	29	8.24621	28.4352	42	4.39697	10.469
143	Galb1-3GalNAcb1-3Gala1-4Galb1-4Glcb-Sp0	-78.5	35.2373	-44.8883	55	11.6046	21.0993	11.25	4.34933	38.6607	7.75	4.99166	64.4085	6.25	2.06155	32.9848
144	Galb1-3GalNAcb1-4(Neu5Aca2-3)Galb1-4Glcb-Sp0	-3	0.816497	-27.2166	69	32.8836	47.6574	8.75	1.25831	14.3806	8.5	2.08167	24.4902	10.75	2.87228	26.7189
145	Galb1-3GalNAcb1-4Galb1-4Glcb-Sp8	0.75	8.77021	1169.36	59.75	29.9708	50.1604	23	10.8934	47.3627	33.5	8.1035	24.1895	33.5	2.38048	7.1059
146	Galb1-3Galb-Sp8	17.25	5.25198	30.4463	37.75	9.10586	24.1215	0.5	0.57735	115.47	18.25	1.70783	9.35795	31.25	5.90903	18.9089
147	Galb1-3GlcNAcb1-3Galb1-4GlcNAcb-Sp0	-28	11.0454	-39.4477	28	18.0185	64.3518	0.5	0.57735	115.47	-2.5	0.57735	-23.094	2.75	0.957427	34.8155
148	Galb1-3GlcNAcb1-3Galb1-4Glcb-Sp10	-2.75	6.0208	-218.938	45.25	16.3376	36.1052	41	7.02377	17.1311	24.75	5.37742	21.727	34.25	4.57347	13.3532
149	Galb1-3GlcNAcb-Sp0	-54.75	18.536	-33.8557	31.25	2.62996	8.41586	4.5	1.29099	28.6888	24.25	4.57347	18.8597	48	9.4163	19.6173
150	Galb1-3GlcNAcb-Sp8	-60	4.24264	-7.07107	60.5	17	28.0992	7.75	1.5	19.3548	28.25	6.23832	22.0826	40.5	7.93725	19.5982
151	Galb1-4(Fuca1-3)GlcNAcb-Sp0	-71.25	24.7975	-34.8035	24	7.34847	30.6186	3.5	2.08167	59.4762	6.25	1.70783	27.3252	8	0.816497	10.2062
152	Galb1-4(Fuca1-3)GlcNAcb-Sp8	-62.5	5.8023	-9.28368	29.5	10.2794	34.8455	12.25	8.61684	70.3416	7	2.16025	30.8607	7.75	3.20156	41.3105
153	Galb1-4(Fuca1-3)GlcNAcb1-3Galb1-4(Fuca1-3)GlcNAcb-Sp0	-104.25	31.3089	-30.0326	51.5	13.5277	26.2675	6.75	2.5	37.037	8.75	2.62996	30.0566	11.75	1.70783	14.5347
154	Galb1-4(Fuca1-3)GlcNAcb1-3Galb1-4(Fuca1-3)GlcNAcb1-3Galb1-4(Fuca1-3)GlcNAcb-Sp0	-19.25	5.56028	-28.8845	54.75	29.6802	54.2105	1	2.82843	282.843	4.25	2.36291	55.5978	5.5	1.73205	31.4918
155	Galb1-4(6S)Glcb-Sp0	-1.5	6.95222	-463.481	80	45.2327	56.5409	12.5	6.85565	54.8452	15.25	5.37742	35.2618	20.25	4.03113	19.9068
156	Galb1-4(6S)Glcb-Sp8	-5.75	4.34933	-75.6405	84.5	28.101	33.2556	8.5	8.18535	96.2983	21	5.47723	26.082	33	2.44949	7.4227
157	Galb1-4GalNAca1-3(Fuca1-2)Galb1-4GlcNAcb-Sp8	-59	14.0949	-23.8897	11.5	8.544	74.2957	7.5	6.19139	82.5519	0.25	2.87228	1148.91	7	3.65148	52.1641
158	Galb1-4GalNAcb1-3(Fuca1-2)Galb1-4GlcNAcb-Sp8	-66.75	10.751	-16.1063	32.25	4.92443	15.2695	2.75	1.25831	45.7566	4.5	1.73205	38.49	17	6.9282	40.7541
159	Galb1-4GlcNAcb1-3GalNAca-Sp8	-74.5	42.6576	-57.2585	53.5	1.73205	3.23748	12.5	6.75771	54.0617	9.5	1.29099	13.5894	14.5	6.95222	47.9463
160	Galb1-4GlcNAcb1-3GalNAc-Sp14	-38.25	35.2266	-92.0958	44.25	19.6363	44.3758	2.5	1.91485	76.5942	4.75	2.36291	49.7454	6.75	4.92443	72.9545
161	Galb1-4GlcNAcb1-3Galb1-4(Fuca1-3)GlcNAcb1-3Galb1-4(Fuca1-3)GlcNAcb-Sp0	-104.75	19.5342	-18.6484	17	10.6145	62.438	-0.5	5.44671	-1089.34	2.75	2.98608	108.585	6.75	8.77021	129.929
162	Galb1-4GlcNAcb1-3Galb1-4GlcNAcb1-3Galb1-4GlcNAcb-Sp0	-95	15.4056	-16.2164	24	4.32049	18.0021	8	3.3665	42.0813	2.75	1.5	54.5455	5.75	2.36291	41.094
163	Galb1-4GlcNAcb1-3Galb1-4GlcNAcb-Sp0	-114.5	39.4842	-34.484	29.5	6.13732	20.8045	5.75	3.0957	53.8382	2.75	2.21736	80.6311	2.25	4.57347	203.266
164	Galb1-4GlcNAcb1-3Galb1-4Glcb-Sp0	-79.25	29.5677	-37.3094	31.5	6.55744	20.8173	6.75	4.272	63.2889	12	2.82843	23.5702	16.5	8.2664	50.0994
165	Galb1-4GlcNAcb1-3Galb1-4Glcb-Sp8	138.75	30.6744	22.1077	152.5	27.9225	18.3098	107.75	2.98608	2.7713	89	12.3828	13.9132	88	5.71548	6.49486
166	Galb1-4GlcNAcb1-6(Galb1-3)GalNAca-Sp8	-30	2.44949	-8.16497	86.5	45.2732	52.339	7.25	3.94757	54.4493	10	1.41421	14.1421	15.75	3.30404	20.978
167	Galb1-4GlcNAcb1-6(Galb1-3)GalNAc-Sp14	10.5	3.41565	32.53	39.5	19.74	49.9746	10.5	5.74456	54.7101	19.5	2.64575	13.568	25.5	6.45497	25.3136
168	Galb1-4GlcNAcb-Sp0	-31.5	17	-53.9683	60.5	17.0587	28.1962	7.25	3.77492	52.0678	3.5	4.72582	135.023	6	5.71548	95.2579
169	Galb1-4GlcNAcb-Sp8	-1.5	4.50925	-300.617	15.75	3.86221	24.522	0.75	0.5	66.6667	6.25	2.06155	32.9848	7.75	2.21736	28.611
170	Galb1-4GlcNAcb-Sp23	-34	4.39697	-12.9323	8	8.04156	100.519	1.75	0.957427	54.7101	1.75	2.62996	150.283	4.25	1.5	35.2941
171	Galb1-4Glcb-Sp0	-1	12.7279	-1272.79	23	9.96661	43.3331	26.75	12.0381	45.0024	27.5	3.10913	11.3059	39	9.76388	25.0356
172	Galb1-4Glcb-Sp8	-43.5	26.6396	-61.2404	37.5	21.8098	58.1594	10	5.35413	53.5413	26.5	1.73205	6.53604	44.5	14.3875	32.3314
173	GlcNAca1-3Galb1-4GlcNAcb-Sp8	-14	20.9125	-149.375	99.5	39.8455	40.0458	10	5.59762	55.9762	34	4.08248	12.0073	63.75	17.5	27.451
174	GlcNAca1-6Galb1-4GlcNAcb-Sp8	-78.75	27.9568	-35.5007	20.75	7.04154	33.9351	5.25	1.5	28.5714	11.75	0.957427	8.14832	23.75	6.99405	29.4486
175	GlcNAcb1-2Galb1-3GalNAca-Sp8	-31.75	11.4419	-36.0374	49.5	7.76745	15.6918	39.25	10.0457	25.5942	29.5	2.88675	9.7856	37	5.59762	15.1287
176	GlcNAcb1-6(GlcNAcb1-3)GalNAca-Sp8	-78.5	18.2665	-23.2695	34	13.2916	39.0929	8.25	5.12348	62.1027	18.25	0.957427	5.24618	26.25	5.37742	20.4854
177	GlcNAcb1-6(GlcNAcb1-3)GalNAca-Sp14	-5	8.3666	-167.332	69.5	24.2831	34.9396	9	2.16025	24.0027	12.5	1.91485	15.3188	13.25	6.80074	51.3263
178	GlcNAcb1-6(GlcNAcb1-3)Galb1-4GlcNAcb-Sp8	-9.25	5.7373	-62.0249	37.75	10.1119	26.7864	4.75	1.70783	35.9542	5	0	0	8.25	2.5	30.303
179	GlcNAcb1-3GalNAca-Sp8	1	3.74166	374.166	101	57.7408	57.1691	5.25	3.30404	62.9341	17.75	3.20156	18.037	15	2.44949	16.3299
180	GlcNAcb1-3GalNAca-Sp14	-40.5	16.5429	-40.8466	15.25	9.87843	64.7766	6.25	2.06155	32.9848	1.75	0.5	28.5714	14.5	1.29099	8.90341
181	GlcNAcb1-3Galb-Sp8	-56	16.1864	-28.9043	20.75	6.34429	30.5749	1.5	1.29099	86.0663	3.75	0.5	13.3333	7.75	2.62996	33.9349
182	GlcNAcb1-3Galb1-4GlcNAcb-Sp0	-105.25	28.2533	-26.844	32.25	21.6391	67.0979	5.25	5.31507	101.239	0	3.82971	#DIV/0!	6	4.24264	70.7107
183	GlcNAcb1-3Galb1-4GlcNAcb-Sp8	-61.25	34.1016	-55.676	18	1.41421	7.85674	0.75	0.957427	127.657	2.75	0.957427	34.8155	7.25	3.40343	46.9439
184	GlcNAcb1-3Galb1-4GlcNAcb1-3Galb1-4GlcNAcb-Sp0	-99.75	37.1068	-37.1998	0	11.3431	#DIV/0!	0.5	1.91485	382.971	-2.75	3.77492	-137.27	-1.75	2.06155	-117.803
185	GlcNAcb1-3Galb1-4Glcb-Sp0	-91.25	7.13559	-7.81983	20.25	7.67572	37.9048	15.75	5.12348	32.53	9	1.82574	20.286	14.5	5.19615	35.8355
186	GlcNAcb1-4-MDPLys	194	17.3397	8.93801	347	63.7443	18.3701	328.75	33.7577	10.2685	205.25	20.1556	9.82005	348.5	38.3884	11.0153
187	GlcNAcb1-6(GlcNAcb1-4)GalNAca-Sp8	-81.5	7.14143	-8.76249	47.25	24.4728	51.7942	28	7.43864	26.5666	21.25	4.272	20.1035	27.75	7.36546	26.5422
188	GlcNAcb1-4Galb1-4GlcNAcb-Sp8	-63.5	12.5033	-19.6903	64.75	42.9137	66.2759	15.5	11.5614	74.5899	36	7.11805	19.7724	44.25	1.89297	4.2779
189	GlcNAcb1-4GlcNAcb1-4GlcNAcb1-4GlcNAcb1-4GlcNAcb1-4GlcNAcb1-Sp8	-130	8.44591	-6.49685	128.5	17.3686	13.5164	38.25	9.3586	24.4669	21.25	8.99537	42.3311	30.25	9.94569	32.8783
190	GlcNAcb1-4GlcNAcb1-4GlcNAcb1-4GlcNAcb1-4GlcNAcb1-Sp8	-42.75	22.7065	-53.1145	110.25	22.5	20.4082	17.5	9.46925	54.11	19	1.1547	6.07737	22.5	4.3589	19.3729
191	GlcNAcb1-4GlcNAcb1-4GlcNAcb-Sp8	-62	15.8745	-25.604	52.75	10.2754	19.4794	12	0.816497	6.80414	12	4.24264	35.3553	19.25	4.03113	20.9409
192	GlcNAcb1-6GalNAca-Sp8	-6.75	12.9711	-192.165	35	10.6771	30.5059	20	8.44591	42.2295	18	4.16333	23.1296	21	4.24264	20.2031
193	GlcNAcb1-6GalNAca-Sp14	-82.5	25.2124	-30.5605	38.25	14.66	38.3269	9.5	4.79583	50.4824	13.75	5.12348	37.2616	13.75	6.75154	49.1021
194	GlcNAcb1-6Galb1-4GlcNAcb-Sp8	4	7.07107	176.777	33.5	15.8008	47.1667	9.75	1.89297	19.4151	8	0.816497	10.2062	15.5	1.29099	8.329
195	Glca1-4Glcb-Sp8	-57.75	12.1209	-20.9886	47.25	39.5	83.5979	5.25	3.77492	71.9032	6.5	9.03696	139.03	15.75	7.76209	49.2831
196	Glca1-4Glca-Sp8	9.5	3.87298	40.7682	24.25	2.21736	9.14374	0.5	0.57735	115.47	5	2.70801	54.1603	20.5	3.87298	18.8926
197	Glca1-6Glca1-6Glcb-Sp8	-39.75	6.18466	-15.5589	47	6.58281	14.006	-0.75	0.5	-66.6667	7.75	1.89297	24.4254	9.75	3.30404	33.8876
198	Glcb1-4Glcb-Sp8	-30.5	15.8008	-51.806	25.5	15.2425	59.7744	15.75	3.40343	21.6091	11.25	3.30404	29.3692	17.5	3.10913	17.7664
199	Glcb1-6Glcb-Sp8	-87.75	8.18026	-9.32223	6	9.12871	152.145	-0.25	0.957427	-382.971	10.5	4.72582	45.0078	9.25	3.40343	36.7938
200	G-ol-Sp8	-102	44.4447	-43.5733	72.75	17.7459	24.393	7.75	4.03113	52.0146	7.25	9.17878	126.604	12.5	9.67815	77.4252
201	GlcAa-Sp8	-54.5	21.5793	-39.5951	84	38.6092	45.9633	11.75	7.80491	66.4248	22	1.82574	8.29883	16.5	1.91485	11.6052
202	GlcAb-Sp8	-120	16.0624	-13.3853	109.25	23.768	21.7556	27.25	7.27438	26.695	20.75	12.842	61.8891	16.75	8.13941	48.5935
203	GlcAb1-3Galb-Sp8	-12.75	4.57347	-35.8704	46.5	14.7535	31.728	7.75	2.98608	38.53	13.25	1.70783	12.8892	15.75	4.92443	31.2662
204	GlcAb1-6Galb-Sp8	-9.25	13.2759	-143.523	98.75	31.8996	32.3034	10.5	5.56776	53.0263	23.5	1.29099	5.49359	26.25	2.21736	8.44707
205	KDNa2-3Galb1-3GlcNAcb-Sp0	-1	5.41603	-541.603	36.75	16.0494	43.6718	17	4.08248	24.0146	16.75	1.25831	7.51227	20.75	0.5	2.40964
206	KDNa2-3Galb1-4GlcNAcb-Sp0	-5.5	4.43471	-80.6311	112.75	79.0627	70.1222	3	3.3665	112.217	8	0.816497	10.2062	11.75	2.98608	25.4134
207	Mana1-2Mana1-2Mana1-3Mana-Sp9	-0.25	11.5866	-4634.65	8	4.83046	60.3807	12.75	6.34429	49.7591	12.5	0.57735	4.6188	22.25	2.06155	9.26541
208	Mana1-2Mana1-6(Mana1-2Mana1-3)Mana-Sp9	-33	8.3666	-25.3533	34	6.21825	18.289	0	0.816497	#DIV/0!	8.5	0.57735	6.79236	11.5	3.87298	33.6781
209	Mana1-2Mana1-3Mana-Sp9	-80	18.7794	-23.4743	43.5	3.31662	7.62442	9.75	2.06155	21.1441	8.25	1.70783	20.7009	15.25	3.77492	24.7536
210	Mana1-2Mana1-6(Mana1-2Mana1-3)Mana1-6(Mana1-2Mana1-2Mana1-3)Manb1-4GlcNAcb1-4GlcNAcb-Sp12	-114	10.8934	-9.55563	189	20.9284	11.0733	34.25	11.2361	32.8061	29	4	13.7931	45.75	10.4682	22.8813
211	Mana1-6(Mana1-3)Mana-Sp9	-23	15.1877	-66.0335	79.75	9.06918	11.372	8.75	6.13052	70.0631	9	2.16025	24.0027	10.25	2.06155	20.1127
212	Mana1-2Mana1-2Mana1-6(Mana1-3)Mana-Sp9	11.75	10.2103	86.8961	70	38.566	55.0942	12.5	5.8023	46.4184	21	1.1547	5.49857	16.75	1.70783	10.196
213	Mana1-6(Mana1-3)Mana1-6(Mana1-2Mana1-3)Manb1-4GlcNAcb1-4GlcNAcb-Sp12	-24.75	16.5202	-66.7482	33.25	18.2094	54.7652	9.25	10.5317	113.856	4.25	0.5	11.7647	6	1.41421	23.5702
214	Mana1-6(Mana1-3)Mana1-6(Mana1-3)Manb1-4GlcNAcb1-4GlcNAcb-Sp12	-61.75	19.5342	-31.6343	79.5	9.57427	12.0431	11	1.1547	10.4973	2	2.16025	108.012	12.25	1.25831	10.2719
215	Manb1-4GlcNAcb-Sp0	-1.5	1.29099	-86.0663	55	11.1654	20.3008	3.75	1.5	40	8	2.16025	27.0031	8.25	3.77492	45.7566
216	Neu5Aca2-3Galb1-4GlcNAcb1-3Galb1-4(Fuca1-3)GlcNAcb-Sp0	-77.5	35.6137	-45.9531	110	27.6767	25.1606	12	4.24264	35.3553	-2.25	3.86221	-171.654	7.75	1.5	19.3548
217	(3S)Galb1-4(Fuca1-3)(6S)GlcNAcb-Sp8	10	3.74166	37.4166	40	7.11805	17.7951	3.75	1.25831	33.5548	7.75	0.5	6.45161	11.75	2.06155	17.5451
218	Fuca1-2(6S)Galb1-4GlcNAcb-Sp0	-64	5.7735	-9.0211	24	5.35413	22.3089	0.25	0.957427	382.971	4.25	0.5	11.7647	5.75	1.5	26.087
219	Fuca1-2Galb1-4(6S)GlcNAcb-Sp8	-50	14.1657	-28.3314	30.75	9.17878	29.8497	23	5.09902	22.1697	5.75	0.957427	16.6509	9	1.1547	12.83
220	Fuca1-2(6S)Galb1-4(6S)Glcb-Sp0	-87.75	19.3628	-22.0658	16.75	3.40343	20.319	5.5	3.10913	56.5296	7.75	1.70783	22.0365	13.25	0.957427	7.22586
221	Neu5Aca2-3Galb1-3GalNAca-Sp8	-114.75	23.6555	-20.6148	340	95.2295	28.0087	4	2.82843	70.7107	5	1.82574	36.5148	10.25	5.12348	49.9851
222	Neu5Aca2-3Galb1-3GalNAca-Sp14	-65.75	20.8387	-31.6938	82.5	29.2176	35.4152	5.25	1.25831	23.9677	6.25	1.5	24	5.25	2.06155	39.2677
223	GalNAcb1-4(Neu5Aca2-8Neu5Aca2-8Neu5Aca2-8Neu5Aca2-3)Galb1-4Glcb-Sp0	-64.75	28.7214	-44.3573	62	6.48074	10.4528	19.25	14.5688	75.6821	2	1.82574	91.2871	21.75	20.3039	93.3515
224	GalNAcb1-4(Neu5Aca2-8Neu5Aca2-8Neu5Aca2-3)Galb1-4Glcb-Sp0	-20.5	6.75771	-32.9644	38.75	18.9978	49.0266	7.5	3.10913	41.455	20.5	15.0222	73.2791	10.75	5.5	51.1628
225	Neu5Aca2-8Neu5Aca2-8Neu5Aca2-3Galb1-4Glcb-Sp0	-24.75	4.57347	-18.4787	82.75	30.6417	37.0293	13.75	3.40343	24.7522	-1	2.16025	-216.025	2.25	0.5	22.2222
226	GalNAcb1-4(Neu5Aca2-8Neu5Aca2-3)Galb1-4Glcb-Sp0	-14.75	7.41058	-50.2412	22	9.62635	43.7561	4.25	2.06155	48.5071	9.75	6.39661	65.6063	9.5	8.3865	88.2789
227	Neu5Aca2-8Neu5Aca2-8Neu5Aca-Sp8	-14.75	2.06155	-13.9766	97.25	29.8371	30.6808	41	10.9545	26.7182	0.5	3.10913	621.825	14.25	6.55108	45.9725
228	GalNAcb1-4(Neu5Aca2-3)Galb1-4GlcNAcb-Sp0	-65.25	6.75154	-10.3472	17.25	6.13052	35.5393	1.5	1.29099	86.0663	2.5	1.29099	51.6398	11.5	3.69685	32.1465
229	GalNAcb1-4(Neu5Aca2-3)Galb1-4GlcNAcb-Sp8	-90.25	12.3929	-13.7317	38.5	2.88675	7.49806	3	3.4641	115.47	3.25	1.5	46.1538	13.5	1.91485	14.1841
230	GalNAcb1-4(Neu5Aca2-3)Galb1-4Glcb-Sp0	-59.75	23.6837	-39.638	23.25	5.25198	22.5892	6.5	4.65475	71.6115	4.25	0.957427	22.5277	6.75	2.87228	42.5523
231	Neu5Aca2-3Galb1-3GalNAcb1-4(Neu5Aca2-3)Galb1-4Glcb-Sp0	-23	10.9848	-47.7602	27	6.97615	25.8376	7.5	2.64575	35.2767	4.25	0.957427	22.5277	1	3.91578	391.578
232	Neu5Aca2-6(Neu5Aca2-3)GalNAca-Sp8	-137	14.1421	-10.3227	5	4.89898	97.9796	24.75	7.27438	29.3915	1	0.816497	81.6497	8	4.83046	60.3807
233	Neu5Aca2-3GalNAca-Sp8	-8	2.16025	-27.0031	27	8.75595	32.4294	8.5	3.10913	36.578	4	1.41421	35.3553	4	1.41421	35.3553
234	Neu5Aca2-3GalNAcb1-4GlcNAcb-Sp0	-104.5	9.60902	-9.19524	85	15.2534	17.9452	68.5	32.3986	47.2972	2.75	3.20156	116.42	18.75	2.21736	11.8259
235	Neu5Aca2-3Galb1-3(6S)GlcNAc-Sp8	2.5	1.73205	69.282	42.75	12.4466	29.1147	242.75	69.5192	28.6382	8	2.58199	32.2749	53.5	3.69685	6.90999
236	Neu5Aca2-3Galb1-3(Fuca1-4)GlcNAcb-Sp8	-66.5	21.8251	-32.8196	28.75	9.63933	33.5281	7.25	2.06155	28.4352	-0.75	1.70783	-227.71	4.5	1.73205	38.49
237	Neu5Aca2-3Galb1-3(Fuca1-4)GlcNAcb1-3Galb1-4(Fuca1-3)GlcNAcb-Sp0	15.75	2.06155	13.0892	72.5	20.8087	28.7016	8	2.58199	32.2749	13.75	4.11299	29.9126	13.5	1.73205	12.83
238	Neu5Aca2-3Galb1-4(Neu5Aca2-3Galb1-3)GlcNAcb-Sp8	-36.25	11.471	-31.6441	60.75	7.76209	12.7771	27.25	9.53502	34.9909	2	2.16025	108.012	5.25	2.06155	39.2677
239	Neu5Aca2-3Galb1-3(6S)GalNAca-Sp8	-5.25	14.4539	-275.313	156.25	5.90903	3.78178	2	2.82843	141.421	5.75	1.5	26.087	18	6.0553	33.6406
240	Neu5Aca2-6(Neu5Aca2-3Galb1-3)GalNAca-Sp8	-102.5	9.98332	-9.73982	31.25	11.5	36.8	1.5	1.73205	115.47	1	1.41421	141.421	5.25	1.5	28.5714
241	Neu5Aca2-6(Neu5Aca2-3Galb1-3)GalNAca-Sp14	-60.5	32.4191	-53.5853	18	8.44591	46.9217	30	9.05539	30.1846	5.25	0.957427	18.2367	25.25	6.65207	26.3448
242	Neu5Aca2-3Galb-Sp8	-103	7.87401	-7.64467	44.25	25.7989	58.3026	912	258.914	28.3897	2.75	0.5	18.1818	20.5	8.42615	41.1032
243	Neu5Aca2-3Galb1-3GalNAcb1-3Gala1-4Galb1-4Glcb-Sp0	-54.25	12.816	-23.624	40	19.1659	47.9149	-0.75	5.058	-674.4	4.75	5.25198	110.568	7.25	2.21736	30.5842
244	Neu5Aca2-3Galb1-3GlcNAcb1-3Galb1-4GlcNAcb-Sp0	-39	12	-30.7692	48	40.7022	84.7962	4.75	1.25831	26.4906	-1.25	5.5	-440	0.25	0.957427	382.971
245	Fuca1-2(6S)Galb1-4Glcb-Sp0	-5.25	6.0208	-114.682	89.25	5.5	6.16246	11.25	6.34429	56.3937	4.25	2.87228	67.5831	6.5	1.73205	26.6469
246	Neu5Aca2-3Galb1-3GlcNAcb-Sp0	-3.75	11.1766	-298.043	85.75	15.9034	18.5462	17	0.816497	4.80292	17.25	1.70783	9.90044	25	3.55903	14.2361
247	Neu5Aca2-3Galb1-4(6S)GlcNAcb-Sp8	-13	5.35413	-41.1856	2399	347.84	14.4994	48335	3392.16	7.01802	258.75	38.6555	14.9393	41569.5	3844.85	9.2492
248	Neu5Aca2-3Galb1-4(Fuca1-3)(6S)GlcNAcb-Sp8	-40	11.804	-29.5099	2059.25	141.648	6.87864	40723.2	5777.67	14.1876	292.25	12.5797	4.30445	43102.8	5299.32	12.2946
249	Neu5Aca2-3Galb1-4(Fuca1-3)GlcNAcb1-3Galb1-4(Fuca1-3)GlcNAcb1-3Galb1-4(Fuca1-3)GlcNAcb-Sp0	-64	6.78233	-10.5974	113.5	17.1756	15.1327	42.25	7.22842	17.1087	20	3.4641	17.3205	44.5	11.5614	25.9807
250	Neu5Aca2-3Galb1-4(Fuca1-3)GlcNAcb-Sp0	-57.75	16.6808	-28.8845	97	16.8721	17.3939	2.5	3.31662	132.665	3.75	0.957427	25.5314	5.25	5.18813	98.8215
251	Neu5Aca2-3Galb1-4(Fuca1-3)GlcNAcb-Sp8	-110.75	10.5317	-9.50943	135.75	36.5274	26.9078	11	2.58199	23.4726	1.25	2.06155	164.924	6.75	3.40343	50.4212
252	Neu5Aca2-3Galb1-4(Fuca1-3)GlcNAcb1-3Galb-Sp8	-82.25	15.0416	-18.2877	50.5	8.66025	17.149	6	3.3665	56.1084	7.5	1.29099	17.2133	10	2.94392	29.4392
253	Neu5Aca2-3Galb1-4(Fuca1-3)GlcNAcb1-3Galb1-4GlcNAcb-Sp8	-24.5	18.43	-75.2247	153.75	3.94757	2.56753	21	6	28.5714	16	2.44949	15.3093	20.5	7.50555	36.6125
254	Neu5Aca2-3Galb1-4GlcNAcb1-3Galb1-4GlcNAcb1-3Galb1-4GlcNAcb-Sp0	-131.25	26.4622	-20.1617	243.75	27.8253	11.4155	4.25	1.5	35.2941	4.25	1.5	35.2941	1.5	0.57735	38.49
255	Neu5Aca2-3Galb1-4GlcNAcb-Sp0	-6.5	1.73205	-26.6469	264.75	34.3354	12.969	81	25.4558	31.427	12.25	2.75379	22.4799	7	4.39697	62.8138
256	Neu5Aca2-3Galb1-4GlcNAcb-Sp8	-107.25	9.56992	-8.923	844.25	78.5594	9.30523	475	23.0507	4.85277	10	4.54606	45.4606	15.5	6.45497	41.645
257	Neu5Aca2-3Galb1-4GlcNAcb1-3Galb1-4GlcNAcb-Sp0	-1.25	0.957427	-76.5942	90.25	20.662	22.8941	12.75	4.34933	34.1124	5.25	0.5	9.52381	2.5	1.73205	69.282
258	Fuca1-2Galb1-4(6S)Glcb-Sp0	-44.5	21.5639	-48.4581	68	11.9164	17.5241	8.75	4.64579	53.0947	8	0.816497	10.2062	10.5	1.29099	12.2952
259	Neu5Aca2-3Galb1-4Glcb-Sp0	0.5	1	200	177.25	70.9806	40.0455	33.25	13.7931	41.4831	10.75	2.06155	19.1772	11	2	18.1818
260	Neu5Aca2-3Galb1-4Glcb-Sp8	16	13.784	86.1503	235	22.4499	9.55317	123.75	5.5	4.44444	56	7.39369	13.203	54.75	5.56028	10.1558
261	Neu5Aca2-6GalNAca-Sp8	-22.25	4.11299	-18.4853	35.75	4.42531	12.3785	3.25	1.5	46.1538	13.25	5.96518	45.0202	21.75	2.98608	13.7291
262	Neu5Aca2-6GalNAcb1-4GlcNAcb-Sp0	-97.25	6.60177	-6.78845	40.25	10.4363	25.9287	-0.25	0.957427	-382.971	-0.75	1.5	-200	6.5	1.73205	26.6469
263	Neu5Aca2-6Galb1-4(6S)GlcNAcb-Sp8	-55	34.9571	-63.5584	26.25	2.98608	11.3755	619	61.6279	9.95604	2.75	0.957427	34.8155	31.75	5.61991	17.7005
264	Neu5Aca2-6Galb1-4GlcNAcb-Sp0	-114.5	18.6279	-16.2689	45.75	33.2603	72.7002	2.25	4.42531	196.68	3	1.82574	60.8581	11.5	3.10913	27.0359
265	Neu5Aca2-6Galb1-4GlcNAcb-Sp8	-127	44.587	-35.1079	65	8.48528	13.0543	24.5	7.59386	30.9953	2.75	2.06155	74.9656	9.25	2.21736	23.9714
266	Neu5Aca2-6Galb1-4GlcNAcb1-3Galb1-4(Fuca1-3)GlcNAcb1-3Galb1-4(Fuca1-3)GlcNAcb-Sp0	-47.75	8.99537	-18.8385	65.25	15.2179	23.3224	11.5	6.65833	57.8985	6.5	2.08167	32.0256	17	5.88784	34.6344
267	Neu5Aca2-6Galb1-4GlcNAcb1-3Galb1-4GlcNAcb-Sp0	-17.5	0.57735	-3.29914	55.25	12.4197	22.4792	13.75	4.34933	31.6315	3.25	0.5	15.3846	4.25	0.5	11.7647
268	Neu5Aca2-6Galb1-4Glcb-Sp0	-15.25	4.19325	-27.4967	68.25	12.4466	18.2367	16	4.39697	27.4811	6	2.58199	43.0331	7	0.816497	11.6642
269	Neu5Aca2-6Galb1-4Glcb-Sp8	-12.75	6.44851	-50.5766	82.25	26.7005	32.4626	16.5	1.29099	7.82421	2	4.24264	212.132	9.75	4.19325	43.0077
270	Neu5Aca2-6Galb-Sp8	-10	6.48074	-64.8074	29.75	16.5806	55.7331	14.5	1.91485	13.2059	9.25	4.03113	43.5798	19.5	8.1035	41.5564
271	Neu5Aca2-8Neu5Aca-Sp8	-35	6.37704	-18.2201	92.75	32.2942	34.8186	10	5.47723	54.7723	4	2	50	7.75	3.94757	50.9364
272	Neu5Aca2-8Neu5Aca2-3Galb1-4Glcb-Sp0	-92.75	12.1484	-13.098	11.25	2.98608	26.5429	17.25	4.5	26.087	-1.25	1.5	-120	3.25	0.957427	29.4593
273	Galb1-3(Fuca1-4)GlcNAcb1-3Galb1-3(Fuca1-4)GlcNAcb-Sp0	-45	8.90693	-19.7932	17	2.94392	17.3172	0.25	1.5	600	6.75	0.5	7.40741	10.25	2.87228	28.0223
274	Neu5Acb2-6GalNAca-Sp8	-62.25	10.751	-17.2706	26.25	2.75379	10.4906	5.5	1.73205	31.4918	5.5	1	18.1818	15.75	2.5	15.873
275	Neu5Acb2-6Galb1-4GlcNAcb-Sp8	-99.5	5.44671	-5.47408	10.5	2.38048	22.6712	4	2	50	3	0.816497	27.2166	5.25	1.70783	32.53
276	Neu5Gca2-3Galb1-3(Fuca1-4)GlcNAcb-Sp0	-57.5	7.54983	-13.1301	17.75	4.99166	28.122	3.25	1.70783	52.5485	2.75	1.25831	45.7566	4.25	1.5	35.2941
277	Neu5Gca2-3Galb1-3GlcNAcb-Sp0	-62.25	24.5951	-39.5101	33.75	10.3401	30.6372	5.75	3.30404	57.4615	17	2.16025	12.7073	33.75	2.21736	6.56994
278	Neu5Gca2-3Galb1-4(Fuca1-3)GlcNAcb-Sp0	-71.25	29.8259	-41.8609	72.75	16.9583	23.3104	20.75	8.61684	41.527	7.25	3.40343	46.9439	3	1.82574	60.8581
279	Neu5Gca2-3Galb1-4GlcNAcb-Sp0	-65.5	14.3411	-21.8948	86.25	13.9134	16.1315	24.75	8.5	34.3434	3.75	0.957427	25.5314	8.25	4.5	54.5455
280	Neu5Gca2-3Galb1-4Glcb-Sp0	-59	7.87401	-13.3458	26.75	11.4127	42.6643	9.25	2.87228	31.0517	6.25	1.5	24	5.25	5.43906	103.601
281	Neu5Gca2-6GalNAca-Sp0	-98.5	27.8628	-28.2871	27	8.83176	32.7102	7.5	2.38048	31.7397	10.75	2.21736	20.6266	13.75	1.5	10.9091
282	Neu5Gca2-6Galb1-4GlcNAcb-Sp0	-5.5	4.65475	-84.6318	23.5	8.18535	34.8313	10.25	7.45542	72.7358	6.25	2.62996	42.0793	4	1.41421	35.3553
283	Neu5Gca-Sp8	-69	11.1355	-16.1384	92.5	16.1348	17.4431	42.25	10.8128	25.5924	11.75	3.86221	32.8699	59.25	8.4212	14.213
284	Neu5Aca2-3Galb1-4GlcNAcb1-6(Galb1-3)GalNAca-Sp14	1.5	3.10913	207.275	2961.75	128.627	4.34294	107.25	12.5266	11.6798	107.25	30.9017	28.8128	19.5	5.06623	25.9807
285	Galb1-3GlcNAcb1-3Galb1-3GlcNAcb-Sp0	-72.75	7.5	-10.3093	33.5	11.5902	34.5977	10	4.24264	42.4264	11	0.816497	7.4227	23	9.5219	41.3996
286	Galb1-4(Fuca1-3)(6S)GlcNAcb-Sp0	-0.5	1.73205	-346.41	23.75	10.0457	42.2978	25.25	25.9149	102.633	3.25	2.5	76.9231	7	2.94392	42.056
287	Galb1-4(Fuca1-3)(6S)Glcb-Sp0	-36.25	4.19325	-11.5676	63.25	41.4116	65.4728	6.25	0.5	8	8.25	2.21736	26.877	8.25	3.59398	43.5634
288	Galb1-4(Fuca1-3)GlcNAcb1-3Galb1-3(Fuca1-4)GlcNAcb-Sp0	-83	22.3756	-26.9585	42.25	16.8795	39.9514	17.75	1.89297	10.6646	3.75	0.5	13.3333	5.5	1.29099	23.4726
289	Galb1-4GlcNAcb1-3Galb1-3GlcNAcb-Sp0	-70.25	6.18466	-8.80378	48.5	12.261	25.2805	15.5	8.18535	52.8087	12.75	3.40343	26.6936	14	2.82843	20.2031
290	Neu5Aca2-3Galb1-3GlcNAcb1-3Galb1-3GlcNAcb-Sp0	-192.5	4.93288	-2.56254	46.25	12.1758	26.326	19.25	3.20156	16.6315	18.25	11.3248	62.0534	17	5.22813	30.7537
291	Neu5Aca2-3Galb1-4GlcNAcb1-3Galb1-3GlcNAcb-Sp0	-117.75	12.7377	-10.8176	176	18.4029	10.4562	19	4.76095	25.0576	13.5	4.50925	33.4019	17.5	2.88675	16.4957
292	4S(3S)Galb1-4GlcNAcb-Sp0	-130.25	39.0416	-29.9744	95.5	32.2955	33.8173	30.25	12.339	40.79	14.5	1.73205	11.9452	24.5	6.45497	26.3468
293	(6S)Galb1-4(6S)GlcNAcb-Sp0	-43.25	23.5991	-54.5644	99.75	25.4738	25.5377	14.25	0.5	3.50877	15.75	2.62996	16.6981	17.5	2.64575	15.1186
294	(6P)Glcb-Sp10	35.25	19.5342	55.4161	200.75	18.4459	9.18848	43.5	9.03696	20.7746	26.25	3.94757	15.0384	44	6.0553	13.762
295	Neu5Aca2-3Galb1-4(Fuca1-3)GlcNAcb1-6(Galb1-3)GalNAca-Sp14	23	10.0995	43.9109	363.5	29.5466	8.12836	18.75	5.56028	29.6548	34.75	8.95824	25.7791	31.25	21.5774	69.0476
296	Galb1-3Galb1-4GlcNAcb-Sp8	-11.5	2.08167	-18.1014	67.25	10.3078	15.3275	9	4.24264	47.1405	12.25	1.89297	15.4528	22.5	1.73205	7.698
297	Neu5Aca2-6Galb1-4GlcNAcb1-2Mana1-6(Galb1-4GlcNAcb1-2Mana1-3)Manb1-4GlcNAcb1-4GlcNAcb-Sp12	-6	3.55903	-59.3171	47.75	26.0816	54.6212	5	1.82574	36.5148	5.75	4.85627	84.4568	18.25	17.7271	97.1348
298	Galb1-4GlcNAcb1-6(Galb1-4GlcNAcb1-3)Galb1-4GlcNAc-Sp0	-11.25	8.95824	-79.6288	38.75	11.2361	28.9964	3	1.1547	38.49	8.5	13.8684	163.158	5.75	3.0957	53.8382
299	GlcNAcb1-6(Galb1-4GlcNAcb1-3)Galb1-4GlcNAc-Sp0	-69	11.8603	-17.1888	31	8.75595	28.245	4	1.82574	45.6435	7.75	3.86221	49.835	3.5	1	28.5714
300	Galb1-4GlcNAca1-6Galb1-4GlcNAcb-Sp0	-89.5	27.0493	-30.2227	40.5	19.3993	47.8995	4	0.816497	20.4124	7.75	2.06155	26.6007	13.25	2.98608	22.5364
301	Galb1-4GlcNAcb1-6Galb1-4GlcNAcb-Sp0	-43.5	25.4886	-58.5944	61.5	45.7566	74.401	8.25	1.5	18.1818	7	2.16025	30.8607	4.75	3.20156	67.4013
302	GalNAcb1-3Galb-Sp8	-90.5	24.9065	-27.521	24.25	14.0089	57.7688	-4.25	2.06155	-48.5071	8.75	1.70783	19.518	19	10.924	57.4946
303	GlcAb1-3GlcNAcb-Sp8	-65.75	10.2103	-15.529	71	9.45163	13.3122	13.5	6.02771	44.6497	28.5	3.10913	10.9092	26	3.55903	13.6886
304	Neu5Aca2-6Galb1-4GlcNAcb1-2Mana1-6(GlcNAcb1-2Mana1-3)Manb1-4GlcNAcb1-4GlcNAcb-Sp12	-84.5	15.9269	-18.8484	77	11.6905	15.1824	8.75	4.19325	47.9228	5.75	1.25831	21.8836	11.5	1.73205	15.0613
305	GlcNAcb1-3Man-Sp10	34	9.89949	29.1162	96.25	11.8427	12.3041	35.5	7.76745	21.8802	51.25	4.34933	8.4865	44.75	3.5	7.82123
306	GlcNAcb1-4GlcNAcb-Sp10	-75	36.037	-48.0494	49.75	5.12348	10.2984	5.75	3.40343	59.1901	3.75	4.34933	115.982	5.5	5.97216	108.585
307	GlcNAcb1-4GlcNAcb-Sp12	1	2.94392	294.392	39.25	5.12348	13.0534	13.75	6.18466	44.9793	9	2.58199	28.6888	13.25	3.86221	29.1488
308	MurNAcb1-4GlcNAcb-Sp10	-63	30.2765	-48.0579	56.5	33.67	59.5929	8.5	2.38048	28.0056	7.75	0.957427	12.3539	20.5	5.44671	26.5693
309	Mana1-6Manb-Sp10	3.5	1.73205	49.4872	37.75	16.7008	44.2405	4.25	2.75379	64.7949	5.75	0.957427	16.6509	7.75	3.20156	41.3105
310	Mana1-6(Mana1-3)Mana1-6(Mana1-3)Manb-Sp10	-39.25	10.5633	-26.9129	74.25	32.7656	44.1287	6.75	0.957427	14.1841	3	2	66.6667	2.75	1.25831	45.7566
311	Mana1-2Mana1-6(Mana1-3)Mana1-6(Mana1-2Mana1-2Mana1-3)Mana-Sp9	-96	11.8603	-12.3545	40	18.9561	47.3902	17	4.69042	27.5907	5	0.816497	16.3299	6.5	2.51661	38.7171
312	Mana1-2Mana1-6(Mana1-2Mana1-3)Mana1-6(Mana1-2Mana1-2Mana1-3)Mana-Sp9	-16.5	6.55744	-39.7421	87	6.37704	7.32993	43.75	3.30404	7.55209	35.75	3.94757	11.0422	46.5	4.3589	9.37398
313	Neu5Aca2-3Galb1-4GlcNAcb1-6(Neu5Aca2-3Galb1-3)GalNAca-Sp14	-167.25	17.7271	-10.5992	45539.8	9313.4	20.4511	2053.5	227.494	11.0784	31297.5	4977.9	15.9051	173.25	33.7972	19.5078
314	Neu5Aca2-6Galb1-4GlcNAcb1-2Mana1-6(Neu5Aca2-3Galb1-4GlcNAcb1-2Mana1-3)Manb1-4GlcNAcb1-4GlcNAcb-Sp12	-109.75	10.3401	-9.42146	227.75	51.5841	22.6494	25.75	4.34933	16.8906	15.5	6.80686	43.9152	21.25	7.36546	34.661
315	Galb1-4GlcNAcb1-2Mana1-6(Neu5Aca2-6Galb1-4GlcNAcb1-2Mana1-3)Manb1-4GlcNAcb1-4GlcNAcb-Sp12	-155.25	75.6632	-48.7363	40.5	9.03696	22.3135	3	2.16025	72.0082	2	1.82574	91.2871	5.75	7.54431	131.205
316	Neu5Aca2-8Neu5Acb-Sp17	-44.25	7.80491	-17.6382	99.75	17.9141	17.959	30	9.76388	32.5463	9	3.55903	39.5447	7.25	2.98608	41.1873
317	Neu5Aca2-8Neu5Aca2-8Neu5Acb-Sp8	-16.25	3.30404	-20.3325	15.75	6.13052	38.924	5.75	3.0957	53.8382	2	0.816497	40.8248	2.5	1.29099	51.6398
318	Neu5Gcb2-6Galb1-4GlcNAc-Sp8	-6	9.4163	-156.938	48.5	19.0875	39.3557	8.75	4.272	48.8229	9.25	3.86221	41.7536	9.75	3.77492	38.7171
319	Galb1-3GlcNAcb1-2Mana1-6(Galb1-3GlcNAcb1-2Mana1-3)Manb1-4GlcNAcb1-4GlcNAcb-Sp19	13.5	3	22.2222	29.75	15.0416	50.56	13.75	2.21736	16.1262	13.25	0.957427	7.22586	34.75	12.842	36.9554
320	Neu5Aca2-3Galb1-4GlcNAcb1-2Mana1-6(Neu5Aca2-3Galb1-4GlcNAcb1-2Mana1-3)Manb1-4GlcNAcb1-4GlcNAcb-Sp12	-16.25	2.75379	-16.9464	143.75	92.3485	64.2425	3	0.816497	27.2166	10.25	2.62996	25.6581	1.75	2.06155	117.803
321	Neu5Aca2-3Galb1-4GlcNAcb1-2Mana1-6(Neu5Aca2-6Galb1-4GlcNAcb1-2Mana1-3)Manb1-4GlcNAcb1-4GlcNAcb-Sp12	-62.5	19.0875	-30.54	180.25	21.093	11.7021	6	2	33.3333	3.25	1.5	46.1538	4.75	1.89297	39.852
322	Galb1-4(Fuca1-3)GlcNAcb1-2Mana1-6(Galb1-4(Fuca1-3)GlcNAcb1-2Mana1-3)Manb1-4GlcNAcb1-4GlcNAcb-Sp20	-99.75	23.9635	-24.0236	41.5	18.8591	45.4437	0.75	1.70783	227.71	5	0.816497	16.3299	11.25	1.70783	15.1807
323	Neu5,9Ac2a2-3Galb1-3GlcNAcb-Sp0	-69	25.6515	-37.1761	120.75	43.2078	35.7829	26.75	7.27438	27.194	20	3.3665	16.8325	26.25	5.67891	21.6339
324	Neu5Aca2-6Galb1-4GlcNAcb1-3Galb1-3GlcNAcb-Sp0	-55.25	7.76209	-14.049	46.25	9.67385	20.9164	17.5	11	62.8571	18	2.16025	12.0014	24.5	7.50555	30.6349
325	Neu5Aca2-3Galb1-3(Fuca1-4)GlcNAcb1-3Galb1-3(Fuca1-4)GlcNAcb-Sp0	-142.25	16.8795	-11.8661	61.25	5.25198	8.57467	7.5	8.5049	113.399	7.5	1.29099	17.2133	10.25	4.5	43.9024
326	Neu5Aca2-6Galb1-4GlcNAcb1-3Galb1-4GlcNAcb1-3Galb1-4GlcNAcb-Sp0	-90.5	24.7992	-27.4024	26.25	6.13052	23.3544	4.25	2.21736	52.1731	2.75	2.87228	104.447	4.25	1.5	35.2941
327	Gala1-4Galb1-4GlcNAcb1-3Galb1-4Glcb-Sp0	-48.25	23.7259	-49.1728	60.5	6.55744	10.8387	5	4.54606	90.9212	10.75	1.5	13.9535	8	2.16025	27.0031
328	GalNAcb1-3Gala1-4Galb1-4GlcNAcb1-3Galb1-4Glcb-Sp0	6.75	7.67572	113.714	39.75	14.975	37.6729	15.5	2.64575	17.0694	17.75	4.78714	26.9698	21	10.924	52.019
329	GalNAca1-3(Fuca1-2)Galb1-4GlcNAcb1-3Galb1-4GlcNAcb-Sp0	-87.5	16.1142	-18.4162	64.5	36.4646	56.5343	0.75	0.957427	127.657	-3.25	5.25198	-161.6	1.5	1.91485	127.657
330	GalNAca1-3(Fuca1-2)Galb1-4GlcNAcb1-3Galb1-4GlcNAcb1-3Galb1-4GlcNAcb-Sp0	-1	2.70801	-270.801	27.25	16.4595	60.402	26.25	37.7569	143.836	1.25	1.25831	100.664	7.5	5.19615	69.282
331	Neu5Aca2-3Galb1-4(Fuca1-3)GlcNAcb1-6(Neu5Aca2-3Galb1-3)GalNAc-Sp14	-39.75	13.7689	-34.6388	27641.8	2494.19	9.02327	1083.5	136.783	12.6242	20101.2	4884.17	24.2979	111.5	41.0081	36.7786
332	GlcNAca1-4Galb1-4GlcNAcb1-3Galb1-4GlcNAcb1-3Galb1-4GlcNAcb-Sp0	-108.25	19.8725	-18.358	22.5	10.4083	46.2592	9	1.63299	18.1444	1	2.44949	244.949	1.75	2.5	142.857
333	GlcNAca1-4Galb1-4GlcNAcb-Sp0	-90.5	20.4042	-22.5461	19.5	7.68115	39.3905	6.75	0.5	7.40741	5.25	0.5	9.52381	6	2.16025	36.0041
334	GlcNAca1-4Galb1-3GlcNAcb-Sp0	-106	10.8321	-10.2189	18.5	6.60808	35.7193	9.75	5.67891	58.2452	9.5	1.29099	13.5894	11	2.44949	22.2681
335	GlcNAca1-4Galb1-4GlcNAcb1-3Galb1-4Glcb-Sp0	-56.5	9.14695	-16.1893	47.25	18.2094	38.5385	8.5	2.64575	31.1265	4.75	0.957427	20.1564	6.25	4.03113	64.4981
336	GlcNAca1-4Galb1-4GlcNAcb1-3Galb1-4(Fuca1-3)GlcNAcb1-3Galb1-4(Fuca1-3)GlcNAcb-Sp0	-94.5	15.5885	-16.4957	231	129.73	56.1604	38.5	11.4455	29.7286	17.25	2.62996	15.2461	51.75	10.5	20.2899
337	GlcNAca1-4Galb1-4GlcNAcb1-3Galb1-4GlcNAcb-Sp0	-64.25	14.3846	-22.3885	25.25	11.3248	44.8505	6.25	1.70783	27.3252	6	0.816497	13.6083	8	4.83046	60.3807
338	GlcNAca1-4Galb1-3GalNAc-Sp14	-102	40.0083	-39.2239	58.25	18.3916	31.5735	12	3.55903	29.6586	7.25	1.89297	26.1099	7.25	2.62996	36.2753
339	Neu5Aca2-6Galb1-4GlcNAcb1-2Mana1-6(Mana1-3)Manb1-4GlcNAcb1-4GlcNAc-Sp12	-18.5	5.91608	-31.9788	38	14.0238	36.9047	4.75	0.957427	20.1564	3.5	0.57735	16.4957	19.25	31.1809	161.979
340	Mana1-6(Neu5Aca2-6Galb1-4GlcNAcb1-2Mana1-3)Manb1-4GlcNAcb1-4GlcNAc-Sp12	-8.75	1.70783	-19.518	67.25	19.1377	28.4575	3	0.816497	27.2166	2.25	2.06155	91.6246	2.75	0.957427	34.8155
341	Neu5Aca2-6Galb1-4GlcNAcb1-2Mana1-6Manb1-4GlcNAcb1-4GlcNAc-Sp12	-6.75	8.01561	-118.75	21.5	9.14695	42.5439	4.75	0.957427	20.1564	2	0.816497	40.8248	4.25	1.89297	44.5405
342	Neu5Aca2-6Galb1-4GlcNAcb1-2Mana1-3Manb1-4GlcNAcb1-4GlcNAc-Sp12	-4.75	4.19325	-88.2789	83	31.1448	37.5239	2.75	3.40343	123.761	0.25	3.86221	1544.88	4.75	0.957427	20.1564
343	Galb1-4GlcNAcb1-2Mana1-3Manb1-4GlcNAcb1-4GlcNAc-Sp12	-33.5	24.173	-72.1582	42.5	13.1022	30.8286	9.25	2.75379	29.7707	8	1.41421	17.6777	42.5	26.4512	62.2381
344	Galb1-4GlcNAcb1-2Mana1-6Manb1-4GlcNAcb1-4GlcNAc-Sp12	-88	27.4105	-31.1483	66	21.9545	33.2644	4	1.82574	45.6435	5	1.82574	36.5148	10.25	8.46069	82.5434
345	Mana1-6(Galb1-4GlcNAcb1-2Mana1-3)Manb1-4GlcNAcb1-4GlcNAcb-Sp12	-73.5	27.3922	-37.2683	28.75	10.8128	37.6097	20.75	10.6888	51.5122	5.5	1.91485	34.8155	13.75	4.57347	33.2616
346	GlcNAcb1-2Mana1-6(GlcNAcb1-2Mana1-3)Manb1-4GlcNAcb1-4(Fuca1-6)GlcNAcb-Sp22	-156.25	42.6018	-27.2652	121.5	10.4083	8.56653	-0.5	1.29099	-258.199	10.5	4.04145	38.49	17.25	4.5	26.087
347	Galb1-4GlcNAcb1-2Mana1-6(Galb1-4GlcNAcb1-2Mana1-3)Manb1-4GlcNAcb1-4(Fuca1-6)GlcNAcb-Sp22	-88.25	15.5858	-17.6609	15.5	5.19615	33.5236	10.75	6.70199	62.3441	9.75	3.0957	31.7507	1	2.58199	258.199
348	Galb1-3GlcNAcb1-2Mana1-6(Galb1-3GlcNAcb1-2Mana1-3)Manb1-4GlcNAcb1-4(Fuca1-6)GlcNAcb-Sp22	-148	21.3698	-14.439	50.5	26.6646	52.8012	1.25	2.36291	189.033	14.5	10.9697	75.6528	6.75	6.70199	99.2887
349	(6S)GlcNAcb1-3Galb1-4GlcNAcb-Sp0	-97	39.4377	-40.6574	28.5	12.7932	44.8885	2	1.41421	70.7107	4.5	2.08167	46.2592	2.25	1.70783	75.9033
350	KDNa2-3Galb1-4(Fuca1-3)GlcNAc-Sp0	-72.75	27.5121	-37.8173	67.25	56.7237	84.3476	5	3.3665	67.33	11.75	4.42531	37.6622	11	4.08248	37.1135
351	KDNa2-6Galb1-4GlcNAc-Sp0	-17	8.04156	-47.3033	22.25	24.1437	108.511	5	3.74166	74.8331	1.75	3.77492	215.71	1	2	200
352	KDNa2-3Galb1-4Glc-Sp0	-73.5	6.60808	-8.99058	61.25	40.4341	66.0149	2.75	2.75379	100.138	7.75	2.21736	28.611	13	1.63299	12.5615
353	KDNa2-3Galb1-3GalNAca-Sp14	-1.75	3.30404	-188.802	36	31.6754	87.9873	4	1.41421	35.3553	1.5	3.87298	258.199	10.5	4.93288	46.9798
354	Fuca1-2Galb1-3GlcNAcb1-2Mana1-6(Fuca1-2Galb1-3GlcNAcb1-2Mana1-3)Manb1-4GlcNAcb1-4GlcNAcb-Sp20	-73.25	19.3628	-26.4338	25.75	25.5783	99.3332	8.5	1.29099	15.1882	7	4.69042	67.0059	31.5	22.6936	72.0432
355	Fuca1-2Galb1-4GlcNAcb1-2Mana1-6(Fuca1-2Galb1-4GlcNAcb1-2Mana1-3)Manb1-4GlcNAcb1-4GlcNAcb-Sp20	-156.75	22.5	-14.3541	38	13.3666	35.1753	19.25	10.5317	54.7101	6.75	1.5	22.2222	21.25	8.18026	38.4953
356	Fuca1-2Galb1-4(Fuca1-3)GlcNAcb1-2Mana1-6(Fuca1-2Galb1-4(Fuca1-3)GlcNAcb1-2Mana1-3)Manb1-4GlcNAcb1-4GlcNAb-Sp20	-82.75	25.4346	-30.7366	29	5.59762	19.3021	16.25	8.09835	49.836	10.75	4.11299	38.2603	13.25	3.30404	24.9361
357	Gala1-3Galb1-4GlcNAcb1-2Mana1-6(Gala1-3Galb1-4GlcNAcb1-2Mana1-3)Manb1-4GlcNAcb1-4GlcNAcb-Sp20	-70.25	21.6545	-30.8249	10	13.7113	137.113	8.75	4.19325	47.9228	4.5	1.73205	38.49	109.25	139.639	127.816
358	Galb1-4GlcNAcb1-2Mana1-6(Mana1-3)Manb1-4GlcNAcb1-4GlcNAcb-Sp12	-45.75	12.0934	-26.4336	64.5	3.10913	4.82035	8	5.59762	69.9702	5.75	4.85627	84.4568	9	1.82574	20.286
359	Fuca1-4(Galb1-3)GlcNAcb1-2Mana1-6(Fuca1-4(Galb1-3)GlcNAcb1-2Mana1-3)Manb1-4GlcNAcb1-4(Fuca1-6)GlcNAcb-Sp22	-105.25	23.0416	-21.8923	110	29.4732	26.7938	19.25	5.7373	29.8042	18.75	1.70783	9.1084	28.75	4.5	15.6522
360	Neu5Aca2-6GlcNAcb1-4GlcNAc-Sp21	-95.25	29.2047	-30.6611	33.75	9.53502	28.2519	3.75	3.0957	82.5519	5.25	0.957427	18.2367	5	1.41421	28.2843
361	Neu5Aca2-6GlcNAcb1-4GlcNAcb1-4GlcNAc-Sp21	-102.75	24.7167	-24.0552	28	8.83176	31.542	7.5	2.08167	27.7555	-0.5	0.57735	-115.47	4.75	2.62996	55.3675
362	Galb1-4(Fuca1-3)GlcNAcb1-6(Fuca1-2Galb1-4GlcNAcb1-3)Galb1-4Glc-Sp21	-27.25	8.61684	-31.6214	7.75	0.5	6.45161	3.5	0.57735	16.4957	3.25	0.957427	29.4593	4.25	2.06155	48.5071
363	Galb1-4GlcNAcb1-2Mana1-6(Galb1-4GlcNAcb1-4(Galb1-4GlcNAcb1-2)Mana1-3)Manb1-4GlcNAcb1-4GlcNAc-Sp21	-21.75	5.90903	-27.168	61.5	27.258	44.322	2	0.816497	40.8248	-2	3.65148	-182.574	3	0.816497	27.2166
364	GalNAca1-3(Fuca1-2)Galb1-4GlcNAcb1-2Mana1-6(GalNAca1-3(Fuca1-2)Galb1-4GlcNAcb1-2Mana1-3)Manb1-4GlcNAcb1-4GlcNAcb-Sp20	-5.5	3.31662	-60.3023	10	1.82574	18.2574	5.5	3.10913	56.5296	6.5	1.91485	29.4593	14	16.1452	115.323
365	Gala1-3(Fuca1-2)Galb1-4GlcNAcb1-2Mana1-6(Gala1-3(Fuca1-2)Galb1-4GlcNAcb1-2Mana1-3)Manb1-4GlcNAcb1-4GlcNAcb-Sp20	-7.25	4.03113	-55.6018	118	58.8614	49.8826	4.25	2.06155	48.5071	1.5	4.20317	280.212	8.75	1.70783	19.518
366	Gala1-3Galb1-4(Fuca1-3)GlcNAcb1-2Mana1-6(Gala1-3Galb1-4(Fuca1-3)GlcNAcb1-2Mana1-3)Manb1-4GlcNAcb1-4GlcNAcb-Sp20	2.5	5.8023	232.092	16	8.40635	52.5397	7.5	3.69685	49.2913	9.75	2.98608	30.6264	45.75	29.5452	64.5796
367	GalNAca1-3(Fuca1-2)Galb1-3GlcNAcb1-2Mana1-6(GalNAca1-3(Fuca1-2)Galb1-3GlcNAcb1-2Mana1-3)Manb1-4GlcNAcb1-4GlcNAcb-Sp20	-11	2.94392	-26.7629	28.5	7.85281	27.5537	3	2.70801	90.2671	3.25	2.06155	63.4324	7.25	2.21736	30.5842
368	Galα1-3(Fucα1-2)Galβ1-3GlcNAcβ1-2Manα1-6(Galα1-3(Fucα1-2)Galβ1-3GlcNAcβ1-2Manα1-3)Manβ1-4GlcNAcβ1-4GlcNAcβ-Sp20	-26.25	15.7771	-60.1032	34	29.4958	86.7522	4.75	1.5	31.5789	8.25	0.5	6.06061	11	2.94392	26.7629
369	Fuca1-4(Fuca1-2Galb1-3)GlcNAcb1-2Mana1-3(Fuca1-4(Fuca1-2Galb1-3)GlcNAcb1-2Mana1-3)Manb1-4GlcNAcb1-4GlcNAcb-Sp19	-56.75	21.4379	-37.776	17.5	14.8436	84.8207	2.5	2.51661	100.664	6	0	0	12.75	3.59398	28.1881
370	Neu5Aca2-3Galb1-4GlcNAcb1-3GalNAc-Sp14	-68.5	10.1489	-14.8159	145	27.117	18.7014	9.75	3.20156	32.8365	2.75	2.21736	80.6311	5.75	1.25831	21.8836
371	Neu5Aca2-6Galb1-4GlcNAcb1-3GalNAc-Sp14	-110.25	16.0909	-14.5949	31.75	11.8708	37.3884	56.75	21.3288	37.5837	1.5	1.29099	86.0663	17.75	7.88987	44.45
372	Neu5Aca2-3Galb1-4(Fuca1-3)GlcNAcb1-3GalNAca-Sp14	-59.75	5.85235	-9.79473	112.75	39.178	34.7477	34.25	10.5633	30.8418	22.25	4.19325	18.8461	21.5	2.88675	13.4268
373	GalNAcb1-4GlcNAcb1-2Mana1-6(GalNAcb1-4GlcNAcb1-2Mana1-3)Manb1-4GlcNAcb1-4GlcNAc-Sp12	1386.25	174.792	12.609	1017	24.4677	2.40587	146	36.0832	24.7145	66.5	4.3589	6.55474	226	34.419	15.2296
374	Galb1-3GalNAca1-3(Fuca1-2)Galb1-4Glc-Sp0	-38.5	23.2307	-60.3396	90.5	10.083	11.1414	22.25	2.98608	13.4206	23.75	7.22842	30.4354	23	8.98146	39.0498
375	Galb1-3GalNAca1-3(Fuca1-2)Galb1-4GlcNAc-Sp0	-74.75	39.618	-53.0006	69.75	13.326	19.1054	16.5	2.64575	16.0349	19	0.816497	4.29735	18.5	2.88675	15.6041
376	Galb1-3GlcNAcb1-3Galb1-4GlcNAcb1-6(Galb1-3GlcNAcb1-3)Galb1-4Glcb-Sp0	2.5	1	40	24.5	12.3962	50.5969	5.75	2.75379	47.8919	7.75	6.18466	79.802	8.25	6.94622	84.1966
377	Galb1-4(Fuca1-3)GlcNAcb1-6(Galb1-3GlcNAcb1-3)Galb1-4Glc-Sp21	-102	30.6268	-30.0263	30.75	14.7733	48.0432	4	1.82574	45.6435	-8.5	5.68624	-66.8969	2.5	1.91485	76.5942
378	Galb1-4GlcNAcb1-6(Fuca1-4(Fuca1-2Galb1-3)GlcNAcb1-3)Galb1-4Glc-Sp21	-91.5	11.619	-12.6983	7.25	8.13941	112.268	3.25	2.98608	91.8793	2.25	0.5	22.2222	2.25	1.89297	84.132
379	Galb1-4(Fuca1-3)GlcNAcb1-6(Fuca1-4(Fuca1-2Galb1-3)GlcNAcb1-3)Galb1-4Glc-Sp21	-63.25	15.7771	-24.944	13.25	12.7377	96.1339	2.5	1.29099	51.6398	5.25	0.957427	18.2367	6.75	1.5	22.2222
380	Galb1-3GlcNAcb1-3Galb1-4(Fuca1-3)GlcNAcb1-6(Galb1-3GlcNAcb1-3)Galb1-4Glc-Sp21	-43.5	15.843	-36.4206	62.75	11.0567	17.6202	3.25	4.11299	126.553	-0.5	5.32291	-1064.58	3.5	1.73205	49.4872
381	Galb1-4GlcNAcb1-6(Galb1-4GlcNAcb1-2)Mana1-6(Galb1-4GlcNAcb1-4(Galb1-4GlcNAcb1-2)Mana1-3)Manb1-4GlcNAcb1-4GlcNAcb-Sp21	-61.5	23.0579	-37.4925	61.75	16.0078	25.9236	3.5	2.88675	82.4786	0.75	1.70783	227.71	13.25	12.1209	91.4786
382	GlcNAcb1-2Mana1-6(GlcNAcb1-4(GlcNAcb1-2)Mana1-3)Manb1-4GlcNAcb1-4GlcNAc-Sp21	-105.5	31.2036	-29.5769	3.5	3.31662	94.7607	10.25	0.957427	9.34075	-4.5	1.73205	-38.49	-2.5	1.73205	-69.282
383	Fuca1-2Galb1-3GalNAca1-3(Fuca1-2)Galb1-4Glcb-Sp0	-56.25	10.3722	-18.4395	57.5	5.25991	9.14767	17	4.96655	29.215	11.5	1.29099	11.226	16.75	3.68556	22.0033
384	Fuca1-2Galb1-3GalNAca1-3(Fuca1-2)Galb1-4GlcNAcb-Sp0	-84.5	46.5439	-55.0815	117.75	82.8749	70.3821	17.5	5.74456	32.8261	6.5	13.0767	201.18	0	1.41421	#DIV/0!
385	Galb1-3GlcNAcb1-3GalNAca-Sp14	-102.75	22.8236	-22.2127	35	15.5991	44.569	5.25	4.5	85.7143	12	5.47723	45.6435	17	10.7083	62.9897
386	GalNAcb1-4(Neu5Aca2-3)Galb1-4GlcNAcb1-3GalNAca-Sp14	-109.25	13.8173	-12.6474	67	15.1877	22.6682	3.75	4.34933	115.982	5.75	6.23832	108.493	-1.5	1	-66.6667
387	GalNAca1-3(Fuca1-2)Galb1-3GalNAca1-3(Fuca1-2)Galb1-4GlcNAcb-Sp0	-17.75	2.21736	-12.4921	95.75	49.0128	51.1883	7.5	1.29099	17.2133	-0.5	5.56776	-1113.55	7.75	2.21736	28.611
388	Gala1-3Galb1-3GlcNAcb1-2Mana1-6(Gala1-3Galb1-3GlcNAcb1-2Mana1-3)Manb1-4GlcNAcb1-4GlcNAc-Sp19	-0.25	8.53913	-3415.65	73.25	12.0934	16.5097	12.5	1.29099	10.328	3.25	3.86221	118.837	10.75	4.34933	40.4589
389	Gala1-3Galb1-3(Fuca1-4)GlcNAcb1-2Mana1-6(Gala1-3Galb1-3(Fuca1-4)GlcNAcb1-2Mana1-3)Manb1-4GlcNAcb1-4GlcNAc-Sp19	49.5	12.2338	24.7148	152.25	15.756	10.3487	18.5	4.20317	22.7199	19	7.87401	41.4421	39.75	10.7819	27.1244
390	GlcNAcb1-2Mana1-6(Galb1-4GlcNAcb1-2Mana1-3)Manb1-4GlcNAcb1-4GlcNAc-Sp12	-26	14.4453	-55.5588	32.5	6.45497	19.8615	2.5	2.38048	95.219	-1.5	1.91485	-127.657	2.25	1.5	66.6667
391	Galb1-4GlcNAcb1-2Mana1-6(GlcNAcb1-2Mana1-3)Manb1-4GlcNAcb1-4GlcNAc-Sp12	-46.5	15.438	-33.2001	24.5	9.98332	40.7482	1.25	0.957427	76.5942	1.5	1.73205	115.47	7.5	2.38048	31.7397
392	Neu5Aca2-3Galb1-3GlcNAcb1-3GalNAca-Sp14	-72.75	31.7109	-43.5889	20.75	1.89297	9.12274	1.75	1.89297	108.17	1.25	0.957427	76.5942	1.5	1.91485	127.657
393	Fuca1-2Galb1-4GlcNAcb1-3GalNAca-Sp14	-34	26.2805	-77.2957	28.25	8.46069	29.9494	2.5	2.88675	115.47	4.75	0.957427	20.1564	7.5	2.38048	31.7397
394	Galb1-4(Fuca1-3)GlcNAcb1-3GalNAca-Sp14	-113	26.2425	-23.2234	26.75	9.74252	36.4206	2.5	1.29099	51.6398	4	2.70801	67.7003	7.5	4.12311	54.9747
395	GalNAca1-3GalNAcb1-3Gala1-4Galb1-4GlcNAcb-Sp0	-39	28.1425	-72.1602	48	19.8997	41.4578	16.75	6.0208	35.9451	21.5	4.93288	22.9436	11.5	4.50925	39.2109
396	Gala1-4Galb1-3GlcNAcb1-2Mana1-6(Gala1-4Galb1-3GlcNAcb1-2Mana1-3)Manb1-4GlcNAcb1-4GlcNAcb-Sp19	-37.25	29.904	-80.2792	83.75	12.3119	14.7008	6.25	4.99166	79.8666	21.25	2.62996	12.3763	37.5	16.6633	44.4356
397	Gala1-4Galb1-4GlcNAcb1-2Mana1-6(Gala1-4Galb1-4GlcNAcb1-2Mana1-3)Manb1-4GlcNAcb1-4GlcNAcb-Sp24	11.5	15.0222	130.628	93.5	10.2794	10.994	39.5	34.6266	87.6622	19	3.16228	16.6436	20.5	5.44671	26.5693
398	Gala1-3Galb1-4GlcNAcb1-3GalNAca-Sp14	-93.75	12.5532	-13.3901	49	18.0739	36.8856	14.25	13.1244	92.1011	6.5	2.88675	44.4116	5.75	4.64579	80.7963
399	Galb1-3GlcNAcb1-6Galb1-4GlcNAcb-Sp0	12.75	7.5	58.8235	57	3.55903	6.24391	30.5	7	22.9508	31	5.35413	17.2714	39.5	4.79583	12.1413
400	Galb1-3GlcNAca1-6Galb1-4GlcNAcb-Sp0	-78.25	38.4827	-49.1791	69.75	5.31507	7.62018	11.75	4.99166	42.4822	15.25	3.40343	22.3176	14.75	4.19325	28.4288
401	GalNAcb1-3Gala1-6Galb1-4Glcb-Sp8	-79.25	21.36	-26.9527	5.5	11.7331	213.33	0.75	1.5	200	0.5	2.64575	529.15	6.75	5.56028	82.3745
402	Gala1-3(Fuca1-2)Galb1-4(Fuca1-3)Glcb-Sp21	-75.75	19.5853	-25.8552	17.75	15.6285	88.0479	3.25	3.86221	118.837	3.25	1.70783	52.5485	4.75	4.42531	93.1643
403	Galb1-4GlcNAcb1-6(Neu5Aca2-6Galb1-3GlcNAcb1-3)Galb1-4Glc-Sp21	-51	43.3974	-85.0929	33.5	13.6748	40.8203	1	2.16025	216.025	1	2.70801	270.801	5.25	3.30404	62.9341
404	Galb1-3GalNAcb1-4(Neu5Aca2-8Neu5Aca2-3)Galb1-4Glcb-Sp0	-64	6.733	-10.5203	71.25	43.7369	61.3851	-0.75	0.957427	-127.657	10.25	2.62996	25.6581	14.25	2.87228	20.1564
405	Neu5Aca2-3Galb1-3GalNAcb1-4(Neu5Aca2-8Neu5Aca2-3)Galb1-4Glcb-Sp0	-85	10.0333	-11.8039	17.5	5.91608	33.8062	12.25	8.4212	68.7445	3.25	3.40343	104.721	5.75	1.5	26.087
406	Gala1-3(Fuca1-2)Galb1-4GlcNAcb1-3GalNAca-Sp14	-91.5	23.1733	-25.326	25	3.74166	14.9666	11.5	4.50925	39.2109	-0.25	2.62996	-1051.98	6.5	5.44671	83.7956
407	GalNAca1-3(Fuca1-2)Galb1-4GlcNAcb1-3GalNAca-Sp14	-125.5	24.6779	-19.6637	32.25	28.5467	88.517	0.25	3.30404	1321.62	-12.5	3.51188	-28.0951	-1.25	0.957427	-76.5942
408	GalNAca1-3GalNAcb1-3Gala1-4Galb1-4Glcb-Sp0	-89.5	20.5345	-22.9436	30.75	15.3921	50.0556	6	1.41421	23.5702	9.25	2.62996	28.432	15.75	9.56992	60.7614
409	Fuca1-2Galb1-4(Fuca1-3)GlcNAcb1-3GalNAca-Sp14	-181.5	22.7523	-12.5357	89	26.5456	29.8265	3.5	2.38048	68.0136	3.25	3.86221	118.837	20	6.0553	30.2765
410	Gala1-3(Fuca1-2)Galb1-4(Fuca1-3)GlcNAcb1-3GalNAc-Sp14	8	24.1523	301.904	97.5	15.1548	15.5433	7.75	2.06155	26.6007	2.25	4.19325	186.367	8.75	3.0957	35.3794
411	GalNAca1-3(Fuca1-2)Galb1-4(Fuca1-3)GlcNAcb1-3GalNAc-Sp14	5.75	5.7373	99.7792	91.5	12.6623	13.8386	15	4.69042	31.2694	4.75	4.272	89.9369	9.75	11.8708	121.752
412	Galb1-4(Fuca1-3)GlcNAcb1-2Mana1-6(Galb1-4(Fuca1-3)GlcNAcb1-2Mana1-3)Manb1-4GlcNAcb1-4(Fuca1-6)GlcNAcb-Sp22	-15.75	12.2304	-77.6535	77.75	46.8926	60.312	7	1.41421	20.2031	19	9.0185	47.4658	23.25	10.7199	46.1072
413	Fuca1-2Galb1-4GlcNAcb1-2Mana1-6(Fuca1-2Galb1-4GlcNAcb1-2Mana1-3)Manb1-4GlcNAcb1-4(Fuca1-6)GlcNAcb-Sp22	17.25	33.9841	197.009	22.25	13.4505	60.4518	13.25	5.12348	38.6677	8	1.41421	17.6777	24.5	1.73205	7.0696
414	GlcNAcb1-2(GlcNAcb1-6)Mana1-6(GlcNAcb1-2Mana1-3)Manb1-4GlcNAcb1-4GlcNAcb-Sp19	-58	18.1292	-31.2572	31.5	2.88675	9.16429	3	1.41421	47.1405	5.75	1.89297	32.9212	13.25	5.31507	40.1138
415	Fuca1-2Galb1-3GlcNAcb1-3GalNAc-Sp14	-36.5	20.664	-56.6136	27	10.3923	38.49	2.25	2.62996	116.887	9	0.816497	9.07218	12.5	5.06623	40.5298
416	Gala1-3(Fuca1-2)Galb1-3GlcNAcb1-3GalNAc-Sp14	-100.25	12.0104	-11.9805	15.5	15.885	102.484	-0.5	3	-600	0	1.63299	#DIV/0!	4	5.35413	133.853
417	GalNAca1-3(Fuca1-2)Galb1-3GlcNAcb1-3GalNAc-Sp14	-20.5	5.8023	-28.3039	39.25	7.22842	18.4163	1.5	1	66.6667	7.5	2.08167	27.7555	7.25	1.5	20.6897
418	Gala1-3Galb1-3GlcNAcb1-3GalNAc-Sp14	-115.25	24.1437	-20.949	25.75	5.7373	22.2808	0.25	2.62996	1051.98	1	4.69042	469.042	3.5	3.41565	97.59
419	Fuca1-2Galb1-3GlcNAcb1-2Mana1-6(Fuca1-2Galb1-3GlcNAcb1-2Mana1-3)Manb1-4GlcNAcb1-4(Fuca1-6)GlcNAcb-Sp22	-51.5	18.5742	-36.0664	43.25	8.4212	19.471	13	4.32049	33.2346	14	2	14.2857	14.75	1.70783	11.5785
420	Gala1-3(Fuca1-2)Galb1-4GlcNAcb1-2Mana1-6(Gala1-3(Fuca1-2)Galb1-4GlcNAcb1-2Mana1-3)Manb1-4GlcNAcb1-4(Fuca1-6)GlcNAcb-Sp22	-65.5	29.8273	-45.5378	47.5	44.0038	92.6396	0	2.94392	#DIV/0!	7.5	1.29099	17.2133	11	1.41421	12.8565
421	Galb1-3GlcNAcb1-6(Galb1-3GlcNAcb1-2)Mana1-6(Galb1-3GlcNAcb1-2Mana1-3)Manb1-4GlcNAcb1-4GlcNAcb-Sp19	-37	31.9687	-86.402	67.75	25.3821	37.4643	21	14.8324	70.6305	22.75	12.2848	53.9992	36.75	27.8134	75.6826
422	Galb1-4GlcNAcb1-6(Fuca1-2Galb1-3GlcNAcb1-3)Galb1-4Glc-Sp21	-136.5	19.3477	-14.1741	60	5.41603	9.02671	-1.5	4.50925	-300.617	-0.5	2.38048	-476.095	1.25	3.59398	287.518
423	Fuca1-3GlcNAcb1-6(Galb1-4GlcNAcb1-3)Galb1-4Glc-Sp21	-1.75	1.5	-85.7143	40.5	4.50925	11.134	7.25	2.06155	28.4352	5.75	3.20156	55.6793	2.25	1.5	66.6667
424	GlcNAcb1-2Mana1-6(GlcNAcb1-4)(GlcNAcb1-2Mana1-3)Manb1-4GlcNAcb1-4GlcNAc-Sp21	-127	28.1543	-22.1688	68	4.08248	6.00365	9	2.58199	28.6888	-9.5	5.74456	-60.4691	-0.75	1.89297	-252.396
425	GlcNAcb1-2Mana1-6(GlcNAcb1-4)(GlcNAcb1-4(GlcNAcb1-2)Mana1-3)Manb1-4GlcNAcb1-4GlcNAc-Sp21	-56.75	15.5215	-27.3506	0	4.69042	#DIV/0!	1.5	3.10913	207.275	-0.5	2.08167	-416.333	1	1.82574	182.574
426	GlcNAcb1-6(GlcNAcb1-2)Mana1-6(GlcNAcb1-4)(GlcNAcb1-2Mana1-3)Manb1-4GlcNAcb1-4GlcNAc-Sp21	-48.75	33.935	-69.6102	7.5	6.60808	88.1077	-0.5	1	-200	1.75	0.957427	54.7101	2.5	2.08167	83.2666
427	GlcNAcb1-6(GlcNAcb1-2)Mana1-6(GlcNAcb1-4)(GlcNAcb1-4(GlcNAcb1-2)Mana1-3)Manb1-4GlcNAcb1-4GlcNAc-Sp21	-10.75	8.65544	-80.5157	43	17.7951	41.384	1	1.82574	182.574	-3.75	3.77492	-100.664	2.25	3.30404	146.846
428	Galb1-4GlcNAcb1-2Mana1-6(GlcNAcb1-4)(Galb1-4GlcNAcb1-2Mana1-3)Manb1-4GlcNAcb1-4GlcNAc-Sp21	-38.5	22.3532	-58.0603	36.75	28.0164	76.235	2	1.63299	81.6497	-0.25	1.25831	-503.322	14.5	13.9164	95.9753
429	Galb1-4GlcNAcb1-2Mana1-6(GlcNAcb1-4)(Galb1-4GlcNAcb1-4(Galb1-4GlcNAcb1-2)Mana1-3)Manb1-4GlcNAcb1-4GlcNAc-Sp21	-99.75	56.0677	-56.2082	15	15.5349	103.566	16.5	2.51661	15.2522	-6.5	0.57735	-8.88231	0.25	2.87228	1148.91
430	Galb1-4GlcNAcb1-6(Galb1-4GlcNAcb1-2)Mana1-6(GlcNAcb1-4)(Galb1-4GlcNAcb1-2Mana1-3)Manb1-4GlcNAcb1-4GlcNAc-Sp21	-63.25	14.7281	-23.2855	39	10.2956	26.3991	6.75	1.70783	25.3011	3	0.816497	27.2166	5.25	1.70783	32.53
431	Galb1-4GlcNAcb1-6(Galb1-4GlcNAcb1-2)Mana1-6(GlcNAcb1-4)(Galb1-4GlcNAcb1-4(Galb1-4GlcNAcb1-2)Mana1-3)Manb1-4GlcNAcb1-4GlcNAc-Sp21	-138.25	18.9451	-13.7035	48.25	16.0286	33.2199	17.5	1.29099	7.37711	3.75	2.36291	63.0109	3.25	2.5	76.9231
432	Galb1-4Galb-Sp10	-68	21.9545	-32.286	15.25	3.40343	22.3176	0.5	1.73205	346.41	3	4.69042	156.347	8.25	4.03113	48.8622
433	Galb1-6Galb-Sp10	-124.75	8.05709	-6.45859	144.5	110.298	76.3309	22	20.2485	92.0384	1.5	7	466.667	7	1.41421	20.2031
434	Neu5Aca2-3Galb1-4GlcNAcb1-3Galb-Sp8	-54.25	15.8824	-29.2763	277.25	6.70199	2.41731	15.5	2.38048	15.3579	10.5	1.73205	16.4957	6.25	0.957427	15.3188
435	GalNAcb1-6GalNAcb-Sp8	15.5	8.96289	57.8251	50.75	18.715	36.8768	27.75	5.67891	20.4645	25.25	5.56028	22.0209	13.5	3.10913	23.0306
436	(6S)Galb1-3GlcNAcb-Sp0	-23.5	8.3865	-35.6872	76.5	16.5025	21.5719	13.75	2.98608	21.7169	12.25	2.21736	18.1009	24	10.0333	41.8053
437	(6S)Galb1-3(6S)GlcNAc-Sp0	-21	12.7279	-60.6092	3.75	1.70783	45.542	6.75	3.30404	48.9487	6	0.816497	13.6083	29.75	2.98608	10.0372
438	Fuca1-2Galb1-4 GlcNAcb1-2Mana1-6(Fuca1-2Galb1-4GlcNAcb1-2(Fuca1-2Galb1-4GlcNAcb1-4)Mana1-3)Manb1-4GlcNAcb1-4GlcNAcb-Sp12	-83.5	19.9416	-23.8821	40	11.1654	27.9136	2	0	0	7.25	2.21736	30.5842	11	0.816497	7.4227
439	Fuca1-2Galb1-4(Fuca1-3)GlcNAcb1-2Mana1-6(Fuca1-2Galb1-4(Fuca1-3)GlcNAcb1-4(Fuca1-2Galb1-4(Fuca1-3)GlcNAcb1-2)Mana1-3)Manb1-4GlcNAcb1-4GlcNAcb-Sp12	-16.75	29.239	-174.561	27.25	4.272	15.6771	6.5	3.31662	51.025	9.25	3.30404	35.7193	12.5	2.64575	21.166
440	Galb1-4(Fuca1-3)GlcNAcb1-6GalNAc-Sp14	-129	7.39369	-5.73154	30.5	12.3962	40.6434	2	2.58199	129.099	4.25	1.5	35.2941	9	3.3665	37.4056
441	Galb1-4GlcNAcb1-2Mana-Sp0	-17.25	9.53502	-55.2755	83	9.59166	11.5562	12.75	9.56992	75.0582	11.25	6.60177	58.6824	16.25	2.36291	14.541
442	Fuca1-2Galb1-4GlcNAcb1-6(Fuca1-2Galb1-4GlcNAcb1-3)GalNAc-Sp14	-96	10.0995	-10.5203	32	10.3602	32.3756	3	3.82971	127.657	2.25	4.92443	218.864	4.75	7.58837	159.755
443	Gala1-3(Fuca1-2)Galb1-4GlcNAcb1-6(Gala1-3(Fuca1-2)Galb1-4GlcNAcb1-3)GalNAc-Sp14	-76	13.6137	-17.9128	26.75	13.7204	51.2913	19	18.7794	98.8391	5.25	0.957427	18.2367	4.75	3.40343	71.6512
444	GalNAca1-3(Fuca1-2)Galb1-4GlcNAcb1-6(GalNAca1-3(Fuca1-2)Galb1-4GlcNAcb1-3)GalNAc-Sp14	-133	19.3907	-14.5795	75.5	20.567	27.241	-0.5	2.38048	-476.095	-2	0	0	-4.75	1.25831	-26.4906
445	Neu5Aca2-8Neu5Aca2-3Galb1-3GalNAcb1-4(Neu5Aca2-8Neu5Aca2-3)Galb1-4Glcb-Sp0	-65	23.1084	-35.5514	26	6.0553	23.2896	11	1.1547	10.4973	6.75	0.5	7.40741	4	3.3665	84.1625
446	GalNAcb1-4Galb1-4Glcb-Sp0	-108	6.48074	-6.00069	128.75	18.2825	14.2	12	8.04156	67.013	32.75	8.53913	26.0737	33.5	15.0222	44.8424
447	GalNAca1-3(Fuca1-2)Galb1-4GlcNAcb1-2Mana1-6(GalNAca1-3(Fuca1-2)Galb1-4GlcNAcb1-2Mana1-3)Manb1-4GlcNAcb1-4(Fuca1-6)GlcNAcb-Sp22	1.75	4.57347	261.341	31.5	7.32575	23.2564	6	2.44949	40.8248	9	2.44949	27.2166	12	3.74166	31.1805
448	Gala1-3(Fuca1-2)Galb1-3GlcNAcb1-2Mana1-6(Gala1-3(Fuca1-2)Galb1-3GlcNAcb1-2Mana1-3)Manb1-4GlcNAcb1-4(Fuca1-6)GlcNAcb-Sp22	-87.25	11.8427	-13.5733	54.75	12.8938	23.5503	9.75	3.77492	38.7171	8.25	2.5	30.303	6	6.48074	108.012
449	Neu5Aca2-6Galb1-4GlcNAcb1-6(Fuca1-2Galb1-3GlcNAcb1-3)Galb1-4Glc-Sp21	-81.5	33.4315	-41.0203	0.75	3.77492	503.322	2.75	2.75379	100.138	1.75	4.272	244.114	4.5	0.57735	12.83
450	GalNAca1-3(Fuca1-2)Galb1-3GlcNAcb1-2Mana1-6(GalNAca1-3(Fuca1-2)Galb1-3GlcNAcb1-2Mana1-3)Manb1-4GlcNAcb1-4(Fuca1-6)GlcNAcb-Sp22	-66.25	7.32006	-11.0492	8.75	2.98608	34.1266	2.5	1.29099	51.6398	4.25	1.25831	29.6072	8	2.94392	36.799
451	Galb1-4GlcNAcb1-6(Galb1-4GlcNAcb1-2)Mana1-6(Galb1-4GlcNAcb1-2Mana1-3)Manb1-4GlcNAcb1-4GlcNAcb-Sp19	-18.75	9.3586	-49.9125	32.75	4.57347	13.9648	3.25	2.36291	72.7049	-0.5	1.73205	-346.41	2	1.1547	57.735
452	Neu5Aca2-3Galb1-4GlcNAcb1-2Mana1-6(GlcNAcb1-4)(Neu5Aca2-3Galb1-4GlcNAcb1-2Mana1-3)Manb1-4GlcNAcb1-4GlcNAcb-Sp21	-70.5	27.6345	-39.1979	93.75	18.3189	19.5402	0.5	0.57735	115.47	4.25	0.5	11.7647	5.75	3.0957	53.8382
453	Neu5Aca2-3Galb1-4GlcNAcb1-4Mana1-6(GlcNAcb1-4)(Neu5Aca2-3Galb1-4GlcNAcb1-4(Neu5Aca2-3Galb1-4GlcNAcb1-2)Mana1-3)Manb1-4GlcNAcb1-4GlcNAcb-Sp21	-152.5	44.9629	-29.4839	431	26.7955	6.21706	31.25	2.21736	7.09554	-3.75	6.70199	-178.72	-3.5	0.57735	-16.4957
454	Neu5Aca2-3Galb1-4GlcNAcb1-6(Neu5Aca2-3Galb1-4GlcNAcb1-2)Mana1-6(GlcNAcb1-4)(Neu5Aca2-3Galb1-4GlcNAcb1-2Mana1-3)Manb1-4GlcNAcb1-4GlcNAcb-Sp21	-88	42.6224	-48.4345	280	61.1991	21.8568	5.75	0.5	8.69565	6.5	1	15.3846	3	2.16025	72.0082
455	Neu5Aca2-3Galb1-4GlcNAcb1-6(Neu5Aca2-3Galb1-4GlcNAcb1-2)Mana1-6(GlcNAcb1-4)(Neu5Aca2-3Galb1-4GlcNAcb1-4(Neu5Aca2-3Galb1-4GlcNAcb1-2)Mana1-3)Manb1-4GlcNAcb1-4GlcNAcb-Sp21	-208.25	14.2215	-6.82903	531.5	115.575	21.7451	32	5.35413	16.7316	8.25	2.21736	26.877	1.5	2.51661	167.774
456	Neu5Aca2-6Galb1-4GlcNAcb1-2Mana1-6(GlcNAcb1-4)(Neu5Aca2-6Galb1-4GlcNAcb1-2Mana1-3)Manb1-4GlcNAcb1-4GlcNAcb-Sp21	-59.5	30.337	-50.9865	57.5	51.1371	88.934	2.75	1.70783	62.1027	3	1.1547	38.49	25.75	48.8356	189.653
457	Neu5Aca2-6Galb1-4GlcNAcb1-4Mana1-6(GlcNAcb1-4)(Neu5Aca2-6Galb1-4GlcNAcb1-4(Neu5Aca2-6Galb1-4GlcNAcb1-2)Mana1-3)Manb1-4GlcNAcb1-4GlcNAcb-Sp21	-135.25	54.7502	-40.4807	76	9.48683	12.4827	16.5	6.02771	36.5316	0.5	3.10913	621.825	3.75	4.272	113.92
458	Neu5Aca2-6Galb1-4GlcNAcb1-6(Neu5Aca2-6Galb1-4GlcNAcb1-2)Mana1-6(GlcNAcb1-4)(Neu5Aca2-6Galb1-4GlcNAcb1-2Mana1-3)Manb1-4GlcNAcb1-4GlcNAcb-Sp21	-37.5	14.4799	-38.613	84.5	22.9855	27.2018	4.75	0.5	10.5263	4	1.41421	35.3553	6	2.16025	36.0041
459	Neu5Aca2-6Galb1-4GlcNAcb1-6(Neu5Aca2-6Galb1-4GlcNAcb1-2)Mana1-6(GlcNAcb1-4)(Neu5Aca2-6Galb1-4GlcNAcb1-4(Neu5Aca2-6Galb1-4GlcNAcb1-2)Mana1-3)Manb1-4GlcNAcb1-4GlcNAcb-Sp21	-19	8.04156	-42.324	110.25	15.0859	13.6833	19.25	5.058	26.2753	7.25	3.68556	50.8353	6.75	5.31507	78.7418
460	Gala1-3(Fuca1-2)Galb1-3GalNAca-Sp8	-30	5.22813	-17.4271	45.75	15.8403	34.6237	5.75	2.21736	38.5627	4.75	1.89297	39.852	6	1.1547	19.245
461	Gala1-3(Fuca1-2)Galb1-3GalNAcb-Sp8	2	1.41421	70.7107	33.75	14.523	43.031	7.5	2.38048	31.7397	10	1.82574	18.2574	8.5	2.08167	24.4902
462	Glca1-6Glca1-6Glca1-6Glcb-Sp10	-34.25	16.8992	-49.3408	79.5	33.67	42.3522	10	5.59762	55.9762	-12	1.41421	-11.7851	11.25	4.57347	40.6531
463	Glca1-4Glca1-4Glca1-4Glcb-Sp10	2.25	1.25831	55.9247	29.25	11.8989	40.6799	9	5.71548	63.5053	10.75	2.06155	19.1772	11	5.2915	48.1046
464	Neu5Aca2-3Galb1-4GlcNAcb1-6(Neu5Aca2-3Galb1-4GlcNAcb1-3)GalNAca-Sp14	-26.25	8.77021	-33.4103	1314.75	32.8266	2.49679	57.5	8.06226	14.0213	8.5	5.06623	59.6027	5.25	2.21736	42.2353
465	Fuca1-2Galb1-4(Fuca1-3)GlcNAcb1-2Mana1-6(Fuca1-2Galb1-4(Fuca1-3)GlcNAcb1-2Mana1-3)Manb1-4GlcNAcb1-4(Fuca1-6)GlcNAcb-Sp24	-10.75	20.5649	-191.302	6.75	2.06155	30.5415	4	1.63299	40.8248	11.25	1.89297	16.8264	25.75	4.99166	19.3851
466	Fuca1-2Galb1-3(Fuca1-4)GlcNAcb1-2Mana1-6(Fuca1-2Galb1-3(Fuca1-4)GlcNAcb1-2Mana1-3)Manb1-4GlcNAcb1-4(Fuca1-6)GlcNAcb1-4(Fuca1-6)GlcNAcb-Sp19	-73.75	6.39661	-8.67337	60.25	29.8817	49.5962	2.75	0.957427	34.8155	11.25	1.5	13.3333	16.25	3.0957	19.0504
467	GlcNAcb1-6(GlcNAcb1-2)Mana1-6(GlcNAcb1-2Mana1-3)Manb1-4GlcNAcb1-4(Fuca1-6)GlcNAcb-Sp24	-117.5	9.25563	-7.87713	101.5	81.6884	80.4812	1	1.41421	141.421	4.75	0.957427	20.1564	6.5	1.29099	19.8615
468	Galb1-3GlcNAcb1-2Mana1-6(GlcNAcb1-4)(Galb1-3GlcNAcb1-2Mana1-3)Manb1-4GlcNAcb1-4GlcNAcb-Sp21	-32.75	16.9583	-51.781	57.5	8.544	14.8591	13.5	9.53939	70.6622	20.25	1.5	7.40741	22.75	2.21736	9.74662
469	Neu5Aca2-6Galb1-4GlcNAcb1-6(Galb1-3GlcNAcb1-3)Galb1-4Glcb-Sp21	-185	3.16228	-1.70934	60.75	9.56992	15.753	12.75	3.86221	30.2918	0.75	4.57347	609.797	7.25	4.57347	63.0824
470	Neu5Aca2-3Galb1-4GlcNAcb1-2Mana-Sp0	10.25	16.8795	164.678	101.25	23.6414	23.3495	56	28.4371	50.7805	26.75	5.85235	21.8779	31.5	8.3865	26.6238
471	Neu5Aca2-3Galb1-4GlcNAcb1-6GalNAca-Sp14	-122.25	19.7716	-16.1731	849.25	281.025	33.0909	587.25	77.839	13.2548	30	1.41421	4.71405	17.5	18.6637	106.65
472	Neu5Aca2-6Galb1-4GlcNAcb1-6GalNAca-Sp14	-11.5	3	-26.087	83.75	28.0758	33.5233	14.25	2.62996	18.4558	4.5	18.4842	410.761	24.5	11.5614	47.1895
473	Neu5Aca2-6Galb1-4 GlcNAcb1-6(Neu5Aca2-6Galb1-4GlcNAcb1-3)GalNAca-Sp14	-41	13.4907	-32.9042	105.75	12.816	12.1192	17.25	6.99405	40.5452	0.5	5.44671	1089.34	6.75	2.36291	35.006
474	Neu5Aca2-6Galb1-4GlcNAcb1-2Mana1-6(Neu5Aca2-6Galb1-4GlcNAcb1-2Mana1-3)Manb1-4GlcNAcb1-4(Fuca1-6)GlcNAcb-Sp24	-25.75	9.97914	-38.754	58.25	18.2825	31.3863	6	1.41421	23.5702	5.5	3.69685	67.2154	10.75	1.70783	15.8867
475	Neu5Aca2-3Galb1-4GlcNAcb1-2Mana1-6(Neu5Aca2-3Galb1-4GlcNAcb1-2Mana1-3)Manb1-4GlcNAcb1-4(Fuca1-6)GlcNAcb-Sp24	-114.5	9.53939	-8.33135	439.75	77.8005	17.692	4.5	2.38048	52.8995	11	2.58199	23.4726	6.25	1.25831	20.1329
476	Mana1-6(Mana1-3)Manb1-4GlcNAcb1-4(Fuca1-6)GlcNAcb-Sp19	-27.75	5.67891	-20.4645	8.25	10.4043	126.113	0.75	0.957427	127.657	6.75	3.20156	47.4305	9.5	1.73205	18.2321
477	Galb1-4GlcNAcb1-6(Galb1-4GlcNAcb1-2)Mana1-6(Galb1-4GlcNAcb1-2Mana1-3)Manb1-4GlcNAcb1-4(Fuca1-6)GlcNAcb-Sp24	-92.75	8.73212	-9.41469	71.25	24.7572	34.7469	7.75	1.25831	16.2362	7	3.82971	54.7101	19.75	5.7373	29.0496
478	Neu5Aca2-3Galb1-3GlcNAcb1-2Mana1-6(GlcNAcb1-4)(Neu5Aca2-3Galb1-3GlcNAcb1-2Mana1-3)Manb1-4GlcNAcb1-4GlcNAc-Sp21	-30.25	19.5683	-64.6885	50.25	23.796	47.3552	-0.5	0.57735	-115.47	10	7.43864	74.3864	8.75	4.272	48.8229
479	Neu5Aca2-6Galb1-4GlcNAcb1-6(Fuca1-2Galb1-4(Fuca1-3)GlcNAcb1-3)Galb1-4Glc-Sp21	-81.5	45.618	-55.973	36.5	25.8263	70.7571	26.5	5.32291	20.0864	-1	5.71548	-571.548	5.5	2.64575	48.1046
480	Galb1-3GlcNAcb1-6GalNAca-Sp14	-59.75	19.1377	-32.0296	93	7.78888	8.37514	22.75	1.5	6.59341	22	5.88784	26.7629	21.5	3.10913	14.4611
481	Gala1-3Galb1-3GlcNAcb1-6GalNAca-Sp14	-101	46.4543	-45.9943	58.75	11.1168	18.9222	20	6.68331	33.4166	12.25	2.75379	22.4799	17.75	4.99166	28.122
482	Galb1-3(Fuca1-4)GlcNAcb1-6GalNAca-Sp14	-56.5	18.9824	-33.5973	18	10.8934	60.519	5.25	2.06155	39.2677	9	10.2307	113.674	8.5	1.29099	15.1882
483	Neu5Aca2-3Galb1-3GlcNAcb1-6GalNAca-Sp14	8	4.39697	54.9621	76	33.1361	43.6001	25.25	3.86221	15.2959	17	2.70801	15.9295	18	9.12871	50.7151
484	(3S)Galb1-3(Fuca1-4)GlcNAcb-Sp0	-61	10.3602	-16.9839	52.5	26.1852	49.8766	3.25	1.70783	52.5485	4	2.3094	57.735	7.25	5.12348	70.6686
485	Galb1-4(Fuca1-3)GlcNAcb1-6(Neu5Aca2-6(Neu5Aca2-3Galb1-3)GlcNAcb1-3)Galb1-4Glc-Sp21	-0.25	1.70783	-683.13	42.5	4.04145	9.5093	8	2.44949	30.6186	6.5	3.87298	59.5844	4.5	1.73205	38.49
486	Fuca1-2Galb1-4GlcNAcb1-6GalNAca-Sp14	-24.5	16.6633	-68.0136	56.25	12.816	22.784	18	14.1657	78.6983	8.5	3.31662	39.0191	10.75	2.5	23.2558
487	Gala1-3Galb1-4GlcNAcb1-6GalNAca-Sp14	-40.5	3.69685	-9.12801	3.75	1.5	40	1.25	0.957427	76.5942	4	1.82574	45.6435	6	6.37704	106.284
488	Galb1-4(Fuca1-3)GlcNAcb1-2Mana-Sp0	-97.25	13.1498	-13.5216	75.25	58.5911	77.8619	-0.75	1.25831	-167.774	6.75	1.70783	25.3011	9.75	1.5	15.3846
489	Fuca1-2(6S)Galb1-3GlcNAcb-Sp0	-55.75	22.2017	-39.8237	29	7.25718	25.0248	3	1.63299	54.4331	6.75	0.957427	14.1841	11.25	2.21736	19.7098
490	Gala1-3(Fuca1-2)Galb1-4GlcNAcb1-6GalNAca-Sp14	-32.5	7.14143	-21.9736	30.5	9.46925	31.0467	3.75	2.75379	73.4343	0.25	1.25831	503.322	1.75	3.0957	176.897
491	Fuca1-2Galb1-4GlcNAcb1-2Mana-Sp0	-57.5	7.54983	-13.1301	45.5	9.11043	20.0229	5	3.26599	65.3197	17	7.25718	42.6893	14.5	3	20.6897
492	Fuca1-2Galb1-3(6S)GlcNAcb-Sp0	-135	46.5618	-34.4902	48.75	9.17878	18.8283	8.5	13.9642	164.285	9.5	1.29099	13.5894	10.75	8.01561	74.5638
493	Fuca1-2(6S)Galb1-3(6S)GlcNAcb-Sp0	-56	20.4124	-36.4507	74	20.0167	27.0495	35	13.7113	39.1752	17.5	3.41565	19.518	28.25	5.56028	19.6824
494	Neu5Aca2-6GalNAcb1-4(6S)GlcNAcb-Sp8	-124.25	17.1148	-13.7745	121.25	50.467	41.6223	28.75	17.9141	62.3101	-7	4.96655	-70.9508	-2.5	3.78594	-151.438
495	GalNAcb1-4(Fuca1-3)(6S)GlcNAcb-Sp8	-17.5	2.51661	-14.3806	59.75	3.20156	5.35826	16.75	9.63933	57.5482	-3.25	7.932	-244.062	11	4.16333	37.8485
496	(3S)GalNAcb1-4(Fuca1-3)GlcNAcb-Sp8	-20.5	7.59386	-37.0432	84.75	32.0663	37.8364	5.25	3.0957	58.9656	5.25	2.5	47.619	5.75	1.25831	21.8836
497	Fuca1-2Galb1-3GlcNAcb1-6(Fuca1-2Galb1-3GlcNAcb1-3)GalNAca-Sp14	-19.75	13.7931	-69.8386	59	11.225	19.0254	10.25	1.5	14.6341	11.25	4.71699	41.9288	12.75	2.21736	17.391
498	GalNAca1-3(Fuca1-2)Galb1-3GlcNAcb1-6GalNAca-Sp14	-96.5	8.06226	-8.35467	22.75	16.9583	74.5419	2.25	3.30404	146.846	-3.75	4.03113	-107.497	6.25	4.92443	78.7909
499	GlcNAcb1-6(GlcNAcb1-2)Mana1-6(GlcNAcb1-4)(GlcNAcb1-4(GlcNAcb1-2)Mana1-3)Manb1-4GlcNAcb1-4(Fuca1-6)GlcNAc-Sp21	-55	9.30949	-16.9264	11.5	4.93288	42.8946	1.25	0.957427	76.5942	3.25	0.5	15.3846	2	1.1547	57.735
500	Galb1-4GlcNAcb1-6(Galb1-4GlcNAcb1-2)Mana1-6(GlcNAcb1-4)Galb1-4GlcNAcb1-4(Gal b1-4GlcNAcb1-2)Mana1-3)Manb1-4GlcNAcb1-4(Fuca1-6)GlcNAc-Sp21	-95.5	20.7445	-21.722	25.5	7.32575	28.7284	2.75	3.30404	120.147	-1.75	1.25831	-71.9032	6	3.16228	52.7046
501	Galb1-3GlcNAca1-3Galb1-4GlcNAcb-Sp8	-48.5	17.4833	-36.0481	50.25	5.67891	11.3013	0.5	1.29099	258.199	8	4.54606	56.8258	9.25	4.64579	50.2247
502	Galb1-3(6S)GlcNAcb-Sp8	-65.5	13.404	-20.4641	105.5	14.6173	13.8553	36.75	7.22842	19.6692	21.25	2.21736	10.4346	20.5	9.67815	47.2105
503	(6S)(4S)GalNAcb1-4GlcNAc-Sp8	-86	13.8804	-16.14	80.75	8.01561	9.92645	11.75	3.77492	32.127	15.75	0.5	3.1746	10.25	0.957427	9.34075
504	(6S)GalNAcb1-4GlcNAc-Sp8	-128.25	39.7775	-31.0156	62.25	50.2485	80.7206	10.5	1.73205	16.4957	8.75	2.98608	34.1266	15.5	10.6615	68.7836
505	(3S)GalNAcb1-4(3S)GlcNAc-Sp8	-51.75	22.9837	-44.4129	31.5	15.8008	50.1614	1	0.816497	81.6497	5.75	2.5	43.4783	4	1.1547	28.8675
506	GalNAcb1-4(6S)GlcNAc-Sp8	9	4.24264	47.1405	79.75	13.6717	17.1433	42.75	40.5329	94.8138	21	6.16441	29.3544	19.75	4.34933	22.0219
507	(3S)GalNAcb1-4GlcNAc-Sp8	-78.5	8.73689	-11.1298	52.25	8.8459	16.93	7.5	3.41565	45.542	9.75	4.78714	49.0988	16.5	4.12311	24.9885
508	(4S)GalNAcb-Sp10	0	1.41421	#DIV/0!	40.25	17.7459	44.0892	7.25	2.87228	39.6177	4	5.94418	148.605	5.5	3.78594	68.8353
509	Galb1-4(6P)GlcNAcb-Sp0	-27.25	5.5	-20.1835	96.75	16.2352	16.7806	11.5	3.41565	29.7013	-7.75	1.25831	-16.2362	9.25	5.7373	62.0249
510	(6P)Galb1-4GlcNAcb-SP0	-11.5	5.06623	-44.0542	7.5	5.8023	77.364	3.75	1.89297	50.4792	30	30.8004	102.668	56.25	33.8563	60.189
511	GalNAca1-3(Fuca1-2)Galb1-4GlcNAcb1-6GalNAc-Sp14	-14	7.07107	-50.5076	28.75	7.88987	27.443	2	1.63299	81.6497	2.5	1.29099	51.6398	11	3.82971	34.8155
512	Neu5Aca2-6Galb1-4GlcNAcb1-2Man-Sp0	-51.25	13.8894	-27.1014	24.25	13.7447	56.6792	2.25	5.31507	236.225	5	3.55903	71.1805	8.5	3.10913	36.578
513	Gala1-3Galb1-4GlcNAcb1-2Mana-Sp0	-48.5	5.8023	-11.9635	9.75	5.43906	55.7852	-1	1.41421	-141.421	0.75	1.5	200	9.5	16.3809	172.43
514	Gala1-3(Fuca1-2)Galb1-4GlcNAcb1-2Mana-Sp0	-48.5	1.91485	-3.94815	18.75	7.13559	38.0565	0	1.1547	#DIV/0!	1.5	2.38048	158.698	3	1.41421	47.1405
515	GalNAca1-3(Fuca1-2)Galb1-4 GlcNAcb1-2Mana-Sp0	-133.25	10.7819	-8.0915	20.75	9.67385	46.621	2.75	4.99166	181.515	1.25	2.75379	220.303	1.25	0.957427	76.5942
516	Galb1-3GlcNAcb1-2Mana-Sp0	-62.5	18.2848	-29.2557	40.25	16.1941	40.2339	4.25	2.87228	67.5831	6.5	6.55744	100.884	3	1.41421	47.1405
517	Gala1-3(Fuca1-2)Galb1-3GlcNAcb1-6GalNAc-Sp14	-72	6.0553	-8.41014	57.25	12.1209	21.1719	-0.25	0.5	-200	2.25	1.5	66.6667	9	2.44949	27.2166
518	Neu5Aca2-3Galb1-3GlcNAcb1-2Mana-Sp0	-15.5	3.69685	-23.8506	73.25	8.4212	11.4965	4.25	3.59398	84.5642	-10.25	2.06155	-20.1127	0.5	1	200
519	Gala1-3Galb1-3GlcNAcb1-2Mana-Sp0	-7.75	2.06155	-26.6007	27	11.6333	43.0862	3.75	1.25831	33.5548	-3.25	1.5	-46.1538	4	2.16025	54.0062
520	GalNAcb1-4GlcNAcb1-2Mana-Sp0	-27	5.65685	-20.9513	43.25	4.85627	11.2284	10.25	8.05709	78.6057	-1.5	4.43471	-295.647	2.5	2.38048	95.219
521	Neu5Aca2-3Galb1-3GalNAcb1-4Galb1-4Glcb-Sp0	-50	21.9545	-43.909	7.75	2.5	32.2581	3.75	3.0957	82.5519	4.25	7.67572	180.605	0.25	3.40343	1361.37
522	GlcNAcb1-2 Mana1-6(GlcNAcb1-4)(GlcNAcb1-2Mana1-3)Manb1-4GlcNAcb1-4(Fuca1-6)GlcNAc-Sp21	-60	27.6767	-46.1278	81.75	40.103	49.0556	1.25	4.99166	399.333	-0.75	1.5	-200	-1.25	1.25831	-100.664
523	Galb1-4GlcNAcb1-2 Mana1-6(GlcNAcb1-4)(Galb1-4GlcNAcb1-2Mana1-3)Manb1-4GlcNAcb1-4(Fuca1-6)GlcNAc-Sp21	-50.5	29.5579	-58.5304	32	8.83176	27.5993	4	1.41421	35.3553	0.75	0.5	66.6667	4.5	1.73205	38.49
524	Galb1-4GlcNAcb1-2 Mana1-6(Galb1-4GlcNAcb1-4)(Galb1-4GlcNAcb1-2Mana1-3)Manb1-4GlcNAcb1-4(Fuca1-6)GlcNAc-Sp21	-130.75	23.4147	-17.908	15.25	5.56028	36.4608	6.25	2.06155	32.9848	0.25	1.5	600	-1	2	-200
525	Fuca1-4(Galb1-3)GlcNAcb1-2 Mana-Sp0	-58	21.587	-37.219	58	16.8721	29.0898	15.75	3.86221	24.522	13	9.0185	69.3731	14	5.7735	41.2393
526	Neu5Aca2-3Galb1-4(Fuca1-3)GlcNAcb1-2Mana-Sp0	-87.5	57.2334	-65.4096	437	79.1749	18.1178	48.25	21.4068	44.3664	-2	8.04156	-402.078	16.25	6.0208	37.0511
527	GlcNAcb1-3Galb1-4GlcNAcb1-6(GlcNAcb1-3)Galb1-4GlcNAc-Sp0	-98.75	38.5951	-39.0837	20.5	13.1783	64.2842	1.25	0.957427	76.5942	-4.25	3.59398	-84.5642	0.75	0.5	66.6667
528	GalNAca1-3(Fuca1-2)Galb1-3GalNAcb1-3Gala1-4Galb1-4Glc-Sp21	-1.75	0.5	-28.5714	42.75	24.0884	56.3471	3	2.16025	72.0082	-2.25	1.25831	-55.9247	3.5	1.29099	36.8856
529	Gala1-3(Fuca1-2)Galb1-3GalNAcb1-3Gala1-4Galb1-4Glc-Sp21	-76.75	16.0286	-20.8842	64.25	35.6499	55.4863	4.25	1.5	35.2941	-10.75	4.71699	-43.879	1.25	1.25831	100.664
530	Galb1-3GalNAcb1-3Gal-Sp21	11.25	7.32006	65.0672	46.5	8.34666	17.9498	15	5.47723	36.5148	8.75	1.89297	21.6339	11.25	2.62996	23.3774
531	GlcNAcb1-3Galb1-4GlcNAcb1-2Mana1-6(GlcNAcb1-3Galb1-4GlcNAcb1-2Mana1-3)Manb1-4GlcNAcb1-4GlcNAcb-Sp12	183	81.0473	44.2881	401.25	63.0205	15.706	98	17.7951	18.1583	86.75	7.27438	8.38546	178	39.4968	22.1892
532	GlcNAcb1-3Galb1-4GlcNAcb1-2Mana1-6(GlcNAcb1-3Galb1-4GlcNAcb1-2Mana1-3)Manb1-4GlcNAcb1-4GlcNAcb-Sp25	-40.75	11.0567	-27.1329	51.75	7.22842	13.968	6	2.16025	36.0041	-7	2	-28.5714	1.25	0.5	40
533	Galβ1-4GlcNAcβ1-3Galβ1-4GlcNAcβ1-2Manα1-6(Galβ1-4GlcNAcβ1-3Galβ1-4GlcNAcβ1-2Manα1-3)Manβ1-4GlcNAcβ1-4GlcNAcβ-Sp12	-56.25	7.932	-14.1013	26	6.0553	23.2896	4.25	3.30404	77.7421	11.25	1.89297	16.8264	18	6.97615	38.7564
534	Fuca1-2Galb1-4GlcNAcb1-3Galb1-4GlcNAcb1-2Mana1-6(Fuca1-2Galb1-4GlcNAcb1-3Galb1-4GlcNAcb1-2Mana1-3)Manb1-4GlcNAcb1-4GlcNAcb-Sp24	-63.25	9.84463	-15.5646	18	2.44949	13.6083	5	1.82574	36.5148	8.75	0.5	5.71429	11	3.3665	30.6046
535	GlcNAcb1-3Galb1-4GlcNAcb1-3Galb1-4GlcNAcb1-2Mana1-6(GlcNAcb1-3Galb1-4GlcNAcb1-3Galb1-4GlcNAcb1-2Mana1-3)Manb1-4GlcNAcb1-4GlcNAcb-Sp12	-41	6.97615	-17.015	137.25	34.5676	25.1858	50.25	16.4798	32.7956	43.25	28.9525	66.9423	70.75	8.01561	11.3295
536	GlcNAcb1-3Galb1-4GlcNAcb1-3Galb1-4GlcNAcb1-2Mana1-6(GlcNAcb1-3Galb1-4GlcNAcb1-3Galb1-4GlcNAcb1-2Mana1-3)Manb1-4GlcNAcb1-4GlcNAcb-Sp25	-122	18.0185	-14.7693	11.75	4.11299	35.0041	1.75	2.21736	126.706	5.75	2.21736	38.5627	7.25	1.5	20.6897
537	Galb1-4GlcNAcb1-3Galb1-4GlcNAcb1-3Galb1-4GlcNAcb1-2Mana1-6(Galb1-4GlcNAcb1-3Galb1-4GlcNAcb1-3Galb1-4GlcNAcb1-2Mana1-3)Manb1-4GlcNAcb1-4GlcNAcb-Sp12	51.5	4.04145	7.84748	143	49.8865	34.8857	26.75	14.2683	53.3393	40.5	20.7284	51.1812	57.5	13.8924	24.1608
538	Galb1-3GlcNAcb1-3Galb1-4GlcNAcb1-2Mana1-6(Galb1-3GlcNAcb1-3Galb1-4GlcNAcb1-2Mana1-3)Manb1-4GlcNAcb1-4GlcNAc-Sp25	-108.75	19.6871	-18.1031	3.75	4.85627	129.5	1.25	1.89297	151.438	4	2.94392	73.598	15	3.55903	23.7268
539	Neu5Gca2-8Neu5Gca2-3Galb1-4GlcNAc-Sp0	-101.5	17.2143	-16.9599	5.75	5.7373	99.7792	0	1.41421	#DIV/0!	1.5	1.29099	86.0663	4.25	0.5	11.7647
540	Neu5Aca2-8Neu5Gca2-3Galb1-4GlcNAc-Sp0	-68.5	32.026	-46.7533	63.75	18.482	28.9913	5.5	1.73205	31.4918	-5	2.16025	-43.2049	4.5	9.11043	202.454
541	Neu5Gca2-8Neu5Aca2-3Galb1-4GlcNAc-Sp0	-98.75	9.70824	-9.83113	38.25	15.174	39.6706	2.75	1.25831	45.7566	1.75	2.21736	126.706	4.5	1.91485	42.5523
542	Neu5Gca2-8Neu5Gca2-3Galb1-4GlcNAcb1-3Galb1-4GlcNAc-Sp0	-134	24.4268	-18.2289	11.75	8.09835	68.9222	3.75	3.30404	88.1077	-4.25	5.56028	-130.83	-3	0.816497	-27.2166
543	Neu5Gca2-8Neu5Gca2-6Galb1-4GlcNAc-Sp0	-107.25	25.6953	-23.9583	13.25	10.6888	80.67	2.5	1.29099	51.6398	0.75	1.89297	252.396	5.25	4.71699	89.8474
544	Neu5Aca2-8Neu5Aca2-3Galb1-4GlcNAc-Sp0	-116.75	47.9957	-41.1098	90.25	25.8247	28.6147	21	13.687	65.1761	-13.75	5.43906	-39.5568	-2.75	0.957427	-34.8155
545	GlcNAcb1-3Galb1-4GlcNAcb1-6(GlcNAcb1-3Galb1-4GlcNAcb1-2)Mana1-6(GlcNAcb1-3Galb1-4GlcNAcb1-2Man a1-3)Manb1-4GlcNAcb1-4GlcNAc-Sp24	-148	7.11805	-4.80949	71	7.34847	10.35	10.75	2.5	23.2558	17.5	5	28.5714	42.75	12.2577	28.6729
546	Galb1-4GlcNAcb1-3Galb1-4GlcNAcb1-6(Galb1-4GlcNAcb1-3Galb1-4GlcNAcb1-2)Mana1-6(Galb1-4GlcNAcb1-3Galb1-4GlcNAcb1-2Mana1-3)Mana1-4GlcNAcb1-4GlcNAc-Sp24	-96.75	17.0563	-17.6292	126	26.0768	20.6959	34	10.2307	30.0902	40	3.16228	7.90569	72.5	13.626	18.7944
547	Gala1-3Galb1-4GlcNAcb1-2Mana1-6(Gala1-3Galb1-4GlcNAcb1-2Mana1-3)Manb1-4GlcNAcb1-4GlcNAc-Sp24	-12.5	21.7025	-173.62	144.75	30.5655	21.1161	9	3.4641	38.49	13	5.09902	39.2232	59.75	28.6633	47.972
548	GlcNAcb1-3Galb1-4GlcNAcb1-6(GlcNAcb1-3Galb1-3)GalNAca-Sp14	-30.25	25.7472	-85.1146	19.75	7.04154	35.6534	7.25	2.06155	28.4352	0.25	1.5	600	5.75	2.75379	47.8919
549	GalNAcb1-3GlcNAcb-Sp0	-88	5.47723	-6.22412	45	4.69042	10.4231	16.5	4.43471	26.877	29.5	8.81287	29.8741	26.75	6.99405	26.146
550	GalNAcb1-4GlcNAcb1-3GalNAcb1-4GlcNAcb-Sp0	-2	4.76095	-238.048	21.75	3.86221	17.7573	38	29.676	78.0948	10	5.71548	57.1548	17.25	2.62996	15.2461
551	GlcNAcb1-3Galb1-4GlcNAcb1-3Galb1-4GlcNAcb1-3Galb1-4GlcNAcb1-3Galb1-4GlcNAcb1-2Mana1-6(GlcNAcb1-3Galb1-4GlcNAcb1-3Galb1-4GlcNAcb1-3Galb1-4GlcNAcb1-3Galb1-4GlcNAcb1-2Mana1-3)Manb1-4GlcNAcb1-4GlcNAcb-Sp25	-118.5	2.38048	-2.00884	65	45.5046	70.007	7	4.08248	58.3212	3.5	1.73205	49.4872	34.75	19.9395	57.3798
552	Galb1-4GlcNAcb1-3Galb1-4GlcNAcb1-3Galb1-4GlcNAcb1-3Galb1-4GlcNAcb1-3Galb1-4GlcNAcb1-2Mana1-6(Galb1-4GlcNAcb1-3Galb1-4GlcNAcb1-3Galb1-4GlcNAcb1-3Galb1-4GlcNAcb1-3Galb1-4GlcNAcb1-2Mana1-3)Manb1-4GlcNAcb1-4GlcNAcb-Sp25	-3.25	6.99405	-215.201	38.25	13.6961	35.8068	25.25	9.32291	36.9224	23.25	14.66	63.0539	20	8.67948	43.3974
553	GlcNAb1-3Galb1-3GalNAc-Sp14	-41.5	15.3514	-36.9914	64.25	13.7689	21.4302	5.5	4.43471	80.6311	-2.5	3.10913	-124.365	8.75	6.75154	77.1605
554	Galb1-3GlcNAcb1-6(Galb1-3)GalNAc-Sp14	-38.5	21.9773	-57.0838	91.75	21.3131	23.2296	19.75	2.21736	11.2271	19.75	1.25831	6.37117	26.75	5.12348	19.1532
555	(3S)GlcAb1-3Galb1-4GlcNAcb1-3Galb1-4Glc-Sp0	-73.5	22.8254	-31.055	84.25	13.4505	15.965	11.75	4.34933	37.0156	-0.25	9.03235	-3612.94	10	1.41421	14.1421
556	(3S)GlcAb1-3Galb1-4GlcNAcb1-2Mana-Sp0	-29	7.25718	-25.0248	62	18.0185	29.0621	5.25	0.957427	18.2367	4.5	1.29099	28.6888	5.25	2.75379	52.4531
557	Galb1-3GlcNAcb1-3Galb1-4GlcNAcb1-3Galb1-4GlcNAcb1-6(Galb1-3GlcNAcb1-3Galb1-4GlcNAcb1-3Galb1-4GlcNAb1-2)Mana1-6(Galb1-3GlcNAcb1-3Galb1-4GlcNAcb1-3Galb1-4GlcNAcb1-2Mana1-3)Manb1-4GlcNAcb1-4(Fuca1-6)GlcNAcb-Sp24	48.75	10.8128	22.1801	99.75	25.1843	25.2474	55.5	22.5167	40.5706	25.5	3	11.7647	55.25	10.8743	19.682
558	Galb1-3GlcNAcb1-3Galb1-4GlcNAcb1-6(Galb1-3GlcNAcb1-3Galb1-4GlcNAb1-2)Mana1-6(Galb1-3GlcNAcb1-3Galb1-4GlcNAcb1-2Mana1-3)Manb1-4GlcNAcb1-4(Fuca1-6)GlcNAcb-Sp24	60	4.08248	6.80414	171	69.3926	40.5805	41.5	5.68624	13.7018	48.75	8.4212	17.2743	57.75	13.6961	23.7162
559	Neu5Aca2-8Neu5Aca2-3Galb1-3GalNAcb1-4(Neu5Aca2-3)Galb1-4Glc-Sp21	-15	10.3602	-69.0679	32.25	9.39415	29.1291	5.5	1.29099	23.4726	-1.75	2.21736	-126.706	2.25	1.25831	55.9247
560	Galb1-4GlcNAcb1-3Galb1-4GlcNAcb1-2Mana1-6(Galb1-4GlcNAcb1-3Galb1-4GlcNAcb1-2Mana1-3)Manb1-4GlcNAcb1-4(Fuca1-6)GlcNAcb-Sp24	-99.5	23.3595	-23.4769	72	15.5563	21.606	0.25	3.0957	1238.28	9.5	10.4722	110.234	14.75	1.5	10.1695
561	GlcNAcb1-3Galb1-4GlcNAcb1-3Galb1-4GlcNAcb1-2Mana1-6(GlcNAcb1-3Galb1-4GlcNAcb1-3Galb1-4GlcNAcb1-2Mana1-3)Manb1-4GlcNAcb1-4(Fuca1-6)GlcNAcb-Sp24	-52.75	53.5747	-101.563	50.5	3.87298	7.66927	11.75	4.19325	35.6872	17.25	2.98608	17.3106	18.75	1.70783	9.1084
562	Galb1-4GlcNAcb1-3Galb1-4GlcNAcb1-6(Galb1-4GlcNAcb1-3Galb1-4GlcNAb1-2)Mana1-6(Galb1-4GlcNAcb1-3Galb1-4GlcNAcb1-2Mana1-3)Manb1-4GlcNAcb1-4(Fuca1-6)GlcNAcb-Sp24	-45	24.8328	-55.1839	108	43.8254	40.5791	32.75	26.437	80.7238	4.75	1.5	31.5789	31	15.1217	48.7798
563	Galb1-4GlcNAcb1-3Galb1-4GlcNAcb1-3Galb1-4GlcNAcb1-6(Galb1-4GlcNAcb1-3Galb1-4GlcNAcb1-3Galb1-4GlcNAb1-2)Mana1-6(Galb1-4GlcNAcb1-3Galb1-4GlcNAcb1-3Galb1-4GlcNAcb1-2Mana1-3)Manb1-4GlcNAcb1-4(Fuca1-6)GlcNAcb-Sp24	-32.5	11.0905	-34.1247	101.75	13.4505	13.2192	19.25	2.62996	13.6621	12.25	3.30404	26.9717	36	12.083	33.564
564	Galb1-4GlcNAcb1-3Galb1-4GlcNAcb1-3GalNAca-Sp14	-72.5	6.45497	-8.90341	97.75	49.1147	50.2452	8.25	4.42531	53.6401	30.5	20.4206	66.9527	23.75	11.2064	47.1848
565	Galb1-4GlcNAcb1-3Galb1-4GlcNAcb1-6(Galb1-3)GalNAca-Sp14	-106.25	7.08872	-6.67174	97.25	73.0542	75.12	18	12.2474	68.0414	15.75	5.90903	37.5177	15.25	4.34933	28.5202
566	Galb1-4GlcNAcb1-3Galb1-4GlcNAcb1-6(Galb1-4GlcNAcb1-3Galb1-4GlcNAcb1-3)GalNAca-Sp14	33	1.82574	5.53255	40.25	6.18466	15.3656	23.25	4.272	18.3742	29.25	2.06155	7.04804	130.5	67.7323	51.9022
567	Neu5Aca2-3Galb1-4GlcNAcb1-3Galb1-4GlcNAcb1-3GalNAca-Sp14	-45.5	8.81287	-19.3689	94.25	7.41058	7.86268	19.5	5.56776	28.5526	-12.25	5.85235	-47.7743	1.5	1.91485	127.657
568	GlcNAcb1-3Galb1-4GlcNAcb1-3GalNAca-Sp14	1.5	0.57735	38.49	31.75	13.5739	42.7524	4	4.08248	102.062	2.5	2.64575	105.83	6	1.41421	23.5702
569	GlcNAcb1-3Galb1-4GlcNAcb1-6(Galb1-3)GalNAca-Sp14	-51	23.3666	-45.8169	41	20.7525	50.6159	5.5	3.31662	60.3023	-13.75	0.957427	-6.96311	6.25	3.5	56
570	GlcNAcb1-3Galb1-4GlcNAcb1-6(GlcNAcb1-3Galb1-4GlcNAcb1-3)GalNAca-Sp14	5.25	2.62996	50.0944	44	7.43864	16.906	8	1.41421	17.6777	9.25	1.25831	13.6033	9.75	4.42531	45.3878
571	Neu5Aca2-3Galb1-4GlcNAcb1-3Galb1-4GlcNAcb1-6(Neu5Aca2-3Galb1-4GlcNAcb1-3Galb1-4GlcNAcb1-3)GalNAca-Sp14	-12	5.47723	-45.6435	49.5	21.4864	43.4069	13.75	5.56028	40.4384	21.75	28.5818	131.41	3	2	66.6667
572	Neu5Aca2-6Galb1-4GlcNAcb1-3Galb1-4GlcNAcb1-3GalNAca-Sp14	-94.75	46.6574	-49.2427	51.75	11.8708	22.9388	6.5	2.51661	38.7171	-2	3.4641	-173.205	-1.75	1.25831	-71.9032
573	GlcNAcb1-3Galb1-4GlcNAcb1-3Galb1-4GlcNAcb1-3GalNAca-Sp14	4.5	1.91485	42.5523	80.25	15.7771	19.6599	15.75	9.28709	58.9656	-1	4.69042	-469.042	6	4.24264	70.7107
574	Galb1-4GlcNAcb1-3Galb1-3GalNAca-Sp14	-17.75	3.20156	-18.037	79.25	12.6853	16.0067	8	4.76095	59.5119	-11	0.816497	-7.4227	-3	3.3665	-112.217
575	Neu5Aca2-3Galb1-4GlcNAcb1-3Galb1-4GlcNAcb1-6(Galb1-3)GalNAca-Sp14	-15	6.37704	-42.5136	85.5	22.3383	26.1267	16.5	6.45497	39.121	-8	1.82574	-22.8218	10	10.9848	109.848
576	Neu5Aca2-6Galb1-4GlcNAcb1-3Galb1-4GlcNAcb1-6(Galb1-3)GalNAca-Sp14	-40.25	10.6888	-26.556	115	68.8477	59.8675	3.25	1.70783	52.5485	4.5	8.58293	190.732	13.25	5.96518	45.0202
577	Neu5Aca2-6Galb1-4GlcNAcb1-6(Galb1-3)GalNAca-Sp14	-30.75	19.6023	-63.7473	65.75	7.80491	11.8706	15.5	4.93288	31.8251	4	10.4881	262.202	9.5	1.29099	13.5894
578	Neu5Aca2-3Galb1-4GlcNAcb1-3Galb1-4GlcNAcb1-2Mana1-6(Neu5Aca2-3Galb1-4GlcNAcb1-3Galb1-4GlcNAcb1-2Mana1-3)Manb1-4GlcNAcb1-4GlcNAcb-Sp12	-73.25	22.9256	-31.2978	80.5	6.245	7.75776	10.25	4.19325	40.9097	13.75	4.34933	31.6315	14	12.7279	90.9137
579	GlcNAcb1-6(Neu5Aca2-3Galb1-3)GalNAca-Sp14	-125.75	9.60469	-7.63792	74.25	17.3469	23.3629	16.5	5.32291	32.26	3.75	0.957427	25.5314	2	2.16025	108.012
580	Neu5Aca2-6Galb1-4GlcNAcb1-3Galb1-4GlcNAcb1-6(Neu5Aca2-6Galb1-4GlcNAcb1-3Galb1-4GlcNAcb1-3)GalNAca-Sp14	4.25	0.5	11.7647	19.75	11.8708	60.1055	8.25	3.77492	45.7566	9	7.52773	83.6414	4.5	2.38048	52.8995
581	Neu5Aca2-6Galb1-4GlcNAcb1-3Galb1-4GlcNAcb1-3Galb1-4GlcNAcb1-2Mana1-6(Neu5Aca2-6Galb1-4GlcNAcb1-3Galb1-4GlcNAcb1-3Galb1-4GlcNAcb1-2Mana1-3)Manb1-4GlcNAcb1-4GlcNAcb-Sp12	-136.25	6.84957	-5.02721	139.75	22.9982	16.4567	33.25	4.272	12.8481	17	3.55903	20.9354	38.5	9.53939	24.7776
582	Neu5Aca2-3Galb1-4GlcNAcb1-3Galb1-4GlcNAcb1-3Galb1-4GlcNAcb1-2Mana1-6(Neu5Aca2-3Galb1-4GlcNAcb1-3Galb1-4GlcNAcb1-3Galb1-4GlcNAcb1-2Mana1-3)Manb1-4GlcNAcb1-4GlcNAcb-Sp12	76.25	10.4363	13.687	215.75	28.6981	13.3016	163.25	90.4484	55.4049	74.75	56.5943	75.7115	76.75	23.9774	31.2409
583	Neu5Aca2-6Galb1-4GlcNAcb1-3Galb1-4GlcNAcb1-2Mana1-6(Neu5Aca2-6Galb1-4GlcNAcb1-3Galb1-4GlcNAcb1-2Mana1-3)Manb1-4GlcNAcb1-4GlcNAcb-Sp12	-55.5	14.2478	-25.6717	70.25	9.74252	13.8684	10	4.96655	49.6655	4	6.97615	174.404	11.75	1.5	12.766
584	GlcNAcb1-3Fuca-Sp21	-1.5	2.38048	-158.698	15.25	5.56028	36.4608	6.25	0.957427	15.3188	3.5	4.50925	128.836	4.25	0.5	11.7647
585	Galb1-3GalNAcb1-4(Neu5Aca2-8Neu5Aca2-8Neu5Aca2-3)Galb1-4Glcb-Sp21	-9	6.37704	-70.856	53.75	13.8894	25.8408	13.75	6.34429	46.1403	3.25	6.55108	201.572	4.25	2.06155	48.5071
