# Supplementary material for: Origins of glycan selectivity in streptococcal Siglec-like adhesins suggest mechanisms of receptor adaptation
Source: Nat Commun. 2022 May 18;13:2753. doi: 10.1038/s41467-022-30509-y (PMC9117288; doi:10.1038/s41467-022-30509-y)
Supplement: Supplementary file 8 — Source Data [file 41467_2022_30509_MOESM8_ESM.zip › source_data/supplementaryfig15a-UB10712-singleHsaloops.csv]

	sTa	sTa	sTa	sLeC	sLeC	sLeC	3'SLn	3'SLn	3'SLn	sLeX	sLeX	sLeX	6S-sLeX	6S-sLeX	6S-sLeX
SLBRUB10712WT	0.217	0.208		0.177	0.17		1.076	1.04		1.01	1.045		1.209	1.281
SLBRUB10712CD loop	0.448	0.437	0.473	0.225	0.232	0.203	0.843	0.816	0.788	0.526	0.513	0.488	1.119	1.17	1.07
SLBRUB10712EF loop	0.409	0.382	0.437	0.369	0.359	0.355	1.111	1.101	1.087	1.025	1.091	1.057	1.075	1.168	1.119
SLBRUB10712FG loop	0.798	0.812	0.871	0.414	0.424	0.409	0.991	0.997	1.025	0.517	0.513	0.51	0.387	0.399	0.386
