# Supplementary material for: Origins of glycan selectivity in streptococcal Siglec-like adhesins suggest mechanisms of receptor adaptation
Source: Nat Commun. 2022 May 18;13:2753. doi: 10.1038/s41467-022-30509-y (PMC9117288; doi:10.1038/s41467-022-30509-y)
Supplement: Supplementary file 8 — Source Data [file 41467_2022_30509_MOESM8_ESM.zip › source_data/supplementaryfig15c-GspB-singleSK150loops.csv]

	sTa	sTa	sTa	3'SLn	3'SLn	3'SLn
SLBRGspB	1.333	1.373	1.365	0.088	0.077	0.069
SLBRGspBSK150-CD-loop	0.16	0.153	0.169	0.088	0.094	0.09
SLBRGspBSK150-EF-loop	1.217	1.421	1.286	0.094	0.08	0.084
SLBRGspBSK150-FG-loop	0.089	0.084	0.088	0.075	0.068	0.152
SLBRGspBSK150-loops	0.243	0.231	0.251	0.118	0.116	0.124
