# Supplementary material for: Origins of glycan selectivity in streptococcal Siglec-like adhesins suggest mechanisms of receptor adaptation
Source: Nat Commun. 2022 May 18;13:2753. doi: 10.1038/s41467-022-30509-y (PMC9117288; doi:10.1038/s41467-022-30509-y)
Supplement: Supplementary file 8 — Source Data [file 41467_2022_30509_MOESM8_ESM.zip › source_data/supplementaryfig17c-GspB-YNmuts.csv]

µg/ml biot-carb	GspBsu/L442Y/Y443N+sTa	GspBsu/L442Y/Y443N+sTa	GspBsu/L442Y/Y443N+sTa	GspBsu/L442Y/Y443N+3'SLn	GspBsu/L442Y/Y443N+3'SLn	GspBsu/L442Y/Y443N+3'SLn
0.08	0.428	0.429	0.459	0.389	0.396	0.396
0.4	0.822	0.847	0.884	0.769	0.739	0.735
2	1.147	1.077	1.105	1.003	1.076	1.03
10	1.314	1.417	1.276	1.199	1.154	1.227
