# Supplementary material for: Origins of glycan selectivity in streptococcal Siglec-like adhesins suggest mechanisms of receptor adaptation
Source: Nat Commun. 2022 May 18;13:2753. doi: 10.1038/s41467-022-30509-y (PMC9117288; doi:10.1038/s41467-022-30509-y)
Supplement: Supplementary file 8 — Source Data [file 41467_2022_30509_MOESM8_ESM.zip › source_data/supplementaryfig17d-SK150-YNmuts.csv]

µg/ml biot-carb	SK150/Y300L/N301Y+sTa	SK150/Y300L/N301Y+sTa	SK150/Y300L/N301Y+sTa	SK150/Y300L/N301Y+3'SLn	SK150/Y300L/N301Y+3'SLn	SK150/Y300L/N301Y+3'SLn
0.08	0.06	0.067	0.063	0.062	0.053	0.055
0.4	0.072	0.07	0.069	0.068	0.058	0.064
2	0.108	0.109	0.107	0.08	0.088	0.083
10	0.272	0.245	0.263	0.14	0.148	0.135
