# Supplementary material for: Origins of glycan selectivity in streptococcal Siglec-like adhesins suggest mechanisms of receptor adaptation
Source: Nat Commun. 2022 May 18;13:2753. doi: 10.1038/s41467-022-30509-y (PMC9117288; doi:10.1038/s41467-022-30509-y)
Supplement: Supplementary file 8 — Source Data [file 41467_2022_30509_MOESM8_ESM.zip › source_data/supplementaryfig17e-GspB-YNmutsWTcomparison.csv]

	ug/ml biot-carb	sTa	sTa	sTa	sLeC	sLeC	sLeC	3'sLn	3'sLn	3'sLn
GspB WT	2	1.19	1.212	1.259	0.102	0.099	0.098	0.075	0.072	0.072
GspB L442Y/Y443N	2	1.042	0.9	0.926	0.353	0.276	0.299	0.889	0.851	0.966
