# Supplementary material for: Origins of glycan selectivity in streptococcal Siglec-like adhesins suggest mechanisms of receptor adaptation
Source: Nat Commun. 2022 May 18;13:2753. doi: 10.1038/s41467-022-30509-y (PMC9117288; doi:10.1038/s41467-022-30509-y)
Supplement: Supplementary file 8 — Source Data [file 41467_2022_30509_MOESM8_ESM.zip › source_data/supplementaryfig17f-SK150-YNmutsWTcomparison.csv]

	�g/ml biot-carb	sTa	sTa	sTa	3'SLn	3'SLn	3'SLn
SK150WT	2	0.661	0.743	0.666	0.414		0.491
SK150 Y300L/N301Y	2	0.108	0.109	0.107	0.08	0.088	0.083
