# Supplementary material for: Origins of glycan selectivity in streptococcal Siglec-like adhesins suggest mechanisms of receptor adaptation
Source: Nat Commun. 2022 May 18;13:2753. doi: 10.1038/s41467-022-30509-y (PMC9117288; doi:10.1038/s41467-022-30509-y)
Supplement: Supplementary file 8 — Source Data [file 41467_2022_30509_MOESM8_ESM.zip › source_data/supplementaryfig18a-GST-SK678ER_500nM-Data.csv]

ATF	1
30	40
Type=GenePix Results 3
DateTime=2019/03/11 14:54:52
Settings=R:\Cummings Lab\Glycomics Center\Harvard_BIDMC\CFG\Investigators\Microarray data\3587 Iverson\3848_500nM_nCFG-664_488.gps
GalFile=R:\Cummings Lab\Glycomics Center\Harvard_BIDMC\CFG\Glycan Array Ver5.4\NCFGv5.4.gal
PixelSize=10
Wavelengths=532
ImageFiles=R:\Cummings Lab\Glycomics Center\Harvard_BIDMC\CFG\Investigators\Microarray data\3587 Iverson\3848_500nM_nCFG-664_488.tif 0
NormalizationMethod=None
NormalizationFactors=1
JpegImage=
StdDev=Type 1
RatioFormulations=W1/W2 (#1/#2)
FeatureType=Circular
Barcode=
BackgroundSubtraction=LocalFeature
ImageOrigin=0, 0
JpegOrigin=0, 0
Creator=GenePix Pro 7.2.29.002
Scanner=GenePix 4300
FocusPosition=0
Temperature=0
LinesAveraged=1
Comment=
PMTGain=450
ScanPower=70
LaserPower=2.14
Filters=Standard Blue
ScanRegion=0,1488,2197,5318
ScanArea=1
Supplier=
Block	Column	Row	Name	ID	X	Y	Dia.	F532 Median	F532 Mean	F532 SD	F532 CV	B532	B532 Median	B532 Mean	B532 SD	B532 CV	% > B532+1SD	% > B532+2SD	F532 % Sat.	Ratio of Medians (#1/#2)	Ratio of Means (#1/#2)	Median of Ratios (#1/#2)	Mean of Ratios (#1/#2)	Ratios SD (#1/#2)	Rgn Ratio (#1/#2)	Rgn R2 (#1/#2)	F Pixels	B Pixels	Circularity	Sum of Medians (#1/#2)	Sum of Means (#1/#2)	Log Ratio (#1/#2)	F532 Median - B532	F532 Mean - B532	F532 Total Intensity	SNR 532	Flags	Normalize	Autoflag
1	1	1	empty	empty	2940	16190	110	34	34	7	20	34	34	35	8	22	6	1	0	0	0	0	0	0	0	0	80	656	100	0	0	Error	0	0	2725	-0.125	-75	0	0
1	2	1	empty	empty	3240	16190	110	33	33	5	15	34	34	35	11	31	0	0	0	0	0	0	0	0	0	0	80	656	100	0	0	Error	-1	-1	2607	-0.182	-75	0	0
1	3	1	empty	empty	3540	16190	110	34	34	6	17	34	34	35	15	42	1	0	0	0	0	0	0	0	0	0	80	656	100	0	0	Error	0	0	2746	-0.067	-75	0	0
1	4	1	empty	empty	3840	16190	110	33	34	6	17	33	33	34	8	23	15	3	0	0	0	0	0	0	0	0	80	656	100	0	0	Error	0	1	2749	0	-75	0	0
1	5	1	empty	empty	4140	16190	110	34	33	5	15	33	33	34	8	23	8	0	0	0	0	0	0	0	0	0	80	656	100	0	0	Error	1	0	2675	-0.125	-75	0	0
1	6	1	empty	empty	4440	16190	110	32	34	6	17	34	34	35	12	34	5	0	0	0	0	0	0	0	0	0	80	656	100	0	0	Error	-2	0	2687	-0.083	-75	0	0
1	7	1	empty	empty	4740	16190	110	34	34	6	17	33	33	34	6	17	19	4	0	0	0	0	0	0	0	0	80	656	100	0	0	Error	1	1	2735	0	-75	0	0
1	8	1	empty	empty	5040	16190	110	33	34	11	32	34	34	36	19	52	3	1	0	0	0	0	0	0	0	0	80	656	100	0	0	Error	-1	0	2734	-0.105	-75	0	0
1	9	1	empty	empty	5340	16190	110	32	35	17	48	33	33	33	5	15	16	4	0	0	0	0	0	0	0	0	80	656	100	0	0	Error	-1	2	2838	0.4	-75	0	0
1	10	1	2A24	Grid Marker	5670	16230	210	264	2351	6349	270	35	35	36	18	50	100	97	0	0	0	0	0	0	0	0	316	2159	100	0	0	Error	229	2316	742887	128.611	0	0	0
1	11	1	2A24	Grid Marker	5960	16230	180	117	2005	6028	300	35	35	37	17	45	98	82	0	0	0	0	0	0	0	0	256	1553	100	0	0	Error	82	1970	513213	115.765	0	0	0
1	12	1	2A24	Grid Marker	6260	16230	190	138	2275	6911	303	34	34	53	461	869	24	20	0	0	0	0	0	0	0	0	256	1847	100	0	0	Error	104	2241	582288	4.82	0	0	0
1	1	2	2I16	624 Sp14	2960	16510	110	34	36	15	41	33	33	36	36	100	1	1	0	0	0	0	0	0	0	0	80	656	100	0	0	Error	1	3	2900	0	0	0	0
1	2	2	2M16	639 Sp21	3260	16520	90	40	42	11	26	34	34	35	10	28	33	8	0	0	0	0	0	0	0	0	52	420	100	0	0	Error	6	8	2185	0.7	0	0	0
1	3	2	2I16	624 Sp14	3570	16510	110	34	35	7	20	32	32	35	24	68	1	0	0	0	0	0	0	0	0	0	80	656	100	0	0	Error	2	3	2763	0	0	0	0
1	4	2	2M16	639 Sp21	3880	16510	50	45	48	15	31	35	35	35	6	17	67	25	0	0	0	0	0	0	0	0	12	104	100	0	0	Error	10	13	571	2.167	0	0	0
1	5	2	empty	empty	4140	16490	110	33	33	5	15	32	32	35	48	137	0	0	0	0	0	0	0	0	0	0	80	656	100	0	0	Error	1	1	2632	-0.042	-75	0	0
1	6	2	empty	empty	4440	16490	110	34	34	6	17	33	33	36	51	141	0	0	0	0	0	0	0	0	0	0	80	656	100	0	0	Error	1	1	2737	-0.039	-75	0	0
1	7	2	empty	empty	4740	16490	110	33	34	5	14	33	33	35	10	28	6	0	0	0	0	0	0	0	0	0	80	656	100	0	0	Error	0	1	2691	-0.1	-75	0	0
1	8	2	empty	empty	5040	16490	110	35	35	6	17	33	33	34	6	17	19	6	0	0	0	0	0	0	0	0	80	656	100	0	0	Error	2	2	2818	0.167	-75	0	0
1	9	2	empty	empty	5340	16490	110	34	36	13	36	33	33	34	7	20	15	4	0	0	0	0	0	0	0	0	80	656	100	0	0	Error	1	3	2860	0.286	-75	0	0
1	10	2	empty	empty	5640	16490	110	33	34	5	14	34	34	35	9	25	5	0	0	0	0	0	0	0	0	0	80	641	100	0	0	Error	-1	0	2682	-0.111	-75	0	0
1	11	2	empty	empty	5940	16490	110	33	34	7	20	34	34	36	21	58	1	0	0	0	0	0	0	0	0	0	80	650	100	0	0	Error	-1	0	2726	-0.095	-75	0	0
1	12	2	empty	empty	6240	16490	110	34	35	11	31	33	33	34	8	23	9	4	0	0	0	0	0	0	0	0	80	650	100	0	0	Error	1	2	2835	0.125	-75	0	0
1	1	3	2A8	502 Sp10	2960	16840	50	63	164	268	163	34	34	41	54	131	25	17	0	0	0	0	0	0	0	0	12	104	100	0	0	Error	29	130	1963	2.278	0	0	0
1	2	3	2.00E+08	525 Sp21	3260	16840	110	33	35	9	25	33	33	35	14	40	4	1	0	0	0	0	0	0	0	0	80	656	100	0	0	Error	0	2	2781	0	0	0	0
1	3	3	2A8	502 Sp10	3570	16850	70	45	48	13	27	33	33	34	11	32	53	25	0	0	0	0	0	0	0	0	32	236	100	0	0	Error	12	15	1549	1.273	0	0	0
1	4	3	2.00E+08	525 Sp21	3910	16820	50	47	60	59	98	33	33	34	6	17	75	50	0	0	0	0	0	0	0	0	12	104	100	0	0	Error	14	27	723	4.333	0	0	0
1	5	3	2I8	548 Sp10	4160	16850	50	51	52	11	21	33	33	49	121	246	0	0	0	0	0	0	0	0	0	0	12	104	100	0	0	Error	18	19	621	0.025	0	0	0
1	6	3	2M8	571 Sp21	4450	16830	60	42	45	19	42	33	33	36	32	88	6	3	0	0	0	0	0	0	0	0	32	176	100	0	0	Error	9	12	1446	0.281	0	0	0
1	7	3	2I8	548 Sp10	4770	16860	70	48	50	15	30	34	34	35	17	48	38	13	0	0	0	0	0	0	0	0	32	236	100	0	0	Error	14	16	1590	0.882	0	0	0
1	8	3	2M8	571 Sp21	5060	16830	100	41	49	45	91	33	33	38	73	192	5	1	0	0	0	0	0	0	0	0	80	560	100	0	0	Error	8	16	3932	0.151	0	0	0
1	9	3	2A16	594 Sp25	5350	16800	90	44	110	294	267	33	33	36	26	72	23	15	0	0	0	0	0	0	0	0	52	420	100	0	0	Error	11	77	5708	2.846	0	0	0
1	10	3	2.00E+16	0	5660	16840	50	58	56	13	23	34	34	35	7	20	92	67	0	0	0	0	0	0	0	0	12	104	100	0	0	Error	24	22	666	3	0	0	0
1	11	3	2A16	594 Sp25	5960	16810	60	39	52	33	63	34	34	37	14	37	25	16	0	0	0	0	0	0	0	0	32	176	100	0	0	Error	5	18	1679	1.071	0	0	0
1	12	3	2.00E+16	0	6270	16860	60	53	64	45	70	34	34	34	6	17	69	56	0	0	0	0	0	0	0	0	32	176	100	0	0	Error	19	30	2049	5	0	0	0
1	1	4	2I16	624 Sp14	2930	17130	110	34	35	10	28	32	32	34	18	52	4	3	0	0	0	0	0	0	0	0	80	656	100	0	0	Error	2	3	2816	0.056	0	0	0
1	2	4	2M16	639 Sp21	3230	17140	70	41	60	72	120	32	32	41	100	243	6	6	0	0	0	0	0	0	0	0	32	236	100	0	0	Error	9	28	1918	0.19	0	0	0
1	3	4	2I16	624 Sp14	3590	17120	70	36	38	10	26	32	32	32	8	25	22	13	0	0	0	0	0	0	0	0	32	236	100	0	0	Error	4	6	1221	0.75	0	0	0
1	4	4	2M16	639 Sp21	3920	17120	70	38	56	59	105	31	31	32	8	25	44	28	0	0	0	0	0	0	0	0	32	236	100	0	0	Error	7	25	1780	3	0	0	0
1	5	4	empty	empty	4140	17090	110	31	32	6	18	31	31	32	9	28	5	3	0	0	0	0	0	0	0	0	80	656	100	0	0	Error	0	1	2580	0	-75	0	0
1	6	4	empty	empty	4440	17090	110	32	32	6	18	32	32	33	13	39	3	1	0	0	0	0	0	0	0	0	80	656	100	0	0	Error	0	0	2589	-0.077	-75	0	0
1	7	4	empty	empty	4740	17090	110	34	38	37	97	33	33	34	10	29	9	3	0	0	0	0	0	0	0	0	80	656	100	0	0	Error	1	5	3055	0.4	-75	0	0
1	8	4	empty	empty	5040	17090	110	33	34	5	14	33	33	34	14	41	0	0	0	0	0	0	0	0	0	0	80	656	100	0	0	Error	0	1	2680	0	-75	0	0
1	9	4	empty	empty	5340	17090	110	34	34	5	14	34	34	86	1172	1362	0	0	0	0	0	0	0	0	0	0	80	656	100	0	0	Error	0	0	2703	-0.044	-75	0	0
1	10	4	empty	empty	5640	17090	110	33	33	5	15	33	33	34	7	20	10	0	0	0	0	0	0	0	0	0	80	656	100	0	0	Error	0	0	2636	-0.143	-75	0	0
1	11	4	empty	empty	5940	17090	110	33	33	6	18	33	33	34	7	20	15	1	0	0	0	0	0	0	0	0	80	656	100	0	0	Error	0	0	2673	-0.143	-75	0	0
1	12	4	empty	empty	6240	17090	110	34	41	57	139	33	33	40	80	200	1	1	0	0	0	0	0	0	0	0	80	656	100	0	0	Error	1	8	3285	0.013	-75	0	0
1	1	5	2A8	502 Sp10	2970	17430	90	43	44	16	36	32	32	34	16	47	29	4	0	0	0	0	0	0	0	0	52	420	100	0	0	Error	11	12	2312	0.625	0	0	0
1	2	5	2.00E+08	525 Sp21	3250	17440	90	39	39	7	17	32	32	33	8	24	38	12	0	0	0	0	0	0	0	0	52	420	100	0	0	Error	7	7	2002	0.75	0	0	0
1	3	5	2A8	502 Sp10	3560	17410	110	32	33	9	27	30	30	31	8	25	11	4	0	0	0	0	0	0	0	0	80	656	100	0	0	Error	2	3	2668	0.25	0	0	0
1	4	5	2.00E+08	525 Sp21	3880	17390	90	35	38	13	34	30	30	32	8	25	37	15	0	0	0	0	0	0	0	0	52	420	100	0	0	Error	5	8	1973	0.75	0	0	0
1	5	5	2I8	548 Sp10	4140	17440	100	36	42	26	61	31	31	32	7	21	40	20	0	0	0	0	0	0	0	0	80	560	100	0	0	Error	5	11	3341	1.429	0	0	0
1	6	5	2M8	571 Sp21	4500	17400	100	37	66	138	209	32	32	33	7	21	31	14	0	0	0	0	0	0	0	0	80	560	100	0	0	Error	5	34	5291	4.714	0	0	0
1	7	5	2I8	548 Sp10	4770	17440	80	40	42	17	40	32	32	35	28	80	2	2	0	0	0	0	0	0	0	0	52	340	100	0	0	Error	8	10	2201	0.25	0	0	0
1	8	5	2M8	571 Sp21	5080	17420	70	39	58	82	141	33	33	35	15	42	19	9	0	0	0	0	0	0	0	0	32	236	100	0	0	Error	6	25	1865	1.533	0	0	0
1	9	5	2A16	594 Sp25	5380	17450	80	43	82	178	217	33	33	34	6	17	58	37	0	0	0	0	0	0	0	0	52	340	100	0	0	Error	10	49	4247	8	0	0	0
1	10	5	2.00E+16	0	5660	17450	50	101	94	48	51	33	33	36	20	55	75	67	0	0	0	0	0	0	0	0	12	104	100	0	0	Error	68	61	1130	2.9	0	0	0
1	11	5	2A16	594 Sp25	5960	17430	110	41	55	40	72	33	33	35	20	57	26	13	0	0	0	0	0	0	0	0	80	656	100	0	0	Error	8	22	4385	1	0	0	0
1	12	5	2.00E+16	0	6270	17450	50	59	60	13	21	34	34	35	11	31	83	67	0	0	0	0	0	0	0	0	12	104	100	0	0	Error	25	26	719	2.273	0	0	0
1	1	6	2I16	624 Sp14	2960	17740	70	44	49	25	51	32	32	38	42	110	6	6	0	0	0	0	0	0	0	0	32	236	100	0	0	Error	12	17	1583	0.262	0	0	0
1	2	6	2M16	639 Sp21	3250	17740	60	38	38	10	26	30	30	31	5	16	63	38	0	0	0	0	0	0	0	0	32	176	100	0	0	Error	8	8	1211	1.4	0	0	0
1	3	6	2I16	624 Sp14	3600	17750	90	36	43	38	88	30	30	32	18	56	8	6	0	0	0	0	0	0	0	0	52	420	100	0	0	Error	6	13	2255	0.611	0	0	0
1	4	6	2M16	639 Sp21	3860	17750	70	40	42	21	50	31	31	31	6	19	56	34	0	0	0	0	0	0	0	0	32	236	100	0	0	Error	9	11	1358	1.833	0	0	0
1	5	6	empty	empty	4140	17690	110	32	32	5	15	30	30	31	7	22	6	3	0	0	0	0	0	0	0	0	80	656	100	0	0	Error	2	2	2545	0.143	-75	0	0
1	6	6	empty	empty	4440	17690	110	30	31	4	12	31	31	32	9	28	4	0	0	0	0	0	0	0	0	0	80	656	100	0	0	Error	-1	0	2462	-0.111	-75	0	0
1	7	6	empty	empty	4740	17690	110	32	35	20	57	32	32	33	6	18	11	6	0	0	0	0	0	0	0	0	80	656	100	0	0	Error	0	3	2825	0.333	-75	0	0
1	8	6	empty	empty	5040	17690	110	34	35	7	20	33	33	34	10	29	9	3	0	0	0	0	0	0	0	0	80	656	100	0	0	Error	1	2	2789	0.1	-75	0	0
1	9	6	empty	empty	5340	17690	110	34	34	6	17	33	33	34	6	17	19	3	0	0	0	0	0	0	0	0	80	656	100	0	0	Error	1	1	2730	0	-75	0	0
1	10	6	empty	empty	5640	17690	110	34	35	8	22	34	34	36	28	77	1	0	0	0	0	0	0	0	0	0	80	656	100	0	0	Error	0	1	2795	-0.036	-75	0	0
1	11	6	empty	empty	5940	17690	110	34	38	27	71	33	33	34	7	20	15	6	0	0	0	0	0	0	0	0	80	656	100	0	0	Error	1	5	3006	0.571	-75	0	0
1	12	6	empty	empty	6240	17690	110	36	36	6	16	34	34	35	9	25	13	1	0	0	0	0	0	0	0	0	80	656	100	0	0	Error	2	2	2892	0.111	-75	0	0
1	1	7	2A8	502 Sp10	2960	18030	110	35	37	14	37	32	32	33	9	27	20	10	0	0	0	0	0	0	0	0	80	656	100	0	0	Error	3	5	2983	0.444	0	0	0
1	2	7	2.00E+08	525 Sp21	3270	18040	100	37	40	13	32	31	31	33	14	42	19	6	0	0	0	0	0	0	0	0	80	560	100	0	0	Error	6	9	3193	0.5	0	0	0
1	3	7	2A8	502 Sp10	3560	18040	60	44	46	17	36	30	30	32	10	31	63	25	0	0	0	0	0	0	0	0	32	176	100	0	0	Error	14	16	1475	1.4	0	0	0
1	4	7	2.00E+08	525 Sp21	3900	18030	110	35	149	907	608	31	31	33	15	45	18	6	0	0	0	0	0	0	0	0	80	656	100	0	0	Error	4	118	11903	7.733	0	0	0
1	5	7	2I8	548 Sp10	4160	18040	50	56	56	12	21	30	30	32	8	25	92	75	0	0	0	0	0	0	0	0	12	104	100	0	0	Error	26	26	671	3	0	0	0
1	6	7	2M8	571 Sp21	4470	18050	100	40	44	18	40	31	31	32	7	21	60	30	0	0	0	0	0	0	0	0	80	560	100	0	0	Error	9	13	3484	1.714	0	0	0
1	7	7	2I8	548 Sp10	4760	18030	70	46	47	12	25	32	32	33	6	18	72	56	0	0	0	0	0	0	0	0	32	236	100	0	0	Error	14	15	1511	2.333	0	0	0
1	8	7	2M8	571 Sp21	5060	18030	70	41	44	13	29	33	33	34	7	20	50	31	0	0	0	0	0	0	0	0	32	236	100	0	0	Error	8	11	1402	1.429	0	0	0
1	9	7	2A16	594 Sp25	5370	18040	100	53	518	3598	694	33	33	34	6	17	70	59	0	0	0	0	0	0	0	0	80	560	100	0	0	Error	20	485	41412	80.667	0	0	0
1	10	7	2.00E+16	0	5720	18050	70	42	119	320	268	35	35	35	7	20	47	34	0	0	0	0	0	0	0	0	32	236	100	0	0	Error	7	84	3815	12	0	0	0
1	11	7	2A16	594 Sp25	5960	18030	100	42	45	14	31	34	34	36	26	72	11	3	0	0	0	0	0	0	0	0	80	560	100	0	0	Error	8	11	3591	0.346	0	0	0
1	12	7	2.00E+16	0	6270	18060	50	88	91	49	53	37	37	38	8	21	83	83	0	0	0	0	0	0	0	0	12	104	100	0	0	Error	51	54	1097	6.625	0	0	0
1	1	8	1I16	238 Sp0	2970	18310	60	44	62	59	95	35	35	41	22	53	25	9	0	0	0	0	0	0	0	0	32	176	100	0	0	Error	9	27	1998	0.955	0	0	0
1	2	8	1M16	261 Sp0	3240	18340	100	46	282	1167	413	31	31	32	10	31	59	41	0	0	0	0	0	0	0	0	80	560	100	0	0	Error	15	251	22547	25	0	0	0
1	3	8	1I16	238 Sp0	3560	18340	100	39	56	119	212	31	31	32	6	18	56	26	0	0	0	0	0	0	0	0	80	560	100	0	0	Error	8	25	4448	4	0	0	0
1	4	8	1M16	261 Sp0	3870	18320	80	37	40	13	32	31	31	35	71	202	0	0	0	0	0	0	0	0	0	0	52	340	100	0	0	Error	6	9	2058	0.07	0	0	0
1	5	8	1A24	298 Sp0	4180	18340	50	35	42	23	54	31	31	32	6	18	33	25	0	0	0	0	0	0	0	0	12	104	100	0	0	Error	4	11	500	1.667	0	0	0
1	6	8	1.00E+24	329 Sp10	4500	18320	80	41	203	743	366	32	32	47	207	440	8	4	0	0	0	0	0	0	0	0	52	340	100	0	0	Error	9	171	10565	0.754	0	0	0
1	7	8	1A24	298 Sp0	4780	18320	110	33	35	11	31	32	32	54	502	929	0	0	0	0	0	0	0	0	0	0	80	656	100	0	0	Error	1	3	2779	-0.038	0	0	0
1	8	8	1.00E+24	329 Sp10	5060	18320	80	38	65	136	209	33	33	36	32	88	10	8	0	0	0	0	0	0	0	0	52	340	100	0	0	Error	5	32	3364	0.906	0	0	0
1	9	8	1I24	358 Sp0	5370	18330	110	35	37	15	40	33	33	35	8	22	16	5	0	0	0	0	0	0	0	0	80	656	100	0	0	Error	2	4	2944	0.25	0	0	0
1	10	8	1M24	383 Sp14	5670	18330	110	33	34	7	20	34	34	36	15	41	4	1	0	0	0	0	0	0	0	0	80	656	100	0	0	Error	-1	0	2731	-0.133	0	0	0
1	11	8	1I24	358 Sp0	5970	18330	110	36	37	9	24	34	34	37	43	116	1	0	0	0	0	0	0	0	0	0	80	656	100	0	0	Error	2	3	2928	0	0	0	0
1	12	8	1M24	383 Sp14	6270	18330	110	38	40	14	35	36	36	43	69	160	1	0	0	0	0	0	0	0	0	0	80	656	100	0	0	Error	2	4	3229	-0.043	0	0	0
1	1	9	1A8	92 Sp0	2980	18620	50	49	49	10	20	33	33	36	17	47	42	0	0	0	0	0	0	0	0	0	12	104	100	0	0	Error	16	16	587	0.765	0	0	0
1	2	9	1.00E+08	108 Sp8	3270	18620	100	39	40	10	25	32	32	35	21	60	6	1	0	0	0	0	0	0	0	0	80	560	100	0	0	Error	7	8	3221	0.238	0	0	0
1	3	9	1A8	92 Sp0	3570	18660	90	54	507	2490	491	32	32	32	7	21	85	67	0	0	0	0	0	0	0	0	52	420	100	0	0	Error	22	475	26350	67.857	0	0	0
1	4	9	1.00E+08	108 Sp8	3860	18610	100	35	36	11	30	32	32	32	8	25	23	4	0	0	0	0	0	0	0	0	80	560	100	0	0	Error	3	4	2877	0.5	0	0	0
1	5	9	1I8	129 Sp0	4160	18620	70	39	42	15	35	31	31	32	6	18	53	25	0	0	0	0	0	0	0	0	32	236	100	0	0	Error	8	11	1339	1.667	0	0	0
1	6	9	1M8	152 Sp14	4460	18650	120	39	43	17	39	32	32	35	25	71	9	4	0	0	0	0	0	0	0	0	120	820	100	0	0	Error	7	11	5116	0.32	0	0	0
1	7	9	1I8	129 Sp0	4790	18630	80	58	910	5149	565	32	32	33	9	27	69	58	0	0	0	0	0	0	0	0	52	340	100	0	0	Error	26	878	47300	97.444	0	0	0
1	8	9	1M8	152 Sp14	5080	18630	90	44	70	146	208	33	33	34	8	23	60	27	0	0	0	0	0	0	0	0	52	420	100	0	0	Error	11	37	3663	4.5	0	0	0
1	9	9	1A16	177 Sp8	5370	18630	110	36	43	25	58	34	34	35	14	40	15	9	0	0	0	0	0	0	0	0	80	656	100	0	0	Error	2	9	3442	0.571	0	0	0
1	10	9	1.00E+16	208 Sp0	5680	18630	110	36	37	10	27	35	35	37	13	35	6	1	0	0	0	0	0	0	0	0	80	656	100	0	0	Error	1	2	2996	0	0	0	0
1	11	9	1A16	177 Sp8	6010	18630	60	42	74	137	185	35	35	36	7	19	41	22	0	0	0	0	0	0	0	0	32	176	100	0	0	Error	7	39	2375	5.429	0	0	0
1	12	9	1.00E+16	208 Sp0	6280	18640	60	42	43	11	25	37	37	38	14	36	19	6	0	0	0	0	0	0	0	0	32	176	100	0	0	Error	5	6	1384	0.357	0	0	0
1	1	10	1I16	238 Sp0	2970	18920	120	40	44	19	43	33	33	35	10	28	33	13	0	0	0	0	0	0	0	0	120	820	100	0	0	Error	7	11	5225	0.9	0	0	0
1	2	10	1M16	261 Sp0	3260	18930	80	44	45	9	20	32	32	48	256	533	0	0	0	0	0	0	0	0	0	0	52	340	100	0	0	Error	12	13	2341	-0.012	0	0	0
1	3	10	1I16	238 Sp0	3560	18870	60	36	45	35	77	33	33	36	15	41	13	6	0	0	0	0	0	0	0	0	32	176	100	0	0	Error	3	12	1447	0.6	0	0	0
1	4	10	1M16	261 Sp0	3890	18920	50	46	62	47	75	34	34	34	7	20	67	33	0	0	0	0	0	0	0	0	12	104	100	0	0	Error	12	28	749	4	0	0	0
1	5	10	1A24	298 Sp0	4160	18930	80	41	135	401	297	31	31	32	7	21	62	33	0	0	0	0	0	0	0	0	52	340	100	0	0	Error	10	104	7027	14.714	0	0	0
1	6	10	1.00E+24	329 Sp10	4460	18940	50	50	49	5	10	33	33	36	18	50	42	0	0	0	0	0	0	0	0	0	12	104	100	0	0	Error	17	16	590	0.722	0	0	0
1	7	10	1A24	298 Sp0	4790	18910	60	45	344	1131	328	33	33	33	5	15	69	56	0	0	0	0	0	0	0	0	32	176	100	0	0	Error	12	311	11018	62.2	0	0	0
1	8	10	1.00E+24	329 Sp10	5070	18910	110	35	40	31	77	33	33	38	75	197	1	1	0	0	0	0	0	0	0	0	80	656	100	0	0	Error	2	7	3176	0.027	0	0	0
1	9	10	1I24	358 Sp0	5360	18920	90	50	234	1132	483	33	33	34	6	17	81	65	0	0	0	0	0	0	0	0	52	420	100	0	0	Error	17	201	12144	33.333	0	0	0
1	10	10	1M24	383 Sp14	5650	18940	50	75	181	353	195	36	36	42	32	76	50	42	0	0	0	0	0	0	0	0	12	104	100	0	0	Error	39	145	2167	4.344	0	0	0
1	11	10	1I24	358 Sp0	5970	18930	110	37	42	28	66	37	37	38	15	39	8	5	0	0	0	0	0	0	0	0	80	656	100	0	0	Error	0	5	3377	0.267	0	0	0
1	12	10	1M24	383 Sp14	6290	18930	70	42	49	28	57	37	37	39	11	28	22	6	0	0	0	0	0	0	0	0	32	236	100	0	0	Error	5	12	1553	0.909	0	0	0
1	1	11	1A8	92 Sp0	2960	19230	80	42	48	21	43	34	34	48	182	379	0	0	0	0	0	0	0	0	0	0	52	340	100	0	0	Error	8	14	2472	0	0	0	0
1	2	11	1.00E+08	108 Sp8	3250	19240	100	41	73	139	190	32	32	33	8	24	50	21	0	0	0	0	0	0	0	0	80	560	100	0	0	Error	9	41	5805	5	0	0	0
1	3	11	1A8	92 Sp0	3560	19250	70	40	51	47	92	32	32	34	9	26	41	22	0	0	0	0	0	0	0	0	32	236	100	0	0	Error	8	19	1616	1.889	0	0	0
1	4	11	1.00E+08	108 Sp8	3860	19230	110	31	32	6	18	32	32	34	15	44	3	0	0	0	0	0	0	0	0	0	80	656	100	0	0	Error	-1	0	2565	-0.133	0	0	0
1	5	11	1I8	129 Sp0	4160	19230	110	35	36	9	25	31	31	32	7	21	26	14	0	0	0	0	0	0	0	0	80	656	100	0	0	Error	4	5	2902	0.571	0	0	0
1	6	11	1M8	152 Sp14	4470	19210	70	46	59	49	83	32	32	32	5	15	91	66	0	0	0	0	0	0	0	0	32	236	100	0	0	Error	14	27	1884	5.4	0	0	0
1	7	11	1I8	129 Sp0	4770	19260	70	40	43	19	44	31	31	33	7	21	63	22	0	0	0	0	0	0	0	0	32	236	100	0	0	Error	9	12	1391	1.429	0	0	0
1	8	11	1M8	152 Sp14	5060	19250	90	47	60	41	68	32	32	35	26	74	23	12	0	0	0	0	0	0	0	0	52	420	100	0	0	Error	15	28	3127	0.962	0	0	0
1	9	11	1A16	177 Sp8	5380	19240	60	38	38	7	18	33	33	34	13	38	9	0	0	0	0	0	0	0	0	0	32	176	100	0	0	Error	5	5	1207	0.308	0	0	0
1	10	11	1.00E+16	208 Sp0	5680	19250	60	41	43	15	34	35	35	36	6	16	44	31	0	0	0	0	0	0	0	0	32	176	100	0	0	Error	6	8	1382	1.167	0	0	0
1	11	11	1A16	177 Sp8	5960	19230	50	78	650	1779	273	35	35	35	5	14	92	83	0	0	0	0	0	0	0	0	12	104	100	0	0	Error	43	615	7797	123	0	0	0
1	12	11	1.00E+16	208 Sp0	6260	19230	110	38	38	6	15	39	39	41	14	34	1	0	0	0	0	0	0	0	0	0	80	656	100	0	0	Error	-1	-1	3069	-0.214	0	0	0
1	1	12	1I16	238 Sp0	2960	19550	90	41	42	12	28	33	33	35	19	54	10	2	0	0	0	0	0	0	0	0	52	420	100	0	0	Error	8	9	2198	0.368	0	0	0
1	2	12	1M16	261 Sp0	3260	19550	70	47	49	12	24	32	32	34	9	26	66	41	0	0	0	0	0	0	0	0	32	236	100	0	0	Error	15	17	1574	1.667	0	0	0
1	3	12	1I16	238 Sp0	3560	19540	110	37	40	11	27	32	32	34	29	85	3	3	0	0	0	0	0	0	0	0	80	656	100	0	0	Error	5	8	3162	0.207	0	0	0
1	4	12	1M16	261 Sp0	3860	19540	70	44	45	7	15	32	32	34	21	61	13	0	0	0	0	0	0	0	0	0	32	236	100	0	0	Error	12	13	1430	0.524	0	0	0
1	5	12	1A24	298 Sp0	4190	19540	90	39	73	152	208	32	32	34	13	38	33	13	0	0	0	0	0	0	0	0	52	420	100	0	0	Error	7	41	3809	3	0	0	0
1	6	12	1.00E+24	329 Sp10	4460	19560	70	43	41	9	21	32	32	38	44	115	0	0	0	0	0	0	0	0	0	0	32	236	100	0	0	Error	11	9	1317	0.068	0	0	0
1	7	12	1A24	298 Sp0	4770	19540	90	42	77	118	153	33	33	35	18	51	25	12	0	0	0	0	0	0	0	0	52	420	100	0	0	Error	9	44	4006	2.333	0	0	0
1	8	12	1.00E+24	329 Sp10	5070	19550	60	42	46	21	45	33	33	34	6	17	66	28	0	0	0	0	0	0	0	0	32	176	100	0	0	Error	9	13	1460	2	0	0	0
1	9	12	1I24	358 Sp0	5350	19560	60	44	53	30	56	33	33	35	8	22	59	31	0	0	0	0	0	0	0	0	32	176	100	0	0	Error	11	20	1704	2.25	0	0	0
1	10	12	1M24	383 Sp14	5670	19560	70	53	156	360	230	35	35	36	6	16	81	59	0	0	0	0	0	0	0	0	32	236	100	0	0	Error	18	121	5002	20	0	0	0
1	11	12	1I24	358 Sp0	5980	19560	60	46	50	14	28	39	39	38	7	18	47	31	0	0	0	0	0	0	0	0	32	176	100	0	0	Error	7	11	1594	1.714	0	0	0
1	12	12	1M24	383 Sp14	6270	19540	60	44	45	9	20	38	38	47	83	176	0	0	0	0	0	0	0	0	0	0	32	176	100	0	0	Error	6	7	1426	-0.024	0	0	0
1	1	13	1A8	92 Sp0	2960	19790	60	33	37	15	40	34	34	37	21	56	6	6	0	0	0	0	0	0	0	0	32	176	100	0	0	Error	-1	3	1197	0	0	0	0
1	2	13	1.00E+08	108 Sp8	3270	19850	80	45	48	16	33	36	36	45	84	186	2	0	0	0	0	0	0	0	0	0	52	340	100	0	0	Error	9	12	2497	0.036	0	0	0
1	3	13	1A8	92 Sp0	3560	19820	90	45	57	72	126	32	32	34	10	29	54	29	0	0	0	0	0	0	0	0	52	420	100	0	0	Error	13	25	2945	2.3	0	0	0
1	4	13	1.00E+08	108 Sp8	3850	19820	80	40	41	10	24	32	32	34	12	35	29	6	0	0	0	0	0	0	0	0	52	340	100	0	0	Error	8	9	2128	0.583	0	0	0
1	5	13	1I8	129 Sp0	4140	19850	60	38	40	10	25	32	32	34	13	38	19	6	0	0	0	0	0	0	0	0	32	176	100	0	0	Error	6	8	1271	0.462	0	0	0
1	6	13	1M8	152 Sp14	4450	19860	100	41	45	18	40	32	32	34	12	35	39	14	0	0	0	0	0	0	0	0	80	560	100	0	0	Error	9	13	3586	0.917	0	0	0
1	7	13	1I8	129 Sp0	4760	19850	100	39	42	14	33	32	32	33	12	36	31	8	0	0	0	0	0	0	0	0	80	560	100	0	0	Error	7	10	3322	0.75	0	0	0
1	8	13	1M8	152 Sp14	5070	19850	70	46	62	85	137	34	34	38	33	86	6	3	0	0	0	0	0	0	0	0	32	236	100	0	0	Error	12	28	1969	0.727	0	0	0
1	9	13	1A16	177 Sp8	5380	19840	50	47	49	15	30	34	34	37	15	40	33	17	0	0	0	0	0	0	0	0	12	104	100	0	0	Error	13	15	593	0.8	0	0	0
1	10	13	1.00E+16	208 Sp0	5680	19850	50	51	72	72	100	35	35	36	10	27	58	50	0	0	0	0	0	0	0	0	12	104	100	0	0	Error	16	37	862	3.6	0	0	0
1	11	13	1A16	177 Sp8	5970	19850	110	41	43	8	18	39	39	40	15	37	10	0	0	0	0	0	0	0	0	0	80	656	100	0	0	Error	2	4	3411	0.2	0	0	0
1	12	13	1.00E+16	208 Sp0	6270	19850	80	49	81	110	135	40	40	43	27	62	23	15	0	0	0	0	0	0	0	0	52	340	100	0	0	Error	9	41	4224	1.407	0	0	0
1	1	14	2A24	Grid Marker	2950	20130	180	109	1038	3243	312	35	35	37	17	45	97	83	0	0	0	0	0	0	0	0	256	1782	100	0	0	Error	74	1003	265809	58.882	0	0	0
1	2	14	2A24	Grid Marker	3250	20130	200	139	1390	4232	304	36	36	39	40	102	85	59	0	0	0	0	0	0	0	0	316	2032	100	0	0	Error	103	1354	439167	33.775	0	0	0
1	3	14	empty	empty	3540	20090	110	31	31	6	19	32	32	34	10	29	5	1	0	0	0	0	0	0	0	0	80	656	100	0	0	Error	-1	-1	2506	-0.3	-75	0	0
1	4	14	empty	empty	3840	20090	110	32	32	6	18	32	32	33	8	24	6	3	0	0	0	0	0	0	0	0	80	656	100	0	0	Error	0	0	2551	-0.125	-75	0	0
1	5	14	empty	empty	4140	20090	110	32	33	15	45	32	32	32	8	25	9	1	0	0	0	0	0	0	0	0	80	656	100	0	0	Error	0	1	2666	0.125	-75	0	0
1	6	14	empty	empty	4440	20090	110	30	32	8	25	32	32	33	13	39	3	1	0	0	0	0	0	0	0	0	80	656	100	0	0	Error	-2	0	2545	-0.077	-75	0	0
1	7	14	empty	empty	4740	20090	110	32	32	6	18	31	31	34	20	58	1	0	0	0	0	0	0	0	0	0	80	656	100	0	0	Error	1	1	2584	-0.1	-75	0	0
1	8	14	empty	empty	5040	20090	110	32	32	4	12	33	33	34	20	58	0	0	0	0	0	0	0	0	0	0	80	656	100	0	0	Error	-1	-1	2562	-0.1	-75	0	0
1	9	14	empty	empty	5340	20090	110	35	36	6	16	34	34	35	8	22	13	0	0	0	0	0	0	0	0	0	80	656	100	0	0	Error	1	2	2845	0.125	-75	0	0
1	10	14	empty	empty	5640	20090	110	39	46	38	82	37	37	40	34	85	6	4	0	0	0	0	0	0	0	0	80	656	100	0	0	Error	2	9	3647	0.176	-75	0	0
1	11	14	empty	empty	5940	20090	110	39	38	7	18	39	39	41	31	75	0	0	0	0	0	0	0	0	0	0	80	656	100	0	0	Error	0	-1	3078	-0.097	-75	0	0
1	12	14	empty	empty	6240	20090	110	39	39	6	15	39	39	42	17	40	0	0	0	0	0	0	0	0	0	0	80	656	100	0	0	Error	0	0	3122	-0.176	-75	0	0
2	1	1	empty	empty	7500	16180	100	33	33	5	15	33	33	33	6	18	8	4	0	0	0	0	0	0	0	0	80	560	100	0	0	Error	0	0	2669	0	-75	0	0
2	2	1	empty	empty	7800	16180	100	35	35	7	20	36	36	36	6	16	9	3	0	0	0	0	0	0	0	0	80	560	100	0	0	Error	-1	-1	2837	-0.167	-75	0	0
2	3	1	empty	empty	8100	16180	100	48	94	82	87	47	47	78	71	91	25	24	0	0	0	0	0	0	0	0	80	560	100	0	0	Error	1	47	7494	0.225	-75	0	0
2	4	1	empty	empty	8400	16180	100	47	48	7	14	46	46	71	64	90	0	0	0	0	0	0	0	0	0	0	80	560	100	0	0	Error	1	2	3825	-0.359	-75	0	0
2	5	1	empty	empty	8700	16180	100	35	35	6	17	34	34	35	6	17	18	1	0	0	0	0	0	0	0	0	80	560	100	0	0	Error	1	1	2818	0	-75	0	0
2	6	1	empty	empty	9000	16180	100	34	34	5	14	33	33	33	5	15	14	1	0	0	0	0	0	0	0	0	80	560	100	0	0	Error	1	1	2681	0.2	-75	0	0
2	7	1	empty	empty	9300	16180	100	33	34	6	17	33	33	34	7	20	11	3	0	0	0	0	0	0	0	0	80	560	100	0	0	Error	0	1	2688	0	-75	0	0
2	8	1	empty	empty	9600	16180	100	33	33	5	15	33	33	33	6	18	10	0	0	0	0	0	0	0	0	0	80	560	100	0	0	Error	0	0	2667	0	-75	0	0
2	9	1	empty	empty	9900	16180	100	34	34	5	14	35	35	36	13	36	0	0	0	0	0	0	0	0	0	0	80	560	100	0	0	Error	-1	-1	2728	-0.154	-75	0	0
2	10	1	2B24	Grid Marker	10240	16240	140	166	1737	4356	250	37	37	40	36	90	92	69	0	0	0	0	0	0	0	0	156	1095	100	0	0	Error	129	1700	271043	47.139	0	0	0
2	11	1	2B24	Grid Marker	10530	16230	160	118	1110	2945	265	38	38	39	7	17	100	99	0	0	0	0	0	0	0	0	208	1376	100	0	0	Error	80	1072	230894	153	0	0	0
2	12	1	2B24	Grid Marker	10830	16220	160	113	902	2336	258	38	38	39	8	20	97	94	0	0	0	0	0	0	0	0	208	1427	100	0	0	Error	75	864	187567	107.875	0	0	0
2	1	2	2J16	625 Sp14	7520	16500	110	35	36	8	22	33	33	33	5	15	33	18	0	0	0	0	0	0	0	0	80	656	100	0	0	Error	2	3	2887	0.6	0	0	0
2	2	2	2N16	640 Sp21	7830	16510	60	45	54	37	68	35	35	36	6	16	84	41	0	0	0	0	0	0	0	0	32	176	100	0	0	Error	10	19	1739	3	0	0	0
2	3	2	2J16	625 Sp14	8130	16530	50	81	84	19	22	41	41	41	7	17	100	92	0	0	0	0	0	0	0	0	12	104	100	0	0	Error	40	43	1004	6.143	0	0	0
2	4	2	2N16	640 Sp21	8430	16520	50	70	323	881	272	42	42	43	7	16	100	92	0	0	0	0	0	0	0	0	12	104	100	0	0	Error	28	281	3881	40	0	0	0
2	5	2	empty	empty	8700	16480	110	34	34	6	17	34	34	34	7	20	8	1	0	0	0	0	0	0	0	0	80	656	100	0	0	Error	0	0	2698	0	-75	0	0
2	6	2	empty	empty	9000	16480	110	33	33	6	18	33	33	33	6	18	13	3	0	0	0	0	0	0	0	0	80	656	100	0	0	Error	0	0	2647	0	-75	0	0
2	7	2	empty	empty	9300	16480	110	33	33	5	15	33	33	33	5	15	13	4	0	0	0	0	0	0	0	0	80	656	100	0	0	Error	0	0	2621	0	-75	0	0
2	8	2	empty	empty	9600	16480	110	34	34	5	14	33	33	33	5	15	18	3	0	0	0	0	0	0	0	0	80	656	100	0	0	Error	1	1	2706	0.2	-75	0	0
2	9	2	empty	empty	9900	16480	110	34	34	5	14	34	34	35	7	20	6	0	0	0	0	0	0	0	0	0	80	656	100	0	0	Error	0	0	2690	-0.143	-75	0	0
2	10	2	empty	empty	10200	16480	110	34	35	6	17	35	35	35	7	20	8	3	0	0	0	0	0	0	0	0	80	653	100	0	0	Error	-1	0	2792	0	-75	0	0
2	11	2	empty	empty	10500	16480	110	36	36	5	13	35	35	35	6	17	13	3	0	0	0	0	0	0	0	0	80	652	100	0	0	Error	1	1	2845	0.167	-75	0	0
2	12	2	empty	empty	10800	16480	110	38	38	7	18	37	37	38	8	21	14	4	0	0	0	0	0	0	0	0	80	656	100	0	0	Error	1	1	3062	0	-75	0	0
2	1	3	2B8	503 Sp14	7520	16830	80	40	43	18	41	33	33	34	8	23	42	19	0	0	0	0	0	0	0	0	52	340	100	0	0	Error	7	10	2247	1.125	0	0	0
2	2	3	2F8	526 Sp14	7840	16840	50	43	49	17	34	35	35	35	6	17	50	42	0	0	0	0	0	0	0	0	12	104	100	0	0	Error	8	14	593	2.333	0	0	0
2	3	3	2B8	503 Sp14	8120	16830	60	46	48	11	22	35	35	35	6	17	69	44	0	0	0	0	0	0	0	0	32	176	100	0	0	Error	11	13	1542	2.167	0	0	0
2	4	3	2F8	526 Sp14	8430	16850	60	42	47	14	29	34	34	34	5	14	63	44	0	0	0	0	0	0	0	0	32	176	100	0	0	Error	8	13	1505	2.6	0	0	0
2	5	3	2J8	549 Sp0	8720	16830	110	35	34	5	14	35	35	35	6	17	5	1	0	0	0	0	0	0	0	0	80	656	100	0	0	Error	0	-1	2755	-0.167	0	0	0
2	6	3	2N8	572 Sp25	9020	16830	110	34	35	6	17	34	34	35	6	17	20	5	0	0	0	0	0	0	0	0	80	656	100	0	0	Error	0	1	2799	0	0	0	0
2	7	3	2J8	549 Sp0	9320	16830	70	39	39	7	17	34	34	34	5	14	47	22	0	0	0	0	0	0	0	0	32	236	100	0	0	Error	5	5	1235	1	0	0	0
2	8	3	2N8	572 Sp25	9640	16840	60	36	37	8	21	34	34	34	6	17	31	9	0	0	0	0	0	0	0	0	32	176	100	0	0	Error	2	3	1180	0.5	0	0	0
2	9	3	2B16	595 Sp14	9930	16820	50	45	45	9	20	36	36	36	7	19	58	25	0	0	0	0	0	0	0	0	12	104	100	0	0	Error	9	9	545	1.286	0	0	0
2	10	3	2F16	0	10220	16840	50	54	57	9	15	36	36	37	6	16	100	83	0	0	0	0	0	0	0	0	12	104	100	0	0	Error	18	21	689	3.333	0	0	0
2	11	3	2B16	595 Sp14	10530	16830	110	37	39	6	15	36	36	36	6	16	26	6	0	0	0	0	0	0	0	0	80	656	100	0	0	Error	1	3	3095	0.5	0	0	0
2	12	3	2F16	0	10830	16830	110	40	42	10	23	37	37	38	7	18	26	11	0	0	0	0	0	0	0	0	80	656	100	0	0	Error	3	5	3377	0.571	0	0	0
2	1	4	2J16	625 Sp14	7520	17120	110	33	34	6	17	34	34	34	6	17	10	4	0	0	0	0	0	0	0	0	80	656	100	0	0	Error	-1	0	2721	0	0	0	0
2	2	4	2N16	640 Sp21	7830	17130	60	45	61	66	108	34	34	35	7	20	69	47	0	0	0	0	0	0	0	0	32	176	100	0	0	Error	11	27	1938	3.714	0	0	0
2	3	4	2J16	625 Sp14	8130	17120	50	68	68	13	19	33	33	34	5	14	100	100	0	0	0	0	0	0	0	0	12	104	100	0	0	Error	35	35	810	6.8	0	0	0
2	4	4	2N16	640 Sp21	8430	17120	110	34	35	5	14	34	34	35	6	17	14	3	0	0	0	0	0	0	0	0	80	656	100	0	0	Error	0	1	2782	0	0	0	0
2	5	4	empty	empty	8700	17080	110	34	34	5	14	34	34	34	6	17	9	0	0	0	0	0	0	0	0	0	80	656	100	0	0	Error	0	0	2691	0	-75	0	0
2	6	4	empty	empty	9000	17080	110	35	35	5	14	34	34	34	5	14	16	6	0	0	0	0	0	0	0	0	80	656	100	0	0	Error	1	1	2828	0.2	-75	0	0
2	7	4	empty	empty	9300	17080	110	34	34	5	14	34	34	34	8	23	10	0	0	0	0	0	0	0	0	0	80	656	100	0	0	Error	0	0	2736	0	-75	0	0
2	8	4	empty	empty	9600	17080	110	34	34	6	17	34	34	35	6	17	11	3	0	0	0	0	0	0	0	0	80	656	100	0	0	Error	0	0	2703	-0.167	-75	0	0
2	9	4	empty	empty	9900	17080	110	34	35	6	17	36	36	37	9	24	8	1	0	0	0	0	0	0	0	0	80	656	100	0	0	Error	-2	-1	2796	-0.222	-75	0	0
2	10	4	empty	empty	10200	17080	110	35	37	11	29	36	36	40	33	82	1	1	0	0	0	0	0	0	0	0	80	656	100	0	0	Error	-1	1	2955	-0.091	-75	0	0
2	11	4	empty	empty	10500	17080	110	35	36	6	16	35	35	35	6	17	14	5	0	0	0	0	0	0	0	0	80	656	100	0	0	Error	0	1	2881	0.167	-75	0	0
2	12	4	empty	empty	10800	17080	110	40	40	7	17	37	37	37	6	16	24	11	0	0	0	0	0	0	0	0	80	656	100	0	0	Error	3	3	3217	0.5	-75	0	0
2	1	5	2B8	503 Sp14	7510	17390	110	33	33	5	15	34	34	36	25	69	0	0	0	0	0	0	0	0	0	0	80	656	100	0	0	Error	-1	-1	2629	-0.12	0	0	0
2	2	5	2F8	526 Sp14	7820	17400	60	43	58	61	105	34	34	34	7	20	53	31	0	0	0	0	0	0	0	0	32	176	100	0	0	Error	9	24	1848	3.429	0	0	0
2	3	5	2B8	503 Sp14	8130	17440	70	44	46	10	21	33	33	34	7	20	66	31	0	0	0	0	0	0	0	0	32	236	100	0	0	Error	11	13	1456	1.714	0	0	0
2	4	5	2F8	526 Sp14	8430	17420	110	34	35	8	22	34	34	35	6	17	18	4	0	0	0	0	0	0	0	0	80	656	100	0	0	Error	0	1	2790	0	0	0	0
2	5	5	2J8	549 Sp0	8730	17420	110	35	35	6	17	35	35	35	6	17	21	1	0	0	0	0	0	0	0	0	80	656	100	0	0	Error	0	0	2832	0	0	0	0
2	6	5	2N8	572 Sp25	9030	17420	110	34	35	6	17	34	34	35	6	17	15	4	0	0	0	0	0	0	0	0	80	656	100	0	0	Error	0	1	2807	0	0	0	0
2	7	5	2J8	549 Sp0	9320	17440	60	43	47	22	46	33	33	34	6	17	66	34	0	0	0	0	0	0	0	0	32	176	100	0	0	Error	10	14	1513	2.167	0	0	0
2	8	5	2N8	572 Sp25	9680	17440	60	60	460	1962	426	34	34	35	6	17	88	72	0	0	0	0	0	0	0	0	32	176	100	0	0	Error	26	426	14706	70.833	0	0	0
2	9	5	2B16	595 Sp14	9950	17420	110	36	37	8	21	36	36	38	8	21	11	1	0	0	0	0	0	0	0	0	80	656	100	0	0	Error	0	1	2939	-0.125	0	0	0
2	10	5	2F16	0	10230	17410	50	49	55	18	32	36	36	37	8	21	75	33	0	0	0	0	0	0	0	0	12	104	100	0	0	Error	13	19	656	2.25	0	0	0
2	11	5	2B16	595 Sp14	10530	17440	70	56	461	2149	466	34	34	36	10	27	78	56	0	0	0	0	0	0	0	0	32	236	100	0	0	Error	22	427	14760	42.5	0	0	0
2	12	5	2F16	0	10830	17440	110	34	37	10	27	36	36	37	6	16	20	8	0	0	0	0	0	0	0	0	80	656	100	0	0	Error	-2	1	2939	0	0	0	0
2	1	6	2J16	625 Sp14	7520	17740	110	35	36	10	27	35	35	35	6	17	19	11	0	0	0	0	0	0	0	0	80	656	100	0	0	Error	0	1	2915	0.167	0	0	0
2	2	6	2N16	640 Sp21	7830	17750	50	60	206	490	237	34	34	36	8	22	83	67	0	0	0	0	0	0	0	0	12	104	100	0	0	Error	26	172	2474	21.25	0	0	0
2	3	6	2J16	625 Sp14	8130	17750	110	36	37	10	27	35	35	36	9	25	15	6	0	0	0	0	0	0	0	0	80	656	100	0	0	Error	1	2	2962	0.111	0	0	0
2	4	6	2N16	640 Sp21	8430	17750	50	52	51	12	23	33	33	33	6	18	83	67	0	0	0	0	0	0	0	0	12	104	100	0	0	Error	19	18	617	3	0	0	0
2	5	6	empty	empty	8700	17680	110	34	35	6	17	35	35	35	6	17	15	3	0	0	0	0	0	0	0	0	80	656	100	0	0	Error	-1	0	2788	0	-75	0	0
2	6	6	empty	empty	9000	17680	110	33	35	6	17	34	34	35	6	17	19	5	0	0	0	0	0	0	0	0	80	656	100	0	0	Error	-1	1	2766	0	-75	0	0
2	7	6	empty	empty	9300	17680	110	34	35	6	17	34	34	35	6	17	15	3	0	0	0	0	0	0	0	0	80	656	100	0	0	Error	0	1	2768	0	-75	0	0
2	8	6	empty	empty	9600	17680	110	34	35	6	17	35	35	36	6	16	11	3	0	0	0	0	0	0	0	0	80	656	100	0	0	Error	-1	0	2767	-0.167	-75	0	0
2	9	6	empty	empty	9900	17680	110	37	37	6	16	37	37	38	8	21	9	0	0	0	0	0	0	0	0	0	80	656	100	0	0	Error	0	0	2962	-0.125	-75	0	0
2	10	6	empty	empty	10200	17680	110	36	37	7	18	37	37	38	12	31	4	0	0	0	0	0	0	0	0	0	80	656	100	0	0	Error	-1	0	2963	-0.083	-75	0	0
2	11	6	empty	empty	10500	17680	110	36	37	6	16	36	36	37	12	32	1	0	0	0	0	0	0	0	0	0	80	656	100	0	0	Error	0	1	2923	0	-75	0	0
2	12	6	empty	empty	10800	17680	110	38	37	6	16	36	36	36	6	16	24	3	0	0	0	0	0	0	0	0	80	656	100	0	0	Error	2	1	2989	0.167	-75	0	0
2	1	7	2B8	503 Sp14	7510	18020	50	55	59	11	18	32	32	33	6	18	100	100	0	0	0	0	0	0	0	0	12	104	100	0	0	Error	23	27	702	4.333	0	0	0
2	2	7	2F8	526 Sp14	7820	18040	60	66	956	3787	396	34	34	40	31	77	50	28	0	0	0	0	0	0	0	0	32	176	100	0	0	Error	32	922	30595	29.548	0	0	0
2	3	7	2B8	503 Sp14	8120	18010	60	48	53	35	66	33	33	34	6	17	72	59	0	0	0	0	0	0	0	0	32	176	100	0	0	Error	15	20	1696	3.167	0	0	0
2	4	7	2F8	526 Sp14	8410	18020	110	36	43	48	111	35	35	36	6	16	21	8	0	0	0	0	0	0	0	0	80	656	100	0	0	Error	1	8	3454	1.167	0	0	0
2	5	7	2J8	549 Sp0	8710	18020	110	33	34	6	17	36	36	36	6	16	8	0	0	0	0	0	0	0	0	0	80	652	100	0	0	Error	-3	-2	2723	-0.333	0	0	0
2	6	7	2N8	572 Sp25	9020	18020	110	33	35	12	34	36	36	36	6	16	11	1	0	0	0	0	0	0	0	0	80	656	100	0	0	Error	-3	-1	2823	-0.167	0	0	0
2	7	7	2J8	549 Sp0	9320	18020	110	34	35	8	22	36	36	37	6	16	15	8	0	0	0	0	0	0	0	0	80	656	100	0	0	Error	-2	-1	2814	-0.333	0	0	0
2	8	7	2N8	572 Sp25	9620	18020	110	34	35	6	17	36	36	36	6	16	16	1	0	0	0	0	0	0	0	0	80	656	100	0	0	Error	-2	-1	2827	-0.167	0	0	0
2	9	7	2B16	595 Sp14	9920	18020	110	36	37	7	18	38	38	39	8	20	8	3	0	0	0	0	0	0	0	0	80	656	100	0	0	Error	-2	-1	2957	-0.25	0	0	0
2	10	7	2F16	0	10220	18020	110	38	40	11	27	37	37	38	8	21	18	8	0	0	0	0	0	0	0	0	80	656	100	0	0	Error	1	3	3216	0.25	0	0	0
2	11	7	2B16	595 Sp14	10520	18020	110	37	38	6	15	37	37	38	6	15	15	1	0	0	0	0	0	0	0	0	80	656	100	0	0	Error	0	1	3019	0	0	0	0
2	12	7	2F16	0	10820	18020	110	38	38	8	21	37	37	38	6	15	21	4	0	0	0	0	0	0	0	0	80	656	100	0	0	Error	1	1	3059	0	0	0	0
2	1	8	1J16	240 Sp8	7510	18310	110	34	53	87	164	35	35	36	7	19	18	9	0	0	0	0	0	0	0	0	80	656	100	0	0	Error	-1	18	4205	2.429	0	0	0
2	2	8	1N16	261 Sp8	7820	18320	70	54	54	10	18	33	33	34	11	32	78	44	0	0	0	0	0	0	0	0	32	236	100	0	0	Error	21	21	1717	1.818	0	0	0
2	3	8	1J16	240 Sp8	8120	18320	110	36	37	7	18	35	35	36	7	19	20	3	0	0	0	0	0	0	0	0	80	656	100	0	0	Error	1	2	2922	0.143	0	0	0
2	4	8	1N16	261 Sp8	8430	18320	60	55	54	10	18	33	33	34	5	14	94	84	0	0	0	0	0	0	0	0	32	176	100	0	0	Error	22	21	1743	4	0	0	0
2	5	8	1B24	299 Sp0	8810	18230	120	36	36	5	13	36	36	44	126	286	0	0	0	0	0	0	0	0	0	0	120	810	100	0	0	Error	0	0	4359	-0.063	0	0	0
2	6	8	1F24	330 Sp10	9060	18350	110	34	34	6	17	36	36	37	7	18	4	0	0	0	0	0	0	0	0	0	80	656	100	0	0	Error	-2	-2	2695	-0.429	0	0	0
2	7	8	1B24	299 Sp0	9350	18320	70	68	1742	6975	400	35	35	35	6	17	88	84	0	0	0	0	0	0	0	0	32	236	100	0	0	Error	33	1707	55731	284.5	0	0	0
2	8	8	1F24	330 Sp10	9630	18320	110	37	39	19	48	36	36	37	6	16	26	8	0	0	0	0	0	0	0	0	80	656	100	0	0	Error	1	3	3132	0.333	0	0	0
2	9	8	1J24	359 Sp14	9920	18330	60	181	182	38	20	38	38	37	7	18	100	100	0	0	0	0	0	0	0	0	32	176	100	0	0	Error	143	144	5823	20.714	0	0	0
2	10	8	1N24	384 Sp20	10210	18320	100	45	474	3661	772	36	36	39	17	43	33	14	0	0	0	0	0	0	0	0	80	560	100	0	0	Error	9	438	37920	25.588	0	0	0
2	11	8	1J24	359 Sp14	10520	18330	50	238	246	32	13	36	36	39	16	41	100	100	0	0	0	0	0	0	0	0	12	104	100	0	0	Error	202	210	2947	12.938	0	0	0
2	12	8	1N24	384 Sp20	10820	18330	110	37	44	31	70	37	37	37	6	16	20	10	0	0	0	0	0	0	0	0	80	656	100	0	0	Error	0	7	3501	1.167	0	0	0
2	1	9	1B8	92 Sp8	7510	18640	110	37	38	8	21	37	37	37	10	27	9	1	0	0	0	0	0	0	0	0	80	656	100	0	0	Error	0	1	3012	0.1	0	0	0
2	2	9	1F8	109 Sp0	7810	18640	110	37	54	132	244	37	37	38	7	18	28	9	0	0	0	0	0	0	0	0	80	656	100	0	0	Error	0	17	4303	2.286	0	0	0
2	3	9	1B8	92 Sp8	8130	18640	50	53	52	8	15	35	35	36	6	16	92	75	0	0	0	0	0	0	0	0	12	104	100	0	0	Error	18	17	623	2.667	0	0	0
2	4	9	1F8	109 Sp0	8420	18640	110	38	39	7	17	38	38	39	6	15	20	9	0	0	0	0	0	0	0	0	80	656	100	0	0	Error	0	1	3113	0	0	0	0
2	5	9	1J8	130 Sp8	8720	18640	50	52	94	137	145	35	35	35	6	17	92	67	0	0	0	0	0	0	0	0	12	104	100	0	0	Error	17	59	1122	9.833	0	0	0
2	6	9	1N8	153 Sp0	9020	18640	110	38	39	10	25	38	38	38	6	15	23	9	0	0	0	0	0	0	0	0	80	656	100	0	0	Error	0	1	3110	0.167	0	0	0
2	7	9	1J8	130 Sp8	9320	18650	60	48	48	11	22	36	36	36	6	16	66	44	0	0	0	0	0	0	0	0	32	176	100	0	0	Error	12	12	1529	2	0	0	0
2	8	9	1N8	153 Sp0	9620	18640	110	36	37	8	21	38	38	38	6	15	18	8	0	0	0	0	0	0	0	0	80	656	100	0	0	Error	-2	-1	2992	-0.167	0	0	0
2	9	9	1B16	178 Sp8	9920	18640	110	37	37	7	18	41	41	65	569	875	0	0	0	0	0	0	0	0	0	0	80	656	100	0	0	Error	-4	-4	2987	-0.049	0	0	0
2	10	9	1F16	210 Sp0	10220	18640	110	38	42	18	42	39	39	40	17	42	9	3	0	0	0	0	0	0	0	0	80	656	100	0	0	Error	-1	3	3364	0.118	0	0	0
2	11	9	1B16	178 Sp8	10530	18640	110	36	37	7	18	40	40	40	6	15	11	3	0	0	0	0	0	0	0	0	80	656	100	0	0	Error	-4	-3	2986	-0.5	0	0	0
2	12	9	1F16	210 Sp0	10830	18640	110	37	38	7	18	38	38	39	6	15	23	5	0	0	0	0	0	0	0	0	80	656	100	0	0	Error	-1	0	3064	-0.167	0	0	0
2	1	10	1J16	240 Sp8	7490	18880	50	36	40	9	22	37	37	37	7	18	33	17	0	0	0	0	0	0	0	0	12	104	100	0	0	Error	-1	3	478	0.429	0	0	0
2	2	10	1N16	261 Sp8	7830	18900	80	45	49	15	30	37	37	37	9	24	48	38	0	0	0	0	0	0	0	0	52	340	100	0	0	Error	8	12	2565	1.333	0	0	0
2	3	10	1J16	240 Sp8	8120	18910	110	38	40	14	35	37	37	37	7	18	15	8	0	0	0	0	0	0	0	0	80	656	100	0	0	Error	1	3	3231	0.429	0	0	0
2	4	10	1N16	261 Sp8	8420	18930	70	57	58	11	18	35	35	36	6	16	97	81	0	0	0	0	0	0	0	0	32	236	100	0	0	Error	22	23	1842	3.667	0	0	0
2	5	10	1B24	299 Sp0	8730	18910	110	38	40	12	30	39	39	41	10	24	14	3	0	0	0	0	0	0	0	0	80	656	100	0	0	Error	-1	1	3213	-0.1	0	0	0
2	6	10	1F24	330 Sp10	9030	18910	110	37	39	8	20	39	39	40	9	22	14	1	0	0	0	0	0	0	0	0	80	656	100	0	0	Error	-2	0	3095	-0.111	0	0	0
2	7	10	1B24	299 Sp0	9360	18940	60	40	61	74	121	37	37	37	7	18	31	22	0	0	0	0	0	0	0	0	32	176	100	0	0	Error	3	24	1954	3.429	0	0	0
2	8	10	1F24	330 Sp10	9640	18930	110	37	45	52	115	39	39	41	18	43	4	4	0	0	0	0	0	0	0	0	80	656	100	0	0	Error	-2	6	3605	0.222	0	0	0
2	9	10	1J24	359 Sp14	9930	18930	70	87	99	35	35	36	36	38	18	47	100	75	0	0	0	0	0	0	0	0	32	236	100	0	0	Error	51	63	3164	3.389	0	0	0
2	10	10	1N24	384 Sp20	10240	18930	70	47	56	28	50	38	38	39	8	20	50	38	0	0	0	0	0	0	0	0	32	236	100	0	0	Error	9	18	1780	2.125	0	0	0
2	11	10	1J24	359 Sp14	10530	18930	60	266	260	48	18	37	37	38	7	18	100	100	0	0	0	0	0	0	0	0	32	176	100	0	0	Error	229	223	8333	31.714	0	0	0
2	12	10	1N24	384 Sp20	10860	18920	60	38	44	20	45	39	39	39	7	17	25	13	0	0	0	0	0	0	0	0	32	176	100	0	0	Error	-1	5	1400	0.714	0	0	0
2	1	11	1B8	92 Sp8	7530	19220	60	45	45	7	15	36	36	37	8	21	53	16	0	0	0	0	0	0	0	0	32	176	100	0	0	Error	9	9	1443	1	0	0	0
2	2	11	1F8	109 Sp0	7830	19220	110	40	40	7	17	38	38	39	8	20	20	5	0	0	0	0	0	0	0	0	80	656	100	0	0	Error	2	2	3235	0.125	0	0	0
2	3	11	1B8	92 Sp8	8130	19220	110	39	42	18	42	40	40	40	10	25	13	5	0	0	0	0	0	0	0	0	80	656	100	0	0	Error	-1	2	3371	0.2	0	0	0
2	4	11	1F8	109 Sp0	8430	19220	110	36	37	6	16	40	40	40	6	15	6	1	0	0	0	0	0	0	0	0	80	656	100	0	0	Error	-4	-3	2959	-0.5	0	0	0
2	5	11	1J8	130 Sp8	8730	19220	110	40	42	10	23	43	43	46	17	36	6	3	0	0	0	0	0	0	0	0	80	656	100	0	0	Error	-3	-1	3378	-0.235	0	0	0
2	6	11	1N8	153 Sp0	9030	19220	110	40	45	27	60	42	42	42	7	16	15	9	0	0	0	0	0	0	0	0	80	656	100	0	0	Error	-2	3	3577	0.429	0	0	0
2	7	11	1J8	130 Sp8	9330	19220	110	38	41	11	26	40	40	41	7	17	23	9	0	0	0	0	0	0	0	0	80	656	100	0	0	Error	-2	1	3279	0	0	0	0
2	8	11	1N8	153 Sp0	9630	19220	110	36	37	7	18	40	40	40	6	15	10	5	0	0	0	0	0	0	0	0	80	656	100	0	0	Error	-4	-3	2949	-0.5	0	0	0
2	9	11	1B16	178 Sp8	9940	19220	110	38	38	8	21	40	40	41	8	19	11	3	0	0	0	0	0	0	0	0	80	656	100	0	0	Error	-2	-2	3072	-0.375	0	0	0
2	10	11	1F16	210 Sp0	10240	19220	110	37	38	7	18	40	40	42	20	47	0	0	0	0	0	0	0	0	0	0	80	656	100	0	0	Error	-3	-2	3029	-0.2	0	0	0
2	11	11	1B16	178 Sp8	10540	19220	110	38	39	7	17	40	40	40	7	17	11	3	0	0	0	0	0	0	0	0	80	656	100	0	0	Error	-2	-1	3117	-0.143	0	0	0
2	12	11	1F16	210 Sp0	10840	19220	110	36	38	10	26	39	39	39	6	15	16	5	0	0	0	0	0	0	0	0	80	656	100	0	0	Error	-3	-1	3058	-0.167	0	0	0
2	1	12	1J16	240 Sp8	7520	19560	50	56	57	18	31	36	36	38	13	34	50	50	0	0	0	0	0	0	0	0	12	104	100	0	0	Error	20	21	688	1.462	0	0	0
2	2	12	1N16	261 Sp8	7820	19540	70	57	56	13	23	38	38	38	6	15	78	66	0	0	0	0	0	0	0	0	32	236	100	0	0	Error	19	18	1783	3	0	0	0
2	3	12	1J16	240 Sp8	8120	19540	110	39	43	16	37	39	39	40	8	20	20	5	0	0	0	0	0	0	0	0	80	656	100	0	0	Error	0	4	3402	0.375	0	0	0
2	4	12	1N16	261 Sp8	8420	19540	50	67	68	7	10	38	38	38	6	15	100	100	0	0	0	0	0	0	0	0	12	104	100	0	0	Error	29	30	810	5	0	0	0
2	5	12	1B24	299 Sp0	8720	19540	70	65	466	1741	373	37	37	37	7	18	88	81	0	0	0	0	0	0	0	0	32	236	100	0	0	Error	28	429	14914	61.286	0	0	0
2	6	12	1F24	330 Sp10	9020	19540	110	36	39	10	25	42	42	43	9	20	8	3	0	0	0	0	0	0	0	0	80	656	100	0	0	Error	-6	-3	3113	-0.444	0	0	0
2	7	12	1B24	299 Sp0	9320	19550	60	43	47	24	51	38	38	38	7	18	38	19	0	0	0	0	0	0	0	0	32	176	100	0	0	Error	5	9	1497	1.286	0	0	0
2	8	12	1F24	330 Sp10	9620	19540	110	36	37	9	24	40	40	41	7	17	10	3	0	0	0	0	0	0	0	0	80	656	100	0	0	Error	-4	-3	2985	-0.571	0	0	0
2	9	12	1J24	359 Sp14	9930	19540	70	120	429	1492	347	41	41	42	6	14	100	100	0	0	0	0	0	0	0	0	32	236	100	0	0	Error	79	388	13724	64.5	0	0	0
2	10	12	1N24	384 Sp20	10170	19590	50	40	43	11	25	39	39	146	566	387	0	0	0	0	0	0	0	0	0	0	12	104	100	0	0	Error	1	4	510	-0.182	0	0	0
2	11	12	1J24	359 Sp14	10540	19540	70	108	121	42	34	39	39	40	7	17	100	100	0	0	0	0	0	0	0	0	32	236	100	0	0	Error	69	82	3880	11.571	0	0	0
2	12	12	1N24	384 Sp20	10830	19550	50	46	47	10	21	37	37	319	1533	480	0	0	0	0	0	0	0	0	0	0	12	104	100	0	0	Error	9	10	567	-0.177	0	0	0
2	1	13	1B8	92 Sp8	7500	19820	110	38	39	9	23	40	40	40	7	17	16	4	0	0	0	0	0	0	0	0	80	656	100	0	0	Error	-2	-1	3119	-0.143	0	0	0
2	2	13	1F8	109 Sp0	7800	19820	110	41	41	8	19	41	41	44	69	156	0	0	0	0	0	0	0	0	0	0	80	656	100	0	0	Error	0	0	3310	-0.043	0	0	0
2	3	13	1B8	92 Sp8	8130	19820	70	53	55	13	23	38	38	39	7	17	84	59	0	0	0	0	0	0	0	0	32	236	100	0	0	Error	15	17	1752	2.286	0	0	0
2	4	13	1F8	109 Sp0	8400	19820	110	40	41	8	19	40	40	41	16	39	6	0	0	0	0	0	0	0	0	0	80	656	100	0	0	Error	0	1	3266	0	0	0	0
2	5	13	1J8	130 Sp8	8700	19820	110	42	43	11	25	41	41	81	435	537	0	0	0	0	0	0	0	0	0	0	80	656	100	0	0	Error	1	2	3436	-0.087	0	0	0
2	6	13	1N8	153 Sp0	8980	19860	50	88	99	51	51	43	43	58	130	224	8	0	0	0	0	0	0	0	0	0	12	104	100	0	0	Error	45	56	1193	0.315	0	0	0
2	7	13	1J8	130 Sp8	9320	19810	50	56	58	8	13	38	38	39	7	17	100	75	0	0	0	0	0	0	0	0	12	104	100	0	0	Error	18	20	699	2.714	0	0	0
2	8	13	1N8	153 Sp0	9610	19830	60	43	47	13	27	39	39	39	6	15	47	34	0	0	0	0	0	0	0	0	32	176	100	0	0	Error	4	8	1489	1.333	0	0	0
2	9	13	1B16	178 Sp8	9910	19830	110	37	38	9	23	42	42	44	10	22	8	1	0	0	0	0	0	0	0	0	80	656	100	0	0	Error	-5	-4	3078	-0.6	0	0	0
2	10	13	1F16	210 Sp0	10220	19830	60	46	53	29	54	40	40	43	24	55	9	6	0	0	0	0	0	0	0	0	32	176	100	0	0	Error	6	13	1681	0.417	0	0	0
2	11	13	1B16	178 Sp8	10510	19830	110	40	41	8	19	40	40	41	7	17	19	8	0	0	0	0	0	0	0	0	80	656	100	0	0	Error	0	1	3273	0	0	0	0
2	12	13	1F16	210 Sp0	10810	19830	110	38	38	6	15	40	40	44	56	127	0	0	0	0	0	0	0	0	0	0	80	656	100	0	0	Error	-2	-2	3013	-0.107	0	0	0
2	1	14	2B24	Grid Marker	7510	20130	130	157	1323	3173	239	43	43	44	32	72	92	68	0	0	0	0	0	0	0	0	120	940	100	0	0	Error	114	1280	158721	39.969	0	0	0
2	2	14	2B24	Grid Marker	7830	20130	150	152	1606	4183	260	43	43	45	26	57	98	72	0	0	0	0	0	0	0	0	156	1262	100	0	0	Error	109	1563	250586	60.038	0	0	0
2	3	14	empty	empty	8100	20080	100	40	40	6	15	41	41	43	24	55	0	0	0	0	0	0	0	0	0	0	80	560	100	0	0	Error	-1	-1	3171	-0.125	-75	0	0
2	4	14	empty	empty	8400	20080	100	42	43	7	16	41	41	43	25	58	0	0	0	0	0	0	0	0	0	0	80	560	100	0	0	Error	1	2	3463	0	-75	0	0
2	5	14	empty	empty	8700	20080	100	42	41	7	17	43	43	44	7	15	9	3	0	0	0	0	0	0	0	0	80	560	100	0	0	Error	-1	-2	3306	-0.429	-75	0	0
2	6	14	empty	empty	9000	20080	100	45	45	7	15	44	44	45	10	22	11	0	0	0	0	0	0	0	0	0	80	560	100	0	0	Error	1	1	3628	0	-75	0	0
2	7	14	empty	empty	9300	20080	100	44	45	7	15	43	43	44	9	20	14	4	0	0	0	0	0	0	0	0	80	560	100	0	0	Error	1	2	3564	0.111	-75	0	0
2	8	14	empty	empty	9600	20080	100	43	45	8	17	44	44	44	8	18	15	4	0	0	0	0	0	0	0	0	80	560	100	0	0	Error	-1	1	3588	0.125	-75	0	0
2	9	14	empty	empty	9900	20080	100	43	43	7	16	44	44	45	9	20	5	0	0	0	0	0	0	0	0	0	80	560	100	0	0	Error	-1	-1	3443	-0.222	-75	0	0
2	10	14	empty	empty	10200	20080	100	45	45	7	15	42	42	44	24	54	0	0	0	0	0	0	0	0	0	0	80	560	100	0	0	Error	3	3	3588	0.042	-75	0	0
2	11	14	empty	empty	10500	20080	100	41	42	8	19	41	41	42	7	16	21	6	0	0	0	0	0	0	0	0	80	560	100	0	0	Error	0	1	3395	0	-75	0	0
2	12	14	empty	empty	10800	20080	100	39	39	6	15	39	39	40	7	17	9	1	0	0	0	0	0	0	0	0	80	560	100	0	0	Error	0	0	3086	-0.143	-75	0	0
3	1	1	empty	empty	11980	16160	100	38	38	5	13	38	38	39	17	43	0	0	0	0	0	0	0	0	0	0	80	560	100	0	0	Error	0	0	3008	-0.059	-75	0	0
3	2	1	empty	empty	12280	16160	100	39	39	6	15	37	37	38	6	15	20	1	0	0	0	0	0	0	0	0	80	560	100	0	0	Error	2	2	3081	0.167	-75	0	0
3	3	1	empty	empty	12580	16160	100	39	39	7	17	38	38	39	7	17	16	4	0	0	0	0	0	0	0	0	80	560	100	0	0	Error	1	1	3102	0	-75	0	0
3	4	1	empty	empty	12880	16160	100	38	39	6	15	39	39	40	9	22	6	0	0	0	0	0	0	0	0	0	80	560	100	0	0	Error	-1	0	3114	-0.111	-75	0	0
3	5	1	empty	empty	13180	16160	100	39	40	6	15	41	41	41	14	34	0	0	0	0	0	0	0	0	0	0	80	560	100	0	0	Error	-2	-1	3172	-0.071	-75	0	0
3	6	1	empty	empty	13480	16160	100	37	37	6	16	38	38	38	6	15	6	1	0	0	0	0	0	0	0	0	80	560	100	0	0	Error	-1	-1	2959	-0.167	-75	0	0
3	7	1	empty	empty	13780	16160	100	36	37	6	16	37	37	37	6	16	14	3	0	0	0	0	0	0	0	0	80	560	100	0	0	Error	-1	0	2958	0	-75	0	0
3	8	1	empty	empty	14080	16160	100	35	35	5	14	37	37	37	7	18	5	1	0	0	0	0	0	0	0	0	80	560	100	0	0	Error	-2	-2	2760	-0.286	-75	0	0
3	9	1	empty	empty	14380	16160	100	38	39	8	20	38	38	39	17	43	4	1	0	0	0	0	0	0	0	0	80	560	100	0	0	Error	0	1	3124	0	-75	0	0
3	10	1	2C24	Grid Marker	14710	16210	160	137	1314	3567	271	39	39	41	11	26	100	98	0	0	0	0	0	0	0	0	208	1408	100	0	0	Error	98	1275	273387	115.727	0	0	0
3	11	1	2C24	Grid Marker	15010	16200	180	104	1018	2965	291	38	38	41	21	51	93	65	0	0	0	0	0	0	0	0	256	1654	100	0	0	Error	66	980	260516	46.524	0	0	0
3	12	1	2C24	Grid Marker	15300	16200	170	127	798	1861	233	37	37	39	15	38	100	92	0	0	0	0	0	0	0	0	208	1519	100	0	0	Error	90	761	165923	50.6	0	0	0
3	1	2	2K16	632 Sp14	12010	16490	80	41	45	17	37	38	38	38	7	18	33	13	0	0	0	0	0	0	0	0	52	340	100	0	0	Error	3	7	2333	1	0	0	0
3	2	2	2O16	0	12310	16490	80	42	44	11	25	38	38	39	7	17	33	17	0	0	0	0	0	0	0	0	52	340	100	0	0	Error	4	6	2304	0.714	0	0	0
3	3	2	2K16	632 Sp14	12610	16500	20	79	312	484	155	0	0	0	0	0	100	100	0	0	0	0	0	0	0	0	4	0	100	0	0	Error	79	312	1247	624	0	0	0
3	4	2	2O16	0	12920	16490	60	46	47	12	25	38	38	39	7	17	50	38	0	0	0	0	0	0	0	0	32	176	100	0	0	Error	8	9	1514	1.143	0	0	0
3	5	2	empty	empty	13180	16460	80	38	39	6	15	39	39	39	6	15	10	2	0	0	0	0	0	0	0	0	52	340	100	0	0	Error	-1	0	2002	0	-75	0	0
3	6	2	empty	empty	13480	16460	80	40	56	88	157	39	39	40	21	52	6	4	0	0	0	0	0	0	0	0	52	340	100	0	0	Error	1	17	2917	0.762	-75	0	0
3	7	2	empty	empty	13780	16460	80	37	37	6	16	38	38	95	658	692	0	0	0	0	0	0	0	0	0	0	52	340	100	0	0	Error	-1	-1	1947	-0.088	-75	0	0
3	8	2	empty	empty	14080	16460	80	36	37	6	16	40	40	41	14	34	0	0	0	0	0	0	0	0	0	0	52	340	100	0	0	Error	-4	-3	1901	-0.286	-75	0	0
3	9	2	empty	empty	14380	16460	80	37	38	8	21	38	38	40	23	57	2	0	0	0	0	0	0	0	0	0	52	340	100	0	0	Error	-1	0	1951	-0.087	-75	0	0
3	10	2	empty	empty	14680	16460	80	42	48	30	62	38	38	40	10	25	17	8	0	0	0	0	0	0	0	0	52	340	100	0	0	Error	4	10	2482	0.8	-75	0	0
3	11	2	empty	empty	14980	16460	80	37	39	14	35	37	37	40	27	67	2	2	0	0	0	0	0	0	0	0	52	340	100	0	0	Error	0	2	2002	-0.037	-75	0	0
3	12	2	empty	empty	15280	16460	80	36	36	6	16	37	37	38	20	52	0	0	0	0	0	0	0	0	0	0	52	340	100	0	0	Error	-1	-1	1895	-0.1	-75	0	0
3	1	3	2C8	514 Sp24	12020	16810	40	55	80	51	63	42	42	43	10	23	50	50	0	0	0	0	0	0	0	0	12	68	100	0	0	Error	13	38	963	3.7	0	0	0
3	2	3	2G8	537 Sp14	12300	16810	40	43	45	7	15	36	36	38	9	23	42	8	0	0	0	0	0	0	0	0	12	68	100	0	0	Error	7	9	538	0.778	0	0	0
3	3	3	2C8	514 Sp24	12590	16780	20	46	47	10	21	0	0	0	0	0	100	100	0	0	0	0	0	0	0	0	4	0	100	0	0	Error	46	47	186	94	0	0	0
3	4	3	2G8	537 Sp14	12890	16790	80	41	45	15	33	39	39	40	7	17	23	13	0	0	0	0	0	0	0	0	52	340	100	0	0	Error	2	6	2354	0.714	0	0	0
3	5	3	2K8	560 Sp0	13190	16810	20	55	65	35	53	0	0	0	0	0	100	100	0	0	0	0	0	0	0	0	4	0	100	0	0	Error	55	65	258	130	0	0	0
3	6	3	2O8	0	13490	16790	20	86	82	19	23	0	0	0	0	0	100	100	0	0	0	0	0	0	0	0	4	0	100	0	0	Error	86	82	328	164	0	0	0
3	7	3	2K8	560 Sp0	13790	16820	30	41	43	7	16	40	40	39	6	15	25	0	0	0	0	0	0	0	0	0	4	20	100	0	0	Error	1	3	171	0.667	0	0	0
3	8	3	2O8	0	14060	16750	80	58	67	46	68	38	38	39	8	20	85	62	0	0	0	0	0	0	0	0	52	340	100	0	0	Error	20	29	3494	3.5	0	0	0
3	9	3	2C16	602 Sp21	14400	16810	60	36	41	17	41	37	37	38	7	18	22	6	0	0	0	0	0	0	0	0	32	176	100	0	0	Error	-1	4	1311	0.429	0	0	0
3	10	3	2G16	0	14700	16810	50	60	71	53	74	38	38	40	13	32	67	42	0	0	0	0	0	0	0	0	12	104	100	0	0	Error	22	33	856	2.385	0	0	0
3	11	3	2C16	602 Sp21	14970	16820	30	63	89	70	78	45	45	101	155	153	0	0	0	0	0	0	0	0	0	0	4	20	100	0	0	Error	18	44	355	-0.077	0	0	0
3	12	3	2G16	0	15300	16830	30	62	67	24	35	38	38	45	18	40	75	25	0	0	0	0	0	0	0	0	4	20	100	0	0	Error	24	29	267	1.222	0	0	0
3	1	4	2K16	632 Sp14	12000	17120	30	64	62	12	19	43	43	45	12	26	50	50	0	0	0	0	0	0	0	0	4	20	100	0	0	Error	21	19	247	1.417	0	0	0
3	2	4	2O16	0	12300	17110	80	38	42	10	23	39	39	40	7	17	19	10	0	0	0	0	0	0	0	0	52	340	100	0	0	Error	-1	3	2167	0.286	0	0	0
3	3	4	2K16	632 Sp14	12600	17110	80	42	47	20	42	38	38	40	16	40	17	10	0	0	0	0	0	0	0	0	52	340	100	0	0	Error	4	9	2420	0.438	0	0	0
3	4	4	2O16	0	12910	17110	20	52	53	4	7	0	0	0	0	0	100	100	0	0	0	0	0	0	0	0	4	0	100	0	0	Error	52	53	210	106	0	0	0
3	5	4	empty	empty	13180	17060	80	40	41	6	14	39	39	40	6	15	23	6	0	0	0	0	0	0	0	0	52	340	100	0	0	Error	1	2	2123	0.167	-75	0	0
3	6	4	empty	empty	13480	17060	80	40	40	5	12	38	38	39	6	15	19	2	0	0	0	0	0	0	0	0	52	340	100	0	0	Error	2	2	2071	0.167	-75	0	0
3	7	4	empty	empty	13780	17060	80	36	41	33	80	36	36	37	6	16	17	4	0	0	0	0	0	0	0	0	52	340	100	0	0	Error	0	5	2142	0.667	-75	0	0
3	8	4	empty	empty	14080	17060	80	38	38	6	15	37	37	42	86	204	0	0	0	0	0	0	0	0	0	0	52	340	100	0	0	Error	1	1	1975	-0.047	-75	0	0
3	9	4	empty	empty	14380	17060	80	37	38	6	15	37	37	37	6	16	15	6	0	0	0	0	0	0	0	0	52	340	100	0	0	Error	0	1	1957	0.167	-75	0	0
3	10	4	empty	empty	14680	17060	80	38	45	51	113	37	37	39	15	38	6	4	0	0	0	0	0	0	0	0	52	340	100	0	0	Error	1	8	2364	0.4	-75	0	0
3	11	4	empty	empty	14980	17060	80	38	38	10	26	38	38	45	38	84	0	0	0	0	0	0	0	0	0	0	52	340	100	0	0	Error	0	0	1984	-0.184	-75	0	0
3	12	4	empty	empty	15280	17060	80	37	40	12	30	38	38	62	156	251	0	0	0	0	0	0	0	0	0	0	52	340	100	0	0	Error	-1	2	2068	-0.141	-75	0	0
3	1	5	2C8	514 Sp24	12030	17390	60	76	939	4080	434	36	36	38	14	36	69	56	0	0	0	0	0	0	0	0	32	176	100	0	0	Error	40	903	30058	64.357	0	0	0
3	2	5	2G8	537 Sp14	12330	17420	90	57	1023	6551	640	38	38	39	8	20	62	54	0	0	0	0	0	0	0	0	52	420	100	0	0	Error	19	985	53198	123	0	0	0
3	3	5	2C8	514 Sp24	12610	17410	80	39	59	120	203	37	37	38	9	23	17	6	0	0	0	0	0	0	0	0	52	340	100	0	0	Error	2	22	3051	2.333	0	0	0
3	4	5	2G8	537 Sp14	12900	17400	30	56	64	30	46	39	39	44	19	43	50	25	0	0	0	0	0	0	0	0	4	20	100	0	0	Error	17	25	257	1.053	0	0	0
3	5	5	2K8	560 Sp0	13190	17400	80	38	46	25	54	40	40	40	7	17	19	15	0	0	0	0	0	0	0	0	52	340	100	0	0	Error	-2	6	2376	0.857	0	0	0
3	6	5	2O8	0	13490	17410	30	504	3417	6088	178	36	36	38	8	21	100	100	0	0	0	0	0	0	0	0	4	20	100	0	0	Error	468	3381	13669	422.375	0	0	0
3	7	5	2K8	560 Sp0	13790	17400	80	37	39	10	25	37	37	38	15	39	6	2	0	0	0	0	0	0	0	0	52	340	100	0	0	Error	0	2	2010	0.067	0	0	0
3	8	5	2O8	0	14100	17400	20	57	59	9	15	0	0	0	0	0	100	100	0	0	0	0	0	0	0	0	4	0	100	0	0	Error	57	59	234	118	0	0	0
3	9	5	2C16	602 Sp21	14400	17450	20	51	49	8	16	0	0	0	0	0	100	100	0	0	0	0	0	0	0	0	4	0	100	0	0	Error	51	49	194	98	0	0	0
3	10	5	2G16	0	14700	17450	80	40	52	33	63	36	36	40	32	80	15	10	0	0	0	0	0	0	0	0	52	340	100	0	0	Error	4	16	2710	0.375	0	0	0
3	11	5	2C16	602 Sp21	15000	17450	80	42	55	69	125	38	38	45	43	95	6	4	0	0	0	0	0	0	0	0	52	340	100	0	0	Error	4	17	2860	0.233	0	0	0
3	12	5	2G16	0	15310	17410	70	51	82	100	121	35	35	38	12	31	59	44	0	0	0	0	0	0	0	0	32	236	100	0	0	Error	16	47	2615	3.667	0	0	0
3	1	6	2K16	632 Sp14	11990	17700	40	45	67	64	95	36	36	36	8	22	58	25	0	0	0	0	0	0	0	0	12	68	100	0	0	Error	9	31	803	3.875	0	0	0
3	2	6	2O16	0	12280	17700	80	38	43	24	55	38	38	39	7	17	17	12	0	0	0	0	0	0	0	0	52	340	100	0	0	Error	0	5	2251	0.571	0	0	0
3	3	6	2K16	632 Sp14	12580	17700	80	38	39	7	17	39	39	39	6	15	12	6	0	0	0	0	0	0	0	0	52	340	100	0	0	Error	-1	0	2004	0	0	0	0
3	4	6	2O16	0	12880	17700	80	39	45	19	42	40	40	54	185	342	0	0	0	0	0	0	0	0	0	0	52	340	100	0	0	Error	-1	5	2326	-0.049	0	0	0
3	5	6	empty	empty	13180	17660	80	41	40	7	17	39	39	39	7	17	21	0	0	0	0	0	0	0	0	0	52	340	100	0	0	Error	2	1	2093	0.143	-75	0	0
3	6	6	empty	empty	13480	17660	80	37	38	6	15	37	37	37	6	16	25	4	0	0	0	0	0	0	0	0	52	340	100	0	0	Error	0	1	1991	0.167	-75	0	0
3	7	6	empty	empty	13780	17660	80	38	38	6	15	36	36	36	6	16	17	4	0	0	0	0	0	0	0	0	52	340	100	0	0	Error	2	2	1975	0.333	-75	0	0
3	8	6	empty	empty	14080	17660	80	36	35	6	17	37	37	41	18	43	0	0	0	0	0	0	0	0	0	0	52	340	100	0	0	Error	-1	-2	1822	-0.333	-75	0	0
3	9	6	empty	empty	14380	17660	80	35	36	6	16	36	36	37	8	21	10	0	0	0	0	0	0	0	0	0	52	340	100	0	0	Error	-1	0	1871	-0.125	-75	0	0
3	10	6	empty	empty	14680	17660	80	36	36	7	19	36	36	36	8	22	13	2	0	0	0	0	0	0	0	0	52	340	100	0	0	Error	0	0	1897	0	-75	0	0
3	11	6	empty	empty	14980	17660	80	36	37	6	16	36	36	40	46	115	0	0	0	0	0	0	0	0	0	0	52	340	100	0	0	Error	0	1	1939	-0.065	-75	0	0
3	12	6	empty	empty	15280	17660	80	35	52	75	144	35	35	38	27	71	8	4	0	0	0	0	0	0	0	0	52	340	100	0	0	Error	0	17	2712	0.519	-75	0	0
3	1	7	2C8	514 Sp24	11980	18010	80	39	39	8	20	37	37	38	6	15	23	10	0	0	0	0	0	0	0	0	52	340	100	0	0	Error	2	2	2033	0.167	0	0	0
3	2	7	2G8	537 Sp14	12280	18010	80	36	39	11	28	37	37	39	16	41	10	2	0	0	0	0	0	0	0	0	52	340	100	0	0	Error	-1	2	2025	0	0	0	0
3	3	7	2C8	514 Sp24	12580	18010	80	39	50	36	72	37	37	37	6	16	19	17	0	0	0	0	0	0	0	0	52	340	100	0	0	Error	2	13	2609	2.167	0	0	0
3	4	7	2G8	537 Sp14	12880	18010	80	41	51	42	82	37	37	38	9	23	31	17	0	0	0	0	0	0	0	0	52	340	100	0	0	Error	4	14	2646	1.444	0	0	0
3	5	7	2K8	560 Sp0	13180	18010	80	37	37	6	16	38	38	39	6	15	8	4	0	0	0	0	0	0	0	0	52	340	100	0	0	Error	-1	-1	1927	-0.333	0	0	0
3	6	7	2O8	0	13480	18030	40	38	39	9	23	35	35	37	7	18	8	8	0	0	0	0	0	0	0	0	12	68	100	0	0	Error	3	4	463	0.286	0	0	0
3	7	7	2K8	560 Sp0	13780	18010	80	36	36	5	13	35	35	36	6	16	12	2	0	0	0	0	0	0	0	0	52	340	100	0	0	Error	1	1	1853	0	0	0	0
3	8	7	2O8	0	14070	18010	80	39	45	33	73	36	36	36	6	16	23	10	0	0	0	0	0	0	0	0	52	340	100	0	0	Error	3	9	2333	1.5	0	0	0
3	9	7	2C16	602 Sp21	14370	18010	30	45	62	45	72	37	37	37	7	18	50	50	0	0	0	0	0	0	0	0	4	20	100	0	0	Error	8	25	248	3.571	0	0	0
3	10	7	2G16	0	14690	18010	30	56	54	6	11	36	36	35	4	11	100	75	0	0	0	0	0	0	0	0	4	20	100	0	0	Error	20	18	214	4.75	0	0	0
3	11	7	2C16	602 Sp21	14960	18010	30	43	45	15	33	37	37	36	7	19	50	25	0	0	0	0	0	0	0	0	4	20	100	0	0	Error	6	8	178	1.286	0	0	0
3	12	7	2G16	0	15290	18020	30	105	104	10	9	35	35	36	7	19	100	100	0	0	0	0	0	0	0	0	4	20	100	0	0	Error	70	69	414	9.714	0	0	0
3	1	8	1K16	251 Sp8	11990	18290	60	21853	19617	6936	35	39	39	54	52	96	100	100	0	0	0	0	0	0	0	0	32	176	100	0	0	Error	21814	19578	627759	376.212	0	0	0
3	2	8	1O16	273 Sp8	12290	18300	80	38	39	6	15	35	35	36	7	19	29	4	0	0	0	0	0	0	0	0	52	340	100	0	0	Error	3	4	2032	0.429	0	0	0
3	3	8	1K16	251 Sp8	12590	18310	50	25247	25452	1788	7	57	57	101	130	128	100	100	0	0	0	0	0	0	0	0	12	104	100	0	0	Error	25190	25395	305420	195.008	0	0	0
3	4	8	1O16	273 Sp8	12880	18280	80	36	36	6	16	35	35	35	6	17	15	2	0	0	0	0	0	0	0	0	52	340	100	0	0	Error	1	1	1867	0.167	0	0	0
3	5	8	1C24	314 Sp0	13180	18280	80	32	36	13	36	35	35	36	6	16	12	8	0	0	0	0	0	0	0	0	52	340	100	0	0	Error	-3	1	1851	0	0	0	0
3	6	8	1G24	345 Sp12	13480	18280	80	32	33	6	18	35	35	36	6	16	8	2	0	0	0	0	0	0	0	0	52	340	100	0	0	Error	-3	-2	1713	-0.5	0	0	0
3	7	8	1C24	314 Sp0	13780	18280	80	34	45	48	106	35	35	36	10	27	10	6	0	0	0	0	0	0	0	0	52	340	100	0	0	Error	-1	10	2344	0.9	0	0	0
3	8	8	1G24	345 Sp12	14080	18290	80	33	36	13	36	36	36	47	133	282	0	0	0	0	0	0	0	0	0	0	52	340	100	0	0	Error	-3	0	1867	-0.083	0	0	0
3	9	8	1K24	370 Sp12	14380	18290	80	37	37	8	21	34	34	35	7	20	19	8	0	0	0	0	0	0	0	0	52	340	100	0	0	Error	3	3	1927	0.286	0	0	0
3	10	8	1O24	395 Sp20	14710	18270	70	44	58	42	72	35	35	38	19	50	25	13	0	0	0	0	0	0	0	0	32	236	100	0	0	Error	9	23	1844	1.053	0	0	0
3	11	8	1K24	370 Sp12	14970	18280	70	42	97	229	236	36	36	39	34	87	13	9	0	0	0	0	0	0	0	0	32	236	100	0	0	Error	6	61	3114	1.706	0	0	0
3	12	8	1O24	395 Sp20	15270	18300	70	41	73	160	219	36	36	39	17	43	9	6	0	0	0	0	0	0	0	0	32	236	100	0	0	Error	5	37	2322	2	0	0	0
3	1	9	1C8	100 Sp8	12000	18600	80	39	39	7	17	36	36	38	29	76	0	0	0	0	0	0	0	0	0	0	52	340	100	0	0	Error	3	3	2014	0.034	0	0	0
3	2	9	1G8	120 Sp8	12300	18610	40	46	67	73	108	35	35	45	58	128	8	8	0	0	0	0	0	0	0	0	12	68	100	0	0	Error	11	32	798	0.379	0	0	0
3	3	9	1C8	100 Sp8	12600	18600	80	36	37	7	18	34	34	35	6	17	25	12	0	0	0	0	0	0	0	0	52	340	100	0	0	Error	2	3	1927	0.333	0	0	0
3	4	9	1G8	120 Sp8	12900	18600	20	47	49	8	16	0	0	0	0	0	100	100	0	0	0	0	0	0	0	0	4	0	100	0	0	Error	47	49	194	98	0	0	0
3	5	9	1K8	140 Sp8	13200	18620	30	61	283	453	160	38	38	37	4	10	100	100	0	0	0	0	0	0	0	0	4	20	100	0	0	Error	23	245	1132	61.5	0	0	0
3	6	9	1O8	162 Sp8	13500	18620	80	40	41	8	19	36	36	35	5	14	44	15	0	0	0	0	0	0	0	0	52	340	100	0	0	Error	4	5	2107	1.2	0	0	0
3	7	9	1K8	140 Sp8	13800	18620	30	55	55	3	5	36	36	37	8	21	100	75	0	0	0	0	0	0	0	0	4	20	100	0	0	Error	19	19	220	2.25	0	0	0
3	8	9	1O8	162 Sp8	14100	18620	20	47	46	6	13	0	0	0	0	0	100	100	0	0	0	0	0	0	0	0	4	0	100	0	0	Error	47	46	184	92	0	0	0
3	9	9	1C16	189 Sp0	14430	18610	40	55	150	244	162	34	34	36	7	19	75	67	0	0	0	0	0	0	0	0	12	68	100	0	0	Error	21	116	1794	16.286	0	0	0
3	10	9	1G16	227 Sp8	14710	18600	50	49	62	44	70	36	36	37	7	18	100	33	0	0	0	0	0	0	0	0	12	104	100	0	0	Error	13	26	743	3.571	0	0	0
3	11	9	1C16	189 Sp0	14990	18620	50	44	45	11	24	37	37	39	9	23	42	8	0	0	0	0	0	0	0	0	12	104	100	0	0	Error	7	8	535	0.667	0	0	0
3	12	9	1G16	227 Sp8	15300	18610	50	51	57	20	35	34	34	36	7	19	92	58	0	0	0	0	0	0	0	0	12	104	100	0	0	Error	17	23	688	3	0	0	0
3	1	10	1K16	251 Sp8	12000	18910	50	23273	23639	2301	9	46	46	124	425	342	100	100	0	0	0	0	0	0	0	0	12	104	100	0	0	Error	23227	23593	283666	55.329	0	0	0
3	2	10	1O16	273 Sp8	12290	18910	80	38	40	10	25	36	36	39	36	92	2	0	0	0	0	0	0	0	0	0	52	340	100	0	0	Error	2	4	2057	0.028	0	0	0
3	3	10	1K16	251 Sp8	12600	18900	50	20748	20778	648	3	74	74	163	182	111	100	100	0	0	0	0	0	0	0	0	12	104	100	0	0	Error	20674	20704	249333	113.269	0	0	0
3	4	10	1O16	273 Sp8	12890	18900	80	37	71	165	232	35	35	35	6	17	25	15	0	0	0	0	0	0	0	0	52	340	100	0	0	Error	2	36	3672	6	0	0	0
3	5	10	1C24	314 Sp0	13190	18900	80	36	36	8	22	35	35	35	6	17	12	4	0	0	0	0	0	0	0	0	52	340	100	0	0	Error	1	1	1897	0.167	0	0	0
3	6	10	1G24	345 Sp12	13490	18900	80	36	37	7	18	35	35	36	6	16	21	10	0	0	0	0	0	0	0	0	52	340	100	0	0	Error	1	2	1931	0.167	0	0	0
3	7	10	1C24	314 Sp0	13790	18900	80	33	45	93	206	35	35	36	6	16	8	2	0	0	0	0	0	0	0	0	52	340	100	0	0	Error	-2	10	2352	1.5	0	0	0
3	8	10	1G24	345 Sp12	14090	18910	80	31	32	4	12	33	33	33	6	18	4	0	0	0	0	0	0	0	0	0	52	340	100	0	0	Error	-2	-1	1642	-0.167	0	0	0
3	9	10	1K24	370 Sp12	14390	18910	80	36	36	7	19	33	33	34	6	17	25	8	0	0	0	0	0	0	0	0	52	340	100	0	0	Error	3	3	1865	0.333	0	0	0
3	10	10	1O24	395 Sp20	14690	18900	70	45	88	183	207	34	34	34	8	23	63	31	0	0	0	0	0	0	0	0	32	236	100	0	0	Error	11	54	2829	6.75	0	0	0
3	11	10	1K24	370 Sp12	15000	18900	100	38	50	48	96	35	35	36	7	19	33	13	0	0	0	0	0	0	0	0	80	560	100	0	0	Error	3	15	4009	2	0	0	0
3	12	10	1O24	395 Sp20	15310	18930	80	52	208	778	374	35	35	40	42	105	27	17	0	0	0	0	0	0	0	0	52	340	100	0	0	Error	17	173	10810	4	0	0	0
3	1	11	1C8	100 Sp8	12000	19190	80	37	37	8	21	34	34	35	5	14	35	15	0	0	0	0	0	0	0	0	52	340	100	0	0	Error	3	3	1925	0.4	0	0	0
3	2	11	1G8	120 Sp8	12300	19200	30	41	40	4	10	37	37	36	6	16	25	0	0	0	0	0	0	0	0	0	4	20	100	0	0	Error	4	3	161	0.667	0	0	0
3	3	11	1C8	100 Sp8	12600	19200	30	41	45	12	26	33	33	33	5	15	50	50	0	0	0	0	0	0	0	0	4	20	100	0	0	Error	8	12	178	2.4	0	0	0
3	4	11	1G8	120 Sp8	12890	19200	80	36	37	8	21	32	32	34	6	17	40	17	0	0	0	0	0	0	0	0	52	340	100	0	0	Error	4	5	1918	0.5	0	0	0
3	5	11	1K8	140 Sp8	13180	19210	20	52	50	6	12	0	0	0	0	0	100	100	0	0	0	0	0	0	0	0	4	0	100	0	0	Error	52	50	200	100	0	0	0
3	6	11	1O8	162 Sp8	13490	19210	80	37	38	11	28	35	35	35	6	17	23	6	0	0	0	0	0	0	0	0	52	340	100	0	0	Error	2	3	2000	0.5	0	0	0
3	7	11	1K8	140 Sp8	13790	19210	80	38	39	8	20	35	35	35	6	17	29	13	0	0	0	0	0	0	0	0	52	340	100	0	0	Error	3	4	2011	0.667	0	0	0
3	8	11	1O8	162 Sp8	14060	19280	110	50	54	18	33	34	34	35	8	22	73	49	0	0	0	0	0	0	0	0	80	656	100	0	0	Error	16	20	4324	2.375	0	0	0
3	9	11	1C16	189 Sp0	14420	19200	20	55	60	18	30	0	0	0	0	0	100	100	0	0	0	0	0	0	0	0	4	0	100	0	0	Error	55	60	238	120	0	0	0
3	10	11	1G16	227 Sp8	14700	19200	80	35	38	10	26	34	34	35	9	25	19	13	0	0	0	0	0	0	0	0	52	340	100	0	0	Error	1	4	1998	0.333	0	0	0
3	11	11	1C16	189 Sp0	14990	19200	40	42	73	101	138	33	33	34	6	17	75	33	0	0	0	0	0	0	0	0	12	68	100	0	0	Error	9	40	880	6.5	0	0	0
3	12	11	1G16	227 Sp8	15300	19200	50	48	48	9	18	34	34	34	6	17	75	50	0	0	0	0	0	0	0	0	12	104	100	0	0	Error	14	14	572	2.333	0	0	0
3	1	12	1K16	251 Sp8	12000	19510	60	19355	15931	9400	59	35	35	37	9	24	100	100	0	0	0	0	0	0	0	0	32	176	100	0	0	Error	19320	15896	509780	1766	0	0	0
3	2	12	1O16	273 Sp8	12300	19520	40	46	43	10	23	35	35	35	10	28	50	8	0	0	0	0	0	0	0	0	12	68	100	0	0	Error	11	8	515	0.8	0	0	0
3	3	12	1K16	251 Sp8	12600	19520	50	24801	27729	8747	31	41	41	54	32	59	100	100	0	0	0	0	0	0	0	0	12	104	100	0	0	Error	24760	27688	332751	864.844	0	0	0
3	4	12	1O16	273 Sp8	12890	19500	80	36	35	6	17	35	35	36	5	13	19	6	0	0	0	0	0	0	0	0	52	340	100	0	0	Error	1	0	1832	-0.2	0	0	0
3	5	12	1C24	314 Sp0	13190	19500	80	35	41	44	107	35	35	36	7	19	13	2	0	0	0	0	0	0	0	0	52	340	100	0	0	Error	0	6	2129	0.714	0	0	0
3	6	12	1G24	345 Sp12	13490	19500	80	34	34	7	20	36	36	36	6	16	12	6	0	0	0	0	0	0	0	0	52	340	100	0	0	Error	-2	-2	1791	-0.333	0	0	0
3	7	12	1C24	314 Sp0	13780	19500	80	33	49	107	218	34	34	34	6	17	10	6	0	0	0	0	0	0	0	0	52	340	100	0	0	Error	-1	15	2560	2.5	0	0	0
3	8	12	1G24	345 Sp12	14080	19500	80	31	32	5	15	34	34	34	8	23	2	0	0	0	0	0	0	0	0	0	52	340	100	0	0	Error	-3	-2	1658	-0.25	0	0	0
3	9	12	1K24	370 Sp12	14360	19520	20	408	758	945	124	0	0	0	0	0	100	100	0	0	0	0	0	0	0	0	4	0	100	0	0	Error	408	758	3032	1516	0	0	0
3	10	12	1O24	395 Sp20	14660	19480	130	65	69	18	26	36	36	38	9	23	96	83	0	0	0	0	0	0	0	0	120	940	100	0	0	Error	29	33	8275	3.444	0	0	0
3	11	12	1K24	370 Sp12	14990	19480	80	33	35	7	20	34	34	36	12	33	8	2	0	0	0	0	0	0	0	0	52	340	100	0	0	Error	-1	1	1818	-0.083	0	0	0
3	12	12	1O24	395 Sp20	15330	19490	60	45	48	18	37	36	36	41	35	85	6	3	0	0	0	0	0	0	0	0	32	176	100	0	0	Error	9	12	1545	0.2	0	0	0
3	1	13	1C8	100 Sp8	11990	19810	80	40	40	6	15	36	36	37	6	16	38	8	0	0	0	0	0	0	0	0	52	340	100	0	0	Error	4	4	2095	0.5	0	0	0
3	2	13	1G8	120 Sp8	12290	19810	20	48	48	6	12	0	0	0	0	0	100	100	0	0	0	0	0	0	0	0	4	0	100	0	0	Error	48	48	190	96	0	0	0
3	3	13	1C8	100 Sp8	12590	19810	80	37	51	51	100	35	35	35	6	17	35	19	0	0	0	0	0	0	0	0	52	340	100	0	0	Error	2	16	2647	2.667	0	0	0
3	4	13	1G8	120 Sp8	12890	19810	80	39	41	20	48	36	36	36	6	16	21	12	0	0	0	0	0	0	0	0	52	340	100	0	0	Error	3	5	2138	0.833	0	0	0
3	5	13	1K8	140 Sp8	13190	19810	80	37	39	9	23	37	37	37	6	16	29	10	0	0	0	0	0	0	0	0	52	340	100	0	0	Error	0	2	2038	0.333	0	0	0
3	6	13	1O8	162 Sp8	13490	19810	80	37	38	7	18	37	37	37	6	16	21	6	0	0	0	0	0	0	0	0	52	340	100	0	0	Error	0	1	1978	0.167	0	0	0
3	7	13	1K8	140 Sp8	13800	19820	20	54	69	38	55	0	0	0	0	0	100	100	0	0	0	0	0	0	0	0	4	0	100	0	0	Error	54	69	276	138	0	0	0
3	8	13	1O8	162 Sp8	14100	19820	80	36	37	7	18	34	34	35	6	17	33	13	0	0	0	0	0	0	0	0	52	340	100	0	0	Error	2	3	1931	0.333	0	0	0
3	9	13	1C16	189 Sp0	14400	19820	40	47	62	55	88	37	37	38	7	18	67	25	0	0	0	0	0	0	0	0	12	68	100	0	0	Error	10	25	743	3.429	0	0	0
3	10	13	1G16	227 Sp8	14690	19820	40	66	64	18	28	37	37	37	7	18	92	75	0	0	0	0	0	0	0	0	12	68	100	0	0	Error	29	27	771	3.857	0	0	0
3	11	13	1C16	189 Sp0	15000	19810	50	38	38	7	18	33	33	35	14	40	8	0	0	0	0	0	0	0	0	0	12	104	100	0	0	Error	5	5	457	0.214	0	0	0
3	12	13	1G16	227 Sp8	15290	19830	50	62	64	10	15	35	35	38	20	52	83	17	0	0	0	0	0	0	0	0	12	104	100	0	0	Error	27	29	766	1.3	0	0	0
3	1	14	2C24	Grid Marker	12000	20100	130	232	1405	3047	216	41	41	42	7	16	100	100	0	0	0	0	0	0	0	0	120	940	100	0	0	Error	191	1364	168648	194.714	0	0	0
3	2	14	2C24	Grid Marker	12300	20110	160	112	1156	3235	279	41	41	42	10	23	99	91	0	0	0	0	0	0	0	0	208	1478	100	0	0	Error	71	1115	240380	111.4	0	0	0
3	3	14	empty	empty	12580	20060	100	36	37	6	16	37	37	38	8	21	5	0	0	0	0	0	0	0	0	0	80	560	100	0	0	Error	-1	0	2928	-0.125	-75	0	0
3	4	14	empty	empty	12880	20060	100	35	35	6	17	36	36	37	6	16	9	1	0	0	0	0	0	0	0	0	80	560	100	0	0	Error	-1	-1	2815	-0.333	-75	0	0
3	5	14	empty	empty	13180	20060	100	36	37	7	18	36	36	37	6	16	21	6	0	0	0	0	0	0	0	0	80	560	100	0	0	Error	0	1	2987	0	-75	0	0
3	6	14	empty	empty	13480	20060	100	36	36	6	16	36	36	36	6	16	15	3	0	0	0	0	0	0	0	0	80	560	100	0	0	Error	0	0	2859	0	-75	0	0
3	7	14	empty	empty	13780	20060	100	35	35	5	14	35	35	35	6	17	8	0	0	0	0	0	0	0	0	0	80	560	100	0	0	Error	0	0	2767	0	-75	0	0
3	8	14	empty	empty	14080	20060	100	32	32	5	15	33	33	33	6	18	6	1	0	0	0	0	0	0	0	0	80	560	100	0	0	Error	-1	-1	2569	-0.167	-75	0	0
3	9	14	empty	empty	14380	20060	100	33	34	6	17	34	34	34	7	20	10	3	0	0	0	0	0	0	0	0	80	560	100	0	0	Error	-1	0	2703	0	-75	0	0
3	10	14	empty	empty	14680	20060	100	34	34	6	17	33	33	34	6	17	24	0	0	0	0	0	0	0	0	0	80	560	100	0	0	Error	1	1	2747	0	-75	0	0
3	11	14	empty	empty	14980	20060	100	34	34	6	17	34	34	35	21	60	0	0	0	0	0	0	0	0	0	0	80	560	100	0	0	Error	0	0	2711	-0.048	-75	0	0
3	12	14	empty	empty	15280	20060	100	35	36	10	27	34	34	37	22	59	4	1	0	0	0	0	0	0	0	0	80	560	100	0	0	Error	1	2	2860	-0.045	-75	0	0
4	1	1	empty	empty	16500	16200	100	35	40	23	57	36	36	48	174	362	0	0	0	0	0	0	0	0	0	0	80	560	100	0	0	Error	-1	4	3177	-0.046	-75	0	0
4	2	1	empty	empty	16800	16200	100	36	36	5	13	36	36	51	245	480	0	0	0	0	0	0	0	0	0	0	80	560	100	0	0	Error	0	0	2865	-0.061	-75	0	0
4	3	1	empty	empty	17100	16200	100	56	305	554	181	42	42	653	1628	249	4	1	0	0	0	0	0	0	0	0	80	560	100	0	0	Error	14	263	24409	-0.214	-75	0	0
4	4	1	empty	empty	17400	16200	100	39	41	16	39	36	36	38	26	68	6	1	0	0	0	0	0	0	0	0	80	560	100	0	0	Error	3	5	3264	0.115	-75	0	0
4	5	1	empty	empty	17700	16200	100	38	57	54	94	37	37	40	23	57	15	13	0	0	0	0	0	0	0	0	80	560	100	0	0	Error	1	20	4531	0.739	-75	0	0
4	6	1	empty	empty	18000	16200	100	38	39	7	17	40	40	42	13	30	5	0	0	0	0	0	0	0	0	0	80	560	100	0	0	Error	-2	-1	3104	-0.231	-75	0	0
4	7	1	empty	empty	18300	16200	100	45	47	11	23	44	44	45	8	17	20	8	0	0	0	0	0	0	0	0	80	560	100	0	0	Error	1	3	3731	0.25	-75	0	0
4	8	1	empty	empty	18600	16200	100	49	51	12	23	48	48	50	11	22	11	1	0	0	0	0	0	0	0	0	80	560	100	0	0	Error	1	3	4077	0.091	-75	0	0
4	9	1	empty	empty	18900	16200	100	56	63	66	104	53	53	54	9	16	23	4	0	0	0	0	0	0	0	0	80	560	100	0	0	Error	3	10	5078	1	-75	0	0
4	10	1	2D24	Grid Marker	19240	16240	110	656	2347	3572	152	58	58	62	29	46	100	100	0	0	0	0	0	0	0	0	80	656	100	0	0	Error	598	2289	187770	78.793	0	0	0
4	11	1	2D24	Grid Marker	19530	16240	110	2285	4908	7126	145	59	59	62	17	27	100	100	0	0	0	0	0	0	0	0	80	656	100	0	0	Error	2226	4849	392602	285.059	0	0	0
4	12	1	2D24	Grid Marker	19830	16240	100	2609	5253	7580	144	59	59	61	13	21	100	100	0	0	0	0	0	0	0	0	80	560	100	0	0	Error	2550	5194	420257	399.385	0	0	0
4	1	2	2L16	0	16530	16540	40	53	56	14	25	35	35	35	6	17	83	75	0	0	0	0	0	0	0	0	12	68	100	0	0	Error	18	21	669	3.5	0	0	0
4	2	2	2P16	0	16810	16540	80	49	54	21	38	35	35	36	6	16	73	58	0	0	0	0	0	0	0	0	52	340	100	0	0	Error	14	19	2806	3	0	0	0
4	3	2	2L16	0	17030	16530	80	42	56	41	73	42	42	247	748	302	0	0	0	0	0	0	0	0	0	0	52	340	100	0	0	Error	0	14	2928	-0.255	0	0	0
4	4	2	2P16	0	17330	16530	70	38	38	6	15	38	38	76	118	155	0	0	0	0	0	0	0	0	0	0	32	236	100	0	0	Error	0	0	1222	-0.322	0	0	0
4	5	2	empty	empty	17620	16500	100	36	36	6	16	37	37	39	24	61	0	0	0	0	0	0	0	0	0	0	80	560	100	0	0	Error	-1	-1	2899	-0.125	-75	0	0
4	6	2	empty	empty	17920	16500	100	39	39	6	15	41	41	43	23	53	0	0	0	0	0	0	0	0	0	0	80	560	100	0	0	Error	-2	-2	3095	-0.174	-75	0	0
4	7	2	empty	empty	18220	16500	100	46	49	18	36	46	46	48	15	31	10	5	0	0	0	0	0	0	0	0	80	560	100	0	0	Error	0	3	3959	0.067	-75	0	0
4	8	2	empty	empty	18520	16500	100	51	52	8	15	51	51	62	107	172	0	0	0	0	0	0	0	0	0	0	80	560	100	0	0	Error	0	1	4151	-0.093	-75	0	0
4	9	2	empty	empty	18900	16500	100	56	54	8	14	55	55	57	26	45	0	0	0	0	0	0	0	0	0	0	80	560	100	0	0	Error	1	-1	4357	-0.115	-75	0	0
4	10	2	empty	empty	19200	16500	100	58	57	8	14	57	57	59	19	32	0	0	0	0	0	0	0	0	0	0	80	560	100	0	0	Error	1	0	4594	-0.105	-75	0	0
4	11	2	empty	empty	19500	16500	100	59	84	208	247	58	58	59	12	20	11	5	0	0	0	0	0	0	0	0	80	560	100	0	0	Error	1	26	6751	2.083	-75	0	0
4	12	2	empty	empty	19800	16500	100	58	58	9	15	57	57	62	77	124	0	0	0	0	0	0	0	0	0	0	80	560	100	0	0	Error	1	1	4613	-0.052	-75	0	0
4	1	3	2D8	0	16520	16810	50	65	66	18	27	36	36	36	5	13	92	75	0	0	0	0	0	0	0	0	12	104	100	0	0	Error	29	30	788	6	0	0	0
4	2	3	2H8	0	16830	16820	60	53	69	40	57	37	37	38	6	15	72	53	0	0	0	0	0	0	0	0	32	176	100	0	0	Error	16	32	2219	5.167	0	0	0
4	3	3	2D8	0	17040	16820	80	43	56	65	116	41	41	187	618	330	0	0	0	0	0	0	0	0	0	0	52	340	100	0	0	Error	2	15	2923	-0.212	0	0	0
4	4	3	2H8	0	17330	16820	60	39	38	6	15	39	39	47	37	78	0	0	0	0	0	0	0	0	0	0	32	176	100	0	0	Error	0	-1	1206	-0.243	0	0	0
4	5	3	2L8	0	17630	16820	60	41	41	6	14	41	41	44	15	34	0	0	0	0	0	0	0	0	0	0	32	176	100	0	0	Error	0	0	1309	-0.2	0	0	0
4	6	3	2P8	0	17940	16850	50	46	46	5	10	43	43	52	76	146	0	0	0	0	0	0	0	0	0	0	12	104	100	0	0	Error	3	3	555	-0.079	0	0	0
4	7	3	2L8	0	18240	16830	70	45	46	7	15	48	48	52	23	44	0	0	0	0	0	0	0	0	0	0	32	236	100	0	0	Error	-3	-2	1465	-0.261	0	0	0
4	8	3	2P8	0	18550	16830	70	50	53	17	32	51	51	53	17	32	6	3	0	0	0	0	0	0	0	0	32	236	100	0	0	Error	-1	2	1701	0	0	0	0
4	9	3	2D16	0	18920	16830	100	54	60	34	56	55	55	60	47	78	5	3	0	0	0	0	0	0	0	0	80	560	100	0	0	Error	-1	5	4838	0	-50	0	0
4	10	3	2H16	0	19220	16840	40	101	106	21	19	55	55	56	10	17	100	92	0	0	0	0	0	0	0	0	12	68	100	0	0	Error	46	51	1266	5	0	0	0
4	11	3	2D16	0	19520	16830	40	106	113	32	28	56	56	56	9	16	100	100	0	0	0	0	0	0	0	0	12	68	100	0	0	Error	50	57	1360	6.333	0	0	0
4	12	3	2H16	0	19830	16850	40	75	82	16	19	57	57	57	10	17	100	42	0	0	0	0	0	0	0	0	12	68	100	0	0	Error	18	25	985	2.5	0	0	0
4	1	4	2L16	0	16520	17140	70	43	45	12	26	36	36	39	15	38	25	13	0	0	0	0	0	0	0	0	32	236	100	0	0	Error	7	9	1451	0.4	0	0	0
4	2	4	2P16	0	16810	17150	50	56	62	23	37	37	37	40	14	35	75	17	0	0	0	0	0	0	0	0	12	104	100	0	0	Error	19	25	744	1.571	0	0	0
4	3	4	2L16	0	17040	17140	100	43	45	13	28	39	39	113	351	310	0	0	0	0	0	0	0	0	0	0	80	560	100	0	0	Error	4	6	3562	-0.194	0	0	0
4	4	4	2P16	0	17340	17140	80	39	40	6	15	40	40	56	73	130	0	0	0	0	0	0	0	0	0	0	52	340	100	0	0	Error	-1	0	2090	-0.219	0	0	0
4	5	4	empty	empty	17620	17100	100	41	43	18	41	40	40	42	13	30	3	1	0	0	0	0	0	0	0	0	80	560	100	0	0	Error	1	3	3432	0.077	-75	0	0
4	6	4	empty	empty	17920	17100	100	44	47	17	36	43	43	48	40	83	5	0	0	0	0	0	0	0	0	0	80	560	100	0	0	Error	1	4	3794	-0.025	-75	0	0
4	7	4	empty	empty	18220	17100	100	48	50	12	24	46	46	50	40	80	1	0	0	0	0	0	0	0	0	0	80	560	100	0	0	Error	2	4	4021	0	-75	0	0
4	8	4	empty	empty	18520	17100	100	49	65	96	147	49	49	51	19	37	8	4	0	0	0	0	0	0	0	0	80	560	100	0	0	Error	0	16	5167	0.737	-75	0	0
4	9	4	empty	empty	18900	17100	100	53	55	10	18	52	52	53	13	24	6	3	0	0	0	0	0	0	0	0	80	560	100	0	0	Error	1	3	4365	0.154	-75	0	0
4	10	4	empty	empty	19200	17100	100	56	58	15	25	55	55	64	117	182	0	0	0	0	0	0	0	0	0	0	80	560	100	0	0	Error	1	3	4673	-0.051	-75	0	0
4	11	4	empty	empty	19500	17100	100	57	58	8	13	56	56	57	17	29	4	0	0	0	0	0	0	0	0	0	80	560	100	0	0	Error	1	2	4602	0.059	-75	0	0
4	12	4	empty	empty	19800	17100	100	58	64	26	40	56	56	102	937	918	0	0	0	0	0	0	0	0	0	0	80	560	100	0	0	Error	2	8	5154	-0.041	-75	0	0
4	1	5	2D8	0	16520	17450	80	47	80	76	95	36	36	38	18	47	37	31	0	0	0	0	0	0	0	0	52	340	100	0	0	Error	11	44	4140	2.333	0	0	0
4	2	5	2H8	0	16840	17470	90	47	85	126	148	38	38	39	15	38	35	27	0	0	0	0	0	0	0	0	52	420	100	0	0	Error	9	47	4400	3.067	0	0	0
4	3	5	2D8	0	17040	17420	100	44	62	60	96	40	40	86	204	237	4	0	0	0	0	0	0	0	0	0	80	558	100	0	0	Error	4	22	4993	-0.118	0	0	0
4	4	5	2H8	0	17340	17420	70	42	44	11	25	41	41	56	47	83	0	0	0	0	0	0	0	0	0	0	32	236	100	0	0	Error	1	3	1403	-0.255	0	0	0
4	5	5	2L8	0	17630	17440	70	40	52	58	111	44	44	51	26	50	3	3	0	0	0	0	0	0	0	0	32	236	100	0	0	Error	-4	8	1664	0.038	0	0	0
4	6	5	2P8	0	17950	17470	60	54	54	10	18	51	51	59	29	49	0	0	0	0	0	0	0	0	0	0	32	176	100	0	0	Error	3	3	1743	-0.172	0	0	0
4	7	5	2L8	0	18240	17440	40	45	45	7	15	48	48	61	65	106	0	0	0	0	0	0	0	0	0	0	12	68	100	0	0	Error	-3	-3	543	-0.246	0	0	0
4	8	5	2P8	0	18530	17450	100	48	49	10	20	48	48	52	40	76	1	0	0	0	0	0	0	0	0	0	80	560	100	0	0	Error	0	1	3926	-0.075	0	0	0
4	9	5	2D16	0	18910	17460	50	112	126	44	34	49	49	49	8	16	100	100	0	0	0	0	0	0	0	0	12	104	100	0	0	Error	63	77	1509	9.625	0	0	0
4	10	5	2H16	0	19220	17460	40	98	182	231	126	49	49	50	13	26	92	83	0	0	0	0	0	0	0	0	12	68	100	0	0	Error	49	133	2189	10.154	0	0	0
4	11	5	2D16	0	19500	17440	70	53	58	18	31	53	53	57	36	63	9	0	0	0	0	0	0	0	0	0	32	236	100	0	0	Error	0	5	1840	0.028	0	0	0
4	12	5	2H16	0	19820	17440	50	80	79	12	15	53	53	54	9	16	92	75	0	0	0	0	0	0	0	0	12	104	100	0	0	Error	27	26	949	2.778	0	0	0
4	1	6	2L16	0	16510	17730	100	36	39	11	28	36	36	48	178	370	0	0	0	0	0	0	0	0	0	0	80	560	100	0	0	Error	0	3	3116	-0.051	-50	0	0
4	2	6	2P16	0	16820	17740	40	76	80	25	31	39	39	40	11	27	92	83	0	0	0	0	0	0	0	0	12	68	100	0	0	Error	37	41	958	3.636	0	0	0
4	3	6	2L16	0	17030	17730	100	40	47	24	51	41	41	69	131	189	0	0	0	0	0	0	0	0	0	0	80	560	100	0	0	Error	-1	6	3724	-0.168	0	0	0
4	4	6	2P16	0	17340	17750	70	43	43	8	18	42	42	161	1130	701	0	0	0	0	0	0	0	0	0	0	32	236	100	0	0	Error	1	1	1363	-0.104	0	0	0
4	5	6	empty	empty	17620	17700	100	42	43	11	25	41	41	45	45	100	1	0	0	0	0	0	0	0	0	0	80	560	100	0	0	Error	1	2	3444	-0.044	-75	0	0
4	6	6	empty	empty	17920	17700	100	51	54	15	27	48	48	53	32	60	6	3	0	0	0	0	0	0	0	0	80	560	100	0	0	Error	3	6	4355	0.031	-75	0	0
4	7	6	empty	empty	18220	17700	100	52	54	16	29	49	49	55	53	96	4	0	0	0	0	0	0	0	0	0	80	560	100	0	0	Error	3	5	4350	-0.019	-75	0	0
4	8	6	empty	empty	18520	17700	100	47	49	10	20	47	47	52	46	88	0	0	0	0	0	0	0	0	0	0	80	560	100	0	0	Error	0	2	3901	-0.065	-75	0	0
4	9	6	empty	empty	18900	17700	100	50	51	10	19	49	49	52	17	32	8	1	0	0	0	0	0	0	0	0	80	560	100	0	0	Error	1	2	4110	-0.059	-75	0	0
4	10	6	empty	empty	19200	17700	100	49	56	32	57	50	50	71	368	518	0	0	0	0	0	0	0	0	0	0	80	560	100	0	0	Error	-1	6	4456	-0.041	-75	0	0
4	11	6	empty	empty	19500	17700	100	48	49	10	20	50	50	52	14	26	6	3	0	0	0	0	0	0	0	0	80	560	100	0	0	Error	-2	-1	3901	-0.214	-75	0	0
4	12	6	empty	empty	19800	17700	100	50	50	7	14	50	50	52	11	21	8	0	0	0	0	0	0	0	0	0	80	560	100	0	0	Error	0	0	3990	-0.182	-75	0	0
4	1	7	2D8	0	16520	18040	40	143	133	67	50	35	35	36	6	16	100	100	0	0	0	0	0	0	0	0	12	68	100	0	0	Error	108	98	1600	16.167	0	0	0
4	2	7	2H8	0	16800	18050	40	50	48	16	33	41	41	45	20	44	17	8	0	0	0	0	0	0	0	0	12	68	100	0	0	Error	9	7	578	0.15	0	0	0
4	3	7	2D8	0	17030	18040	70	39	42	8	19	42	42	77	129	167	0	0	0	0	0	0	0	0	0	0	32	236	100	0	0	Error	-3	0	1329	-0.271	0	0	0
4	4	7	2H8	0	17330	18030	80	39	40	8	20	42	42	51	40	78	0	0	0	0	0	0	0	0	0	0	52	340	100	0	0	Error	-3	-2	2062	-0.275	0	0	0
4	5	7	2L8	0	17640	18040	60	44	45	7	15	44	44	51	30	58	0	0	0	0	0	0	0	0	0	0	32	176	100	0	0	Error	0	1	1426	-0.2	0	0	0
4	6	7	2P8	0	17930	18040	70	47	59	41	69	46	46	104	788	757	0	0	0	0	0	0	0	0	0	0	32	236	100	0	0	Error	1	13	1872	-0.057	0	0	0
4	7	7	2L8	0	18240	18040	50	46	52	17	32	48	48	50	10	20	17	17	0	0	0	0	0	0	0	0	12	104	100	0	0	Error	-2	4	625	0.2	0	0	0
4	8	7	2P8	0	18530	18030	40	50	49	6	12	49	49	52	18	34	0	0	0	0	0	0	0	0	0	0	12	68	100	0	0	Error	1	0	592	-0.167	0	0	0
4	9	7	2D16	0	18910	18040	50	118	124	42	33	52	52	58	33	56	92	50	0	0	0	0	0	0	0	0	12	104	100	0	0	Error	66	72	1488	2	0	0	0
4	10	7	2H16	0	19220	18040	50	97	95	18	18	50	50	52	13	25	92	75	0	0	0	0	0	0	0	0	12	104	100	0	0	Error	47	45	1135	3.308	0	0	0
4	11	7	2D16	0	19510	18040	100	50	53	15	28	48	48	52	25	48	8	1	0	0	0	0	0	0	0	0	80	560	100	0	0	Error	2	5	4224	0.04	-50	0	0
4	12	7	2H16	0	19810	18040	40	104	126	80	63	47	47	50	13	26	92	83	0	0	0	0	0	0	0	0	12	68	100	0	0	Error	57	79	1508	5.846	0	0	0
4	1	8	1L16	0	16520	18340	50	73	100	64	64	36	36	36	6	16	100	100	0	0	0	0	0	0	0	0	12	104	100	0	0	Error	37	64	1195	10.667	0	0	0
4	2	8	1P16	0	16820	18340	100	49	56	35	62	38	38	41	20	48	31	9	0	0	0	0	0	0	0	0	80	560	100	0	0	Error	11	18	4488	0.75	0	0	0
4	3	8	1L16	0	17030	18320	90	44	46	14	30	41	41	74	100	135	0	0	0	0	0	0	0	0	0	0	52	420	100	0	0	Error	3	5	2382	-0.28	0	0	0
4	4	8	1P16	0	17340	18350	80	43	43	8	18	44	44	57	43	75	0	0	0	0	0	0	0	0	0	0	52	340	100	0	0	Error	-1	-1	2234	-0.326	0	0	0
4	5	8	1D24	0	17640	18350	70	42	41	7	17	43	43	48	19	39	3	0	0	0	0	0	0	0	0	0	32	236	100	0	0	Error	-1	-2	1326	-0.368	0	0	0
4	6	8	1H24	0	17930	18350	80	44	49	26	53	45	45	49	27	55	4	2	0	0	0	0	0	0	0	0	52	340	100	0	0	Error	-1	4	2554	0	0	0	0
4	7	8	1D24	0	18240	18350	50	52	57	23	40	46	46	47	10	21	25	8	0	0	0	0	0	0	0	0	12	104	100	0	0	Error	6	11	683	1	0	0	0
4	8	8	1H24	0	18560	18340	40	49	46	8	17	48	48	48	9	18	0	0	0	0	0	0	0	0	0	0	12	68	100	0	0	Error	1	-2	557	-0.222	0	0	0
4	9	8	1L24	0	18940	18360	40	72	216	355	164	48	48	49	9	18	83	58	0	0	0	0	0	0	0	0	12	68	100	0	0	Error	24	168	2592	18.556	0	0	0
4	10	8	1P24	0	19220	18340	70	68	120	220	183	49	49	51	12	23	75	47	0	0	0	0	0	0	0	0	32	236	100	0	0	Error	19	71	3855	5.75	0	0	0
4	11	8	1L24	0	19510	18340	100	49	54	41	75	49	49	52	19	36	8	1	0	0	0	0	0	0	0	0	80	560	100	0	0	Error	0	5	4358	0.105	-50	0	0
4	12	8	1P24	0	19810	18350	70	68	68	15	22	47	47	52	21	40	47	6	0	0	0	0	0	0	0	0	32	236	100	0	0	Error	21	21	2180	0.762	0	0	0
4	1	9	1D8	0	16520	18630	40	105	106	14	13	36	36	36	6	16	100	100	0	0	0	0	0	0	0	0	12	68	100	0	0	Error	69	70	1275	11.667	0	0	0
4	2	9	1H8	0	16840	18620	60	65	86	41	47	41	41	43	20	46	59	41	0	0	0	0	0	0	0	0	32	176	100	0	0	Error	24	45	2755	2.15	0	0	0
4	3	9	1D8	0	17040	18630	90	43	45	11	24	42	42	77	112	145	0	0	0	0	0	0	0	0	0	0	52	420	100	0	0	Error	1	3	2314	-0.286	0	0	0
4	4	9	1H8	0	17340	18620	100	46	54	29	53	43	43	55	44	80	10	1	0	0	0	0	0	0	0	0	80	560	100	0	0	Error	3	11	4345	-0.023	0	0	0
4	5	9	1L8	0	17640	18630	70	43	44	12	27	45	45	59	67	113	0	0	0	0	0	0	0	0	0	0	32	236	100	0	0	Error	-2	-1	1412	-0.224	0	0	0
4	6	9	1P8	0	17950	18650	50	46	46	7	15	48	48	55	37	67	0	0	0	0	0	0	0	0	0	0	12	104	100	0	0	Error	-2	-2	547	-0.243	0	0	0
4	7	9	1L8	0	18240	18640	60	50	51	9	17	48	48	53	19	35	3	0	0	0	0	0	0	0	0	0	32	176	100	0	0	Error	2	3	1628	-0.105	0	0	0
4	8	9	1P8	0	18540	18630	70	48	49	18	36	48	48	220	2473	1124	0	0	0	0	0	0	0	0	0	0	32	236	100	0	0	Error	0	1	1583	-0.069	0	0	0
4	9	9	1D16	0	18940	18640	90	97	146	204	139	52	52	70	243	347	4	4	0	0	0	0	0	0	0	0	52	420	100	0	0	Error	45	94	7582	0.313	0	0	0
4	10	9	1H16	0	19230	18650	40	95	97	16	16	49	49	51	10	19	92	92	0	0	0	0	0	0	0	0	12	68	100	0	0	Error	46	48	1161	4.6	0	0	0
4	11	9	1D16	0	19520	18640	50	96	101	27	26	46	46	48	12	25	100	100	0	0	0	0	0	0	0	0	12	104	100	0	0	Error	50	55	1208	4.417	0	0	0
4	12	9	1H16	0	19810	18640	60	69	77	30	38	46	46	47	9	19	72	63	0	0	0	0	0	0	0	0	32	176	100	0	0	Error	23	31	2461	3.333	0	0	0
4	1	10	1L16	0	16520	18960	40	97	93	28	30	37	37	41	27	65	83	67	0	0	0	0	0	0	0	0	12	68	100	0	0	Error	60	56	1111	1.926	0	0	0
4	2	10	1P16	0	16820	18960	40	56	61	12	19	40	40	42	13	30	83	17	0	0	0	0	0	0	0	0	12	68	100	0	0	Error	16	21	734	1.462	0	0	0
4	3	10	1L16	0	17040	18950	80	44	73	174	238	43	43	62	66	106	6	4	0	0	0	0	0	0	0	0	52	340	100	0	0	Error	1	30	3790	0.167	0	0	0
4	4	10	1P16	0	17340	18940	80	47	47	10	21	44	44	60	49	81	0	0	0	0	0	0	0	0	0	0	52	340	100	0	0	Error	3	3	2444	-0.265	0	0	0
4	5	10	1D24	0	17650	18950	70	48	59	34	57	46	46	55	27	49	19	9	0	0	0	0	0	0	0	0	32	236	100	0	0	Error	2	13	1873	0.148	0	0	0
4	6	10	1H24	0	17970	18930	40	48	53	16	30	43	43	46	13	28	17	8	0	0	0	0	0	0	0	0	12	68	100	0	0	Error	5	10	634	0.538	0	0	0
4	7	10	1D24	0	18260	18940	50	51	153	254	166	48	48	63	85	134	17	17	0	0	0	0	0	0	0	0	12	104	100	0	0	Error	3	105	1836	1.059	0	0	0
4	8	10	1H24	0	18530	18890	80	46	58	55	94	49	49	112	1005	897	0	0	0	0	0	0	0	0	0	0	52	340	100	0	0	Error	-3	9	3036	-0.054	0	0	0
4	9	10	1L24	0	18920	18950	60	78	304	1262	415	48	48	60	55	91	16	6	0	0	0	0	0	0	0	0	32	176	100	0	0	Error	30	256	9722	4.436	0	0	0
4	10	10	1P24	0	19200	18950	90	64	69	29	42	46	46	58	70	120	6	2	0	0	0	0	0	0	0	0	52	420	100	0	0	Error	18	23	3583	0.157	0	0	0
4	11	10	1L24	0	19520	18940	100	49	50	12	24	47	47	49	22	44	9	0	0	0	0	0	0	0	0	0	80	560	100	0	0	Error	2	3	4039	0.045	-50	0	0
4	12	10	1P24	0	19820	18940	100	49	50	10	20	45	45	46	8	17	33	10	0	0	0	0	0	0	0	0	80	560	100	0	0	Error	4	5	3969	0.5	-50	0	0
4	1	11	1D8	0	16520	19240	50	114	109	18	16	36	36	37	7	18	100	100	0	0	0	0	0	0	0	0	12	104	100	0	0	Error	78	73	1313	10.286	0	0	0
4	2	11	1H8	0	16840	19260	80	54	71	37	52	41	41	42	9	21	65	40	0	0	0	0	0	0	0	0	52	340	100	0	0	Error	13	30	3710	3.222	0	0	0
4	3	11	1D8	0	17050	19230	100	42	50	27	54	44	44	105	648	617	0	0	0	0	0	0	0	0	0	0	80	560	100	0	0	Error	-2	6	3978	-0.085	0	0	0
4	4	11	1H8	0	17340	19230	90	41	42	9	21	42	42	59	56	94	0	0	0	0	0	0	0	0	0	0	52	420	100	0	0	Error	-1	0	2196	-0.304	0	0	0
4	5	11	1L8	0	17640	19260	80	41	42	11	26	41	41	52	49	94	2	0	0	0	0	0	0	0	0	0	52	340	100	0	0	Error	0	1	2201	-0.204	0	0	0
4	6	11	1P8	0	17940	19240	60	44	48	17	35	43	43	50	23	46	9	6	0	0	0	0	0	0	0	0	32	176	100	0	0	Error	1	5	1527	-0.087	0	0	0
4	7	11	1L8	0	18240	19230	50	41	47	13	27	41	41	49	56	114	0	0	0	0	0	0	0	0	0	0	12	104	100	0	0	Error	0	6	567	-0.036	0	0	0
4	8	11	1P8	0	18540	19220	100	47	537	3103	577	44	44	52	47	90	13	8	0	0	0	0	0	0	0	0	80	560	100	0	0	Error	3	493	42970	10.319	0	0	0
4	9	11	1D16	0	18920	19240	60	72	92	46	50	44	44	46	13	28	69	50	0	0	0	0	0	0	0	0	32	176	100	0	0	Error	28	48	2945	3.538	0	0	0
4	10	11	1H16	0	19220	19240	50	120	128	46	35	45	45	60	111	185	17	0	0	0	0	0	0	0	0	0	12	104	100	0	0	Error	75	83	1541	0.613	0	0	0
4	11	11	1D16	0	19530	19240	50	95	97	13	13	43	43	48	22	45	100	83	0	0	0	0	0	0	0	0	12	104	100	0	0	Error	52	54	1163	2.227	0	0	0
4	12	11	1H16	0	19830	19250	40	78	87	23	26	43	43	43	9	20	100	100	0	0	0	0	0	0	0	0	12	68	100	0	0	Error	35	44	1049	4.889	0	0	0
4	1	12	1L16	0	16520	19520	100	38	45	23	51	36	36	38	22	57	13	10	0	0	0	0	0	0	0	0	80	560	100	0	0	Error	2	9	3613	0.318	-50	0	0
4	2	12	1P16	0	16820	19530	70	75	74	22	29	36	36	37	7	18	97	88	0	0	0	0	0	0	0	0	32	236	100	0	0	Error	39	38	2358	5.286	0	0	0
4	3	12	1L16	0	17040	19520	70	41	42	8	19	40	40	60	55	91	0	0	0	0	0	0	0	0	0	0	32	236	100	0	0	Error	1	2	1328	-0.327	0	0	0
4	4	12	1P16	0	17330	19530	100	39	43	15	34	39	39	54	60	111	1	0	0	0	0	0	0	0	0	0	80	560	100	0	0	Error	0	4	3467	-0.183	0	0	0
4	5	12	1D24	0	17630	19540	80	37	38	6	15	39	39	45	21	46	0	0	0	0	0	0	0	0	0	0	52	340	100	0	0	Error	-2	-1	1966	-0.333	0	0	0
4	6	12	1H24	0	17930	19550	90	40	42	11	26	40	40	158	2186	1383	0	0	0	0	0	0	0	0	0	0	52	420	100	0	0	Error	0	2	2186	-0.053	0	0	0
4	7	12	1D24	0	18230	19550	70	35	36	7	19	40	40	43	15	34	0	0	0	0	0	0	0	0	0	0	32	236	100	0	0	Error	-5	-4	1167	-0.467	0	0	0
4	8	12	1H24	0	18530	19540	100	40	40	7	17	40	40	42	10	23	4	1	0	0	0	0	0	0	0	0	80	560	100	0	0	Error	0	0	3234	-0.2	0	0	0
4	9	12	1L24	0	18910	19540	100	47	51	17	33	42	42	88	709	805	0	0	0	0	0	0	0	0	0	0	80	560	100	0	0	Error	5	9	4101	-0.052	-50	0	0
4	10	12	1P24	0	19220	19550	50	64	67	12	17	41	41	41	8	19	100	83	0	0	0	0	0	0	0	0	12	104	100	0	0	Error	23	26	809	3.25	0	0	0
4	11	12	1L24	0	19530	19560	70	61	67	29	43	38	38	41	16	39	59	44	0	0	0	0	0	0	0	0	32	236	100	0	0	Error	23	29	2152	1.625	0	0	0
4	12	12	1P24	0	19830	19560	60	65	65	12	18	41	41	55	110	200	0	0	0	0	0	0	0	0	0	0	32	176	100	0	0	Error	24	24	2088	0.091	0	0	0
4	1	13	1D8	0	16520	19830	40	111	124	53	42	38	38	37	6	16	100	100	0	0	0	0	0	0	0	0	12	68	100	0	0	Error	73	86	1489	14.5	0	0	0
4	2	13	1H8	0	16810	19830	60	66	218	714	327	38	38	38	8	21	81	75	0	0	0	0	0	0	0	0	32	176	100	0	0	Error	28	180	6965	22.5	0	0	0
4	3	13	1D8	0	17040	19820	90	39	40	10	25	38	38	79	407	515	0	0	0	0	0	0	0	0	0	0	52	420	100	0	0	Error	1	2	2100	-0.096	0	0	0
4	4	13	1H8	0	17330	19840	90	37	39	9	23	39	39	60	84	140	0	0	0	0	0	0	0	0	0	0	52	420	100	0	0	Error	-2	0	2007	-0.25	0	0	0
4	5	13	1L8	0	17650	19830	80	45	236	1250	529	40	40	100	672	672	2	2	0	0	0	0	0	0	0	0	52	340	100	0	0	Error	5	196	12254	0.202	0	0	0
4	6	13	1P8	0	17950	19850	100	38	40	12	30	39	39	50	115	230	0	0	0	0	0	0	0	0	0	0	80	560	100	0	0	Error	-1	1	3237	-0.087	0	0	0
4	7	13	1L8	0	18250	19850	70	37	36	5	13	39	39	46	33	71	0	0	0	0	0	0	0	0	0	0	32	236	100	0	0	Error	-2	-3	1163	-0.303	0	0	0
4	8	13	1P8	0	18540	19840	40	36	35	6	17	39	39	39	6	15	8	0	0	0	0	0	0	0	0	0	12	68	100	0	0	Error	-3	-4	425	-0.667	0	0	0
4	9	13	1D16	0	18920	19830	50	131	129	27	20	39	39	40	8	20	100	100	0	0	0	0	0	0	0	0	12	104	100	0	0	Error	92	90	1546	11.125	0	0	0
4	10	13	1H16	0	19210	19820	50	122	158	139	87	38	38	41	18	43	92	75	0	0	0	0	0	0	0	0	12	104	100	0	0	Error	84	120	1890	6.5	0	0	0
4	11	13	1D16	0	19520	19840	40	107	112	50	44	40	40	42	14	33	100	83	0	0	0	0	0	0	0	0	12	68	100	0	0	Error	67	72	1338	5	0	0	0
4	12	13	1H16	0	19820	19840	50	116	136	79	58	41	41	44	17	38	100	92	0	0	0	0	0	0	0	0	12	104	100	0	0	Error	75	95	1630	5.412	0	0	0
4	1	14	2D24	Grid Marker	16530	20150	190	132	1139	3053	268	37	37	39	15	38	99	91	0	0	0	0	0	0	0	0	256	1950	100	0	0	Error	95	1102	291614	73.333	0	0	0
4	2	14	2D24	Grid Marker	16830	20150	180	211	1690	4392	259	38	38	43	47	109	92	71	0	0	0	0	0	0	0	0	256	1650	100	0	0	Error	173	1652	432767	35.043	0	0	0
4	3	14	empty	empty	17020	20100	100	35	40	36	90	37	37	44	74	168	1	1	0	0	0	0	0	0	0	0	80	482	100	0	0	Error	-2	3	3191	-0.054	-75	0	0
4	4	14	empty	empty	17320	20100	100	34	35	7	20	36	36	38	18	47	3	0	0	0	0	0	0	0	0	0	80	560	100	0	0	Error	-2	-1	2792	-0.167	-75	0	0
4	5	14	empty	empty	17620	20100	100	36	39	16	41	36	36	38	14	36	8	4	0	0	0	0	0	0	0	0	80	560	100	0	0	Error	0	3	3123	0.071	-75	0	0
4	6	14	empty	empty	17920	20100	100	36	48	76	158	37	37	39	13	33	6	3	0	0	0	0	0	0	0	0	80	560	100	0	0	Error	-1	11	3860	0.692	-75	0	0
4	7	14	empty	empty	18220	20100	100	37	40	14	35	37	37	42	32	76	3	1	0	0	0	0	0	0	0	0	80	560	100	0	0	Error	0	3	3222	-0.062	-75	0	0
4	8	14	empty	empty	18520	20100	100	38	44	21	47	38	38	44	41	93	4	1	0	0	0	0	0	0	0	0	80	560	100	0	0	Error	0	6	3524	0	-75	0	0
4	9	14	empty	empty	18900	20100	100	39	41	12	29	39	39	48	66	137	0	0	0	0	0	0	0	0	0	0	80	560	100	0	0	Error	0	2	3314	-0.106	-75	0	0
4	10	14	empty	empty	19200	20100	100	39	43	20	46	39	39	49	58	118	3	1	0	0	0	0	0	0	0	0	80	560	100	0	0	Error	0	4	3453	-0.103	-75	0	0
4	11	14	empty	empty	19500	20100	100	38	43	31	72	38	38	46	57	123	4	1	0	0	0	0	0	0	0	0	80	560	100	0	0	Error	0	5	3455	-0.053	-75	0	0
4	12	14	empty	empty	19800	20100	100	36	43	29	67	37	37	47	54	114	5	3	0	0	0	0	0	0	0	0	80	560	100	0	0	Error	-1	6	3458	-0.074	-75	0	0
5	1	1	empty	empty	2930	20640	100	32	34	17	50	33	33	34	12	35	6	3	0	0	0	0	0	0	0	0	80	560	100	0	0	Error	-1	1	2742	0	-75	0	0
5	2	1	empty	empty	3230	20640	100	32	34	11	32	33	33	34	9	26	14	8	0	0	0	0	0	0	0	0	80	560	100	0	0	Error	-1	1	2753	0	-75	0	0
5	3	1	empty	empty	3530	20640	100	32	33	8	24	33	33	39	67	171	0	0	0	0	0	0	0	0	0	0	80	560	100	0	0	Error	-1	0	2670	-0.09	-75	0	0
5	4	1	empty	empty	3830	20640	100	33	33	6	18	32	32	35	14	40	4	0	0	0	0	0	0	0	0	0	80	560	100	0	0	Error	1	1	2638	-0.143	-75	0	0
5	5	1	empty	empty	4130	20640	100	32	32	5	15	33	33	35	16	45	0	0	0	0	0	0	0	0	0	0	80	560	100	0	0	Error	-1	-1	2590	-0.187	-75	0	0
5	6	1	empty	empty	4430	20640	100	34	39	21	53	34	34	37	18	48	10	4	0	0	0	0	0	0	0	0	80	560	100	0	0	Error	0	5	3109	0.111	-75	0	0
5	7	1	empty	empty	4730	20640	100	34	36	13	36	34	34	38	34	89	4	1	0	0	0	0	0	0	0	0	80	560	100	0	0	Error	0	2	2867	-0.059	-75	0	0
5	8	1	empty	empty	5030	20640	100	34	38	19	50	36	36	37	8	21	9	6	0	0	0	0	0	0	0	0	80	560	100	0	0	Error	-2	2	3044	0.125	-75	0	0
5	9	1	empty	empty	5330	20640	100	36	36	7	19	37	37	39	16	41	0	0	0	0	0	0	0	0	0	0	80	560	100	0	0	Error	-1	-1	2842	-0.187	-75	0	0
5	10	1	2A23	Grid Marker	5680	20710	160	149	1587	4408	277	42	42	44	39	88	90	61	0	0	0	0	0	0	0	0	208	1416	100	0	0	Error	107	1545	330073	39.564	0	0	0
5	11	1	2A23	Grid Marker	5980	20700	130	189	678	1201	177	43	43	45	34	75	90	64	0	0	0	0	0	0	0	0	120	930	100	0	0	Error	146	635	81395	18.618	0	0	0
5	12	1	2A23	Grid Marker	6270	20700	140	115	602	1317	218	44	44	48	45	93	62	45	0	0	0	0	0	0	0	0	156	1110	100	0	0	Error	71	558	93963	12.311	0	0	0
5	1	2	2I15	622 Sp14	2970	20990	60	41	43	15	34	34	34	35	10	28	28	6	0	0	0	0	0	0	0	0	32	176	100	0	0	Error	7	9	1382	0.8	0	0	0
5	2	2	2M15	637 Sp12	3270	20990	120	72	86	93	108	34	34	35	8	22	83	73	0	0	0	0	0	0	0	0	120	820	100	0	0	Error	38	52	10317	6.375	0	0	0
5	3	2	2I15	622 Sp14	3570	20990	110	37	40	20	50	34	34	39	60	153	1	1	0	0	0	0	0	0	0	0	80	656	100	0	0	Error	3	6	3206	0.017	0	0	0
5	4	2	2M15	637 Sp12	3870	20990	110	101	238	840	352	34	34	39	53	135	65	20	0	0	0	0	0	0	0	0	80	656	100	0	0	Error	67	204	19009	3.755	0	0	0
5	5	2	empty	empty	4130	20940	110	33	33	5	15	33	33	37	43	116	0	0	0	0	0	0	0	0	0	0	80	656	100	0	0	Error	0	0	2663	-0.093	-75	0	0
5	6	2	empty	empty	4430	20940	110	34	35	9	25	34	34	37	22	59	3	1	0	0	0	0	0	0	0	0	80	656	100	0	0	Error	0	1	2830	-0.091	-75	0	0
5	7	2	empty	empty	4730	20940	110	35	39	25	64	34	34	36	10	27	11	6	0	0	0	0	0	0	0	0	80	656	100	0	0	Error	1	5	3119	0.3	-75	0	0
5	8	2	empty	empty	5030	20940	110	38	39	8	20	36	36	37	12	32	10	1	0	0	0	0	0	0	0	0	80	656	100	0	0	Error	2	3	3088	0.167	-75	0	0
5	9	2	empty	empty	5330	20940	110	37	39	15	38	37	37	38	8	21	11	3	0	0	0	0	0	0	0	0	80	656	100	0	0	Error	0	2	3156	0.125	-75	0	0
5	10	2	empty	empty	5630	20940	110	41	41	8	19	41	41	45	35	77	0	0	0	0	0	0	0	0	0	0	80	637	100	0	0	Error	0	0	3278	-0.114	-75	0	0
5	11	2	empty	empty	5930	20940	110	44	45	10	22	42	42	43	9	20	15	4	0	0	0	0	0	0	0	0	80	656	100	0	0	Error	2	3	3605	0.222	-75	0	0
5	12	2	empty	empty	6230	20940	110	42	51	46	90	44	44	44	10	22	14	6	0	0	0	0	0	0	0	0	80	653	100	0	0	Error	-2	7	4080	0.7	-75	0	0
5	1	3	2A7	500 Sp8	2980	21290	90	45	46	11	23	35	35	37	17	45	23	4	0	0	0	0	0	0	0	0	52	420	100	0	0	Error	10	11	2366	0.529	0	0	0
5	2	3	2.00E+07	523 Sp14	3290	21290	60	46	49	14	28	35	35	36	8	22	59	28	0	0	0	0	0	0	0	0	32	176	100	0	0	Error	11	14	1557	1.625	0	0	0
5	3	3	2A7	500 Sp8	3590	21290	110	38	42	33	78	34	34	36	13	36	11	1	0	0	0	0	0	0	0	0	80	656	100	0	0	Error	4	8	3359	0.462	0	0	0
5	4	3	2.00E+07	523 Sp14	3890	21300	70	48	48	11	22	34	34	35	11	31	63	13	0	0	0	0	0	0	0	0	32	236	100	0	0	Error	14	14	1546	1.182	0	0	0
5	5	3	2I7	546 Sp8	4170	21300	50	61	60	8	13	34	34	35	7	20	100	92	0	0	0	0	0	0	0	0	12	104	100	0	0	Error	27	26	720	3.571	0	0	0
5	6	3	2M7	569 Sp21	4460	21280	60	37	40	9	22	35	35	39	24	61	6	0	0	0	0	0	0	0	0	0	32	176	100	0	0	Error	2	5	1265	0.042	0	0	0
5	7	3	2I7	546 Sp8	4780	21300	50	61	80	59	73	36	36	37	11	29	83	58	0	0	0	0	0	0	0	0	12	104	100	0	0	Error	25	44	957	3.909	0	0	0
5	8	3	2M7	569 Sp21	5080	21290	110	39	39	7	17	38	38	39	9	23	9	3	0	0	0	0	0	0	0	0	80	656	100	0	0	Error	1	1	3124	0	0	0	0
5	9	3	2A15	592 Sp0	5380	21300	110	39	41	11	26	40	40	41	8	19	14	8	0	0	0	0	0	0	0	0	80	656	100	0	0	Error	-1	1	3287	0	0	0	0
5	10	3	2.00E+15	0	5680	21300	110	40	44	16	36	42	42	43	11	25	11	5	0	0	0	0	0	0	0	0	80	656	100	0	0	Error	-2	2	3542	0.091	0	0	0
5	11	3	2A15	592 Sp0	5990	21280	60	50	61	62	101	43	43	44	9	20	44	19	0	0	0	0	0	0	0	0	32	176	100	0	0	Error	7	18	1957	1.889	0	0	0
5	12	3	2.00E+15	0	6330	21340	80	66	322	1102	342	45	45	47	11	23	65	46	0	0	0	0	0	0	0	0	52	340	100	0	0	Error	21	277	16758	25	0	0	0
5	1	4	2I15	622 Sp14	2960	21580	110	36	37	8	21	35	35	36	8	22	14	5	0	0	0	0	0	0	0	0	80	656	100	0	0	Error	1	2	2965	0.125	0	0	0
5	2	4	2M15	637 Sp12	3270	21590	100	89	216	626	289	35	35	37	16	43	88	79	0	0	0	0	0	0	0	0	80	560	100	0	0	Error	54	181	17270	11.188	0	0	0
5	3	4	2I15	622 Sp14	3590	21560	80	37	42	32	76	35	35	41	57	139	2	2	0	0	0	0	0	0	0	0	52	340	100	0	0	Error	2	7	2195	0.018	0	0	0
5	4	4	2M15	637 Sp12	3870	21600	130	75	169	927	548	36	36	38	12	31	78	65	0	0	0	0	0	0	0	0	120	940	100	0	0	Error	39	133	20284	10.917	0	0	0
5	5	4	empty	empty	4130	21540	110	36	40	25	62	35	35	37	13	35	10	3	0	0	0	0	0	0	0	0	80	656	100	0	0	Error	1	5	3219	0.231	-75	0	0
5	6	4	empty	empty	4430	21540	110	34	35	6	17	36	36	38	16	42	0	0	0	0	0	0	0	0	0	0	80	656	100	0	0	Error	-2	-1	2821	-0.187	-75	0	0
5	7	4	empty	empty	4730	21540	110	37	38	9	23	37	37	38	19	50	4	0	0	0	0	0	0	0	0	0	80	656	100	0	0	Error	0	1	3057	0	-75	0	0
5	8	4	empty	empty	5030	21540	110	39	40	9	22	39	39	40	8	20	14	5	0	0	0	0	0	0	0	0	80	656	100	0	0	Error	0	1	3180	0	-75	0	0
5	9	4	empty	empty	5330	21540	110	41	45	34	75	40	40	43	51	118	3	1	0	0	0	0	0	0	0	0	80	656	100	0	0	Error	1	5	3637	0.039	-75	0	0
5	10	4	empty	empty	5630	21540	110	44	45	9	20	42	42	44	11	25	16	4	0	0	0	0	0	0	0	0	80	656	100	0	0	Error	2	3	3601	0.091	-75	0	0
5	11	4	empty	empty	5930	21540	110	46	47	9	19	43	43	46	28	60	1	0	0	0	0	0	0	0	0	0	80	656	100	0	0	Error	3	4	3724	0.036	-75	0	0
5	12	4	empty	empty	6230	21540	110	45	45	7	15	46	46	47	12	25	3	0	0	0	0	0	0	0	0	0	80	656	100	0	0	Error	-1	-1	3583	-0.167	-75	0	0
5	1	5	2A7	500 Sp8	2980	21890	90	53	64	53	82	36	36	39	29	74	19	10	0	0	0	0	0	0	0	0	52	420	100	0	0	Error	17	28	3343	0.862	0	0	0
5	2	5	2.00E+07	523 Sp14	3290	21910	70	67	882	3286	372	37	37	39	16	41	72	47	0	0	0	0	0	0	0	0	32	236	100	0	0	Error	30	845	28228	52.688	0	0	0
5	3	5	2A7	500 Sp8	3580	21900	110	36	39	13	33	37	37	39	13	33	4	3	0	0	0	0	0	0	0	0	80	656	100	0	0	Error	-1	2	3096	0	0	0	0
5	4	5	2.00E+07	523 Sp14	3880	21900	70	49	51	11	21	36	36	37	7	18	72	47	0	0	0	0	0	0	0	0	32	236	100	0	0	Error	13	15	1627	2	0	0	0
5	5	5	2I7	546 Sp8	4180	21900	70	49	57	47	82	38	38	41	33	80	6	3	0	0	0	0	0	0	0	0	32	236	100	0	0	Error	11	19	1809	0.485	0	0	0
5	6	5	2M7	569 Sp21	4480	21910	110	37	38	9	23	38	38	43	61	141	0	0	0	0	0	0	0	0	0	0	80	656	100	0	0	Error	-1	0	3040	-0.082	0	0	0
5	7	5	2I7	546 Sp8	4780	21920	100	51	309	1229	397	40	40	41	10	24	50	33	0	0	0	0	0	0	0	0	80	560	100	0	0	Error	11	269	24691	26.8	0	0	0
5	8	5	2M7	569 Sp21	5080	21900	110	42	45	21	46	42	42	43	15	34	6	3	0	0	0	0	0	0	0	0	80	656	100	0	0	Error	0	3	3616	0.133	0	0	0
5	9	5	2A15	592 Sp0	5380	21900	110	42	44	14	31	43	43	44	9	20	11	4	0	0	0	0	0	0	0	0	80	656	100	0	0	Error	-1	1	3513	0	0	0	0
5	10	5	2.00E+15	0	5690	21900	50	82	80	36	45	44	44	46	16	34	58	50	0	0	0	0	0	0	0	0	12	104	100	0	0	Error	38	36	957	2.125	0	0	0
5	11	5	2A15	592 Sp0	5970	21880	50	48	56	20	35	46	46	47	17	36	25	17	0	0	0	0	0	0	0	0	12	104	100	0	0	Error	2	10	674	0.529	0	0	0
5	12	5	2.00E+15	0	6280	21900	50	106	106	27	25	47	47	50	31	62	83	33	0	0	0	0	0	0	0	0	12	104	100	0	0	Error	59	59	1266	1.806	0	0	0
5	1	6	2I15	622 Sp14	3020	22180	60	40	40	11	27	37	37	38	10	26	19	3	0	0	0	0	0	0	0	0	32	176	100	0	0	Error	3	3	1291	0.2	0	0	0
5	2	6	2M15	637 Sp12	3270	22190	90	88	147	287	195	37	37	39	19	48	96	71	0	0	0	0	0	0	0	0	52	420	100	0	0	Error	51	110	7649	5.684	0	0	0
5	3	6	2I15	622 Sp14	3570	22190	110	39	40	11	27	38	38	44	60	136	0	0	0	0	0	0	0	0	0	0	80	656	100	0	0	Error	1	2	3172	-0.067	0	0	0
5	4	6	2M15	637 Sp12	3870	22190	90	93	107	81	75	38	38	41	24	58	100	60	0	0	0	0	0	0	0	0	52	420	100	0	0	Error	55	69	5555	2.75	0	0	0
5	5	6	empty	empty	4130	22140	110	37	40	10	25	38	38	39	10	25	11	4	0	0	0	0	0	0	0	0	80	656	100	0	0	Error	-1	2	3175	0.1	-75	0	0
5	6	6	empty	empty	4430	22140	110	39	41	21	51	38	38	39	11	28	14	3	0	0	0	0	0	0	0	0	80	656	100	0	0	Error	1	3	3305	0.182	-75	0	0
5	7	6	empty	empty	4730	22140	110	38	39	7	17	39	39	40	9	22	6	1	0	0	0	0	0	0	0	0	80	654	100	0	0	Error	-1	0	3136	-0.111	-75	0	0
5	8	6	empty	empty	5030	22140	110	42	51	70	137	41	41	45	37	82	4	1	0	0	0	0	0	0	0	0	80	656	100	0	0	Error	1	10	4114	0.162	-75	0	0
5	9	6	empty	empty	5330	22140	110	44	50	41	82	42	42	48	44	91	3	3	0	0	0	0	0	0	0	0	80	656	100	0	0	Error	2	8	4021	0.045	-75	0	0
5	10	6	empty	empty	5630	22140	110	43	45	9	20	45	45	49	50	102	0	0	0	0	0	0	0	0	0	0	80	656	100	0	0	Error	-2	0	3581	-0.08	-75	0	0
5	11	6	empty	empty	5930	22140	110	48	64	94	146	45	45	47	13	27	16	9	0	0	0	0	0	0	0	0	80	656	100	0	0	Error	3	19	5153	1.308	-75	0	0
5	12	6	empty	empty	6230	22140	110	45	48	14	29	46	46	53	75	141	1	0	0	0	0	0	0	0	0	0	80	656	100	0	0	Error	-1	2	3838	-0.067	-75	0	0
5	1	7	2A7	500 Sp8	2960	22480	110	39	41	11	26	38	38	39	11	28	14	5	0	0	0	0	0	0	0	0	80	656	100	0	0	Error	1	3	3280	0.182	0	0	0
5	2	7	2.00E+07	523 Sp14	3270	22490	60	53	115	364	316	37	37	38	9	23	63	41	0	0	0	0	0	0	0	0	32	176	100	0	0	Error	16	78	3677	8.556	0	0	0
5	3	7	2A7	500 Sp8	3590	22500	60	45	44	7	15	38	38	49	94	191	0	0	0	0	0	0	0	0	0	0	32	176	100	0	0	Error	7	6	1395	-0.053	0	0	0
5	4	7	2.00E+07	523 Sp14	3870	22500	80	44	62	102	164	38	38	39	11	28	29	15	0	0	0	0	0	0	0	0	52	340	100	0	0	Error	6	24	3225	2.091	0	0	0
5	5	7	2I7	546 Sp8	4180	22500	70	76	395	881	223	39	39	43	45	104	50	25	0	0	0	0	0	0	0	0	32	236	100	0	0	Error	37	356	12640	7.822	0	0	0
5	6	7	2M7	569 Sp21	4450	22470	90	42	48	30	62	40	40	42	21	50	8	6	0	0	0	0	0	0	0	0	52	420	100	0	0	Error	2	8	2495	0.286	0	0	0
5	7	7	2I7	546 Sp8	4790	22500	60	52	63	57	90	40	40	41	8	19	63	38	0	0	0	0	0	0	0	0	32	176	100	0	0	Error	12	23	2008	2.75	0	0	0
5	8	7	2M7	569 Sp21	5070	22490	110	43	51	35	68	43	43	46	22	47	10	5	0	0	0	0	0	0	0	0	80	656	100	0	0	Error	0	8	4064	0.227	0	0	0
5	9	7	2A15	592 Sp0	5380	22490	110	44	46	17	36	45	45	46	9	19	11	4	0	0	0	0	0	0	0	0	80	656	100	0	0	Error	-1	1	3649	0	0	0	0
5	10	7	2.00E+15	0	5680	22490	110	46	51	20	39	47	47	54	93	172	1	0	0	0	0	0	0	0	0	0	80	656	100	0	0	Error	-1	4	4108	-0.032	0	0	0
5	11	7	2A15	592 Sp0	5980	22490	110	48	51	22	43	48	48	52	57	109	1	1	0	0	0	0	0	0	0	0	80	656	100	0	0	Error	0	3	4117	-0.018	0	0	0
5	12	7	2.00E+15	0	6280	22500	110	49	51	11	21	49	49	54	41	75	1	0	0	0	0	0	0	0	0	0	80	656	100	0	0	Error	0	2	4092	-0.073	0	0	0
5	1	8	1I15	236 Sp8	2980	22790	60	73	68	25	36	37	37	39	9	23	69	56	0	0	0	0	0	0	0	0	32	176	100	0	0	Error	36	31	2169	3.222	0	0	0
5	2	8	1M15	259 Sp0	3250	22760	80	47	73	89	121	38	38	39	10	25	44	29	0	0	0	0	0	0	0	0	52	340	100	0	0	Error	9	35	3796	3.4	0	0	0
5	3	8	1I15	236 Sp8	3580	22780	60	69	71	25	35	38	38	40	15	37	72	50	0	0	0	0	0	0	0	0	32	176	100	0	0	Error	31	33	2262	2.067	0	0	0
5	4	8	1M15	259 Sp0	3870	22800	70	40	41	10	24	37	37	39	24	61	3	0	0	0	0	0	0	0	0	0	32	236	100	0	0	Error	3	4	1297	0.083	0	0	0
5	5	8	1A23	295 Sp14	4180	22790	110	47	47	9	19	39	39	41	16	39	14	0	0	0	0	0	0	0	0	0	80	656	100	0	0	Error	8	8	3741	0.375	0	0	0
5	6	8	1.00E+23	325 Sp12	4490	22780	70	58	61	31	50	38	38	39	14	35	53	25	0	0	0	0	0	0	0	0	32	236	100	0	0	Error	20	23	1965	1.571	0	0	0
5	7	8	1A23	295 Sp14	4790	22790	80	53	54	12	22	40	40	43	20	46	19	4	0	0	0	0	0	0	0	0	52	340	100	0	0	Error	13	14	2801	0.55	0	0	0
5	8	8	1.00E+23	325 Sp12	5080	22770	110	41	44	10	22	43	43	80	835	1043	0	0	0	0	0	0	0	0	0	0	80	656	100	0	0	Error	-2	1	3481	-0.043	0	0	0
5	9	8	1I23	356 Sp0	5370	22760	90	48	71	80	112	44	44	51	70	137	8	8	0	0	0	0	0	0	0	0	52	420	100	0	0	Error	4	27	3674	0.286	0	0	0
5	10	8	1M23	381 Sp0	5680	22780	110	40	43	12	27	45	45	48	22	45	5	1	0	0	0	0	0	0	0	0	80	656	100	0	0	Error	-5	-2	3456	-0.227	0	0	0
5	11	8	1I23	356 Sp0	5980	22780	110	46	62	87	140	47	47	125	1558	1246	0	0	0	0	0	0	0	0	0	0	80	656	100	0	0	Error	-1	15	4985	-0.04	0	0	0
5	12	8	1M23	381 Sp0	6280	22780	110	43	44	8	18	51	51	81	319	393	0	0	0	0	0	0	0	0	0	0	80	656	100	0	0	Error	-8	-7	3556	-0.116	0	0	0
5	1	9	1A7	87 Sp0	2980	23080	110	40	41	9	21	38	38	41	24	58	3	0	0	0	0	0	0	0	0	0	80	656	100	0	0	Error	2	3	3308	0	0	0	0
5	2	9	1.00E+07	107 Sp8	3280	23080	110	40	44	32	72	38	38	39	12	30	15	3	0	0	0	0	0	0	0	0	80	656	100	0	0	Error	2	6	3521	0.417	0	0	0
5	3	9	1A7	87 Sp0	3580	23080	110	44	45	10	22	40	40	42	19	45	10	1	0	0	0	0	0	0	0	0	80	656	100	0	0	Error	4	5	3591	0.158	0	0	0
5	4	9	1.00E+07	107 Sp8	3900	23090	50	53	59	30	50	38	38	40	18	45	25	8	0	0	0	0	0	0	0	0	12	104	100	0	0	Error	15	21	710	1.056	0	0	0
5	5	9	1I7	127 Sp8	4180	23080	50	68	63	13	20	39	39	52	98	188	0	0	0	0	0	0	0	0	0	0	12	104	100	0	0	Error	29	24	751	0.112	0	0	0
5	6	9	1M7	148 Sp8	4480	23090	60	78	74	26	35	40	40	46	26	56	63	25	0	0	0	0	0	0	0	0	32	176	100	0	0	Error	38	34	2370	1.077	0	0	0
5	7	9	1I7	127 Sp8	4780	23080	80	48	53	17	32	41	41	45	40	88	4	2	0	0	0	0	0	0	0	0	52	340	100	0	0	Error	7	12	2737	0.2	0	0	0
5	8	9	1M7	148 Sp8	5080	23080	60	75	70	23	32	44	44	48	24	50	56	19	0	0	0	0	0	0	0	0	32	176	100	0	0	Error	31	26	2246	0.917	0	0	0
5	9	9	1A15	176 Sp8	5400	23080	70	56	77	48	62	42	42	55	116	210	13	0	0	0	0	0	0	0	0	0	32	236	100	0	0	Error	14	35	2466	0.19	0	0	0
5	10	9	1.00E+15	203 Sp12	5710	23090	60	46	68	75	110	42	42	45	19	42	16	13	0	0	0	0	0	0	0	0	32	176	100	0	0	Error	4	26	2176	1.211	0	0	0
5	11	9	1A15	176 Sp8	6000	23090	110	46	50	25	50	48	48	50	20	40	5	5	0	0	0	0	0	0	0	0	80	656	100	0	0	Error	-2	2	4036	0	0	0	0
5	12	9	1.00E+15	203 Sp12	6300	23100	60	54	85	112	131	48	48	52	28	53	19	9	0	0	0	0	0	0	0	0	32	176	100	0	0	Error	6	37	2717	1.179	0	0	0
5	1	10	1I15	236 Sp8	2990	23410	50	105	113	49	43	39	39	41	11	26	100	100	0	0	0	0	0	0	0	0	12	104	100	0	0	Error	66	74	1356	6.545	0	0	0
5	2	10	1M15	259 Sp0	3280	23400	110	41	46	23	50	40	40	46	67	145	4	1	0	0	0	0	0	0	0	0	80	656	100	0	0	Error	1	6	3656	0	0	0	0
5	3	10	1I15	236 Sp8	3580	23400	60	61	71	33	46	41	41	41	8	19	59	53	0	0	0	0	0	0	0	0	32	176	100	0	0	Error	20	30	2286	3.75	0	0	0
5	4	10	1M15	259 Sp0	3880	23380	110	39	41	17	41	41	41	44	34	77	1	1	0	0	0	0	0	0	0	0	80	656	100	0	0	Error	-2	0	3269	-0.088	0	0	0
5	5	10	1A23	295 Sp14	4180	23370	110	49	54	32	59	40	40	41	9	21	49	26	0	0	0	0	0	0	0	0	80	656	100	0	0	Error	9	14	4296	1.444	0	0	0
5	6	10	1.00E+23	325 Sp12	4480	23390	110	42	47	17	36	42	42	44	26	59	9	3	0	0	0	0	0	0	0	0	80	656	100	0	0	Error	0	5	3765	0.115	0	0	0
5	7	10	1A23	295 Sp14	4780	23410	60	51	51	9	17	43	43	59	114	193	0	0	0	0	0	0	0	0	0	0	32	176	100	0	0	Error	8	8	1626	-0.07	0	0	0
5	8	10	1.00E+23	325 Sp12	5080	23410	110	41	43	20	46	44	44	51	50	98	1	1	0	0	0	0	0	0	0	0	80	656	100	0	0	Error	-3	-1	3478	-0.16	0	0	0
5	9	10	1I23	356 Sp0	5380	23410	60	49	55	24	43	43	43	45	15	33	25	3	0	0	0	0	0	0	0	0	32	176	100	0	0	Error	6	12	1746	0.667	0	0	0
5	10	10	1M23	381 Sp0	5680	23410	60	93	1517	6874	453	43	43	44	12	27	91	81	0	0	0	0	0	0	0	0	32	176	100	0	0	Error	50	1474	48546	122.75	0	0	0
5	11	10	1I23	356 Sp0	5980	23400	110	46	47	10	21	44	44	51	66	129	0	0	0	0	0	0	0	0	0	0	80	656	100	0	0	Error	2	3	3737	-0.061	0	0	0
5	12	10	1M23	381 Sp0	6290	23400	110	42	44	15	34	50	50	54	22	40	3	1	0	0	0	0	0	0	0	0	80	656	100	0	0	Error	-8	-6	3524	-0.455	0	0	0
5	1	11	1A7	87 Sp0	2930	23690	110	40	43	16	37	40	40	54	138	255	0	0	0	0	0	0	0	0	0	0	80	656	100	0	0	Error	0	3	3431	-0.08	0	0	0
5	2	11	1.00E+07	107 Sp8	3240	23700	80	42	48	24	50	40	40	45	54	120	2	2	0	0	0	0	0	0	0	0	52	340	100	0	0	Error	2	8	2509	0.056	0	0	0
5	3	11	1A7	87 Sp0	3560	23670	50	60	116	141	121	42	42	43	15	34	50	42	0	0	0	0	0	0	0	0	12	104	100	0	0	Error	18	74	1386	4.867	0	0	0
5	4	11	1.00E+07	107 Sp8	3860	23670	110	40	41	10	24	42	42	44	25	56	3	0	0	0	0	0	0	0	0	0	80	656	100	0	0	Error	-2	-1	3290	-0.12	0	0	0
5	5	11	1I7	127 Sp8	4170	23670	60	52	57	29	50	41	41	49	66	134	3	3	0	0	0	0	0	0	0	0	32	176	100	0	0	Error	11	16	1825	0.121	0	0	0
5	6	11	1M7	148 Sp8	4480	23690	60	82	76	22	28	42	42	45	44	97	38	0	0	0	0	0	0	0	0	0	32	176	100	0	0	Error	40	34	2420	0.705	0	0	0
5	7	11	1I7	127 Sp8	4800	23680	50	59	60	21	35	43	43	45	15	33	50	25	0	0	0	0	0	0	0	0	12	104	100	0	0	Error	16	17	724	1	0	0	0
5	8	11	1M7	148 Sp8	5080	23700	60	78	79	27	34	42	42	44	12	27	81	69	0	0	0	0	0	0	0	0	32	176	100	0	0	Error	36	37	2532	2.917	0	0	0
5	9	11	1A15	176 Sp8	5380	23680	110	43	45	14	31	44	44	48	39	81	1	0	0	0	0	0	0	0	0	0	80	656	100	0	0	Error	-1	1	3569	-0.077	0	0	0
5	10	11	1.00E+15	203 Sp12	5680	23680	110	43	69	101	146	46	46	49	35	71	11	8	0	0	0	0	0	0	0	0	80	656	100	0	0	Error	-3	23	5533	0.571	0	0	0
5	11	11	1A15	176 Sp8	5980	23680	110	43	45	14	31	45	45	49	43	87	1	0	0	0	0	0	0	0	0	0	80	656	100	0	0	Error	-2	0	3620	-0.093	0	0	0
5	12	11	1.00E+15	203 Sp12	6340	23670	90	75	229	670	292	47	47	60	95	158	17	10	0	0	0	0	0	0	0	0	52	420	100	0	0	Error	28	182	11907	1.779	0	0	0
5	1	12	1I15	236 Sp8	2990	24010	60	67	82	37	45	43	43	44	11	25	63	50	0	0	0	0	0	0	0	0	32	176	100	0	0	Error	24	39	2619	3.455	0	0	0
5	2	12	1M15	259 Sp0	3280	24000	110	43	46	18	39	42	42	45	27	60	8	3	0	0	0	0	0	0	0	0	80	656	100	0	0	Error	1	4	3716	0.037	0	0	0
5	3	12	1I15	236 Sp8	3580	24000	50	106	114	27	23	39	39	43	20	46	100	100	0	0	0	0	0	0	0	0	12	104	100	0	0	Error	67	75	1373	3.55	0	0	0
5	4	12	1M15	259 Sp0	3920	23970	50	548	677	543	80	43	43	44	12	27	92	92	0	0	0	0	0	0	0	0	12	104	100	0	0	Error	505	634	8126	52.75	0	0	0
5	5	12	1A23	295 Sp14	4180	23990	60	59	58	12	20	41	41	41	8	19	72	53	0	0	0	0	0	0	0	0	32	176	100	0	0	Error	18	17	1865	2.125	0	0	0
5	6	12	1.00E+23	325 Sp12	4480	23980	110	44	50	34	68	44	44	49	64	130	1	1	0	0	0	0	0	0	0	0	80	656	100	0	0	Error	0	6	3999	0.016	0	0	0
5	7	12	1A23	295 Sp14	4780	23980	50	51	53	16	30	43	43	43	8	18	50	25	0	0	0	0	0	0	0	0	12	104	100	0	0	Error	8	10	638	1.25	0	0	0
5	8	12	1.00E+23	325 Sp12	5060	23990	110	45	46	10	21	45	45	49	23	46	3	0	0	0	0	0	0	0	0	0	80	656	100	0	0	Error	0	1	3713	-0.13	0	0	0
5	9	12	1I23	356 Sp0	5340	24010	80	67	838	5136	612	45	45	79	530	670	6	4	0	0	0	0	0	0	0	0	52	340	100	0	0	Error	22	793	43580	1.432	0	0	0
5	10	12	1M23	381 Sp0	5650	24000	110	46	54	28	51	47	47	49	10	20	15	11	0	0	0	0	0	0	0	0	80	656	100	0	0	Error	-1	7	4293	0.5	0	0	0
5	11	12	1I23	356 Sp0	5960	24000	110	59	115	393	341	49	49	55	63	114	5	3	0	0	0	0	0	0	0	0	80	656	100	0	0	Error	10	66	9166	0.952	0	0	0
5	12	12	1M23	381 Sp0	6260	24000	110	47	52	27	51	52	52	56	26	46	3	3	0	0	0	0	0	0	0	0	80	656	100	0	0	Error	-5	0	4164	-0.154	0	0	0
5	1	13	1A7	87 Sp0	2950	24300	60	52	64	44	68	46	46	51	34	66	13	6	0	0	0	0	0	0	0	0	32	176	100	0	0	Error	6	18	2036	0.382	0	0	0
5	2	13	1.00E+07	107 Sp8	3280	24310	50	57	59	17	28	42	42	47	27	57	17	8	0	0	0	0	0	0	0	0	12	104	100	0	0	Error	15	17	711	0.444	0	0	0
5	3	13	1A7	87 Sp0	3560	24240	50	51	57	23	40	43	43	48	21	43	25	17	0	0	0	0	0	0	0	0	12	104	100	0	0	Error	8	14	686	0.429	0	0	0
5	4	13	1.00E+07	107 Sp8	3870	24290	110	43	46	14	30	45	45	46	17	36	9	4	0	0	0	0	0	0	0	0	80	656	100	0	0	Error	-2	1	3658	0	0	0	0
5	5	13	1I7	127 Sp8	4170	24290	110	45	50	18	36	45	45	56	116	207	0	0	0	0	0	0	0	0	0	0	80	656	100	0	0	Error	0	5	4000	-0.052	0	0	0
5	6	13	1M7	148 Sp8	4490	24310	80	76	797	4686	587	46	46	48	16	33	62	44	0	0	0	0	0	0	0	0	52	340	100	0	0	Error	30	751	41459	46.813	0	0	0
5	7	13	1I7	127 Sp8	4780	24310	60	60	83	110	132	45	45	46	9	19	63	47	0	0	0	0	0	0	0	0	32	176	100	0	0	Error	15	38	2645	4.111	0	0	0
5	8	13	1M7	148 Sp8	5080	24300	60	79	85	43	50	48	48	50	16	32	66	50	0	0	0	0	0	0	0	0	32	176	100	0	0	Error	31	37	2719	2.188	0	0	0
5	9	13	1A15	176 Sp8	5370	24300	110	45	52	28	53	49	49	53	26	49	5	5	0	0	0	0	0	0	0	0	80	656	100	0	0	Error	-4	3	4138	-0.038	0	0	0
5	10	13	1.00E+15	203 Sp12	5660	24310	70	90	995	2978	299	46	46	47	9	19	84	78	0	0	0	0	0	0	0	0	32	236	100	0	0	Error	44	949	31854	105.333	0	0	0
5	11	13	1A15	176 Sp8	5980	24310	110	49	52	22	42	52	52	55	33	60	4	1	0	0	0	0	0	0	0	0	80	656	100	0	0	Error	-3	0	4166	-0.091	0	0	0
5	12	13	1.00E+15	203 Sp12	6300	24320	90	61	119	211	177	52	52	65	73	112	10	6	0	0	0	0	0	0	0	0	52	420	100	0	0	Error	9	67	6185	0.74	0	0	0
5	1	14	2A23	Grid Marker	2960	24600	140	127	831	2027	243	45	45	48	27	56	83	60	0	0	0	0	0	0	0	0	156	1140	100	0	0	Error	82	786	129711	29	0	0	0
5	2	14	2A23	Grid Marker	3270	24600	150	182	1281	3165	247	46	46	50	39	78	85	59	0	0	0	0	0	0	0	0	156	1256	100	0	0	Error	136	1235	199850	31.564	0	0	0
5	3	14	empty	empty	3530	24540	110	43	46	9	19	45	45	47	22	46	1	0	0	0	0	0	0	0	0	0	80	656	100	0	0	Error	-2	1	3692	-0.045	-75	0	0
5	4	14	empty	empty	3830	24540	110	48	50	19	38	46	46	50	47	94	3	3	0	0	0	0	0	0	0	0	80	656	100	0	0	Error	2	4	4014	0	-75	0	0
5	5	14	empty	empty	4130	24540	110	48	71	189	266	46	46	51	36	70	3	3	0	0	0	0	0	0	0	0	80	656	100	0	0	Error	2	25	5698	0.556	-75	0	0
5	6	14	empty	empty	4430	24540	110	48	48	11	22	48	48	51	30	58	1	1	0	0	0	0	0	0	0	0	80	656	100	0	0	Error	0	0	3866	-0.1	-75	0	0
5	7	14	empty	empty	4730	24540	110	49	48	10	20	48	48	55	123	223	0	0	0	0	0	0	0	0	0	0	80	656	100	0	0	Error	1	0	3869	-0.057	-75	0	0
5	8	14	empty	empty	5030	24540	110	50	52	14	26	49	49	54	40	74	4	1	0	0	0	0	0	0	0	0	80	656	100	0	0	Error	1	3	4195	-0.05	-75	0	0
5	9	14	empty	empty	5330	24540	110	51	53	14	26	50	50	55	100	181	0	0	0	0	0	0	0	0	0	0	80	656	100	0	0	Error	1	3	4207	-0.02	-75	0	0
5	10	14	empty	empty	5630	24540	110	53	53	12	22	51	51	60	104	173	0	0	0	0	0	0	0	0	0	0	80	656	100	0	0	Error	2	2	4256	-0.067	-75	0	0
5	11	14	empty	empty	5930	24540	110	56	57	16	28	52	52	53	14	26	11	5	0	0	0	0	0	0	0	0	80	656	100	0	0	Error	4	5	4549	0.286	-75	0	0
5	12	14	empty	empty	6230	24540	110	53	62	48	77	54	54	66	79	119	4	4	0	0	0	0	0	0	0	0	80	656	100	0	0	Error	-1	8	4950	-0.051	-75	0	0
6	1	1	empty	empty	7490	20660	100	43	43	7	16	42	42	42	8	19	21	1	0	0	0	0	0	0	0	0	80	560	100	0	0	Error	1	1	3444	0.125	-75	0	0
6	2	1	empty	empty	7790	20660	100	43	45	9	20	43	43	44	11	25	8	1	0	0	0	0	0	0	0	0	80	560	100	0	0	Error	0	2	3569	0.091	-75	0	0
6	3	1	empty	empty	8090	20660	100	46	48	25	52	45	45	46	8	17	14	5	0	0	0	0	0	0	0	0	80	560	100	0	0	Error	1	3	3872	0.25	-75	0	0
6	4	1	empty	empty	8390	20660	100	44	45	7	15	45	45	45	8	17	13	0	0	0	0	0	0	0	0	0	80	560	100	0	0	Error	-1	0	3574	0	-75	0	0
6	5	1	empty	empty	8690	20660	100	47	47	7	14	46	46	47	8	17	14	3	0	0	0	0	0	0	0	0	80	560	100	0	0	Error	1	1	3765	0	-75	0	0
6	6	1	empty	empty	8990	20660	100	47	47	7	14	47	47	48	9	18	9	0	0	0	0	0	0	0	0	0	80	560	100	0	0	Error	0	0	3755	-0.111	-75	0	0
6	7	1	empty	empty	9290	20660	100	48	48	7	14	45	45	46	8	17	18	3	0	0	0	0	0	0	0	0	80	560	100	0	0	Error	3	3	3832	0.25	-75	0	0
6	8	1	empty	empty	9590	20660	100	46	45	7	15	46	46	55	123	223	0	0	0	0	0	0	0	0	0	0	80	560	100	0	0	Error	0	-1	3580	-0.081	-75	0	0
6	9	1	empty	empty	9890	20660	100	42	43	7	16	45	45	46	9	19	6	0	0	0	0	0	0	0	0	0	80	560	100	0	0	Error	-3	-2	3443	-0.333	-75	0	0
6	10	1	2B23	Grid Marker	10230	20720	130	209	1959	4317	220	46	46	46	8	17	100	99	0	0	0	0	0	0	0	0	120	929	100	0	0	Error	163	1913	235025	239.125	0	0	0
6	11	1	2B23	Grid Marker	10520	20710	150	188	1313	2966	225	45	45	46	8	17	100	99	0	0	0	0	0	0	0	0	156	1208	100	0	0	Error	143	1268	204769	158.375	0	0	0
6	12	1	2B23	Grid Marker	10810	20710	160	136	1086	2757	253	43	43	43	8	18	99	98	0	0	0	0	0	0	0	0	208	1414	100	0	0	Error	93	1043	225952	130.375	0	0	0
6	1	2	2J15	623 Sp14	7510	20990	110	43	72	238	330	44	44	45	9	20	20	11	0	0	0	0	0	0	0	0	80	656	100	0	0	Error	-1	28	5745	3	0	0	0
6	2	2	2N15	638 Sp12	7810	20990	110	44	49	28	57	45	45	46	19	41	8	3	0	0	0	0	0	0	0	0	80	656	100	0	0	Error	-1	4	3889	0.158	0	0	0
6	3	2	2J15	623 Sp14	8110	20990	110	43	46	31	67	46	46	47	10	21	8	4	0	0	0	0	0	0	0	0	80	656	100	0	0	Error	-3	0	3696	-0.1	0	0	0
6	4	2	2N15	638 Sp12	8410	20990	110	46	54	49	90	45	45	46	9	19	16	8	0	0	0	0	0	0	0	0	80	656	100	0	0	Error	1	9	4312	0.889	0	0	0
6	5	2	empty	empty	8690	20960	110	46	47	9	19	46	46	47	8	17	16	6	0	0	0	0	0	0	0	0	80	656	100	0	0	Error	0	1	3791	0	-75	0	0
6	6	2	empty	empty	8990	20960	110	48	49	8	16	47	47	48	9	18	20	3	0	0	0	0	0	0	0	0	80	656	100	0	0	Error	1	2	3940	0.111	-75	0	0
6	7	2	empty	empty	9290	20960	110	47	47	8	17	47	47	48	8	16	18	3	0	0	0	0	0	0	0	0	80	656	100	0	0	Error	0	0	3792	-0.125	-75	0	0
6	8	2	empty	empty	9590	20960	110	46	47	7	14	46	46	46	8	17	18	3	0	0	0	0	0	0	0	0	80	656	100	0	0	Error	0	1	3751	0.125	-75	0	0
6	9	2	empty	empty	9890	20960	110	45	45	7	15	46	46	47	10	21	8	0	0	0	0	0	0	0	0	0	80	656	100	0	0	Error	-1	-1	3611	-0.2	-75	0	0
6	10	2	empty	empty	10190	20960	110	42	43	6	13	44	44	45	8	17	4	0	0	0	0	0	0	0	0	0	80	656	100	0	0	Error	-2	-1	3404	-0.25	-75	0	0
6	11	2	empty	empty	10490	20960	110	44	44	7	15	43	43	44	7	15	18	3	0	0	0	0	0	0	0	0	80	656	100	0	0	Error	1	1	3543	0	-75	0	0
6	12	2	empty	empty	10790	20960	110	41	42	6	14	41	41	42	7	16	14	1	0	0	0	0	0	0	0	0	80	651	100	0	0	Error	0	1	3343	0	-75	0	0
6	1	3	2B7	501 Sp10	7540	21300	110	41	43	12	27	45	45	45	8	17	14	8	0	0	0	0	0	0	0	0	80	656	100	0	0	Error	-4	-2	3442	-0.25	0	0	0
6	2	3	2F7	524 Sp0	7840	21310	110	38	44	39	88	46	46	47	15	31	5	3	0	0	0	0	0	0	0	0	80	656	100	0	0	Error	-8	-2	3538	-0.2	0	0	0
6	3	3	2B7	501 Sp10	8140	21310	110	42	47	15	31	47	47	48	13	27	10	5	0	0	0	0	0	0	0	0	80	656	100	0	0	Error	-5	0	3729	-0.077	0	0	0
6	4	3	2F7	524 Sp0	8440	21310	110	40	41	7	17	45	45	46	18	39	1	0	0	0	0	0	0	0	0	0	80	656	100	0	0	Error	-5	-4	3248	-0.278	0	0	0
6	5	3	2J7	547 Sp8	8740	21310	110	42	43	7	16	46	46	47	8	17	8	0	0	0	0	0	0	0	0	0	80	656	100	0	0	Error	-4	-3	3412	-0.5	0	0	0
6	6	3	2N7	570 Sp21	9040	21310	110	42	44	15	34	48	48	48	12	25	5	3	0	0	0	0	0	0	0	0	80	656	100	0	0	Error	-6	-4	3494	-0.333	0	0	0
6	7	3	2J7	547 Sp8	9340	21310	110	42	43	9	20	48	48	48	8	16	4	3	0	0	0	0	0	0	0	0	80	656	100	0	0	Error	-6	-5	3410	-0.625	0	0	0
6	8	3	2N7	570 Sp21	9640	21310	110	41	43	11	25	45	45	46	7	15	14	9	0	0	0	0	0	0	0	0	80	656	100	0	0	Error	-4	-2	3420	-0.429	0	0	0
6	9	3	2B15	593 Sp25	9960	21320	60	46	48	14	29	44	44	46	12	26	22	13	0	0	0	0	0	0	0	0	32	176	100	0	0	Error	2	4	1550	0.167	0	0	0
6	10	3	2F15	0	10240	21320	110	42	47	18	38	45	45	48	41	85	9	0	0	0	0	0	0	0	0	0	80	656	100	0	0	Error	-3	2	3738	-0.024	0	0	0
6	11	3	2B15	593 Sp25	10530	21320	90	52	54	10	18	41	41	42	10	23	50	19	0	0	0	0	0	0	0	0	52	420	100	0	0	Error	11	13	2796	1.2	0	0	0
6	12	3	2F15	0	10830	21320	110	40	42	10	23	41	41	41	7	17	23	10	0	0	0	0	0	0	0	0	80	656	100	0	0	Error	-1	1	3399	0.143	0	0	0
6	1	4	2J15	623 Sp14	7510	21590	110	42	42	8	19	45	45	46	9	19	9	0	0	0	0	0	0	0	0	0	80	656	100	0	0	Error	-3	-3	3337	-0.444	0	0	0
6	2	4	2N15	638 Sp12	7810	21590	110	43	77	255	331	46	46	53	154	290	3	1	0	0	0	0	0	0	0	0	80	656	100	0	0	Error	-3	31	6180	0.156	0	0	0
6	3	4	2J15	623 Sp14	8110	21590	110	40	43	17	39	46	46	46	8	17	8	3	0	0	0	0	0	0	0	0	80	656	100	0	0	Error	-6	-3	3457	-0.375	0	0	0
6	4	4	2N15	638 Sp12	8410	21590	110	44	49	30	61	45	45	47	18	38	5	4	0	0	0	0	0	0	0	0	80	656	100	0	0	Error	-1	4	3893	0.111	0	0	0
6	5	4	empty	empty	8690	21560	110	47	47	7	14	48	48	48	18	37	1	0	0	0	0	0	0	0	0	0	80	656	100	0	0	Error	-1	-1	3732	-0.056	-75	0	0
6	6	4	empty	empty	8990	21560	110	48	49	9	18	48	48	49	12	24	13	3	0	0	0	0	0	0	0	0	80	656	100	0	0	Error	0	1	3924	0	-75	0	0
6	7	4	empty	empty	9290	21560	110	48	48	9	18	47	47	48	8	16	19	6	0	0	0	0	0	0	0	0	80	656	100	0	0	Error	1	1	3834	0	-75	0	0
6	8	4	empty	empty	9590	21560	110	45	46	7	15	45	45	46	7	15	16	5	0	0	0	0	0	0	0	0	80	656	100	0	0	Error	0	1	3641	0	-75	0	0
6	9	4	empty	empty	9890	21560	110	43	44	8	18	44	44	45	10	22	10	1	0	0	0	0	0	0	0	0	80	656	100	0	0	Error	-1	0	3545	-0.1	-75	0	0
6	10	4	empty	empty	10190	21560	110	41	42	8	19	45	45	46	11	23	4	0	0	0	0	0	0	0	0	0	80	656	100	0	0	Error	-4	-3	3339	-0.364	-75	0	0
6	11	4	empty	empty	10490	21560	110	42	43	7	16	44	44	45	9	20	6	1	0	0	0	0	0	0	0	0	80	656	100	0	0	Error	-2	-1	3456	-0.222	-75	0	0
6	12	4	empty	empty	10790	21560	110	43	43	6	13	42	42	42	12	28	5	0	0	0	0	0	0	0	0	0	80	656	100	0	0	Error	1	1	3460	0.083	-75	0	0
6	1	5	2B7	501 Sp10	7520	21910	110	42	57	68	119	46	46	47	12	25	20	14	0	0	0	0	0	0	0	0	80	656	100	0	0	Error	-4	11	4573	0.833	0	0	0
6	2	5	2F7	524 Sp0	7820	21910	110	43	48	32	66	47	47	48	17	35	6	5	0	0	0	0	0	0	0	0	80	656	100	0	0	Error	-4	1	3846	0	0	0	0
6	3	5	2B7	501 Sp10	8120	21910	110	43	48	22	45	48	48	49	17	34	8	5	0	0	0	0	0	0	0	0	80	656	100	0	0	Error	-5	0	3811	-0.059	0	0	0
6	4	5	2F7	524 Sp0	8420	21910	110	41	41	8	19	47	47	47	8	17	4	1	0	0	0	0	0	0	0	0	80	656	100	0	0	Error	-6	-6	3278	-0.75	0	0	0
6	5	5	2J7	547 Sp8	8720	21910	110	41	42	8	19	48	48	48	8	16	5	0	0	0	0	0	0	0	0	0	80	656	100	0	0	Error	-7	-6	3354	-0.75	0	0	0
6	6	5	2N7	570 Sp21	9020	21910	110	39	39	9	23	47	47	50	17	34	0	0	0	0	0	0	0	0	0	0	80	656	100	0	0	Error	-8	-8	3121	-0.647	0	0	0
6	7	5	2J7	547 Sp8	9320	21910	110	40	41	11	26	48	48	48	8	16	4	3	0	0	0	0	0	0	0	0	80	656	100	0	0	Error	-8	-7	3296	-0.875	0	0	0
6	8	5	2N7	570 Sp21	9620	21910	110	39	41	7	17	45	45	46	8	17	8	0	0	0	0	0	0	0	0	0	80	656	100	0	0	Error	-6	-4	3243	-0.625	0	0	0
6	9	5	2B15	593 Sp25	9930	21920	70	52	64	34	53	42	42	42	7	16	66	44	0	0	0	0	0	0	0	0	32	236	100	0	0	Error	10	22	2035	3.143	0	0	0
6	10	5	2F15	0	10230	21920	110	42	46	16	34	43	43	45	17	37	9	6	0	0	0	0	0	0	0	0	80	656	100	0	0	Error	-1	3	3640	0.059	0	0	0
6	11	5	2B15	593 Sp25	10530	21920	110	45	46	10	21	42	42	43	8	18	26	10	0	0	0	0	0	0	0	0	80	656	100	0	0	Error	3	4	3693	0.375	0	0	0
6	12	5	2F15	0	10830	21920	110	41	44	13	29	41	41	42	7	16	29	11	0	0	0	0	0	0	0	0	80	656	100	0	0	Error	0	3	3543	0.286	0	0	0
6	1	6	2J15	623 Sp14	7510	22190	110	39	40	7	17	47	47	50	40	80	0	0	0	0	0	0	0	0	0	0	80	656	100	0	0	Error	-8	-7	3182	-0.25	0	0	0
6	2	6	2N15	638 Sp12	7810	22190	110	42	50	29	58	48	48	50	15	30	13	6	0	0	0	0	0	0	0	0	80	656	100	0	0	Error	-6	2	4007	0	0	0	0
6	3	6	2J15	623 Sp14	8110	22190	110	42	43	8	18	48	48	49	11	22	6	0	0	0	0	0	0	0	0	0	80	656	100	0	0	Error	-6	-5	3412	-0.545	0	0	0
6	4	6	2N15	638 Sp12	8410	22190	110	45	54	49	90	47	47	47	8	17	15	10	0	0	0	0	0	0	0	0	80	656	100	0	0	Error	-2	7	4299	0.875	0	0	0
6	5	6	empty	empty	8690	22160	110	50	51	9	17	49	49	49	8	16	23	4	0	0	0	0	0	0	0	0	80	656	100	0	0	Error	1	2	4043	0.25	-75	0	0
6	6	6	empty	empty	8990	22160	110	47	47	9	19	48	48	50	17	34	5	0	0	0	0	0	0	0	0	0	80	656	100	0	0	Error	-1	-1	3739	-0.176	-75	0	0
6	7	6	empty	empty	9290	22160	110	47	49	8	16	48	48	49	8	16	18	5	0	0	0	0	0	0	0	0	80	656	100	0	0	Error	-1	1	3912	0	-75	0	0
6	8	6	empty	empty	9590	22160	110	48	48	6	12	47	47	48	8	16	14	1	0	0	0	0	0	0	0	0	80	656	100	0	0	Error	1	1	3854	0	-75	0	0
6	9	6	empty	empty	9890	22160	110	46	46	7	15	45	45	45	9	20	8	1	0	0	0	0	0	0	0	0	80	656	100	0	0	Error	1	1	3700	0.111	-75	0	0
6	10	6	empty	empty	10190	22160	110	43	45	12	26	44	44	46	13	28	11	4	0	0	0	0	0	0	0	0	80	656	100	0	0	Error	-1	1	3633	-0.077	-75	0	0
6	11	6	empty	empty	10490	22160	110	42	42	6	14	42	42	42	7	16	11	1	0	0	0	0	0	0	0	0	80	656	100	0	0	Error	0	0	3338	0	-75	0	0
6	12	6	empty	empty	10790	22160	110	41	42	7	16	41	41	42	9	21	13	1	0	0	0	0	0	0	0	0	80	656	100	0	0	Error	0	1	3361	0	-75	0	0
6	1	7	2B7	501 Sp10	7500	22500	110	43	43	11	25	48	48	50	23	46	4	0	0	0	0	0	0	0	0	0	80	656	100	0	0	Error	-5	-5	3462	-0.304	0	0	0
6	2	7	2F7	524 Sp0	7800	22500	110	40	46	31	67	49	49	52	33	63	3	3	0	0	0	0	0	0	0	0	80	656	100	0	0	Error	-9	-3	3702	-0.182	0	0	0
6	3	7	2B7	501 Sp10	8120	22520	50	61	59	17	28	47	47	47	7	14	58	42	0	0	0	0	0	0	0	0	12	104	100	0	0	Error	14	12	706	1.714	0	0	0
6	4	7	2F7	524 Sp0	8400	22510	110	39	41	9	21	49	49	51	25	49	1	0	0	0	0	0	0	0	0	0	80	656	100	0	0	Error	-10	-8	3309	-0.4	0	0	0
6	5	7	2J7	547 Sp8	8700	22510	110	43	43	9	20	48	48	49	8	16	6	3	0	0	0	0	0	0	0	0	80	656	100	0	0	Error	-5	-5	3406	-0.75	0	0	0
6	6	7	2N7	570 Sp21	9000	22510	110	42	43	9	20	49	49	49	9	18	5	3	0	0	0	0	0	0	0	0	80	656	100	0	0	Error	-7	-6	3402	-0.667	0	0	0
6	7	7	2J7	547 Sp8	9310	22510	110	39	40	9	22	49	49	49	8	16	6	1	0	0	0	0	0	0	0	0	80	656	100	0	0	Error	-10	-9	3231	-1.125	0	0	0
6	8	7	2N7	570 Sp21	9610	22510	110	40	43	16	37	47	47	47	8	17	11	8	0	0	0	0	0	0	0	0	80	656	100	0	0	Error	-7	-4	3458	-0.5	0	0	0
6	9	7	2B15	593 Sp25	9910	22510	110	45	51	25	49	45	45	45	8	17	26	18	0	0	0	0	0	0	0	0	80	656	100	0	0	Error	0	6	4097	0.75	0	0	0
6	10	7	2F15	0	10210	22510	110	42	46	16	34	44	44	46	24	52	10	4	0	0	0	0	0	0	0	0	80	656	100	0	0	Error	-2	2	3653	0	0	0	0
6	11	7	2B15	593 Sp25	10500	22510	100	54	176	727	413	41	41	42	10	23	58	31	0	0	0	0	0	0	0	0	80	560	100	0	0	Error	13	135	14085	13.4	0	0	0
6	12	7	2F15	0	10800	22510	110	39	43	15	34	43	43	43	7	16	16	9	0	0	0	0	0	0	0	0	80	656	100	0	0	Error	-4	0	3447	0	0	0	0
6	1	8	1J15	237 Sp8	7520	22810	110	41	42	12	28	48	48	49	12	24	4	1	0	0	0	0	0	0	0	0	80	656	100	0	0	Error	-7	-6	3334	-0.583	0	0	0
6	2	8	1N15	260 Sp0	7820	22820	110	44	46	11	23	49	49	57	55	96	0	0	0	0	0	0	0	0	0	0	80	656	100	0	0	Error	-5	-3	3668	-0.2	0	0	0
6	3	8	1J15	237 Sp8	8120	22820	110	44	44	8	18	47	47	49	20	40	0	0	0	0	0	0	0	0	0	0	80	656	100	0	0	Error	-3	-3	3489	-0.25	0	0	0
6	4	8	1N15	260 Sp0	8420	22820	110	41	42	8	19	47	47	48	12	25	1	0	0	0	0	0	0	0	0	0	80	656	100	0	0	Error	-6	-5	3327	-0.5	0	0	0
6	5	8	1B23	297 Sp0	8720	22820	110	45	52	46	88	49	49	49	8	16	15	8	0	0	0	0	0	0	0	0	80	656	100	0	0	Error	-4	3	4139	0.375	0	0	0
6	6	8	1F23	327 Sp10	9020	22820	110	47	164	657	400	48	48	50	11	22	16	9	0	0	0	0	0	0	0	0	80	656	100	0	0	Error	-1	116	13130	10.364	0	0	0
6	7	8	1B23	297 Sp0	9320	22820	110	44	45	9	20	49	49	50	8	16	8	3	0	0	0	0	0	0	0	0	80	656	100	0	0	Error	-5	-4	3581	-0.625	0	0	0
6	8	8	1F23	327 Sp10	9620	22820	110	42	42	7	16	45	45	46	8	17	4	0	0	0	0	0	0	0	0	0	80	656	100	0	0	Error	-3	-3	3334	-0.5	0	0	0
6	9	8	1J23	357 Sp0	9920	22820	110	37	37	6	16	42	42	43	8	18	0	0	0	0	0	0	0	0	0	0	80	656	100	0	0	Error	-5	-5	2971	-0.75	0	0	0
6	10	8	1N23	382 Sp0	10230	22830	60	48	48	12	25	39	39	40	8	20	53	22	0	0	0	0	0	0	0	0	32	176	100	0	0	Error	9	9	1524	1	0	0	0
6	11	8	1J23	357 Sp0	10530	22830	110	36	37	12	32	38	38	39	7	17	8	3	0	0	0	0	0	0	0	0	80	656	100	0	0	Error	-2	-1	2961	-0.286	0	0	0
6	12	8	1N23	382 Sp0	10830	22830	110	32	34	7	20	37	37	38	10	26	6	0	0	0	0	0	0	0	0	0	80	656	100	0	0	Error	-5	-3	2732	-0.4	0	0	0
6	1	9	1B7	90 Sp0	7520	23090	110	43	43	9	20	47	47	50	45	90	0	0	0	0	0	0	0	0	0	0	80	656	100	0	0	Error	-4	-4	3458	-0.156	0	0	0
6	2	9	1F7	108 Sp0	7820	23090	110	41	41	9	21	49	49	106	997	940	0	0	0	0	0	0	0	0	0	0	80	656	100	0	0	Error	-8	-8	3295	-0.065	0	0	0
6	3	9	1B7	90 Sp0	8120	23090	110	44	46	10	21	46	46	51	73	143	0	0	0	0	0	0	0	0	0	0	80	656	100	0	0	Error	-2	0	3672	-0.068	0	0	0
6	4	9	1F7	108 Sp0	8420	23090	110	41	42	8	19	49	49	49	8	16	4	0	0	0	0	0	0	0	0	0	80	656	100	0	0	Error	-8	-7	3375	-0.875	0	0	0
6	5	9	1J7	128 Sp0	8720	23090	110	40	41	7	17	48	48	49	8	16	5	0	0	0	0	0	0	0	0	0	80	656	100	0	0	Error	-8	-7	3275	-1	0	0	0
6	6	9	1N7	152 Sp8	9020	23090	110	44	44	8	18	51	51	52	11	21	3	0	0	0	0	0	0	0	0	0	80	656	100	0	0	Error	-7	-7	3505	-0.727	0	0	0
6	7	9	1J7	128 Sp0	9320	23090	110	40	42	14	33	47	47	48	8	16	4	3	0	0	0	0	0	0	0	0	80	656	100	0	0	Error	-7	-5	3329	-0.75	0	0	0
6	8	9	1N7	152 Sp8	9620	23100	110	38	40	13	32	44	44	45	8	17	8	3	0	0	0	0	0	0	0	0	80	656	100	0	0	Error	-6	-4	3196	-0.625	0	0	0
6	9	9	1B15	176 Sp14	9920	23100	110	37	38	7	18	42	42	42	8	19	5	0	0	0	0	0	0	0	0	0	80	656	100	0	0	Error	-5	-4	3004	-0.5	0	0	0
6	10	9	1F15	205 Sp12	10230	23110	50	51	56	16	28	40	40	48	66	137	0	0	0	0	0	0	0	0	0	0	12	104	100	0	0	Error	11	16	673	0.121	0	0	0
6	11	9	1B15	176 Sp14	10530	23100	110	34	34	7	20	34	34	36	13	36	1	1	0	0	0	0	0	0	0	0	80	656	100	0	0	Error	0	0	2739	-0.154	0	0	0
6	12	9	1F15	205 Sp12	10830	23100	50	49	49	5	10	33	33	34	7	20	100	58	0	0	0	0	0	0	0	0	12	104	100	0	0	Error	16	16	588	2.143	0	0	0
6	1	10	1J15	237 Sp8	7450	23420	110	48	47	9	19	49	49	50	13	26	3	0	0	0	0	0	0	0	0	0	80	656	100	0	0	Error	-1	-2	3777	-0.231	0	0	0
6	2	10	1N15	260 Sp0	7760	23430	60	58	181	609	336	49	49	70	185	264	3	3	0	0	0	0	0	0	0	0	32	176	100	0	0	Error	9	132	5807	0.6	0	0	0
6	3	10	1J15	237 Sp8	8080	23410	110	43	42	8	19	48	48	49	9	18	4	1	0	0	0	0	0	0	0	0	80	656	100	0	0	Error	-5	-6	3359	-0.778	0	0	0
6	4	10	1N15	260 Sp0	8380	23410	110	40	42	8	19	47	47	48	8	16	5	1	0	0	0	0	0	0	0	0	80	656	100	0	0	Error	-7	-5	3341	-0.75	0	0	0
6	5	10	1B23	297 Sp0	8690	23420	110	46	54	42	77	52	52	53	12	22	9	5	0	0	0	0	0	0	0	0	80	656	100	0	0	Error	-6	2	4323	0.083	0	0	0
6	6	10	1F23	327 Sp10	8990	23420	110	49	49	8	16	53	53	53	8	15	4	0	0	0	0	0	0	0	0	0	80	656	100	0	0	Error	-4	-4	3930	-0.5	0	0	0
6	7	10	1B23	297 Sp0	9320	23410	50	60	139	219	157	44	44	44	8	18	67	50	0	0	0	0	0	0	0	0	12	104	100	0	0	Error	16	95	1671	11.875	0	0	0
6	8	10	1F23	327 Sp10	9590	23420	110	45	46	9	19	50	50	50	8	16	5	4	0	0	0	0	0	0	0	0	80	656	100	0	0	Error	-5	-4	3645	-0.5	0	0	0
6	9	10	1J23	357 Sp0	9890	23420	110	37	37	6	16	45	45	46	8	17	4	1	0	0	0	0	0	0	0	0	80	656	100	0	0	Error	-8	-8	2987	-1.125	0	0	0
6	10	10	1N23	382 Sp0	10190	23420	110	40	43	11	25	42	42	44	10	22	20	5	0	0	0	0	0	0	0	0	80	656	100	0	0	Error	-2	1	3456	-0.1	0	0	0
6	11	10	1J23	357 Sp0	10490	23420	110	34	34	6	17	34	34	34	6	17	15	1	0	0	0	0	0	0	0	0	80	656	100	0	0	Error	0	0	2702	0	0	0	0
6	12	10	1N23	382 Sp0	10790	23420	110	38	38	7	18	35	35	36	7	19	26	5	0	0	0	0	0	0	0	0	80	656	100	0	0	Error	3	3	3026	0.286	0	0	0
6	1	11	1B7	90 Sp0	7470	23750	110	47	54	40	74	49	49	51	32	62	3	3	0	0	0	0	0	0	0	0	80	656	100	0	0	Error	-2	5	4311	0.094	0	0	0
6	2	11	1F7	108 Sp0	7770	23760	50	74	86	46	53	45	45	46	9	19	67	67	0	0	0	0	0	0	0	0	12	104	100	0	0	Error	29	41	1027	4.444	0	0	0
6	3	11	1B7	90 Sp0	8060	23760	110	48	51	19	37	51	51	51	16	31	5	3	0	0	0	0	0	0	0	0	80	656	100	0	0	Error	-3	0	4085	0	0	0	0
6	4	11	1F7	108 Sp0	8360	23760	110	46	47	8	17	48	48	49	9	18	11	0	0	0	0	0	0	0	0	0	80	656	100	0	0	Error	-2	-1	3754	-0.222	0	0	0
6	5	11	1J7	128 Sp0	8660	23760	110	43	46	25	54	48	48	49	9	18	6	4	0	0	0	0	0	0	0	0	80	656	100	0	0	Error	-5	-2	3668	-0.333	0	0	0
6	6	11	1N7	152 Sp8	8960	23760	110	42	43	7	16	48	48	49	9	18	4	0	0	0	0	0	0	0	0	0	80	656	100	0	0	Error	-6	-5	3400	-0.667	0	0	0
6	7	11	1J7	128 Sp0	9260	23760	110	44	44	9	20	48	48	48	9	18	10	3	0	0	0	0	0	0	0	0	80	656	100	0	0	Error	-4	-4	3550	-0.444	0	0	0
6	8	11	1N7	152 Sp8	9560	23760	110	42	43	8	18	46	46	47	9	19	5	3	0	0	0	0	0	0	0	0	80	656	100	0	0	Error	-4	-3	3400	-0.444	0	0	0
6	9	11	1B15	176 Sp14	9860	23760	110	42	43	7	16	47	47	48	9	18	4	0	0	0	0	0	0	0	0	0	80	656	100	0	0	Error	-5	-4	3407	-0.556	0	0	0
6	10	11	1F15	205 Sp12	10160	23770	110	47	47	9	19	43	43	45	14	31	13	1	0	0	0	0	0	0	0	0	80	656	100	0	0	Error	4	4	3797	0.143	0	0	0
6	11	11	1B15	176 Sp14	10460	23770	110	35	35	6	17	35	35	36	10	27	5	0	0	0	0	0	0	0	0	0	80	656	100	0	0	Error	0	0	2801	-0.1	0	0	0
6	12	11	1F15	205 Sp12	10760	23770	110	37	37	5	13	37	37	38	8	21	8	1	0	0	0	0	0	0	0	0	80	656	100	0	0	Error	0	0	2989	-0.125	0	0	0
6	1	12	1J15	237 Sp8	7520	24000	110	43	43	10	23	51	51	53	30	56	0	0	0	0	0	0	0	0	0	0	80	656	100	0	0	Error	-8	-8	3444	-0.333	0	0	0
6	2	12	1N15	260 Sp0	7820	24010	90	86	121	143	118	54	54	59	27	45	60	27	0	0	0	0	0	0	0	0	52	420	100	0	0	Error	32	67	6298	2.296	0	0	0
6	3	12	1J15	237 Sp8	8120	23990	110	43	44	7	15	52	52	54	20	37	0	0	0	0	0	0	0	0	0	0	80	656	100	0	0	Error	-9	-8	3513	-0.5	0	0	0
6	4	12	1N15	260 Sp0	8420	24000	110	42	43	8	18	50	50	50	8	16	4	1	0	0	0	0	0	0	0	0	80	656	100	0	0	Error	-8	-7	3457	-0.875	0	0	0
6	5	12	1B23	297 Sp0	8720	24000	110	44	46	13	28	51	51	51	9	17	11	3	0	0	0	0	0	0	0	0	80	656	100	0	0	Error	-7	-5	3709	-0.556	0	0	0
6	6	12	1F23	327 Sp10	9020	24000	110	41	41	6	14	48	48	48	8	16	0	0	0	0	0	0	0	0	0	0	80	656	100	0	0	Error	-7	-7	3268	-0.875	0	0	0
6	7	12	1B23	297 Sp0	9320	24000	110	44	50	46	92	49	49	50	9	18	10	5	0	0	0	0	0	0	0	0	80	656	100	0	0	Error	-5	1	4030	0	0	0	0
6	8	12	1F23	327 Sp10	9610	24000	110	41	41	7	17	48	48	49	9	18	3	0	0	0	0	0	0	0	0	0	80	656	100	0	0	Error	-7	-7	3305	-0.889	0	0	0
6	9	12	1J23	357 Sp0	9910	24000	110	35	36	7	19	45	45	46	8	17	0	0	0	0	0	0	0	0	0	0	80	656	100	0	0	Error	-10	-9	2873	-1.25	0	0	0
6	10	12	1N23	382 Sp0	10210	24000	110	38	41	10	24	41	41	42	13	30	10	3	0	0	0	0	0	0	0	0	80	656	100	0	0	Error	-3	0	3255	-0.077	0	0	0
6	11	12	1J23	357 Sp0	10510	24010	110	35	36	6	16	37	37	38	15	39	1	0	0	0	0	0	0	0	0	0	80	656	100	0	0	Error	-2	-1	2879	-0.133	0	0	0
6	12	12	1N23	382 Sp0	10820	24000	50	56	56	11	19	37	37	38	6	15	83	75	0	0	0	0	0	0	0	0	12	104	100	0	0	Error	19	19	677	3	0	0	0
6	1	13	1B7	90 Sp0	7510	24300	110	44	44	9	20	52	52	53	13	24	4	0	0	0	0	0	0	0	0	0	80	656	100	0	0	Error	-8	-8	3546	-0.692	0	0	0
6	2	13	1F7	108 Sp0	7810	24310	70	133	1430	6485	453	53	53	65	51	78	63	41	0	0	0	0	0	0	0	0	32	236	100	0	0	Error	80	1377	45754	26.765	0	0	0
6	3	13	1B7	90 Sp0	8110	24290	110	48	48	9	18	53	53	53	10	18	5	1	0	0	0	0	0	0	0	0	80	656	100	0	0	Error	-5	-5	3874	-0.5	0	0	0
6	4	13	1F7	108 Sp0	8410	24290	110	44	45	11	24	50	50	51	10	19	5	3	0	0	0	0	0	0	0	0	80	656	100	0	0	Error	-6	-5	3580	-0.6	0	0	0
6	5	13	1J7	128 Sp0	8710	24290	110	43	43	9	20	49	49	49	8	16	8	3	0	0	0	0	0	0	0	0	80	656	100	0	0	Error	-6	-6	3453	-0.75	0	0	0
6	6	13	1N7	152 Sp8	9000	24300	110	42	42	7	16	49	49	49	8	16	5	0	0	0	0	0	0	0	0	0	80	656	100	0	0	Error	-7	-7	3380	-0.875	0	0	0
6	7	13	1J7	128 Sp0	9300	24300	110	41	42	8	19	49	49	50	8	16	3	1	0	0	0	0	0	0	0	0	80	656	100	0	0	Error	-8	-7	3360	-1	0	0	0
6	8	13	1N7	152 Sp8	9600	24300	110	39	39	6	15	47	47	48	9	18	0	0	0	0	0	0	0	0	0	0	80	656	100	0	0	Error	-8	-8	3098	-1	0	0	0
6	9	13	1B15	176 Sp14	9910	24290	50	46	46	11	23	40	40	43	32	74	0	0	0	0	0	0	0	0	0	0	12	104	100	0	0	Error	6	6	551	0.094	0	0	0
6	10	13	1F15	205 Sp12	10200	24300	110	39	40	9	22	41	41	41	8	19	14	4	0	0	0	0	0	0	0	0	80	656	100	0	0	Error	-2	-1	3237	-0.125	0	0	0
6	11	13	1B15	176 Sp14	10500	24300	110	38	56	116	207	38	38	39	7	17	19	6	0	0	0	0	0	0	0	0	80	656	100	0	0	Error	0	18	4515	2.429	0	0	0
6	12	13	1F15	205 Sp12	10800	24300	110	40	41	8	19	40	40	41	7	17	18	8	0	0	0	0	0	0	0	0	80	656	100	0	0	Error	0	1	3280	0	0	0	0
6	1	14	2B23	Grid Marker	7510	24620	120	208	1088	2231	205	54	54	58	51	87	77	60	0	0	0	0	0	0	0	0	120	820	100	0	0	Error	154	1034	130505	20.196	0	0	0
6	2	14	2B23	Grid Marker	7820	24620	120	239	1351	2866	212	56	56	59	29	49	95	78	0	0	0	0	0	0	0	0	120	820	100	0	0	Error	183	1295	162078	44.552	0	0	0
6	3	14	empty	empty	8090	24560	110	54	53	12	22	52	52	54	27	50	1	1	0	0	0	0	0	0	0	0	80	656	100	0	0	Error	2	1	4241	-0.037	-75	0	0
6	4	14	empty	empty	8390	24560	110	53	52	12	23	52	52	52	9	17	13	1	0	0	0	0	0	0	0	0	80	656	100	0	0	Error	1	0	4189	0	-75	0	0
6	5	14	empty	empty	8690	24560	110	49	50	9	18	49	49	50	8	16	20	6	0	0	0	0	0	0	0	0	80	656	100	0	0	Error	0	1	3970	0	-75	0	0
6	6	14	empty	empty	8990	24560	110	49	49	7	14	50	50	51	10	19	6	0	0	0	0	0	0	0	0	0	80	656	100	0	0	Error	-1	-1	3922	-0.2	-75	0	0
6	7	14	empty	empty	9290	24560	110	50	51	9	17	49	49	51	18	35	5	0	0	0	0	0	0	0	0	0	80	656	100	0	0	Error	1	2	4056	0	-75	0	0
6	8	14	empty	empty	9590	24560	110	49	49	9	18	47	47	47	8	17	21	5	0	0	0	0	0	0	0	0	80	656	100	0	0	Error	2	2	3905	0.25	-75	0	0
6	9	14	empty	empty	9890	24560	110	47	47	8	17	46	46	46	9	19	11	3	0	0	0	0	0	0	0	0	80	656	100	0	0	Error	1	1	3724	0.111	-75	0	0
6	10	14	empty	empty	10190	24560	110	42	43	7	16	42	42	43	8	18	14	3	0	0	0	0	0	0	0	0	80	656	100	0	0	Error	0	1	3463	0	-75	0	0
6	11	14	empty	empty	10490	24560	110	39	39	7	17	39	39	40	7	17	11	3	0	0	0	0	0	0	0	0	80	656	100	0	0	Error	0	0	3149	-0.143	-75	0	0
6	12	14	empty	empty	10790	24560	110	40	41	7	17	40	40	41	7	17	18	4	0	0	0	0	0	0	0	0	80	656	100	0	0	Error	0	1	3249	0	-75	0	0
7	1	1	empty	empty	11940	20650	100	37	38	6	15	38	38	41	19	46	0	0	0	0	0	0	0	0	0	0	80	560	100	0	0	Error	-1	0	3017	-0.158	-75	0	0
7	2	1	empty	empty	12240	20650	100	39	40	7	17	39	39	39	8	20	8	3	0	0	0	0	0	0	0	0	80	560	100	0	0	Error	0	1	3199	0.125	-75	0	0
7	3	1	empty	empty	12540	20650	100	38	39	8	20	39	39	39	7	17	11	5	0	0	0	0	0	0	0	0	80	560	100	0	0	Error	-1	0	3127	0	-75	0	0
7	4	1	empty	empty	12840	20650	100	37	37	6	16	36	36	37	6	16	19	4	0	0	0	0	0	0	0	0	80	560	100	0	0	Error	1	1	2981	0	-75	0	0
7	5	1	empty	empty	13140	20650	100	38	38	7	18	37	37	38	6	15	16	5	0	0	0	0	0	0	0	0	80	560	100	0	0	Error	1	1	3012	0	-75	0	0
7	6	1	empty	empty	13440	20650	100	35	35	6	17	37	37	38	27	71	0	0	0	0	0	0	0	0	0	0	80	560	100	0	0	Error	-2	-2	2776	-0.111	-75	0	0
7	7	1	empty	empty	13740	20650	100	35	35	5	14	35	35	36	6	16	10	3	0	0	0	0	0	0	0	0	80	560	100	0	0	Error	0	0	2803	-0.167	-75	0	0
7	8	1	empty	empty	14040	20650	100	36	36	6	16	35	35	35	6	17	15	3	0	0	0	0	0	0	0	0	80	560	100	0	0	Error	1	1	2845	0.167	-75	0	0
7	9	1	empty	empty	14340	20650	100	37	40	16	40	35	35	35	7	20	25	10	0	0	0	0	0	0	0	0	80	560	100	0	0	Error	2	5	3183	0.714	-75	0	0
7	10	1	2C23	Grid Marker	14680	20710	200	62	588	2071	352	35	35	36	8	22	86	66	0	0	0	0	0	0	0	0	316	1943	100	0	0	Error	27	553	185701	69	0	0	0
7	11	1	2C23	Grid Marker	14980	20700	210	122	915	2868	313	36	36	38	15	39	94	79	0	0	0	0	0	0	0	0	316	1918	100	0	0	Error	86	879	289011	58.467	0	0	0
7	12	1	2C23	Grid Marker	15280	20700	190	140	1171	3603	307	36	36	37	14	37	99	89	0	0	0	0	0	0	0	0	256	1781	100	0	0	Error	104	1135	299890	81	0	0	0
7	1	2	2K15	630 Sp14	11980	21000	70	44	46	16	34	41	41	41	7	17	38	28	0	0	0	0	0	0	0	0	32	236	100	0	0	Error	3	5	1486	0.714	0	0	0
7	2	2	2O15	0	12280	20980	80	42	45	14	31	40	40	41	9	21	29	12	0	0	0	0	0	0	0	0	52	340	100	0	0	Error	2	5	2324	0.444	0	0	0
7	3	2	2K15	630 Sp14	12580	20980	130	38	40	12	30	39	39	58	141	243	0	0	0	0	0	0	0	0	0	0	120	940	100	0	0	Error	-1	1	4846	-0.128	0	0	0
7	4	2	2O15	0	12880	20990	70	43	46	12	26	36	36	37	6	16	50	38	0	0	0	0	0	0	0	0	32	236	100	0	0	Error	7	10	1461	1.5	0	0	0
7	5	2	empty	empty	13140	20950	130	38	38	8	21	38	38	38	8	21	8	1	0	0	0	0	0	0	0	0	120	940	100	0	0	Error	0	0	4567	0	-75	0	0
7	6	2	empty	empty	13440	20950	130	36	36	5	13	37	37	38	13	34	1	0	0	0	0	0	0	0	0	0	120	940	100	0	0	Error	-1	-1	4339	-0.154	-75	0	0
7	7	2	empty	empty	13740	20950	130	36	37	6	16	36	36	36	6	16	13	3	0	0	0	0	0	0	0	0	120	940	100	0	0	Error	0	1	4381	0.167	-75	0	0
7	8	2	empty	empty	14040	20950	130	34	36	21	58	34	34	35	6	17	13	3	0	0	0	0	0	0	0	0	120	940	100	0	0	Error	0	2	4351	0.167	-75	0	0
7	9	2	empty	empty	14340	20950	130	37	36	6	16	35	35	36	8	22	10	2	0	0	0	0	0	0	0	0	120	940	100	0	0	Error	2	1	4376	0	-75	0	0
7	10	2	empty	empty	14640	20950	130	35	37	7	18	36	36	37	8	21	10	2	0	0	0	0	0	0	0	0	120	851	100	0	0	Error	-1	1	4398	0	-75	0	0
7	11	2	empty	empty	14940	20950	130	36	39	15	38	36	36	36	8	22	9	4	0	0	0	0	0	0	0	0	120	868	100	0	0	Error	0	3	4630	0.375	-75	0	0
7	12	2	empty	empty	15240	20950	130	38	45	46	102	36	36	38	13	34	11	3	0	0	0	0	0	0	0	0	120	885	100	0	0	Error	2	9	5393	0.538	-75	0	0
7	1	3	2C7	512 Sp14	11960	21280	130	40	46	46	100	41	41	41	7	17	18	8	0	0	0	0	0	0	0	0	120	940	100	0	0	Error	-1	5	5566	0.714	0	0	0
7	2	3	2G7	535 Sp8	12260	21280	130	37	42	38	90	41	41	42	10	23	3	2	0	0	0	0	0	0	0	0	120	940	100	0	0	Error	-4	1	5047	0	0	0	0
7	3	3	2C7	512 Sp14	12570	21290	70	53	71	58	81	42	42	539	2344	434	0	0	0	0	0	0	0	0	0	0	32	236	100	0	0	Error	11	29	2282	-0.2	0	0	0
7	4	3	2G7	535 Sp8	12850	21320	70	42	50	21	42	36	36	37	7	18	44	31	0	0	0	0	0	0	0	0	32	236	100	0	0	Error	6	14	1585	1.857	0	0	0
7	5	3	2K7	558 Sp0	13160	21310	130	34	34	6	17	38	38	38	6	15	5	2	0	0	0	0	0	0	0	0	120	915	100	0	0	Error	-4	-4	4106	-0.667	0	0	0
7	6	3	2O7	577 Sp12	13470	21300	110	60	109	313	287	36	36	37	6	16	84	75	0	0	0	0	0	0	0	0	80	656	100	0	0	Error	24	73	8736	12	0	0	0
7	7	3	2K7	558 Sp0	13770	21300	130	33	33	6	18	36	36	36	6	16	4	0	0	0	0	0	0	0	0	0	120	927	100	0	0	Error	-3	-3	3941	-0.5	0	0	0
7	8	3	2O7	577 Sp12	14080	21300	120	53	68	51	75	35	35	36	6	16	66	57	0	0	0	0	0	0	0	0	120	816	100	0	0	Error	18	33	8170	5.333	0	0	0
7	9	3	2C15	600 Sp24	14380	21300	130	74	345	2048	593	37	37	37	9	24	70	63	0	0	0	0	0	0	0	0	120	928	100	0	0	Error	37	308	41442	34.222	0	0	0
7	10	3	2G15	0	14660	21290	100	40	47	25	53	36	36	37	14	37	28	13	0	0	0	0	0	0	0	0	80	560	100	0	0	Error	4	11	3793	0.714	0	0	0
7	11	3	2C15	600 Sp24	14970	21310	130	70	85	78	91	36	36	37	8	21	71	67	0	0	0	0	0	0	0	0	120	916	100	0	0	Error	34	49	10229	6	0	0	0
7	12	3	2G15	0	15280	21320	80	41	46	16	34	35	35	37	12	32	35	17	0	0	0	0	0	0	0	0	52	340	100	0	0	Error	6	11	2402	0.75	0	0	0
7	1	4	2K15	630 Sp14	11960	21580	130	41	41	8	19	41	41	41	7	17	14	5	0	0	0	0	0	0	0	0	120	940	100	0	0	Error	0	0	4932	0	0	0	0
7	2	4	2O15	0	12260	21580	130	41	40	6	15	41	41	43	10	23	4	0	0	0	0	0	0	0	0	0	120	940	100	0	0	Error	0	-1	4857	-0.3	0	0	0
7	3	4	2K15	630 Sp14	12570	21580	130	39	45	17	37	40	40	41	9	21	23	14	0	0	0	0	0	0	0	0	120	940	100	0	0	Error	-1	5	5366	0.444	0	0	0
7	4	4	2O15	0	12870	21600	70	43	49	19	38	38	38	40	8	20	44	31	0	0	0	0	0	0	0	0	32	236	100	0	0	Error	5	11	1555	1.125	0	0	0
7	5	4	empty	empty	13140	21550	130	39	39	6	15	38	38	40	17	42	2	0	0	0	0	0	0	0	0	0	120	915	100	0	0	Error	1	1	4683	-0.059	-75	0	0
7	6	4	empty	empty	13440	21550	130	37	37	6	16	37	37	38	8	21	7	1	0	0	0	0	0	0	0	0	120	935	100	0	0	Error	0	0	4459	-0.125	-75	0	0
7	7	4	empty	empty	13740	21550	130	37	37	6	16	37	37	37	6	16	12	3	0	0	0	0	0	0	0	0	120	927	100	0	0	Error	0	0	4465	0	-75	0	0
7	8	4	empty	empty	14040	21550	130	35	36	6	16	36	36	36	6	16	10	4	0	0	0	0	0	0	0	0	120	928	100	0	0	Error	-1	0	4261	0	-75	0	0
7	9	4	empty	empty	14340	21550	130	37	37	6	16	37	37	39	21	53	0	0	0	0	0	0	0	0	0	0	120	928	100	0	0	Error	0	0	4462	-0.095	-75	0	0
7	10	4	empty	empty	14640	21550	130	35	36	6	16	37	37	38	16	42	2	0	0	0	0	0	0	0	0	0	120	940	100	0	0	Error	-2	-1	4289	-0.125	-75	0	0
7	11	4	empty	empty	14940	21550	130	34	36	5	13	36	36	37	10	27	4	0	0	0	0	0	0	0	0	0	120	916	100	0	0	Error	-2	0	4279	-0.1	-75	0	0
7	12	4	empty	empty	15240	21550	130	36	37	8	21	36	36	38	13	34	6	2	0	0	0	0	0	0	0	0	120	929	100	0	0	Error	0	1	4496	-0.077	-75	0	0
7	1	5	2C7	512 Sp14	11970	21890	70	51	72	71	98	41	41	42	7	16	56	41	0	0	0	0	0	0	0	0	32	236	100	0	0	Error	10	31	2295	4.286	0	0	0
7	2	5	2G7	535 Sp8	12270	21890	130	36	37	7	18	41	41	42	9	21	6	1	0	0	0	0	0	0	0	0	120	940	100	0	0	Error	-5	-4	4434	-0.556	0	0	0
7	3	5	2C7	512 Sp14	12570	21890	130	40	45	21	46	42	42	43	12	27	13	8	0	0	0	0	0	0	0	0	120	940	100	0	0	Error	-2	3	5357	0.167	0	0	0
7	4	5	2G7	535 Sp8	12870	21900	130	36	37	8	21	40	40	41	10	24	3	1	0	0	0	0	0	0	0	0	120	940	100	0	0	Error	-4	-3	4427	-0.4	0	0	0
7	5	5	2K7	558 Sp0	13170	21900	130	38	39	18	46	39	39	40	10	25	3	1	0	0	0	0	0	0	0	0	120	927	100	0	0	Error	-1	0	4689	-0.1	0	0	0
7	6	5	2O7	577 Sp12	13480	21910	120	58	63	36	57	38	38	39	7	17	62	55	0	0	0	0	0	0	0	0	120	808	100	0	0	Error	20	25	7509	3.429	0	0	0
7	7	5	2K7	558 Sp0	13780	21900	130	35	35	6	17	37	37	38	6	15	9	2	0	0	0	0	0	0	0	0	120	928	100	0	0	Error	-2	-2	4222	-0.5	0	0	0
7	8	5	2O7	577 Sp12	14080	21900	120	56	74	60	81	37	37	37	6	16	63	58	0	0	0	0	0	0	0	0	120	816	100	0	0	Error	19	37	8890	6.167	0	0	0
7	9	5	2C15	600 Sp24	14360	21910	120	55	65	40	61	38	38	38	8	21	71	50	0	0	0	0	0	0	0	0	120	806	100	0	0	Error	17	27	7815	3.375	0	0	0
7	10	5	2G15	0	14680	21920	70	47	60	32	53	38	38	38	7	18	53	44	0	0	0	0	0	0	0	0	32	236	100	0	0	Error	9	22	1921	3.143	0	0	0
7	11	5	2C15	600 Sp24	14970	21910	130	80	143	286	200	37	37	39	14	35	77	61	0	0	0	0	0	0	0	0	120	916	100	0	0	Error	43	106	17162	7.429	0	0	0
7	12	5	2G15	0	15270	21910	100	50	66	55	83	40	40	87	831	955	0	0	0	0	0	0	0	0	0	0	80	560	100	0	0	Error	10	26	5282	-0.025	0	0	0
7	1	6	2K15	630 Sp14	11960	22190	130	39	41	10	24	41	41	42	8	19	13	7	0	0	0	0	0	0	0	0	120	940	100	0	0	Error	-2	0	4937	-0.125	0	0	0
7	2	6	2O15	0	12260	22190	130	38	40	10	25	41	41	42	9	21	8	6	0	0	0	0	0	0	0	0	120	940	100	0	0	Error	-3	-1	4856	-0.222	0	0	0
7	3	6	2K15	630 Sp14	12570	22190	130	39	43	23	53	41	41	43	12	27	9	4	0	0	0	0	0	0	0	0	120	940	100	0	0	Error	-2	2	5145	0	0	0	0
7	4	6	2O15	0	12870	22190	130	39	43	14	32	41	41	43	28	65	8	0	0	0	0	0	0	0	0	0	120	940	100	0	0	Error	-2	2	5120	0	0	0	0
7	5	6	empty	empty	13140	22150	130	41	41	6	14	40	40	41	28	68	0	0	0	0	0	0	0	0	0	0	120	927	100	0	0	Error	1	1	4937	0	-75	0	0
7	6	6	empty	empty	13440	22150	130	37	38	6	15	38	38	39	7	17	13	0	0	0	0	0	0	0	0	0	120	918	100	0	0	Error	-1	0	4553	-0.143	-75	0	0
7	7	6	empty	empty	13740	22150	130	37	37	6	16	37	37	38	7	18	8	0	0	0	0	0	0	0	0	0	120	928	100	0	0	Error	0	0	4428	-0.143	-75	0	0
7	8	6	empty	empty	14040	22150	130	36	37	6	16	37	37	37	6	16	13	3	0	0	0	0	0	0	0	0	120	928	100	0	0	Error	-1	0	4416	0	-75	0	0
7	9	6	empty	empty	14340	22150	130	40	44	37	84	38	38	39	7	17	22	8	0	0	0	0	0	0	0	0	120	915	100	0	0	Error	2	6	5333	0.714	-75	0	0
7	10	6	empty	empty	14640	22150	130	39	40	8	20	38	38	39	8	20	15	6	0	0	0	0	0	0	0	0	120	937	100	0	0	Error	1	2	4753	0.125	-75	0	0
7	11	6	empty	empty	14940	22150	130	36	42	29	69	38	38	41	18	43	8	3	0	0	0	0	0	0	0	0	120	916	100	0	0	Error	-2	4	4987	0.056	-75	0	0
7	12	6	empty	empty	15240	22150	130	42	50	32	64	41	41	77	662	859	0	0	0	0	0	0	0	0	0	0	120	928	100	0	0	Error	1	9	5952	-0.041	-75	0	0
7	1	7	2C7	512 Sp14	11970	22490	80	45	800	4570	571	42	42	43	7	16	44	31	0	0	0	0	0	0	0	0	52	340	100	0	0	Error	3	758	41616	108.143	0	0	0
7	2	7	2G7	535 Sp8	12260	22500	130	37	38	10	26	41	41	42	8	19	5	1	0	0	0	0	0	0	0	0	120	940	100	0	0	Error	-4	-3	4528	-0.5	0	0	0
7	3	7	2C7	512 Sp14	12570	22500	130	39	41	12	29	42	42	43	9	20	10	6	0	0	0	0	0	0	0	0	120	940	100	0	0	Error	-3	-1	4945	-0.222	0	0	0
7	4	7	2G7	535 Sp8	12870	22500	130	37	39	10	25	41	41	41	8	19	8	4	0	0	0	0	0	0	0	0	120	940	100	0	0	Error	-4	-2	4625	-0.25	0	0	0
7	5	7	2K7	558 Sp0	13170	22500	130	35	36	7	19	40	40	41	7	17	8	0	0	0	0	0	0	0	0	0	120	940	100	0	0	Error	-5	-4	4284	-0.714	0	0	0
7	6	7	2O7	577 Sp12	13480	22510	100	52	73	66	90	39	39	40	7	17	69	49	0	0	0	0	0	0	0	0	80	560	100	0	0	Error	13	34	5852	4.714	0	0	0
7	7	7	2K7	558 Sp0	13760	22520	130	34	35	5	14	38	38	39	8	20	4	0	0	0	0	0	0	0	0	0	120	932	100	0	0	Error	-4	-3	4225	-0.5	0	0	0
7	8	7	2O7	577 Sp12	14050	22530	180	54	66	48	72	38	38	38	7	18	64	53	0	0	0	0	0	0	0	0	256	1747	100	0	0	Error	16	28	16814	4	0	0	0
7	9	7	2C15	600 Sp24	14370	22500	130	49	57	25	43	39	39	40	10	25	50	36	0	0	0	0	0	0	0	0	120	940	100	0	0	Error	10	18	6806	1.7	0	0	0
7	10	7	2G15	0	14680	22510	70	47	65	45	69	39	39	41	9	21	38	34	0	0	0	0	0	0	0	0	32	236	100	0	0	Error	8	26	2068	2.667	0	0	0
7	11	7	2C15	600 Sp24	14960	22500	140	73	271	1990	734	40	40	48	49	102	35	21	0	0	0	0	0	0	0	0	156	1069	100	0	0	Error	33	231	42276	4.551	0	0	0
7	12	7	2G15	0	15220	22540	180	48	69	73	105	48	48	72	330	458	2	0	0	0	0	0	0	0	0	0	256	1622	100	0	0	Error	0	21	17766	-0.009	0	0	0
7	1	8	1K15	0	11970	22790	70	49	51	12	23	41	41	41	7	17	50	38	0	0	0	0	0	0	0	0	32	236	100	0	0	Error	8	10	1628	1.429	0	0	0
7	2	8	1O15	271 Sp8	12270	22790	130	35	36	7	19	41	41	42	8	19	3	0	0	0	0	0	0	0	0	0	120	940	100	0	0	Error	-6	-5	4333	-0.75	0	0	0
7	3	8	1K15	0	12570	22790	70	47	50	13	26	41	41	41	7	17	44	38	0	0	0	0	0	0	0	0	32	236	100	0	0	Error	6	9	1594	1.286	0	0	0
7	4	8	1O15	271 Sp8	12840	22810	130	37	46	43	93	39	39	42	31	73	6	5	0	0	0	0	0	0	0	0	120	940	100	0	0	Error	-2	7	5460	0.129	0	0	0
7	5	8	1C23	312 Sp8	13140	22810	130	38	37	6	16	39	39	40	7	17	6	1	0	0	0	0	0	0	0	0	120	940	100	0	0	Error	-1	-2	4495	-0.429	0	0	0
7	6	8	1G23	342 Sp8	13400	22810	80	48	166	547	329	36	36	38	11	28	50	29	0	0	0	0	0	0	0	0	52	340	100	0	0	Error	12	130	8647	11.636	0	0	0
7	7	8	1C23	312 Sp8	13740	22810	130	36	37	9	24	37	37	37	6	16	25	7	0	0	0	0	0	0	0	0	120	940	100	0	0	Error	-1	0	4487	0	0	0	0
7	8	8	1G23	342 Sp8	14050	22810	130	34	35	7	20	38	38	45	92	204	0	0	0	0	0	0	0	0	0	0	120	922	100	0	0	Error	-4	-3	4252	-0.109	0	0	0
7	9	8	1K23	368 Sp12	14350	22810	130	36	39	12	30	38	38	39	11	28	9	6	0	0	0	0	0	0	0	0	120	940	100	0	0	Error	-2	1	4646	0	0	0	0
7	10	8	1O23	393 Sp21	14650	22810	120	43	315	2408	764	40	40	42	17	40	28	20	0	0	0	0	0	0	0	0	120	818	100	0	0	Error	3	275	37817	16.059	0	0	0
7	11	8	1K23	368 Sp12	14920	22870	160	42	59	69	116	39	39	46	30	65	18	9	0	0	0	0	0	0	0	0	208	1393	100	0	0	Error	3	20	12235	0.433	0	0	0
7	12	8	1O23	393 Sp21	15220	22800	170	54	82	99	120	49	49	62	46	74	15	8	0	0	0	0	0	0	0	0	208	1362	100	0	0	Error	5	33	16998	0.435	0	0	0
7	1	9	1C7	98 Sp18	11960	23100	130	39	39	7	17	41	41	42	7	16	9	3	0	0	0	0	0	0	0	0	120	940	100	0	0	Error	-2	-2	4657	-0.429	0	0	0
7	2	9	1G7	119 Sp8	12270	23100	130	37	50	114	228	40	40	41	8	19	8	5	0	0	0	0	0	0	0	0	120	940	100	0	0	Error	-3	10	5978	1.125	0	0	0
7	3	9	1C7	98 Sp18	12570	23100	130	36	37	8	21	40	40	42	46	109	0	0	0	0	0	0	0	0	0	0	120	940	100	0	0	Error	-4	-3	4414	-0.109	0	0	0
7	4	9	1G7	119 Sp8	12870	23100	130	36	36	6	16	38	38	40	29	72	0	0	0	0	0	0	0	0	0	0	120	940	100	0	0	Error	-2	-2	4286	-0.138	0	0	0
7	5	9	1K7	138 Sp0	13170	23100	130	36	36	6	16	39	39	39	7	17	4	0	0	0	0	0	0	0	0	0	120	940	100	0	0	Error	-3	-3	4270	-0.429	0	0	0
7	6	9	1O7	159 Sp14	13470	23100	130	36	36	8	22	38	38	38	7	18	8	3	0	0	0	0	0	0	0	0	120	940	100	0	0	Error	-2	-2	4304	-0.286	0	0	0
7	7	9	1K7	138 Sp0	13770	23100	130	34	34	6	17	38	38	38	7	18	3	1	0	0	0	0	0	0	0	0	120	940	100	0	0	Error	-4	-4	4115	-0.571	0	0	0
7	8	9	1O7	159 Sp14	14070	23100	130	38	41	13	31	39	39	47	92	195	0	0	0	0	0	0	0	0	0	0	120	940	100	0	0	Error	-1	2	4864	-0.065	0	0	0
7	9	9	1C15	187 Sp8	14370	23100	80	43	64	122	190	37	37	38	10	26	38	17	0	0	0	0	0	0	0	0	52	340	100	0	0	Error	6	27	3343	2.6	0	0	0
7	10	9	1G15	224 Sp0	14680	23080	110	44	74	124	167	41	41	45	19	42	21	10	0	0	0	0	0	0	0	0	80	656	100	0	0	Error	3	33	5907	1.526	0	0	0
7	11	9	1C15	187 Sp8	14970	23140	120	50	125	306	244	39	39	46	31	67	33	23	0	0	0	0	0	0	0	0	120	687	100	0	0	Error	11	86	14940	2.548	0	0	0
7	12	9	1G15	224 Sp0	15200	23100	210	52	69	51	73	45	45	55	38	69	22	9	0	0	0	0	0	0	0	0	316	1892	100	0	0	Error	7	24	21682	0.368	0	0	0
7	1	10	1K15	0	11980	23390	70	54	58	21	36	42	42	42	7	16	53	47	0	0	0	0	0	0	0	0	32	236	100	0	0	Error	12	16	1861	2.286	0	0	0
7	2	10	1O15	271 Sp8	12250	23390	130	35	46	74	160	41	41	41	7	17	14	6	0	0	0	0	0	0	0	0	120	940	100	0	0	Error	-6	5	5498	0.714	0	0	0
7	3	10	1K15	0	12560	23390	130	39	40	13	32	41	41	41	8	19	6	2	0	0	0	0	0	0	0	0	120	940	100	0	0	Error	-2	-1	4833	-0.125	0	0	0
7	4	10	1O15	271 Sp8	12860	23390	130	36	39	13	33	39	39	40	10	25	8	2	0	0	0	0	0	0	0	0	120	940	100	0	0	Error	-3	0	4633	-0.1	0	0	0
7	5	10	1C23	312 Sp8	13160	23390	130	37	46	99	215	39	39	39	7	17	12	4	0	0	0	0	0	0	0	0	120	940	100	0	0	Error	-2	7	5571	1	0	0	0
7	6	10	1G23	342 Sp8	13440	23400	70	59	376	1264	336	35	35	36	7	19	75	56	0	0	0	0	0	0	0	0	32	236	100	0	0	Error	24	341	12036	48.571	0	0	0
7	7	10	1C23	312 Sp8	13760	23390	130	34	45	89	197	39	39	41	11	26	6	2	0	0	0	0	0	0	0	0	120	940	100	0	0	Error	-5	6	5431	0.364	0	0	0
7	8	10	1G23	342 Sp8	14060	23390	130	33	36	16	44	38	38	41	15	36	3	2	0	0	0	0	0	0	0	0	120	940	100	0	0	Error	-5	-2	4284	-0.333	0	0	0
7	9	10	1K23	368 Sp12	14340	23390	80	44	639	3114	487	36	36	37	9	24	46	27	0	0	0	0	0	0	0	0	52	340	100	0	0	Error	8	603	33215	66.889	0	0	0
7	10	10	1O23	393 Sp21	14660	23430	90	43	79	121	153	42	42	46	30	65	17	13	0	0	0	0	0	0	0	0	52	420	100	0	0	Error	1	37	4101	1.1	0	0	0
7	11	10	1K23	368 Sp12	15000	23340	100	42	51	25	49	40	40	51	49	96	10	1	0	0	0	0	0	0	0	0	80	454	100	0	0	Error	2	11	4043	0	0	0	0
7	12	10	1O23	393 Sp21	15180	23410	190	46	63	56	88	42	42	52	69	132	10	3	0	0	0	0	0	0	0	0	256	1529	100	0	0	Error	4	21	16107	0.159	0	0	0
7	1	11	1C7	98 Sp18	11970	23690	130	39	39	7	17	42	42	42	8	19	5	2	0	0	0	0	0	0	0	0	120	940	100	0	0	Error	-3	-3	4687	-0.375	0	0	0
7	2	11	1G7	119 Sp8	12280	23690	100	43	109	269	246	40	40	40	7	17	43	34	0	0	0	0	0	0	0	0	80	560	100	0	0	Error	3	69	8746	9.857	0	0	0
7	3	11	1C7	98 Sp18	12580	23690	130	35	37	10	27	41	41	41	8	19	4	1	0	0	0	0	0	0	0	0	120	940	100	0	0	Error	-6	-4	4414	-0.5	0	0	0
7	4	11	1G7	119 Sp8	12880	23690	130	35	36	7	19	39	39	40	7	17	8	3	0	0	0	0	0	0	0	0	120	940	100	0	0	Error	-4	-3	4343	-0.571	0	0	0
7	5	11	1K7	138 Sp0	13180	23680	130	36	37	9	24	39	39	39	7	17	13	6	0	0	0	0	0	0	0	0	120	940	100	0	0	Error	-3	-2	4472	-0.286	0	0	0
7	6	11	1O7	159 Sp14	13480	23680	130	35	36	8	22	39	39	39	7	17	8	2	0	0	0	0	0	0	0	0	120	940	100	0	0	Error	-4	-3	4295	-0.429	0	0	0
7	7	11	1K7	138 Sp0	13780	23680	130	33	33	5	15	38	38	38	7	18	2	0	0	0	0	0	0	0	0	0	120	940	100	0	0	Error	-5	-5	3934	-0.714	0	0	0
7	8	11	1O7	159 Sp14	14080	23680	130	33	34	6	17	38	38	38	11	28	3	0	0	0	0	0	0	0	0	0	120	940	100	0	0	Error	-5	-4	4044	-0.364	0	0	0
7	9	11	1C15	187 Sp8	14370	23700	100	42	54	48	88	40	40	45	24	53	11	8	0	0	0	0	0	0	0	0	80	560	100	0	0	Error	2	14	4342	0.375	0	0	0
7	10	11	1G15	224 Sp0	14690	23690	130	39	48	30	62	41	41	44	18	40	14	12	0	0	0	0	0	0	0	0	120	940	100	0	0	Error	-2	7	5814	0.222	0	0	0
7	11	11	1C15	187 Sp8	15010	23690	130	61	84	110	130	39	39	45	45	100	31	12	0	0	0	0	0	0	0	0	120	809	100	0	0	Error	22	45	10036	0.867	0	0	0
7	12	11	1G15	224 Sp0	15220	23670	180	42	51	28	54	41	41	51	71	139	4	1	0	0	0	0	0	0	0	0	256	1461	100	0	0	Error	1	10	13021	0	0	0	0
7	1	12	1K15	0	11980	24020	70	47	61	26	42	43	43	44	7	15	38	38	0	0	0	0	0	0	0	0	32	236	100	0	0	Error	4	18	1937	2.429	0	0	0
7	2	12	1O15	271 Sp8	12260	23990	130	38	39	8	20	43	43	43	8	18	7	3	0	0	0	0	0	0	0	0	120	940	100	0	0	Error	-5	-4	4698	-0.5	0	0	0
7	3	12	1K15	0	12570	23990	130	42	44	13	29	42	42	43	14	32	9	5	0	0	0	0	0	0	0	0	120	940	100	0	0	Error	0	2	5258	0.071	0	0	0
7	4	12	1O15	271 Sp8	12870	23990	130	38	38	7	18	42	42	42	8	19	8	1	0	0	0	0	0	0	0	0	120	940	100	0	0	Error	-4	-4	4598	-0.5	0	0	0
7	5	12	1C23	312 Sp8	13170	23980	130	36	37	8	21	40	40	41	7	17	10	3	0	0	0	0	0	0	0	0	120	940	100	0	0	Error	-4	-3	4459	-0.571	0	0	0
7	6	12	1G23	342 Sp8	13470	23980	130	37	37	7	18	40	40	40	7	17	11	2	0	0	0	0	0	0	0	0	120	940	100	0	0	Error	-3	-3	4480	-0.429	0	0	0
7	7	12	1C23	312 Sp8	13770	23980	130	35	37	9	24	40	40	42	16	38	4	0	0	0	0	0	0	0	0	0	120	940	100	0	0	Error	-5	-3	4400	-0.312	0	0	0
7	8	12	1G23	342 Sp8	14070	23980	130	35	35	7	20	38	38	39	7	17	8	3	0	0	0	0	0	0	0	0	120	940	100	0	0	Error	-3	-3	4218	-0.571	0	0	0
7	9	12	1K23	368 Sp12	14370	24020	80	41	81	193	238	38	38	42	24	57	13	6	0	0	0	0	0	0	0	0	52	340	100	0	0	Error	3	43	4227	1.625	0	0	0
7	10	12	1O23	393 Sp21	14650	23970	100	40	51	38	74	41	41	47	24	51	13	9	0	0	0	0	0	0	0	0	80	560	100	0	0	Error	-1	10	4051	0.167	0	0	0
7	11	12	1K23	368 Sp12	14980	24000	120	51	76	71	93	40	40	45	22	48	37	31	0	0	0	0	0	0	0	0	120	820	100	0	0	Error	11	36	9143	1.409	0	0	0
7	12	12	1O23	393 Sp21	15280	23920	90	51	77	117	151	39	39	51	92	180	8	6	0	0	0	0	0	0	0	0	52	420	100	0	0	Error	12	38	4020	0.283	0	0	0
7	1	13	1C7	98 Sp18	11980	24300	130	41	42	8	19	45	45	46	8	17	8	2	0	0	0	0	0	0	0	0	120	940	100	0	0	Error	-4	-3	5040	-0.5	0	0	0
7	2	13	1G7	119 Sp8	12280	24300	130	39	53	105	198	45	45	45	8	17	8	4	0	0	0	0	0	0	0	0	120	940	100	0	0	Error	-6	8	6332	1	0	0	0
7	3	13	1C7	98 Sp18	12580	24300	130	36	36	7	19	42	42	43	13	30	1	0	0	0	0	0	0	0	0	0	120	936	100	0	0	Error	-6	-6	4362	-0.538	0	0	0
7	4	13	1G7	119 Sp8	12880	24290	130	37	37	7	18	42	42	50	188	376	0	0	0	0	0	0	0	0	0	0	120	940	100	0	0	Error	-5	-5	4470	-0.069	0	0	0
7	5	13	1K7	138 Sp0	13180	24290	130	37	45	79	175	41	41	41	7	17	7	3	0	0	0	0	0	0	0	0	120	940	100	0	0	Error	-4	4	5366	0.571	0	0	0
7	6	13	1O7	159 Sp14	13480	24290	130	36	36	7	19	41	41	42	10	23	1	0	0	0	0	0	0	0	0	0	120	940	100	0	0	Error	-5	-5	4370	-0.6	0	0	0
7	7	13	1K7	138 Sp0	13780	24290	130	35	35	6	17	40	40	41	8	19	2	0	0	0	0	0	0	0	0	0	120	940	100	0	0	Error	-5	-5	4192	-0.75	0	0	0
7	8	13	1O7	159 Sp14	14080	24290	130	35	35	7	20	40	40	41	8	19	6	2	0	0	0	0	0	0	0	0	120	940	100	0	0	Error	-5	-5	4258	-0.75	0	0	0
7	9	13	1C15	187 Sp8	14390	24290	150	50	76	109	143	42	42	45	20	44	35	19	0	0	0	0	0	0	0	0	156	1248	100	0	0	Error	8	34	11889	1.55	0	0	0
7	10	13	1G15	224 Sp0	14700	24270	100	50	66	58	87	42	42	48	24	50	31	13	0	0	0	0	0	0	0	0	80	560	100	0	0	Error	8	24	5286	0.75	0	0	0
7	11	13	1C15	187 Sp8	14980	24310	80	50	57	19	33	42	42	49	35	71	15	0	0	0	0	0	0	0	0	0	52	340	100	0	0	Error	8	15	2964	0.229	0	0	0
7	12	13	1G15	224 Sp0	15280	24300	130	39	42	12	28	39	39	40	20	50	7	3	0	0	0	0	0	0	0	0	120	936	100	0	0	Error	0	3	4995	0.1	0	0	0
7	1	14	2C23	Grid Marker	11980	24600	140	114	1017	3092	304	50	50	53	22	41	90	65	0	0	0	0	0	0	0	0	156	1140	100	0	0	Error	64	967	158588	43.818	0	0	0
7	2	14	2C23	Grid Marker	12270	24600	100	360	1619	2995	184	49	49	50	11	22	100	100	0	0	0	0	0	0	0	0	80	560	100	0	0	Error	311	1570	129521	142.636	0	0	0
7	3	14	empty	empty	12540	24550	100	42	43	8	18	43	43	44	8	18	13	1	0	0	0	0	0	0	0	0	80	560	100	0	0	Error	-1	0	3405	-0.125	-75	0	0
7	4	14	empty	empty	12840	24550	100	44	44	7	15	43	43	43	7	16	15	4	0	0	0	0	0	0	0	0	80	560	100	0	0	Error	1	1	3507	0.143	-75	0	0
7	5	14	empty	empty	13140	24550	100	45	45	7	15	42	42	43	7	16	33	8	0	0	0	0	0	0	0	0	80	560	100	0	0	Error	3	3	3606	0.286	-75	0	0
7	6	14	empty	empty	13440	24550	100	42	42	6	14	43	43	47	15	31	0	0	0	0	0	0	0	0	0	0	80	560	100	0	0	Error	-1	-1	3393	-0.333	-75	0	0
7	7	14	empty	empty	13740	24550	100	41	42	8	19	42	42	45	17	37	3	0	0	0	0	0	0	0	0	0	80	560	100	0	0	Error	-1	0	3361	-0.176	-75	0	0
7	8	14	empty	empty	14040	24550	100	40	40	6	15	40	40	41	7	17	9	1	0	0	0	0	0	0	0	0	80	560	100	0	0	Error	0	0	3218	-0.143	-75	0	0
7	9	14	empty	empty	14340	24550	100	40	41	6	14	41	41	43	11	25	8	0	0	0	0	0	0	0	0	0	80	560	100	0	0	Error	-1	0	3255	-0.182	-75	0	0
7	10	14	empty	empty	14640	24550	100	42	48	31	64	43	43	45	19	42	5	3	0	0	0	0	0	0	0	0	80	560	100	0	0	Error	-1	5	3840	0.158	-75	0	0
7	11	14	empty	empty	14940	24550	100	39	40	7	17	40	40	44	24	54	0	0	0	0	0	0	0	0	0	0	80	560	100	0	0	Error	-1	0	3171	-0.167	-75	0	0
7	12	14	empty	empty	15240	24550	100	39	39	8	20	40	40	41	7	17	5	3	0	0	0	0	0	0	0	0	80	560	100	0	0	Error	-1	-1	3142	-0.286	-75	0	0
8	1	1	empty	empty	16430	20670	100	37	40	17	42	35	35	39	34	87	5	3	0	0	0	0	0	0	0	0	80	560	100	0	0	Error	2	5	3196	0.029	-75	0	0
8	2	1	empty	empty	16730	20670	100	36	38	12	31	37	37	45	141	313	0	0	0	0	0	0	0	0	0	0	80	560	100	0	0	Error	-1	1	3068	-0.05	-75	0	0
8	3	1	empty	empty	17030	20670	100	37	40	21	52	35	35	38	14	36	6	4	0	0	0	0	0	0	0	0	80	560	100	0	0	Error	2	5	3224	0.143	-75	0	0
8	4	1	empty	empty	17330	20670	100	35	52	88	169	36	36	40	49	122	5	4	0	0	0	0	0	0	0	0	80	560	100	0	0	Error	-1	16	4130	0.245	-75	0	0
8	5	1	empty	empty	17630	20670	100	36	37	8	21	37	37	40	16	40	5	1	0	0	0	0	0	0	0	0	80	560	100	0	0	Error	-1	0	2950	-0.187	-75	0	0
8	6	1	empty	empty	17930	20670	100	37	40	16	40	38	38	45	56	124	3	0	0	0	0	0	0	0	0	0	80	560	100	0	0	Error	-1	2	3228	-0.089	-75	0	0
8	7	1	empty	empty	18230	20670	100	40	46	19	41	40	40	49	42	85	6	0	0	0	0	0	0	0	0	0	80	560	100	0	0	Error	0	6	3645	-0.071	-75	0	0
8	8	1	empty	empty	18530	20670	100	39	45	29	64	42	42	59	102	172	3	0	0	0	0	0	0	0	0	0	80	560	100	0	0	Error	-3	3	3624	-0.137	-75	0	0
8	9	1	empty	empty	18830	20670	100	38	43	20	46	40	40	99	992	1002	0	0	0	0	0	0	0	0	0	0	80	560	100	0	0	Error	-2	3	3468	-0.056	-75	0	0
8	10	1	2D23	Grid Marker	19180	20720	170	139	1380	3952	286	39	39	86	1091	1268	20	13	0	0	0	0	0	0	0	0	208	1532	100	0	0	Error	100	1341	287021	1.186	0	0	0
8	11	1	2D23	Grid Marker	19470	20710	120	233	1057	2108	199	37	37	77	737	957	27	13	0	0	0	0	0	0	0	0	120	820	100	0	0	Error	196	1020	126881	1.33	0	0	0
8	12	1	2D23	Grid Marker	19770	20700	120	332	1338	2598	194	37	37	85	740	870	33	18	0	0	0	0	0	0	0	0	120	820	100	0	0	Error	295	1301	160553	1.693	0	0	0
8	1	2	2L15	631 Sp14	16490	21000	90	50	463	2420	522	36	36	43	35	81	21	15	0	0	0	0	0	0	0	0	52	420	100	0	0	Error	14	427	24068	12	0	0	0
8	2	2	2P15	0	16790	21000	70	47	51	13	25	35	35	38	13	34	47	25	0	0	0	0	0	0	0	0	32	236	100	0	0	Error	12	16	1616	1	0	0	0
8	3	2	2L15	631 Sp14	17070	21000	120	77	93	84	90	36	36	40	33	82	54	27	0	0	0	0	0	0	0	0	120	820	100	0	0	Error	41	57	11125	1.606	0	0	0
8	4	2	2P15	0	17390	21000	120	46	94	230	244	38	38	48	118	245	12	3	0	0	0	0	0	0	0	0	120	807	100	0	0	Error	8	56	11256	0.39	0	0	0
8	5	2	empty	empty	17630	20970	120	38	40	13	32	37	37	45	72	160	1	0	0	0	0	0	0	0	0	0	120	807	100	0	0	Error	1	3	4784	-0.069	-75	0	0
8	6	2	empty	empty	17930	20970	120	41	48	43	89	39	39	47	46	97	5	3	0	0	0	0	0	0	0	0	120	820	100	0	0	Error	2	9	5770	0.022	-75	0	0
8	7	2	empty	empty	18230	20970	120	37	40	12	30	38	38	43	33	76	3	1	0	0	0	0	0	0	0	0	120	820	100	0	0	Error	-1	2	4764	-0.091	-75	0	0
8	8	2	empty	empty	18530	20970	120	37	40	12	30	37	37	48	81	168	0	0	0	0	0	0	0	0	0	0	120	820	100	0	0	Error	0	3	4771	-0.099	-75	0	0
8	9	2	empty	empty	18830	20970	120	37	40	15	37	37	37	43	61	141	2	0	0	0	0	0	0	0	0	0	120	820	100	0	0	Error	0	3	4855	-0.049	-75	0	0
8	10	2	empty	empty	19130	20970	120	38	47	57	121	37	37	39	16	41	6	3	0	0	0	0	0	0	0	0	120	800	100	0	0	Error	1	10	5648	0.5	-75	0	0
8	11	2	empty	empty	19430	20970	120	36	37	8	21	37	37	52	235	451	0	0	0	0	0	0	0	0	0	0	120	820	100	0	0	Error	-1	0	4417	-0.064	-75	0	0
8	12	2	empty	empty	19730	20970	120	36	48	103	214	36	36	39	15	38	10	5	0	0	0	0	0	0	0	0	120	820	100	0	0	Error	0	12	5813	0.6	-75	0	0
8	1	3	2D7	513 Sp14	16450	21270	130	41	198	1159	585	36	36	38	18	47	21	11	0	0	0	0	0	0	0	0	120	940	100	0	0	Error	5	162	23752	8.889	0	0	0
8	2	3	2H7	536 Sp8	16770	21320	60	47	64	65	101	36	36	39	15	38	34	13	0	0	0	0	0	0	0	0	32	176	100	0	0	Error	11	28	2034	1.667	0	0	0
8	3	3	2D7	513 Sp14	17070	21310	120	80	83	31	37	36	36	39	29	74	65	32	0	0	0	0	0	0	0	0	120	820	100	0	0	Error	44	47	9922	1.517	0	0	0
8	4	3	2H7	536 Sp8	17380	21320	110	98	97	41	42	37	37	44	73	165	38	1	0	0	0	0	0	0	0	0	80	656	100	0	0	Error	61	60	7745	0.726	0	0	0
8	5	3	2L7	559 Sp0	17680	21310	100	61	63	21	33	37	37	39	19	48	56	28	0	0	0	0	0	0	0	0	80	560	100	0	0	Error	24	26	5001	1.263	0	0	0
8	6	3	2P7	0	17970	21310	60	49	53	20	37	36	36	37	6	16	53	50	0	0	0	0	0	0	0	0	32	176	100	0	0	Error	13	17	1687	2.667	0	0	0
8	7	3	2L7	559 Sp0	18270	21300	90	50	255	1237	485	36	36	40	23	57	33	19	0	0	0	0	0	0	0	0	52	420	100	0	0	Error	14	219	13270	9.348	0	0	0
8	8	3	2P7	0	18570	21300	60	45	49	14	28	36	36	37	10	27	47	38	0	0	0	0	0	0	0	0	32	176	100	0	0	Error	9	13	1572	1.2	0	0	0
8	9	3	2D15	601 Sp24	18870	21300	110	77	101	81	80	38	38	40	15	37	74	63	0	0	0	0	0	0	0	0	80	656	100	0	0	Error	39	63	8104	4.067	0	0	0
8	10	3	2H15	0	19160	21300	130	59	443	3980	898	37	37	42	56	133	18	7	0	0	0	0	0	0	0	0	120	940	100	0	0	Error	22	406	53172	7.161	0	0	0
8	11	3	2D15	601 Sp24	19470	21310	110	79	88	51	57	35	35	38	27	71	69	33	0	0	0	0	0	0	0	0	80	656	100	0	0	Error	44	53	7036	1.852	0	0	0
8	12	3	2H15	0	19800	21330	140	51	64	77	120	36	36	45	73	162	5	1	0	0	0	0	0	0	0	0	156	1102	100	0	0	Error	15	28	10030	0.26	0	0	0
8	1	4	2L15	631 Sp14	16430	21610	80	47	245	1159	473	36	36	36	8	22	60	44	0	0	0	0	0	0	0	0	52	340	100	0	0	Error	11	209	12753	26.125	0	0	0
8	2	4	2P15	0	16770	21600	60	65	62	19	30	35	35	35	6	17	81	72	0	0	0	0	0	0	0	0	32	176	100	0	0	Error	30	27	1999	4.5	0	0	0
8	3	4	2L15	631 Sp14	17080	21600	120	63	75	94	125	36	36	44	107	243	3	2	0	0	0	0	0	0	0	0	120	820	100	0	0	Error	27	39	9048	0.29	0	0	0
8	4	4	2P15	0	17380	21610	70	119	127	68	53	36	36	38	18	47	91	69	0	0	0	0	0	0	0	0	32	236	100	0	0	Error	83	91	4057	4.944	0	0	0
8	5	4	empty	empty	17640	21570	110	36	37	6	16	36	36	37	8	21	11	3	0	0	0	0	0	0	0	0	80	656	100	0	0	Error	0	1	2975	0	-75	0	0
8	6	4	empty	empty	17940	21570	110	39	41	14	34	37	37	39	17	43	5	3	0	0	0	0	0	0	0	0	80	656	100	0	0	Error	2	4	3258	0.118	-75	0	0
8	7	4	empty	empty	18230	21570	120	41	800	6044	755	37	37	40	33	82	22	18	1	0	0	0	0	0	0	0	120	820	100	0	0	Error	4	763	96050	23.03	-75	0	0
8	8	4	empty	empty	18530	21570	120	36	41	29	70	37	37	41	27	65	6	3	0	0	0	0	0	0	0	0	120	820	100	0	0	Error	-1	4	4958	0	-75	0	0
8	9	4	empty	empty	18830	21570	120	38	44	26	59	39	39	94	990	1053	0	0	0	0	0	0	0	0	0	0	120	820	100	0	0	Error	-1	5	5222	-0.051	-75	0	0
8	10	4	empty	empty	19130	21570	120	35	36	8	22	36	36	48	103	214	0	0	0	0	0	0	0	0	0	0	120	820	100	0	0	Error	-1	0	4373	-0.117	-75	0	0
8	11	4	empty	empty	19430	21570	120	35	36	6	16	36	36	40	37	92	0	0	0	0	0	0	0	0	0	0	120	820	100	0	0	Error	-1	0	4265	-0.108	-75	0	0
8	12	4	empty	empty	19730	21570	120	36	40	29	72	37	37	44	44	100	2	2	0	0	0	0	0	0	0	0	120	806	100	0	0	Error	-1	3	4785	-0.091	-75	0	0
8	1	5	2D7	513 Sp14	16460	21890	120	39	40	9	22	36	36	40	51	127	0	0	0	0	0	0	0	0	0	0	120	820	100	0	0	Error	3	4	4774	0	0	0	0
8	2	5	2H7	536 Sp8	16770	21900	110	38	46	56	121	36	36	39	28	71	5	3	0	0	0	0	0	0	0	0	80	656	100	0	0	Error	2	10	3672	0.25	0	0	0
8	3	5	2D7	513 Sp14	17070	21900	110	88	93	34	36	37	37	41	87	212	10	1	0	0	0	0	0	0	0	0	80	656	100	0	0	Error	51	56	7434	0.598	0	0	0
8	4	5	2H7	536 Sp8	17390	21910	50	59	55	11	20	37	37	38	8	21	83	58	0	0	0	0	0	0	0	0	12	104	100	0	0	Error	22	18	658	2.125	0	0	0
8	5	5	2L7	559 Sp0	17680	21880	90	72	75	24	32	38	38	40	21	52	73	38	0	0	0	0	0	0	0	0	52	420	100	0	0	Error	34	37	3906	1.667	0	0	0
8	6	5	2P7	0	17970	21920	60	44	52	20	38	38	38	41	17	41	31	22	0	0	0	0	0	0	0	0	32	176	100	0	0	Error	6	14	1672	0.647	0	0	0
8	7	5	2L7	559 Sp0	18280	21900	60	40	101	257	254	36	36	41	47	114	6	6	0	0	0	0	0	0	0	0	32	176	100	0	0	Error	4	65	3236	1.277	0	0	0
8	8	5	2P7	0	18580	21870	100	40	54	80	148	37	37	43	41	95	6	3	0	0	0	0	0	0	0	0	80	560	100	0	0	Error	3	17	4322	0.268	0	0	0
8	9	5	2D15	601 Sp24	18870	21920	120	57	70	76	108	36	36	39	23	58	43	15	0	0	0	0	0	0	0	0	120	816	100	0	0	Error	21	34	8436	1.348	0	0	0
8	10	5	2H15	0	19170	21930	130	46	55	40	72	36	36	39	32	82	15	4	0	0	0	0	0	0	0	0	120	918	100	0	0	Error	10	19	6602	0.5	0	0	0
8	11	5	2D15	601 Sp24	19470	21910	120	51	99	227	229	36	36	38	20	52	47	28	0	0	0	0	0	0	0	0	120	820	100	0	0	Error	15	63	11935	3.05	0	0	0
8	12	5	2H15	0	19760	21920	110	61	305	2133	699	37	37	41	51	124	21	4	0	0	0	0	0	0	0	0	80	656	100	0	0	Error	24	268	24408	5.176	0	0	0
8	1	6	2L15	631 Sp14	16440	22200	70	47	58	30	51	38	38	45	34	75	22	6	0	0	0	0	0	0	0	0	32	236	100	0	0	Error	9	20	1856	0.382	0	0	0
8	2	6	2P15	0	16750	22200	130	45	137	661	482	38	38	42	19	45	30	18	0	0	0	0	0	0	0	0	120	940	100	0	0	Error	7	99	16395	5	0	0	0
8	3	6	2L15	631 Sp14	17060	22210	100	65	68	26	38	37	37	40	30	75	45	5	0	0	0	0	0	0	0	0	80	560	100	0	0	Error	28	31	5478	0.933	0	0	0
8	4	6	2P15	0	17370	22200	80	68	103	63	61	39	39	42	16	38	77	46	0	0	0	0	0	0	0	0	52	340	100	0	0	Error	29	64	5362	3.813	0	0	0
8	5	6	empty	empty	17640	22170	110	39	41	11	26	37	37	40	22	55	9	1	0	0	0	0	0	0	0	0	80	656	100	0	0	Error	2	4	3269	0.045	-75	0	0
8	6	6	empty	empty	17940	22170	110	37	40	20	50	37	37	39	39	100	4	1	0	0	0	0	0	0	0	0	80	656	100	0	0	Error	0	3	3233	0.026	-75	0	0
8	7	6	empty	empty	18230	22170	120	37	39	10	25	37	37	40	17	42	3	2	0	0	0	0	0	0	0	0	120	820	100	0	0	Error	0	2	4626	-0.059	-75	0	0
8	8	6	empty	empty	18530	22170	120	36	38	24	63	37	37	41	22	53	2	1	0	0	0	0	0	0	0	0	120	820	100	0	0	Error	-1	1	4603	-0.136	-75	0	0
8	9	6	empty	empty	18830	22170	120	38	41	20	48	36	36	40	23	57	4	2	0	0	0	0	0	0	0	0	120	816	100	0	0	Error	2	5	4866	0.043	-75	0	0
8	10	6	empty	empty	19130	22170	120	37	48	49	102	36	36	40	24	60	12	6	0	0	0	0	0	0	0	0	120	808	100	0	0	Error	1	12	5811	0.333	-75	0	0
8	11	6	empty	empty	19430	22170	120	35	36	8	22	35	35	36	8	22	7	3	0	0	0	0	0	0	0	0	120	820	100	0	0	Error	0	1	4292	0	-75	0	0
8	12	6	empty	empty	19730	22170	120	37	53	103	194	35	35	37	18	48	9	6	0	0	0	0	0	0	0	0	120	820	100	0	0	Error	2	18	6342	0.889	-75	0	0
8	1	7	2D7	513 Sp14	16460	22510	60	53	53	16	30	37	37	44	24	54	22	6	0	0	0	0	0	0	0	0	32	176	100	0	0	Error	16	16	1696	0.375	0	0	0
8	2	7	2H7	536 Sp8	16750	22520	130	52	68	49	72	43	43	52	34	65	22	10	0	0	0	0	0	0	0	0	120	940	100	0	0	Error	9	25	8197	0.471	0	0	0
8	3	7	2D7	513 Sp14	17070	22520	130	69	73	29	39	44	44	56	68	121	8	0	0	0	0	0	0	0	0	0	120	940	100	0	0	Error	25	29	8705	0.25	0	0	0
8	4	7	2H7	536 Sp8	17380	22520	90	84	89	37	41	39	39	42	18	42	79	62	0	0	0	0	0	0	0	0	52	420	100	0	0	Error	45	50	4608	2.611	0	0	0
8	5	7	2L7	559 Sp0	17680	22500	100	63	72	61	84	39	39	42	30	71	41	6	0	0	0	0	0	0	0	0	80	560	100	0	0	Error	24	33	5738	1	0	0	0
8	6	7	2P7	0	17970	22540	110	40	48	26	54	38	38	40	12	30	20	15	0	0	0	0	0	0	0	0	80	656	100	0	0	Error	2	10	3825	0.667	0	0	0
8	7	7	2L7	559 Sp0	18260	22580	70	65	1269	4673	368	39	39	40	11	27	63	59	0	0	0	0	0	0	0	0	32	236	100	0	0	Error	26	1230	40617	111.727	0	0	0
8	8	7	2P7	0	18560	22550	120	41	48	30	62	38	38	41	18	43	13	10	0	0	0	0	0	0	0	0	120	820	100	0	0	Error	3	10	5803	0.389	0	0	0
8	9	7	2D15	601 Sp24	18860	22530	90	62	68	49	72	36	36	40	19	47	67	19	0	0	0	0	0	0	0	0	52	420	100	0	0	Error	26	32	3537	1.474	0	0	0
8	10	7	2H15	0	19170	22530	100	49	64	52	81	36	36	40	28	70	28	11	0	0	0	0	0	0	0	0	80	560	100	0	0	Error	13	28	5133	0.857	0	0	0
8	11	7	2D15	601 Sp24	19460	22530	110	53	55	18	32	36	36	38	21	55	43	10	0	0	0	0	0	0	0	0	80	656	100	0	0	Error	17	19	4412	0.81	0	0	0
8	12	7	2H15	0	19770	22540	90	64	73	30	41	35	35	38	24	63	56	31	0	0	0	0	0	0	0	0	52	420	100	0	0	Error	29	38	3808	1.458	0	0	0
8	1	8	1L15	250 Sp8	16470	22800	60	26674	26864	3696	13	72	72	249	1028	412	100	100	0	0	0	0	0	0	0	0	32	176	100	0	0	Error	26602	26792	859643	25.89	0	0	0
8	2	8	1P15	272 Sp8	16760	22800	150	71	96	91	94	45	45	59	62	105	21	8	0	0	0	0	0	0	0	0	156	1257	100	0	0	Error	26	51	14951	0.597	0	0	0
8	3	8	1L15	250 Sp8	17070	22800	70	27010	26281	6615	25	67	67	119	170	142	100	100	0	0	0	0	0	0	0	0	32	236	100	0	0	Error	26943	26214	840993	153.894	0	0	0
8	4	8	1P15	272 Sp8	17370	22790	130	71	95	140	147	39	39	113	1463	1294	0	0	0	0	0	0	0	0	0	0	120	940	100	0	0	Error	32	56	11444	-0.012	0	0	0
8	5	8	1D23	313 Sp12	17670	22800	150	50	55	31	56	38	38	41	34	82	8	3	0	0	0	0	0	0	0	0	156	1258	100	0	0	Error	12	17	8651	0.412	0	0	0
8	6	8	1H23	343 Sp19	17950	22820	130	51	166	689	415	37	37	40	18	45	42	24	0	0	0	0	0	0	0	0	120	940	100	0	0	Error	14	129	19930	7	0	0	0
8	7	8	1D23	313 Sp12	18260	22810	120	39	46	32	69	38	38	41	32	78	6	3	0	0	0	0	0	0	0	0	120	820	100	0	0	Error	1	8	5518	0.156	0	0	0
8	8	8	1H23	343 Sp19	18580	22810	120	50	397	3290	828	38	38	41	19	46	32	18	0	0	0	0	0	0	0	0	120	820	100	0	0	Error	12	359	47670	18.737	0	0	0
8	9	8	1L23	369 Sp12	18840	22790	80	39	55	46	83	36	36	41	39	95	13	8	0	0	0	0	0	0	0	0	52	340	100	0	0	Error	3	19	2882	0.359	0	0	0
8	10	8	1P23	394 Sp20	19180	22780	70	39	64	101	157	35	35	46	118	256	6	6	0	0	0	0	0	0	0	0	32	236	100	0	0	Error	4	29	2062	0.153	0	0	0
8	11	8	1L23	369 Sp12	19470	22780	120	33	35	10	28	35	35	37	10	27	9	4	0	0	0	0	0	0	0	0	120	820	100	0	0	Error	-2	0	4207	-0.2	0	0	0
8	12	8	1P23	394 Sp20	19770	22780	70	34	44	27	61	35	35	37	13	35	16	13	0	0	0	0	0	0	0	0	32	236	100	0	0	Error	-1	9	1394	0.538	0	0	0
8	1	9	1D7	99 Sp8	16540	23070	100	49	99	302	305	42	42	58	90	155	6	4	0	0	0	0	0	0	0	0	80	557	100	0	0	Error	7	57	7947	0.456	0	0	0
8	2	9	1H7	119 Sp14	16770	23110	150	86	260	1151	442	49	49	61	57	93	37	23	0	0	0	0	0	0	0	0	156	1205	100	0	0	Error	37	211	40633	3.491	0	0	0
8	3	9	1D7	99 Sp8	17060	23070	150	76	93	75	80	44	44	56	50	89	30	9	0	0	0	0	0	0	0	0	156	1260	100	0	0	Error	32	49	14580	0.74	0	0	0
8	4	9	1H7	119 Sp14	17370	23090	130	69	92	123	133	38	38	42	25	59	58	23	0	0	0	0	0	0	0	0	120	940	100	0	0	Error	31	54	11096	2	0	0	0
8	5	9	1L7	140 Sp0	17680	23110	120	54	59	22	37	38	38	41	22	53	40	15	0	0	0	0	0	0	0	0	120	820	100	0	0	Error	16	21	7094	0.818	0	0	0
8	6	9	1P7	161 Sp8	17960	23070	90	39	42	10	23	36	36	41	30	73	2	0	0	0	0	0	0	0	0	0	52	420	100	0	0	Error	3	6	2196	0.033	0	0	0
8	7	9	1L7	140 Sp0	18270	23110	90	49	52	17	32	36	36	38	12	31	50	29	0	0	0	0	0	0	0	0	52	420	100	0	0	Error	13	16	2681	1.167	0	0	0
8	8	9	1P7	161 Sp8	18590	23090	80	41	53	41	77	37	37	41	23	56	17	12	0	0	0	0	0	0	0	0	52	340	100	0	0	Error	4	16	2757	0.522	0	0	0
8	9	9	1D15	188 Sp0	18870	23110	90	55	57	21	36	35	35	39	31	79	31	2	0	0	0	0	0	0	0	0	52	420	100	0	0	Error	20	22	2954	0.581	0	0	0
8	10	9	1H15	225 Sp0	19200	23090	60	46	55	31	56	37	37	47	108	229	3	0	0	0	0	0	0	0	0	0	32	176	100	0	0	Error	9	18	1756	0.074	0	0	0
8	11	9	1D15	188 Sp0	19470	23100	80	50	52	17	32	36	36	37	8	21	63	44	0	0	0	0	0	0	0	0	52	340	100	0	0	Error	14	16	2727	1.875	0	0	0
8	12	9	1H15	225 Sp0	19760	23100	80	39	57	65	114	35	35	36	11	30	38	21	0	0	0	0	0	0	0	0	52	340	100	0	0	Error	4	22	2962	1.909	0	0	0
8	1	10	1L15	250 Sp8	16460	23410	50	28445	28851	3441	11	70	70	92	74	80	100	100	0	0	0	0	0	0	0	0	12	104	100	0	0	Error	28375	28781	346206	388.635	0	0	0
8	2	10	1P15	272 Sp8	16770	23420	120	73	101	130	128	52	52	68	63	92	17	7	0	0	0	0	0	0	0	0	120	820	100	0	0	Error	21	49	12149	0.524	0	0	0
8	3	10	1L15	250 Sp8	17070	23410	80	23032	19466	9269	47	48	48	63	48	76	100	100	0	0	0	0	0	0	0	0	52	340	100	0	0	Error	22984	19418	1012241	404.229	0	0	0
8	4	10	1P15	272 Sp8	17370	23400	140	60	64	24	37	38	38	44	45	102	15	3	0	0	0	0	0	0	0	0	156	1134	100	0	0	Error	22	26	9982	0.444	0	0	0
8	5	10	1D23	313 Sp12	17660	23420	150	53	59	30	50	38	38	41	20	48	38	12	0	0	0	0	0	0	0	0	156	1252	100	0	0	Error	15	21	9247	0.9	0	0	0
8	6	10	1H23	343 Sp19	17950	23420	100	54	67	53	79	37	37	41	33	80	26	9	0	0	0	0	0	0	0	0	80	560	100	0	0	Error	17	30	5336	0.788	0	0	0
8	7	10	1D23	313 Sp12	18320	23390	90	34	54	117	216	36	36	39	18	46	8	4	0	0	0	0	0	0	0	0	52	420	100	0	0	Error	-2	18	2801	0.833	0	0	0
8	8	10	1H23	343 Sp19	18570	23400	80	46	130	418	321	37	37	48	110	229	6	6	0	0	0	0	0	0	0	0	52	340	100	0	0	Error	9	93	6769	0.745	0	0	0
8	9	10	1L23	369 Sp12	18850	23400	60	38	43	27	62	34	34	35	6	17	34	16	0	0	0	0	0	0	0	0	32	176	100	0	0	Error	4	9	1378	1.333	0	0	0
8	10	10	1P23	394 Sp20	19160	23430	100	46	495	3033	612	34	34	36	16	44	33	24	0	0	0	0	0	0	0	0	80	560	100	0	0	Error	12	461	39600	28.688	0	0	0
8	11	10	1L23	369 Sp12	19420	23390	80	45	825	4720	572	33	33	36	13	36	48	29	0	0	0	0	0	0	0	0	52	340	100	0	0	Error	12	792	42891	60.692	0	0	0
8	12	10	1P23	394 Sp20	19720	23400	80	37	42	18	42	35	35	43	58	134	4	0	0	0	0	0	0	0	0	0	52	340	100	0	0	Error	2	7	2193	-0.017	0	0	0
8	1	11	1D7	99 Sp8	16440	23680	90	55	72	47	65	40	40	47	39	82	31	10	0	0	0	0	0	0	0	0	52	420	100	0	0	Error	15	32	3724	0.641	0	0	0
8	2	11	1H7	119 Sp14	16780	23700	130	103	130	90	69	50	50	68	70	102	40	15	0	0	0	0	0	0	0	0	120	940	100	0	0	Error	53	80	15619	0.886	0	0	0
8	3	11	1D7	99 Sp8	17070	23690	160	67	174	1037	595	41	41	52	46	88	36	16	0	0	0	0	0	0	0	0	208	1447	100	0	0	Error	26	133	36157	2.652	0	0	0
8	4	11	1H7	119 Sp14	17360	23710	130	68	83	135	162	39	39	47	27	57	51	12	0	0	0	0	0	0	0	0	120	940	100	0	0	Error	29	44	9905	1.333	0	0	0
8	5	11	1L7	140 Sp0	17660	23710	120	64	943	5657	599	39	39	42	18	42	54	37	0	0	0	0	0	0	0	0	120	820	100	0	0	Error	25	904	113126	50.056	0	0	0
8	6	11	1P7	161 Sp8	17960	23700	100	51	63	40	63	37	37	42	39	92	21	8	0	0	0	0	0	0	0	0	80	560	100	0	0	Error	14	26	5046	0.538	0	0	0
8	7	11	1L7	140 Sp0	18270	23710	60	51	50	13	26	34	34	35	8	22	72	53	0	0	0	0	0	0	0	0	32	176	100	0	0	Error	17	16	1599	1.875	0	0	0
8	8	11	1P7	161 Sp8	18570	23710	120	34	36	9	25	36	36	40	71	177	0	0	0	0	0	0	0	0	0	0	120	820	100	0	0	Error	-2	0	4282	-0.056	0	0	0
8	9	11	1D15	188 Sp0	18880	23710	80	47	49	15	30	36	36	36	8	22	56	38	0	0	0	0	0	0	0	0	52	340	100	0	0	Error	11	13	2529	1.625	0	0	0
8	10	11	1H15	225 Sp0	19170	23710	70	40	89	212	238	35	35	41	40	97	13	9	0	0	0	0	0	0	0	0	32	236	100	0	0	Error	5	54	2842	1.2	0	0	0
8	11	11	1D15	188 Sp0	19480	23710	80	53	69	85	123	33	33	36	26	72	37	13	0	0	0	0	0	0	0	0	52	340	100	0	0	Error	20	36	3604	1.269	0	0	0
8	12	11	1H15	225 Sp0	19810	23740	100	35	41	32	78	35	35	40	35	87	5	3	0	0	0	0	0	0	0	0	80	560	100	0	0	Error	0	6	3280	0.029	0	0	0
8	1	12	1L15	250 Sp8	16460	24020	50	30233	25533	9183	35	58	58	77	59	76	100	100	0	0	0	0	0	0	0	0	12	104	100	0	0	Error	30175	25475	306394	431.458	0	0	0
8	2	12	1P15	272 Sp8	16760	23990	100	73	96	72	75	52	52	72	178	247	4	1	0	0	0	0	0	0	0	0	80	560	100	0	0	Error	21	44	7645	0.135	0	0	0
8	3	12	1L15	250 Sp8	17060	24020	40	29352	26596	6436	24	83	83	91	51	56	100	100	0	0	0	0	0	0	0	0	12	68	100	0	0	Error	29269	26513	319149	519.706	0	0	0
8	4	12	1P15	272 Sp8	17360	24000	120	65	78	70	89	40	40	49	43	87	31	11	0	0	0	0	0	0	0	0	120	820	100	0	0	Error	25	38	9350	0.674	0	0	0
8	5	12	1D23	313 Sp12	17670	24020	110	59	108	301	278	39	39	46	34	73	25	10	0	0	0	0	0	0	0	0	80	656	100	0	0	Error	20	69	8625	1.824	0	0	0
8	6	12	1H23	343 Sp19	17960	24050	80	46	51	20	39	38	38	43	21	48	23	4	0	0	0	0	0	0	0	0	52	340	100	0	0	Error	8	13	2637	0.381	0	0	0
8	7	12	1D23	313 Sp12	18250	24020	80	40	47	19	40	35	35	37	10	27	35	19	0	0	0	0	0	0	0	0	52	340	100	0	0	Error	5	12	2440	1	0	0	0
8	8	12	1H23	343 Sp19	18550	24020	60	46	57	45	78	35	35	35	8	22	59	34	0	0	0	0	0	0	0	0	32	176	100	0	0	Error	11	22	1816	2.75	0	0	0
8	9	12	1L23	369 Sp12	18870	23990	70	37	39	13	33	35	35	36	6	16	34	13	0	0	0	0	0	0	0	0	32	236	100	0	0	Error	2	4	1260	0.5	0	0	0
8	10	12	1P23	394 Sp20	19130	23990	80	38	276	1294	468	35	35	37	15	40	25	10	0	0	0	0	0	0	0	0	52	340	100	0	0	Error	3	241	14332	15.933	0	0	0
8	11	12	1L23	369 Sp12	19470	24000	90	38	57	101	177	32	32	33	15	45	19	13	0	0	0	0	0	0	0	0	52	420	100	0	0	Error	6	25	2977	1.6	0	0	0
8	12	12	1P23	394 Sp20	19750	24040	90	38	872	4198	481	33	33	36	27	75	31	21	0	0	0	0	0	0	0	0	52	420	100	0	0	Error	5	839	45369	30.963	0	0	0
8	1	13	1D7	99 Sp8	16480	24310	90	60	71	32	45	44	44	52	38	73	21	13	0	0	0	0	0	0	0	0	52	420	100	0	0	Error	16	27	3712	0.5	0	0	0
8	2	13	1H7	119 Sp14	16750	24310	230	64	87	90	103	45	45	58	106	182	8	3	0	0	0	0	0	0	0	0	392	2335	100	0	0	Error	19	42	33972	0.274	0	0	0
8	3	13	1D7	99 Sp8	17070	24290	130	63	67	26	38	39	39	46	35	76	26	5	0	0	0	0	0	0	0	0	120	940	100	0	0	Error	24	28	8048	0.6	0	0	0
8	4	13	1H7	119 Sp14	17390	24330	190	60	81	91	112	41	41	51	82	160	13	4	0	0	0	0	0	0	0	0	256	1783	100	0	0	Error	19	40	20761	0.366	0	0	0
8	5	13	1L7	140 Sp0	17670	24320	110	68	97	128	131	41	41	45	18	40	69	43	0	0	0	0	0	0	0	0	80	656	100	0	0	Error	27	56	7788	2.889	0	0	0
8	6	13	1P7	161 Sp8	17970	24320	120	50	67	75	111	41	41	63	303	480	1	1	0	0	0	0	0	0	0	0	120	816	100	0	0	Error	9	26	8043	0.013	0	0	0
8	7	13	1L7	140 Sp0	18220	24330	100	46	340	2119	623	38	38	44	49	111	11	9	0	0	0	0	0	0	0	0	80	560	100	0	0	Error	8	302	27198	6.041	0	0	0
8	8	13	1P7	161 Sp8	18540	24320	120	36	40	18	45	37	37	48	141	293	0	0	0	0	0	0	0	0	0	0	120	814	100	0	0	Error	-1	3	4832	-0.057	0	0	0
8	9	13	1D15	188 Sp0	18860	24310	70	62	57	15	26	35	35	40	40	100	6	0	0	0	0	0	0	0	0	0	32	236	100	0	0	Error	27	22	1812	0.425	0	0	0
8	10	13	1H15	225 Sp0	19150	24320	60	37	44	30	68	32	32	34	8	23	34	19	0	0	0	0	0	0	0	0	32	176	100	0	0	Error	5	12	1397	1.25	0	0	0
8	11	13	1D15	188 Sp0	19470	24310	90	46	54	46	85	32	32	35	15	42	46	15	0	0	0	0	0	0	0	0	52	420	100	0	0	Error	14	22	2797	1.267	0	0	0
8	12	13	1H15	225 Sp0	19760	24310	100	39	47	45	95	33	33	34	7	20	36	20	0	0	0	0	0	0	0	0	80	560	100	0	0	Error	6	14	3789	1.857	0	0	0
8	1	14	2D23	Grid Marker	16480	24600	180	86	806	2526	313	42	42	47	29	61	65	42	0	0	0	0	0	0	0	0	256	1650	100	0	0	Error	44	764	206348	26.172	0	0	0
8	2	14	2D23	Grid Marker	16740	24610	210	80	693	2421	349	40	40	48	38	79	52	31	0	0	0	0	0	0	0	0	316	1876	100	0	0	Error	40	653	219107	16.974	0	0	0
8	3	14	empty	empty	17030	24570	120	37	38	10	26	39	39	46	47	102	1	0	0	0	0	0	0	0	0	0	120	815	100	0	0	Error	-2	-1	4605	-0.17	-75	0	0
8	4	14	empty	empty	17330	24570	120	37	40	15	37	41	41	53	117	220	0	0	0	0	0	0	0	0	0	0	120	774	100	0	0	Error	-4	-1	4842	-0.111	-75	0	0
8	5	14	empty	empty	17630	24570	120	44	52	28	53	42	42	50	31	62	12	3	0	0	0	0	0	0	0	0	120	820	100	0	0	Error	2	10	6226	0.065	-75	0	0
8	6	14	empty	empty	17930	24570	120	40	49	60	122	40	40	51	121	237	3	2	0	0	0	0	0	0	0	0	120	816	100	0	0	Error	0	9	5916	-0.017	-75	0	0
8	7	14	empty	empty	18230	24570	120	38	39	8	20	38	38	42	17	40	3	0	0	0	0	0	0	0	0	0	120	814	100	0	0	Error	0	1	4732	-0.176	-75	0	0
8	8	14	empty	empty	18530	24570	120	36	37	12	32	36	36	43	137	318	0	0	0	0	0	0	0	0	0	0	120	814	100	0	0	Error	0	1	4468	-0.044	-75	0	0
8	9	14	empty	empty	18830	24570	120	37	38	8	21	36	36	37	17	45	5	1	0	0	0	0	0	0	0	0	120	820	100	0	0	Error	1	2	4587	0.059	-75	0	0
8	10	14	empty	empty	19130	24570	120	34	43	62	144	34	34	35	11	31	10	3	0	0	0	0	0	0	0	0	120	820	100	0	0	Error	0	9	5112	0.727	-75	0	0
8	11	14	empty	empty	19430	24570	120	30	31	7	22	32	32	36	28	77	1	0	0	0	0	0	0	0	0	0	120	820	100	0	0	Error	-2	-1	3688	-0.179	-75	0	0
8	12	14	empty	empty	19730	24570	120	34	35	10	28	33	33	35	15	42	3	1	0	0	0	0	0	0	0	0	120	820	100	0	0	Error	1	2	4167	0	-75	0	0
9	1	1	empty	empty	2960	25120	100	45	49	22	44	45	45	49	31	63	4	1	0	0	0	0	0	0	0	0	80	560	100	0	0	Error	0	4	3931	0	-75	0	0
9	2	1	empty	empty	3260	25120	100	42	42	6	14	45	45	49	30	61	0	0	0	0	0	0	0	0	0	0	80	560	100	0	0	Error	-3	-3	3396	-0.233	-75	0	0
9	3	1	empty	empty	3560	25120	100	45	48	18	37	47	47	49	16	32	4	1	0	0	0	0	0	0	0	0	80	560	100	0	0	Error	-2	1	3847	-0.062	-75	0	0
9	4	1	empty	empty	3860	25120	100	48	48	10	20	48	48	49	11	22	11	4	0	0	0	0	0	0	0	0	80	560	100	0	0	Error	0	0	3875	-0.091	-75	0	0
9	5	1	empty	empty	4160	25120	100	48	50	11	22	48	48	50	23	46	1	1	0	0	0	0	0	0	0	0	80	560	100	0	0	Error	0	2	3992	0	-75	0	0
9	6	1	empty	empty	4460	25120	100	45	47	8	17	47	47	55	108	196	0	0	0	0	0	0	0	0	0	0	80	560	100	0	0	Error	-2	0	3737	-0.074	-75	0	0
9	7	1	empty	empty	4760	25120	100	49	49	7	14	50	50	54	29	53	0	0	0	0	0	0	0	0	0	0	80	560	100	0	0	Error	-1	-1	3895	-0.172	-75	0	0
9	8	1	empty	empty	5060	25120	100	52	56	20	35	51	51	52	13	25	11	8	0	0	0	0	0	0	0	0	80	560	100	0	0	Error	1	5	4455	0.308	-75	0	0
9	9	1	empty	empty	5360	25120	100	51	52	10	19	52	52	54	20	37	3	0	0	0	0	0	0	0	0	0	80	560	100	0	0	Error	-1	0	4160	-0.1	-75	0	0
9	10	1	2A22	Grid Marker	5680	25170	160	122	1236	3356	271	54	54	69	439	636	23	20	0	0	0	0	0	0	0	0	208	1408	100	0	0	Error	68	1182	257022	2.658	0	0	0
9	11	1	2A22	Grid Marker	6000	25160	200	157	1237	3332	269	55	55	88	966	1097	21	15	0	0	0	0	0	0	0	0	316	1941	100	0	0	Error	102	1182	390773	1.189	0	0	0
9	12	1	2A22	Grid Marker	6290	25160	180	186	1369	3415	249	55	55	57	22	38	100	92	0	0	0	0	0	0	0	0	256	1673	100	0	0	Error	131	1314	350478	59.636	0	0	0
9	1	2	2I14	620 Sp14	3000	25450	130	60	143	514	359	47	47	49	20	40	33	14	0	0	0	0	0	0	0	0	120	940	100	0	0	Error	13	96	17208	4.7	0	0	0
9	2	2	2M14	635 Sp14	3290	25460	110	45	50	14	28	47	47	53	72	135	0	0	0	0	0	0	0	0	0	0	80	656	100	0	0	Error	-2	3	3968	-0.042	0	0	0
9	3	2	2I14	620 Sp14	3590	25470	100	67	76	52	68	49	49	145	1651	1138	0	0	0	0	0	0	0	0	0	0	80	560	100	0	0	Error	18	27	6068	-0.042	0	0	0
9	4	2	2M14	635 Sp14	3880	25480	50	74	85	44	51	48	48	59	48	81	8	8	0	0	0	0	0	0	0	0	12	104	100	0	0	Error	26	37	1021	0.542	0	0	0
9	5	2	empty	empty	4160	25420	110	48	50	17	34	48	48	52	28	53	3	1	0	0	0	0	0	0	0	0	80	656	100	0	0	Error	0	2	3981	-0.071	-75	0	0
9	6	2	empty	empty	4460	25420	110	48	50	12	24	49	49	51	18	35	3	1	0	0	0	0	0	0	0	0	80	656	100	0	0	Error	-1	1	3978	-0.056	-75	0	0
9	7	2	empty	empty	4760	25420	110	50	55	39	70	50	50	52	16	30	6	1	0	0	0	0	0	0	0	0	80	656	100	0	0	Error	0	5	4432	0.188	-75	0	0
9	8	2	empty	empty	5060	25420	110	52	56	26	46	51	51	53	18	33	9	3	0	0	0	0	0	0	0	0	80	656	100	0	0	Error	1	5	4501	0.167	-75	0	0
9	9	2	empty	empty	5360	25420	110	51	52	8	15	51	51	54	20	37	4	0	0	0	0	0	0	0	0	0	80	656	100	0	0	Error	0	1	4132	-0.1	-75	0	0
9	10	2	empty	empty	5660	25420	110	53	55	12	21	53	53	57	22	38	5	1	0	0	0	0	0	0	0	0	80	651	100	0	0	Error	0	2	4438	-0.091	-75	0	0
9	11	2	empty	empty	5960	25420	110	53	66	77	116	55	55	150	1678	1118	0	0	0	0	0	0	0	0	0	0	80	643	100	0	0	Error	-2	11	5267	-0.05	-75	0	0
9	12	2	empty	empty	6260	25420	110	57	57	12	21	54	54	58	23	39	4	0	0	0	0	0	0	0	0	0	80	651	100	0	0	Error	3	3	4567	-0.043	-75	0	0
9	1	3	2A6	406 Sp0	3000	25760	70	66	1063	5553	522	46	46	56	50	89	22	13	0	0	0	0	0	0	0	0	32	236	100	0	0	Error	20	1017	34024	20.14	0	0	0
9	2	3	2.00E+06	430 Sp0	3290	25780	50	71	75	17	22	42	42	44	11	25	100	67	0	0	0	0	0	0	0	0	12	104	100	0	0	Error	29	33	904	2.818	0	0	0
9	3	3	2A6	406 Sp0	3580	25770	110	47	58	56	96	49	49	54	38	70	5	4	0	0	0	0	0	0	0	0	80	656	100	0	0	Error	-2	9	4673	0.105	0	0	0
9	4	3	2.00E+06	430 Sp0	3880	25770	50	81	146	163	111	42	42	45	15	33	92	58	0	0	0	0	0	0	0	0	12	104	100	0	0	Error	39	104	1752	6.733	0	0	0
9	5	3	2I6	455 Sp21	4170	25780	110	45	45	8	17	50	50	51	10	19	3	1	0	0	0	0	0	0	0	0	80	656	100	0	0	Error	-5	-5	3627	-0.6	0	0	0
9	6	3	2M6	483 Sp22	4460	25800	70	56	74	44	59	49	49	50	12	24	41	28	0	0	0	0	0	0	0	0	32	236	100	0	0	Error	7	25	2383	2	0	0	0
9	7	3	2I6	455 Sp21	4800	25770	50	97	2330	6792	291	48	48	48	9	18	100	92	0	0	0	0	0	0	0	0	12	104	100	0	0	Error	49	2282	27959	253.556	0	0	0
9	8	3	2M6	483 Sp22	5090	25770	110	50	51	12	23	51	51	54	28	51	1	0	0	0	0	0	0	0	0	0	80	656	100	0	0	Error	-1	0	4118	-0.107	0	0	0
9	9	3	2A14	590 Sp14	5390	25760	110	48	54	32	59	51	51	56	49	87	4	3	0	0	0	0	0	0	0	0	80	656	100	0	0	Error	-3	3	4347	-0.041	0	0	0
9	10	3	2.00E+14	605 Sp24	5710	25750	60	70	76	33	43	50	50	51	12	23	66	38	0	0	0	0	0	0	0	0	32	176	100	0	0	Error	20	26	2429	2.083	0	0	0
9	11	3	2A14	590 Sp14	6000	25760	110	49	55	33	60	52	52	55	22	40	9	4	0	0	0	0	0	0	0	0	80	656	100	0	0	Error	-3	3	4433	0	0	0	0
9	12	3	2.00E+14	605 Sp24	6300	25770	80	66	85	68	80	51	51	59	54	91	15	6	0	0	0	0	0	0	0	0	52	340	100	0	0	Error	15	34	4443	0.481	0	0	0
9	1	4	2I14	620 Sp14	2990	26080	100	62	70	38	54	49	49	55	57	103	10	4	0	0	0	0	0	0	0	0	80	560	100	0	0	Error	13	21	5604	0.263	0	0	0
9	2	4	2M14	635 Sp14	3290	26070	110	47	50	18	36	50	50	53	51	96	4	0	0	0	0	0	0	0	0	0	80	656	100	0	0	Error	-3	0	4027	-0.059	0	0	0
9	3	4	2I14	620 Sp14	3600	26060	90	65	78	38	48	49	49	51	13	25	56	35	0	0	0	0	0	0	0	0	52	420	100	0	0	Error	16	29	4031	2.077	0	0	0
9	4	4	2M14	635 Sp14	3890	26060	110	46	50	13	26	50	50	55	33	60	3	0	0	0	0	0	0	0	0	0	80	656	100	0	0	Error	-4	0	3962	-0.152	0	0	0
9	5	4	empty	empty	4160	26020	110	49	50	8	16	48	48	50	11	22	11	1	0	0	0	0	0	0	0	0	80	656	100	0	0	Error	1	2	3995	0	-75	0	0
9	6	4	empty	empty	4460	26020	110	43	46	17	36	47	47	50	24	48	5	3	0	0	0	0	0	0	0	0	80	656	100	0	0	Error	-4	-1	3686	-0.167	-75	0	0
9	7	4	empty	empty	4760	26020	110	49	50	9	18	49	49	52	24	46	3	0	0	0	0	0	0	0	0	0	80	656	100	0	0	Error	0	1	4001	-0.083	-75	0	0
9	8	4	empty	empty	5060	26020	110	48	49	11	22	50	50	53	32	60	3	0	0	0	0	0	0	0	0	0	80	656	100	0	0	Error	-2	-1	3940	-0.125	-75	0	0
9	9	4	empty	empty	5360	26020	110	49	51	16	31	50	50	54	69	127	3	0	0	0	0	0	0	0	0	0	80	656	100	0	0	Error	-1	1	4070	-0.043	-75	0	0
9	10	4	empty	empty	5660	26020	110	51	51	8	15	51	51	53	29	54	0	0	0	0	0	0	0	0	0	0	80	656	100	0	0	Error	0	0	4097	-0.069	-75	0	0
9	11	4	empty	empty	5960	26020	110	52	53	13	24	52	52	54	21	38	3	1	0	0	0	0	0	0	0	0	80	656	100	0	0	Error	0	1	4245	-0.048	-75	0	0
9	12	4	empty	empty	6260	26020	110	52	56	22	39	52	52	58	45	77	3	3	0	0	0	0	0	0	0	0	80	656	100	0	0	Error	0	4	4449	-0.044	-75	0	0
9	1	5	2A6	406 Sp0	2980	26390	110	46	47	14	29	48	48	53	52	98	3	0	0	0	0	0	0	0	0	0	80	656	100	0	0	Error	-2	-1	3779	-0.115	0	0	0
9	2	5	2.00E+06	430 Sp0	3290	26390	70	66	72	28	38	44	44	53	92	173	6	0	0	0	0	0	0	0	0	0	32	236	100	0	0	Error	22	28	2290	0.207	0	0	0
9	3	5	2A6	406 Sp0	3590	26380	110	44	46	15	32	49	49	51	14	27	8	1	0	0	0	0	0	0	0	0	80	656	100	0	0	Error	-5	-3	3717	-0.357	0	0	0
9	4	5	2.00E+06	430 Sp0	3890	26370	50	73	74	11	14	43	43	45	14	31	92	58	0	0	0	0	0	0	0	0	12	104	100	0	0	Error	30	31	883	2.071	0	0	0
9	5	5	2I6	455 Sp21	4190	26360	110	44	46	8	17	51	51	56	49	87	0	0	0	0	0	0	0	0	0	0	80	656	100	0	0	Error	-7	-5	3681	-0.204	0	0	0
9	6	5	2M6	483 Sp22	4490	26360	110	47	52	24	46	51	51	52	11	21	10	5	0	0	0	0	0	0	0	0	80	656	100	0	0	Error	-4	1	4167	0	0	0	0
9	7	5	2I6	455 Sp21	4790	26360	110	46	47	11	23	51	51	52	14	26	1	1	0	0	0	0	0	0	0	0	80	656	100	0	0	Error	-5	-4	3793	-0.357	0	0	0
9	8	5	2M6	483 Sp22	5090	26370	50	65	397	989	249	48	48	50	12	24	67	42	0	0	0	0	0	0	0	0	12	104	100	0	0	Error	17	349	4763	28.917	0	0	0
9	9	5	2A14	590 Sp14	5400	26350	110	48	49	10	20	51	51	52	16	30	5	0	0	0	0	0	0	0	0	0	80	656	100	0	0	Error	-3	-2	3911	-0.187	0	0	0
9	10	5	2.00E+14	605 Sp24	5710	26340	80	51	57	23	40	49	49	52	18	34	15	6	0	0	0	0	0	0	0	0	52	340	100	0	0	Error	2	8	2966	0.278	0	0	0
9	11	5	2A14	590 Sp14	6000	26350	110	48	51	20	39	52	52	55	28	50	4	1	0	0	0	0	0	0	0	0	80	656	100	0	0	Error	-4	-1	4051	-0.143	0	0	0
9	12	5	2.00E+14	605 Sp24	6300	26360	90	69	98	88	89	50	50	60	106	176	10	4	0	0	0	0	0	0	0	0	52	420	100	0	0	Error	19	48	5083	0.358	0	0	0
9	1	6	2I14	620 Sp14	2980	26660	60	50	71	57	80	48	48	51	29	56	25	13	0	0	0	0	0	0	0	0	32	176	100	0	0	Error	2	23	2278	0.69	0	0	0
9	2	6	2M14	635 Sp14	3280	26670	110	48	50	12	24	51	51	52	15	28	10	3	0	0	0	0	0	0	0	0	80	656	100	0	0	Error	-3	-1	3966	-0.133	0	0	0
9	3	6	2I14	620 Sp14	3590	26680	90	71	76	31	40	50	50	52	22	42	46	17	0	0	0	0	0	0	0	0	52	420	100	0	0	Error	21	26	3973	1.091	0	0	0
9	4	6	2M14	635 Sp14	3880	26660	110	48	54	34	62	50	50	52	13	25	14	8	0	0	0	0	0	0	0	0	80	656	100	0	0	Error	-2	4	4331	0.154	0	0	0
9	5	6	empty	empty	4160	26620	110	46	142	647	455	50	50	52	13	25	11	6	0	0	0	0	0	0	0	0	80	656	100	0	0	Error	-4	92	11379	6.923	-75	0	0
9	6	6	empty	empty	4460	26620	110	51	59	52	88	51	51	54	37	68	5	3	0	0	0	0	0	0	0	0	80	656	100	0	0	Error	0	8	4691	0.135	-75	0	0
9	7	6	empty	empty	4760	26620	110	51	51	7	13	51	51	55	27	49	0	0	0	0	0	0	0	0	0	0	80	656	100	0	0	Error	0	0	4109	-0.148	-75	0	0
9	8	6	empty	empty	5060	26620	110	51	51	8	15	51	51	54	26	48	1	0	0	0	0	0	0	0	0	0	80	656	100	0	0	Error	0	0	4083	-0.115	-75	0	0
9	9	6	empty	empty	5360	26620	110	52	52	9	17	51	51	53	13	24	10	0	0	0	0	0	0	0	0	0	80	656	100	0	0	Error	1	1	4175	-0.077	-75	0	0
9	10	6	empty	empty	5660	26620	110	51	52	9	17	51	51	52	10	19	14	1	0	0	0	0	0	0	0	0	80	656	100	0	0	Error	0	1	4143	0	-75	0	0
9	11	6	empty	empty	5960	26620	110	53	65	84	129	51	51	54	26	48	5	4	0	0	0	0	0	0	0	0	80	656	100	0	0	Error	2	14	5223	0.423	-75	0	0
9	12	6	empty	empty	6260	26620	110	52	55	19	34	52	52	58	56	96	1	1	0	0	0	0	0	0	0	0	80	656	100	0	0	Error	0	3	4360	-0.054	-75	0	0
9	1	7	2A6	406 Sp0	2970	26970	110	45	48	19	39	49	49	53	49	92	3	1	0	0	0	0	0	0	0	0	80	656	100	0	0	Error	-4	-1	3856	-0.102	0	0	0
9	2	7	2.00E+06	430 Sp0	3270	26970	110	49	50	11	22	50	50	52	22	42	1	0	0	0	0	0	0	0	0	0	80	656	100	0	0	Error	-1	0	4011	-0.091	0	0	0
9	3	7	2A6	406 Sp0	3570	26970	110	46	53	44	83	49	49	53	34	64	6	4	0	0	0	0	0	0	0	0	80	656	100	0	0	Error	-3	4	4267	0	0	0	0
9	4	7	2.00E+06	430 Sp0	3880	26940	70	62	65	22	33	47	47	52	42	80	9	0	0	0	0	0	0	0	0	0	32	236	100	0	0	Error	15	18	2072	0.31	0	0	0
9	5	7	2I6	455 Sp21	4170	26970	110	43	48	29	60	49	49	53	38	71	3	3	0	0	0	0	0	0	0	0	80	656	100	0	0	Error	-6	-1	3871	-0.132	0	0	0
9	6	7	2M6	483 Sp22	4470	26970	110	45	49	26	53	50	50	51	9	17	8	4	0	0	0	0	0	0	0	0	80	656	100	0	0	Error	-5	-1	3929	-0.222	0	0	0
9	7	7	2I6	455 Sp21	4770	26970	110	44	47	15	31	50	50	59	189	320	0	0	0	0	0	0	0	0	0	0	80	656	100	0	0	Error	-6	-3	3777	-0.063	0	0	0
9	8	7	2M6	483 Sp22	5070	26970	110	47	49	16	32	51	51	52	14	26	6	3	0	0	0	0	0	0	0	0	80	656	100	0	0	Error	-4	-2	3911	-0.214	0	0	0
9	9	7	2A14	590 Sp14	5360	26980	50	51	79	79	100	49	49	51	14	27	42	25	0	0	0	0	0	0	0	0	12	104	100	0	0	Error	2	30	942	2	0	0	0
9	10	7	2.00E+14	605 Sp24	5680	26970	110	52	64	58	90	51	51	57	84	147	6	3	0	0	0	0	0	0	0	0	80	656	100	0	0	Error	1	13	5137	0.083	0	0	0
9	11	7	2A14	590 Sp14	5980	26970	110	48	55	47	85	53	53	60	53	88	3	3	0	0	0	0	0	0	0	0	80	656	100	0	0	Error	-5	2	4399	-0.094	0	0	0
9	12	7	2.00E+14	605 Sp24	6300	27000	80	61	67	25	37	50	50	53	24	45	19	8	0	0	0	0	0	0	0	0	52	340	100	0	0	Error	11	17	3508	0.583	0	0	0
9	1	8	1I14	234 Sp8	2980	27280	110	46	49	11	22	51	51	53	14	26	9	1	0	0	0	0	0	0	0	0	80	656	100	0	0	Error	-5	-2	3889	-0.286	0	0	0
9	2	8	1M14	258 Sp0	3290	27280	50	80	81	11	13	45	45	48	27	56	67	8	0	0	0	0	0	0	0	0	12	104	100	0	0	Error	35	36	969	1.222	0	0	0
9	3	8	1I14	234 Sp8	3580	27260	70	46	53	21	39	47	47	52	36	69	6	3	0	0	0	0	0	0	0	0	32	236	100	0	0	Error	-1	6	1698	0.028	0	0	0
9	4	8	1M14	258 Sp0	3880	27260	110	49	59	62	105	49	49	52	28	53	9	4	0	0	0	0	0	0	0	0	80	656	100	0	0	Error	0	10	4708	0.25	0	0	0
9	5	8	1A22	286 Sp0	4180	27260	110	44	48	22	45	47	47	48	11	22	9	6	0	0	0	0	0	0	0	0	80	656	100	0	0	Error	-3	1	3813	0	0	0	0
9	6	8	1.00E+22	324 Sp10	4480	27260	110	50	52	14	26	50	50	52	16	30	15	6	0	0	0	0	0	0	0	0	80	656	100	0	0	Error	0	2	4192	0	0	0	0
9	7	8	1A22	286 Sp0	4780	27260	110	42	44	13	29	48	48	50	22	44	1	1	0	0	0	0	0	0	0	0	80	656	100	0	0	Error	-6	-4	3538	-0.273	0	0	0
9	8	8	1.00E+22	324 Sp10	5080	27270	60	67	66	18	27	43	43	44	11	25	69	56	0	0	0	0	0	0	0	0	32	176	100	0	0	Error	24	23	2105	2	0	0	0
9	9	8	1I22	354 Sp0	5380	27270	110	46	60	59	98	51	51	53	16	30	13	8	0	0	0	0	0	0	0	0	80	656	100	0	0	Error	-5	9	4807	0.438	0	0	0
9	10	8	1M22	379 Sp0	5680	27280	60	67	1018	5216	512	44	44	44	11	25	69	50	0	0	0	0	0	0	0	0	32	176	100	0	0	Error	23	974	32561	88.545	0	0	0
9	11	8	1I22	354 Sp0	5990	27260	110	44	45	12	26	52	52	59	42	71	1	0	0	0	0	0	0	0	0	0	80	656	100	0	0	Error	-8	-7	3613	-0.333	0	0	0
9	12	8	1M22	379 Sp0	6300	27250	60	64	380	1188	312	46	46	52	72	138	19	16	0	0	0	0	0	0	0	0	32	176	100	0	0	Error	18	334	12145	4.556	0	0	0
9	1	9	1A6	14 Sp8	3000	27590	110	58	63	26	41	59	59	66	35	53	6	3	0	0	0	0	0	0	0	0	80	656	100	0	0	Error	-1	4	5060	-0.086	0	0	0
9	2	9	1.00E+06	33 Sp8	3300	27590	60	64	70	37	52	47	47	50	21	42	41	9	0	0	0	0	0	0	0	0	32	176	100	0	0	Error	17	23	2224	0.952	0	0	0
9	3	9	1A6	14 Sp8	3590	27570	110	47	59	83	140	51	51	53	22	41	5	3	0	0	0	0	0	0	0	0	80	656	100	0	0	Error	-4	8	4706	0.273	0	0	0
9	4	9	1.00E+06	33 Sp8	3890	27570	110	52	55	18	32	47	47	50	19	38	16	5	0	0	0	0	0	0	0	0	80	656	100	0	0	Error	5	8	4376	0.263	0	0	0
9	5	9	1I6	52 Sp9	4190	27570	110	49	51	19	37	49	49	51	16	31	6	1	0	0	0	0	0	0	0	0	80	656	100	0	0	Error	0	2	4061	0	0	0	0
9	6	9	1M6	74 Sp0	4490	27570	110	43	47	21	44	49	49	53	29	54	3	3	0	0	0	0	0	0	0	0	80	656	100	0	0	Error	-6	-2	3744	-0.207	0	0	0
9	7	9	1I6	52 Sp9	4790	27540	70	51	52	13	25	47	47	47	9	19	34	16	0	0	0	0	0	0	0	0	32	236	100	0	0	Error	4	5	1656	0.556	0	0	0
9	8	9	1M6	74 Sp0	5080	27570	110	42	50	31	62	47	47	50	22	44	9	6	0	0	0	0	0	0	0	0	80	656	100	0	0	Error	-5	3	4026	0	0	0	0
9	9	9	1A14	171 Sp8	5380	27600	70	56	62	27	43	47	47	54	59	109	13	0	0	0	0	0	0	0	0	0	32	236	100	0	0	Error	9	15	1989	0.136	0	0	0
9	10	9	1.00E+14	199 Sp9	5700	27580	110	46	52	37	71	48	48	54	41	75	6	3	0	0	0	0	0	0	0	0	80	656	100	0	0	Error	-2	4	4187	-0.049	0	0	0
9	11	9	1A14	171 Sp8	6030	27560	60	59	68	29	42	48	48	50	14	28	38	25	0	0	0	0	0	0	0	0	32	176	100	0	0	Error	11	20	2186	1.286	0	0	0
9	12	9	1.00E+14	199 Sp9	6270	27600	60	45	48	13	27	45	45	48	18	37	9	3	0	0	0	0	0	0	0	0	32	176	100	0	0	Error	0	3	1547	0	0	0	0
9	1	10	1I14	234 Sp8	2980	27840	110	49	90	313	347	53	53	55	19	34	8	5	0	0	0	0	0	0	0	0	80	656	100	0	0	Error	-4	37	7217	1.842	0	0	0
9	2	10	1M14	258 Sp0	3280	27850	50	71	70	15	21	45	45	50	26	52	50	0	0	0	0	0	0	0	0	0	12	104	100	0	0	Error	26	25	835	0.769	0	0	0
9	3	10	1I14	234 Sp8	3580	27850	110	43	44	8	18	50	50	57	58	101	0	0	0	0	0	0	0	0	0	0	80	656	100	0	0	Error	-7	-6	3534	-0.224	0	0	0
9	4	10	1M14	258 Sp0	3880	27850	110	48	48	9	18	51	51	56	45	80	0	0	0	0	0	0	0	0	0	0	80	656	100	0	0	Error	-3	-3	3834	-0.178	0	0	0
9	5	10	1A22	286 Sp0	4190	27820	60	45	57	57	100	46	46	47	9	19	13	9	0	0	0	0	0	0	0	0	32	176	100	0	0	Error	-1	11	1825	1.111	0	0	0
9	6	10	1.00E+22	324 Sp10	4480	27880	50	83	85	14	16	43	43	57	79	138	0	0	0	0	0	0	0	0	0	0	12	104	100	0	0	Error	40	42	1015	0.354	0	0	0
9	7	10	1A22	286 Sp0	4780	27880	110	42	44	9	20	46	46	48	21	43	3	0	0	0	0	0	0	0	0	0	80	656	100	0	0	Error	-4	-2	3483	-0.19	0	0	0
9	8	10	1.00E+22	324 Sp10	5090	27880	70	61	65	17	26	42	42	43	9	20	81	50	0	0	0	0	0	0	0	0	32	236	100	0	0	Error	19	23	2066	2.444	0	0	0
9	9	10	1I22	354 Sp0	5370	27880	110	47	53	37	69	50	50	54	42	77	5	3	0	0	0	0	0	0	0	0	80	656	100	0	0	Error	-3	3	4257	-0.024	0	0	0
9	10	10	1M22	379 Sp0	5660	27880	60	46	56	35	62	47	47	50	29	58	16	9	0	0	0	0	0	0	0	0	32	176	100	0	0	Error	-1	9	1788	0.207	0	0	0
9	11	10	1I22	354 Sp0	6010	27860	70	53	89	122	137	48	48	55	66	120	13	6	0	0	0	0	0	0	0	0	32	236	100	0	0	Error	5	41	2841	0.515	0	0	0
9	12	10	1M22	379 Sp0	6250	27820	50	84	329	641	194	46	46	49	18	36	83	58	0	0	0	0	0	0	0	0	12	104	100	0	0	Error	38	283	3946	15.556	0	0	0
9	1	11	1A6	14 Sp8	2960	28150	110	49	124	564	454	52	52	55	21	38	4	3	0	0	0	0	0	0	0	0	80	656	100	0	0	Error	-3	72	9919	3.286	0	0	0
9	2	11	1.00E+06	33 Sp8	3260	28160	60	53	59	22	37	45	45	47	11	23	41	16	0	0	0	0	0	0	0	0	32	176	100	0	0	Error	8	14	1886	1.091	0	0	0
9	3	11	1A6	14 Sp8	3570	28170	110	49	58	57	98	51	51	53	20	37	6	4	0	0	0	0	0	0	0	0	80	656	100	0	0	Error	-2	7	4602	0.25	0	0	0
9	4	11	1.00E+06	33 Sp8	3880	28180	50	69	75	38	50	43	43	45	10	22	67	67	0	0	0	0	0	0	0	0	12	104	100	0	0	Error	26	32	897	3	0	0	0
9	5	11	1I6	52 Sp9	4170	28170	110	50	49	10	20	49	49	51	15	29	5	3	0	0	0	0	0	0	0	0	80	656	100	0	0	Error	1	0	3940	-0.133	0	0	0
9	6	11	1M6	74 Sp0	4470	28170	110	44	44	9	20	47	47	48	17	35	1	1	0	0	0	0	0	0	0	0	80	656	100	0	0	Error	-3	-3	3559	-0.235	0	0	0
9	7	11	1I6	52 Sp9	4770	28170	110	49	50	10	20	48	48	49	15	30	11	1	0	0	0	0	0	0	0	0	80	656	100	0	0	Error	1	2	4019	0.067	0	0	0
9	8	11	1M6	74 Sp0	5070	28170	110	44	51	35	68	46	46	50	54	108	4	3	0	0	0	0	0	0	0	0	80	656	100	0	0	Error	-2	5	4091	0.019	0	0	0
9	9	11	1A14	171 Sp8	5350	28180	60	58	120	170	141	46	46	49	15	30	41	22	0	0	0	0	0	0	0	0	32	176	100	0	0	Error	12	74	3830	4.733	0	0	0
9	10	11	1.00E+14	199 Sp9	5680	28170	60	49	259	1023	394	45	45	52	66	126	16	13	0	0	0	0	0	0	0	0	32	176	100	0	0	Error	4	214	8302	3.136	0	0	0
9	11	11	1A14	171 Sp8	5980	28170	110	50	50	9	18	49	49	52	20	38	5	0	0	0	0	0	0	0	0	0	80	656	100	0	0	Error	1	1	3973	-0.1	0	0	0
9	12	11	1.00E+14	199 Sp9	6290	28180	70	51	58	24	41	45	45	61	135	221	0	0	0	0	0	0	0	0	0	0	32	236	100	0	0	Error	6	13	1857	-0.022	0	0	0
9	1	12	1I14	234 Sp8	2960	28490	70	103	665	1409	211	57	57	62	39	62	50	34	0	0	0	0	0	0	0	0	32	236	100	0	0	Error	46	608	21281	15.462	0	0	0
9	2	12	1M14	258 Sp0	3280	28490	50	74	74	11	14	48	48	54	33	61	25	0	0	0	0	0	0	0	0	0	12	104	100	0	0	Error	26	26	883	0.606	0	0	0
9	3	12	1I14	234 Sp8	3580	28480	110	44	46	10	21	52	52	54	20	37	0	0	0	0	0	0	0	0	0	0	80	656	100	0	0	Error	-8	-6	3667	-0.4	0	0	0
9	4	12	1M14	258 Sp0	3880	28480	60	63	80	50	62	46	46	49	15	30	56	41	0	0	0	0	0	0	0	0	32	176	100	0	0	Error	17	34	2553	2.067	0	0	0
9	5	12	1A22	286 Sp0	4180	28480	110	47	53	40	75	49	49	54	41	75	4	1	0	0	0	0	0	0	0	0	80	656	100	0	0	Error	-2	4	4211	-0.024	0	0	0
9	6	12	1.00E+22	324 Sp10	4490	28490	50	85	86	11	12	43	43	44	8	18	100	100	0	0	0	0	0	0	0	0	12	104	100	0	0	Error	42	43	1030	5.25	0	0	0
9	7	12	1A22	286 Sp0	4800	28490	60	49	49	10	20	47	47	48	16	33	9	0	0	0	0	0	0	0	0	0	32	176	100	0	0	Error	2	2	1567	0.063	0	0	0
9	8	12	1.00E+22	324 Sp10	5080	28490	60	62	64	19	29	43	43	46	17	36	53	25	0	0	0	0	0	0	0	0	32	176	100	0	0	Error	19	21	2041	1.059	0	0	0
9	9	12	1I22	354 Sp0	5410	28500	60	45	86	185	215	45	45	56	68	121	6	6	0	0	0	0	0	0	0	0	32	176	100	0	0	Error	0	41	2766	0.441	0	0	0
9	10	12	1M22	379 Sp0	5680	28480	110	44	54	63	116	48	48	68	274	402	1	0	0	0	0	0	0	0	0	0	80	656	100	0	0	Error	-4	6	4359	-0.051	0	0	0
9	11	12	1I22	354 Sp0	5980	28480	110	45	46	11	23	49	49	59	111	188	0	0	0	0	0	0	0	0	0	0	80	656	100	0	0	Error	-4	-3	3693	-0.117	0	0	0
9	12	12	1M22	379 Sp0	6260	28480	60	44	50	22	44	46	46	50	21	42	9	9	0	0	0	0	0	0	0	0	32	176	100	0	0	Error	-2	4	1601	0	0	0	0
9	1	13	1A6	14 Sp8	3020	28770	90	77	1054	4799	455	53	53	58	41	70	29	19	0	0	0	0	0	0	0	0	52	420	100	0	0	Error	24	1001	54799	24.293	0	0	0
9	2	13	1.00E+06	33 Sp8	3280	28770	110	52	55	13	23	53	53	55	12	21	18	9	0	0	0	0	0	0	0	0	80	656	100	0	0	Error	-1	2	4366	0	0	0	0
9	3	13	1A6	14 Sp8	3580	28770	110	49	52	18	34	53	53	55	14	25	6	4	0	0	0	0	0	0	0	0	80	656	100	0	0	Error	-4	-1	4191	-0.214	0	0	0
9	4	13	1.00E+06	33 Sp8	3880	28780	60	70	69	15	21	49	49	51	13	25	59	31	0	0	0	0	0	0	0	0	32	176	100	0	0	Error	21	20	2222	1.385	0	0	0
9	5	13	1I6	52 Sp9	4190	28800	50	96	93	22	23	48	48	50	10	20	100	83	0	0	0	0	0	0	0	0	12	104	100	0	0	Error	48	45	1118	4.3	0	0	0
9	6	13	1M6	74 Sp0	4480	28770	110	48	48	10	20	49	49	52	14	26	4	1	0	0	0	0	0	0	0	0	80	656	100	0	0	Error	-1	-1	3864	-0.286	0	0	0
9	7	13	1I6	52 Sp9	4780	28750	80	59	66	23	34	47	47	56	49	87	8	0	0	0	0	0	0	0	0	0	52	340	100	0	0	Error	12	19	3408	0.204	0	0	0
9	8	13	1M6	74 Sp0	5080	28770	110	44	47	15	31	47	47	51	28	54	1	1	0	0	0	0	0	0	0	0	80	656	100	0	0	Error	-3	0	3761	-0.143	0	0	0
9	9	13	1A14	171 Sp8	5380	28800	50	87	94	23	24	46	46	53	38	71	67	8	0	0	0	0	0	0	0	0	12	104	100	0	0	Error	41	48	1132	1.079	0	0	0
9	10	13	1.00E+14	199 Sp9	5680	28790	110	49	53	39	73	51	51	62	51	82	3	1	0	0	0	0	0	0	0	0	80	656	100	0	0	Error	-2	2	4272	-0.176	0	0	0
9	11	13	1A14	171 Sp8	5990	28790	50	74	88	69	78	51	51	57	31	54	25	8	0	0	0	0	0	0	0	0	12	104	100	0	0	Error	23	37	1058	1	0	0	0
9	12	13	1.00E+14	199 Sp9	6260	28770	50	62	68	29	42	47	47	49	12	24	50	42	0	0	0	0	0	0	0	0	12	104	100	0	0	Error	15	21	817	1.583	0	0	0
9	1	14	2A22	Grid Marker	2980	29070	140	157	868	2002	230	54	54	58	33	56	83	58	0	0	0	0	0	0	0	0	156	1140	100	0	0	Error	103	814	135381	24.545	0	0	0
9	2	14	2A22	Grid Marker	3280	29080	150	145	1232	3110	252	55	55	104	1155	1110	20	13	0	0	0	0	0	0	0	0	156	1264	100	0	0	Error	90	1177	192185	0.977	0	0	0
9	3	14	empty	empty	3560	29020	110	49	51	9	17	53	53	54	14	25	5	0	0	0	0	0	0	0	0	0	80	656	100	0	0	Error	-4	-2	4058	-0.214	-75	0	0
9	4	14	empty	empty	3860	29020	110	50	54	22	40	50	50	52	21	40	9	5	0	0	0	0	0	0	0	0	80	656	100	0	0	Error	0	4	4300	0.095	-75	0	0
9	5	14	empty	empty	4160	29020	110	48	50	13	26	48	48	50	20	40	4	4	0	0	0	0	0	0	0	0	80	656	100	0	0	Error	0	2	3992	0	-75	0	0
9	6	14	empty	empty	4460	29020	110	46	48	9	18	46	46	49	23	46	1	0	0	0	0	0	0	0	0	0	80	656	100	0	0	Error	0	2	3840	-0.043	-75	0	0
9	7	14	empty	empty	4760	29020	110	48	49	8	16	49	49	58	33	56	0	0	0	0	0	0	0	0	0	0	80	656	100	0	0	Error	-1	0	3931	-0.273	-75	0	0
9	8	14	empty	empty	5060	29020	110	45	45	10	22	46	46	47	11	23	6	1	0	0	0	0	0	0	0	0	80	656	100	0	0	Error	-1	-1	3561	-0.182	-75	0	0
9	9	14	empty	empty	5360	29020	110	44	46	13	28	47	47	53	106	200	0	0	0	0	0	0	0	0	0	0	80	656	100	0	0	Error	-3	-1	3675	-0.066	-75	0	0
9	10	14	empty	empty	5660	29020	110	48	49	14	28	48	48	51	29	56	1	1	0	0	0	0	0	0	0	0	80	656	100	0	0	Error	0	1	3949	-0.069	-75	0	0
9	11	14	empty	empty	5960	29020	110	47	49	11	22	47	47	51	46	90	0	0	0	0	0	0	0	0	0	0	80	656	100	0	0	Error	0	2	3951	-0.043	-75	0	0
9	12	14	empty	empty	6260	29020	110	48	54	31	57	48	48	53	53	100	5	1	0	0	0	0	0	0	0	0	80	656	100	0	0	Error	0	6	4294	0.019	-75	0	0
10	1	1	empty	empty	7480	25110	100	49	48	10	20	51	51	51	10	19	6	0	0	0	0	0	0	0	0	0	80	560	100	0	0	Error	-2	-3	3864	-0.3	-75	0	0
10	2	1	empty	empty	7780	25110	100	52	51	9	17	50	50	52	18	34	1	0	0	0	0	0	0	0	0	0	80	560	100	0	0	Error	2	1	4073	-0.056	-75	0	0
10	3	1	empty	empty	8080	25110	100	52	51	8	15	50	50	51	9	17	9	4	0	0	0	0	0	0	0	0	80	560	100	0	0	Error	2	1	4049	0	-75	0	0
10	4	1	empty	empty	8380	25110	100	48	49	8	16	49	49	50	8	16	18	3	0	0	0	0	0	0	0	0	80	560	100	0	0	Error	-1	0	3889	-0.125	-75	0	0
10	5	1	empty	empty	8680	25110	100	47	47	7	14	49	49	49	8	16	8	1	0	0	0	0	0	0	0	0	80	560	100	0	0	Error	-2	-2	3762	-0.25	-75	0	0
10	6	1	empty	empty	8980	25110	100	47	47	8	17	48	48	49	8	16	13	3	0	0	0	0	0	0	0	0	80	560	100	0	0	Error	-1	-1	3771	-0.25	-75	0	0
10	7	1	empty	empty	9280	25110	100	47	47	8	17	47	47	48	8	16	13	1	0	0	0	0	0	0	0	0	80	560	100	0	0	Error	0	0	3762	-0.125	-75	0	0
10	8	1	empty	empty	9580	25110	100	47	47	7	14	45	45	46	7	15	18	5	0	0	0	0	0	0	0	0	80	560	100	0	0	Error	2	2	3773	0.143	-75	0	0
10	9	1	empty	empty	9880	25110	100	46	46	7	15	45	45	45	7	15	18	5	0	0	0	0	0	0	0	0	80	560	100	0	0	Error	1	1	3680	0.143	-75	0	0
10	10	1	2B22	Grid Marker	10210	25160	130	214	1347	2841	210	44	44	44	9	20	100	98	0	0	0	0	0	0	0	0	120	935	100	0	0	Error	170	1303	161585	144.778	0	0	0
10	11	1	2B22	Grid Marker	10510	25160	140	155	1095	2804	256	43	43	45	9	20	100	98	0	0	0	0	0	0	0	0	156	1119	100	0	0	Error	112	1052	170841	116.667	0	0	0
10	12	1	2B22	Grid Marker	10810	25160	130	233	1318	2796	212	45	45	46	8	17	100	100	0	0	0	0	0	0	0	0	120	935	100	0	0	Error	188	1273	158184	159	0	0	0
10	1	2	2J14	621 Sp14	7500	25460	50	79	78	17	21	49	49	49	9	18	83	67	0	0	0	0	0	0	0	0	12	104	100	0	0	Error	30	29	931	3.222	0	0	0
10	2	2	2N14	636 Sp12	7780	25450	90	52	59	20	33	52	52	199	2437	1224	0	0	0	0	0	0	0	0	0	0	52	420	100	0	0	Error	0	7	3059	-0.057	0	0	0
10	3	2	2J14	621 Sp14	8100	25450	50	78	78	20	25	49	49	49	13	26	67	50	0	0	0	0	0	0	0	0	12	104	100	0	0	Error	29	29	931	2.231	0	0	0
10	4	2	2N14	636 Sp12	8430	25490	90	92	715	2912	407	50	50	51	8	15	98	92	0	0	0	0	0	0	0	0	52	420	100	0	0	Error	42	665	37179	83	0	0	0
10	5	2	empty	empty	8680	25410	110	50	50	9	18	49	49	49	8	16	16	4	0	0	0	0	0	0	0	0	80	656	100	0	0	Error	1	1	4001	0.125	-75	0	0
10	6	2	empty	empty	8980	25410	110	48	49	11	22	47	47	48	8	16	18	5	0	0	0	0	0	0	0	0	80	656	100	0	0	Error	1	2	3947	0.125	-75	0	0
10	7	2	empty	empty	9280	25410	110	44	44	6	13	46	46	47	8	17	5	1	0	0	0	0	0	0	0	0	80	656	100	0	0	Error	-2	-2	3553	-0.375	-75	0	0
10	8	2	empty	empty	9580	25410	110	48	47	7	14	46	46	47	8	17	11	3	0	0	0	0	0	0	0	0	80	656	100	0	0	Error	2	1	3781	0	-75	0	0
10	9	2	empty	empty	9880	25410	110	45	45	7	15	45	45	45	7	15	13	4	0	0	0	0	0	0	0	0	80	656	100	0	0	Error	0	0	3619	0	-75	0	0
10	10	2	empty	empty	10180	25410	110	43	48	33	68	43	43	44	10	22	14	3	0	0	0	0	0	0	0	0	80	656	100	0	0	Error	0	5	3845	0.4	-75	0	0
10	11	2	empty	empty	10480	25410	110	47	52	16	30	45	45	48	13	27	19	15	0	0	0	0	0	0	0	0	80	656	100	0	0	Error	2	7	4121	0.308	-75	0	0
10	12	2	empty	empty	10780	25410	110	46	45	7	15	44	44	45	8	17	14	3	0	0	0	0	0	0	0	0	80	656	100	0	0	Error	2	1	3610	0	-75	0	0
10	1	3	2B6	407 Sp21	7500	25750	110	46	45	8	17	51	51	51	11	21	1	0	0	0	0	0	0	0	0	0	80	656	100	0	0	Error	-5	-6	3630	-0.545	0	0	0
10	2	3	2F6	431 Sp0	7800	25750	110	43	44	8	18	50	50	54	42	77	0	0	0	0	0	0	0	0	0	0	80	656	100	0	0	Error	-7	-6	3530	-0.238	0	0	0
10	3	3	2B6	407 Sp21	8100	25750	110	43	43	7	16	49	49	50	9	18	1	0	0	0	0	0	0	0	0	0	80	656	100	0	0	Error	-6	-6	3426	-0.778	0	0	0
10	4	3	2F6	431 Sp0	8400	25750	110	42	43	11	25	48	48	49	9	18	6	4	0	0	0	0	0	0	0	0	80	656	100	0	0	Error	-6	-5	3463	-0.667	0	0	0
10	5	3	2J6	456 Sp21	8700	25750	110	41	42	7	16	48	48	48	9	18	3	0	0	0	0	0	0	0	0	0	80	656	100	0	0	Error	-7	-6	3369	-0.667	0	0	0
10	6	3	2N6	484 Sp22	9000	25750	110	44	44	8	18	49	49	49	8	16	9	1	0	0	0	0	0	0	0	0	80	656	100	0	0	Error	-5	-5	3557	-0.625	0	0	0
10	7	3	2J6	456 Sp21	9300	25750	110	41	41	6	14	47	47	48	8	16	1	0	0	0	0	0	0	0	0	0	80	656	100	0	0	Error	-6	-6	3248	-0.875	0	0	0
10	8	3	2N6	484 Sp22	9590	25750	110	41	42	8	19	47	47	47	8	17	8	1	0	0	0	0	0	0	0	0	80	656	100	0	0	Error	-6	-5	3368	-0.625	0	0	0
10	9	3	2B14	591 Sp0	9890	25750	110	45	46	8	17	47	47	48	8	16	13	4	0	0	0	0	0	0	0	0	80	656	100	0	0	Error	-2	-1	3658	-0.25	0	0	0
10	10	3	2F14	0	10190	25750	110	46	47	10	21	45	45	46	8	17	21	9	0	0	0	0	0	0	0	0	80	656	100	0	0	Error	1	2	3778	0.125	0	0	0
10	11	3	2B14	591 Sp0	10490	25760	110	46	46	9	19	45	45	45	7	15	19	4	0	0	0	0	0	0	0	0	80	656	100	0	0	Error	1	1	3686	0.143	0	0	0
10	12	3	2F14	0	10790	25760	110	45	46	9	19	43	43	43	7	16	25	10	0	0	0	0	0	0	0	0	80	656	100	0	0	Error	2	3	3642	0.429	0	0	0
10	1	4	2J14	621 Sp14	7500	26060	110	46	51	18	35	51	51	51	12	23	14	10	0	0	0	0	0	0	0	0	80	656	100	0	0	Error	-5	0	4060	0	0	0	0
10	2	4	2N14	636 Sp12	7800	26070	90	86	131	277	211	49	49	49	9	18	98	90	0	0	0	0	0	0	0	0	52	420	100	0	0	Error	37	82	6828	9.111	0	0	0
10	3	4	2J14	621 Sp14	8100	26070	110	44	56	69	123	50	50	50	8	16	13	11	0	0	0	0	0	0	0	0	80	656	100	0	0	Error	-6	6	4488	0.75	0	0	0
10	4	4	2N14	636 Sp12	8410	26070	90	89	86	19	22	46	46	47	9	19	92	88	0	0	0	0	0	0	0	0	52	420	100	0	0	Error	43	40	4460	4.333	0	0	0
10	5	4	empty	empty	8680	26010	110	49	49	7	14	49	49	49	8	16	13	3	0	0	0	0	0	0	0	0	80	656	100	0	0	Error	0	0	3933	0	-75	0	0
10	6	4	empty	empty	8980	26010	110	46	47	9	19	48	48	48	8	16	13	4	0	0	0	0	0	0	0	0	80	656	100	0	0	Error	-2	-1	3733	-0.125	-75	0	0
10	7	4	empty	empty	9280	26010	110	48	48	8	16	47	47	48	8	16	18	3	0	0	0	0	0	0	0	0	80	656	100	0	0	Error	1	1	3861	0	-75	0	0
10	8	4	empty	empty	9580	26010	110	46	47	7	14	47	47	48	8	16	15	1	0	0	0	0	0	0	0	0	80	656	100	0	0	Error	-1	0	3746	-0.125	-75	0	0
10	9	4	empty	empty	9880	26010	110	46	47	7	14	47	47	49	12	24	5	0	0	0	0	0	0	0	0	0	80	656	100	0	0	Error	-1	0	3765	-0.167	-75	0	0
10	10	4	empty	empty	10180	26010	110	44	45	9	20	44	44	44	8	18	11	4	0	0	0	0	0	0	0	0	80	656	100	0	0	Error	0	1	3574	0.125	-75	0	0
10	11	4	empty	empty	10480	26010	110	41	42	7	16	43	43	43	7	16	16	1	0	0	0	0	0	0	0	0	80	656	100	0	0	Error	-2	-1	3376	-0.143	-75	0	0
10	12	4	empty	empty	10780	26010	110	43	43	7	16	42	42	43	8	18	13	1	0	0	0	0	0	0	0	0	80	656	100	0	0	Error	1	1	3407	0	-75	0	0
10	1	5	2B6	407 Sp21	7500	26350	110	40	41	14	34	47	47	48	12	25	3	1	0	0	0	0	0	0	0	0	80	656	100	0	0	Error	-7	-6	3305	-0.583	0	0	0
10	2	5	2F6	431 Sp0	7800	26350	110	40	40	7	17	48	48	48	9	18	0	0	0	0	0	0	0	0	0	0	80	656	100	0	0	Error	-8	-8	3215	-0.889	0	0	0
10	3	5	2B6	407 Sp21	8100	26350	110	40	40	7	17	48	48	49	9	18	1	0	0	0	0	0	0	0	0	0	80	656	100	0	0	Error	-8	-8	3236	-1	0	0	0
10	4	5	2F6	431 Sp0	8400	26350	110	47	47	9	19	50	50	51	9	17	10	3	0	0	0	0	0	0	0	0	80	656	100	0	0	Error	-3	-3	3766	-0.444	0	0	0
10	5	5	2J6	456 Sp21	8690	26350	110	41	42	8	19	49	49	50	9	18	4	0	0	0	0	0	0	0	0	0	80	656	100	0	0	Error	-8	-7	3366	-0.889	0	0	0
10	6	5	2N6	484 Sp22	8990	26350	110	43	44	9	20	48	48	49	10	20	5	0	0	0	0	0	0	0	0	0	80	656	100	0	0	Error	-5	-4	3489	-0.5	0	0	0
10	7	5	2J6	456 Sp21	9290	26350	110	41	42	8	19	47	47	47	9	19	4	1	0	0	0	0	0	0	0	0	80	656	100	0	0	Error	-6	-5	3326	-0.556	0	0	0
10	8	5	2N6	484 Sp22	9590	26360	110	43	43	8	18	46	46	47	8	17	8	3	0	0	0	0	0	0	0	0	80	656	100	0	0	Error	-3	-3	3457	-0.5	0	0	0
10	9	5	2B14	591 Sp0	9890	26360	110	42	43	10	23	46	46	46	8	17	13	8	0	0	0	0	0	0	0	0	80	656	100	0	0	Error	-4	-3	3478	-0.375	0	0	0
10	10	5	2F14	0	10190	26360	110	47	47	9	19	44	44	45	8	17	25	5	0	0	0	0	0	0	0	0	80	656	100	0	0	Error	3	3	3756	0.25	0	0	0
10	11	5	2B14	591 Sp0	10490	26360	110	41	62	168	270	41	41	42	12	28	11	5	0	0	0	0	0	0	0	0	80	656	100	0	0	Error	0	21	4992	1.667	0	0	0
10	12	5	2F14	0	10790	26360	110	40	41	8	19	39	39	39	8	20	16	6	0	0	0	0	0	0	0	0	80	656	100	0	0	Error	1	2	3281	0.25	0	0	0
10	1	6	2J14	621 Sp14	7510	26660	110	47	53	26	49	51	51	54	62	114	3	1	0	0	0	0	0	0	0	0	80	656	100	0	0	Error	-4	2	4266	-0.016	0	0	0
10	2	6	2N14	636 Sp12	7810	26670	80	68	89	110	123	49	49	50	11	22	69	46	0	0	0	0	0	0	0	0	52	340	100	0	0	Error	19	40	4616	3.545	0	0	0
10	3	6	2J14	621 Sp14	8100	26660	110	46	48	16	33	50	50	51	8	15	11	9	0	0	0	0	0	0	0	0	80	656	100	0	0	Error	-4	-2	3871	-0.375	0	0	0
10	4	6	2N14	636 Sp12	8400	26660	80	75	82	29	35	49	49	50	8	16	81	69	0	0	0	0	0	0	0	0	52	340	100	0	0	Error	26	33	4242	4	0	0	0
10	5	6	empty	empty	8680	26610	110	48	49	7	14	49	49	50	8	16	14	1	0	0	0	0	0	0	0	0	80	656	100	0	0	Error	-1	0	3902	-0.125	-75	0	0
10	6	6	empty	empty	8980	26610	110	50	51	7	13	49	49	49	8	16	20	3	0	0	0	0	0	0	0	0	80	656	100	0	0	Error	1	2	4046	0.25	-75	0	0
10	7	6	empty	empty	9280	26610	110	51	52	11	21	50	50	50	9	18	23	9	0	0	0	0	0	0	0	0	80	656	100	0	0	Error	1	2	4187	0.222	-75	0	0
10	8	6	empty	empty	9580	26610	110	47	48	9	18	48	48	48	8	16	18	4	0	0	0	0	0	0	0	0	80	656	100	0	0	Error	-1	0	3852	0	-75	0	0
10	9	6	empty	empty	9880	26610	110	45	46	8	17	44	44	45	8	17	16	5	0	0	0	0	0	0	0	0	80	656	100	0	0	Error	1	2	3640	0.125	-75	0	0
10	10	6	empty	empty	10180	26610	110	38	39	8	20	40	40	41	7	17	14	4	0	0	0	0	0	0	0	0	80	656	100	0	0	Error	-2	-1	3149	-0.286	-75	0	0
10	11	6	empty	empty	10480	26610	110	39	39	5	12	39	39	39	7	17	9	0	0	0	0	0	0	0	0	0	80	656	100	0	0	Error	0	0	3083	0	-75	0	0
10	12	6	empty	empty	10780	26610	110	38	38	6	15	38	38	43	25	58	0	0	0	0	0	0	0	0	0	0	80	656	100	0	0	Error	0	0	3075	-0.2	-75	0	0
10	1	7	2B6	407 Sp21	7490	26950	110	43	44	9	20	50	50	52	29	55	0	0	0	0	0	0	0	0	0	0	80	656	100	0	0	Error	-7	-6	3508	-0.276	0	0	0
10	2	7	2F6	431 Sp0	7790	26950	110	41	43	10	23	50	50	51	11	21	3	3	0	0	0	0	0	0	0	0	80	656	100	0	0	Error	-9	-7	3459	-0.727	0	0	0
10	3	7	2B6	407 Sp21	8090	26950	110	39	40	14	35	48	48	48	8	16	3	3	0	0	0	0	0	0	0	0	80	656	100	0	0	Error	-9	-8	3234	-1	0	0	0
10	4	7	2F6	431 Sp0	8390	26950	110	41	41	9	21	48	48	49	9	18	6	1	0	0	0	0	0	0	0	0	80	656	100	0	0	Error	-7	-7	3310	-0.889	0	0	0
10	5	7	2J6	456 Sp21	8690	26950	110	40	40	7	17	48	48	49	8	16	1	0	0	0	0	0	0	0	0	0	80	656	100	0	0	Error	-8	-8	3190	-1.125	0	0	0
10	6	7	2N6	484 Sp22	8990	26960	110	43	43	7	16	50	50	50	8	16	4	0	0	0	0	0	0	0	0	0	80	656	100	0	0	Error	-7	-7	3465	-0.875	0	0	0
10	7	7	2J6	456 Sp21	9290	26960	110	38	37	7	18	47	47	47	8	17	3	0	0	0	0	0	0	0	0	0	80	656	100	0	0	Error	-9	-10	2988	-1.25	0	0	0
10	8	7	2N6	484 Sp22	9590	26960	110	38	39	8	20	43	43	43	7	16	9	3	0	0	0	0	0	0	0	0	80	656	100	0	0	Error	-5	-4	3133	-0.571	0	0	0
10	9	7	2B14	591 Sp0	9890	26960	110	37	39	9	23	41	41	41	7	17	11	8	0	0	0	0	0	0	0	0	80	656	100	0	0	Error	-4	-2	3102	-0.286	0	0	0
10	10	7	2F14	0	10190	26960	110	41	45	17	37	42	42	42	9	21	18	10	0	0	0	0	0	0	0	0	80	656	100	0	0	Error	-1	3	3626	0.333	0	0	0
10	11	7	2B14	591 Sp0	10490	26960	110	35	43	37	86	41	41	46	28	60	5	3	0	0	0	0	0	0	0	0	80	656	100	0	0	Error	-6	2	3467	-0.107	0	0	0
10	12	7	2F14	0	10790	26960	110	40	45	18	40	40	40	40	7	17	24	16	0	0	0	0	0	0	0	0	80	656	100	0	0	Error	0	5	3600	0.714	0	0	0
10	1	8	1J14	235 Sp0	7490	27280	110	46	48	13	27	49	49	50	12	24	8	4	0	0	0	0	0	0	0	0	80	656	100	0	0	Error	-3	-1	3859	-0.167	0	0	0
10	2	8	1N14	258 Sp8	7790	27290	110	47	48	9	18	50	50	55	103	187	0	0	0	0	0	0	0	0	0	0	80	656	100	0	0	Error	-3	-2	3870	-0.068	0	0	0
10	3	8	1J14	235 Sp0	8090	27290	110	40	41	8	19	49	49	49	9	18	1	1	0	0	0	0	0	0	0	0	80	656	100	0	0	Error	-9	-8	3308	-0.889	0	0	0
10	4	8	1N14	258 Sp8	8390	27290	110	48	48	10	20	50	50	50	10	20	13	1	0	0	0	0	0	0	0	0	80	656	100	0	0	Error	-2	-2	3860	-0.2	0	0	0
10	5	8	1B22	287 Sp8	8700	27270	50	72	70	13	18	39	39	38	7	18	100	92	0	0	0	0	0	0	0	0	12	104	100	0	0	Error	33	31	842	4.571	0	0	0
10	6	8	1F22	325 Sp10	8980	27300	110	37	38	8	21	47	47	47	9	19	0	0	0	0	0	0	0	0	0	0	80	656	100	0	0	Error	-10	-9	3046	-1	0	0	0
10	7	8	1B22	287 Sp8	9270	27340	140	71	72	23	31	46	46	47	8	17	75	63	0	0	0	0	0	0	0	0	156	1085	100	0	0	Error	25	26	11288	3.125	0	0	0
10	8	8	1F22	325 Sp10	9590	27290	110	37	42	57	135	43	43	44	8	18	1	1	0	0	0	0	0	0	0	0	80	656	100	0	0	Error	-6	-1	3399	-0.25	0	0	0
10	9	8	1J22	355 Sp0	9890	27290	110	35	35	6	17	40	40	40	8	20	1	0	0	0	0	0	0	0	0	0	80	656	100	0	0	Error	-5	-5	2838	-0.625	0	0	0
10	10	8	1N22	380 Sp0	10210	27280	50	63	74	46	62	35	35	36	6	16	100	75	0	0	0	0	0	0	0	0	12	104	100	0	0	Error	28	39	884	6.333	0	0	0
10	11	8	1J22	355 Sp0	10490	27300	110	38	39	7	17	41	41	42	9	21	6	0	0	0	0	0	0	0	0	0	80	656	100	0	0	Error	-3	-2	3087	-0.333	0	0	0
10	12	8	1N22	380 Sp0	10790	27300	110	40	42	9	21	45	45	46	8	17	13	3	0	0	0	0	0	0	0	0	80	656	100	0	0	Error	-5	-3	3388	-0.5	0	0	0
10	1	9	1B6	15 Sp8	7510	27560	50	69	77	28	36	42	42	44	15	34	83	33	0	0	0	0	0	0	0	0	12	104	100	0	0	Error	27	35	920	2.2	0	0	0
10	2	9	1F6	34 Sp0	7810	27560	110	42	55	112	203	48	48	49	11	22	4	3	0	0	0	0	0	0	0	0	80	650	100	0	0	Error	-6	7	4418	0.545	0	0	0
10	3	9	1B6	15 Sp8	8110	27560	110	41	48	35	72	49	49	50	8	16	15	9	0	0	0	0	0	0	0	0	80	656	100	0	0	Error	-8	-1	3833	-0.25	0	0	0
10	4	9	1F6	34 Sp0	8410	27560	110	42	43	8	18	53	53	59	24	40	0	0	0	0	0	0	0	0	0	0	80	656	100	0	0	Error	-11	-10	3414	-0.667	0	0	0
10	5	9	1J6	53 Sp9	8710	27560	110	43	43	7	16	51	51	57	22	38	0	0	0	0	0	0	0	0	0	0	80	656	100	0	0	Error	-8	-8	3464	-0.636	0	0	0
10	6	9	1N6	75 Sp0	9010	27560	110	38	39	8	20	46	46	47	8	17	4	0	0	0	0	0	0	0	0	0	80	656	100	0	0	Error	-8	-7	3091	-1	0	0	0
10	7	9	1J6	53 Sp9	9310	27560	110	39	39	7	17	45	45	46	8	17	4	1	0	0	0	0	0	0	0	0	80	636	100	0	0	Error	-6	-6	3158	-0.875	0	0	0
10	8	9	1N6	75 Sp0	9610	27560	110	37	38	6	15	44	44	45	9	20	1	0	0	0	0	0	0	0	0	0	80	656	100	0	0	Error	-7	-6	3019	-0.778	0	0	0
10	9	9	1B14	173 Sp8	9910	27570	110	39	39	8	20	45	45	52	153	294	0	0	0	0	0	0	0	0	0	0	80	656	100	0	0	Error	-6	-6	3158	-0.085	0	0	0
10	10	9	1F14	200 Sp9	10210	27570	110	41	54	76	140	43	43	44	8	18	24	15	0	0	0	0	0	0	0	0	80	656	100	0	0	Error	-2	11	4289	1.25	0	0	0
10	11	9	1B14	173 Sp8	10510	27570	110	39	41	8	19	45	45	45	12	26	1	1	0	0	0	0	0	0	0	0	80	656	100	0	0	Error	-6	-4	3246	-0.333	0	0	0
10	12	9	1F14	200 Sp9	10810	27570	110	39	41	10	24	42	42	43	8	18	21	5	0	0	0	0	0	0	0	0	80	656	100	0	0	Error	-3	-1	3305	-0.25	0	0	0
10	1	10	1J14	235 Sp0	7510	27760	110	48	51	18	35	48	48	48	13	27	10	4	0	0	0	0	0	0	0	0	80	656	100	0	0	Error	0	3	4064	0.231	0	0	0
10	2	10	1N14	258 Sp8	7820	27770	90	74	77	19	24	55	55	65	28	43	29	8	0	0	0	0	0	0	0	0	52	420	100	0	0	Error	19	22	4013	0.429	0	0	0
10	3	10	1J14	235 Sp0	8100	27830	110	44	44	8	18	49	49	52	16	30	0	0	0	0	0	0	0	0	0	0	80	656	100	0	0	Error	-5	-5	3530	-0.5	0	0	0
10	4	10	1N14	258 Sp8	8400	27830	110	44	45	11	24	49	49	50	10	20	8	5	0	0	0	0	0	0	0	0	80	656	100	0	0	Error	-5	-4	3627	-0.5	0	0	0
10	5	10	1B22	287 Sp8	8700	27870	50	94	90	12	13	40	40	40	7	17	100	100	0	0	0	0	0	0	0	0	12	104	100	0	0	Error	54	50	1082	7.143	0	0	0
10	6	10	1F22	325 Sp10	9000	27870	110	41	41	8	19	50	50	51	10	19	4	0	0	0	0	0	0	0	0	0	80	656	100	0	0	Error	-9	-9	3312	-1	0	0	0
10	7	10	1B22	287 Sp8	9300	27870	50	68	68	8	11	39	39	40	7	17	100	100	0	0	0	0	0	0	0	0	12	104	100	0	0	Error	29	29	819	4	0	0	0
10	8	10	1F22	325 Sp10	9600	27840	110	38	39	8	20	44	44	48	74	154	0	0	0	0	0	0	0	0	0	0	80	656	100	0	0	Error	-6	-5	3083	-0.122	0	0	0
10	9	10	1J22	355 Sp0	9900	27840	110	37	38	8	21	45	45	46	8	17	5	0	0	0	0	0	0	0	0	0	80	656	100	0	0	Error	-8	-7	3047	-1	0	0	0
10	10	10	1N22	380 Sp0	10200	27840	110	39	41	11	26	43	43	44	8	18	19	8	0	0	0	0	0	0	0	0	80	656	100	0	0	Error	-4	-2	3285	-0.375	0	0	0
10	11	10	1J22	355 Sp0	10500	27840	110	37	37	7	18	40	40	40	8	20	6	1	0	0	0	0	0	0	0	0	80	656	100	0	0	Error	-3	-3	2981	-0.375	0	0	0
10	12	10	1N22	380 Sp0	10800	27840	110	38	38	8	21	42	42	43	8	18	8	0	0	0	0	0	0	0	0	0	80	656	100	0	0	Error	-4	-4	3062	-0.625	0	0	0
10	1	11	1B6	15 Sp8	7490	28160	50	66	71	27	38	42	42	43	7	16	83	75	0	0	0	0	0	0	0	0	12	104	100	0	0	Error	24	29	850	4	0	0	0
10	2	11	1F6	34 Sp0	7800	28160	110	40	41	8	19	45	45	47	11	23	4	1	0	0	0	0	0	0	0	0	80	656	100	0	0	Error	-5	-4	3267	-0.545	0	0	0
10	3	11	1B6	15 Sp8	8110	28170	50	61	59	16	27	40	40	41	15	36	58	42	0	0	0	0	0	0	0	0	12	104	100	0	0	Error	21	19	712	1.2	0	0	0
10	4	11	1F6	34 Sp0	8400	28160	110	42	43	9	20	48	48	49	9	18	5	1	0	0	0	0	0	0	0	0	80	656	100	0	0	Error	-6	-5	3467	-0.667	0	0	0
10	5	11	1J6	53 Sp9	8700	28160	110	42	43	9	20	49	49	50	9	18	5	0	0	0	0	0	0	0	0	0	80	656	100	0	0	Error	-7	-6	3471	-0.778	0	0	0
10	6	11	1N6	75 Sp0	9000	28170	110	40	40	7	17	50	50	51	12	23	0	0	0	0	0	0	0	0	0	0	80	656	100	0	0	Error	-10	-10	3227	-0.917	0	0	0
10	7	11	1J6	53 Sp9	9300	28170	110	46	46	7	15	50	50	51	9	17	5	0	0	0	0	0	0	0	0	0	80	656	100	0	0	Error	-4	-4	3670	-0.556	0	0	0
10	8	11	1N6	75 Sp0	9600	28170	110	36	36	6	16	45	45	46	9	19	0	0	0	0	0	0	0	0	0	0	80	656	100	0	0	Error	-9	-9	2866	-1.111	0	0	0
10	9	11	1B14	173 Sp8	9900	28170	110	40	45	33	73	44	44	44	7	15	8	5	0	0	0	0	0	0	0	0	80	656	100	0	0	Error	-4	1	3605	0.143	0	0	0
10	10	11	1F14	200 Sp9	10200	28170	110	39	41	11	26	45	45	46	9	19	9	1	0	0	0	0	0	0	0	0	80	656	100	0	0	Error	-6	-4	3297	-0.556	0	0	0
10	11	11	1B14	173 Sp8	10500	28170	110	37	38	7	18	44	44	45	8	17	0	0	0	0	0	0	0	0	0	0	80	656	100	0	0	Error	-7	-6	3057	-0.875	0	0	0
10	12	11	1F14	200 Sp9	10800	28180	110	43	44	10	22	44	44	45	8	17	18	10	0	0	0	0	0	0	0	0	80	656	100	0	0	Error	-1	0	3523	-0.125	0	0	0
10	1	12	1J14	235 Sp0	7490	28470	110	50	49	9	18	49	49	49	11	22	15	1	0	0	0	0	0	0	0	0	80	656	100	0	0	Error	1	0	3936	0	0	0	0
10	2	12	1N14	258 Sp8	7790	28470	110	47	51	15	29	51	51	51	9	17	21	14	0	0	0	0	0	0	0	0	80	656	100	0	0	Error	-4	0	4044	0	0	0	0
10	3	12	1J14	235 Sp0	8090	28470	110	45	46	8	17	50	50	51	9	17	4	0	0	0	0	0	0	0	0	0	80	656	100	0	0	Error	-5	-4	3646	-0.556	0	0	0
10	4	12	1N14	258 Sp8	8390	28470	110	48	49	11	22	49	49	50	8	16	19	11	0	0	0	0	0	0	0	0	80	656	100	0	0	Error	-1	0	3918	-0.125	0	0	0
10	5	12	1B22	287 Sp8	8700	28490	50	83	88	17	19	43	43	43	7	16	100	100	0	0	0	0	0	0	0	0	12	104	100	0	0	Error	40	45	1052	6.429	0	0	0
10	6	12	1F22	325 Sp10	9000	28480	110	42	42	9	21	50	50	51	8	15	1	1	0	0	0	0	0	0	0	0	80	656	100	0	0	Error	-8	-8	3367	-1.125	0	0	0
10	7	12	1B22	287 Sp8	9300	28470	50	94	100	18	18	42	42	42	8	19	100	100	0	0	0	0	0	0	0	0	12	104	100	0	0	Error	52	58	1196	7.25	0	0	0
10	8	12	1F22	325 Sp10	9600	28480	110	40	41	8	19	50	50	50	9	18	4	0	0	0	0	0	0	0	0	0	80	656	100	0	0	Error	-10	-9	3315	-1	0	0	0
10	9	12	1J22	355 Sp0	9900	28480	110	39	41	14	34	48	48	48	9	18	3	1	0	0	0	0	0	0	0	0	80	656	100	0	0	Error	-9	-7	3273	-0.778	0	0	0
10	10	12	1N22	380 Sp0	10200	28480	110	42	44	10	22	48	48	49	11	22	5	1	0	0	0	0	0	0	0	0	80	656	100	0	0	Error	-6	-4	3486	-0.455	0	0	0
10	11	12	1J22	355 Sp0	10500	28480	110	37	37	7	18	46	46	47	9	19	0	0	0	0	0	0	0	0	0	0	80	656	100	0	0	Error	-9	-9	2984	-1.111	0	0	0
10	12	12	1N22	380 Sp0	10800	28490	110	41	49	43	87	48	48	49	10	20	8	4	0	0	0	0	0	0	0	0	80	656	100	0	0	Error	-7	1	3929	0	0	0	0
10	1	13	1B6	15 Sp8	7510	28780	50	73	71	20	28	47	47	54	34	62	42	0	0	0	0	0	0	0	0	0	12	104	100	0	0	Error	26	24	846	0.5	0	0	0
10	2	13	1F6	34 Sp0	7810	28780	110	45	46	9	19	51	51	51	9	17	9	0	0	0	0	0	0	0	0	0	80	656	100	0	0	Error	-6	-5	3648	-0.556	0	0	0
10	3	13	1B6	15 Sp8	8110	28780	110	47	50	15	30	50	50	51	9	17	19	10	0	0	0	0	0	0	0	0	80	656	100	0	0	Error	-3	0	3982	-0.111	0	0	0
10	4	13	1F6	34 Sp0	8410	28780	110	44	46	9	19	51	51	51	9	17	6	1	0	0	0	0	0	0	0	0	80	656	100	0	0	Error	-7	-5	3647	-0.556	0	0	0
10	5	13	1J6	53 Sp9	8710	28780	110	45	45	9	20	50	50	51	9	17	5	1	0	0	0	0	0	0	0	0	80	656	100	0	0	Error	-5	-5	3616	-0.667	0	0	0
10	6	13	1N6	75 Sp0	9010	28780	110	41	41	7	17	50	50	51	8	15	0	0	0	0	0	0	0	0	0	0	80	656	100	0	0	Error	-9	-9	3296	-1.25	0	0	0
10	7	13	1J6	53 Sp9	9310	28790	110	42	43	8	18	52	52	52	8	15	4	0	0	0	0	0	0	0	0	0	80	652	100	0	0	Error	-10	-9	3413	-1.125	0	0	0
10	8	13	1N6	75 Sp0	9610	28790	110	44	44	9	20	51	51	52	9	17	8	0	0	0	0	0	0	0	0	0	80	652	100	0	0	Error	-7	-7	3536	-0.889	0	0	0
10	9	13	1B14	173 Sp8	9910	28790	110	43	44	7	15	50	50	51	8	15	5	0	0	0	0	0	0	0	0	0	80	652	100	0	0	Error	-7	-6	3526	-0.875	0	0	0
10	10	13	1F14	200 Sp9	10210	28790	110	42	42	8	19	50	50	50	8	16	3	0	0	0	0	0	0	0	0	0	80	652	100	0	0	Error	-8	-8	3375	-1	0	0	0
10	11	13	1B14	173 Sp8	10510	28790	110	40	40	8	20	49	49	49	9	18	3	0	0	0	0	0	0	0	0	0	80	652	100	0	0	Error	-9	-9	3238	-1	0	0	0
10	12	13	1F14	200 Sp9	10810	28800	110	43	44	9	20	47	47	47	8	17	13	0	0	0	0	0	0	0	0	0	80	645	100	0	0	Error	-4	-3	3558	-0.375	0	0	0
10	1	14	2B22	Grid Marker	7490	29070	100	280	1586	3082	194	53	53	53	11	20	100	100	0	0	0	0	0	0	0	0	80	560	100	0	0	Error	227	1533	126866	139.364	0	0	0
10	2	14	2B22	Grid Marker	7790	29070	100	373	1480	2686	181	54	54	55	10	18	100	100	0	0	0	0	0	0	0	0	80	560	100	0	0	Error	319	1426	118419	142.5	0	0	0
10	3	14	empty	empty	8080	29010	100	51	50	7	14	50	50	51	9	17	8	0	0	0	0	0	0	0	0	0	80	560	100	0	0	Error	1	0	4032	-0.111	-75	0	0
10	4	14	empty	empty	8380	29010	100	52	52	8	15	51	51	52	9	17	16	3	0	0	0	0	0	0	0	0	80	560	100	0	0	Error	1	1	4182	0	-75	0	0
10	5	14	empty	empty	8680	29010	100	53	52	9	17	52	52	52	8	15	13	4	0	0	0	0	0	0	0	0	80	560	100	0	0	Error	1	0	4152	0	-75	0	0
10	6	14	empty	empty	8980	29010	100	52	53	9	16	51	51	52	8	15	19	8	0	0	0	0	0	0	0	0	80	560	100	0	0	Error	1	2	4216	0.125	-75	0	0
10	7	14	empty	empty	9280	29010	100	51	51	8	15	52	52	52	8	15	13	3	0	0	0	0	0	0	0	0	80	560	100	0	0	Error	-1	-1	4100	-0.125	-75	0	0
10	8	14	empty	empty	9580	29010	100	54	54	8	14	52	52	52	9	17	20	0	0	0	0	0	0	0	0	0	80	560	100	0	0	Error	2	2	4319	0.222	-75	0	0
10	9	14	empty	empty	9880	29010	100	52	51	7	13	51	51	52	8	15	13	0	0	0	0	0	0	0	0	0	80	560	100	0	0	Error	1	0	4114	-0.125	-75	0	0
10	10	14	empty	empty	10180	29010	100	53	54	9	16	51	51	52	9	17	21	5	0	0	0	0	0	0	0	0	80	560	100	0	0	Error	2	3	4336	0.222	-75	0	0
10	11	14	empty	empty	10480	29010	100	49	49	9	18	47	47	47	8	17	25	4	0	0	0	0	0	0	0	0	80	560	100	0	0	Error	2	2	3902	0.25	-75	0	0
10	12	14	empty	empty	10780	29010	100	44	43	7	16	45	45	49	20	40	0	0	0	0	0	0	0	0	0	0	80	556	100	0	0	Error	-1	-2	3469	-0.3	-75	0	0
11	1	1	empty	empty	11960	25170	100	45	45	7	15	46	46	47	9	19	9	0	0	0	0	0	0	0	0	0	80	560	100	0	0	Error	-1	-1	3602	-0.222	-75	0	0
11	2	1	empty	empty	12260	25170	100	44	45	7	15	45	45	46	9	19	13	0	0	0	0	0	0	0	0	0	80	560	100	0	0	Error	-1	0	3560	-0.111	-75	0	0
11	3	1	empty	empty	12560	25170	100	45	45	8	17	44	44	45	12	26	10	0	0	0	0	0	0	0	0	0	80	560	100	0	0	Error	1	1	3635	0	-75	0	0
11	4	1	empty	empty	12860	25170	100	42	42	7	16	43	43	44	11	25	6	0	0	0	0	0	0	0	0	0	80	560	100	0	0	Error	-1	-1	3399	-0.182	-75	0	0
11	5	1	empty	empty	13160	25170	100	43	42	7	16	45	45	50	20	40	0	0	0	0	0	0	0	0	0	0	80	560	100	0	0	Error	-2	-3	3395	-0.4	-75	0	0
11	6	1	empty	empty	13460	25170	100	40	41	7	17	39	39	40	6	15	28	10	0	0	0	0	0	0	0	0	80	560	100	0	0	Error	1	2	3273	0.167	-75	0	0
11	7	1	empty	empty	13760	25170	100	41	42	8	19	40	40	41	11	26	9	4	0	0	0	0	0	0	0	0	80	560	100	0	0	Error	1	2	3363	0.091	-75	0	0
11	8	1	empty	empty	14060	25170	100	37	37	6	16	39	39	41	28	68	0	0	0	0	0	0	0	0	0	0	80	560	100	0	0	Error	-2	-2	2995	-0.143	-75	0	0
11	9	1	empty	empty	14360	25170	100	43	115	626	544	42	42	44	25	56	4	4	0	0	0	0	0	0	0	0	80	560	100	0	0	Error	1	73	9207	2.84	-75	0	0
11	10	1	2C22	Grid Marker	14680	25210	140	114	1060	2807	264	43	43	45	11	24	96	87	0	0	0	0	0	0	0	0	156	1127	100	0	0	Error	71	1017	165401	92.273	0	0	0
11	11	1	2C22	Grid Marker	14990	25210	150	146	1386	3786	273	42	42	44	13	29	99	97	0	0	0	0	0	0	0	0	156	1237	100	0	0	Error	104	1344	216139	103.231	0	0	0
11	12	1	2C22	Grid Marker	15280	25230	140	150	1121	2714	242	41	41	42	17	40	99	84	0	0	0	0	0	0	0	0	156	1101	100	0	0	Error	109	1080	174868	63.471	0	0	0
11	1	2	2K14	628 Sp14	11990	25520	110	43	52	83	159	46	46	47	27	57	1	1	0	0	0	0	0	0	0	0	80	656	100	0	0	Error	-3	6	4127	0.185	0	0	0
11	2	2	2O14	0	12290	25530	50	72	76	13	17	46	46	49	37	75	33	0	0	0	0	0	0	0	0	0	12	104	100	0	0	Error	26	30	908	0.73	0	0	0
11	3	2	2K14	628 Sp14	12550	25510	110	39	40	8	20	45	45	45	8	17	5	3	0	0	0	0	0	0	0	0	80	656	100	0	0	Error	-6	-5	3213	-0.625	0	0	0
11	4	2	2O14	0	12810	25490	140	87	91	39	42	44	44	46	10	21	89	79	0	0	0	0	0	0	0	0	156	1127	100	0	0	Error	43	47	14125	4.5	0	0	0
11	5	2	empty	empty	13160	25470	110	43	44	7	15	44	44	46	14	30	5	0	0	0	0	0	0	0	0	0	80	656	100	0	0	Error	-1	0	3529	-0.143	-75	0	0
11	6	2	empty	empty	13460	25470	110	40	40	7	17	40	40	41	7	17	11	3	0	0	0	0	0	0	0	0	80	656	100	0	0	Error	0	0	3172	-0.143	-75	0	0
11	7	2	empty	empty	13760	25470	110	43	43	8	18	41	41	41	7	17	19	5	0	0	0	0	0	0	0	0	80	656	100	0	0	Error	2	2	3456	0.286	-75	0	0
11	8	2	empty	empty	14060	25470	110	39	40	6	15	42	42	43	16	37	0	0	0	0	0	0	0	0	0	0	80	656	100	0	0	Error	-3	-2	3219	-0.187	-75	0	0
11	9	2	empty	empty	14360	25470	110	42	44	10	22	42	42	44	14	31	8	4	0	0	0	0	0	0	0	0	80	656	100	0	0	Error	0	2	3509	0	-75	0	0
11	10	2	empty	empty	14660	25470	110	43	54	76	140	43	43	45	16	35	9	3	0	0	0	0	0	0	0	0	80	656	100	0	0	Error	0	11	4283	0.563	-75	0	0
11	11	2	empty	empty	14960	25470	110	40	40	7	17	41	41	41	8	19	8	0	0	0	0	0	0	0	0	0	80	656	100	0	0	Error	-1	-1	3166	-0.125	-75	0	0
11	12	2	empty	empty	15260	25470	110	39	39	6	15	40	40	40	7	17	9	1	0	0	0	0	0	0	0	0	80	651	100	0	0	Error	-1	-1	3112	-0.143	-75	0	0
11	1	3	2C6	418 Sp19	12050	25800	110	40	40	8	20	42	42	43	8	18	9	1	0	0	0	0	0	0	0	0	80	656	100	0	0	Error	-2	-2	3214	-0.375	0	0	0
11	2	3	2G6	443 Sp14	12470	25940	110	45	45	7	15	45	45	49	20	40	0	0	0	0	0	0	0	0	0	0	80	590	100	0	0	Error	0	0	3589	-0.2	0	0	0
11	3	3	2C6	418 Sp19	12620	25820	110	41	42	11	26	44	44	45	8	17	10	1	0	0	0	0	0	0	0	0	80	625	100	0	0	Error	-3	-2	3383	-0.375	0	0	0
11	4	3	2G6	443 Sp14	12890	25840	60	49	61	52	85	46	46	48	27	56	13	9	0	0	0	0	0	0	0	0	32	176	100	0	0	Error	3	15	1956	0.481	0	0	0
11	5	3	2K6	468 Sp8	13190	25810	110	44	45	10	22	47	47	50	17	34	4	0	0	0	0	0	0	0	0	0	80	656	100	0	0	Error	-3	-2	3567	-0.294	0	0	0
11	6	3	2O6	496Sp21	13490	25810	110	39	39	8	20	42	42	44	14	31	0	0	0	0	0	0	0	0	0	0	80	656	100	0	0	Error	-3	-3	3116	-0.357	0	0	0
11	7	3	2K6	468 Sp8	13790	25810	110	40	41	9	21	42	42	43	8	18	14	6	0	0	0	0	0	0	0	0	80	656	100	0	0	Error	-2	-1	3269	-0.25	0	0	0
11	8	3	2O6	496Sp21	14090	25770	80	47	107	266	248	41	41	42	9	21	48	27	0	0	0	0	0	0	0	0	52	340	100	0	0	Error	6	66	5587	7.222	0	0	0
11	9	3	2C14	598 Sp21	14380	25800	110	40	41	10	24	42	42	43	12	27	8	4	0	0	0	0	0	0	0	0	80	656	100	0	0	Error	-2	-1	3306	-0.167	0	0	0
11	10	3	2G14	613 Sp24	14680	25830	100	86	99	53	53	42	42	45	24	53	75	44	0	0	0	0	0	0	0	0	80	560	100	0	0	Error	44	57	7900	2.25	0	0	0
11	11	3	2C14	598 Sp21	14980	25830	110	41	45	18	40	42	42	44	29	65	4	3	0	0	0	0	0	0	0	0	80	656	100	0	0	Error	-1	3	3586	0.034	0	0	0
11	12	3	2G14	613 Sp24	15280	25840	90	89	889	5364	603	40	40	48	88	183	25	8	0	0	0	0	0	0	0	0	52	420	100	0	0	Error	49	849	46248	9.557	0	0	0
11	1	4	2K14	628 Sp14	11970	26100	110	40	53	33	62	47	47	64	44	68	16	4	0	0	0	0	0	0	0	0	80	656	100	0	0	Error	-7	6	4232	-0.25	0	0	0
11	2	4	2O14	0	12270	26100	110	41	42	12	28	44	44	44	7	15	9	6	0	0	0	0	0	0	0	0	80	656	100	0	0	Error	-3	-2	3398	-0.286	0	0	0
11	3	4	2K14	628 Sp14	12570	26100	110	40	42	16	38	44	44	44	8	18	5	3	0	0	0	0	0	0	0	0	80	621	100	0	0	Error	-4	-2	3320	-0.25	0	0	0
11	4	4	2O14	0	12870	26100	110	43	45	15	33	45	45	45	8	17	18	10	0	0	0	0	0	0	0	0	80	656	100	0	0	Error	-2	0	3604	0	0	0	0
11	5	4	empty	empty	13160	26070	110	45	45	8	17	44	44	45	7	15	19	8	0	0	0	0	0	0	0	0	80	656	100	0	0	Error	1	1	3615	0	-75	0	0
11	6	4	empty	empty	13460	26070	110	42	42	8	19	42	42	43	7	16	19	6	0	0	0	0	0	0	0	0	80	656	100	0	0	Error	0	0	3381	-0.143	-75	0	0
11	7	4	empty	empty	13760	26070	110	40	46	32	69	42	42	42	8	19	13	5	0	0	0	0	0	0	0	0	80	656	100	0	0	Error	-2	4	3692	0.5	-75	0	0
11	8	4	empty	empty	14060	26070	110	42	42	8	19	41	41	42	9	21	14	4	0	0	0	0	0	0	0	0	80	656	100	0	0	Error	1	1	3372	0	-75	0	0
11	9	4	empty	empty	14360	26070	110	42	44	16	36	41	41	43	15	34	6	1	0	0	0	0	0	0	0	0	80	656	100	0	0	Error	1	3	3489	0.067	-75	0	0
11	10	4	empty	empty	14660	26070	110	43	45	13	28	43	43	44	9	20	14	6	0	0	0	0	0	0	0	0	80	656	100	0	0	Error	0	2	3617	0.111	-75	0	0
11	11	4	empty	empty	14960	26070	110	40	41	7	17	43	43	44	10	22	5	0	0	0	0	0	0	0	0	0	80	656	100	0	0	Error	-3	-2	3277	-0.3	-75	0	0
11	12	4	empty	empty	15260	26070	110	42	42	8	19	41	41	45	60	133	0	0	0	0	0	0	0	0	0	0	80	656	100	0	0	Error	1	1	3322	-0.05	-75	0	0
11	1	5	2C6	418 Sp19	12010	26450	50	95	928	2866	308	41	41	41	10	24	83	83	0	0	0	0	0	0	0	0	12	104	100	0	0	Error	54	887	11131	88.7	0	0	0
11	2	5	2G6	443 Sp14	12280	26420	110	48	50	16	32	46	46	46	9	19	15	5	0	0	0	0	0	0	0	0	80	656	100	0	0	Error	2	4	3962	0.444	0	0	0
11	3	5	2C6	418 Sp19	12580	26420	110	39	39	7	17	45	45	45	8	17	4	1	0	0	0	0	0	0	0	0	80	656	100	0	0	Error	-6	-6	3122	-0.75	0	0	0
11	4	5	2G6	443 Sp14	12880	26420	110	49	56	47	83	46	46	46	8	17	21	8	0	0	0	0	0	0	0	0	80	656	100	0	0	Error	3	10	4477	1.25	0	0	0
11	5	5	2K6	468 Sp8	13180	26430	110	40	41	11	26	44	44	45	8	17	19	4	0	0	0	0	0	0	0	0	80	656	100	0	0	Error	-4	-3	3302	-0.5	0	0	0
11	6	5	2O6	496Sp21	13480	26430	110	40	49	37	75	42	42	43	9	20	18	8	0	0	0	0	0	0	0	0	80	656	100	0	0	Error	-2	7	3886	0.667	0	0	0
11	7	5	2K6	468 Sp8	13780	26430	110	39	42	12	28	42	42	43	8	18	15	4	0	0	0	0	0	0	0	0	80	656	100	0	0	Error	-3	0	3376	-0.125	0	0	0
11	8	5	2O6	496Sp21	14080	26430	110	42	43	12	27	43	43	44	9	20	16	4	0	0	0	0	0	0	0	0	80	656	100	0	0	Error	-1	0	3430	-0.111	0	0	0
11	9	5	2C14	598 Sp21	14380	26430	110	42	48	19	39	45	45	46	12	26	19	11	0	0	0	0	0	0	0	0	80	656	100	0	0	Error	-3	3	3821	0.167	0	0	0
11	10	5	2G14	613 Sp24	14670	26440	100	68	132	342	259	43	43	44	8	18	71	61	0	0	0	0	0	0	0	0	80	560	100	0	0	Error	25	89	10533	11	0	0	0
11	11	5	2C14	598 Sp21	14960	26430	60	44	62	97	156	41	41	43	20	46	16	6	0	0	0	0	0	0	0	0	32	176	100	0	0	Error	3	21	1997	0.95	0	0	0
11	12	5	2G14	613 Sp24	15280	26430	90	82	584	2331	399	39	39	40	11	27	88	77	0	0	0	0	0	0	0	0	52	420	100	0	0	Error	43	545	30356	49.455	0	0	0
11	1	6	2K14	628 Sp14	11990	26740	60	62	239	703	294	45	45	44	8	18	59	50	0	0	0	0	0	0	0	0	32	176	100	0	0	Error	17	194	7635	24.375	0	0	0
11	2	6	2O14	0	12280	26740	110	44	47	16	34	46	46	47	9	19	16	8	0	0	0	0	0	0	0	0	80	656	100	0	0	Error	-2	1	3765	0	0	0	0
11	3	6	2K14	628 Sp14	12580	26740	110	37	39	9	23	45	45	45	8	17	6	3	0	0	0	0	0	0	0	0	80	656	100	0	0	Error	-8	-6	3097	-0.75	0	0	0
11	4	6	2O14	0	12880	26740	110	42	46	14	30	45	45	46	8	17	15	11	0	0	0	0	0	0	0	0	80	656	100	0	0	Error	-3	1	3652	0	0	0	0
11	5	6	empty	empty	13160	26670	110	48	49	10	20	45	45	45	7	15	34	11	0	0	0	0	0	0	0	0	80	656	100	0	0	Error	3	4	3912	0.571	-75	0	0
11	6	6	empty	empty	13460	26670	110	45	45	7	15	44	44	45	8	17	13	4	0	0	0	0	0	0	0	0	80	656	100	0	0	Error	1	1	3576	0	-75	0	0
11	7	6	empty	empty	13760	26670	110	43	44	7	15	43	43	44	7	15	19	5	0	0	0	0	0	0	0	0	80	656	100	0	0	Error	0	1	3526	0	-75	0	0
11	8	6	empty	empty	14060	26670	110	44	45	9	20	44	44	46	17	36	4	1	0	0	0	0	0	0	0	0	80	656	100	0	0	Error	0	1	3561	-0.059	-75	0	0
11	9	6	empty	empty	14360	26670	110	46	47	8	17	45	45	45	9	20	19	4	0	0	0	0	0	0	0	0	80	656	100	0	0	Error	1	2	3771	0.222	-75	0	0
11	10	6	empty	empty	14660	26670	110	43	46	18	39	42	42	43	8	18	18	5	0	0	0	0	0	0	0	0	80	656	100	0	0	Error	1	4	3688	0.375	-75	0	0
11	11	6	empty	empty	14960	26670	110	41	42	8	19	42	42	44	19	43	0	0	0	0	0	0	0	0	0	0	80	656	100	0	0	Error	-1	0	3386	-0.105	-75	0	0
11	12	6	empty	empty	15250	26670	110	36	37	7	18	39	39	41	14	34	3	0	0	0	0	0	0	0	0	0	80	656	100	0	0	Error	-3	-2	2949	-0.286	-75	0	0
11	1	7	2C6	418 Sp19	11980	27020	60	69	194	397	204	39	39	41	9	21	78	66	0	0	0	0	0	0	0	0	32	176	100	0	0	Error	30	155	6215	17	0	0	0
11	2	7	2G6	443 Sp14	12280	27020	110	46	46	12	26	44	44	45	9	20	16	6	0	0	0	0	0	0	0	0	80	656	100	0	0	Error	2	2	3705	0.111	0	0	0
11	3	7	2C6	418 Sp19	12580	27020	110	39	41	11	26	44	44	45	9	20	9	6	0	0	0	0	0	0	0	0	80	656	100	0	0	Error	-5	-3	3261	-0.444	0	0	0
11	4	7	2G6	443 Sp14	12880	27020	110	44	126	719	570	48	48	49	10	20	11	3	0	0	0	0	0	0	0	0	80	656	100	0	0	Error	-4	78	10095	7.7	0	0	0
11	5	7	2K6	468 Sp8	13180	27020	110	41	42	10	23	49	49	55	25	45	1	0	0	0	0	0	0	0	0	0	80	656	100	0	0	Error	-8	-7	3371	-0.52	0	0	0
11	6	7	2O6	496Sp21	13480	27020	110	38	38	7	18	44	44	44	7	15	4	0	0	0	0	0	0	0	0	0	80	656	100	0	0	Error	-6	-6	3067	-0.857	0	0	0
11	7	7	2K6	468 Sp8	13780	27020	110	40	42	11	26	45	45	45	8	17	14	3	0	0	0	0	0	0	0	0	80	656	100	0	0	Error	-5	-3	3366	-0.375	0	0	0
11	8	7	2O6	496Sp21	14080	27030	110	40	40	7	17	44	44	45	10	22	3	0	0	0	0	0	0	0	0	0	80	656	100	0	0	Error	-4	-4	3201	-0.5	0	0	0
11	9	7	2C14	598 Sp21	14380	27030	110	40	42	10	23	43	43	44	9	20	13	6	0	0	0	0	0	0	0	0	80	656	100	0	0	Error	-3	-1	3368	-0.222	0	0	0
11	10	7	2G14	613 Sp24	14690	27020	130	61	80	63	78	37	37	39	15	38	62	45	0	0	0	0	0	0	0	0	120	940	100	0	0	Error	24	43	9553	2.733	0	0	0
11	11	7	2C14	598 Sp21	14990	27030	110	38	40	16	40	39	39	39	9	23	11	3	0	0	0	0	0	0	0	0	80	656	100	0	0	Error	-1	1	3208	0.111	0	0	0
11	12	7	2G14	613 Sp24	15280	27050	100	57	90	104	115	44	44	47	19	40	43	25	0	0	0	0	0	0	0	0	80	560	100	0	0	Error	13	46	7226	2.263	0	0	0
11	1	8	1K14	248 Sp0	11980	27310	110	41	48	32	66	45	45	46	9	19	18	9	0	0	0	0	0	0	0	0	80	656	100	0	0	Error	-4	3	3863	0.222	0	0	0
11	2	8	1O14	270 Sp0	12280	27310	110	39	40	7	17	44	44	44	8	18	3	3	0	0	0	0	0	0	0	0	80	656	100	0	0	Error	-5	-4	3186	-0.5	0	0	0
11	3	8	1K14	248 Sp0	12580	27320	110	39	39	6	15	45	45	45	9	20	1	0	0	0	0	0	0	0	0	0	80	656	100	0	0	Error	-6	-6	3098	-0.667	0	0	0
11	4	8	1O14	270 Sp0	12880	27320	110	38	39	8	20	43	43	44	8	18	5	1	0	0	0	0	0	0	0	0	80	652	100	0	0	Error	-5	-4	3114	-0.625	0	0	0
11	5	8	1C22	307 Sp10	13180	27320	70	76	89	45	50	45	45	45	8	17	94	75	0	0	0	0	0	0	0	0	32	236	100	0	0	Error	31	44	2861	5.5	0	0	0
11	6	8	1G22	340 Sp17	13480	27320	110	40	41	8	19	43	43	43	7	16	16	0	0	0	0	0	0	0	0	0	80	656	100	0	0	Error	-3	-2	3284	-0.286	0	0	0
11	7	8	1C22	307 Sp10	13780	27330	70	68	68	16	23	39	39	40	7	17	94	81	0	0	0	0	0	0	0	0	32	236	100	0	0	Error	29	29	2164	4	0	0	0
11	8	8	1G22	340 Sp17	14070	27320	110	39	41	10	24	40	40	41	19	46	4	1	0	0	0	0	0	0	0	0	80	656	100	0	0	Error	-1	1	3294	0	0	0	0
11	9	8	1K22	366 Sp14	14370	27320	110	38	40	10	25	41	41	42	9	21	10	6	0	0	0	0	0	0	0	0	80	656	100	0	0	Error	-3	-1	3202	-0.222	0	0	0
11	10	8	1O22	391 Sp21	14670	27330	110	39	40	9	22	43	43	45	13	28	3	1	0	0	0	0	0	0	0	0	80	656	100	0	0	Error	-4	-3	3168	-0.385	0	0	0
11	11	8	1K22	366 Sp14	14970	27330	110	38	41	15	36	42	42	45	13	28	5	1	0	0	0	0	0	0	0	0	80	656	100	0	0	Error	-4	-1	3306	-0.308	0	0	0
11	12	8	1O22	391 Sp21	15270	27330	110	39	40	9	22	45	45	46	10	21	5	3	0	0	0	0	0	0	0	0	80	656	100	0	0	Error	-6	-5	3177	-0.6	0	0	0
11	1	9	1C6	24 Sp0	11970	27590	110	41	42	10	23	46	46	47	9	19	6	1	0	0	0	0	0	0	0	0	80	656	100	0	0	Error	-5	-4	3343	-0.556	0	0	0
11	2	9	1G6	44 Sp8	12270	27590	110	41	41	9	21	46	46	47	9	19	5	3	0	0	0	0	0	0	0	0	80	656	100	0	0	Error	-5	-5	3294	-0.667	0	0	0
11	3	9	1C6	24 Sp0	12570	27590	110	41	41	7	17	46	46	63	253	401	0	0	0	0	0	0	0	0	0	0	80	656	100	0	0	Error	-5	-5	3242	-0.087	0	0	0
11	4	9	1G6	44 Sp8	13020	27480	90	44	44	6	13	45	45	52	27	51	0	0	0	0	0	0	0	0	0	0	52	417	100	0	0	Error	-1	-1	2305	-0.296	0	0	0
11	5	9	1K6	62 Sp0	13170	27600	110	41	41	8	19	44	44	45	14	31	3	1	0	0	0	0	0	0	0	0	80	636	100	0	0	Error	-3	-3	3293	-0.286	0	0	0
11	6	9	1O6	85 Sp8	13470	27600	110	41	41	8	19	43	43	43	8	18	14	1	0	0	0	0	0	0	0	0	80	656	100	0	0	Error	-2	-2	3271	-0.25	0	0	0
11	7	9	1K6	62 Sp0	13770	27600	110	36	36	8	22	37	37	39	10	25	10	0	0	0	0	0	0	0	0	0	80	656	100	0	0	Error	-1	-1	2913	-0.3	0	0	0
11	8	9	1O6	85 Sp8	14070	27600	110	40	41	10	24	42	42	45	27	60	3	0	0	0	0	0	0	0	0	0	80	656	100	0	0	Error	-2	-1	3288	-0.148	0	0	0
11	9	9	1C14	185 Sp8	14370	27600	110	41	44	12	27	44	44	48	17	35	10	0	0	0	0	0	0	0	0	0	80	656	100	0	0	Error	-3	0	3486	-0.235	0	0	0
11	10	9	1G14	221 Sp0	14650	27630	60	82	1696	8780	517	39	39	40	9	22	81	69	0	0	0	0	0	0	0	0	32	176	100	0	0	Error	43	1657	54284	184	0	0	0
11	11	9	1C14	185 Sp8	14970	27610	110	40	43	13	30	44	44	45	9	20	19	8	0	0	0	0	0	0	0	0	80	656	100	0	0	Error	-4	-1	3472	-0.222	0	0	0
11	12	9	1G14	221 Sp0	15270	27610	110	39	39	8	20	45	45	49	42	85	0	0	0	0	0	0	0	0	0	0	80	656	100	0	0	Error	-6	-6	3132	-0.238	0	0	0
11	1	10	1K14	248 Sp0	11980	27920	110	40	43	18	41	50	50	50	11	22	5	1	0	0	0	0	0	0	0	0	80	656	100	0	0	Error	-10	-7	3478	-0.636	0	0	0
11	2	10	1O14	270 Sp0	12280	27920	110	39	43	18	41	47	47	48	10	20	5	4	0	0	0	0	0	0	0	0	80	656	100	0	0	Error	-8	-4	3409	-0.5	0	0	0
11	3	10	1K14	248 Sp0	12580	27920	110	37	37	7	18	44	44	45	8	17	1	1	0	0	0	0	0	0	0	0	80	656	100	0	0	Error	-7	-7	2988	-1	0	0	0
11	4	10	1O14	270 Sp0	12880	27920	110	36	36	9	25	41	41	42	10	23	4	3	0	0	0	0	0	0	0	0	80	656	100	0	0	Error	-5	-5	2843	-0.6	0	0	0
11	5	10	1C22	307 Sp10	13180	27930	70	80	131	165	125	41	41	43	14	32	94	69	0	0	0	0	0	0	0	0	32	236	100	0	0	Error	39	90	4203	6.286	0	0	0
11	6	10	1G22	340 Sp17	13480	27920	60	74	77	29	37	38	38	38	7	18	88	72	0	0	0	0	0	0	0	0	32	176	100	0	0	Error	36	39	2452	5.571	0	0	0
11	7	10	1C22	307 Sp10	13770	27940	80	60	64	34	53	43	43	43	9	20	63	46	0	0	0	0	0	0	0	0	52	340	100	0	0	Error	17	21	3352	2.333	0	0	0
11	8	10	1G22	340 Sp17	14080	27930	110	40	49	53	108	46	46	46	11	23	10	3	0	0	0	0	0	0	0	0	80	656	100	0	0	Error	-6	3	3957	0.273	0	0	0
11	9	10	1K22	366 Sp14	14390	27930	50	66	67	17	25	42	42	44	11	25	75	58	0	0	0	0	0	0	0	0	12	104	100	0	0	Error	24	25	802	2.091	0	0	0
11	10	10	1O22	391 Sp21	14670	27930	110	40	40	8	20	45	45	45	10	22	4	0	0	0	0	0	0	0	0	0	80	656	100	0	0	Error	-5	-5	3204	-0.5	0	0	0
11	11	10	1K22	366 Sp14	14970	27930	110	36	37	7	18	43	43	43	8	18	1	1	0	0	0	0	0	0	0	0	80	656	100	0	0	Error	-7	-6	2937	-0.75	0	0	0
11	12	10	1O22	391 Sp21	15270	27930	110	36	37	7	18	43	43	49	61	124	0	0	0	0	0	0	0	0	0	0	80	656	100	0	0	Error	-7	-6	2942	-0.197	0	0	0
11	1	11	1C6	24 Sp0	11990	28200	110	42	43	9	20	49	49	50	12	24	5	1	0	0	0	0	0	0	0	0	80	656	100	0	0	Error	-7	-6	3428	-0.583	0	0	0
11	2	11	1G6	44 Sp8	12290	28200	110	40	41	8	19	46	46	47	9	19	5	1	0	0	0	0	0	0	0	0	80	656	100	0	0	Error	-6	-5	3299	-0.667	0	0	0
11	3	11	1C6	24 Sp0	12590	28200	110	39	40	8	20	47	47	50	17	34	0	0	0	0	0	0	0	0	0	0	80	656	100	0	0	Error	-8	-7	3193	-0.588	0	0	0
11	4	11	1G6	44 Sp8	12890	28210	110	42	42	8	19	44	44	47	14	29	4	0	0	0	0	0	0	0	0	0	80	656	100	0	0	Error	-2	-2	3379	-0.357	0	0	0
11	5	11	1K6	62 Sp0	13190	28210	110	40	45	23	51	42	42	44	26	59	4	3	0	0	0	0	0	0	0	0	80	656	100	0	0	Error	-2	3	3560	0.038	0	0	0
11	6	11	1O6	85 Sp8	13490	28210	110	39	39	8	20	42	42	43	8	18	8	0	0	0	0	0	0	0	0	0	80	656	100	0	0	Error	-3	-3	3152	-0.5	0	0	0
11	7	11	1K6	62 Sp0	13790	28210	110	35	36	7	19	41	41	42	8	19	1	1	0	0	0	0	0	0	0	0	80	656	100	0	0	Error	-6	-5	2894	-0.75	0	0	0
11	8	11	1O6	85 Sp8	14090	28210	110	42	43	12	27	47	47	48	10	20	9	3	0	0	0	0	0	0	0	0	80	656	100	0	0	Error	-5	-4	3476	-0.5	0	0	0
11	9	11	1C14	185 Sp8	14390	28210	110	43	47	16	34	47	47	48	8	16	24	16	0	0	0	0	0	0	0	0	80	656	100	0	0	Error	-4	0	3781	-0.125	0	0	0
11	10	11	1G14	221 Sp0	14690	28210	110	40	40	9	22	44	44	46	9	19	10	3	0	0	0	0	0	0	0	0	80	656	100	0	0	Error	-4	-4	3226	-0.667	0	0	0
11	11	11	1C14	185 Sp8	14990	28220	60	57	58	20	34	40	40	40	7	17	69	56	0	0	0	0	0	0	0	0	32	176	100	0	0	Error	17	18	1852	2.571	0	0	0
11	12	11	1G14	221 Sp0	15280	28220	110	37	47	46	97	43	43	44	12	27	8	8	0	0	0	0	0	0	0	0	80	656	100	0	0	Error	-6	4	3744	0.25	0	0	0
11	1	12	1K14	248 Sp0	11990	28540	110	39	40	8	20	46	46	48	11	22	3	0	0	0	0	0	0	0	0	0	80	656	100	0	0	Error	-7	-6	3167	-0.727	0	0	0
11	2	12	1O14	270 Sp0	12290	28540	110	38	41	15	36	44	44	48	22	45	3	3	0	0	0	0	0	0	0	0	80	656	100	0	0	Error	-6	-3	3244	-0.318	0	0	0
11	3	12	1K14	248 Sp0	12590	28540	110	38	38	8	21	47	47	49	12	24	0	0	0	0	0	0	0	0	0	0	80	643	100	0	0	Error	-9	-9	3071	-0.917	0	0	0
11	4	12	1O14	270 Sp0	12890	28540	110	40	41	8	19	48	48	48	9	18	3	0	0	0	0	0	0	0	0	0	80	656	100	0	0	Error	-8	-7	3248	-0.778	0	0	0
11	5	12	1C22	307 Sp10	13180	28540	60	67	68	17	25	45	45	46	12	26	63	41	0	0	0	0	0	0	0	0	32	176	100	0	0	Error	22	23	2166	1.833	0	0	0
11	6	12	1G22	340 Sp17	13480	28540	110	39	41	10	24	45	45	45	8	17	14	1	0	0	0	0	0	0	0	0	80	656	100	0	0	Error	-6	-4	3252	-0.5	0	0	0
11	7	12	1C22	307 Sp10	13780	28540	70	63	63	13	20	44	44	45	8	17	78	59	0	0	0	0	0	0	0	0	32	236	100	0	0	Error	19	19	2004	2.25	0	0	0
11	8	12	1G22	340 Sp17	14110	28570	50	81	81	27	33	47	47	50	16	32	67	58	0	0	0	0	0	0	0	0	12	104	100	0	0	Error	34	34	973	1.938	0	0	0
11	9	12	1K22	366 Sp14	14380	28550	110	43	44	8	18	50	50	51	9	17	1	0	0	0	0	0	0	0	0	0	80	656	100	0	0	Error	-7	-6	3525	-0.778	0	0	0
11	10	12	1O22	391 Sp21	14680	28550	110	40	41	8	19	48	48	48	8	16	4	1	0	0	0	0	0	0	0	0	80	656	100	0	0	Error	-8	-7	3290	-0.875	0	0	0
11	11	12	1K22	366 Sp14	14980	28550	110	41	43	11	25	46	46	46	8	17	13	4	0	0	0	0	0	0	0	0	80	656	100	0	0	Error	-5	-3	3462	-0.375	0	0	0
11	12	12	1O22	391 Sp21	15280	28550	110	42	44	12	27	46	46	47	8	17	14	6	0	0	0	0	0	0	0	0	80	656	100	0	0	Error	-4	-2	3546	-0.375	0	0	0
11	1	13	1C6	24 Sp0	11970	28790	110	44	45	9	20	50	50	52	15	28	3	0	0	0	0	0	0	0	0	0	80	656	100	0	0	Error	-6	-5	3601	-0.467	0	0	0
11	2	13	1G6	44 Sp8	12270	28790	110	46	46	9	19	49	49	50	10	20	6	1	0	0	0	0	0	0	0	0	80	656	100	0	0	Error	-3	-3	3677	-0.4	0	0	0
11	3	13	1C6	24 Sp0	12570	28760	120	84	92	41	44	51	51	52	10	19	79	63	0	0	0	0	0	0	0	0	120	798	100	0	0	Error	33	41	10997	4	0	0	0
11	4	13	1G6	44 Sp8	12870	28790	110	46	47	11	23	51	51	52	8	15	14	5	0	0	0	0	0	0	0	0	80	656	100	0	0	Error	-5	-4	3735	-0.625	0	0	0
11	5	13	1K6	62 Sp0	13170	28790	110	43	43	9	20	48	48	49	9	18	8	1	0	0	0	0	0	0	0	0	80	656	100	0	0	Error	-5	-5	3438	-0.667	0	0	0
11	6	13	1O6	85 Sp8	13470	28790	110	39	41	10	24	46	46	46	9	19	5	1	0	0	0	0	0	0	0	0	80	656	100	0	0	Error	-7	-5	3299	-0.556	0	0	0
11	7	13	1K6	62 Sp0	13770	28790	110	38	38	8	21	44	44	45	10	22	4	1	0	0	0	0	0	0	0	0	80	656	100	0	0	Error	-6	-6	3072	-0.7	0	0	0
11	8	13	1O6	85 Sp8	14070	28800	110	42	51	60	117	47	47	51	61	119	3	1	0	0	0	0	0	0	0	0	80	656	100	0	0	Error	-5	4	4060	0	0	0	0
11	9	13	1C14	185 Sp8	14370	28830	50	90	100	63	63	41	41	43	8	18	83	83	0	0	0	0	0	0	0	0	12	104	100	0	0	Error	49	59	1198	7.125	0	0	0
11	10	13	1G14	221 Sp0	14670	28820	110	40	45	23	51	49	49	49	12	24	6	4	0	0	0	0	0	0	0	0	80	656	100	0	0	Error	-9	-4	3596	-0.333	0	0	0
11	11	13	1C14	185 Sp8	14980	28810	60	60	63	23	36	44	44	45	8	17	66	47	0	0	0	0	0	0	0	0	32	176	100	0	0	Error	16	19	2007	2.25	0	0	0
11	12	13	1G14	221 Sp0	15270	28810	110	43	48	35	72	48	48	49	11	22	9	4	0	0	0	0	0	0	0	0	80	656	100	0	0	Error	-5	0	3879	-0.091	0	0	0
11	1	14	2C22	Grid Marker	11980	29120	130	150	1297	3394	261	55	55	56	9	16	100	98	0	0	0	0	0	0	0	0	120	940	100	0	0	Error	95	1242	155691	137.889	0	0	0
11	2	14	2C22	Grid Marker	12280	29120	120	183	1225	2809	229	54	54	54	9	16	100	97	0	0	0	0	0	0	0	0	120	820	100	0	0	Error	129	1171	147004	130.111	0	0	0
11	3	14	empty	empty	12560	29070	100	50	51	9	17	51	51	52	9	17	16	1	0	0	0	0	0	0	0	0	80	560	100	0	0	Error	-1	0	4059	-0.111	-75	0	0
11	4	14	empty	empty	12860	29070	100	51	52	9	17	52	52	52	9	17	11	6	0	0	0	0	0	0	0	0	80	560	100	0	0	Error	-1	0	4183	0	-75	0	0
11	5	14	empty	empty	13160	29070	100	51	52	10	19	51	51	52	11	21	15	1	0	0	0	0	0	0	0	0	80	560	100	0	0	Error	0	1	4141	0	-75	0	0
11	6	14	empty	empty	13460	29070	100	51	50	9	18	49	49	49	8	16	19	6	0	0	0	0	0	0	0	0	80	560	100	0	0	Error	2	1	4009	0.125	-75	0	0
11	7	14	empty	empty	13760	29070	100	47	48	8	16	47	47	48	8	16	15	4	0	0	0	0	0	0	0	0	80	560	100	0	0	Error	0	1	3831	0	-75	0	0
11	8	14	empty	empty	14060	29070	100	47	48	7	14	47	47	51	89	174	0	0	0	0	0	0	0	0	0	0	80	560	100	0	0	Error	0	1	3818	-0.034	-75	0	0
11	9	14	empty	empty	14360	29070	100	50	50	10	20	49	49	49	8	16	24	6	0	0	0	0	0	0	0	0	80	560	100	0	0	Error	1	1	4034	0.125	-75	0	0
11	10	14	empty	empty	14660	29070	100	52	51	9	17	50	50	60	196	326	0	0	0	0	0	0	0	0	0	0	80	560	100	0	0	Error	2	1	4050	-0.046	-75	0	0
11	11	14	empty	empty	14960	29070	100	48	50	11	22	49	49	49	9	18	21	5	0	0	0	0	0	0	0	0	80	560	100	0	0	Error	-1	1	4019	0.111	-75	0	0
11	12	14	empty	empty	15260	29070	100	50	49	8	16	48	48	48	9	18	13	1	0	0	0	0	0	0	0	0	80	560	100	0	0	Error	2	1	3954	0.111	-75	0	0
12	1	1	empty	empty	16460	25150	120	38	44	47	106	38	38	43	24	55	4	2	0	0	0	0	0	0	0	0	120	820	100	0	0	Error	0	6	5257	0.042	-75	0	0
12	2	1	empty	empty	16760	25150	120	35	36	7	19	36	36	56	428	764	0	0	0	0	0	0	0	0	0	0	120	820	100	0	0	Error	-1	0	4266	-0.047	-75	0	0
12	3	1	empty	empty	17060	25150	120	36	36	6	16	36	36	39	22	56	0	0	0	0	0	0	0	0	0	0	120	820	100	0	0	Error	0	0	4331	-0.136	-75	0	0
12	4	1	empty	empty	17360	25150	120	35	36	10	27	39	39	45	33	73	0	0	0	0	0	0	0	0	0	0	120	820	100	0	0	Error	-4	-3	4260	-0.273	-75	0	0
12	5	1	empty	empty	17660	25150	120	36	38	11	28	39	39	53	177	333	0	0	0	0	0	0	0	0	0	0	120	820	100	0	0	Error	-3	-1	4612	-0.085	-75	0	0
12	6	1	empty	empty	17960	25150	120	38	80	163	203	38	38	51	70	137	17	6	0	0	0	0	0	0	0	0	120	820	100	0	0	Error	0	42	9618	0.414	-75	0	0
12	7	1	empty	empty	18260	25150	120	38	51	58	113	36	36	41	31	75	11	7	0	0	0	0	0	0	0	0	120	820	100	0	0	Error	2	15	6112	0.323	-75	0	0
12	8	1	empty	empty	18560	25150	120	35	38	27	71	36	36	41	35	85	2	1	0	0	0	0	0	0	0	0	120	820	100	0	0	Error	-1	2	4614	-0.086	-75	0	0
12	9	1	empty	empty	18860	25150	120	35	37	9	24	35	35	38	15	39	5	2	0	0	0	0	0	0	0	0	120	820	100	0	0	Error	0	2	4391	-0.067	-75	0	0
12	10	1	2D22	Grid Marker	19190	25220	180	92	1072	3625	338	36	36	40	32	80	71	46	0	0	0	0	0	0	0	0	256	1640	100	0	0	Error	56	1036	274414	32.25	0	0	0
12	11	1	2D22	Grid Marker	19490	25190	190	275	1720	3900	226	36	36	74	815	1101	30	22	0	0	0	0	0	0	0	0	256	1664	100	0	0	Error	239	1684	440222	2.02	0	0	0
12	12	1	2D22	Grid Marker	19780	25210	180	288	1527	3649	238	35	35	67	1154	1722	24	14	0	0	0	0	0	0	0	0	256	1639	100	0	0	Error	253	1492	390870	1.265	0	0	0
12	1	2	2L14	0	16480	25500	120	45	61	38	62	38	38	41	17	41	36	26	0	0	0	0	0	0	0	0	120	820	100	0	0	Error	7	23	7373	1.176	0	0	0
12	2	2	2P14	0	16790	25490	70	48	48	13	27	37	37	39	8	20	56	25	0	0	0	0	0	0	0	0	32	236	100	0	0	Error	11	11	1542	1.125	0	0	0
12	3	2	2L14	0	17090	25510	110	65	72	27	37	35	35	36	10	27	81	70	0	0	0	0	0	0	0	0	80	656	100	0	0	Error	30	37	5731	3.6	0	0	0
12	4	2	2P14	0	17390	25500	70	68	68	25	36	36	36	42	21	50	66	41	0	0	0	0	0	0	0	0	32	236	100	0	0	Error	32	32	2190	1.238	0	0	0
12	5	2	empty	empty	17660	25450	120	33	36	13	36	36	36	41	30	73	3	2	0	0	0	0	0	0	0	0	120	820	100	0	0	Error	-3	0	4343	-0.167	-75	0	0
12	6	2	empty	empty	17960	25450	120	41	50	32	64	40	40	50	46	92	8	3	0	0	0	0	0	0	0	0	120	820	100	0	0	Error	1	10	6007	0	-75	0	0
12	7	2	empty	empty	18260	25450	120	39	45	48	106	39	39	46	63	136	1	1	0	0	0	0	0	0	0	0	120	820	100	0	0	Error	0	6	5446	-0.016	-75	0	0
12	8	2	empty	empty	18560	25450	120	41	46	23	50	38	38	44	27	61	8	2	0	0	0	0	0	0	0	0	120	820	100	0	0	Error	3	8	5496	0.074	-75	0	0
12	9	2	empty	empty	18860	25450	120	42	52	34	65	38	38	42	32	76	15	3	0	0	0	0	0	0	0	0	120	820	100	0	0	Error	4	14	6205	0.313	-75	0	0
12	10	2	empty	empty	19160	25450	120	35	37	9	24	37	37	41	34	82	1	0	0	0	0	0	0	0	0	0	120	749	100	0	0	Error	-2	0	4451	-0.118	-75	0	0
12	11	2	empty	empty	19460	25450	120	35	38	12	31	35	35	54	376	696	0	0	0	0	0	0	0	0	0	0	120	793	100	0	0	Error	0	3	4504	-0.043	-75	0	0
12	12	2	empty	empty	19760	25450	120	34	35	7	20	35	35	37	16	43	3	0	0	0	0	0	0	0	0	0	120	763	100	0	0	Error	-1	0	4185	-0.125	-75	0	0
12	1	3	2D6	419 Sp19	16490	25800	100	57	60	26	43	38	38	41	16	39	54	29	0	0	0	0	0	0	0	0	80	560	100	0	0	Error	19	22	4783	1.188	0	0	0
12	2	3	2H6	444 Sp22	16790	25800	80	44	46	12	26	36	36	37	11	29	31	12	0	0	0	0	0	0	0	0	52	340	100	0	0	Error	8	10	2411	0.818	0	0	0
12	3	3	2D6	419 Sp19	17090	25800	90	78	84	38	45	35	35	38	18	47	87	58	0	0	0	0	0	0	0	0	52	420	100	0	0	Error	43	49	4377	2.556	0	0	0
12	4	3	2H6	444 Sp22	17380	25800	100	67	211	796	377	36	36	39	23	58	68	29	0	0	0	0	0	0	0	0	80	560	100	0	0	Error	31	175	16888	7.478	0	0	0
12	5	3	2L6	469 Sp0	17660	25780	210	48	59	34	57	38	38	52	377	725	0	0	0	0	0	0	0	0	0	0	316	2056	100	0	0	Error	10	21	18729	0.019	0	0	0
12	6	3	2P6	499 Sp8	17950	25860	160	48	249	2669	1071	41	41	66	483	731	1	1	0	0	0	0	0	0	0	0	208	1258	100	0	0	Error	7	208	51779	0.379	0	0	0
12	7	3	2L6	469 Sp0	18290	25840	120	69	97	140	144	42	42	69	428	620	2	1	0	0	0	0	0	0	0	0	120	772	100	0	0	Error	27	55	11672	0.065	0	0	0
12	8	3	2P6	499 Sp8	18560	25810	140	39	47	30	63	40	40	61	363	595	0	0	0	0	0	0	0	0	0	0	156	1075	100	0	0	Error	-1	7	7317	-0.039	0	0	0
12	9	3	2D14	599 Sp0	18920	25840	110	43	47	19	40	36	36	39	22	56	19	9	0	0	0	0	0	0	0	0	80	640	100	0	0	Error	7	11	3793	0.364	0	0	0
12	10	3	2H14	0	19180	25810	120	36	42	22	52	36	36	41	85	207	1	0	0	0	0	0	0	0	0	0	120	806	100	0	0	Error	0	6	5083	0.012	0	0	0
12	11	3	2D14	599 Sp0	19480	25810	120	36	39	16	41	34	34	36	13	36	10	5	0	0	0	0	0	0	0	0	120	806	100	0	0	Error	2	5	4629	0.231	0	0	0
12	12	3	2H14	0	19780	25840	70	45	70	78	111	33	33	35	8	22	53	41	0	0	0	0	0	0	0	0	32	236	100	0	0	Error	12	37	2236	4.375	0	0	0
12	1	4	2L14	0	16470	26100	150	54	75	99	132	36	36	40	27	67	42	18	0	0	0	0	0	0	0	0	156	1272	100	0	0	Error	18	39	11633	1.296	0	0	0
12	2	4	2P14	0	16770	26120	80	42	51	24	47	38	38	39	9	23	40	31	0	0	0	0	0	0	0	0	52	340	100	0	0	Error	4	13	2629	1.333	0	0	0
12	3	4	2L14	0	17080	26110	100	60	63	18	28	39	39	47	148	314	0	0	0	0	0	0	0	0	0	0	80	560	100	0	0	Error	21	24	5016	0.108	0	0	0
12	4	4	2P14	0	17370	26110	110	57	62	27	43	38	38	39	12	30	58	44	0	0	0	0	0	0	0	0	80	656	100	0	0	Error	19	24	4948	1.917	0	0	0
12	5	4	empty	empty	17660	26050	120	40	46	22	47	39	39	43	18	41	13	8	0	0	0	0	0	0	0	0	120	790	100	0	0	Error	1	7	5475	0.167	-75	0	0
12	6	4	empty	empty	17960	26050	120	38	39	10	25	40	40	46	25	54	3	1	0	0	0	0	0	0	0	0	120	699	100	0	0	Error	-2	-1	4646	-0.28	-75	0	0
12	7	4	empty	empty	18260	26050	120	39	46	26	56	42	42	52	52	100	3	3	0	0	0	0	0	0	0	0	120	772	100	0	0	Error	-3	4	5479	-0.115	-75	0	0
12	8	4	empty	empty	18560	26050	120	38	41	13	31	40	40	47	26	55	4	3	0	0	0	0	0	0	0	0	120	794	100	0	0	Error	-2	1	4919	-0.231	-75	0	0
12	9	4	empty	empty	18860	26050	120	37	38	7	18	38	38	44	26	59	1	0	0	0	0	0	0	0	0	0	120	796	100	0	0	Error	-1	0	4538	-0.231	-75	0	0
12	10	4	empty	empty	19160	26050	120	38	44	27	61	35	35	41	83	202	3	1	0	0	0	0	0	0	0	0	120	806	100	0	0	Error	3	9	5318	0.036	-75	0	0
12	11	4	empty	empty	19460	26050	120	34	36	15	41	33	33	36	23	63	6	3	0	0	0	0	0	0	0	0	120	806	100	0	0	Error	1	3	4370	0	-75	0	0
12	12	4	empty	empty	19760	26050	120	33	34	9	26	33	33	37	33	89	1	0	0	0	0	0	0	0	0	0	120	809	100	0	0	Error	0	1	4096	-0.091	-75	0	0
12	1	5	2D6	419 Sp19	16480	26430	120	48	54	38	70	40	40	50	129	258	2	1	0	0	0	0	0	0	0	0	120	820	100	0	0	Error	8	14	6432	0.031	0	0	0
12	2	5	2H6	444 Sp22	16730	26440	90	44	57	54	94	38	38	45	88	195	2	2	0	0	0	0	0	0	0	0	52	420	100	0	0	Error	6	19	2973	0.136	0	0	0
12	3	5	2D6	419 Sp19	17090	26400	110	66	68	21	30	39	39	58	323	556	0	0	0	0	0	0	0	0	0	0	80	656	100	0	0	Error	27	29	5433	0.031	0	0	0
12	4	5	2H6	444 Sp22	17390	26410	100	52	57	23	40	37	37	38	11	28	61	39	0	0	0	0	0	0	0	0	80	560	100	0	0	Error	15	20	4533	1.727	0	0	0
12	5	5	2L6	469 Sp0	17690	26390	100	54	58	17	29	39	39	40	8	20	71	46	0	0	0	0	0	0	0	0	80	560	100	0	0	Error	15	19	4606	2.25	0	0	0
12	6	5	2P6	499 Sp8	18000	26410	160	55	71	48	67	40	40	46	64	139	14	6	0	0	0	0	0	0	0	0	208	1292	100	0	0	Error	15	31	14807	0.391	0	0	0
12	7	5	2L6	469 Sp0	18240	26340	160	48	329	3633	1104	46	46	59	74	125	11	4	0	0	0	0	0	0	0	0	208	1354	100	0	0	Error	2	283	68490	3.649	0	0	0
12	8	5	2P6	499 Sp8	18580	26410	120	57	74	44	59	46	46	57	35	61	28	13	0	0	0	0	0	0	0	0	120	806	100	0	0	Error	11	28	8864	0.486	0	0	0
12	9	5	2D14	599 Sp0	18880	26410	120	45	93	225	241	40	40	50	52	104	9	6	0	0	0	0	0	0	0	0	120	806	100	0	0	Error	5	53	11169	0.827	0	0	0
12	10	5	2H14	0	19180	26410	120	37	43	22	51	37	37	42	72	171	3	1	0	0	0	0	0	0	0	0	120	806	100	0	0	Error	0	6	5153	0.014	0	0	0
12	11	5	2D14	599 Sp0	19480	26410	120	35	36	13	36	34	34	36	20	55	3	1	0	0	0	0	0	0	0	0	120	806	100	0	0	Error	1	2	4372	0	0	0	0
12	12	5	2H14	0	19780	26410	90	42	55	69	125	33	33	35	14	40	37	17	0	0	0	0	0	0	0	0	52	420	100	0	0	Error	9	22	2876	1.429	0	0	0
12	1	6	2L14	0	16490	26720	70	83	79	33	41	40	40	43	15	34	63	53	0	0	0	0	0	0	0	0	32	236	100	0	0	Error	43	39	2538	2.4	0	0	0
12	2	6	2P14	0	16780	26700	80	46	53	19	35	39	39	40	11	27	37	21	0	0	0	0	0	0	0	0	52	340	100	0	0	Error	7	14	2748	1.182	0	0	0
12	3	6	2L14	0	17100	26710	130	51	64	42	65	40	40	41	18	43	33	20	0	0	0	0	0	0	0	0	120	940	100	0	0	Error	11	24	7630	1.278	0	0	0
12	4	6	2P14	0	17370	26720	60	46	55	27	49	39	39	40	12	30	41	31	0	0	0	0	0	0	0	0	32	176	100	0	0	Error	7	16	1768	1.25	0	0	0
12	5	6	empty	empty	17660	26650	120	40	41	11	26	39	39	41	20	48	2	1	0	0	0	0	0	0	0	0	120	820	100	0	0	Error	1	2	4933	0	-75	0	0
12	6	6	empty	empty	17960	26650	120	40	41	9	21	40	40	43	16	37	6	1	0	0	0	0	0	0	0	0	120	785	100	0	0	Error	0	1	4916	-0.125	-75	0	0
12	7	6	empty	empty	18260	26650	120	42	43	9	20	43	43	49	33	67	1	0	0	0	0	0	0	0	0	0	120	820	100	0	0	Error	-1	0	5151	-0.182	-75	0	0
12	8	6	empty	empty	18560	26650	120	64	88	72	81	44	44	57	63	110	20	8	0	0	0	0	0	0	0	0	120	773	100	0	0	Error	20	44	10513	0.492	-75	0	0
12	9	6	empty	empty	18860	26650	120	41	57	55	96	39	39	48	31	64	16	7	0	0	0	0	0	0	0	0	120	806	100	0	0	Error	2	18	6787	0.29	-75	0	0
12	10	6	empty	empty	19160	26650	120	36	493	4701	953	37	37	38	14	36	9	7	0	0	0	0	0	0	0	0	120	806	100	0	0	Error	-1	456	59142	32.5	-75	0	0
12	11	6	empty	empty	19460	26650	120	35	37	10	27	34	34	35	11	31	11	3	0	0	0	0	0	0	0	0	120	806	100	0	0	Error	1	3	4396	0.182	-75	0	0
12	12	6	empty	empty	19760	26650	120	34	44	68	154	33	33	35	19	54	4	3	0	0	0	0	0	0	0	0	120	820	100	0	0	Error	1	11	5226	0.474	-75	0	0
12	1	7	2D6	419 Sp19	16480	27000	80	61	101	177	175	40	40	42	17	40	54	27	0	0	0	0	0	0	0	0	52	340	100	0	0	Error	21	61	5240	3.471	0	0	0
12	2	7	2H6	444 Sp22	16830	27000	60	43	45	12	26	38	38	42	35	83	3	0	0	0	0	0	0	0	0	0	32	176	100	0	0	Error	5	7	1426	0.086	0	0	0
12	3	7	2D6	419 Sp19	17080	27000	90	66	73	37	50	39	39	40	10	25	83	60	0	0	0	0	0	0	0	0	52	420	100	0	0	Error	27	34	3785	3.3	0	0	0
12	4	7	2H6	444 Sp22	17370	26990	110	51	53	29	54	38	38	39	8	20	56	39	0	0	0	0	0	0	0	0	80	656	100	0	0	Error	13	15	4266	1.75	0	0	0
12	5	7	2L6	469 Sp0	17690	27000	90	61	63	17	26	39	39	41	15	36	69	33	0	0	0	0	0	0	0	0	52	420	100	0	0	Error	22	24	3272	1.467	0	0	0
12	6	7	2P6	499 Sp8	17990	27010	80	48	49	11	22	38	38	43	46	106	2	0	0	0	0	0	0	0	0	0	52	340	100	0	0	Error	10	11	2559	0.13	0	0	0
12	7	7	2L6	469 Sp0	18250	27000	120	48	58	34	58	40	40	46	28	60	23	7	0	0	0	0	0	0	0	0	120	820	100	0	0	Error	8	18	6952	0.429	0	0	0
12	8	7	2P6	499 Sp8	18520	26880	150	44	53	24	45	41	41	61	86	140	1	0	0	0	0	0	0	0	0	0	156	1194	100	0	0	Error	3	12	8208	-0.093	0	0	0
12	9	7	2D14	599 Sp0	18890	27000	120	39	45	22	48	42	42	55	75	136	3	0	0	0	0	0	0	0	0	0	120	820	100	0	0	Error	-3	3	5410	-0.133	0	0	0
12	10	7	2H14	0	19190	26990	90	39	49	25	51	38	38	51	91	178	0	0	0	0	0	0	0	0	0	0	52	420	100	0	0	Error	1	11	2528	-0.022	0	0	0
12	11	7	2D14	599 Sp0	19460	26980	140	38	50	38	76	35	35	39	23	58	18	10	0	0	0	0	0	0	0	0	156	1140	100	0	0	Error	3	15	7860	0.478	0	0	0
12	12	7	2H14	0	19790	27030	60	39	52	28	53	33	33	34	6	17	47	34	0	0	0	0	0	0	0	0	32	176	100	0	0	Error	6	19	1667	3	0	0	0
12	1	8	1L14	249 Sp0	16470	27310	80	54	64	49	76	40	40	45	53	117	8	4	0	0	0	0	0	0	0	0	52	340	100	0	0	Error	14	24	3323	0.358	0	0	0
12	2	8	1P14	271 Sp0	16770	27300	120	39	42	14	33	40	40	57	392	687	0	0	0	0	0	0	0	0	0	0	120	820	100	0	0	Error	-1	2	4986	-0.038	0	0	0
12	3	8	1L14	249 Sp0	17080	27300	90	57	59	16	27	37	37	38	7	18	85	69	0	0	0	0	0	0	0	0	52	420	100	0	0	Error	20	22	3079	3	0	0	0
12	4	8	1P14	271 Sp0	17370	27300	130	47	51	32	62	38	38	38	9	23	48	24	0	0	0	0	0	0	0	0	120	940	100	0	0	Error	9	13	6179	1.444	0	0	0
12	5	8	1D22	311 Sp14	17680	27310	140	55	66	64	96	38	38	40	17	42	47	14	0	0	0	0	0	0	0	0	156	1140	100	0	0	Error	17	28	10345	1.529	0	0	0
12	6	8	1H22	341 Sp8	17960	27320	80	41	43	10	23	36	36	37	9	24	31	10	0	0	0	0	0	0	0	0	52	340	100	0	0	Error	5	7	2214	0.667	0	0	0
12	7	8	1D22	311 Sp14	18240	27290	170	54	91	160	175	39	39	47	72	153	18	10	0	0	0	0	0	0	0	0	208	1590	100	0	0	Error	15	52	18981	0.611	0	0	0
12	8	8	1H22	341 Sp8	18590	27240	120	58	75	50	66	43	43	68	298	438	0	0	0	0	0	0	0	0	0	0	120	820	100	0	0	Error	15	32	8962	0.023	0	0	0
12	9	8	1L22	367 Sp12	18920	27300	90	41	54	29	53	42	42	66	105	159	2	0	0	0	0	0	0	0	0	0	52	420	100	0	0	Error	-1	12	2796	-0.114	0	0	0
12	10	8	1P22	392 Sp21	19150	27310	120	36	56	112	200	39	39	57	91	159	4	2	0	0	0	0	0	0	0	0	120	806	100	0	0	Error	-3	17	6768	-0.011	0	0	0
12	11	8	1L22	367 Sp12	19470	27310	140	39	55	53	96	35	35	50	253	506	2	0	0	0	0	0	0	0	0	0	156	1140	100	0	0	Error	4	20	8622	0.02	0	0	0
12	12	8	1P22	392 Sp21	19770	27310	120	32	34	11	32	34	34	37	30	81	2	1	0	0	0	0	0	0	0	0	120	820	100	0	0	Error	-2	0	4096	-0.1	0	0	0
12	1	9	1D6	25 Sp0	16480	27610	110	48	57	35	61	41	41	44	15	34	33	14	0	0	0	0	0	0	0	0	80	656	100	0	0	Error	7	16	4583	0.867	0	0	0
12	2	9	1H6	46 Sp8	16780	27600	120	38	38	8	21	40	40	42	12	28	4	2	0	0	0	0	0	0	0	0	120	820	100	0	0	Error	-2	-2	4605	-0.333	0	0	0
12	3	9	1D6	25 Sp0	17080	27600	80	60	82	87	106	39	39	40	10	25	83	54	0	0	0	0	0	0	0	0	52	340	100	0	0	Error	21	43	4265	4.2	0	0	0
12	4	9	1H6	46 Sp8	17380	27610	120	38	38	8	21	39	39	40	13	32	4	0	0	0	0	0	0	0	0	0	120	820	100	0	0	Error	-1	-1	4618	-0.154	0	0	0
12	5	9	1L6	64 Sp0	17680	27620	110	57	66	69	104	38	38	40	17	42	53	14	0	0	0	0	0	0	0	0	80	656	100	0	0	Error	19	28	5293	1.529	0	0	0
12	6	9	1P6	86 Sp8	18000	27590	80	41	46	22	47	37	37	38	10	26	33	8	0	0	0	0	0	0	0	0	52	327	100	0	0	Error	4	9	2369	0.8	0	0	0
12	7	9	1L6	64 Sp0	18190	27610	150	38	40	10	25	38	38	41	15	36	7	3	0	0	0	0	0	0	0	0	156	1132	100	0	0	Error	0	2	6188	-0.067	0	0	0
12	8	9	1P6	86 Sp8	18460	27660	160	39	55	92	167	41	41	58	91	156	3	1	0	0	0	0	0	0	0	0	208	1374	100	0	0	Error	-2	14	11356	-0.033	0	0	0
12	9	9	1D14	186 Sp8	18890	27600	110	53	68	42	61	40	40	54	41	75	25	10	0	0	0	0	0	0	0	0	80	656	100	0	0	Error	13	28	5456	0.341	0	0	0
12	10	9	1H14	223 Sp0	19210	27570	160	43	65	114	175	38	38	52	124	238	2	2	0	0	0	0	0	0	0	0	208	1391	100	0	0	Error	5	27	13562	0.105	0	0	0
12	11	9	1D14	186 Sp8	19480	27610	140	40	57	54	94	35	35	49	141	287	4	1	0	0	0	0	0	0	0	0	156	1068	100	0	0	Error	5	22	8910	0.057	0	0	0
12	12	9	1H14	223 Sp0	19780	27610	120	32	38	39	102	34	34	38	48	126	2	1	0	0	0	0	0	0	0	0	120	820	100	0	0	Error	-2	4	4610	0	0	0	0
12	1	10	1L14	249 Sp0	16480	27900	110	52	58	28	48	43	43	44	12	27	41	23	0	0	0	0	0	0	0	0	80	656	100	0	0	Error	9	15	4661	1.167	0	0	0
12	2	10	1P14	271 Sp0	16760	27910	120	45	57	60	105	40	40	42	11	26	33	21	0	0	0	0	0	0	0	0	120	820	100	0	0	Error	5	17	6822	1.364	0	0	0
12	3	10	1L14	249 Sp0	17080	27920	100	57	58	15	25	39	39	42	14	33	59	20	0	0	0	0	0	0	0	0	80	560	100	0	0	Error	18	19	4615	1.143	0	0	0
12	4	10	1P14	271 Sp0	17380	27900	130	46	65	124	190	38	38	41	41	100	6	2	0	0	0	0	0	0	0	0	120	940	100	0	0	Error	8	27	7741	0.585	0	0	0
12	5	10	1D22	311 Sp14	17680	27900	120	58	69	54	78	39	39	43	39	90	14	6	0	0	0	0	0	0	0	0	120	820	100	0	0	Error	19	30	8276	0.667	0	0	0
12	6	10	1H22	341 Sp8	17970	27900	120	38	41	18	43	39	39	47	93	197	1	0	0	0	0	0	0	0	0	0	120	820	100	0	0	Error	-1	2	4868	-0.065	0	0	0
12	7	10	1D22	311 Sp14	18270	27900	130	51	143	526	367	37	37	41	73	178	8	6	0	0	0	0	0	0	0	0	120	940	100	0	0	Error	14	106	17219	1.397	0	0	0
12	8	10	1H22	341 Sp8	18560	27900	120	52	72	51	70	43	43	60	71	118	15	4	0	0	0	0	0	0	0	0	120	805	100	0	0	Error	9	29	8629	0.169	0	0	0
12	9	10	1L22	367 Sp12	18860	27900	120	38	44	31	70	39	39	53	77	145	2	1	0	0	0	0	0	0	0	0	120	820	100	0	0	Error	-1	5	5237	-0.117	0	0	0
12	10	10	1P22	392 Sp21	19140	27910	110	41	69	100	144	39	39	50	37	74	14	11	0	0	0	0	0	0	0	0	80	656	100	0	0	Error	2	30	5501	0.514	0	0	0
12	11	10	1L22	367 Sp12	19440	27880	170	45	73	99	135	37	37	54	127	235	7	1	0	0	0	0	0	0	0	0	208	1542	100	0	0	Error	8	36	15175	0.15	0	0	0
[truncated: 3,409 more rows]
