# Supplementary material for: Origins of glycan selectivity in streptococcal Siglec-like adhesins suggest mechanisms of receptor adaptation
Source: Nat Commun. 2022 May 18;13:2753. doi: 10.1038/s41467-022-30509-y (PMC9117288; doi:10.1038/s41467-022-30509-y)
Supplement: Supplementary file 8 — Source Data [file 41467_2022_30509_MOESM8_ESM.zip › source_data/supplementaryfig18a-GST-SK678ER_500nM-RptData.csv]

ATF	1
30	40
Type=GenePix Results 3
DateTime=2019/04/24 15:50:22
Settings=R:\Cummings Lab\Glycomics Center\Harvard_BIDMC\CFG\Investigators\Microarray data\3587 Iverson\3848_500nM_nCFG-717_041719_AM_488.gps
GalFile=R:\Cummings Lab\Glycomics Center\Harvard_BIDMC\CFG\Glycan Array Ver5.4\NCFGv5.4.gal
PixelSize=10
Wavelengths=532
ImageFiles=R:\Cummings Lab\Glycomics Center\Harvard_BIDMC\CFG\Investigators\Microarray data\3587 Iverson\3848_500nM_nCFG-717_041719_AM_488.tif 0
NormalizationMethod=None
NormalizationFactors=1
JpegImage=
StdDev=Type 1
RatioFormulations=W1/W2 (#1/#2)
FeatureType=Circular
Barcode=
BackgroundSubtraction=LocalFeature
ImageOrigin=0, 0
JpegOrigin=0, 0
Creator=GenePix Pro 7.2.29.002
Scanner=GenePix 4300
FocusPosition=0
Temperature=0
LinesAveraged=1
Comment=
PMTGain=450
ScanPower=70
LaserPower=2.18
Filters=Standard Blue
ScanRegion=0,1337,2186,5392
ScanArea=1
Supplier=
Block	Column	Row	Name	ID	X	Y	Dia.	F532 Median	F532 Mean	F532 SD	F532 CV	B532	B532 Median	B532 Mean	B532 SD	B532 CV	% > B532+1SD	% > B532+2SD	F532 % Sat.	Ratio of Medians (#1/#2)	Ratio of Means (#1/#2)	Median of Ratios (#1/#2)	Mean of Ratios (#1/#2)	Ratios SD (#1/#2)	Rgn Ratio (#1/#2)	Rgn R2 (#1/#2)	F Pixels	B Pixels	Circularity	Sum of Medians (#1/#2)	Sum of Means (#1/#2)	Log Ratio (#1/#2)	F532 Median - B532	F532 Mean - B532	F532 Total Intensity	SNR 532	Flags	Normalize	Autoflag
1	1	1	empty	empty	2660	16320	100	31	32	5	15	31	31	32	8	25	4	0	0	0	0	0	0	0	0	0	80	560	100	0	0	Error	0	1	2542	0	-75	0	0
1	2	1	empty	empty	2960	16320	100	30	30	6	20	32	32	32	6	18	6	1	0	0	0	0	0	0	0	0	80	560	100	0	0	Error	-2	-2	2438	-0.333	-75	0	0
1	3	1	empty	empty	3260	16320	100	30	31	4	12	31	31	32	8	25	4	1	0	0	0	0	0	0	0	0	80	560	100	0	0	Error	-1	0	2440	-0.125	-75	0	0
1	4	1	empty	empty	3560	16320	100	31	33	8	24	32	32	32	5	15	11	6	0	0	0	0	0	0	0	0	80	560	100	0	0	Error	-1	1	2620	0.2	-75	0	0
1	5	1	empty	empty	3860	16320	100	30	30	5	16	31	31	32	5	15	11	0	0	0	0	0	0	0	0	0	80	560	100	0	0	Error	-1	-1	2410	-0.4	-75	0	0
1	6	1	empty	empty	4160	16320	100	30	31	5	16	31	31	32	5	15	14	3	0	0	0	0	0	0	0	0	80	560	100	0	0	Error	-1	0	2476	-0.2	-75	0	0
1	7	1	empty	empty	4460	16320	100	32	32	6	18	32	32	33	12	36	1	0	0	0	0	0	0	0	0	0	80	560	100	0	0	Error	0	0	2549	-0.083	-75	0	0
1	8	1	empty	empty	4760	16320	100	31	32	6	18	31	31	32	5	15	23	5	0	0	0	0	0	0	0	0	80	560	100	0	0	Error	0	1	2522	0	-75	0	0
1	9	1	empty	empty	5060	16320	100	33	33	5	15	32	32	42	92	219	0	0	0	0	0	0	0	0	0	0	80	560	100	0	0	Error	1	1	2608	-0.098	-75	0	0
1	10	1	2A24	Grid Marker	5370	16340	110	4350	6444	6674	103	34	34	35	10	28	100	99	0	0	0	0	0	0	0	0	80	656	100	0	0	Error	4316	6410	515555	640.9	0	0	0
1	11	1	2A24	Grid Marker	5660	16330	110	4248	7111	8768	123	34	34	45	124	275	73	68	0	0	0	0	0	0	0	0	80	656	100	0	0	Error	4214	7077	568910	56.984	0	0	0
1	12	1	2A24	Grid Marker	5960	16340	110	4914	7770	8767	112	35	35	39	36	92	93	85	0	0	0	0	0	0	0	0	80	656	100	0	0	Error	4879	7735	621637	214.75	0	0	0
1	1	2	2I16	624 Sp14	2680	16640	40	45	49	15	30	35	35	35	7	20	67	25	0	0	0	0	0	0	0	0	12	68	100	0	0	Error	10	14	589	2	0	0	0
1	2	2	2M16	639 Sp21	2990	16650	60	36	36	5	13	32	32	33	7	21	22	0	0	0	0	0	0	0	0	0	32	176	100	0	0	Error	4	4	1140	0.429	0	0	0
1	3	2	2I16	624 Sp14	3290	16640	50	52	53	10	18	34	34	36	13	36	67	17	0	0	0	0	0	0	0	0	12	104	100	0	0	Error	18	19	634	1.308	0	0	0
1	4	2	2M16	639 Sp21	3570	16620	50	36	37	5	13	34	34	37	12	32	8	0	0	0	0	0	0	0	0	0	12	104	100	0	0	Error	2	3	448	0	0	0	0
1	5	2	empty	empty	3860	16620	100	32	32	5	15	31	31	32	7	21	10	3	0	0	0	0	0	0	0	0	80	560	100	0	0	Error	1	1	2573	0	-75	0	0
1	6	2	empty	empty	4160	16620	100	32	32	5	15	31	31	32	7	21	9	1	0	0	0	0	0	0	0	0	80	560	100	0	0	Error	1	1	2528	0	-75	0	0
1	7	2	empty	empty	4460	16620	100	32	32	5	15	32	32	33	12	36	1	0	0	0	0	0	0	0	0	0	80	560	100	0	0	Error	0	0	2589	-0.083	-75	0	0
1	8	2	empty	empty	4760	16620	100	33	33	6	18	32	32	34	40	117	0	0	0	0	0	0	0	0	0	0	80	560	100	0	0	Error	1	1	2645	-0.025	-75	0	0
1	9	2	empty	empty	5060	16620	100	34	35	8	22	32	32	32	5	15	28	9	0	0	0	0	0	0	0	0	80	560	100	0	0	Error	2	3	2776	0.6	-75	0	0
1	10	2	empty	empty	5360	16620	100	34	34	6	17	32	32	32	6	18	16	1	0	0	0	0	0	0	0	0	80	560	100	0	0	Error	2	2	2708	0.333	-75	0	0
1	11	2	empty	empty	5660	16620	100	34	34	5	14	33	33	33	5	15	20	1	0	0	0	0	0	0	0	0	80	560	100	0	0	Error	1	1	2688	0.2	-75	0	0
1	12	2	empty	empty	5960	16620	100	33	33	4	12	34	34	34	6	17	6	0	0	0	0	0	0	0	0	0	80	560	100	0	0	Error	-1	-1	2657	-0.167	-75	0	0
1	1	3	2A8	502 Sp10	2690	16960	40	57	57	11	19	33	33	34	5	14	100	75	0	0	0	0	0	0	0	0	12	68	100	0	0	Error	24	24	684	4.6	0	0	0
1	2	3	2.00E+08	525 Sp21	2970	16940	60	37	37	5	13	32	32	32	5	15	38	9	0	0	0	0	0	0	0	0	32	176	100	0	0	Error	5	5	1170	1	0	0	0
1	3	3	2A8	502 Sp10	3270	16940	100	35	37	10	27	33	33	37	83	224	0	0	0	0	0	0	0	0	0	0	80	560	100	0	0	Error	2	4	2939	0	0	0	0
1	4	3	2.00E+08	525 Sp21	3580	16940	50	40	40	5	12	34	34	34	6	17	42	8	0	0	0	0	0	0	0	0	12	104	100	0	0	Error	6	6	483	1	0	0	0
1	5	3	2I8	548 Sp10	3880	16930	100	34	36	8	22	33	33	34	18	52	3	1	0	0	0	0	0	0	0	0	80	560	100	0	0	Error	1	3	2866	0.111	0	0	0
1	6	3	2M8	571 Sp21	4180	16930	80	44	45	11	24	31	31	32	6	18	77	52	0	0	0	0	0	0	0	0	52	340	100	0	0	Error	13	14	2348	2.167	0	0	0
1	7	3	2I8	548 Sp10	4480	16930	100	35	35	6	17	32	32	33	8	24	21	1	0	0	0	0	0	0	0	0	80	560	100	0	0	Error	3	3	2836	0.25	0	0	0
1	8	3	2M8	571 Sp21	4780	16940	70	46	48	10	20	33	33	35	23	65	19	0	0	0	0	0	0	0	0	0	32	236	100	0	0	Error	13	15	1534	0.565	0	0	0
1	9	3	2A16	594 Sp25	5060	16930	100	48	66	79	119	32	32	37	107	289	6	5	0	0	0	0	0	0	0	0	80	560	100	0	0	Error	16	34	5278	0.271	0	0	0
1	10	3	2.00E+16	0	5360	16930	100	32	32	5	15	32	32	32	5	15	19	3	0	0	0	0	0	0	0	0	80	560	100	0	0	Error	0	0	2575	0	0	0	0
1	11	3	2A16	594 Sp25	5670	16930	100	43	47	17	36	32	32	32	5	15	81	50	0	0	0	0	0	0	0	0	80	560	100	0	0	Error	11	15	3722	3	0	0	0
1	12	3	2.00E+16	0	5980	16960	40	37	48	26	54	31	31	32	5	15	50	33	0	0	0	0	0	0	0	0	12	68	100	0	0	Error	6	17	579	3.2	0	0	0
1	1	4	2I16	624 Sp14	2670	17230	60	46	45	9	20	32	32	32	6	18	72	53	0	0	0	0	0	0	0	0	32	176	100	0	0	Error	14	13	1432	2.167	0	0	0
1	2	4	2M16	639 Sp21	2990	17230	60	36	37	10	27	32	32	33	6	18	31	19	0	0	0	0	0	0	0	0	32	176	100	0	0	Error	4	5	1171	0.667	0	0	0
1	3	4	2I16	624 Sp14	3250	17220	50	42	41	8	19	36	36	39	30	76	0	0	0	0	0	0	0	0	0	0	12	104	100	0	0	Error	6	5	490	0.067	0	0	0
1	4	4	2M16	639 Sp21	3570	17230	50	37	36	6	16	32	32	32	5	15	42	17	0	0	0	0	0	0	0	0	12	104	100	0	0	Error	5	4	426	0.8	0	0	0
1	5	4	empty	empty	3860	17220	100	30	31	5	16	32	32	33	11	33	1	0	0	0	0	0	0	0	0	0	80	560	100	0	0	Error	-2	-1	2455	-0.182	-75	0	0
1	6	4	empty	empty	4160	17220	100	31	32	7	21	31	31	32	5	15	15	6	0	0	0	0	0	0	0	0	80	560	100	0	0	Error	0	1	2598	0	-75	0	0
1	7	4	empty	empty	4460	17220	100	30	31	5	16	32	32	32	5	15	8	5	0	0	0	0	0	0	0	0	80	560	100	0	0	Error	-2	-1	2480	-0.2	-75	0	0
1	8	4	empty	empty	4760	17220	100	32	34	8	23	31	31	32	8	25	15	5	0	0	0	0	0	0	0	0	80	560	100	0	0	Error	1	3	2690	0.25	-75	0	0
1	9	4	empty	empty	5060	17220	100	32	32	4	12	32	32	35	43	122	0	0	0	0	0	0	0	0	0	0	80	560	100	0	0	Error	0	0	2586	-0.07	-75	0	0
1	10	4	empty	empty	5360	17220	100	32	32	5	15	32	32	32	5	15	13	6	0	0	0	0	0	0	0	0	80	560	100	0	0	Error	0	0	2573	0	-75	0	0
1	11	4	empty	empty	5660	17220	100	32	32	5	15	32	32	33	6	18	8	1	0	0	0	0	0	0	0	0	80	560	100	0	0	Error	0	0	2532	-0.167	-75	0	0
1	12	4	empty	empty	5960	17220	100	34	35	6	17	33	33	34	5	14	24	8	0	0	0	0	0	0	0	0	80	560	100	0	0	Error	1	2	2788	0.2	-75	0	0
1	1	5	2A8	502 Sp10	2680	17550	40	48	48	11	22	34	34	35	7	20	75	50	0	0	0	0	0	0	0	0	12	68	100	0	0	Error	14	14	573	1.857	0	0	0
1	2	5	2.00E+08	525 Sp21	2970	17540	40	36	35	6	17	33	33	34	8	23	8	0	0	0	0	0	0	0	0	0	12	68	100	0	0	Error	3	2	420	0.125	0	0	0
1	3	5	2A8	502 Sp10	3270	17530	100	33	35	8	22	32	32	32	6	18	31	14	0	0	0	0	0	0	0	0	80	560	100	0	0	Error	1	3	2825	0.5	0	0	0
1	4	5	2.00E+08	525 Sp21	3580	17520	60	37	37	7	18	32	32	32	6	18	38	16	0	0	0	0	0	0	0	0	32	176	100	0	0	Error	5	5	1198	0.833	0	0	0
1	5	5	2I8	548 Sp10	3880	17530	40	35	37	9	24	32	32	35	17	48	17	0	0	0	0	0	0	0	0	0	12	68	100	0	0	Error	3	5	446	0.118	0	0	0
1	6	5	2M8	571 Sp21	4180	17530	80	42	45	14	31	32	32	33	7	21	62	33	0	0	0	0	0	0	0	0	52	340	100	0	0	Error	10	13	2356	1.714	0	0	0
1	7	5	2I8	548 Sp10	4480	17550	50	45	44	10	22	32	32	32	5	15	67	67	0	0	0	0	0	0	0	0	12	104	100	0	0	Error	13	12	522	2.4	0	0	0
1	8	5	2M8	571 Sp21	4780	17530	70	43	42	12	28	33	33	33	5	15	59	50	0	0	0	0	0	0	0	0	32	236	100	0	0	Error	10	9	1348	1.8	0	0	0
1	9	5	2A16	594 Sp25	5070	17530	100	40	46	26	56	33	33	33	8	24	43	19	0	0	0	0	0	0	0	0	80	560	100	0	0	Error	7	13	3671	1.625	0	0	0
1	10	5	2.00E+16	0	5370	17530	100	35	35	6	17	32	32	33	5	15	30	10	0	0	0	0	0	0	0	0	80	560	100	0	0	Error	3	3	2799	0.4	0	0	0
1	11	5	2A16	594 Sp25	5670	17540	90	37	65	163	250	32	32	33	6	18	38	25	0	0	0	0	0	0	0	0	52	420	100	0	0	Error	5	33	3404	5.333	0	0	0
1	12	5	2.00E+16	0	5970	17540	60	32	33	8	24	33	33	33	5	15	16	13	0	0	0	0	0	0	0	0	32	176	100	0	0	Error	-1	0	1057	0	0	0	0
1	1	6	2I16	624 Sp14	2680	17840	100	38	39	9	23	32	32	33	11	33	29	6	0	0	0	0	0	0	0	0	80	560	100	0	0	Error	6	7	3133	0.545	0	0	0
1	2	6	2M16	639 Sp21	2980	17850	40	37	38	8	21	34	34	33	6	18	25	8	0	0	0	0	0	0	0	0	12	68	100	0	0	Error	3	4	461	0.833	0	0	0
1	3	6	2I16	624 Sp14	3280	17850	100	37	38	8	21	33	33	33	5	15	44	29	0	0	0	0	0	0	0	0	80	560	100	0	0	Error	4	5	3018	1	0	0	0
1	4	6	2M16	639 Sp21	3580	17850	60	41	42	9	21	31	31	32	7	21	66	28	0	0	0	0	0	0	0	0	32	176	100	0	0	Error	10	11	1337	1.429	0	0	0
1	5	6	empty	empty	3860	17820	100	30	30	5	16	31	31	32	5	15	13	3	0	0	0	0	0	0	0	0	80	560	100	0	0	Error	-1	-1	2428	-0.4	-75	0	0
1	6	6	empty	empty	4160	17820	100	30	30	5	16	31	31	31	5	16	9	0	0	0	0	0	0	0	0	0	80	560	100	0	0	Error	-1	-1	2417	-0.2	-75	0	0
1	7	6	empty	empty	4460	17820	100	32	32	5	15	31	31	32	5	15	18	4	0	0	0	0	0	0	0	0	80	560	100	0	0	Error	1	1	2575	0	-75	0	0
1	8	6	empty	empty	4760	17820	100	31	32	6	18	31	31	32	6	18	20	3	0	0	0	0	0	0	0	0	80	560	100	0	0	Error	0	1	2591	0	-75	0	0
1	9	6	empty	empty	5060	17820	100	32	32	5	15	33	33	33	6	18	8	1	0	0	0	0	0	0	0	0	80	560	100	0	0	Error	-1	-1	2562	-0.167	-75	0	0
1	10	6	empty	empty	5360	17820	100	34	33	5	15	32	32	32	5	15	24	5	0	0	0	0	0	0	0	0	80	560	100	0	0	Error	2	1	2672	0.2	-75	0	0
1	11	6	empty	empty	5660	17820	100	35	36	9	25	33	33	34	7	20	16	6	0	0	0	0	0	0	0	0	80	560	100	0	0	Error	2	3	2909	0.286	-75	0	0
1	12	6	empty	empty	5960	17820	100	35	35	6	17	35	35	35	6	17	15	5	0	0	0	0	0	0	0	0	80	560	100	0	0	Error	0	0	2829	0	-75	0	0
1	1	7	2A8	502 Sp10	2690	18150	40	38	42	11	26	32	32	32	6	18	50	42	0	0	0	0	0	0	0	0	12	68	100	0	0	Error	6	10	498	1.667	0	0	0
1	2	7	2.00E+08	525 Sp21	2990	18150	40	36	56	53	94	32	32	34	8	23	33	25	0	0	0	0	0	0	0	0	12	68	100	0	0	Error	4	24	672	2.75	0	0	0
1	3	7	2A8	502 Sp10	3280	18130	60	44	50	20	40	34	34	40	53	132	3	0	0	0	0	0	0	0	0	0	32	176	100	0	0	Error	10	16	1595	0.189	0	0	0
1	4	7	2.00E+08	525 Sp21	3560	18130	40	29	31	6	19	34	34	34	7	20	0	0	0	0	0	0	0	0	0	0	12	68	100	0	0	Error	-5	-3	375	-0.429	0	0	0
1	5	7	2I8	548 Sp10	3870	18130	100	31	32	5	15	31	31	31	7	22	8	3	0	0	0	0	0	0	0	0	80	560	100	0	0	Error	0	1	2535	0.143	0	0	0
1	6	7	2M8	571 Sp21	4180	18140	80	36	40	11	27	31	31	32	5	15	46	40	0	0	0	0	0	0	0	0	52	340	100	0	0	Error	5	9	2060	1.6	0	0	0
1	7	7	2I8	548 Sp10	4480	18140	40	40	42	9	21	31	31	31	5	16	67	42	0	0	0	0	0	0	0	0	12	68	100	0	0	Error	9	11	499	2.2	0	0	0
1	8	7	2M8	571 Sp21	4780	18130	60	38	39	8	20	32	32	33	5	15	50	22	0	0	0	0	0	0	0	0	32	176	100	0	0	Error	6	7	1233	1.2	0	0	0
1	9	7	2A16	594 Sp25	5080	18130	90	43	47	17	36	31	31	33	18	54	27	10	0	0	0	0	0	0	0	0	52	420	100	0	0	Error	12	16	2428	0.778	0	0	0
1	10	7	2.00E+16	0	5380	18130	100	35	36	7	19	32	32	33	5	15	36	11	0	0	0	0	0	0	0	0	80	560	100	0	0	Error	3	4	2855	0.6	0	0	0
1	11	7	2A16	594 Sp25	5680	18130	80	48	48	12	25	32	32	33	7	21	81	58	0	0	0	0	0	0	0	0	52	340	100	0	0	Error	16	16	2521	2.143	0	0	0
1	12	7	2.00E+16	0	5970	18130	100	36	38	12	31	34	34	37	44	118	1	0	0	0	0	0	0	0	0	0	80	560	100	0	0	Error	2	4	3077	0.023	0	0	0
1	1	8	1I16	238 Sp0	2690	18430	90	45	47	10	21	31	31	33	9	27	77	33	0	0	0	0	0	0	0	0	52	420	100	0	0	Error	14	16	2445	1.556	0	0	0
1	2	8	1M16	261 Sp0	2980	18420	60	43	41	8	19	31	31	33	6	18	69	47	0	0	0	0	0	0	0	0	32	176	100	0	0	Error	12	10	1318	1.333	0	0	0
1	3	8	1I16	238 Sp0	3270	18430	100	49	61	59	96	33	33	37	77	208	6	4	0	0	0	0	0	0	0	0	80	560	100	0	0	Error	16	28	4904	0.312	0	0	0
1	4	8	1M16	261 Sp0	3580	18440	50	57	56	13	23	34	34	36	12	33	75	42	0	0	0	0	0	0	0	0	12	104	100	0	0	Error	23	22	669	1.667	0	0	0
1	5	8	1A24	298 Sp0	3870	18440	90	37	37	10	27	31	31	31	5	16	52	23	0	0	0	0	0	0	0	0	52	420	100	0	0	Error	6	6	1948	1.2	0	0	0
1	6	8	1.00E+24	329 Sp10	4160	18430	50	35	35	7	20	30	30	31	6	19	17	17	0	0	0	0	0	0	0	0	12	104	100	0	0	Error	5	5	418	0.667	0	0	0
1	7	8	1A24	298 Sp0	4480	18420	90	37	51	76	149	31	31	32	18	56	12	4	0	0	0	0	0	0	0	0	52	420	100	0	0	Error	6	20	2640	1.056	0	0	0
1	8	8	1.00E+24	329 Sp10	4770	18440	50	34	35	6	17	30	30	30	5	16	33	17	0	0	0	0	0	0	0	0	12	104	100	0	0	Error	4	5	424	1	0	0	0
1	9	8	1I24	358 Sp0	5070	18420	80	35	35	6	17	31	31	32	10	31	21	0	0	0	0	0	0	0	0	0	52	340	100	0	0	Error	4	4	1838	0.3	0	0	0
1	10	8	1M24	383 Sp14	5370	18430	70	44	130	372	286	32	32	32	5	15	69	53	0	0	0	0	0	0	0	0	32	236	100	0	0	Error	12	98	4151	19.6	0	0	0
1	11	8	1I24	358 Sp0	5670	18430	70	35	46	46	100	31	31	32	8	25	25	13	0	0	0	0	0	0	0	0	32	236	100	0	0	Error	4	15	1468	1.75	0	0	0
1	12	8	1M24	383 Sp14	5970	18430	70	35	35	7	20	32	32	32	5	15	28	19	0	0	0	0	0	0	0	0	32	236	100	0	0	Error	3	3	1135	0.6	0	0	0
1	1	9	1A8	92 Sp0	2680	18710	50	45	46	14	30	31	31	34	20	58	33	0	0	0	0	0	0	0	0	0	12	104	100	0	0	Error	14	15	547	0.6	0	0	0
1	2	9	1.00E+08	108 Sp8	2970	18700	50	46	42	8	19	30	30	32	8	25	58	42	0	0	0	0	0	0	0	0	12	104	100	0	0	Error	16	12	508	1.25	0	0	0
1	3	9	1A8	92 Sp0	3280	18720	60	48	48	16	33	31	31	31	6	19	69	53	0	0	0	0	0	0	0	0	32	176	100	0	0	Error	17	17	1550	2.833	0	0	0
1	4	9	1.00E+08	108 Sp8	3570	18710	70	48	47	15	31	30	30	30	8	26	63	53	0	0	0	0	0	0	0	0	32	236	100	0	0	Error	18	17	1503	2.125	0	0	0
1	5	9	1I8	129 Sp0	3880	18750	50	41	44	13	29	29	29	31	7	22	58	42	0	0	0	0	0	0	0	0	12	104	100	0	0	Error	12	15	522	1.857	0	0	0
1	6	9	1M8	152 Sp14	4190	18740	70	60	250	838	335	31	31	33	8	24	69	66	0	0	0	0	0	0	0	0	32	236	100	0	0	Error	29	219	7988	27.125	0	0	0
1	7	9	1I8	129 Sp0	4470	18750	80	39	40	14	35	31	31	31	6	19	54	33	0	0	0	0	0	0	0	0	52	340	100	0	0	Error	8	9	2059	1.5	0	0	0
1	8	9	1M8	152 Sp14	4790	18750	50	60	58	13	22	29	29	31	6	19	83	83	0	0	0	0	0	0	0	0	12	104	100	0	0	Error	31	29	699	4.5	0	0	0
1	9	9	1A16	177 Sp8	5070	18730	70	43	43	17	39	29	29	30	5	16	63	59	0	0	0	0	0	0	0	0	32	236	100	0	0	Error	14	14	1390	2.6	0	0	0
1	10	9	1.00E+16	208 Sp0	5380	18730	100	34	36	10	27	32	32	58	463	798	0	0	0	0	0	0	0	0	0	0	80	560	100	0	0	Error	2	4	2847	-0.048	0	0	0
1	11	9	1A16	177 Sp8	5690	18740	50	45	44	6	13	29	29	31	7	22	92	67	0	0	0	0	0	0	0	0	12	104	100	0	0	Error	16	15	530	1.857	0	0	0
1	12	9	1.00E+16	208 Sp0	5980	18740	100	35	37	8	21	32	32	41	120	292	0	0	0	0	0	0	0	0	0	0	80	560	100	0	0	Error	3	5	2939	-0.033	0	0	0
1	1	10	1I16	238 Sp0	2690	19020	90	44	44	10	22	32	32	32	6	18	71	44	0	0	0	0	0	0	0	0	52	420	100	0	0	Error	12	12	2301	2	0	0	0
1	2	10	1M16	261 Sp0	2980	19020	80	35	35	8	22	32	32	33	8	24	19	6	0	0	0	0	0	0	0	0	52	340	100	0	0	Error	3	3	1811	0.25	0	0	0
1	3	10	1I16	238 Sp0	3280	19030	90	44	45	9	20	32	32	33	11	33	54	8	0	0	0	0	0	0	0	0	52	420	100	0	0	Error	12	13	2332	1.091	0	0	0
1	4	10	1M16	261 Sp0	3590	19030	70	42	41	7	17	31	31	31	6	19	75	41	0	0	0	0	0	0	0	0	32	236	100	0	0	Error	11	10	1327	1.667	0	0	0
1	5	10	1A24	298 Sp0	3870	19020	90	33	33	5	15	30	30	31	5	16	38	8	0	0	0	0	0	0	0	0	52	420	100	0	0	Error	3	3	1722	0.4	0	0	0
1	6	10	1.00E+24	329 Sp10	4170	19040	50	42	42	8	19	31	31	33	7	21	83	17	0	0	0	0	0	0	0	0	12	104	100	0	0	Error	11	11	502	1.286	0	0	0
1	7	10	1A24	298 Sp0	4480	19030	90	35	35	5	14	31	31	33	24	72	0	0	0	0	0	0	0	0	0	0	52	420	100	0	0	Error	4	4	1830	0.083	0	0	0
1	8	10	1.00E+24	329 Sp10	4770	19030	50	32	33	5	15	31	31	31	5	16	33	0	0	0	0	0	0	0	0	0	12	104	100	0	0	Error	1	2	391	0.4	0	0	0
1	9	10	1I24	358 Sp0	5060	19020	70	32	33	6	18	31	31	33	17	51	0	0	0	0	0	0	0	0	0	0	32	236	100	0	0	Error	1	2	1041	0	0	0	0
1	10	10	1M24	383 Sp14	5360	19020	70	36	37	9	24	32	32	32	5	15	44	22	0	0	0	0	0	0	0	0	32	236	100	0	0	Error	4	5	1168	1	0	0	0
1	11	10	1I24	358 Sp0	5670	19030	80	33	36	19	52	32	32	32	6	18	15	8	0	0	0	0	0	0	0	0	52	340	100	0	0	Error	1	4	1846	0.667	0	0	0
1	12	10	1M24	383 Sp14	5960	19030	60	38	39	11	28	31	31	31	5	16	56	31	0	0	0	0	0	0	0	0	32	176	100	0	0	Error	7	8	1263	1.6	0	0	0
1	1	11	1A8	92 Sp0	2680	19330	50	50	47	13	27	31	31	33	9	27	67	50	0	0	0	0	0	0	0	0	12	104	100	0	0	Error	19	16	564	1.556	0	0	0
1	2	11	1.00E+08	108 Sp8	2980	19330	70	43	42	12	28	29	29	30	10	33	56	31	0	0	0	0	0	0	0	0	32	236	100	0	0	Error	14	13	1339	1.2	0	0	0
1	3	11	1A8	92 Sp0	3280	19310	50	126	1070	2192	204	32	32	37	32	86	83	67	0	0	0	0	0	0	0	0	12	104	100	0	0	Error	94	1038	12836	32.281	0	0	0
1	4	11	1.00E+08	108 Sp8	3580	19330	60	45	134	361	269	29	29	30	5	16	78	72	0	0	0	0	0	0	0	0	32	176	100	0	0	Error	16	105	4298	20.8	0	0	0
1	5	11	1I8	129 Sp0	3880	19330	50	41	40	5	12	30	30	30	5	16	75	50	0	0	0	0	0	0	0	0	12	104	100	0	0	Error	11	10	485	2	0	0	0
1	6	11	1M8	152 Sp14	4170	19330	50	42	46	16	34	31	31	34	16	47	42	25	0	0	0	0	0	0	0	0	12	104	100	0	0	Error	11	15	555	0.75	0	0	0
1	7	11	1I8	129 Sp0	4470	19330	50	37	38	10	26	31	31	31	7	22	42	25	0	0	0	0	0	0	0	0	12	104	100	0	0	Error	6	7	460	1	0	0	0
1	8	11	1M8	152 Sp14	4790	19340	40	58	57	12	21	30	30	30	5	16	100	83	0	0	0	0	0	0	0	0	12	68	100	0	0	Error	28	27	684	5.4	0	0	0
1	9	11	1A16	177 Sp8	5090	19330	70	45	46	8	17	30	30	34	62	182	0	0	0	0	0	0	0	0	0	0	32	236	100	0	0	Error	15	16	1466	0.194	0	0	0
1	10	11	1.00E+16	208 Sp0	5380	19330	40	45	43	9	20	32	32	32	6	18	67	58	0	0	0	0	0	0	0	0	12	68	100	0	0	Error	13	11	515	1.833	0	0	0
1	11	11	1A16	177 Sp8	5670	19340	80	38	39	10	25	31	31	31	6	19	50	29	0	0	0	0	0	0	0	0	52	340	100	0	0	Error	7	8	2035	1.333	0	0	0
1	12	11	1.00E+16	208 Sp0	5990	19350	40	45	44	11	25	32	32	34	17	50	17	8	0	0	0	0	0	0	0	0	12	68	100	0	0	Error	13	12	524	0.588	0	0	0
1	1	12	1I16	238 Sp0	2680	19650	70	44	44	9	20	31	31	32	7	21	69	41	0	0	0	0	0	0	0	0	32	236	100	0	0	Error	13	13	1401	1.714	0	0	0
1	2	12	1M16	261 Sp0	2990	19640	90	39	41	13	31	31	31	37	71	191	0	0	0	0	0	0	0	0	0	0	52	420	100	0	0	Error	8	10	2122	0.056	0	0	0
1	3	12	1I16	238 Sp0	3270	19640	70	42	42	8	19	33	33	34	10	29	41	13	0	0	0	0	0	0	0	0	32	236	100	0	0	Error	9	9	1358	0.8	0	0	0
1	4	12	1M16	261 Sp0	3570	19650	60	43	45	15	33	31	31	32	6	18	59	50	0	0	0	0	0	0	0	0	32	176	100	0	0	Error	12	14	1437	2.167	0	0	0
1	5	12	1A24	298 Sp0	3890	19620	60	37	41	14	34	30	30	50	233	466	0	0	0	0	0	0	0	0	0	0	32	176	100	0	0	Error	7	11	1297	-0.039	0	0	0
1	6	12	1.00E+24	329 Sp10	4180	19630	50	42	42	11	26	32	32	33	7	21	50	33	0	0	0	0	0	0	0	0	12	104	100	0	0	Error	10	10	505	1.286	0	0	0
1	7	12	1A24	298 Sp0	4470	19620	80	36	39	14	35	32	32	34	24	70	8	4	0	0	0	0	0	0	0	0	52	340	100	0	0	Error	4	7	2044	0.208	0	0	0
1	8	12	1.00E+24	329 Sp10	4760	19630	40	42	44	10	22	31	31	31	6	19	67	42	0	0	0	0	0	0	0	0	12	68	100	0	0	Error	11	13	525	2.167	0	0	0
1	9	12	1I24	358 Sp0	5070	19640	70	39	39	6	15	32	32	32	5	15	69	28	0	0	0	0	0	0	0	0	32	236	100	0	0	Error	7	7	1261	1.4	0	0	0
1	10	12	1M24	383 Sp14	5380	19640	50	44	43	6	13	30	30	33	16	48	42	0	0	0	0	0	0	0	0	0	12	104	100	0	0	Error	14	13	521	0.625	0	0	0
1	11	12	1I24	358 Sp0	5660	19630	80	44	74	130	175	32	32	33	24	72	21	12	0	0	0	0	0	0	0	0	52	340	100	0	0	Error	12	42	3873	1.708	0	0	0
1	12	12	1M24	383 Sp14	5980	19630	70	47	45	9	20	29	29	30	6	20	84	69	0	0	0	0	0	0	0	0	32	236	100	0	0	Error	18	16	1445	2.5	0	0	0
1	1	13	1A8	92 Sp0	2680	19890	40	50	51	20	39	31	31	37	23	62	42	17	0	0	0	0	0	0	0	0	12	68	100	0	0	Error	19	20	615	0.609	0	0	0
1	2	13	1.00E+08	108 Sp8	2990	19910	50	50	49	8	16	31	31	33	12	36	75	17	0	0	0	0	0	0	0	0	12	104	100	0	0	Error	19	18	593	1.333	0	0	0
1	3	13	1A8	92 Sp0	3250	19910	60	43	47	19	40	31	31	43	133	309	0	0	0	0	0	0	0	0	0	0	32	176	100	0	0	Error	12	16	1508	0.03	0	0	0
1	4	13	1.00E+08	108 Sp8	3560	19910	50	47	48	10	20	32	32	33	8	24	67	50	0	0	0	0	0	0	0	0	12	104	100	0	0	Error	15	16	574	1.875	0	0	0
1	5	13	1I8	129 Sp0	3890	19940	40	47	47	8	17	31	31	31	6	19	83	67	0	0	0	0	0	0	0	0	12	68	100	0	0	Error	16	16	562	2.667	0	0	0
1	6	13	1M8	152 Sp14	4200	19950	70	57	62	23	37	32	32	33	8	24	81	75	0	0	0	0	0	0	0	0	32	236	100	0	0	Error	25	30	1971	3.625	0	0	0
1	7	13	1I8	129 Sp0	4480	19910	40	40	41	10	24	32	32	34	7	20	67	33	0	0	0	0	0	0	0	0	12	68	100	0	0	Error	8	9	487	1	0	0	0
1	8	13	1M8	152 Sp14	4790	19940	40	49	47	14	29	31	31	32	7	21	67	67	0	0	0	0	0	0	0	0	12	68	100	0	0	Error	18	16	569	2.143	0	0	0
1	9	13	1A16	177 Sp8	5080	19950	40	44	46	14	30	29	29	30	5	16	67	58	0	0	0	0	0	0	0	0	12	68	100	0	0	Error	15	17	552	3.2	0	0	0
1	10	13	1.00E+16	208 Sp0	5380	19960	50	40	38	6	15	33	33	33	5	15	58	8	0	0	0	0	0	0	0	0	12	104	100	0	0	Error	7	5	451	1	0	0	0
1	11	13	1A16	177 Sp8	5680	19920	60	46	64	91	142	31	31	32	8	25	69	44	0	0	0	0	0	0	0	0	32	176	100	0	0	Error	15	33	2062	4	0	0	0
1	12	13	1.00E+16	208 Sp0	5980	19950	40	48	52	15	28	31	31	31	6	19	83	67	0	0	0	0	0	0	0	0	12	68	100	0	0	Error	17	21	619	3.5	0	0	0
1	1	14	2A24	Grid Marker	2680	20230	210	125	595	1310	220	31	31	32	14	43	97	90	0	0	0	0	0	0	0	0	316	2306	100	0	0	Error	94	564	187898	40.214	0	0	0
1	2	14	2A24	Grid Marker	2970	20230	200	93	717	2096	292	32	32	33	10	30	91	81	0	0	0	0	0	0	0	0	316	2046	100	0	0	Error	61	685	226443	68.4	0	0	0
1	3	14	empty	empty	3260	20220	100	27	28	6	21	30	30	31	8	25	4	1	0	0	0	0	0	0	0	0	80	560	100	0	0	Error	-3	-2	2276	-0.375	-75	0	0
1	4	14	empty	empty	3560	20220	100	30	30	5	16	30	30	30	6	20	9	1	0	0	0	0	0	0	0	0	80	560	100	0	0	Error	0	0	2386	0	-75	0	0
1	5	14	empty	empty	3860	20220	100	30	30	6	20	30	30	30	5	16	15	5	0	0	0	0	0	0	0	0	80	560	100	0	0	Error	0	0	2407	0	-75	0	0
1	6	14	empty	empty	4160	20220	100	34	39	23	58	30	30	32	9	28	25	14	0	0	0	0	0	0	0	0	80	560	100	0	0	Error	4	9	3150	0.778	-75	0	0
1	7	14	empty	empty	4460	20220	100	30	30	5	16	30	30	30	5	16	15	3	0	0	0	0	0	0	0	0	80	560	100	0	0	Error	0	0	2418	0	-75	0	0
1	8	14	empty	empty	4760	20220	100	31	35	30	85	31	31	32	11	34	5	3	0	0	0	0	0	0	0	0	80	560	100	0	0	Error	0	4	2782	0.273	-75	0	0
1	9	14	empty	empty	5060	20220	100	31	31	5	16	31	31	31	5	16	15	3	0	0	0	0	0	0	0	0	80	560	100	0	0	Error	0	0	2467	0	-75	0	0
1	10	14	empty	empty	5360	20220	100	31	31	5	16	32	32	32	9	28	4	0	0	0	0	0	0	0	0	0	80	560	100	0	0	Error	-1	-1	2485	-0.111	-75	0	0
1	11	14	empty	empty	5660	20220	100	32	34	8	23	33	33	33	6	18	11	4	0	0	0	0	0	0	0	0	80	560	100	0	0	Error	-1	1	2683	0.167	-75	0	0
1	12	14	empty	empty	5960	20220	100	32	33	6	18	33	33	34	13	38	3	0	0	0	0	0	0	0	0	0	80	560	100	0	0	Error	-1	0	2616	-0.077	-75	0	0
2	1	1	empty	empty	7200	16300	100	30	32	7	21	32	32	33	5	15	15	6	0	0	0	0	0	0	0	0	80	560	100	0	0	Error	-2	0	2557	-0.2	-75	0	0
2	2	1	empty	empty	7500	16300	100	32	32	5	15	32	32	34	28	82	0	0	0	0	0	0	0	0	0	0	80	560	100	0	0	Error	0	0	2591	-0.071	-75	0	0
2	3	1	empty	empty	7800	16300	100	32	32	5	15	32	32	34	31	91	0	0	0	0	0	0	0	0	0	0	80	560	100	0	0	Error	0	0	2550	-0.065	-75	0	0
2	4	1	empty	empty	8100	16300	100	31	32	5	15	31	31	32	5	15	13	4	0	0	0	0	0	0	0	0	80	560	100	0	0	Error	0	1	2540	0	-75	0	0
2	5	1	empty	empty	8400	16300	100	32	32	5	15	31	31	34	35	102	0	0	0	0	0	0	0	0	0	0	80	560	100	0	0	Error	1	1	2576	-0.057	-75	0	0
2	6	1	empty	empty	8700	16300	100	30	31	5	16	32	32	32	6	18	6	1	0	0	0	0	0	0	0	0	80	560	100	0	0	Error	-2	-1	2456	-0.167	-75	0	0
2	7	1	empty	empty	9000	16300	100	32	32	5	15	31	31	32	5	15	19	5	0	0	0	0	0	0	0	0	80	560	100	0	0	Error	1	1	2579	0	-75	0	0
2	8	1	empty	empty	9300	16300	100	33	34	8	23	33	33	33	5	15	21	3	0	0	0	0	0	0	0	0	80	560	100	0	0	Error	0	1	2698	0.2	-75	0	0
2	9	1	empty	empty	9600	16300	100	34	35	9	25	33	33	33	5	15	25	11	0	0	0	0	0	0	0	0	80	560	100	0	0	Error	1	2	2795	0.4	-75	0	0
2	10	1	2B24	Grid Marker	9920	16320	100	1000	1852	2503	135	34	34	51	232	454	74	64	0	0	0	0	0	0	0	0	80	560	100	0	0	Error	966	1818	148146	7.763	0	0	0
2	11	1	2B24	Grid Marker	10230	16320	100	1068	2106	2648	125	34	34	48	197	410	76	65	0	0	0	0	0	0	0	0	80	560	100	0	0	Error	1034	2072	168510	10.447	0	0	0
2	12	1	2B24	Grid Marker	10530	16320	100	1079	1811	2167	119	33	33	33	6	18	99	99	0	0	0	0	0	0	0	0	80	560	100	0	0	Error	1046	1778	144868	296.333	0	0	0
2	1	2	2J16	625 Sp14	7250	16620	100	33	34	7	20	32	32	33	12	36	9	0	0	0	0	0	0	0	0	0	80	560	100	0	0	Error	1	2	2706	0.083	0	0	0
2	2	2	2N16	640 Sp21	7550	16620	40	35	35	7	20	33	33	34	5	14	33	17	0	0	0	0	0	0	0	0	12	68	100	0	0	Error	2	2	425	0.2	0	0	0
2	3	2	2J16	625 Sp14	7840	16630	100	33	33	6	18	31	31	32	5	15	25	9	0	0	0	0	0	0	0	0	80	560	100	0	0	Error	2	2	2649	0.2	0	0	0
2	4	2	2N16	640 Sp21	8130	16650	50	34	37	11	29	31	31	32	6	18	25	25	0	0	0	0	0	0	0	0	12	104	100	0	0	Error	3	6	447	0.833	0	0	0
2	5	2	empty	empty	8400	16600	100	31	32	7	21	31	31	31	5	16	19	5	0	0	0	0	0	0	0	0	80	560	100	0	0	Error	0	1	2568	0.2	-75	0	0
2	6	2	empty	empty	8700	16600	100	31	32	5	15	32	32	32	5	15	11	4	0	0	0	0	0	0	0	0	80	560	100	0	0	Error	-1	0	2522	0	-75	0	0
2	7	2	empty	empty	9000	16600	100	34	34	6	17	32	32	33	5	15	34	6	0	0	0	0	0	0	0	0	80	560	100	0	0	Error	2	2	2749	0.2	-75	0	0
2	8	2	empty	empty	9300	16600	100	33	34	5	14	33	33	34	11	32	3	0	0	0	0	0	0	0	0	0	80	560	100	0	0	Error	0	1	2682	0	-75	0	0
2	9	2	empty	empty	9600	16600	100	33	33	6	18	33	33	34	7	20	10	0	0	0	0	0	0	0	0	0	80	560	100	0	0	Error	0	0	2661	-0.143	-75	0	0
2	10	2	empty	empty	9900	16600	100	34	34	5	14	32	32	33	5	15	18	5	0	0	0	0	0	0	0	0	80	560	100	0	0	Error	2	2	2689	0.2	-75	0	0
2	11	2	empty	empty	10200	16600	100	34	34	6	17	33	33	33	6	18	18	4	0	0	0	0	0	0	0	0	80	560	100	0	0	Error	1	1	2732	0.167	-75	0	0
2	12	2	empty	empty	10500	16600	100	34	34	5	14	33	33	33	7	21	10	0	0	0	0	0	0	0	0	0	80	560	100	0	0	Error	1	1	2716	0.143	-75	0	0
2	1	3	2B8	503 Sp14	7210	16930	100	35	39	13	33	33	33	33	7	21	30	19	0	0	0	0	0	0	0	0	80	560	100	0	0	Error	2	6	3108	0.857	0	0	0
2	2	3	2F8	526 Sp14	7510	16930	50	39	41	9	21	30	30	31	7	22	58	25	0	0	0	0	0	0	0	0	12	104	100	0	0	Error	9	11	487	1.429	0	0	0
2	3	3	2B8	503 Sp14	7810	16930	100	33	37	12	32	31	31	33	19	57	16	1	0	0	0	0	0	0	0	0	80	560	100	0	0	Error	2	6	2937	0.211	0	0	0
2	4	3	2F8	526 Sp14	8120	16930	60	44	78	134	171	30	30	31	6	19	78	63	0	0	0	0	0	0	0	0	32	176	100	0	0	Error	14	48	2489	7.833	0	0	0
2	5	3	2J8	549 Sp0	8410	16920	100	32	37	18	48	32	32	32	6	18	26	14	0	0	0	0	0	0	0	0	80	560	100	0	0	Error	0	5	2981	0.833	0	0	0
2	6	3	2N8	572 Sp25	8710	16920	100	33	34	6	17	32	32	32	5	15	24	11	0	0	0	0	0	0	0	0	80	560	100	0	0	Error	1	2	2701	0.4	0	0	0
2	7	3	2J8	549 Sp0	8990	16900	100	43	163	512	314	32	32	33	8	24	54	44	0	0	0	0	0	0	0	0	80	560	100	0	0	Error	11	131	13008	16.25	0	0	0
2	8	3	2N8	572 Sp25	9300	16920	100	32	33	6	18	32	32	33	6	18	19	4	0	0	0	0	0	0	0	0	80	560	100	0	0	Error	0	1	2614	0	0	0	0
2	9	3	2B16	595 Sp14	9620	16940	50	50	45	12	26	32	32	34	16	47	58	0	0	0	0	0	0	0	0	0	12	104	100	0	0	Error	18	13	542	0.688	0	0	0
2	10	3	2F16	0	9920	16920	40	36	42	19	45	31	31	32	5	15	42	25	0	0	0	0	0	0	0	0	12	68	100	0	0	Error	5	11	504	2	0	0	0
2	11	3	2B16	595 Sp14	10220	16930	40	37	40	10	25	33	33	34	11	32	25	17	0	0	0	0	0	0	0	0	12	68	100	0	0	Error	4	7	479	0.545	0	0	0
2	12	3	2F16	0	10520	16900	50	36	51	34	66	32	32	32	5	15	42	33	0	0	0	0	0	0	0	0	12	104	100	0	0	Error	4	19	610	3.8	0	0	0
2	1	4	2J16	625 Sp14	7230	17220	100	32	32	6	18	33	33	40	99	247	0	0	0	0	0	0	0	0	0	0	80	560	100	0	0	Error	-1	-1	2576	-0.081	0	0	0
2	2	4	2N16	640 Sp21	7530	17220	40	33	32	5	15	33	33	42	57	135	0	0	0	0	0	0	0	0	0	0	12	68	100	0	0	Error	0	-1	386	-0.175	0	0	0
2	3	4	2J16	625 Sp14	7800	17220	90	30	34	13	38	32	32	32	6	18	19	15	0	0	0	0	0	0	0	0	52	420	100	0	0	Error	-2	2	1789	0.333	0	0	0
2	4	4	2N16	640 Sp21	8150	17220	40	36	37	7	18	31	31	32	7	21	42	8	0	0	0	0	0	0	0	0	12	68	100	0	0	Error	5	6	447	0.714	0	0	0
2	5	4	empty	empty	8400	17200	100	31	32	7	21	32	32	32	6	18	11	3	0	0	0	0	0	0	0	0	80	560	100	0	0	Error	-1	0	2524	0	-75	0	0
2	6	4	empty	empty	8700	17200	100	31	32	5	15	32	32	33	6	18	8	0	0	0	0	0	0	0	0	0	80	560	100	0	0	Error	-1	0	2526	-0.167	-75	0	0
2	7	4	empty	empty	9000	17200	100	33	33	5	15	33	33	35	18	51	0	0	0	0	0	0	0	0	0	0	80	560	100	0	0	Error	0	0	2670	-0.111	-75	0	0
2	8	4	empty	empty	9300	17200	100	31	32	6	18	33	33	34	6	17	11	4	0	0	0	0	0	0	0	0	80	560	100	0	0	Error	-2	-1	2561	-0.333	-75	0	0
2	9	4	empty	empty	9600	17200	100	32	33	5	15	33	33	33	6	18	11	1	0	0	0	0	0	0	0	0	80	560	100	0	0	Error	-1	0	2639	0	-75	0	0
2	10	4	empty	empty	9900	17200	100	34	33	6	18	33	33	33	6	18	14	1	0	0	0	0	0	0	0	0	80	560	100	0	0	Error	1	0	2669	0	-75	0	0
2	11	4	empty	empty	10200	17200	100	33	32	5	15	33	33	34	9	26	3	0	0	0	0	0	0	0	0	0	80	560	100	0	0	Error	0	-1	2576	-0.222	-75	0	0
2	12	4	empty	empty	10500	17200	100	33	33	6	18	34	34	35	12	34	3	0	0	0	0	0	0	0	0	0	80	560	100	0	0	Error	-1	-1	2641	-0.167	-75	0	0
2	1	5	2B8	503 Sp14	7230	17530	100	33	34	8	23	33	33	34	5	14	21	15	0	0	0	0	0	0	0	0	80	560	100	0	0	Error	0	1	2719	0	0	0	0
2	2	5	2F8	526 Sp14	7530	17530	100	34	36	10	27	32	32	32	6	18	35	20	0	0	0	0	0	0	0	0	80	560	100	0	0	Error	2	4	2912	0.667	0	0	0
2	3	5	2B8	503 Sp14	7820	17530	100	35	35	6	17	33	33	34	7	20	20	1	0	0	0	0	0	0	0	0	80	560	100	0	0	Error	2	2	2771	0.143	0	0	0
2	4	5	2F8	526 Sp14	8140	17540	40	43	45	9	20	31	31	33	9	27	58	25	0	0	0	0	0	0	0	0	12	68	100	0	0	Error	12	14	537	1.333	0	0	0
2	5	5	2J8	549 Sp0	8420	17510	40	44	43	11	25	31	31	34	18	52	33	0	0	0	0	0	0	0	0	0	12	68	100	0	0	Error	13	12	520	0.5	0	0	0
2	6	5	2N8	572 Sp25	8720	17530	100	32	33	6	18	33	33	33	6	18	19	6	0	0	0	0	0	0	0	0	80	560	100	0	0	Error	-1	0	2672	0	0	0	0
2	7	5	2J8	549 Sp0	9020	17530	100	33	34	7	20	33	33	34	6	17	19	8	0	0	0	0	0	0	0	0	80	560	100	0	0	Error	0	1	2721	0	0	0	0
2	8	5	2N8	572 Sp25	9320	17540	50	31	32	5	15	31	31	32	5	15	17	8	0	0	0	0	0	0	0	0	12	104	100	0	0	Error	0	1	388	0	0	0	0
2	9	5	2B16	595 Sp14	9630	17520	50	47	52	21	40	30	30	30	5	16	75	75	0	0	0	0	0	0	0	0	12	104	100	0	0	Error	17	22	627	4.4	0	0	0
2	10	5	2F16	0	9930	17530	100	33	35	7	20	34	34	34	8	23	19	3	0	0	0	0	0	0	0	0	80	560	100	0	0	Error	-1	1	2794	0.125	0	0	0
2	11	5	2B16	595 Sp14	10230	17540	40	45	45	9	20	30	30	31	6	19	83	67	0	0	0	0	0	0	0	0	12	68	100	0	0	Error	15	15	540	2.333	0	0	0
2	12	5	2F16	0	10520	17530	100	33	34	7	20	34	34	34	5	14	24	6	0	0	0	0	0	0	0	0	80	560	100	0	0	Error	-1	0	2754	0	0	0	0
2	1	6	2J16	625 Sp14	7240	17810	100	33	40	22	55	34	34	34	6	17	18	13	0	0	0	0	0	0	0	0	80	560	100	0	0	Error	-1	6	3180	1	0	0	0
2	2	6	2N16	640 Sp21	7540	17810	100	32	35	10	28	32	32	32	6	18	26	15	0	0	0	0	0	0	0	0	80	560	100	0	0	Error	0	3	2794	0.5	0	0	0
2	3	6	2J16	625 Sp14	7840	17810	100	32	38	18	47	32	32	32	5	15	26	19	0	0	0	0	0	0	0	0	80	560	100	0	0	Error	0	6	3056	1.2	0	0	0
2	4	6	2N16	640 Sp21	8140	17810	40	43	45	13	28	32	32	32	7	21	58	33	0	0	0	0	0	0	0	0	12	68	100	0	0	Error	11	13	542	1.857	0	0	0
2	5	6	empty	empty	8400	17800	100	33	33	5	15	33	33	34	7	20	9	4	0	0	0	0	0	0	0	0	80	560	100	0	0	Error	0	0	2639	-0.143	-75	0	0
2	6	6	empty	empty	8700	17800	100	33	35	13	37	33	33	34	6	17	15	4	0	0	0	0	0	0	0	0	80	560	100	0	0	Error	0	2	2779	0.167	-75	0	0
2	7	6	empty	empty	9000	17800	100	34	34	6	17	34	34	34	5	14	19	4	0	0	0	0	0	0	0	0	80	560	100	0	0	Error	0	0	2709	0	-75	0	0
2	8	6	empty	empty	9300	17800	100	35	35	6	17	34	34	34	6	17	20	4	0	0	0	0	0	0	0	0	80	560	100	0	0	Error	1	1	2822	0.167	-75	0	0
2	9	6	empty	empty	9600	17800	100	33	33	5	15	34	34	34	6	17	9	0	0	0	0	0	0	0	0	0	80	560	100	0	0	Error	-1	-1	2647	-0.167	-75	0	0
2	10	6	empty	empty	9900	17800	100	33	34	6	17	34	34	35	9	25	5	0	0	0	0	0	0	0	0	0	80	560	100	0	0	Error	-1	0	2707	-0.111	-75	0	0
2	11	6	empty	empty	10200	17800	100	33	33	6	18	33	33	34	6	17	15	1	0	0	0	0	0	0	0	0	80	560	100	0	0	Error	0	0	2650	-0.167	-75	0	0
2	12	6	empty	empty	10500	17800	100	33	33	5	15	34	34	36	27	75	0	0	0	0	0	0	0	0	0	0	80	560	100	0	0	Error	-1	-1	2662	-0.111	-75	0	0
2	1	7	2B8	503 Sp14	7230	18120	50	42	48	17	35	32	32	32	9	28	58	33	0	0	0	0	0	0	0	0	12	104	100	0	0	Error	10	16	576	1.778	0	0	0
2	2	7	2F8	526 Sp14	7530	18120	40	41	39	8	20	31	31	32	6	18	58	33	0	0	0	0	0	0	0	0	12	68	100	0	0	Error	10	8	462	1.167	0	0	0
2	3	7	2B8	503 Sp14	7830	18120	100	33	40	50	125	33	33	33	6	18	20	13	0	0	0	0	0	0	0	0	80	560	100	0	0	Error	0	7	3200	1.167	0	0	0
2	4	7	2F8	526 Sp14	8130	18120	40	42	42	11	26	32	32	33	8	24	50	25	0	0	0	0	0	0	0	0	12	68	100	0	0	Error	10	10	504	1.125	0	0	0
2	5	7	2J8	549 Sp0	8410	18110	90	33	36	9	25	32	32	33	6	18	27	15	0	0	0	0	0	0	0	0	52	420	100	0	0	Error	1	4	1857	0.5	0	0	0
2	6	7	2N8	572 Sp25	8720	18120	40	38	35	6	17	32	32	32	5	15	58	8	0	0	0	0	0	0	0	0	12	68	100	0	0	Error	6	3	424	0.6	0	0	0
2	7	7	2J8	549 Sp0	9030	18100	50	47	46	13	28	30	30	30	4	13	75	67	0	0	0	0	0	0	0	0	12	104	100	0	0	Error	17	16	556	4	0	0	0
2	8	7	2N8	572 Sp25	9320	18110	100	32	33	7	21	32	32	34	48	141	0	0	0	0	0	0	0	0	0	0	80	560	100	0	0	Error	0	1	2643	-0.021	0	0	0
2	9	7	2B16	595 Sp14	9620	18110	100	32	32	8	25	32	32	32	6	18	15	9	0	0	0	0	0	0	0	0	80	560	100	0	0	Error	0	0	2598	0	0	0	0
2	10	7	2F16	0	9920	18110	100	33	39	21	53	33	33	34	6	17	23	15	0	0	0	0	0	0	0	0	80	560	100	0	0	Error	0	6	3124	0.833	0	0	0
2	11	7	2B16	595 Sp14	10220	18110	100	31	33	8	24	33	33	34	6	17	19	10	0	0	0	0	0	0	0	0	80	560	100	0	0	Error	-2	0	2633	-0.167	0	0	0
2	12	7	2F16	0	10520	18110	100	35	40	15	37	34	34	35	9	25	20	13	0	0	0	0	0	0	0	0	80	560	100	0	0	Error	1	6	3172	0.556	0	0	0
2	1	8	1J16	240 Sp8	7230	18430	60	37	36	6	16	31	31	32	7	21	31	6	0	0	0	0	0	0	0	0	32	176	100	0	0	Error	6	5	1153	0.571	0	0	0
2	2	8	1N16	261 Sp8	7530	18420	50	76	89	52	58	29	29	31	12	38	75	58	0	0	0	0	0	0	0	0	12	104	100	0	0	Error	47	60	1065	4.833	0	0	0
2	3	8	1J16	240 Sp8	7830	18420	100	34	36	12	33	31	31	32	6	18	33	11	0	0	0	0	0	0	0	0	80	560	100	0	0	Error	3	5	2888	0.667	0	0	0
2	4	8	1N16	261 Sp8	8130	18430	60	60	79	51	64	30	30	30	5	16	69	63	0	0	0	0	0	0	0	0	32	176	100	0	0	Error	30	49	2525	9.8	0	0	0
2	5	8	1B24	299 Sp0	8430	18500	60	31	32	6	18	34	34	139	910	654	0	0	0	0	0	0	0	0	0	0	32	176	100	0	0	Error	-3	-2	1029	-0.118	0	0	0
2	6	8	1F24	330 Sp10	8740	18430	50	33	33	4	12	29	29	28	5	17	33	8	0	0	0	0	0	0	0	0	12	104	100	0	0	Error	4	4	396	1	0	0	0
2	7	8	1B24	299 Sp0	9030	18410	60	40	39	9	23	30	30	30	5	16	63	50	0	0	0	0	0	0	0	0	32	176	100	0	0	Error	10	9	1233	1.8	0	0	0
2	8	8	1F24	330 Sp10	9340	18420	50	39	67	69	102	28	28	28	4	14	67	58	0	0	0	0	0	0	0	0	12	104	100	0	0	Error	11	39	803	9.75	0	0	0
2	9	8	1J24	359 Sp14	9630	18420	70	109	105	44	41	29	29	30	6	20	97	88	0	0	0	0	0	0	0	0	32	236	100	0	0	Error	80	76	3350	12.5	0	0	0
2	10	8	1N24	384 Sp20	9920	18410	90	46	230	1102	479	32	32	33	10	30	65	27	0	0	0	0	0	0	0	0	52	420	100	0	0	Error	14	198	11942	19.7	0	0	0
2	11	8	1J24	359 Sp14	10240	18430	70	102	114	60	52	31	31	32	7	21	100	100	0	0	0	0	0	0	0	0	32	236	100	0	0	Error	71	83	3657	11.714	0	0	0
2	12	8	1N24	384 Sp20	10520	18410	80	44	64	75	117	32	32	33	7	21	63	38	0	0	0	0	0	0	0	0	52	340	100	0	0	Error	12	32	3312	4.429	0	0	0
2	1	9	1B8	92 Sp8	7230	18720	40	56	55	17	30	29	29	29	4	13	83	75	0	0	0	0	0	0	0	0	12	68	100	0	0	Error	27	26	665	6.5	0	0	0
2	2	9	1F8	109 Sp0	7530	18710	40	39	41	12	29	30	30	32	11	34	42	17	0	0	0	0	0	0	0	0	12	68	100	0	0	Error	9	11	492	0.818	0	0	0
2	3	9	1B8	92 Sp8	7840	18690	50	45	46	12	26	29	29	30	8	26	67	50	0	0	0	0	0	0	0	0	12	104	100	0	0	Error	16	17	553	2	0	0	0
2	4	9	1F8	109 Sp0	8120	18710	70	34	37	12	32	30	30	30	6	20	34	31	0	0	0	0	0	0	0	0	32	236	100	0	0	Error	4	7	1184	1.167	0	0	0
2	5	9	1J8	130 Sp8	8420	18720	50	59	63	34	53	29	29	30	6	20	58	58	0	0	0	0	0	0	0	0	12	104	100	0	0	Error	30	34	751	5.5	0	0	0
2	6	9	1N8	153 Sp0	8730	18740	40	39	38	9	23	29	29	28	5	17	58	50	0	0	0	0	0	0	0	0	12	68	100	0	0	Error	10	9	455	2	0	0	0
2	7	9	1J8	130 Sp8	9020	18730	40	52	66	36	54	31	31	39	51	130	42	0	0	0	0	0	0	0	0	0	12	68	100	0	0	Error	21	35	795	0.529	0	0	0
2	8	9	1N8	153 Sp0	9330	18750	40	38	46	18	39	29	29	30	6	20	50	42	0	0	0	0	0	0	0	0	12	68	100	0	0	Error	9	17	547	2.667	0	0	0
2	9	9	1B16	178 Sp8	9630	18720	40	53	52	7	13	30	30	30	5	16	100	92	0	0	0	0	0	0	0	0	12	68	100	0	0	Error	23	22	618	4.4	0	0	0
2	10	9	1F16	210 Sp0	9920	18710	40	36	38	6	15	29	29	32	12	37	33	0	0	0	0	0	0	0	0	0	12	68	100	0	0	Error	7	9	450	0.5	0	0	0
2	11	9	1B16	178 Sp8	10220	18710	40	34	39	12	30	33	33	35	9	25	33	8	0	0	0	0	0	0	0	0	12	68	100	0	0	Error	1	6	464	0.444	0	0	0
2	12	9	1F16	210 Sp0	10530	18750	60	37	38	8	21	31	31	32	8	25	34	13	0	0	0	0	0	0	0	0	32	176	100	0	0	Error	6	7	1226	0.75	0	0	0
2	1	10	1J16	240 Sp8	7250	19000	40	39	40	10	25	32	32	32	6	18	50	25	0	0	0	0	0	0	0	0	12	68	100	0	0	Error	7	8	482	1.333	0	0	0
2	2	10	1N16	261 Sp8	7540	19010	50	126	95	50	52	30	30	32	14	43	67	58	0	0	0	0	0	0	0	0	12	104	100	0	0	Error	96	65	1143	4.5	0	0	0
2	3	10	1J16	240 Sp8	7820	19000	60	33	33	6	18	31	31	31	5	16	22	6	0	0	0	0	0	0	0	0	32	176	100	0	0	Error	2	2	1046	0.4	0	0	0
2	4	10	1N16	261 Sp8	8130	19010	60	81	76	43	56	31	31	32	5	15	69	63	0	0	0	0	0	0	0	0	32	176	100	0	0	Error	50	45	2430	8.8	0	0	0
2	5	10	1B24	299 Sp0	8440	19020	60	34	35	5	14	32	32	32	6	18	22	6	0	0	0	0	0	0	0	0	32	176	100	0	0	Error	2	3	1114	0.5	0	0	0
2	6	10	1F24	330 Sp10	8730	19030	60	32	32	6	18	29	29	30	5	16	31	6	0	0	0	0	0	0	0	0	32	176	100	0	0	Error	3	3	1021	0.4	0	0	0
2	7	10	1B24	299 Sp0	9030	19010	60	37	40	16	40	30	30	31	6	19	56	22	0	0	0	0	0	0	0	0	32	176	100	0	0	Error	7	10	1271	1.5	0	0	0
2	8	10	1F24	330 Sp10	9330	19020	50	28	29	5	17	29	29	30	6	20	17	0	0	0	0	0	0	0	0	0	12	104	100	0	0	Error	-1	0	344	-0.167	0	0	0
2	9	10	1J24	359 Sp14	9630	19030	60	101	194	382	196	29	29	29	6	20	94	94	0	0	0	0	0	0	0	0	32	176	100	0	0	Error	72	165	6209	27.5	0	0	0
2	10	10	1N24	384 Sp20	9930	19010	80	39	42	23	54	31	31	32	6	18	52	23	0	0	0	0	0	0	0	0	52	340	100	0	0	Error	8	11	2166	1.667	0	0	0
2	11	10	1J24	359 Sp14	10230	19010	50	94	155	226	145	33	33	43	30	69	58	50	0	0	0	0	0	0	0	0	12	104	100	0	0	Error	61	122	1858	3.733	0	0	0
2	12	10	1N24	384 Sp20	10520	19020	90	39	41	17	41	33	33	33	8	24	38	10	0	0	0	0	0	0	0	0	52	420	100	0	0	Error	6	8	2145	1	0	0	0
2	1	11	1B8	92 Sp8	7230	19310	40	50	53	15	28	29	29	29	5	17	83	75	0	0	0	0	0	0	0	0	12	68	100	0	0	Error	21	24	637	4.8	0	0	0
2	2	11	1F8	109 Sp0	7530	19320	40	45	45	14	31	29	29	29	5	17	75	58	0	0	0	0	0	0	0	0	12	68	100	0	0	Error	16	16	536	3.2	0	0	0
2	3	11	1B8	92 Sp8	7820	19310	40	41	44	19	43	31	31	31	5	16	58	50	0	0	0	0	0	0	0	0	12	68	100	0	0	Error	10	13	531	2.6	0	0	0
2	4	11	1F8	109 Sp0	8140	19320	40	49	49	11	22	29	29	30	6	20	92	83	0	0	0	0	0	0	0	0	12	68	100	0	0	Error	20	20	588	3.167	0	0	0
2	5	11	1J8	130 Sp8	8420	19330	50	35	51	27	52	31	31	32	6	18	50	42	0	0	0	0	0	0	0	0	12	104	100	0	0	Error	4	20	617	3.167	0	0	0
2	6	11	1N8	153 Sp0	8730	19330	50	29	29	6	20	31	31	32	5	15	0	0	0	0	0	0	0	0	0	0	12	104	100	0	0	Error	-2	-2	342	-0.6	0	0	0
2	7	11	1J8	130 Sp8	9020	19320	50	63	64	28	43	29	29	30	8	26	67	67	0	0	0	0	0	0	0	0	12	104	100	0	0	Error	34	35	767	4.25	0	0	0
2	8	11	1N8	153 Sp0	9320	19330	50	38	36	7	19	30	30	31	6	19	58	17	0	0	0	0	0	0	0	0	12	104	100	0	0	Error	8	6	432	0.833	0	0	0
2	9	11	1B16	178 Sp8	9630	19320	100	33	34	8	23	31	31	32	6	18	28	13	0	0	0	0	0	0	0	0	80	560	100	0	0	Error	2	3	2750	0.333	0	0	0
2	10	11	1F16	210 Sp0	9940	19320	50	34	34	6	17	30	30	30	6	20	25	8	0	0	0	0	0	0	0	0	12	104	100	0	0	Error	4	4	406	0.667	0	0	0
2	11	11	1B16	178 Sp8	10230	19310	50	47	45	8	17	32	32	32	5	15	83	58	0	0	0	0	0	0	0	0	12	104	100	0	0	Error	15	13	545	2.6	0	0	0
2	12	11	1F16	210 Sp0	10530	19310	60	34	35	7	20	29	29	29	5	17	44	22	0	0	0	0	0	0	0	0	32	176	100	0	0	Error	5	6	1127	1.2	0	0	0
2	1	12	1J16	240 Sp8	7230	19620	40	36	35	5	14	32	32	32	6	18	25	0	0	0	0	0	0	0	0	0	12	68	100	0	0	Error	4	3	422	0.5	0	0	0
2	2	12	1N16	261 Sp8	7530	19630	40	85	89	48	53	30	30	30	5	16	92	75	0	0	0	0	0	0	0	0	12	68	100	0	0	Error	55	59	1065	11.8	0	0	0
2	3	12	1J16	240 Sp8	7830	19610	40	34	37	7	18	28	28	28	4	14	75	33	0	0	0	0	0	0	0	0	12	68	100	0	0	Error	6	9	439	2.25	0	0	0
2	4	12	1N16	261 Sp8	8140	19620	40	68	80	45	56	29	29	30	6	20	75	75	0	0	0	0	0	0	0	0	12	68	100	0	0	Error	39	51	958	8.333	0	0	0
2	5	12	1B24	299 Sp0	8430	19630	40	36	55	46	83	30	30	31	6	19	42	25	0	0	0	0	0	0	0	0	12	68	100	0	0	Error	6	25	658	4	0	0	0
2	6	12	1F24	330 Sp10	8730	19620	90	32	32	6	18	31	31	32	6	18	15	2	0	0	0	0	0	0	0	0	52	420	100	0	0	Error	1	1	1657	0	0	0	0
2	7	12	1B24	299 Sp0	9040	19620	60	36	39	9	23	28	28	29	5	17	53	47	0	0	0	0	0	0	0	0	32	176	100	0	0	Error	8	11	1241	2	0	0	0
2	8	12	1F24	330 Sp10	9330	19610	40	33	33	8	24	30	30	29	6	20	33	8	0	0	0	0	0	0	0	0	12	68	100	0	0	Error	3	3	391	0.667	0	0	0
2	9	12	1J24	359 Sp14	9640	19620	70	102	214	462	215	31	31	32	6	18	100	97	0	0	0	0	0	0	0	0	32	236	100	0	0	Error	71	183	6842	30.333	0	0	0
2	10	12	1N24	384 Sp20	9930	19610	70	46	92	194	210	29	29	30	6	20	75	59	0	0	0	0	0	0	0	0	32	236	100	0	0	Error	17	63	2948	10.333	0	0	0
2	11	12	1J24	359 Sp14	10230	19620	90	72	73	32	43	32	32	32	6	18	90	85	0	0	0	0	0	0	0	0	52	420	100	0	0	Error	40	41	3791	6.833	0	0	0
2	12	12	1N24	384 Sp20	10540	19610	70	49	50	15	30	30	30	30	8	26	75	56	0	0	0	0	0	0	0	0	32	236	100	0	0	Error	19	20	1584	2.5	0	0	0
2	1	13	1B8	92 Sp8	7220	19910	100	31	36	13	36	35	35	36	6	16	23	18	0	0	0	0	0	0	0	0	80	560	100	0	0	Error	-4	1	2864	0	0	0	0
2	2	13	1F8	109 Sp0	7520	19910	100	30	33	10	30	33	33	34	6	17	20	13	0	0	0	0	0	0	0	0	80	560	100	0	0	Error	-3	0	2645	-0.167	0	0	0
2	3	13	1B8	92 Sp8	7840	19920	40	64	57	17	29	29	29	29	4	13	83	83	0	0	0	0	0	0	0	0	12	68	100	0	0	Error	35	28	687	7	0	0	0
2	4	13	1F8	109 Sp0	8140	19910	40	53	87	132	151	29	29	29	7	24	75	67	0	0	0	0	0	0	0	0	12	68	100	0	0	Error	24	58	1042	8.286	0	0	0
2	5	13	1J8	130 Sp8	8420	19920	50	57	62	29	46	32	32	32	5	15	75	58	0	0	0	0	0	0	0	0	12	104	100	0	0	Error	25	30	743	6	0	0	0
2	6	13	1N8	153 Sp0	8700	19910	100	30	31	7	22	33	33	33	6	18	8	4	0	0	0	0	0	0	0	0	80	560	100	0	0	Error	-3	-2	2486	-0.333	0	0	0
2	7	13	1J8	130 Sp8	9020	19910	50	75	65	24	36	29	29	30	6	20	92	67	0	0	0	0	0	0	0	0	12	104	100	0	0	Error	46	36	774	5.833	0	0	0
2	8	13	1N8	153 Sp0	9330	19900	60	37	41	14	34	30	30	31	6	19	53	28	0	0	0	0	0	0	0	0	32	176	100	0	0	Error	7	11	1303	1.667	0	0	0
2	9	13	1B16	178 Sp8	9630	19920	50	55	52	19	36	30	30	31	5	16	67	67	0	0	0	0	0	0	0	0	12	104	100	0	0	Error	25	22	625	4.2	0	0	0
2	10	13	1F16	210 Sp0	9930	19930	50	37	108	245	226	30	30	30	5	16	58	42	0	0	0	0	0	0	0	0	12	104	100	0	0	Error	7	78	1299	15.6	0	0	0
2	11	13	1B16	178 Sp8	10230	19900	40	64	58	15	25	30	30	30	4	13	92	92	0	0	0	0	0	0	0	0	12	68	100	0	0	Error	34	28	697	7	0	0	0
2	12	13	1F16	210 Sp0	10530	19930	40	40	40	4	10	31	31	33	12	36	25	0	0	0	0	0	0	0	0	0	12	68	100	0	0	Error	9	9	481	0.583	0	0	0
2	1	14	2B24	Grid Marker	7240	20220	170	86	513	1233	240	38	38	38	7	18	89	79	0	0	0	0	0	0	0	0	208	1556	100	0	0	Error	48	475	106679	67.857	0	0	0
2	2	14	2B24	Grid Marker	7540	20220	200	80	364	750	206	37	37	37	7	18	93	81	0	0	0	0	0	0	0	0	316	2043	100	0	0	Error	43	327	115056	46.714	0	0	0
2	3	14	empty	empty	7800	20200	100	36	37	6	16	36	36	36	6	16	16	5	0	0	0	0	0	0	0	0	80	554	100	0	0	Error	0	1	2955	0.167	-75	0	0
2	4	14	empty	empty	8100	20200	100	35	36	7	19	36	36	36	6	16	19	4	0	0	0	0	0	0	0	0	80	560	100	0	0	Error	-1	0	2855	0	-75	0	0
2	5	14	empty	empty	8400	20200	100	36	37	8	21	36	36	36	6	16	21	5	0	0	0	0	0	0	0	0	80	560	100	0	0	Error	0	1	2997	0.167	-75	0	0
2	6	14	empty	empty	8700	20200	100	37	36	6	16	36	36	36	6	16	11	3	0	0	0	0	0	0	0	0	80	560	100	0	0	Error	1	0	2879	0	-75	0	0
2	7	14	empty	empty	9000	20200	100	37	37	6	16	36	36	36	6	16	19	5	0	0	0	0	0	0	0	0	80	560	100	0	0	Error	1	1	2974	0.167	-75	0	0
2	8	14	empty	empty	9300	20200	100	38	38	6	15	36	36	37	6	16	25	3	0	0	0	0	0	0	0	0	80	560	100	0	0	Error	2	2	3013	0.167	-75	0	0
2	9	14	empty	empty	9600	20200	100	38	38	6	15	36	36	36	6	16	19	4	0	0	0	0	0	0	0	0	80	560	100	0	0	Error	2	2	3013	0.333	-75	0	0
2	10	14	empty	empty	9900	20200	100	34	35	6	17	35	35	37	47	127	0	0	0	0	0	0	0	0	0	0	80	560	100	0	0	Error	-1	0	2814	-0.043	-75	0	0
2	11	14	empty	empty	10200	20200	100	34	34	6	17	33	33	34	6	17	16	3	0	0	0	0	0	0	0	0	80	560	100	0	0	Error	1	1	2720	0	-75	0	0
2	12	14	empty	empty	10500	20200	100	33	34	8	23	34	34	35	9	25	9	3	0	0	0	0	0	0	0	0	80	560	100	0	0	Error	-1	0	2715	-0.111	-75	0	0
3	1	1	empty	empty	11700	16290	100	31	31	5	16	31	31	31	5	16	15	4	0	0	0	0	0	0	0	0	80	560	100	0	0	Error	0	0	2474	0	-75	0	0
3	2	1	empty	empty	12000	16290	100	30	30	4	13	30	30	31	5	16	11	0	0	0	0	0	0	0	0	0	80	560	100	0	0	Error	0	0	2418	-0.2	-75	0	0
3	3	1	empty	empty	12300	16290	100	30	31	5	16	31	31	32	6	18	10	1	0	0	0	0	0	0	0	0	80	560	100	0	0	Error	-1	0	2450	-0.167	-75	0	0
3	4	1	empty	empty	12600	16290	100	32	40	59	147	32	32	33	11	33	8	4	0	0	0	0	0	0	0	0	80	560	100	0	0	Error	0	8	3174	0.636	-75	0	0
3	5	1	empty	empty	12900	16290	100	30	31	4	12	31	31	34	59	173	0	0	0	0	0	0	0	0	0	0	80	560	100	0	0	Error	-1	0	2457	-0.051	-75	0	0
3	6	1	empty	empty	13200	16290	100	29	30	5	16	31	31	31	5	16	13	4	0	0	0	0	0	0	0	0	80	560	100	0	0	Error	-2	-1	2410	-0.2	-75	0	0
3	7	1	empty	empty	13500	16290	100	33	34	16	47	32	32	33	13	39	5	3	0	0	0	0	0	0	0	0	80	560	100	0	0	Error	1	2	2748	0.077	-75	0	0
3	8	1	empty	empty	13800	16290	100	32	33	7	21	31	31	32	6	18	18	5	0	0	0	0	0	0	0	0	80	560	100	0	0	Error	1	2	2630	0.167	-75	0	0
3	9	1	empty	empty	14100	16290	100	32	31	5	16	32	32	32	6	18	8	1	0	0	0	0	0	0	0	0	80	560	100	0	0	Error	0	-1	2471	-0.167	-75	0	0
3	10	1	2C24	Grid Marker	14410	16300	100	1657	2459	3064	124	32	32	38	61	160	81	79	0	0	0	0	0	0	0	0	80	560	100	0	0	Error	1625	2427	196686	39.689	0	0	0
3	11	1	2C24	Grid Marker	14720	16300	100	2064	2667	2892	108	32	32	33	15	45	100	96	0	0	0	0	0	0	0	0	80	560	100	0	0	Error	2032	2635	213357	175.6	0	0	0
3	12	1	2C24	Grid Marker	15010	16290	100	1749	2421	2511	103	32	32	37	47	127	91	88	0	0	0	0	0	0	0	0	80	560	100	0	0	Error	1717	2389	193650	50.723	0	0	0
3	1	2	2K16	632 Sp14	11700	16590	50	40	41	9	21	32	32	32	7	21	50	33	0	0	0	0	0	0	0	0	12	104	100	0	0	Error	8	9	486	1.286	0	0	0
3	2	2	2O16	0	12000	16590	100	32	33	6	18	31	31	31	6	19	15	4	0	0	0	0	0	0	0	0	80	560	100	0	0	Error	1	2	2619	0.333	0	0	0
3	3	2	2K16	632 Sp14	12300	16590	100	33	34	10	29	30	30	31	5	16	40	25	0	0	0	0	0	0	0	0	80	560	100	0	0	Error	3	4	2756	0.6	0	0	0
3	4	2	2O16	0	12600	16590	100	30	32	7	21	32	32	32	6	18	13	5	0	0	0	0	0	0	0	0	80	560	100	0	0	Error	-2	0	2560	0	0	0	0
3	5	2	empty	empty	12900	16590	100	32	32	5	15	31	31	32	5	15	19	5	0	0	0	0	0	0	0	0	80	560	100	0	0	Error	1	1	2587	0	-75	0	0
3	6	2	empty	empty	13200	16590	100	31	33	6	18	31	31	33	31	93	0	0	0	0	0	0	0	0	0	0	80	560	100	0	0	Error	0	2	2601	0	-75	0	0
3	7	2	empty	empty	13500	16590	100	31	32	5	15	32	32	33	6	18	11	0	0	0	0	0	0	0	0	0	80	560	100	0	0	Error	-1	0	2528	-0.167	-75	0	0
3	8	2	empty	empty	13800	16590	100	31	32	6	18	32	32	32	5	15	18	8	0	0	0	0	0	0	0	0	80	560	100	0	0	Error	-1	0	2596	0	-75	0	0
3	9	2	empty	empty	14100	16590	100	31	32	4	12	31	31	31	5	16	13	1	0	0	0	0	0	0	0	0	80	560	100	0	0	Error	0	1	2523	0.2	-75	0	0
3	10	2	empty	empty	14400	16590	100	32	32	5	15	31	31	32	23	71	0	0	0	0	0	0	0	0	0	0	80	560	100	0	0	Error	1	1	2559	0	-75	0	0
3	11	2	empty	empty	14700	16590	100	32	32	4	12	31	31	31	5	16	10	4	0	0	0	0	0	0	0	0	80	560	100	0	0	Error	1	1	2547	0.2	-75	0	0
3	12	2	empty	empty	15000	16590	100	31	32	6	18	30	30	30	5	16	21	9	0	0	0	0	0	0	0	0	80	560	100	0	0	Error	1	2	2544	0.4	-75	0	0
3	1	3	2C8	514 Sp24	11710	16890	60	37	39	11	28	30	30	31	6	19	50	31	0	0	0	0	0	0	0	0	32	176	100	0	0	Error	7	9	1233	1.333	0	0	0
3	2	3	2G8	537 Sp14	12000	16890	70	34	42	37	88	30	30	31	6	19	41	22	0	0	0	0	0	0	0	0	32	236	100	0	0	Error	4	12	1337	1.833	0	0	0
3	3	3	2C8	514 Sp24	12310	16890	70	38	39	8	20	28	28	29	6	20	63	31	0	0	0	0	0	0	0	0	32	236	100	0	0	Error	10	11	1249	1.667	0	0	0
3	4	3	2G8	537 Sp14	12610	16910	50	46	77	79	102	30	30	29	5	17	83	83	0	0	0	0	0	0	0	0	12	104	100	0	0	Error	16	47	926	9.6	0	0	0
3	5	3	2K8	560 Sp0	12900	16890	100	32	33	10	30	32	32	32	10	31	8	5	0	0	0	0	0	0	0	0	80	560	100	0	0	Error	0	1	2643	0.1	0	0	0
3	6	3	2O8	0	13200	16890	100	33	33	7	21	32	32	35	44	125	0	0	0	0	0	0	0	0	0	0	80	560	100	0	0	Error	1	1	2678	-0.045	0	0	0
3	7	3	2K8	560 Sp0	13500	16890	100	32	32	5	15	33	33	33	6	18	13	3	0	0	0	0	0	0	0	0	80	560	100	0	0	Error	-1	-1	2588	-0.167	0	0	0
3	8	3	2O8	0	13800	16880	40	37	55	38	69	32	32	31	5	16	50	42	0	0	0	0	0	0	0	0	12	68	100	0	0	Error	5	23	660	4.8	0	0	0
3	9	3	2C16	602 Sp21	14100	16910	60	33	32	6	18	30	30	31	5	16	25	6	0	0	0	0	0	0	0	0	32	176	100	0	0	Error	3	2	1034	0.2	0	0	0
3	10	3	2G16	0	14400	16890	100	32	32	7	21	32	32	32	5	15	19	5	0	0	0	0	0	0	0	0	80	560	100	0	0	Error	0	0	2582	0	0	0	0
3	11	3	2C16	602 Sp21	14700	16890	100	31	32	5	15	31	31	31	5	16	14	5	0	0	0	0	0	0	0	0	80	560	100	0	0	Error	0	1	2536	0.2	0	0	0
3	12	3	2G16	0	15000	16900	100	32	38	19	50	31	31	31	5	16	28	19	0	0	0	0	0	0	0	0	80	560	100	0	0	Error	1	7	3012	1.4	0	0	0
3	1	4	2K16	632 Sp14	11710	17180	50	52	74	83	112	30	30	33	21	63	50	17	0	0	0	0	0	0	0	0	12	104	100	0	0	Error	22	44	882	1.952	0	0	0
3	2	4	2O16	0	12000	17180	40	29	28	4	14	30	30	40	34	85	0	0	0	0	0	0	0	0	0	0	12	68	100	0	0	Error	-1	-2	336	-0.353	0	0	0
3	3	4	2K16	632 Sp14	12300	17190	60	39	39	12	30	29	29	29	6	20	72	34	0	0	0	0	0	0	0	0	32	176	100	0	0	Error	10	10	1259	1.667	0	0	0
3	4	4	2O16	0	12600	17170	40	30	32	5	15	32	32	37	21	56	0	0	0	0	0	0	0	0	0	0	12	68	100	0	0	Error	-2	0	387	-0.238	0	0	0
3	5	4	empty	empty	12900	17190	100	31	31	5	16	32	32	32	6	18	5	1	0	0	0	0	0	0	0	0	80	560	100	0	0	Error	-1	-1	2465	-0.167	-75	0	0
3	6	4	empty	empty	13200	17190	100	31	31	5	16	33	33	42	96	228	0	0	0	0	0	0	0	0	0	0	80	560	100	0	0	Error	-2	-2	2519	-0.115	-75	0	0
3	7	4	empty	empty	13500	17190	100	32	33	5	15	33	33	33	5	15	11	1	0	0	0	0	0	0	0	0	80	560	100	0	0	Error	-1	0	2609	0	-75	0	0
3	8	4	empty	empty	13800	17190	100	31	31	4	12	32	32	32	6	18	8	0	0	0	0	0	0	0	0	0	80	560	100	0	0	Error	-1	-1	2512	-0.167	-75	0	0
3	9	4	empty	empty	14100	17190	100	32	31	6	19	31	31	32	6	18	14	3	0	0	0	0	0	0	0	0	80	560	100	0	0	Error	1	0	2492	-0.167	-75	0	0
3	10	4	empty	empty	14400	17190	100	31	32	5	15	31	31	32	5	15	15	3	0	0	0	0	0	0	0	0	80	560	100	0	0	Error	0	1	2526	0	-75	0	0
3	11	4	empty	empty	14700	17190	100	31	31	5	16	30	30	31	5	16	19	3	0	0	0	0	0	0	0	0	80	560	100	0	0	Error	1	1	2455	0	-75	0	0
3	12	4	empty	empty	15000	17190	100	30	30	5	16	30	30	30	5	16	16	1	0	0	0	0	0	0	0	0	80	560	100	0	0	Error	0	0	2420	0	-75	0	0
3	1	5	2C8	514 Sp24	11700	17490	70	37	40	13	32	30	30	31	6	19	53	22	0	0	0	0	0	0	0	0	32	236	100	0	0	Error	7	10	1270	1.5	0	0	0
3	2	5	2G8	537 Sp14	12010	17510	40	46	43	11	25	28	28	28	4	14	75	75	0	0	0	0	0	0	0	0	12	68	100	0	0	Error	18	15	519	3.75	0	0	0
3	3	5	2C8	514 Sp24	12310	17490	70	41	43	17	39	30	30	31	6	19	63	34	0	0	0	0	0	0	0	0	32	236	100	0	0	Error	11	13	1382	2	0	0	0
3	4	5	2G8	537 Sp14	12610	17520	40	47	45	9	20	31	31	33	8	24	67	50	0	0	0	0	0	0	0	0	12	68	100	0	0	Error	16	14	544	1.5	0	0	0
3	5	5	2K8	560 Sp0	12900	17490	100	32	33	6	18	33	33	35	21	60	0	0	0	0	0	0	0	0	0	0	80	560	100	0	0	Error	-1	0	2657	-0.095	0	0	0
3	6	5	2O8	0	13200	17470	50	33	38	16	42	32	32	32	6	18	25	17	0	0	0	0	0	0	0	0	12	104	100	0	0	Error	1	6	454	1	0	0	0
3	7	5	2K8	560 Sp0	13510	17500	40	41	38	9	23	29	29	30	5	16	67	50	0	0	0	0	0	0	0	0	12	68	100	0	0	Error	12	9	458	1.6	0	0	0
3	8	5	2O8	0	13810	17490	100	32	35	11	31	32	32	33	19	57	11	1	0	0	0	0	0	0	0	0	80	560	100	0	0	Error	0	3	2815	0.105	0	0	0
3	9	5	2C16	602 Sp21	14110	17480	40	38	35	5	14	31	31	32	6	18	50	0	0	0	0	0	0	0	0	0	12	68	100	0	0	Error	7	4	425	0.5	0	0	0
3	10	5	2G16	0	14400	17490	100	32	33	6	18	31	31	32	6	18	24	4	0	0	0	0	0	0	0	0	80	560	100	0	0	Error	1	2	2613	0.167	0	0	0
3	11	5	2C16	602 Sp21	14700	17490	100	31	33	7	21	31	31	32	7	21	18	3	0	0	0	0	0	0	0	0	80	560	100	0	0	Error	0	2	2639	0.143	0	0	0
3	12	5	2G16	0	15000	17500	60	31	32	6	18	31	31	32	7	21	16	3	0	0	0	0	0	0	0	0	32	176	100	0	0	Error	0	1	1030	0	0	0	0
3	1	6	2K16	632 Sp14	11710	17790	100	33	40	32	80	32	32	32	5	15	33	24	0	0	0	0	0	0	0	0	80	560	100	0	0	Error	1	8	3177	1.6	0	0	0
3	2	6	2O16	0	12010	17790	100	35	38	10	26	33	33	37	14	37	16	3	0	0	0	0	0	0	0	0	80	560	100	0	0	Error	2	5	3056	0.071	0	0	0
3	3	6	2K16	632 Sp14	12310	17800	50	43	42	7	16	31	31	31	5	16	83	58	0	0	0	0	0	0	0	0	12	104	100	0	0	Error	12	11	500	2.2	0	0	0
3	4	6	2O16	0	12600	17800	100	31	32	7	21	31	31	32	5	15	21	9	0	0	0	0	0	0	0	0	80	560	100	0	0	Error	0	1	2578	0	0	0	0
3	5	6	empty	empty	12900	17790	100	33	40	35	87	32	32	36	27	75	9	5	0	0	0	0	0	0	0	0	80	560	100	0	0	Error	1	8	3208	0.148	-75	0	0
3	6	6	empty	empty	13200	17790	100	31	31	6	19	31	31	32	6	18	14	4	0	0	0	0	0	0	0	0	80	560	100	0	0	Error	0	0	2494	-0.167	-75	0	0
3	7	6	empty	empty	13500	17790	100	33	33	5	15	31	31	32	5	15	16	8	0	0	0	0	0	0	0	0	80	560	100	0	0	Error	2	2	2618	0.2	-75	0	0
3	8	6	empty	empty	13800	17790	100	34	33	5	15	32	32	48	334	695	0	0	0	0	0	0	0	0	0	0	80	560	100	0	0	Error	2	1	2657	-0.045	-75	0	0
3	9	6	empty	empty	14100	17790	100	33	33	5	15	32	32	32	5	15	14	6	0	0	0	0	0	0	0	0	80	560	100	0	0	Error	1	1	2645	0.2	-75	0	0
3	10	6	empty	empty	14400	17790	100	31	31	5	16	31	31	32	5	15	20	4	0	0	0	0	0	0	0	0	80	560	100	0	0	Error	0	0	2511	-0.2	-75	0	0
3	11	6	empty	empty	14700	17790	100	31	31	5	16	31	31	31	5	16	15	1	0	0	0	0	0	0	0	0	80	560	100	0	0	Error	0	0	2496	0	-75	0	0
3	12	6	empty	empty	15000	17790	100	30	31	5	16	30	30	30	5	16	14	4	0	0	0	0	0	0	0	0	80	560	100	0	0	Error	0	1	2463	0.2	-75	0	0
3	1	7	2C8	514 Sp24	11710	18090	60	44	153	461	301	31	31	32	6	18	72	50	0	0	0	0	0	0	0	0	32	176	100	0	0	Error	13	122	4897	20.167	0	0	0
3	2	7	2G8	537 Sp14	12020	18090	80	35	38	12	31	32	32	35	12	34	23	10	0	0	0	0	0	0	0	0	52	340	100	0	0	Error	3	6	1998	0.25	0	0	0
3	3	7	2C8	514 Sp24	12310	18100	70	38	39	6	15	30	30	30	5	16	69	28	0	0	0	0	0	0	0	0	32	236	100	0	0	Error	8	9	1234	1.8	0	0	0
3	4	7	2G8	537 Sp14	12600	18100	50	42	41	12	29	31	31	32	6	18	58	42	0	0	0	0	0	0	0	0	12	104	100	0	0	Error	11	10	493	1.5	0	0	0
3	5	7	2K8	560 Sp0	12900	18090	50	35	35	7	20	31	31	31	5	16	33	25	0	0	0	0	0	0	0	0	12	104	100	0	0	Error	4	4	423	0.8	0	0	0
3	6	7	2O8	0	13200	18090	100	33	34	8	23	31	31	32	5	15	24	10	0	0	0	0	0	0	0	0	80	560	100	0	0	Error	2	3	2686	0.4	0	0	0
3	7	7	2K8	560 Sp0	13500	18100	40	35	34	6	17	29	29	30	5	16	50	8	0	0	0	0	0	0	0	0	12	68	100	0	0	Error	6	5	408	0.8	0	0	0
3	8	7	2O8	0	13800	18090	100	32	36	17	47	31	31	32	5	15	26	14	0	0	0	0	0	0	0	0	80	560	100	0	0	Error	1	5	2908	0.8	0	0	0
3	9	7	2C16	602 Sp21	14100	18090	100	30	31	6	19	31	31	31	5	16	15	4	0	0	0	0	0	0	0	0	80	560	100	0	0	Error	-1	0	2461	0	0	0	0
3	10	7	2G16	0	14400	18090	100	31	39	25	64	31	31	31	5	16	25	15	0	0	0	0	0	0	0	0	80	560	100	0	0	Error	0	8	3092	1.6	0	0	0
3	11	7	2C16	602 Sp21	14700	18090	100	32	36	19	52	31	31	31	5	16	24	10	0	0	0	0	0	0	0	0	80	560	100	0	0	Error	1	5	2861	1	0	0	0
3	12	7	2G16	0	15000	18090	100	31	36	19	52	30	30	31	5	16	20	13	0	0	0	0	0	0	0	0	80	560	100	0	0	Error	1	6	2849	1	0	0	0
3	1	8	1K16	251 Sp8	11720	18390	60	46770	36067	19622	54	37	37	55	49	89	100	100	0	0	0	0	0	0	0	0	32	176	100	0	0	Error	46733	36030	1154133	734.939	0	0	0
3	2	8	1O16	273 Sp8	12020	18390	60	39	40	8	20	29	29	30	6	20	75	38	0	0	0	0	0	0	0	0	32	176	100	0	0	Error	10	11	1278	1.667	0	0	0
3	3	8	1K16	251 Sp8	12310	18380	50	50883	50903	2069	4	75	75	139	177	127	100	100	0	0	0	0	0	0	0	0	12	104	100	0	0	Error	50808	50828	610835	286.802	0	0	0
3	4	8	1O16	273 Sp8	12610	18380	50	39	41	9	21	30	30	30	6	20	58	42	0	0	0	0	0	0	0	0	12	104	100	0	0	Error	9	11	494	1.833	0	0	0
3	5	8	1C24	314 Sp0	12910	18380	80	29	30	5	16	29	29	29	5	17	13	4	0	0	0	0	0	0	0	0	52	340	100	0	0	Error	0	1	1536	0.2	0	0	0
3	6	8	1G24	345 Sp12	13210	18380	100	30	30	5	16	30	30	31	5	16	8	3	0	0	0	0	0	0	0	0	80	560	100	0	0	Error	0	0	2417	-0.2	0	0	0
3	7	8	1C24	314 Sp0	13510	18380	70	36	156	486	311	28	28	34	46	135	19	16	0	0	0	0	0	0	0	0	32	236	100	0	0	Error	8	128	4984	2.652	0	0	0
3	8	8	1G24	345 Sp12	13780	18410	50	28	33	12	36	29	29	33	24	72	8	0	0	0	0	0	0	0	0	0	12	104	100	0	0	Error	-1	4	391	0	0	0	0
3	9	8	1K24	370 Sp12	14130	18390	50	34	35	5	14	31	31	71	326	459	0	0	0	0	0	0	0	0	0	0	12	104	100	0	0	Error	3	4	421	-0.11	0	0	0
3	10	8	1O24	395 Sp20	14400	18380	80	35	41	21	51	30	30	31	5	16	48	31	0	0	0	0	0	0	0	0	52	340	100	0	0	Error	5	11	2109	2	0	0	0
3	11	8	1K24	370 Sp12	14710	18390	70	34	34	5	14	29	29	30	7	23	28	3	0	0	0	0	0	0	0	0	32	236	100	0	0	Error	5	5	1092	0.571	0	0	0
3	12	8	1O24	395 Sp20	15000	18380	100	36	89	370	415	30	30	30	5	16	50	34	0	0	0	0	0	0	0	0	80	560	100	0	0	Error	6	59	7083	11.8	0	0	0
3	1	9	1C8	100 Sp8	11710	18680	50	51	48	16	33	32	32	33	8	24	58	50	0	0	0	0	0	0	0	0	12	104	100	0	0	Error	19	16	581	1.875	0	0	0
3	2	9	1G8	120 Sp8	12000	18670	50	41	45	14	31	30	30	31	8	25	50	33	0	0	0	0	0	0	0	0	12	104	100	0	0	Error	11	15	542	1.75	0	0	0
3	3	9	1C8	100 Sp8	12310	18670	50	43	48	12	25	29	29	30	7	23	83	50	0	0	0	0	0	0	0	0	12	104	100	0	0	Error	14	19	575	2.571	0	0	0
3	4	9	1G8	120 Sp8	12600	18670	50	40	42	14	33	28	28	29	5	17	58	50	0	0	0	0	0	0	0	0	12	104	100	0	0	Error	12	14	506	2.6	0	0	0
3	5	9	1K8	140 Sp8	12910	18690	60	43	109	305	279	29	29	32	27	84	47	22	0	0	0	0	0	0	0	0	32	176	100	0	0	Error	14	80	3491	2.852	0	0	0
3	6	9	1O8	162 Sp8	13210	18700	50	46	47	16	34	29	29	30	6	20	75	58	0	0	0	0	0	0	0	0	12	104	100	0	0	Error	17	18	558	2.833	0	0	0
3	7	9	1K8	140 Sp8	13500	18700	40	44	49	19	38	27	27	28	5	17	83	58	0	0	0	0	0	0	0	0	12	68	100	0	0	Error	17	22	592	4.2	0	0	0
3	8	9	1O8	162 Sp8	13810	18710	40	45	44	11	25	28	28	29	5	17	92	75	0	0	0	0	0	0	0	0	12	68	100	0	0	Error	17	16	530	3	0	0	0
3	9	9	1C16	189 Sp0	14100	18690	40	46	46	8	17	30	30	30	6	20	83	75	0	0	0	0	0	0	0	0	12	68	100	0	0	Error	16	16	550	2.667	0	0	0
3	10	9	1G16	227 Sp8	14390	18700	100	35	36	10	27	30	30	31	6	19	39	23	0	0	0	0	0	0	0	0	80	560	100	0	0	Error	5	6	2877	0.833	0	0	0
3	11	9	1C16	189 Sp0	14690	18710	40	46	53	23	43	31	31	53	159	300	0	0	0	0	0	0	0	0	0	0	12	68	100	0	0	Error	15	22	634	0	0	0	0
3	12	9	1G16	227 Sp8	15010	18680	70	48	48	18	37	29	29	29	5	17	63	53	0	0	0	0	0	0	0	0	32	236	100	0	0	Error	19	19	1528	3.8	0	0	0
3	1	10	1K16	251 Sp8	11720	18980	60	44040	39860	13619	34	46	46	156	333	213	100	100	0	0	0	0	0	0	0	0	32	176	100	0	0	Error	43994	39814	1275507	119.231	0	0	0
3	2	10	1O16	273 Sp8	12020	18980	20	44	45	8	17	0	0	0	0	0	100	100	0	0	0	0	0	0	0	0	4	0	100	0	0	Error	44	45	180	90	0	0	0
3	3	10	1K16	251 Sp8	12320	18970	60	46178	39531	17087	43	45	45	180	438	243	100	100	0	0	0	0	0	0	0	0	32	176	100	0	0	Error	46133	39486	1264976	89.842	0	0	0
3	4	10	1O16	273 Sp8	12650	18950	120	32	34	10	29	31	31	31	6	19	27	14	0	0	0	0	0	0	0	0	120	820	100	0	0	Error	1	3	4104	0.5	0	0	0
3	5	10	1C24	314 Sp0	12910	18980	60	34	35	11	31	29	29	33	38	115	0	0	0	0	0	0	0	0	0	0	32	176	100	0	0	Error	5	6	1122	0.053	0	0	0
3	6	10	1G24	345 Sp12	13210	18980	100	31	31	5	16	31	31	32	21	65	0	0	0	0	0	0	0	0	0	0	80	560	100	0	0	Error	0	0	2500	-0.048	0	0	0
3	7	10	1C24	314 Sp0	13510	18990	80	30	33	24	72	30	30	30	5	16	15	6	0	0	0	0	0	0	0	0	52	340	100	0	0	Error	0	3	1733	0.6	0	0	0
3	8	10	1G24	345 Sp12	13810	19000	100	31	31	6	19	31	31	31	5	16	14	4	0	0	0	0	0	0	0	0	80	560	100	0	0	Error	0	0	2494	0	0	0	0
3	9	10	1K24	370 Sp12	14120	19010	50	34	33	7	21	29	29	30	6	20	50	8	0	0	0	0	0	0	0	0	12	104	100	0	0	Error	5	4	395	0.5	0	0	0
3	10	10	1O24	395 Sp20	14400	18980	60	32	32	5	15	31	31	31	6	19	13	3	0	0	0	0	0	0	0	0	32	176	100	0	0	Error	1	1	1039	0.167	0	0	0
3	11	10	1K24	370 Sp12	14690	19000	40	31	42	31	73	31	31	32	9	28	17	17	0	0	0	0	0	0	0	0	12	68	100	0	0	Error	0	11	499	1.111	0	0	0
3	12	10	1O24	395 Sp20	15010	18990	70	34	37	13	35	30	30	30	5	16	41	25	0	0	0	0	0	0	0	0	32	236	100	0	0	Error	4	7	1182	1.4	0	0	0
3	1	11	1C8	100 Sp8	11700	19280	50	49	48	14	29	28	28	29	7	24	67	58	0	0	0	0	0	0	0	0	12	104	100	0	0	Error	21	20	571	2.714	0	0	0
3	2	11	1G8	120 Sp8	12000	19290	40	46	47	13	27	31	31	33	7	21	58	50	0	0	0	0	0	0	0	0	12	68	100	0	0	Error	15	16	569	2	0	0	0
3	3	11	1C8	100 Sp8	12300	19280	50	38	43	14	32	27	27	28	5	17	75	50	0	0	0	0	0	0	0	0	12	104	100	0	0	Error	11	16	516	3	0	0	0
3	4	11	1G8	120 Sp8	12600	19280	60	33	40	16	40	28	28	29	6	20	44	34	0	0	0	0	0	0	0	0	32	176	100	0	0	Error	5	12	1284	1.833	0	0	0
3	5	11	1K8	140 Sp8	12910	19290	50	63	63	20	31	28	28	29	5	17	100	100	0	0	0	0	0	0	0	0	12	104	100	0	0	Error	35	35	759	6.8	0	0	0
3	6	11	1O8	162 Sp8	13210	19290	50	48	46	12	26	28	28	29	5	17	83	67	0	0	0	0	0	0	0	0	12	104	100	0	0	Error	20	18	557	3.4	0	0	0
3	7	11	1K8	140 Sp8	13500	19300	40	57	60	20	33	28	28	29	6	20	92	83	0	0	0	0	0	0	0	0	12	68	100	0	0	Error	29	32	715	5.167	0	0	0
3	8	11	1O8	162 Sp8	13810	19290	60	39	42	14	33	29	29	29	5	17	63	50	0	0	0	0	0	0	0	0	32	176	100	0	0	Error	10	13	1331	2.6	0	0	0
3	9	11	1C16	189 Sp0	14100	19300	40	40	39	7	17	28	28	29	5	17	75	58	0	0	0	0	0	0	0	0	12	68	100	0	0	Error	12	11	463	2	0	0	0
3	10	11	1G16	227 Sp8	14420	19280	50	50	48	12	25	28	28	30	8	26	83	58	0	0	0	0	0	0	0	0	12	104	100	0	0	Error	22	20	578	2.25	0	0	0
3	11	11	1C16	189 Sp0	14700	19280	50	38	37	6	16	28	28	29	6	20	67	25	0	0	0	0	0	0	0	0	12	104	100	0	0	Error	10	9	442	1.333	0	0	0
3	12	11	1G16	227 Sp8	14990	19280	50	44	43	13	30	31	31	32	8	25	67	33	0	0	0	0	0	0	0	0	12	104	100	0	0	Error	13	12	520	1.375	0	0	0
3	1	12	1K16	251 Sp8	11720	19600	50	44510	42335	7830	18	52	52	79	68	86	100	100	0	0	0	0	0	0	0	0	12	104	100	0	0	Error	44458	42283	508014	621.412	0	0	0
3	2	12	1O16	273 Sp8	12010	19610	50	37	38	6	15	32	32	35	14	40	17	0	0	0	0	0	0	0	0	0	12	104	100	0	0	Error	5	6	451	0.214	0	0	0
3	3	12	1K16	251 Sp8	12320	19610	50	51319	50922	1930	3	54	54	87	74	85	100	100	0	0	0	0	0	0	0	0	12	104	100	0	0	Error	51265	50868	611068	686.959	0	0	0
3	4	12	1O16	273 Sp8	12610	19620	90	32	31	6	19	31	31	32	7	21	12	2	0	0	0	0	0	0	0	0	52	420	100	0	0	Error	1	0	1630	-0.143	0	0	0
3	5	12	1C24	314 Sp0	12920	19590	50	34	33	4	12	29	29	30	5	16	42	0	0	0	0	0	0	0	0	0	12	104	100	0	0	Error	5	4	401	0.6	0	0	0
3	6	12	1G24	345 Sp12	13220	19590	70	32	32	5	15	29	29	29	5	17	28	9	0	0	0	0	0	0	0	0	32	236	100	0	0	Error	3	3	1016	0.6	0	0	0
3	7	12	1C24	314 Sp0	13500	19600	40	34	40	26	65	30	30	30	5	16	42	25	0	0	0	0	0	0	0	0	12	68	100	0	0	Error	4	10	483	2	0	0	0
3	8	12	1G24	345 Sp12	13800	19600	40	36	36	7	19	31	31	32	11	34	8	0	0	0	0	0	0	0	0	0	12	68	100	0	0	Error	5	5	428	0.364	0	0	0
3	9	12	1K24	370 Sp12	14120	19610	40	32	32	7	21	29	29	29	5	17	17	8	0	0	0	0	0	0	0	0	12	68	100	0	0	Error	3	3	381	0.6	0	0	0
3	10	12	1O24	395 Sp20	14400	19580	90	33	36	15	41	28	28	29	5	17	44	21	0	0	0	0	0	0	0	0	52	420	100	0	0	Error	5	8	1868	1.4	0	0	0
3	11	12	1K24	370 Sp12	14710	19580	50	34	35	6	17	29	29	30	5	16	50	8	0	0	0	0	0	0	0	0	12	104	100	0	0	Error	5	6	418	1	0	0	0
3	12	12	1O24	395 Sp20	15000	19600	100	37	40	21	52	31	31	48	378	787	0	0	0	0	0	0	0	0	0	0	80	560	100	0	0	Error	6	9	3195	-0.021	0	0	0
3	1	13	1C8	100 Sp8	11690	19890	60	36	38	12	31	30	30	30	6	20	50	28	0	0	0	0	0	0	0	0	32	176	100	0	0	Error	6	8	1224	1.333	0	0	0
3	2	13	1G8	120 Sp8	12000	19900	50	45	48	14	29	30	30	31	6	19	75	50	0	0	0	0	0	0	0	0	12	104	100	0	0	Error	15	18	573	2.833	0	0	0
3	3	13	1C8	100 Sp8	12300	19880	60	42	44	13	29	28	28	29	6	20	75	63	0	0	0	0	0	0	0	0	32	176	100	0	0	Error	14	16	1392	2.5	0	0	0
3	4	13	1G8	120 Sp8	12600	19880	50	54	54	17	31	28	28	31	10	32	83	58	0	0	0	0	0	0	0	0	12	104	100	0	0	Error	26	26	645	2.3	0	0	0
3	5	13	1K8	140 Sp8	12910	19900	50	67	64	13	20	29	29	30	6	20	100	100	0	0	0	0	0	0	0	0	12	104	100	0	0	Error	38	35	767	5.667	0	0	0
3	6	13	1O8	162 Sp8	13200	19910	40	40	42	15	35	31	31	32	5	15	50	50	0	0	0	0	0	0	0	0	12	68	100	0	0	Error	9	11	502	2	0	0	0
3	7	13	1K8	140 Sp8	13490	19890	40	56	59	17	28	29	29	31	7	22	92	83	0	0	0	0	0	0	0	0	12	68	100	0	0	Error	27	30	708	4	0	0	0
3	8	13	1O8	162 Sp8	13810	19890	50	42	42	13	30	29	29	30	6	20	67	50	0	0	0	0	0	0	0	0	12	104	100	0	0	Error	13	13	506	2	0	0	0
3	9	13	1C16	189 Sp0	14100	19890	100	33	33	7	21	32	32	32	5	15	20	8	0	0	0	0	0	0	0	0	80	560	100	0	0	Error	1	1	2653	0.2	0	0	0
3	10	13	1G16	227 Sp8	14390	19890	100	32	36	16	44	31	31	32	7	21	20	14	0	0	0	0	0	0	0	0	80	560	100	0	0	Error	1	5	2896	0.571	0	0	0
3	11	13	1C16	189 Sp0	14700	19890	40	39	40	11	27	29	29	30	6	20	58	42	0	0	0	0	0	0	0	0	12	68	100	0	0	Error	10	11	484	1.667	0	0	0
3	12	13	1G16	227 Sp8	15010	19900	60	45	51	22	43	30	30	30	5	16	66	53	0	0	0	0	0	0	0	0	32	176	100	0	0	Error	15	21	1641	4.2	0	0	0
3	1	14	2C24	Grid Marker	11710	20200	180	67	325	683	210	33	33	33	6	18	85	75	0	0	0	0	0	0	0	0	256	1802	100	0	0	Error	34	292	83085	48.667	0	0	0
3	2	14	2C24	Grid Marker	12010	20190	190	81	455	946	207	33	33	36	51	141	48	33	0	0	0	0	0	0	0	0	256	1870	100	0	0	Error	48	422	116563	8.216	0	0	0
3	3	14	empty	empty	12300	20190	100	30	30	5	16	31	31	31	6	19	8	0	0	0	0	0	0	0	0	0	80	560	100	0	0	Error	-1	-1	2393	-0.167	-75	0	0
3	4	14	empty	empty	12600	20190	100	31	32	6	18	31	31	35	77	220	0	0	0	0	0	0	0	0	0	0	80	560	100	0	0	Error	0	1	2539	-0.039	-75	0	0
3	5	14	empty	empty	12900	20190	100	32	32	6	18	31	31	32	6	18	18	4	0	0	0	0	0	0	0	0	80	560	100	0	0	Error	1	1	2574	0	-75	0	0
3	6	14	empty	empty	13200	20190	100	33	33	6	18	32	32	32	6	18	19	4	0	0	0	0	0	0	0	0	80	560	100	0	0	Error	1	1	2671	0.167	-75	0	0
3	7	14	empty	empty	13500	20190	100	33	33	5	15	32	32	33	11	33	4	0	0	0	0	0	0	0	0	0	80	560	100	0	0	Error	1	1	2666	0	-75	0	0
3	8	14	empty	empty	13800	20190	100	32	33	6	18	32	32	32	5	15	20	10	0	0	0	0	0	0	0	0	80	560	100	0	0	Error	0	1	2625	0.2	-75	0	0
3	9	14	empty	empty	14100	20190	100	31	32	5	15	32	32	32	6	18	10	1	0	0	0	0	0	0	0	0	80	560	100	0	0	Error	-1	0	2563	0	-75	0	0
3	10	14	empty	empty	14400	20190	100	33	33	5	15	31	31	32	6	18	15	3	0	0	0	0	0	0	0	0	80	560	100	0	0	Error	2	2	2627	0.167	-75	0	0
3	11	14	empty	empty	14700	20190	100	32	32	6	18	32	32	33	6	18	10	3	0	0	0	0	0	0	0	0	80	560	100	0	0	Error	0	0	2569	-0.167	-75	0	0
3	12	14	empty	empty	15000	20190	100	32	32	6	18	32	32	32	5	15	15	9	0	0	0	0	0	0	0	0	80	560	100	0	0	Error	0	0	2580	0	-75	0	0
4	1	1	empty	empty	16220	16320	100	30	32	10	31	29	29	30	5	16	19	8	0	0	0	0	0	0	0	0	80	560	100	0	0	Error	1	3	2547	0.4	-75	0	0
4	2	1	empty	empty	16520	16320	100	28	29	5	17	29	29	29	5	17	11	4	0	0	0	0	0	0	0	0	80	560	100	0	0	Error	-1	0	2286	0	-75	0	0
4	3	1	empty	empty	16820	16320	100	27	29	5	17	29	29	30	8	26	3	0	0	0	0	0	0	0	0	0	80	560	100	0	0	Error	-2	0	2289	-0.125	-75	0	0
4	4	1	empty	empty	17120	16320	100	29	35	27	77	29	29	29	5	17	16	5	0	0	0	0	0	0	0	0	80	560	100	0	0	Error	0	6	2761	1.2	-75	0	0
4	5	1	empty	empty	17420	16320	100	29	29	5	17	28	28	32	41	128	0	0	0	0	0	0	0	0	0	0	80	560	100	0	0	Error	1	1	2318	-0.073	-75	0	0
4	6	1	empty	empty	17720	16320	100	29	29	5	17	29	29	31	42	135	0	0	0	0	0	0	0	0	0	0	80	560	100	0	0	Error	0	0	2324	-0.048	-75	0	0
4	7	1	empty	empty	18020	16320	100	28	30	8	26	28	28	28	4	14	21	6	0	0	0	0	0	0	0	0	80	560	100	0	0	Error	0	2	2398	0.5	-75	0	0
4	8	1	empty	empty	18320	16320	100	29	28	5	17	29	29	29	4	13	11	1	0	0	0	0	0	0	0	0	80	560	100	0	0	Error	0	-1	2273	-0.25	-75	0	0
4	9	1	empty	empty	18620	16320	100	28	29	5	17	29	29	31	25	80	0	0	0	0	0	0	0	0	0	0	80	560	100	0	0	Error	-1	0	2335	-0.08	-75	0	0
4	10	1	2D24	Grid Marker	18930	16330	110	2304	4253	5429	127	29	29	40	139	347	85	79	0	0	0	0	0	0	0	0	80	656	100	0	0	Error	2275	4224	340223	30.309	0	0	0
4	11	1	2D24	Grid Marker	19230	16330	100	2779	4958	6444	129	29	29	33	32	96	94	84	0	0	0	0	0	0	0	0	80	560	100	0	0	Error	2750	4929	396661	153.906	0	0	0
4	12	1	2D24	Grid Marker	19520	16330	110	1644	4734	6568	138	30	30	73	498	682	66	54	0	0	0	0	0	0	0	0	80	656	100	0	0	Error	1614	4704	378757	9.359	0	0	0
4	1	2	2L16	0	16230	16620	50	51	59	35	59	32	32	31	5	16	75	67	0	0	0	0	0	0	0	0	12	104	100	0	0	Error	19	27	706	5.6	0	0	0
4	2	2	2P16	0	16520	16640	40	31	33	6	18	29	29	30	5	16	33	8	0	0	0	0	0	0	0	0	12	68	100	0	0	Error	2	4	391	0.6	0	0	0
4	3	2	2L16	0	16820	16620	100	31	32	10	31	29	29	30	5	16	29	9	0	0	0	0	0	0	0	0	80	560	100	0	0	Error	2	3	2577	0.4	0	0	0
4	4	2	2P16	0	17120	16620	100	32	33	9	27	29	29	29	5	17	30	14	0	0	0	0	0	0	0	0	80	560	100	0	0	Error	3	4	2646	0.8	0	0	0
4	5	2	empty	empty	17420	16620	100	29	29	4	13	29	29	29	5	17	11	0	0	0	0	0	0	0	0	0	80	560	100	0	0	Error	0	0	2281	0	-75	0	0
4	6	2	empty	empty	17720	16620	100	29	29	5	17	29	29	31	42	135	0	0	0	0	0	0	0	0	0	0	80	560	100	0	0	Error	0	0	2337	-0.048	-75	0	0
4	7	2	empty	empty	18020	16620	100	29	30	12	40	28	28	29	6	20	16	5	0	0	0	0	0	0	0	0	80	560	100	0	0	Error	1	2	2406	0.167	-75	0	0
4	8	2	empty	empty	18320	16620	100	29	29	5	17	28	28	28	5	17	18	5	0	0	0	0	0	0	0	0	80	560	100	0	0	Error	1	1	2336	0.2	-75	0	0
4	9	2	empty	empty	18620	16620	100	28	28	5	17	28	28	29	6	20	11	0	0	0	0	0	0	0	0	0	80	560	100	0	0	Error	0	0	2260	-0.167	-75	0	0
4	10	2	empty	empty	18920	16620	100	29	29	5	17	28	28	29	10	34	4	0	0	0	0	0	0	0	0	0	80	560	100	0	0	Error	1	1	2281	0	-75	0	0
4	11	2	empty	empty	19220	16620	100	28	29	5	17	28	28	29	5	17	16	3	0	0	0	0	0	0	0	0	80	560	100	0	0	Error	0	1	2287	0	-75	0	0
4	12	2	empty	empty	19520	16620	100	30	33	21	63	29	29	29	5	17	21	8	0	0	0	0	0	0	0	0	80	560	100	0	0	Error	1	4	2674	0.8	-75	0	0
4	1	3	2D8	0	16240	16910	80	39	92	260	282	30	30	30	5	16	65	42	0	0	0	0	0	0	0	0	52	340	100	0	0	Error	9	62	4786	12.4	0	0	0
4	2	3	2H8	0	16530	16910	100	31	32	6	18	30	30	92	745	809	0	0	0	0	0	0	0	0	0	0	80	560	100	0	0	Error	1	2	2550	-0.081	0	0	0
4	3	3	2D8	0	16830	16910	100	33	39	23	58	30	30	30	5	16	30	19	0	0	0	0	0	0	0	0	80	560	100	0	0	Error	3	9	3139	1.8	0	0	0
4	4	3	2H8	0	17130	16910	100	31	32	7	21	29	29	30	11	36	11	1	0	0	0	0	0	0	0	0	80	560	100	0	0	Error	2	3	2542	0.182	0	0	0
4	5	3	2L8	0	17430	16910	100	29	30	5	16	29	29	29	5	17	16	3	0	0	0	0	0	0	0	0	80	560	100	0	0	Error	0	1	2365	0.2	0	0	0
4	6	3	2P8	0	17740	16910	40	34	33	5	15	30	30	31	7	22	8	0	0	0	0	0	0	0	0	0	12	68	100	0	0	Error	4	3	392	0.286	0	0	0
4	7	3	2L8	0	18030	16920	100	30	30	5	16	29	29	29	6	20	14	1	0	0	0	0	0	0	0	0	80	560	100	0	0	Error	1	1	2424	0.167	0	0	0
4	8	3	2P8	0	18330	16930	60	30	33	11	33	29	29	29	5	17	25	16	0	0	0	0	0	0	0	0	32	176	100	0	0	Error	1	4	1048	0.8	0	0	0
4	9	3	2D16	0	18620	16920	50	50	63	36	57	30	30	30	7	23	50	50	0	0	0	0	0	0	0	0	12	104	100	0	0	Error	20	33	751	4.714	0	0	0
4	10	3	2H16	0	18920	16920	100	29	30	6	20	29	29	29	6	20	18	8	0	0	0	0	0	0	0	0	80	560	100	0	0	Error	0	1	2426	0.167	0	0	0
4	11	3	2D16	0	19220	16920	40	34	36	10	27	28	28	28	4	14	58	42	0	0	0	0	0	0	0	0	12	68	100	0	0	Error	6	8	431	2	0	0	0
4	12	3	2H16	0	19510	16920	100	30	31	7	22	29	29	29	4	13	28	16	0	0	0	0	0	0	0	0	80	560	100	0	0	Error	1	2	2480	0.5	0	0	0
4	1	4	2L16	0	16220	17220	100	30	31	6	19	30	30	30	11	36	8	0	0	0	0	0	0	0	0	0	80	560	100	0	0	Error	0	1	2504	0.091	0	0	0
4	2	4	2P16	0	16520	17220	100	31	32	7	21	29	29	30	5	16	26	13	0	0	0	0	0	0	0	0	80	560	100	0	0	Error	2	3	2520	0.4	0	0	0
4	3	4	2L16	0	16820	17220	100	30	32	13	40	30	30	30	5	16	15	4	0	0	0	0	0	0	0	0	80	560	100	0	0	Error	0	2	2555	0.4	0	0	0
4	4	4	2P16	0	17120	17220	100	30	31	6	19	29	29	29	5	17	26	10	0	0	0	0	0	0	0	0	80	560	100	0	0	Error	1	2	2472	0.4	0	0	0
4	5	4	empty	empty	17420	17220	100	29	46	124	269	29	29	29	4	13	28	15	0	0	0	0	0	0	0	0	80	560	100	0	0	Error	0	17	3664	4.25	-75	0	0
4	6	4	empty	empty	17720	17220	100	28	28	4	14	28	28	28	4	14	11	4	0	0	0	0	0	0	0	0	80	560	100	0	0	Error	0	0	2279	0	-75	0	0
4	7	4	empty	empty	18020	17220	100	27	28	4	14	28	28	29	5	17	6	3	0	0	0	0	0	0	0	0	80	560	100	0	0	Error	-1	0	2233	-0.2	-75	0	0
4	8	4	empty	empty	18320	17220	100	29	32	15	46	28	28	28	4	14	28	11	0	0	0	0	0	0	0	0	80	560	100	0	0	Error	1	4	2545	1	-75	0	0
4	9	4	empty	empty	18620	17220	100	29	30	5	16	28	28	29	30	103	0	0	0	0	0	0	0	0	0	0	80	560	100	0	0	Error	1	2	2387	0.033	-75	0	0
4	10	4	empty	empty	18920	17220	100	28	30	8	26	28	28	29	6	20	10	5	0	0	0	0	0	0	0	0	80	560	100	0	0	Error	0	2	2362	0.167	-75	0	0
4	11	4	empty	empty	19220	17220	100	27	28	4	14	28	28	29	11	37	0	0	0	0	0	0	0	0	0	0	80	560	100	0	0	Error	-1	0	2220	-0.091	-75	0	0
4	12	4	empty	empty	19520	17220	100	28	28	5	17	29	29	30	10	33	3	0	0	0	0	0	0	0	0	0	80	560	100	0	0	Error	-1	-1	2258	-0.2	-75	0	0
4	1	5	2D8	0	16210	17540	40	38	46	22	47	30	30	30	5	16	50	50	0	0	0	0	0	0	0	0	12	68	100	0	0	Error	8	16	552	3.2	0	0	0
4	2	5	2H8	0	16520	17520	100	31	31	7	22	30	30	30	10	33	5	3	0	0	0	0	0	0	0	0	80	560	100	0	0	Error	1	1	2483	0.1	0	0	0
4	3	5	2D8	0	16820	17520	100	32	34	13	38	29	29	30	5	16	34	19	0	0	0	0	0	0	0	0	80	560	100	0	0	Error	3	5	2747	0.8	0	0	0
4	4	5	2H8	0	17120	17520	100	31	31	7	22	30	30	34	82	241	0	0	0	0	0	0	0	0	0	0	80	560	100	0	0	Error	1	1	2501	-0.037	0	0	0
4	5	5	2L8	0	17420	17520	100	31	31	5	16	30	30	33	44	133	0	0	0	0	0	0	0	0	0	0	80	560	100	0	0	Error	1	1	2495	-0.045	0	0	0
4	6	5	2P8	0	17720	17520	100	29	30	5	16	29	29	29	4	13	20	8	0	0	0	0	0	0	0	0	80	560	100	0	0	Error	0	1	2373	0.25	0	0	0
4	7	5	2L8	0	18020	17520	100	29	30	7	23	29	29	29	5	17	21	13	0	0	0	0	0	0	0	0	80	560	100	0	0	Error	0	1	2437	0.2	0	0	0
4	8	5	2P8	0	18320	17520	100	28	29	6	20	28	28	29	6	20	19	5	0	0	0	0	0	0	0	0	80	560	100	0	0	Error	0	1	2352	0	0	0	0
4	9	5	2D16	0	18620	17530	100	29	30	5	16	28	28	29	11	37	4	0	0	0	0	0	0	0	0	0	80	560	100	0	0	Error	1	2	2374	0.091	0	0	0
4	10	5	2H16	0	18940	17530	50	42	43	9	20	28	28	30	10	33	75	33	0	0	0	0	0	0	0	0	12	104	100	0	0	Error	14	15	514	1.3	0	0	0
4	11	5	2D16	0	19230	17530	40	46	45	11	24	29	29	29	4	13	75	67	0	0	0	0	0	0	0	0	12	68	100	0	0	Error	17	16	538	4	0	0	0
4	12	5	2H16	0	19530	17520	40	32	33	9	27	27	27	28	4	14	58	25	0	0	0	0	0	0	0	0	12	68	100	0	0	Error	5	6	395	1.25	0	0	0
4	1	6	2L16	0	16220	17820	100	33	33	6	18	30	30	30	5	16	31	11	0	0	0	0	0	0	0	0	80	560	100	0	0	Error	3	3	2635	0.6	0	0	0
4	2	6	2P16	0	16520	17820	100	32	36	23	63	30	30	30	5	16	25	11	0	0	0	0	0	0	0	0	80	560	100	0	0	Error	2	6	2852	1.2	0	0	0
4	3	6	2L16	0	16820	17820	100	31	33	10	30	30	30	30	5	16	25	18	0	0	0	0	0	0	0	0	80	560	100	0	0	Error	1	3	2641	0.6	0	0	0
4	4	6	2P16	0	17120	17830	40	34	36	8	22	28	28	29	5	17	58	42	0	0	0	0	0	0	0	0	12	68	100	0	0	Error	6	8	432	1.4	0	0	0
4	5	6	empty	empty	17420	17820	100	28	29	4	13	29	29	29	5	17	8	3	0	0	0	0	0	0	0	0	80	560	100	0	0	Error	-1	0	2341	0	-75	0	0
4	6	6	empty	empty	17720	17820	100	29	30	7	23	28	28	29	4	13	25	6	0	0	0	0	0	0	0	0	80	560	100	0	0	Error	1	2	2389	0.25	-75	0	0
4	7	6	empty	empty	18020	17820	100	30	30	5	16	29	29	29	5	17	20	3	0	0	0	0	0	0	0	0	80	560	100	0	0	Error	1	1	2402	0.2	-75	0	0
4	8	6	empty	empty	18320	17820	100	28	29	5	17	28	28	29	6	20	13	1	0	0	0	0	0	0	0	0	80	560	100	0	0	Error	0	1	2328	0	-75	0	0
4	9	6	empty	empty	18620	17820	100	30	30	4	13	30	30	49	160	326	0	0	0	0	0	0	0	0	0	0	80	560	100	0	0	Error	0	0	2370	-0.119	-75	0	0
4	10	6	empty	empty	18920	17820	100	28	29	5	17	28	28	29	5	17	9	1	0	0	0	0	0	0	0	0	80	560	100	0	0	Error	0	1	2283	0	-75	0	0
4	11	6	empty	empty	19220	17820	100	28	28	4	14	28	28	29	5	17	8	0	0	0	0	0	0	0	0	0	80	560	100	0	0	Error	0	0	2242	-0.2	-75	0	0
4	12	6	empty	empty	19520	17820	100	28	30	7	23	28	28	29	8	27	14	4	0	0	0	0	0	0	0	0	80	560	100	0	0	Error	0	2	2368	0.125	-75	0	0
4	1	7	2D8	0	16220	18140	40	32	35	10	28	29	29	30	5	16	42	33	0	0	0	0	0	0	0	0	12	68	100	0	0	Error	3	6	420	1	0	0	0
4	2	7	2H8	0	16520	18130	100	32	47	122	259	29	29	31	31	100	5	1	0	0	0	0	0	0	0	0	80	560	100	0	0	Error	3	18	3756	0.516	0	0	0
4	3	7	2D8	0	16830	18120	40	38	57	37	64	30	30	30	5	16	50	50	0	0	0	0	0	0	0	0	12	68	100	0	0	Error	8	27	688	5.4	0	0	0
4	4	7	2H8	0	17120	18110	100	30	36	20	55	29	29	30	11	36	14	11	0	0	0	0	0	0	0	0	80	560	100	0	0	Error	1	7	2849	0.545	0	0	0
4	5	7	2L8	0	17420	18110	100	31	35	36	102	29	29	29	6	20	21	8	0	0	0	0	0	0	0	0	80	560	100	0	0	Error	2	6	2837	1	0	0	0
4	6	7	2P8	0	17720	18110	100	30	31	7	22	29	29	29	5	17	20	13	0	0	0	0	0	0	0	0	80	560	100	0	0	Error	1	2	2471	0.4	0	0	0
4	7	7	2L8	0	18020	18110	100	32	34	14	41	28	28	30	15	50	11	9	0	0	0	0	0	0	0	0	80	560	100	0	0	Error	4	6	2739	0.267	0	0	0
4	8	7	2P8	0	18330	18120	40	54	54	14	25	29	29	29	5	17	100	75	0	0	0	0	0	0	0	0	12	68	100	0	0	Error	25	25	642	5	0	0	0
4	9	7	2D16	0	18620	18090	100	30	31	6	19	28	28	29	9	31	11	3	0	0	0	0	0	0	0	0	80	560	100	0	0	Error	2	3	2468	0.222	0	0	0
4	10	7	2H16	0	18920	18140	50	35	41	20	48	30	30	47	105	223	0	0	0	0	0	0	0	0	0	0	12	104	100	0	0	Error	5	11	494	-0.057	0	0	0
4	11	7	2D16	0	19220	18130	40	35	39	14	35	29	29	30	5	16	50	50	0	0	0	0	0	0	0	0	12	68	100	0	0	Error	6	10	465	1.8	0	0	0
4	12	7	2H16	0	19510	18130	100	32	39	23	58	28	28	29	7	24	34	19	0	0	0	0	0	0	0	0	80	560	100	0	0	Error	4	11	3139	1.429	0	0	0
4	1	8	1L16	0	16230	18420	100	31	32	8	25	30	30	30	5	16	24	11	0	0	0	0	0	0	0	0	80	560	100	0	0	Error	1	2	2550	0.4	0	0	0
4	2	8	1P16	0	16510	18420	70	31	33	8	24	31	31	111	744	670	0	0	0	0	0	0	0	0	0	0	32	236	100	0	0	Error	0	2	1049	-0.105	0	0	0
4	3	8	1L16	0	16820	18430	100	32	54	150	277	30	30	30	5	16	33	24	0	0	0	0	0	0	0	0	80	560	100	0	0	Error	2	24	4355	4.8	0	0	0
4	4	8	1P16	0	17130	18430	40	36	35	6	17	30	30	30	4	13	58	25	0	0	0	0	0	0	0	0	12	68	100	0	0	Error	6	5	418	1.25	0	0	0
4	5	8	1D24	0	17430	18430	100	29	31	8	25	29	29	29	4	13	29	21	0	0	0	0	0	0	0	0	80	560	100	0	0	Error	0	2	2500	0.5	0	0	0
4	6	8	1H24	0	17730	18430	40	34	35	6	17	29	29	29	5	17	50	17	0	0	0	0	0	0	0	0	12	68	100	0	0	Error	5	6	424	1.2	0	0	0
4	7	8	1D24	0	18030	18430	40	35	35	8	22	28	28	28	5	17	50	42	0	0	0	0	0	0	0	0	12	68	100	0	0	Error	7	7	423	1.4	0	0	0
4	8	8	1H24	0	18330	18430	50	35	36	9	25	29	29	29	5	17	58	8	0	0	0	0	0	0	0	0	12	104	100	0	0	Error	6	7	430	1.4	0	0	0
4	9	8	1L24	0	18620	18430	100	31	31	6	19	28	28	29	9	31	9	1	0	0	0	0	0	0	0	0	80	560	100	0	0	Error	3	3	2447	0.222	0	0	0
4	10	8	1P24	0	18920	18440	40	41	39	9	23	28	28	28	5	17	75	58	0	0	0	0	0	0	0	0	12	68	100	0	0	Error	13	11	471	2.2	0	0	0
4	11	8	1L24	0	19230	18430	40	32	35	14	40	28	28	28	5	17	33	17	0	0	0	0	0	0	0	0	12	68	100	0	0	Error	4	7	424	1.4	0	0	0
4	12	8	1P24	0	19520	18440	50	38	38	5	13	29	29	30	8	26	50	8	0	0	0	0	0	0	0	0	12	104	100	0	0	Error	9	9	461	1	0	0	0
4	1	9	1D8	0	16230	18690	40	58	53	22	41	28	28	28	4	14	67	67	0	0	0	0	0	0	0	0	12	68	100	0	0	Error	30	25	641	6.25	0	0	0
4	2	9	1H8	0	16520	18710	100	30	39	30	76	29	29	30	7	23	25	18	0	0	0	0	0	0	0	0	80	560	100	0	0	Error	1	10	3115	1.286	0	0	0
4	3	9	1D8	0	16820	18710	100	31	37	19	51	30	30	32	10	31	18	16	0	0	0	0	0	0	0	0	80	560	100	0	0	Error	1	7	2980	0.5	0	0	0
4	4	9	1H8	0	17120	18700	40	39	43	17	39	29	29	29	4	13	67	50	0	0	0	0	0	0	0	0	12	68	100	0	0	Error	10	14	517	3.5	0	0	0
4	5	9	1L8	0	17420	18710	100	29	31	8	25	28	28	28	5	17	31	23	0	0	0	0	0	0	0	0	80	560	100	0	0	Error	1	3	2504	0.6	0	0	0
4	6	9	1P8	0	17730	18720	40	30	32	5	15	28	28	28	5	17	25	17	0	0	0	0	0	0	0	0	12	68	100	0	0	Error	2	4	380	0.8	0	0	0
4	7	9	1L8	0	18020	18710	40	41	54	27	50	29	29	28	4	14	83	67	0	0	0	0	0	0	0	0	12	68	100	0	0	Error	12	25	643	6.5	0	0	0
4	8	9	1P8	0	18330	18720	40	55	48	17	35	27	27	27	5	18	75	67	0	0	0	0	0	0	0	0	12	68	100	0	0	Error	28	21	573	4.2	0	0	0
4	9	9	1D16	0	18610	18730	40	47	68	71	104	28	28	29	7	24	75	67	0	0	0	0	0	0	0	0	12	68	100	0	0	Error	19	40	815	5.571	0	0	0
4	10	9	1H16	0	18920	18730	50	40	40	14	35	27	27	28	5	17	58	50	0	0	0	0	0	0	0	0	12	104	100	0	0	Error	13	13	481	2.4	0	0	0
4	11	9	1D16	0	19220	18730	40	58	100	127	127	28	28	28	5	17	83	75	0	0	0	0	0	0	0	0	12	68	100	0	0	Error	30	72	1203	14.4	0	0	0
4	12	9	1H16	0	19520	18710	50	32	32	8	25	28	28	29	5	17	42	17	0	0	0	0	0	0	0	0	12	104	100	0	0	Error	4	4	386	0.6	0	0	0
4	1	10	1L16	0	16230	19020	40	29	31	5	16	29	29	29	5	17	33	8	0	0	0	0	0	0	0	0	12	68	100	0	0	Error	0	2	370	0.4	0	0	0
4	2	10	1P16	0	16540	19030	40	38	37	10	27	30	30	30	5	16	58	42	0	0	0	0	0	0	0	0	12	68	100	0	0	Error	8	7	439	1.4	0	0	0
4	3	10	1L16	0	16830	19030	40	35	36	8	22	29	29	29	5	17	58	25	0	0	0	0	0	0	0	0	12	68	100	0	0	Error	6	7	429	1.4	0	0	0
4	4	10	1P16	0	17140	19020	50	37	37	11	29	30	30	30	5	16	50	33	0	0	0	0	0	0	0	0	12	104	100	0	0	Error	7	7	440	1.4	0	0	0
4	5	10	1D24	0	17440	19030	40	33	33	4	12	30	30	53	192	362	0	0	0	0	0	0	0	0	0	0	12	68	100	0	0	Error	3	3	399	-0.104	0	0	0
4	6	10	1H24	0	17740	19030	50	31	31	4	12	29	29	29	5	17	17	0	0	0	0	0	0	0	0	0	12	104	100	0	0	Error	2	2	373	0.4	0	0	0
4	7	10	1D24	0	18030	19030	100	29	30	5	16	28	28	29	10	34	5	0	0	0	0	0	0	0	0	0	80	560	100	0	0	Error	1	2	2369	0.1	0	0	0
4	8	10	1H24	0	18330	19030	40	32	33	5	15	30	30	29	5	17	33	8	0	0	0	0	0	0	0	0	12	68	100	0	0	Error	2	3	400	0.8	0	0	0
4	9	10	1L24	0	18630	19030	100	29	32	20	62	29	29	29	5	17	20	6	0	0	0	0	0	0	0	0	80	560	100	0	0	Error	0	3	2521	0.6	0	0	0
4	10	10	1P24	0	18930	19030	40	35	33	5	15	27	27	27	4	14	67	42	0	0	0	0	0	0	0	0	12	68	100	0	0	Error	8	6	395	1.5	0	0	0
4	11	10	1L24	0	19220	19030	100	30	31	8	25	28	28	29	9	31	15	4	0	0	0	0	0	0	0	0	80	560	100	0	0	Error	2	3	2499	0.222	0	0	0
4	12	10	1P24	0	19520	19030	50	31	31	7	22	27	27	28	5	17	33	25	0	0	0	0	0	0	0	0	12	104	100	0	0	Error	4	4	369	0.6	0	0	0
4	1	11	1D8	0	16220	19310	100	30	31	7	22	30	30	38	95	250	0	0	0	0	0	0	0	0	0	0	80	560	100	0	0	Error	0	1	2474	-0.074	0	0	0
4	2	11	1H8	0	16520	19310	100	30	35	15	42	30	30	37	128	345	0	0	0	0	0	0	0	0	0	0	80	560	100	0	0	Error	0	5	2830	-0.016	0	0	0
4	3	11	1D8	0	16830	19300	40	75	68	25	36	29	29	34	32	94	67	17	0	0	0	0	0	0	0	0	12	68	100	0	0	Error	46	39	814	1.063	0	0	0
4	4	11	1H8	0	17130	19310	50	68	59	25	42	28	28	28	5	17	67	67	0	0	0	0	0	0	0	0	12	104	100	0	0	Error	40	31	710	6.2	0	0	0
4	5	11	1L8	0	17420	19310	100	31	32	7	21	29	29	29	5	17	28	11	0	0	0	0	0	0	0	0	80	560	100	0	0	Error	2	3	2520	0.6	0	0	0
4	6	11	1P8	0	17720	19310	40	34	48	31	64	28	28	29	5	17	50	42	0	0	0	0	0	0	0	0	12	68	100	0	0	Error	6	20	580	3.8	0	0	0
4	7	11	1L8	0	18020	19310	40	56	55	26	47	28	28	30	10	33	58	50	0	0	0	0	0	0	0	0	12	68	100	0	0	Error	28	27	659	2.5	0	0	0
4	8	11	1P8	0	18310	19310	100	28	29	8	27	28	28	28	4	14	13	5	0	0	0	0	0	0	0	0	80	560	100	0	0	Error	0	1	2346	0.25	0	0	0
4	9	11	1D16	0	18610	19320	70	33	38	12	31	28	28	28	6	21	44	41	0	0	0	0	0	0	0	0	32	236	100	0	0	Error	5	10	1209	1.667	0	0	0
4	10	11	1H16	0	18920	19320	100	31	31	6	19	27	27	28	7	25	20	8	0	0	0	0	0	0	0	0	80	560	100	0	0	Error	4	4	2463	0.429	0	0	0
4	11	11	1D16	0	19230	19330	40	39	39	12	30	31	31	39	49	125	0	0	0	0	0	0	0	0	0	0	12	68	100	0	0	Error	8	8	470	0	0	0	0
4	12	11	1H16	0	19520	19330	40	30	31	5	16	29	29	30	9	30	0	0	0	0	0	0	0	0	0	0	12	68	100	0	0	Error	1	2	366	0.111	0	0	0
4	1	12	1L16	0	16230	19600	40	33	42	23	54	31	31	33	12	36	33	17	0	0	0	0	0	0	0	0	12	68	100	0	0	Error	2	11	504	0.75	0	0	0
4	2	12	1P16	0	16530	19610	40	49	87	102	117	30	30	29	5	17	67	67	0	0	0	0	0	0	0	0	12	68	100	0	0	Error	19	57	1048	11.6	0	0	0
4	3	12	1L16	0	16820	19620	90	31	38	15	39	30	30	30	5	16	37	31	0	0	0	0	0	0	0	0	52	420	100	0	0	Error	1	8	1983	1.6	0	0	0
4	4	12	1P16	0	17120	19610	100	30	34	12	35	30	30	30	8	26	21	15	0	0	0	0	0	0	0	0	80	560	100	0	0	Error	0	4	2692	0.5	0	0	0
4	5	12	1D24	0	17420	19610	100	30	34	13	38	29	29	30	5	16	30	20	0	0	0	0	0	0	0	0	80	560	100	0	0	Error	1	5	2694	0.8	0	0	0
4	6	12	1H24	0	17730	19620	50	37	40	10	25	29	29	31	7	22	58	33	0	0	0	0	0	0	0	0	12	104	100	0	0	Error	8	11	474	1.286	0	0	0
4	7	12	1D24	0	18020	19620	100	30	30	6	20	28	28	29	6	20	24	8	0	0	0	0	0	0	0	0	80	560	100	0	0	Error	2	2	2393	0.167	0	0	0
4	8	12	1H24	0	18310	19620	40	31	34	13	38	29	29	29	5	17	33	17	0	0	0	0	0	0	0	0	12	68	100	0	0	Error	2	5	403	1	0	0	0
4	9	12	1L24	0	18620	19620	100	30	36	35	97	28	28	28	5	17	30	14	0	0	0	0	0	0	0	0	80	560	100	0	0	Error	2	8	2863	1.6	0	0	0
4	10	12	1P24	0	18930	19630	60	39	43	13	30	27	27	28	5	17	78	53	0	0	0	0	0	0	0	0	32	176	100	0	0	Error	12	16	1363	3	0	0	0
4	11	12	1L24	0	19230	19610	50	40	43	13	30	29	29	29	5	17	83	50	0	0	0	0	0	0	0	0	12	104	100	0	0	Error	11	14	518	2.8	0	0	0
4	12	12	1P24	0	19530	19630	60	44	43	10	23	28	28	47	220	468	0	0	0	0	0	0	0	0	0	0	32	176	100	0	0	Error	16	15	1375	-0.018	0	0	0
4	1	13	1D8	0	16230	19880	100	34	45	45	100	33	33	33	6	18	28	16	0	0	0	0	0	0	0	0	80	560	100	0	0	Error	1	12	3573	2	0	0	0
4	2	13	1H8	0	16530	19890	40	82	75	35	46	28	28	28	5	17	92	75	0	0	0	0	0	0	0	0	12	68	100	0	0	Error	54	47	894	9.4	0	0	0
4	3	13	1D8	0	16830	19890	100	31	37	19	51	31	31	31	7	22	19	18	0	0	0	0	0	0	0	0	80	560	100	0	0	Error	0	6	2975	0.857	0	0	0
4	4	13	1H8	0	17130	19890	40	43	62	38	61	29	29	29	7	24	58	50	0	0	0	0	0	0	0	0	12	68	100	0	0	Error	14	33	748	4.714	0	0	0
4	5	13	1L8	0	17420	19900	100	30	40	26	65	30	30	31	7	22	24	18	0	0	0	0	0	0	0	0	80	560	100	0	0	Error	0	10	3173	1.286	0	0	0
4	6	13	1P8	0	17720	19900	100	30	30	5	16	29	29	29	5	17	19	6	0	0	0	0	0	0	0	0	80	560	100	0	0	Error	1	1	2437	0.2	0	0	0
4	7	13	1L8	0	18020	19900	40	43	60	38	63	30	30	30	5	16	75	50	0	0	0	0	0	0	0	0	12	68	100	0	0	Error	13	30	724	6	0	0	0
4	8	13	1P8	0	18330	19920	40	45	51	23	45	30	30	30	5	16	67	58	0	0	0	0	0	0	0	0	12	68	100	0	0	Error	15	21	607	4.2	0	0	0
4	9	13	1D16	0	18630	19910	50	51	60	23	38	30	30	56	216	385	0	0	0	0	0	0	0	0	0	0	12	104	100	0	0	Error	21	30	718	0.019	0	0	0
4	10	13	1H16	0	18920	19910	100	32	38	20	52	28	28	29	9	31	29	18	0	0	0	0	0	0	0	0	80	560	100	0	0	Error	4	10	3063	1	0	0	0
4	11	13	1D16	0	19220	19920	40	47	54	26	48	29	29	29	6	20	67	50	0	0	0	0	0	0	0	0	12	68	100	0	0	Error	18	25	647	4.167	0	0	0
4	12	13	1H16	0	19520	19910	40	42	45	17	37	30	30	30	7	23	50	50	0	0	0	0	0	0	0	0	12	68	100	0	0	Error	12	15	538	2.143	0	0	0
4	1	14	2D24	Grid Marker	16230	20230	210	142	715	1574	220	33	33	33	8	24	98	92	0	0	0	0	0	0	0	0	316	2378	100	0	0	Error	109	682	225901	85.25	0	0	0
4	2	14	2D24	Grid Marker	16530	20230	170	85	462	1059	229	33	33	34	16	47	86	64	0	0	0	0	0	0	0	0	208	1539	100	0	0	Error	52	429	96133	26.75	0	0	0
4	3	14	empty	empty	16820	20220	100	30	30	5	16	30	30	31	5	16	19	1	0	0	0	0	0	0	0	0	80	560	100	0	0	Error	0	0	2427	-0.2	-75	0	0
4	4	14	empty	empty	17120	20220	100	29	30	5	16	30	30	30	5	16	11	4	0	0	0	0	0	0	0	0	80	560	100	0	0	Error	-1	0	2374	0	-75	0	0
4	5	14	empty	empty	17420	20220	100	28	28	5	17	29	29	30	6	20	8	1	0	0	0	0	0	0	0	0	80	560	100	0	0	Error	-1	-1	2257	-0.333	-75	0	0
4	6	14	empty	empty	17720	20220	100	28	29	4	13	28	28	30	17	56	1	0	0	0	0	0	0	0	0	0	80	560	100	0	0	Error	0	1	2285	-0.059	-75	0	0
4	7	14	empty	empty	18020	20220	100	28	28	4	14	29	29	29	5	17	6	0	0	0	0	0	0	0	0	0	80	560	100	0	0	Error	-1	-1	2257	-0.2	-75	0	0
4	8	14	empty	empty	18320	20220	100	27	27	4	14	28	28	29	11	37	0	0	0	0	0	0	0	0	0	0	80	560	100	0	0	Error	-1	-1	2131	-0.182	-75	0	0
4	9	14	empty	empty	18620	20220	100	27	29	6	20	28	28	29	11	37	6	0	0	0	0	0	0	0	0	0	80	560	100	0	0	Error	-1	1	2281	0	-75	0	0
4	10	14	empty	empty	18920	20220	100	28	33	33	100	28	28	29	5	17	13	5	0	0	0	0	0	0	0	0	80	560	100	0	0	Error	0	5	2656	0.8	-75	0	0
4	11	14	empty	empty	19220	20220	100	28	28	4	14	27	27	28	5	17	13	3	0	0	0	0	0	0	0	0	80	560	100	0	0	Error	1	1	2243	0	-75	0	0
4	12	14	empty	empty	19520	20220	100	28	28	5	17	28	28	30	13	43	0	0	0	0	0	0	0	0	0	0	80	560	100	0	0	Error	0	0	2270	-0.154	-75	0	0
5	1	1	empty	empty	2670	20800	100	30	31	6	19	30	30	31	6	19	11	3	0	0	0	0	0	0	0	0	80	560	100	0	0	Error	0	1	2448	0	-75	0	0
5	2	1	empty	empty	2970	20800	100	30	31	5	16	31	31	31	8	25	8	0	0	0	0	0	0	0	0	0	80	560	100	0	0	Error	-1	0	2476	0	-75	0	0
5	3	1	empty	empty	3270	20800	100	31	31	5	16	31	31	31	5	16	10	5	0	0	0	0	0	0	0	0	80	560	100	0	0	Error	0	0	2483	0	-75	0	0
5	4	1	empty	empty	3570	20800	100	31	33	8	24	31	31	31	5	16	21	8	0	0	0	0	0	0	0	0	80	560	100	0	0	Error	0	2	2621	0.4	-75	0	0
5	5	1	empty	empty	3870	20800	100	29	30	6	20	31	31	32	11	34	3	0	0	0	0	0	0	0	0	0	80	560	100	0	0	Error	-2	-1	2438	-0.182	-75	0	0
5	6	1	empty	empty	4170	20800	100	28	29	5	17	31	31	31	5	16	10	3	0	0	0	0	0	0	0	0	80	560	100	0	0	Error	-3	-2	2336	-0.4	-75	0	0
5	7	1	empty	empty	4470	20800	100	32	33	5	15	31	31	34	65	191	0	0	0	0	0	0	0	0	0	0	80	560	100	0	0	Error	1	2	2611	-0.015	-75	0	0
5	8	1	empty	empty	4770	20800	100	30	31	4	12	31	31	42	143	340	0	0	0	0	0	0	0	0	0	0	80	560	100	0	0	Error	-1	0	2457	-0.077	-75	0	0
5	9	1	empty	empty	5070	20800	100	32	32	6	18	32	32	32	5	15	15	6	0	0	0	0	0	0	0	0	80	560	100	0	0	Error	0	0	2599	0	-75	0	0
5	10	1	2A23	Grid Marker	5380	20820	120	301	747	997	133	33	33	35	25	71	82	75	0	0	0	0	0	0	0	0	120	820	100	0	0	Error	268	714	89622	28.48	0	0	0
5	11	1	2A23	Grid Marker	5690	20800	110	753	887	889	100	34	34	36	14	38	93	85	0	0	0	0	0	0	0	0	80	656	100	0	0	Error	719	853	70927	60.786	0	0	0
5	12	1	2A23	Grid Marker	5980	20820	140	164	524	724	138	33	33	34	7	20	92	85	0	0	0	0	0	0	0	0	156	1140	100	0	0	Error	131	491	81780	70	0	0	0
5	1	2	2I15	622 Sp14	2680	21120	40	42	43	6	13	31	31	32	6	18	75	42	0	0	0	0	0	0	0	0	12	68	100	0	0	Error	11	12	516	1.833	0	0	0
5	2	2	2M15	637 Sp12	2990	21100	100	99	98	41	41	32	32	34	9	26	93	86	0	0	0	0	0	0	0	0	80	560	100	0	0	Error	67	66	7800	7.111	0	0	0
5	3	2	2I15	622 Sp14	3290	21100	100	35	39	17	43	32	32	34	16	47	16	3	0	0	0	0	0	0	0	0	80	560	100	0	0	Error	3	7	3140	0.313	0	0	0
5	4	2	2M15	637 Sp12	3590	21100	100	128	135	164	121	32	32	34	14	41	84	79	0	0	0	0	0	0	0	0	80	560	100	0	0	Error	96	103	10799	7.214	0	0	0
5	5	2	empty	empty	3870	21100	100	32	32	6	18	31	31	32	7	21	13	3	0	0	0	0	0	0	0	0	80	560	100	0	0	Error	1	1	2542	0	-75	0	0
5	6	2	empty	empty	4170	21100	100	30	31	6	19	30	30	31	10	32	5	0	0	0	0	0	0	0	0	0	80	560	100	0	0	Error	0	1	2450	0	-75	0	0
5	7	2	empty	empty	4470	21100	100	31	31	6	19	31	31	40	112	280	0	0	0	0	0	0	0	0	0	0	80	560	100	0	0	Error	0	0	2504	-0.08	-75	0	0
5	8	2	empty	empty	4770	21100	100	31	31	5	16	31	31	31	8	25	3	0	0	0	0	0	0	0	0	0	80	560	100	0	0	Error	0	0	2473	0	-75	0	0
5	9	2	empty	empty	5070	21100	100	32	32	6	18	31	31	31	5	16	18	6	0	0	0	0	0	0	0	0	80	560	100	0	0	Error	1	1	2548	0.2	-75	0	0
5	10	2	empty	empty	5370	21100	100	31	32	5	15	32	32	32	6	18	8	1	0	0	0	0	0	0	0	0	80	560	100	0	0	Error	-1	0	2535	0	-75	0	0
5	11	2	empty	empty	5670	21100	100	33	32	6	18	32	32	33	6	18	14	3	0	0	0	0	0	0	0	0	80	560	100	0	0	Error	1	0	2591	-0.167	-75	0	0
5	12	2	empty	empty	5970	21100	100	33	33	6	18	33	33	33	5	15	18	3	0	0	0	0	0	0	0	0	80	560	100	0	0	Error	0	0	2614	0	-75	0	0
5	1	3	2A7	500 Sp8	2690	21410	50	42	43	9	20	32	32	32	5	15	67	50	0	0	0	0	0	0	0	0	12	104	100	0	0	Error	10	11	518	2.2	0	0	0
5	2	3	2.00E+07	523 Sp14	2990	21400	60	50	60	28	46	34	34	38	31	81	34	13	0	0	0	0	0	0	0	0	32	176	100	0	0	Error	16	26	1920	0.71	0	0	0
5	3	3	2A7	500 Sp8	3280	21400	60	41	41	9	21	33	33	33	6	18	53	31	0	0	0	0	0	0	0	0	32	176	100	0	0	Error	8	8	1310	1.333	0	0	0
5	4	3	2.00E+07	523 Sp14	3590	21400	50	61	62	22	35	37	37	63	185	293	0	0	0	0	0	0	0	0	0	0	12	104	100	0	0	Error	24	25	741	-0.005	0	0	0
5	5	3	2I7	546 Sp8	3880	21400	80	45	52	21	40	34	34	36	22	61	29	17	0	0	0	0	0	0	0	0	52	340	100	0	0	Error	11	18	2694	0.727	0	0	0
5	6	3	2M7	569 Sp21	4180	21410	60	35	47	69	146	33	33	33	7	21	9	3	0	0	0	0	0	0	0	0	32	176	100	0	0	Error	2	14	1499	2	0	0	0
5	7	3	2I7	546 Sp8	4490	21410	40	75	74	17	22	36	36	36	5	13	100	92	0	0	0	0	0	0	0	0	12	68	100	0	0	Error	39	38	884	7.6	0	0	0
5	8	3	2M7	569 Sp21	4790	21400	100	34	34	6	17	33	33	33	6	18	20	6	0	0	0	0	0	0	0	0	80	560	100	0	0	Error	1	1	2744	0.167	0	0	0
5	9	3	2A15	592 Sp0	5100	21400	50	58	58	17	29	33	33	33	7	21	83	67	0	0	0	0	0	0	0	0	12	104	100	0	0	Error	25	25	701	3.571	0	0	0
5	10	3	2.00E+15	0	5390	21400	100	35	37	9	24	32	32	33	6	18	34	13	0	0	0	0	0	0	0	0	80	560	100	0	0	Error	3	5	2943	0.667	0	0	0
5	11	3	2A15	592 Sp0	5690	21400	70	45	48	13	27	33	33	34	6	17	72	44	0	0	0	0	0	0	0	0	32	236	100	0	0	Error	12	15	1529	2.333	0	0	0
5	12	3	2.00E+15	0	5990	21400	100	36	40	14	35	33	33	34	6	17	34	19	0	0	0	0	0	0	0	0	80	560	100	0	0	Error	3	7	3217	1	0	0	0
5	1	4	2I15	622 Sp14	2680	21710	50	40	38	5	13	34	34	38	32	84	0	0	0	0	0	0	0	0	0	0	12	104	100	0	0	Error	6	4	450	0	0	0	0
5	2	4	2M15	637 Sp12	2980	21700	100	85	82	51	62	33	33	38	60	157	31	4	0	0	0	0	0	0	0	0	80	560	100	0	0	Error	52	49	6582	0.733	0	0	0
5	3	4	2I15	622 Sp14	3280	21700	100	34	35	7	20	33	33	34	10	29	9	3	0	0	0	0	0	0	0	0	80	560	100	0	0	Error	1	2	2796	0.1	0	0	0
5	4	4	2M15	637 Sp12	3590	21760	110	54	65	34	52	33	33	291	3332	1145	0	0	0	0	0	0	0	0	0	0	80	656	100	0	0	Error	21	32	5209	-0.068	0	0	0
5	5	4	empty	empty	3870	21700	100	37	39	11	28	33	33	34	7	20	26	14	0	0	0	0	0	0	0	0	80	560	100	0	0	Error	4	6	3080	0.714	-75	0	0
5	6	4	empty	empty	4170	21700	100	34	34	5	14	33	33	37	51	137	0	0	0	0	0	0	0	0	0	0	80	560	100	0	0	Error	1	1	2692	-0.059	-75	0	0
5	7	4	empty	empty	4470	21700	100	35	42	54	128	31	31	32	6	18	30	13	0	0	0	0	0	0	0	0	80	560	100	0	0	Error	4	11	3368	1.667	-75	0	0
5	8	4	empty	empty	4770	21700	100	32	33	6	18	33	33	212	1822	859	0	0	0	0	0	0	0	0	0	0	80	560	100	0	0	Error	-1	0	2650	-0.098	-75	0	0
5	9	4	empty	empty	5070	21700	100	35	57	97	170	35	35	3607	8773	243	0	0	0	0	0	0	0	0	0	0	80	560	100	0	0	Error	0	22	4552	-0.405	-75	0	0
5	10	4	empty	empty	5370	21700	100	32	32	5	15	32	32	33	5	15	16	5	0	0	0	0	0	0	0	0	80	560	100	0	0	Error	0	0	2594	-0.2	-75	0	0
5	11	4	empty	empty	5670	21700	100	33	33	5	15	33	33	34	10	29	3	0	0	0	0	0	0	0	0	0	80	560	100	0	0	Error	0	0	2633	-0.1	-75	0	0
5	12	4	empty	empty	5970	21700	100	33	34	5	14	33	33	34	6	17	13	0	0	0	0	0	0	0	0	0	80	560	100	0	0	Error	0	1	2693	0	-75	0	0
5	1	5	2A7	500 Sp8	2680	22000	50	38	45	22	48	33	33	34	7	20	42	17	0	0	0	0	0	0	0	0	12	104	100	0	0	Error	5	12	535	1.571	0	0	0
5	2	5	2.00E+07	523 Sp14	2990	22000	50	53	52	13	25	38	38	289	1895	655	0	0	0	0	0	0	0	0	0	0	12	104	100	0	0	Error	15	14	624	-0.125	0	0	0
5	3	5	2A7	500 Sp8	3290	22000	70	34	36	12	33	32	32	38	55	144	0	0	0	0	0	0	0	0	0	0	32	236	100	0	0	Error	2	4	1138	-0.036	0	0	0
5	4	5	2.00E+07	523 Sp14	3590	22000	50	37	43	19	44	36	36	38	9	23	42	33	0	0	0	0	0	0	0	0	12	104	100	0	0	Error	1	7	521	0.556	0	0	0
5	5	5	2I7	546 Sp8	3880	22010	80	51	52	15	28	33	33	34	9	26	67	48	0	0	0	0	0	0	0	0	52	340	100	0	0	Error	18	19	2717	2	0	0	0
5	6	5	2M7	569 Sp21	4180	22020	60	37	37	9	24	33	33	33	6	18	38	16	0	0	0	0	0	0	0	0	32	176	100	0	0	Error	4	4	1194	0.667	0	0	0
5	7	5	2I7	546 Sp8	4490	22010	50	71	64	18	28	38	38	37	6	16	83	75	0	0	0	0	0	0	0	0	12	104	100	0	0	Error	33	26	771	4.5	0	0	0
5	8	5	2M7	569 Sp21	4790	22000	100	33	34	7	20	32	32	33	6	18	19	4	0	0	0	0	0	0	0	0	80	560	100	0	0	Error	1	2	2696	0.167	0	0	0
5	9	5	2A15	592 Sp0	5100	21990	70	52	52	12	23	33	33	33	6	18	84	66	0	0	0	0	0	0	0	0	32	236	100	0	0	Error	19	19	1673	3.167	0	0	0
5	10	5	2.00E+15	0	5400	21990	100	31	36	14	38	32	32	32	7	21	29	15	0	0	0	0	0	0	0	0	80	560	100	0	0	Error	-1	4	2910	0.571	0	0	0
5	11	5	2A15	592 Sp0	5710	21990	60	47	47	15	31	32	32	32	6	18	72	63	0	0	0	0	0	0	0	0	32	176	100	0	0	Error	15	15	1488	2.5	0	0	0
5	12	5	2.00E+15	0	6000	22010	40	58	55	16	29	32	32	32	5	15	83	67	0	0	0	0	0	0	0	0	12	68	100	0	0	Error	26	23	664	4.6	0	0	0
5	1	6	2I15	622 Sp14	2690	22300	50	39	41	7	17	34	34	35	6	17	42	25	0	0	0	0	0	0	0	0	12	104	100	0	0	Error	5	7	487	1	0	0	0
5	2	6	2M15	637 Sp12	2980	22300	90	97	211	543	257	35	35	73	345	472	8	6	0	0	0	0	0	0	0	0	52	420	100	0	0	Error	62	176	10971	0.4	0	0	0
5	3	6	2I15	622 Sp14	3280	22300	100	35	40	18	45	34	34	34	6	17	25	18	0	0	0	0	0	0	0	0	80	560	100	0	0	Error	1	6	3169	1	0	0	0
5	4	6	2M15	637 Sp12	3580	22300	90	127	124	64	51	35	35	42	56	133	67	33	0	0	0	0	0	0	0	0	52	420	100	0	0	Error	92	89	6453	1.464	0	0	0
5	5	6	empty	empty	3870	22300	100	30	31	5	16	32	32	32	6	18	6	1	0	0	0	0	0	0	0	0	80	560	100	0	0	Error	-2	-1	2469	-0.167	-75	0	0
5	6	6	empty	empty	4170	22300	100	34	38	26	68	32	32	32	6	18	16	5	0	0	0	0	0	0	0	0	80	560	100	0	0	Error	2	6	3000	1	-75	0	0
5	7	6	empty	empty	4470	22300	100	30	32	6	18	31	31	32	6	18	15	1	0	0	0	0	0	0	0	0	80	560	100	0	0	Error	-1	1	2522	0	-75	0	0
5	8	6	empty	empty	4770	22300	100	31	31	4	12	31	31	32	5	15	11	4	0	0	0	0	0	0	0	0	80	560	100	0	0	Error	0	0	2517	-0.2	-75	0	0
5	9	6	empty	empty	5070	22300	100	31	32	5	15	31	31	31	5	16	23	4	0	0	0	0	0	0	0	0	80	560	100	0	0	Error	0	1	2552	0.2	-75	0	0
5	10	6	empty	empty	5370	22300	100	32	32	5	15	31	31	32	5	15	20	3	0	0	0	0	0	0	0	0	80	560	100	0	0	Error	1	1	2558	0	-75	0	0
5	11	6	empty	empty	5670	22300	100	31	32	5	15	32	32	32	6	18	11	1	0	0	0	0	0	0	0	0	80	560	100	0	0	Error	-1	0	2541	0	-75	0	0
5	12	6	empty	empty	5970	22300	100	32	33	5	15	32	32	34	20	58	0	0	0	0	0	0	0	0	0	0	80	560	100	0	0	Error	0	1	2613	-0.05	-75	0	0
5	1	7	2A7	500 Sp8	2690	22610	50	42	43	11	25	34	34	36	18	50	25	0	0	0	0	0	0	0	0	0	12	104	100	0	0	Error	8	9	516	0.389	0	0	0
5	2	7	2.00E+07	523 Sp14	3000	22600	40	81	205	353	172	34	34	33	7	21	75	67	0	0	0	0	0	0	0	0	12	68	100	0	0	Error	47	171	2456	24.571	0	0	0
5	3	7	2A7	500 Sp8	3300	22600	50	41	41	9	21	35	35	40	42	105	0	0	0	0	0	0	0	0	0	0	12	104	100	0	0	Error	6	6	496	0.024	0	0	0
5	4	7	2.00E+07	523 Sp14	3590	22590	60	36	44	22	50	38	38	43	56	130	6	0	0	0	0	0	0	0	0	0	32	176	100	0	0	Error	-2	6	1422	0.018	0	0	0
5	5	7	2I7	546 Sp8	3890	22600	100	38	43	16	37	34	34	37	48	129	5	0	0	0	0	0	0	0	0	0	80	560	100	0	0	Error	4	9	3415	0.125	0	0	0
5	6	7	2M7	569 Sp21	4190	22600	100	33	39	27	69	34	34	38	45	118	1	1	0	0	0	0	0	0	0	0	80	560	100	0	0	Error	-1	5	3080	0.022	0	0	0
5	7	7	2I7	546 Sp8	4500	22600	40	48	53	16	30	37	37	39	12	30	50	25	0	0	0	0	0	0	0	0	12	68	100	0	0	Error	11	16	636	1.167	0	0	0
5	8	7	2M7	569 Sp21	4800	22600	100	35	35	6	17	32	32	33	16	48	3	0	0	0	0	0	0	0	0	0	80	560	100	0	0	Error	3	3	2838	0.125	0	0	0
5	9	7	2A15	592 Sp0	5110	22600	50	55	56	12	21	36	36	37	7	18	83	67	0	0	0	0	0	0	0	0	12	104	100	0	0	Error	19	20	667	2.714	0	0	0
5	10	7	2.00E+15	0	5400	22600	100	35	38	14	36	34	34	38	60	157	1	0	0	0	0	0	0	0	0	0	80	560	100	0	0	Error	1	4	3076	0	0	0	0
5	11	7	2A15	592 Sp0	5700	22610	60	44	45	10	22	35	35	34	6	17	69	44	0	0	0	0	0	0	0	0	32	176	100	0	0	Error	9	10	1450	1.833	0	0	0
5	12	7	2.00E+15	0	6000	22620	50	47	58	32	55	33	33	34	6	17	58	50	0	0	0	0	0	0	0	0	12	104	100	0	0	Error	14	25	694	4	0	0	0
5	1	8	1I15	236 Sp8	2700	22900	40	83	87	40	45	35	35	36	8	22	75	67	0	0	0	0	0	0	0	0	12	68	100	0	0	Error	48	52	1043	6.375	0	0	0
5	2	8	1M15	259 Sp0	3000	22890	60	37	38	7	18	34	34	34	5	14	44	16	0	0	0	0	0	0	0	0	32	176	100	0	0	Error	3	4	1211	0.8	0	0	0
5	3	8	1I15	236 Sp8	3290	22900	50	89	92	51	55	33	33	36	29	80	67	50	0	0	0	0	0	0	0	0	12	104	100	0	0	Error	56	59	1105	1.931	0	0	0
5	4	8	1M15	259 Sp0	3590	22890	100	37	37	6	16	36	36	37	9	24	8	1	0	0	0	0	0	0	0	0	80	560	100	0	0	Error	1	1	2943	0	0	0	0
5	5	8	1A23	295 Sp14	3890	22890	80	56	118	441	373	34	34	35	11	31	71	46	0	0	0	0	0	0	0	0	52	340	100	0	0	Error	22	84	6117	7.545	0	0	0
5	6	8	1.00E+23	325 Sp12	4200	22890	50	54	50	17	34	33	33	34	7	20	58	58	0	0	0	0	0	0	0	0	12	104	100	0	0	Error	21	17	603	2.286	0	0	0
5	7	8	1A23	295 Sp14	4510	22870	40	52	53	7	13	38	38	41	16	39	42	0	0	0	0	0	0	0	0	0	12	68	100	0	0	Error	14	15	639	0.75	0	0	0
5	8	8	1.00E+23	325 Sp12	4800	22890	50	56	55	14	25	32	32	34	13	38	67	42	0	0	0	0	0	0	0	0	12	104	100	0	0	Error	24	23	661	1.615	0	0	0
5	9	8	1I23	356 Sp0	5090	22900	80	50	49	11	22	35	35	35	7	20	71	54	0	0	0	0	0	0	0	0	52	340	100	0	0	Error	15	14	2553	2	0	0	0
5	10	8	1M23	381 Sp0	5390	22860	50	40	42	14	33	33	33	34	11	32	42	8	0	0	0	0	0	0	0	0	12	104	100	0	0	Error	7	9	503	0.727	0	0	0
5	11	8	1I23	356 Sp0	5700	22910	100	51	52	14	26	33	33	34	6	17	83	70	0	0	0	0	0	0	0	0	80	560	100	0	0	Error	18	19	4126	3	0	0	0
5	12	8	1M23	381 Sp0	5990	22890	90	38	37	6	16	33	33	34	7	20	25	10	0	0	0	0	0	0	0	0	52	420	100	0	0	Error	5	4	1943	0.429	0	0	0
5	1	9	1A7	87 Sp0	2700	23160	60	44	46	18	39	33	33	34	11	32	44	13	0	0	0	0	0	0	0	0	32	176	100	0	0	Error	11	13	1462	1.091	0	0	0
5	2	9	1.00E+07	107 Sp8	2990	23170	60	42	44	12	27	33	33	37	37	100	3	0	0	0	0	0	0	0	0	0	32	176	100	0	0	Error	9	11	1392	0.189	0	0	0
5	3	9	1A7	87 Sp0	3290	23170	90	43	54	41	75	34	34	35	19	54	19	10	0	0	0	0	0	0	0	0	52	420	100	0	0	Error	9	20	2825	1	0	0	0
5	4	9	1.00E+07	107 Sp8	3590	23170	60	46	47	13	27	31	31	32	5	15	81	63	0	0	0	0	0	0	0	0	32	176	100	0	0	Error	15	16	1495	3	0	0	0
5	5	9	1I7	127 Sp8	3900	23190	40	67	73	36	49	33	33	34	7	20	67	67	0	0	0	0	0	0	0	0	12	68	100	0	0	Error	34	40	875	5.571	0	0	0
5	6	9	1M7	148 Sp8	4190	23180	60	103	127	87	68	34	34	34	6	17	75	63	0	0	0	0	0	0	0	0	32	176	100	0	0	Error	69	93	4068	15.5	0	0	0
5	7	9	1I7	127 Sp8	4490	23200	50	54	77	41	53	33	33	35	9	25	75	58	0	0	0	0	0	0	0	0	12	104	100	0	0	Error	21	44	925	4.667	0	0	0
5	8	9	1M7	148 Sp8	4800	23180	50	189	155	95	61	32	32	36	22	61	67	67	0	0	0	0	0	0	0	0	12	104	100	0	0	Error	157	123	1863	5.409	0	0	0
5	9	9	1A15	176 Sp8	5080	23190	50	60	57	21	36	33	33	34	11	32	58	58	0	0	0	0	0	0	0	0	12	104	100	0	0	Error	27	24	686	2.091	0	0	0
5	10	9	1.00E+15	203 Sp12	5400	23200	60	36	38	8	21	32	32	33	7	21	41	16	0	0	0	0	0	0	0	0	32	176	100	0	0	Error	4	6	1216	0.714	0	0	0
5	11	9	1A15	176 Sp8	5700	23190	60	64	60	21	35	32	32	34	12	35	72	59	0	0	0	0	0	0	0	0	32	176	100	0	0	Error	32	28	1910	2.167	0	0	0
5	12	9	1.00E+15	203 Sp12	6000	23200	70	38	40	9	22	33	33	34	6	17	38	22	0	0	0	0	0	0	0	0	32	236	100	0	0	Error	5	7	1281	1	0	0	0
5	1	10	1I15	236 Sp8	2700	23490	60	59	73	39	53	34	34	50	119	238	3	0	0	0	0	0	0	0	0	0	32	176	100	0	0	Error	25	39	2330	0.193	0	0	0
5	2	10	1M15	259 Sp0	2990	23480	60	36	36	6	16	35	35	43	89	206	0	0	0	0	0	0	0	0	0	0	32	176	100	0	0	Error	1	1	1144	-0.079	0	0	0
5	3	10	1I15	236 Sp8	3290	23500	50	56	621	1437	231	36	36	45	60	133	33	33	0	0	0	0	0	0	0	0	12	104	100	0	0	Error	20	585	7448	9.6	0	0	0
5	4	10	1M15	259 Sp0	3610	23510	50	36	36	7	19	36	36	54	125	231	0	0	0	0	0	0	0	0	0	0	12	104	100	0	0	Error	0	0	435	-0.144	0	0	0
5	5	10	1A23	295 Sp14	3900	23490	70	54	53	10	18	37	37	82	484	590	0	0	0	0	0	0	0	0	0	0	32	236	100	0	0	Error	17	16	1685	-0.06	0	0	0
5	6	10	1.00E+23	325 Sp12	4200	23500	50	51	50	7	14	34	34	34	7	20	92	50	0	0	0	0	0	0	0	0	12	104	100	0	0	Error	17	16	602	2.286	0	0	0
5	7	10	1A23	295 Sp14	4500	23490	60	51	50	11	22	36	36	36	6	16	72	56	0	0	0	0	0	0	0	0	32	176	100	0	0	Error	15	14	1586	2.333	0	0	0
5	8	10	1.00E+23	325 Sp12	4800	23500	50	44	44	10	22	33	33	34	6	17	67	50	0	0	0	0	0	0	0	0	12	104	100	0	0	Error	11	11	533	1.667	0	0	0
5	9	10	1I23	356 Sp0	5100	23510	80	47	49	19	38	35	35	36	5	13	75	54	0	0	0	0	0	0	0	0	52	340	100	0	0	Error	12	14	2571	2.6	0	0	0
5	10	10	1M23	381 Sp0	5370	23490	50	36	36	3	8	36	36	36	6	16	0	0	0	0	0	0	0	0	0	0	12	104	100	0	0	Error	0	0	435	0	0	0	0
5	11	10	1I23	356 Sp0	5700	23510	90	61	243	855	351	35	35	35	6	17	94	81	0	0	0	0	0	0	0	0	52	420	100	0	0	Error	26	208	12650	34.667	0	0	0
5	12	10	1M23	381 Sp0	5990	23500	60	35	36	5	13	38	38	48	87	181	0	0	0	0	0	0	0	0	0	0	32	176	100	0	0	Error	-3	-2	1144	-0.138	0	0	0
5	1	11	1A7	87 Sp0	2690	23770	60	43	43	10	23	33	33	35	11	31	41	16	0	0	0	0	0	0	0	0	32	176	100	0	0	Error	10	10	1369	0.727	0	0	0
5	2	11	1.00E+07	107 Sp8	2980	23780	50	48	57	31	54	33	33	36	12	33	50	33	0	0	0	0	0	0	0	0	12	104	100	0	0	Error	15	24	680	1.75	0	0	0
5	3	11	1A7	87 Sp0	3300	23780	60	41	40	8	20	33	33	36	19	52	3	0	0	0	0	0	0	0	0	0	32	176	100	0	0	Error	8	7	1279	0.211	0	0	0
5	4	11	1.00E+07	107 Sp8	3590	23790	50	46	110	211	191	35	35	36	9	25	50	17	0	0	0	0	0	0	0	0	12	104	100	0	0	Error	11	75	1325	8.222	0	0	0
5	5	11	1I7	127 Sp8	3890	23790	50	80	72	34	47	35	35	35	10	28	67	58	0	0	0	0	0	0	0	0	12	104	100	0	0	Error	45	37	861	3.7	0	0	0
5	6	11	1M7	148 Sp8	4190	23790	60	147	119	74	62	39	39	39	7	17	69	56	0	0	0	0	0	0	0	0	32	176	100	0	0	Error	108	80	3810	11.429	0	0	0
5	7	11	1I7	127 Sp8	4480	23780	40	66	98	124	126	36	36	38	10	26	58	50	0	0	0	0	0	0	0	0	12	68	100	0	0	Error	30	62	1180	6	0	0	0
5	8	11	1M7	148 Sp8	4790	23780	50	75	120	93	77	32	32	40	34	85	50	42	0	0	0	0	0	0	0	0	12	104	100	0	0	Error	43	88	1443	2.353	0	0	0
5	9	11	1A15	176 Sp8	5080	23790	60	48	50	19	38	35	35	35	7	20	56	47	0	0	0	0	0	0	0	0	32	176	100	0	0	Error	13	15	1611	2.143	0	0	0
5	10	11	1.00E+15	203 Sp12	5400	23780	50	40	165	441	267	35	35	37	15	40	17	8	0	0	0	0	0	0	0	0	12	104	100	0	0	Error	5	130	1982	8.533	0	0	0
5	11	11	1A15	176 Sp8	5680	23790	50	49	51	21	41	35	35	38	11	28	50	33	0	0	0	0	0	0	0	0	12	104	100	0	0	Error	14	16	610	1.182	0	0	0
5	12	11	1.00E+15	203 Sp12	5980	23790	100	35	36	6	16	37	37	37	6	16	8	3	0	0	0	0	0	0	0	0	80	560	100	0	0	Error	-2	-1	2860	-0.167	0	0	0
5	1	12	1I15	236 Sp8	2700	24100	50	62	85	83	97	34	34	35	7	20	83	58	0	0	0	0	0	0	0	0	12	104	100	0	0	Error	28	51	1025	7.143	0	0	0
5	2	12	1M15	259 Sp0	2990	24100	40	37	38	6	15	33	33	34	6	17	33	17	0	0	0	0	0	0	0	0	12	68	100	0	0	Error	4	5	451	0.667	0	0	0
5	3	12	1I15	236 Sp8	3300	24110	40	88	84	29	34	32	32	33	6	18	92	83	0	0	0	0	0	0	0	0	12	68	100	0	0	Error	56	52	1002	8.5	0	0	0
5	4	12	1M15	259 Sp0	3600	24110	40	40	40	5	12	36	36	36	6	16	25	0	0	0	0	0	0	0	0	0	12	68	100	0	0	Error	4	4	477	0.667	0	0	0
5	5	12	1A23	295 Sp14	3890	24090	60	58	55	17	30	34	34	35	10	28	66	53	0	0	0	0	0	0	0	0	32	176	100	0	0	Error	24	21	1769	2	0	0	0
5	6	12	1.00E+23	325 Sp12	4190	24090	60	37	43	15	34	35	35	36	7	19	38	28	0	0	0	0	0	0	0	0	32	176	100	0	0	Error	2	8	1375	1	0	0	0
5	7	12	1A23	295 Sp14	4490	24100	70	62	60	15	25	34	34	35	11	31	81	59	0	0	0	0	0	0	0	0	32	236	100	0	0	Error	28	26	1928	2.273	0	0	0
5	8	12	1.00E+23	325 Sp12	4770	24100	50	40	42	16	38	33	33	34	8	23	50	33	0	0	0	0	0	0	0	0	12	104	100	0	0	Error	7	9	509	1	0	0	0
5	9	12	1I23	356 Sp0	5100	24090	80	49	50	15	30	36	36	36	6	16	77	50	0	0	0	0	0	0	0	0	52	340	100	0	0	Error	13	14	2593	2.333	0	0	0
5	10	12	1M23	381 Sp0	5400	24090	100	33	34	5	14	34	34	36	39	108	0	0	0	0	0	0	0	0	0	0	80	560	100	0	0	Error	-1	0	2720	-0.051	0	0	0
5	11	12	1I23	356 Sp0	5700	24100	90	56	72	97	134	35	35	36	7	19	92	67	0	0	0	0	0	0	0	0	52	420	100	0	0	Error	21	37	3761	5.143	0	0	0
5	12	12	1M23	381 Sp0	5980	24090	40	36	36	6	16	36	36	36	7	19	17	0	0	0	0	0	0	0	0	0	12	68	100	0	0	Error	0	0	431	0	0	0	0
5	1	13	1A7	87 Sp0	2680	24360	50	43	39	8	20	37	37	50	83	166	0	0	0	0	0	0	0	0	0	0	12	104	100	0	0	Error	6	2	472	-0.133	0	0	0
5	2	13	1.00E+07	107 Sp8	2980	24360	100	33	38	12	31	36	36	36	7	19	25	15	0	0	0	0	0	0	0	0	80	560	100	0	0	Error	-3	2	3026	0.286	0	0	0
5	3	13	1A7	87 Sp0	3290	24360	80	41	41	9	21	34	34	34	6	17	56	27	0	0	0	0	0	0	0	0	52	340	100	0	0	Error	7	7	2146	1.167	0	0	0
5	4	13	1.00E+07	107 Sp8	3580	24360	50	42	42	11	26	37	37	38	7	18	42	17	0	0	0	0	0	0	0	0	12	104	100	0	0	Error	5	5	500	0.571	0	0	0
5	5	13	1I7	127 Sp8	3890	24400	50	37	57	33	57	33	33	45	81	180	0	0	0	0	0	0	0	0	0	0	12	104	100	0	0	Error	4	24	680	0.148	0	0	0
5	6	13	1M7	148 Sp8	4200	24400	40	54	102	78	76	36	36	40	17	42	50	42	0	0	0	0	0	0	0	0	12	68	100	0	0	Error	18	66	1225	3.647	0	0	0
5	7	13	1I7	127 Sp8	4490	24370	50	88	80	37	46	33	33	34	6	17	83	67	0	0	0	0	0	0	0	0	12	104	100	0	0	Error	55	47	956	7.667	0	0	0
5	8	13	1M7	148 Sp8	4810	24400	60	145	122	75	61	31	31	34	27	79	69	56	0	0	0	0	0	0	0	0	32	176	100	0	0	Error	114	91	3904	3.259	0	0	0
5	9	13	1A15	176 Sp8	5090	24390	50	45	52	18	34	33	33	34	6	17	75	42	0	0	0	0	0	0	0	0	12	104	100	0	0	Error	12	19	626	3	0	0	0
5	10	13	1.00E+15	203 Sp12	5410	24400	50	38	37	7	18	33	33	35	8	22	25	0	0	0	0	0	0	0	0	0	12	104	100	0	0	Error	5	4	439	0.25	0	0	0
5	11	13	1A15	176 Sp8	5690	24380	50	48	59	29	49	34	34	38	19	50	42	42	0	0	0	0	0	0	0	0	12	104	100	0	0	Error	14	25	705	1.105	0	0	0
5	12	13	1.00E+15	203 Sp12	6000	24380	60	38	41	16	39	34	34	34	6	17	34	16	0	0	0	0	0	0	0	0	32	176	100	0	0	Error	4	7	1298	1.167	0	0	0
5	1	14	2A23	Grid Marker	2680	24700	160	73	443	1095	247	32	32	34	23	67	69	48	0	0	0	0	0	0	0	0	208	1468	100	0	0	Error	41	411	92226	17.783	0	0	0
5	2	14	2A23	Grid Marker	2990	24690	180	91	662	1689	255	35	35	37	45	121	55	39	0	0	0	0	0	0	0	0	256	1782	100	0	0	Error	56	627	169429	13.889	0	0	0
5	3	14	empty	empty	3270	24700	100	34	34	6	17	33	33	34	10	29	3	1	0	0	0	0	0	0	0	0	80	560	100	0	0	Error	1	1	2746	0	-75	0	0
5	4	14	empty	empty	3570	24700	100	32	33	5	15	33	33	34	22	64	0	0	0	0	0	0	0	0	0	0	80	560	100	0	0	Error	-1	0	2622	-0.045	-75	0	0
5	5	14	empty	empty	3870	24700	100	33	33	6	18	32	32	33	15	45	3	0	0	0	0	0	0	0	0	0	80	560	100	0	0	Error	1	1	2637	0	-75	0	0
5	6	14	empty	empty	4170	24700	100	29	29	5	17	31	31	32	6	18	6	0	0	0	0	0	0	0	0	0	80	560	100	0	0	Error	-2	-2	2337	-0.5	-75	0	0
5	7	14	empty	empty	4470	24700	100	32	33	10	30	31	31	31	6	19	10	5	0	0	0	0	0	0	0	0	80	560	100	0	0	Error	1	2	2664	0.333	-75	0	0
5	8	14	empty	empty	4770	24700	100	31	41	68	165	30	30	30	6	20	16	6	0	0	0	0	0	0	0	0	80	560	100	0	0	Error	1	11	3246	1.833	-75	0	0
5	9	14	empty	empty	5070	24700	100	30	31	5	16	31	31	32	6	18	13	1	0	0	0	0	0	0	0	0	80	560	100	0	0	Error	-1	0	2489	-0.167	-75	0	0
5	10	14	empty	empty	5370	24700	100	33	34	5	14	31	31	32	9	28	8	0	0	0	0	0	0	0	0	0	80	560	100	0	0	Error	2	3	2685	0.222	-75	0	0
5	11	14	empty	empty	5670	24700	100	30	31	8	25	32	32	32	7	21	9	1	0	0	0	0	0	0	0	0	80	560	100	0	0	Error	-2	-1	2503	-0.143	-75	0	0
5	12	14	empty	empty	5970	24700	100	30	31	5	16	30	30	31	6	19	13	1	0	0	0	0	0	0	0	0	80	560	100	0	0	Error	0	1	2457	0	-75	0	0
6	1	1	empty	empty	7210	20800	100	38	38	7	18	38	38	38	7	18	16	1	0	0	0	0	0	0	0	0	80	560	100	0	0	Error	0	0	3027	0	-75	0	0
6	2	1	empty	empty	7510	20800	100	37	38	5	13	39	39	39	6	15	5	3	0	0	0	0	0	0	0	0	80	560	100	0	0	Error	-2	-1	3014	-0.167	-75	0	0
6	3	1	empty	empty	7810	20800	100	38	38	6	15	37	37	37	6	16	14	3	0	0	0	0	0	0	0	0	80	560	100	0	0	Error	1	1	3013	0.167	-75	0	0
6	4	1	empty	empty	8110	20800	100	39	39	7	17	38	38	38	6	15	15	4	0	0	0	0	0	0	0	0	80	560	100	0	0	Error	1	1	3108	0.167	-75	0	0
6	5	1	empty	empty	8410	20800	100	39	39	6	15	39	39	39	6	15	15	3	0	0	0	0	0	0	0	0	80	560	100	0	0	Error	0	0	3102	0	-75	0	0
6	6	1	empty	empty	8710	20800	100	38	39	7	17	38	38	39	6	15	18	6	0	0	0	0	0	0	0	0	80	560	100	0	0	Error	0	1	3097	0	-75	0	0
6	7	1	empty	empty	9010	20800	100	39	40	7	17	39	39	40	20	50	1	0	0	0	0	0	0	0	0	0	80	560	100	0	0	Error	0	1	3171	0	-75	0	0
6	8	1	empty	empty	9310	20800	100	40	40	6	15	39	39	39	7	17	15	1	0	0	0	0	0	0	0	0	80	560	100	0	0	Error	1	1	3193	0.143	-75	0	0
6	9	1	empty	empty	9610	20800	100	38	39	6	15	38	38	38	6	15	15	4	0	0	0	0	0	0	0	0	80	560	100	0	0	Error	0	1	3090	0.167	-75	0	0
6	10	1	2B23	Grid Marker	9930	20830	190	96	384	874	227	37	37	38	6	15	98	95	0	0	0	0	0	0	0	0	256	1839	100	0	0	Error	59	347	98255	57.667	0	0	0
6	11	1	2B23	Grid Marker	10230	20810	190	115	483	1160	240	37	37	37	7	18	97	91	0	0	0	0	0	0	0	0	256	1701	100	0	0	Error	78	446	123690	63.714	0	0	0
6	12	1	2B23	Grid Marker	10520	20810	200	74	310	659	212	36	36	43	122	283	25	18	0	0	0	0	0	0	0	0	316	2088	100	0	0	Error	38	274	97828	2.189	0	0	0
6	1	2	2J15	623 Sp14	7220	21110	100	34	44	57	129	36	36	37	11	29	9	6	0	0	0	0	0	0	0	0	80	560	100	0	0	Error	-2	8	3503	0.636	0	0	0
6	2	2	2N15	638 Sp12	7520	21120	60	40	41	9	21	31	31	32	5	15	69	41	0	0	0	0	0	0	0	0	32	176	100	0	0	Error	9	10	1302	1.8	0	0	0
6	3	2	2J15	623 Sp14	7820	21110	40	43	40	10	25	32	32	31	5	16	58	50	0	0	0	0	0	0	0	0	12	68	100	0	0	Error	11	8	475	1.8	0	0	0
6	4	2	2N15	638 Sp12	8120	21110	60	39	46	27	58	33	33	33	5	15	50	31	0	0	0	0	0	0	0	0	32	176	100	0	0	Error	6	13	1458	2.6	0	0	0
6	5	2	empty	empty	8410	21100	100	38	38	8	21	38	38	38	7	18	15	3	0	0	0	0	0	0	0	0	80	560	100	0	0	Error	0	0	3043	0	-75	0	0
6	6	2	empty	empty	8710	21100	100	36	38	7	18	38	38	39	7	17	14	3	0	0	0	0	0	0	0	0	80	560	100	0	0	Error	-2	0	3001	-0.143	-75	0	0
6	7	2	empty	empty	9010	21100	100	40	40	6	15	39	39	39	6	15	16	5	0	0	0	0	0	0	0	0	80	560	100	0	0	Error	1	1	3217	0.167	-75	0	0
6	8	2	empty	empty	9310	21100	100	39	39	6	15	39	39	39	7	17	9	1	0	0	0	0	0	0	0	0	80	560	100	0	0	Error	0	0	3116	0	-75	0	0
6	9	2	empty	empty	9610	21100	100	37	37	6	16	38	38	39	7	17	11	0	0	0	0	0	0	0	0	0	80	560	100	0	0	Error	-1	-1	2981	-0.286	-75	0	0
6	10	2	empty	empty	9910	21100	100	37	37	8	21	37	37	38	9	23	10	4	0	0	0	0	0	0	0	0	80	560	100	0	0	Error	0	0	2999	-0.111	-75	0	0
6	11	2	empty	empty	10210	21100	100	35	35	5	14	36	36	37	6	16	9	1	0	0	0	0	0	0	0	0	80	560	100	0	0	Error	-1	-1	2839	-0.333	-75	0	0
6	12	2	empty	empty	10510	21100	100	35	39	32	82	36	36	37	27	72	3	1	0	0	0	0	0	0	0	0	80	560	100	0	0	Error	-1	3	3090	0.074	-75	0	0
6	1	3	2B7	501 Sp10	7250	21420	50	40	41	9	21	33	33	34	6	17	50	33	0	0	0	0	0	0	0	0	12	104	100	0	0	Error	7	8	490	1.167	0	0	0
6	2	3	2F7	524 Sp0	7520	21400	40	43	42	6	14	30	30	30	6	20	83	58	0	0	0	0	0	0	0	0	12	68	100	0	0	Error	13	12	504	2	0	0	0
6	3	3	2B7	501 Sp10	7850	21430	40	49	49	12	24	31	31	32	5	15	83	58	0	0	0	0	0	0	0	0	12	68	100	0	0	Error	18	18	587	3.4	0	0	0
6	4	3	2F7	524 Sp0	8130	21390	50	41	39	10	25	31	31	32	6	18	58	42	0	0	0	0	0	0	0	0	12	104	100	0	0	Error	10	8	465	1.167	0	0	0
6	5	3	2J7	547 Sp8	8420	21390	50	58	54	15	27	33	33	38	37	97	17	0	0	0	0	0	0	0	0	0	12	104	100	0	0	Error	25	21	650	0.432	0	0	0
6	6	3	2N7	570 Sp21	8740	21390	40	36	36	6	16	33	33	33	6	18	33	8	0	0	0	0	0	0	0	0	12	68	100	0	0	Error	3	3	434	0.5	0	0	0
6	7	3	2J7	547 Sp8	9020	21400	50	50	54	14	25	33	33	33	6	18	92	75	0	0	0	0	0	0	0	0	12	104	100	0	0	Error	17	21	651	3.5	0	0	0
6	8	3	2N7	570 Sp21	9340	21400	60	39	38	8	21	33	33	33	5	15	53	16	0	0	0	0	0	0	0	0	32	176	100	0	0	Error	6	5	1225	1	0	0	0
6	9	3	2B15	593 Sp25	9630	21420	100	48	49	15	30	36	36	36	6	16	63	46	0	0	0	0	0	0	0	0	80	560	100	0	0	Error	12	13	3883	2.167	0	0	0
6	10	3	2F15	0	9920	21410	40	36	40	11	27	37	37	48	63	131	0	0	0	0	0	0	0	0	0	0	12	68	100	0	0	Error	-1	3	474	-0.127	0	0	0
6	11	3	2B15	593 Sp25	10220	21420	90	63	181	670	370	35	35	36	6	16	85	75	0	0	0	0	0	0	0	0	52	420	100	0	0	Error	28	146	9428	24.167	0	0	0
6	12	3	2F15	0	10510	21420	100	36	38	10	26	36	36	37	21	56	6	1	0	0	0	0	0	0	0	0	80	560	100	0	0	Error	0	2	3022	0.048	0	0	0
6	1	4	2J15	623 Sp14	7230	21690	100	39	45	40	88	37	37	37	7	18	24	10	0	0	0	0	0	0	0	0	80	560	100	0	0	Error	2	8	3614	1.143	0	0	0
6	2	4	2N15	638 Sp12	7530	21700	50	41	45	15	33	34	34	37	28	75	8	0	0	0	0	0	0	0	0	0	12	104	100	0	0	Error	7	11	535	0.286	0	0	0
6	3	4	2J15	623 Sp14	7830	21710	100	33	35	9	25	34	34	35	6	17	18	9	0	0	0	0	0	0	0	0	80	560	100	0	0	Error	-1	1	2785	0	0	0	0
6	4	4	2N15	638 Sp12	8130	21720	70	41	46	19	41	33	33	34	7	20	50	25	0	0	0	0	0	0	0	0	32	236	100	0	0	Error	8	13	1470	1.714	0	0	0
6	5	4	empty	empty	8410	21700	100	36	37	7	18	37	37	37	6	16	18	4	0	0	0	0	0	0	0	0	80	560	100	0	0	Error	-1	0	2980	0	-75	0	0
6	6	4	empty	empty	8710	21700	100	36	36	6	16	38	38	38	6	15	10	0	0	0	0	0	0	0	0	0	80	560	100	0	0	Error	-2	-2	2915	-0.333	-75	0	0
6	7	4	empty	empty	9010	21700	100	39	39	6	15	38	38	39	7	17	13	5	0	0	0	0	0	0	0	0	80	560	100	0	0	Error	1	1	3150	0	-75	0	0
6	8	4	empty	empty	9310	21700	100	37	38	8	21	38	38	39	7	17	16	4	0	0	0	0	0	0	0	0	80	560	100	0	0	Error	-1	0	3070	-0.143	-75	0	0
6	9	4	empty	empty	9610	21700	100	38	39	7	17	38	38	38	7	18	16	3	0	0	0	0	0	0	0	0	80	560	100	0	0	Error	0	1	3088	0.143	-75	0	0
6	10	4	empty	empty	9910	21700	100	37	38	6	15	38	38	39	7	17	13	0	0	0	0	0	0	0	0	0	80	560	100	0	0	Error	-1	0	3011	-0.143	-75	0	0
6	11	4	empty	empty	10210	21700	100	36	37	6	16	37	37	38	6	15	15	4	0	0	0	0	0	0	0	0	80	560	100	0	0	Error	-1	0	2987	-0.167	-75	0	0
6	12	4	empty	empty	10510	21700	100	35	36	6	16	36	36	36	6	16	14	3	0	0	0	0	0	0	0	0	80	560	100	0	0	Error	-1	0	2876	0	-75	0	0
6	1	5	2B7	501 Sp10	7240	22010	40	40	43	14	32	33	33	33	5	15	58	33	0	0	0	0	0	0	0	0	12	68	100	0	0	Error	7	10	513	2	0	0	0
6	2	5	2F7	524 Sp0	7530	22000	100	32	33	7	21	35	35	35	6	17	13	5	0	0	0	0	0	0	0	0	80	560	100	0	0	Error	-3	-2	2667	-0.333	0	0	0
6	3	5	2B7	501 Sp10	7830	21990	70	33	37	13	35	34	34	34	6	17	25	13	0	0	0	0	0	0	0	0	32	236	100	0	0	Error	-1	3	1178	0.5	0	0	0
6	4	5	2F7	524 Sp0	8120	21990	40	41	65	62	95	31	31	31	6	19	67	42	0	0	0	0	0	0	0	0	12	68	100	0	0	Error	10	34	774	5.667	0	0	0
6	5	5	2J7	547 Sp8	8420	22000	40	48	50	16	32	31	31	32	7	21	67	67	0	0	0	0	0	0	0	0	12	68	100	0	0	Error	17	19	597	2.571	0	0	0
6	6	5	2N7	570 Sp21	8720	22000	100	35	35	7	20	34	34	34	6	17	21	5	0	0	0	0	0	0	0	0	80	560	100	0	0	Error	1	1	2817	0.167	0	0	0
6	7	5	2J7	547 Sp8	9020	22000	40	42	46	15	32	33	33	34	11	32	42	33	0	0	0	0	0	0	0	0	12	68	100	0	0	Error	9	13	546	1.091	0	0	0
6	8	5	2N7	570 Sp21	9320	22010	100	33	34	7	20	35	35	35	6	17	11	4	0	0	0	0	0	0	0	0	80	560	100	0	0	Error	-2	-1	2699	-0.167	0	0	0
6	9	5	2B15	593 Sp25	9630	22020	90	48	50	11	22	33	33	33	6	18	90	62	0	0	0	0	0	0	0	0	52	420	100	0	0	Error	15	17	2606	2.833	0	0	0
6	10	5	2F15	0	9930	22030	40	75	68	25	36	35	35	35	6	17	75	75	0	0	0	0	0	0	0	0	12	68	100	0	0	Error	40	33	817	5.5	0	0	0
6	11	5	2B15	593 Sp25	10230	22030	80	54	68	51	75	35	35	44	144	327	4	0	0	0	0	0	0	0	0	0	52	340	100	0	0	Error	19	33	3532	0.167	0	0	0
6	12	5	2F15	0	10520	22030	100	33	35	10	28	36	36	36	6	16	14	8	0	0	0	0	0	0	0	0	80	560	100	0	0	Error	-3	-1	2828	-0.167	0	0	0
6	1	6	2J15	623 Sp14	7230	22330	100	33	35	9	25	36	36	37	9	24	14	3	0	0	0	0	0	0	0	0	80	560	100	0	0	Error	-3	-1	2827	-0.222	0	0	0
6	2	6	2N15	638 Sp12	7530	22330	100	36	44	47	106	35	35	35	6	17	25	14	0	0	0	0	0	0	0	0	80	560	100	0	0	Error	1	9	3523	1.5	0	0	0
6	3	6	2J15	623 Sp14	7840	22340	40	45	44	10	22	31	31	32	5	15	67	58	0	0	0	0	0	0	0	0	12	68	100	0	0	Error	14	13	526	2.4	0	0	0
6	4	6	2N15	638 Sp12	8120	22340	40	47	47	13	27	34	34	33	6	18	67	50	0	0	0	0	0	0	0	0	12	68	100	0	0	Error	13	13	561	2.333	0	0	0
6	5	6	empty	empty	8410	22300	100	37	38	7	18	38	38	38	6	15	15	4	0	0	0	0	0	0	0	0	80	560	100	0	0	Error	-1	0	3009	0	-75	0	0
6	6	6	empty	empty	8710	22300	100	37	37	6	16	37	37	37	6	16	16	3	0	0	0	0	0	0	0	0	80	560	100	0	0	Error	0	0	2966	0	-75	0	0
6	7	6	empty	empty	9010	22300	100	36	37	6	16	38	38	38	6	15	18	0	0	0	0	0	0	0	0	0	80	560	100	0	0	Error	-2	-1	2960	-0.167	-75	0	0
6	8	6	empty	empty	9310	22300	100	38	38	6	15	39	39	39	6	15	11	3	0	0	0	0	0	0	0	0	80	560	100	0	0	Error	-1	-1	3049	-0.167	-75	0	0
6	9	6	empty	empty	9610	22300	100	37	37	6	16	38	38	38	6	15	8	1	0	0	0	0	0	0	0	0	80	560	100	0	0	Error	-1	-1	2937	-0.167	-75	0	0
6	10	6	empty	empty	9910	22300	100	36	37	6	16	38	38	38	6	15	11	0	0	0	0	0	0	0	0	0	80	560	100	0	0	Error	-2	-1	2948	-0.167	-75	0	0
6	11	6	empty	empty	10210	22300	100	36	37	6	16	37	37	37	7	18	13	1	0	0	0	0	0	0	0	0	80	560	100	0	0	Error	-1	0	2932	0	-75	0	0
6	12	6	empty	empty	10510	22300	100	35	36	6	16	35	35	36	7	19	13	3	0	0	0	0	0	0	0	0	80	560	100	0	0	Error	0	1	2872	0	-75	0	0
6	1	7	2B7	501 Sp10	7240	22620	40	52	56	20	35	33	33	33	5	15	83	67	0	0	0	0	0	0	0	0	12	68	100	0	0	Error	19	23	673	4.6	0	0	0
6	2	7	2F7	524 Sp0	7530	22600	40	39	42	7	16	33	33	33	6	18	50	25	0	0	0	0	0	0	0	0	12	68	100	0	0	Error	6	9	500	1.5	0	0	0
6	3	7	2B7	501 Sp10	7840	22620	50	40	44	12	27	35	35	39	32	82	0	0	0	0	0	0	0	0	0	0	12	104	100	0	0	Error	5	9	524	0.156	0	0	0
6	4	7	2F7	524 Sp0	8130	22620	100	36	36	7	19	36	36	36	6	16	19	4	0	0	0	0	0	0	0	0	80	560	100	0	0	Error	0	0	2889	0	0	0	0
6	5	7	2J7	547 Sp8	8420	22630	40	43	46	19	41	33	33	34	6	17	67	42	0	0	0	0	0	0	0	0	12	68	100	0	0	Error	10	13	553	2	0	0	0
6	6	7	2N7	570 Sp21	8720	22620	100	35	35	7	20	35	35	36	6	16	16	8	0	0	0	0	0	0	0	0	80	560	100	0	0	Error	0	0	2819	-0.167	0	0	0
6	7	7	2J7	547 Sp8	9030	22620	60	46	45	8	17	36	36	36	6	16	66	28	0	0	0	0	0	0	0	0	32	176	100	0	0	Error	10	9	1442	1.5	0	0	0
6	8	7	2N7	570 Sp21	9320	22620	40	36	35	6	17	34	34	34	5	14	33	0	0	0	0	0	0	0	0	0	12	68	100	0	0	Error	2	1	419	0.2	0	0	0
6	9	7	2B15	593 Sp25	9640	22620	80	56	61	22	36	35	35	35	6	17	85	73	0	0	0	0	0	0	0	0	52	340	100	0	0	Error	21	26	3189	4.333	0	0	0
6	10	7	2F15	0	9930	22610	100	37	38	9	23	37	37	38	7	18	16	9	0	0	0	0	0	0	0	0	80	560	100	0	0	Error	0	1	3060	0	0	0	0
6	11	7	2B15	593 Sp25	10230	22610	90	59	98	200	204	35	35	36	7	19	79	69	0	0	0	0	0	0	0	0	52	420	100	0	0	Error	24	63	5094	8.857	0	0	0
6	12	7	2F15	0	10520	22650	50	48	57	26	45	36	36	36	6	16	58	50	0	0	0	0	0	0	0	0	12	104	100	0	0	Error	12	21	685	3.5	0	0	0
6	1	8	1J15	237 Sp8	7230	22910	40	38	39	7	17	33	33	33	6	18	42	25	0	0	0	0	0	0	0	0	12	68	100	0	0	Error	5	6	463	1	0	0	0
6	2	8	1N15	260 Sp0	7530	22890	60	43	42	9	21	33	33	33	7	21	63	25	0	0	0	0	0	0	0	0	32	176	100	0	0	Error	10	9	1351	1.286	0	0	0
6	3	8	1J15	237 Sp8	7820	22900	50	39	39	6	15	33	33	37	30	81	0	0	0	0	0	0	0	0	0	0	12	104	100	0	0	Error	6	6	472	0.067	0	0	0
6	4	8	1N15	260 Sp0	8130	22910	40	39	41	6	14	37	37	37	6	16	25	8	0	0	0	0	0	0	0	0	12	68	100	0	0	Error	2	4	488	0.667	0	0	0
6	5	8	1B23	297 Sp0	8430	22910	50	60	57	16	28	36	36	36	7	19	67	67	0	0	0	0	0	0	0	0	12	104	100	0	0	Error	24	21	683	3	0	0	0
6	6	8	1F23	327 Sp10	8720	22900	40	42	46	14	30	34	34	36	10	27	50	25	0	0	0	0	0	0	0	0	12	68	100	0	0	Error	8	12	547	1	0	0	0
6	7	8	1B23	297 Sp0	9030	22900	50	85	74	29	39	37	37	39	13	33	75	67	0	0	0	0	0	0	0	0	12	104	100	0	0	Error	48	37	887	2.692	0	0	0
6	8	8	1F23	327 Sp10	9330	22910	50	58	59	15	25	34	34	35	5	14	100	83	0	0	0	0	0	0	0	0	12	104	100	0	0	Error	24	25	705	4.8	0	0	0
6	9	8	1J23	357 Sp0	9630	22900	100	33	33	5	15	34	34	34	6	17	11	0	0	0	0	0	0	0	0	0	80	560	100	0	0	Error	-1	-1	2674	-0.167	0	0	0
6	10	8	1N23	382 Sp0	9940	22900	70	47	48	15	31	35	35	36	6	16	63	50	0	0	0	0	0	0	0	0	32	236	100	0	0	Error	12	13	1547	2	0	0	0
6	11	8	1J23	357 Sp0	10220	22920	50	36	37	7	18	32	32	36	18	50	8	0	0	0	0	0	0	0	0	0	12	104	100	0	0	Error	4	5	445	0.056	0	0	0
6	12	8	1N23	382 Sp0	10520	22930	80	48	48	11	22	35	35	35	6	17	69	52	0	0	0	0	0	0	0	0	52	340	100	0	0	Error	13	13	2494	2.167	0	0	0
6	1	9	1B7	90 Sp0	7220	23180	50	38	39	7	17	34	34	34	6	17	42	17	0	0	0	0	0	0	0	0	12	104	100	0	0	Error	4	5	466	0.833	0	0	0
6	2	9	1F7	108 Sp0	7520	23180	50	39	42	10	23	31	31	31	5	16	75	42	0	0	0	0	0	0	0	0	12	104	100	0	0	Error	8	11	505	2.2	0	0	0
6	3	9	1B7	90 Sp0	7830	23220	70	38	39	9	23	32	32	34	29	85	3	0	0	0	0	0	0	0	0	0	32	236	100	0	0	Error	6	7	1250	0.172	0	0	0
6	4	9	1F7	108 Sp0	8130	23190	90	37	39	9	23	34	34	34	6	17	35	17	0	0	0	0	0	0	0	0	52	420	100	0	0	Error	3	5	2026	0.833	0	0	0
6	5	9	1J7	128 Sp0	8420	23190	40	36	40	10	25	34	34	36	9	25	33	17	0	0	0	0	0	0	0	0	12	68	100	0	0	Error	2	6	475	0.444	0	0	0
6	6	9	1N7	152 Sp8	8740	23200	50	59	111	148	133	31	31	31	5	16	100	83	0	0	0	0	0	0	0	0	12	104	100	0	0	Error	28	80	1334	16	0	0	0
6	7	9	1J7	128 Sp0	9030	23190	50	41	40	7	17	31	31	32	10	31	50	0	0	0	0	0	0	0	0	0	12	104	100	0	0	Error	10	9	481	0.8	0	0	0
6	8	9	1N7	152 Sp8	9330	23210	50	45	48	14	29	33	33	33	7	21	58	42	0	0	0	0	0	0	0	0	12	104	100	0	0	Error	12	15	580	2.143	0	0	0
6	9	9	1B15	176 Sp14	9630	23200	100	36	39	11	28	34	34	34	6	17	34	25	0	0	0	0	0	0	0	0	80	560	100	0	0	Error	2	5	3123	0.833	0	0	0
6	10	9	1F15	205 Sp12	9930	23200	70	42	43	6	13	32	32	33	7	21	66	25	0	0	0	0	0	0	0	0	32	236	100	0	0	Error	10	11	1361	1.429	0	0	0
6	11	9	1B15	176 Sp14	10220	23200	50	52	51	17	33	33	33	34	8	23	58	58	0	0	0	0	0	0	0	0	12	104	100	0	0	Error	19	18	613	2.125	0	0	0
6	12	9	1F15	205 Sp12	10530	23210	70	47	48	13	27	32	32	34	16	47	41	6	0	0	0	0	0	0	0	0	32	236	100	0	0	Error	15	16	1549	0.875	0	0	0
6	1	10	1J15	237 Sp8	7220	23500	50	33	34	6	17	32	32	34	6	17	25	0	0	0	0	0	0	0	0	0	12	104	100	0	0	Error	1	2	404	0	0	0	0
6	2	10	1N15	260 Sp0	7530	23500	50	44	44	9	20	32	32	32	7	21	58	42	0	0	0	0	0	0	0	0	12	104	100	0	0	Error	12	12	524	1.714	0	0	0
6	3	10	1J15	237 Sp8	7830	23510	60	38	38	7	18	31	31	32	5	15	72	28	0	0	0	0	0	0	0	0	32	176	100	0	0	Error	7	7	1228	1.2	0	0	0
6	4	10	1N15	260 Sp0	8130	23500	50	44	42	11	26	32	32	33	6	18	58	50	0	0	0	0	0	0	0	0	12	104	100	0	0	Error	12	10	509	1.5	0	0	0
6	5	10	1B23	297 Sp0	8420	23520	50	46	81	102	125	34	34	35	7	20	67	42	0	0	0	0	0	0	0	0	12	104	100	0	0	Error	12	47	970	6.571	0	0	0
6	6	10	1F23	327 Sp10	8730	23520	50	57	58	8	13	33	33	34	7	20	100	92	0	0	0	0	0	0	0	0	12	104	100	0	0	Error	24	25	700	3.429	0	0	0
6	7	10	1B23	297 Sp0	9030	23510	70	49	51	18	35	34	34	35	6	17	63	50	0	0	0	0	0	0	0	0	32	236	100	0	0	Error	15	17	1620	2.667	0	0	0
6	8	10	1F23	327 Sp10	9330	23530	50	60	60	10	16	33	33	37	38	102	17	0	0	0	0	0	0	0	0	0	12	104	100	0	0	Error	27	27	724	0.605	0	0	0
6	9	10	1J23	357 Sp0	9630	23520	100	32	32	5	15	36	36	55	255	463	0	0	0	0	0	0	0	0	0	0	80	560	100	0	0	Error	-4	-4	2564	-0.09	0	0	0
6	10	10	1N23	382 Sp0	9930	23520	60	48	48	11	22	33	33	34	6	17	72	63	0	0	0	0	0	0	0	0	32	176	100	0	0	Error	15	15	1551	2.333	0	0	0
6	11	10	1J23	357 Sp0	10240	23520	60	34	36	8	22	33	33	33	6	18	31	16	0	0	0	0	0	0	0	0	32	176	100	0	0	Error	1	3	1152	0.5	0	0	0
6	12	10	1N23	382 Sp0	10540	23560	50	45	46	9	19	39	39	43	46	106	0	0	0	0	0	0	0	0	0	0	12	104	100	0	0	Error	6	7	550	0.065	0	0	0
6	1	11	1B7	90 Sp0	7230	23790	70	40	41	11	26	33	33	34	6	17	53	22	0	0	0	0	0	0	0	0	32	236	100	0	0	Error	7	8	1308	1.167	0	0	0
6	2	11	1F7	108 Sp0	7530	23790	60	38	39	10	25	32	32	32	6	18	47	28	0	0	0	0	0	0	0	0	32	176	100	0	0	Error	6	7	1242	1.167	0	0	0
6	3	11	1B7	90 Sp0	7820	23790	50	33	34	6	17	34	34	35	7	20	8	0	0	0	0	0	0	0	0	0	12	104	100	0	0	Error	-1	0	413	-0.143	0	0	0
6	4	11	1F7	108 Sp0	8110	23780	80	41	97	290	298	34	34	34	6	17	50	25	0	0	0	0	0	0	0	0	52	340	100	0	0	Error	7	63	5056	10.5	0	0	0
6	5	11	1J7	128 Sp0	8420	23800	50	43	42	6	14	32	32	33	6	18	83	33	0	0	0	0	0	0	0	0	12	104	100	0	0	Error	11	10	503	1.5	0	0	0
6	6	11	1N7	152 Sp8	8720	23800	60	46	48	15	31	32	32	33	8	24	59	44	0	0	0	0	0	0	0	0	32	176	100	0	0	Error	14	16	1521	1.875	0	0	0
6	7	11	1J7	128 Sp0	9020	23780	50	38	37	7	18	33	33	33	5	15	42	17	0	0	0	0	0	0	0	0	12	104	100	0	0	Error	5	4	446	0.8	0	0	0
6	8	11	1N7	152 Sp8	9330	23800	60	45	45	12	26	33	33	33	6	18	59	44	0	0	0	0	0	0	0	0	32	176	100	0	0	Error	12	12	1451	2	0	0	0
6	9	11	1B15	176 Sp14	9620	23810	60	41	45	15	33	33	33	33	6	18	53	44	0	0	0	0	0	0	0	0	32	176	100	0	0	Error	8	12	1448	2	0	0	0
6	10	11	1F15	205 Sp12	9930	23810	60	40	41	10	24	34	34	34	7	20	38	6	0	0	0	0	0	0	0	0	32	176	100	0	0	Error	6	7	1308	1	0	0	0
6	11	11	1B15	176 Sp14	10230	23820	50	53	53	12	22	32	32	35	15	42	58	25	0	0	0	0	0	0	0	0	12	104	100	0	0	Error	21	21	639	1.2	0	0	0
6	12	11	1F15	205 Sp12	10520	23810	50	44	46	6	13	34	34	35	8	22	67	17	0	0	0	0	0	0	0	0	12	104	100	0	0	Error	10	12	552	1.375	0	0	0
6	1	12	1J15	237 Sp8	7230	24100	40	35	37	7	18	34	34	34	5	14	33	17	0	0	0	0	0	0	0	0	12	68	100	0	0	Error	1	3	445	0.6	0	0	0
6	2	12	1N15	260 Sp0	7530	24100	40	42	43	9	20	32	32	33	6	18	58	42	0	0	0	0	0	0	0	0	12	68	100	0	0	Error	10	11	514	1.667	0	0	0
6	3	12	1J15	237 Sp8	7820	24140	40	33	35	8	22	32	32	33	6	18	25	17	0	0	0	0	0	0	0	0	12	68	100	0	0	Error	1	3	423	0.333	0	0	0
6	4	12	1N15	260 Sp0	8130	24140	40	45	45	11	24	32	32	33	7	21	75	33	0	0	0	0	0	0	0	0	12	68	100	0	0	Error	13	13	541	1.714	0	0	0
6	5	12	1B23	297 Sp0	8430	24100	40	50	53	17	32	36	36	37	6	16	67	50	0	0	0	0	0	0	0	0	12	68	100	0	0	Error	14	17	631	2.667	0	0	0
6	6	12	1F23	327 Sp10	8720	24100	50	49	50	18	36	32	32	33	7	21	58	50	0	0	0	0	0	0	0	0	12	104	100	0	0	Error	17	18	596	2.429	0	0	0
6	7	12	1B23	297 Sp0	9030	24110	40	47	52	18	34	39	39	39	8	20	50	33	0	0	0	0	0	0	0	0	12	68	100	0	0	Error	8	13	623	1.625	0	0	0
6	8	12	1F23	327 Sp10	9320	24110	70	51	53	12	22	39	39	39	7	17	66	41	0	0	0	0	0	0	0	0	32	236	100	0	0	Error	12	14	1681	2	0	0	0
6	9	12	1J23	357 Sp0	9620	24110	50	36	37	7	18	36	36	35	6	17	17	8	0	0	0	0	0	0	0	0	12	104	100	0	0	Error	0	1	438	0.333	0	0	0
6	10	12	1N23	382 Sp0	9930	24090	70	46	46	14	30	35	35	36	6	16	53	47	0	0	0	0	0	0	0	0	32	236	100	0	0	Error	11	11	1466	1.667	0	0	0
6	11	12	1J23	357 Sp0	10220	24110	40	37	36	3	8	33	33	33	6	18	8	0	0	0	0	0	0	0	0	0	12	68	100	0	0	Error	4	3	429	0.5	0	0	0
6	12	12	1N23	382 Sp0	10530	24110	40	48	50	15	30	34	34	33	7	21	58	50	0	0	0	0	0	0	0	0	12	68	100	0	0	Error	14	16	594	2.429	0	0	0
6	1	13	1B7	90 Sp0	7230	24380	50	37	38	7	18	31	31	31	5	16	50	17	0	0	0	0	0	0	0	0	12	104	100	0	0	Error	6	7	458	1.4	0	0	0
6	2	13	1F7	108 Sp0	7510	24400	40	39	43	13	30	32	32	33	8	24	42	25	0	0	0	0	0	0	0	0	12	68	100	0	0	Error	7	11	514	1.25	0	0	0
6	3	13	1B7	90 Sp0	7820	24410	70	37	38	7	18	36	36	37	6	16	34	6	0	0	0	0	0	0	0	0	32	236	100	0	0	Error	1	2	1214	0.167	0	0	0
6	4	13	1F7	108 Sp0	8110	24400	50	41	41	5	12	34	34	34	6	17	50	17	0	0	0	0	0	0	0	0	12	104	100	0	0	Error	7	7	497	1.167	0	0	0
6	5	13	1J7	128 Sp0	8410	24410	40	40	41	6	14	35	35	37	7	18	42	8	0	0	0	0	0	0	0	0	12	68	100	0	0	Error	5	6	491	0.571	0	0	0
6	6	13	1N7	152 Sp8	8730	24400	40	52	52	9	17	32	32	33	6	18	92	83	0	0	0	0	0	0	0	0	12	68	100	0	0	Error	20	20	628	3.167	0	0	0
6	7	13	1J7	128 Sp0	9020	24410	100	38	38	7	18	42	42	43	8	18	3	1	0	0	0	0	0	0	0	0	80	560	100	0	0	Error	-4	-4	3044	-0.625	0	0	0
6	8	13	1N7	152 Sp8	9320	24420	60	44	45	8	17	36	36	36	6	16	69	34	0	0	0	0	0	0	0	0	32	176	100	0	0	Error	8	9	1445	1.5	0	0	0
6	9	13	1B15	176 Sp14	9620	24410	100	38	40	11	27	40	40	40	8	20	26	11	0	0	0	0	0	0	0	0	80	560	100	0	0	Error	-2	0	3225	0	0	0	0
6	10	13	1F15	205 Sp12	9930	24410	60	49	49	9	18	35	35	36	7	19	78	47	0	0	0	0	0	0	0	0	32	176	100	0	0	Error	14	14	1582	1.857	0	0	0
6	11	13	1B15	176 Sp14	10230	24430	50	53	53	8	15	33	33	33	5	15	92	92	0	0	0	0	0	0	0	0	12	104	100	0	0	Error	20	20	635	4	0	0	0
6	12	13	1F15	205 Sp12	10530	24410	60	43	45	10	22	33	33	33	7	21	66	34	0	0	0	0	0	0	0	0	32	176	100	0	0	Error	10	12	1443	1.714	0	0	0
6	1	14	2B23	Grid Marker	7230	24700	150	97	540	1055	195	36	36	36	7	19	94	87	0	0	0	0	0	0	0	0	156	1242	100	0	0	Error	61	504	84240	72	0	0	0
6	2	14	2B23	Grid Marker	7530	24720	180	69	376	721	191	39	39	45	139	308	25	20	0	0	0	0	0	0	0	0	256	1794	100	0	0	Error	30	337	96167	2.381	0	0	0
6	3	14	empty	empty	7810	24700	100	44	44	7	15	43	43	43	7	16	18	3	0	0	0	0	0	0	0	0	80	560	100	0	0	Error	1	1	3496	0.143	-75	0	0
6	4	14	empty	empty	8110	24700	100	46	46	8	17	45	45	45	8	17	14	5	0	0	0	0	0	0	0	0	80	560	100	0	0	Error	1	1	3671	0.125	-75	0	0
6	5	14	empty	empty	8410	24700	100	45	45	6	13	46	46	47	9	19	4	0	0	0	0	0	0	0	0	0	80	560	100	0	0	Error	-1	-1	3632	-0.222	-75	0	0
6	6	14	empty	empty	8710	24700	100	49	55	29	52	47	47	47	8	17	29	14	0	0	0	0	0	0	0	0	80	560	100	0	0	Error	2	8	4408	1	-75	0	0
6	7	14	empty	empty	9010	24700	100	46	46	7	15	47	47	48	8	16	8	4	0	0	0	0	0	0	0	0	80	560	100	0	0	Error	-1	-1	3719	-0.25	-75	0	0
6	8	14	empty	empty	9310	24700	100	47	47	7	14	48	48	49	8	16	11	0	0	0	0	0	0	0	0	0	80	560	100	0	0	Error	-1	-1	3781	-0.25	-75	0	0
6	9	14	empty	empty	9610	24700	100	48	48	8	16	47	47	47	8	17	20	3	0	0	0	0	0	0	0	0	80	560	100	0	0	Error	1	1	3878	0.125	-75	0	0
6	10	14	empty	empty	9910	24700	100	46	47	7	14	47	47	48	7	14	6	3	0	0	0	0	0	0	0	0	80	560	100	0	0	Error	-1	0	3724	-0.143	-75	0	0
6	11	14	empty	empty	10210	24700	100	47	48	8	16	47	47	47	9	19	14	1	0	0	0	0	0	0	0	0	80	560	100	0	0	Error	0	1	3824	0.111	-75	0	0
6	12	14	empty	empty	10510	24700	100	39	40	6	15	39	39	40	7	17	18	3	0	0	0	0	0	0	0	0	80	560	100	0	0	Error	0	1	3184	0	-75	0	0
7	1	1	empty	empty	11670	20780	100	34	35	7	20	34	34	34	6	17	16	1	0	0	0	0	0	0	0	0	80	560	100	0	0	Error	0	1	2760	0.167	-75	0	0
7	2	1	empty	empty	11970	20780	100	33	34	7	20	33	33	33	6	18	19	6	0	0	0	0	0	0	0	0	80	560	100	0	0	Error	0	1	2707	0.167	-75	0	0
7	3	1	empty	empty	12270	20780	100	32	33	6	18	33	33	33	6	18	18	3	0	0	0	0	0	0	0	0	80	560	100	0	0	Error	-1	0	2612	0	-75	0	0
7	4	1	empty	empty	12570	20780	100	33	33	6	18	32	32	35	42	120	0	0	0	0	0	0	0	0	0	0	80	560	100	0	0	Error	1	1	2662	-0.048	-75	0	0
7	5	1	empty	empty	12870	20780	100	32	33	5	15	33	33	33	6	18	6	3	0	0	0	0	0	0	0	0	80	560	100	0	0	Error	-1	0	2604	0	-75	0	0
7	6	1	empty	empty	13170	20780	100	35	35	6	17	33	33	34	6	17	29	1	0	0	0	0	0	0	0	0	80	560	100	0	0	Error	2	2	2781	0.167	-75	0	0
7	7	1	empty	empty	13470	20780	100	32	33	6	18	33	33	33	5	15	18	5	0	0	0	0	0	0	0	0	80	560	100	0	0	Error	-1	0	2648	0	-75	0	0
7	8	1	empty	empty	13770	20780	100	34	33	6	18	33	33	34	6	17	14	3	0	0	0	0	0	0	0	0	80	560	100	0	0	Error	1	0	2659	-0.167	-75	0	0
7	9	1	empty	empty	14070	20780	100	33	33	5	15	32	32	32	5	15	20	4	0	0	0	0	0	0	0	0	80	560	100	0	0	Error	1	1	2638	0.2	-75	0	0
7	10	1	2C23	Grid Marker	14380	20800	170	180	595	997	167	32	32	33	6	18	99	97	0	0	0	0	0	0	0	0	208	1595	100	0	0	Error	148	563	123658	93.667	0	0	0
7	11	1	2C23	Grid Marker	14690	20780	140	294	889	1370	154	33	33	34	8	23	96	90	0	0	0	0	0	0	0	0	156	1081	100	0	0	Error	261	856	138711	106.875	0	0	0
7	12	1	2C23	Grid Marker	14970	20800	200	112	499	1358	272	32	32	33	7	21	96	90	0	0	0	0	0	0	0	0	316	2123	100	0	0	Error	80	467	157615	66.571	0	0	0
7	1	2	2K15	630 Sp14	11690	21100	40	48	53	22	41	33	33	33	6	18	67	50	0	0	0	0	0	0	0	0	12	68	100	0	0	Error	15	20	630	3.333	0	0	0
7	2	2	2O15	0	11980	21100	100	32	33	9	27	33	33	35	11	31	9	1	0	0	0	0	0	0	0	0	80	560	100	0	0	Error	-1	0	2668	-0.182	0	0	0
7	3	2	2K15	630 Sp14	12280	21100	100	31	32	7	21	32	32	33	6	18	11	4	0	0	0	0	0	0	0	0	80	560	100	0	0	Error	-1	0	2574	-0.167	0	0	0
7	4	2	2O15	0	12580	21100	100	33	39	18	46	31	31	32	6	18	30	20	0	0	0	0	0	0	0	0	80	560	100	0	0	Error	2	8	3144	1.167	0	0	0
7	5	2	empty	empty	12870	21080	100	33	34	5	14	34	34	34	6	17	14	1	0	0	0	0	0	0	0	0	80	560	100	0	0	Error	-1	0	2704	0	-75	0	0
7	6	2	empty	empty	13170	21080	100	31	32	5	15	33	33	34	6	17	9	3	0	0	0	0	0	0	0	0	80	560	100	0	0	Error	-2	-1	2563	-0.333	-75	0	0
7	7	2	empty	empty	13470	21080	100	30	32	5	15	32	32	33	5	15	13	3	0	0	0	0	0	0	0	0	80	560	100	0	0	Error	-2	0	2530	-0.2	-75	0	0
7	8	2	empty	empty	13770	21080	100	32	33	5	15	33	33	33	6	18	10	0	0	0	0	0	0	0	0	0	80	560	100	0	0	Error	-1	0	2603	0	-75	0	0
7	9	2	empty	empty	14070	21080	100	32	33	5	15	32	32	33	5	15	19	9	0	0	0	0	0	0	0	0	80	560	100	0	0	Error	0	1	2642	0	-75	0	0
7	10	2	empty	empty	14370	21080	100	33	32	5	15	32	32	32	5	15	11	3	0	0	0	0	0	0	0	0	80	560	100	0	0	Error	1	0	2585	0	-75	0	0
7	11	2	empty	empty	14670	21080	100	36	100	234	234	33	33	41	108	263	10	10	0	0	0	0	0	0	0	0	80	560	100	0	0	Error	3	67	7995	0.546	-75	0	0
7	12	2	empty	empty	14970	21080	100	30	31	5	16	32	32	32	6	18	10	0	0	0	0	0	0	0	0	0	80	560	100	0	0	Error	-2	-1	2466	-0.167	-75	0	0
7	1	3	2C7	512 Sp14	11700	21380	50	37	54	32	59	33	33	33	6	18	50	42	0	0	0	0	0	0	0	0	12	104	100	0	0	Error	4	21	644	3.5	0	0	0
7	2	3	2G7	535 Sp8	11980	21410	80	35	36	8	22	33	33	36	11	30	12	2	0	0	0	0	0	0	0	0	52	340	100	0	0	Error	2	3	1849	0	0	0	0
7	3	3	2C7	512 Sp14	12300	21410	40	110	91	46	50	30	30	30	5	16	83	75	0	0	0	0	0	0	0	0	12	68	100	0	0	Error	80	61	1095	12.2	0	0	0
7	4	3	2G7	535 Sp8	12590	21410	50	45	49	13	26	31	31	31	6	19	92	67	0	0	0	0	0	0	0	0	12	104	100	0	0	Error	14	18	583	3	0	0	0
7	5	3	2K7	558 Sp0	12880	21410	50	38	38	5	13	31	31	32	7	21	50	8	0	0	0	0	0	0	0	0	12	104	100	0	0	Error	7	7	457	0.857	0	0	0
7	6	3	2O7	577 Sp12	13190	21400	80	70	77	44	57	32	32	33	6	18	88	81	0	0	0	0	0	0	0	0	52	340	100	0	0	Error	38	45	4028	7.333	0	0	0
7	7	3	2K7	558 Sp0	13490	21400	100	33	34	9	26	32	32	32	5	15	24	18	0	0	0	0	0	0	0	0	80	560	100	0	0	Error	1	2	2718	0.4	0	0	0
7	8	3	2O7	577 Sp12	13790	21400	90	99	109	75	68	32	32	33	12	36	90	87	0	0	0	0	0	0	0	0	52	420	100	0	0	Error	67	77	5672	6.333	0	0	0
7	9	3	2C15	600 Sp24	14090	21400	100	75	79	70	88	31	31	32	5	15	91	84	0	0	0	0	0	0	0	0	80	560	100	0	0	Error	44	48	6287	9.4	0	0	0
7	10	3	2G15	0	14390	21420	70	37	47	26	55	32	32	32	5	15	50	44	0	0	0	0	0	0	0	0	32	236	100	0	0	Error	5	15	1503	3	0	0	0
7	11	3	2C15	600 Sp24	14690	21410	90	73	75	23	30	31	31	32	5	15	100	100	0	0	0	0	0	0	0	0	52	420	100	0	0	Error	42	44	3920	8.6	0	0	0
7	12	3	2G15	0	14980	21410	100	32	42	29	69	32	32	33	6	18	31	18	0	0	0	0	0	0	0	0	80	560	100	0	0	Error	0	10	3352	1.5	0	0	0
7	1	4	2K15	630 Sp14	11690	21700	40	50	50	19	38	31	31	31	6	19	67	58	0	0	0	0	0	0	0	0	12	68	100	0	0	Error	19	19	594	3.167	0	0	0
7	2	4	2O15	0	11980	21700	100	44	47	13	27	35	35	35	7	20	54	40	0	0	0	0	0	0	0	0	80	560	100	0	0	Error	9	12	3778	1.714	0	0	0
7	3	4	2K15	630 Sp14	12280	21700	40	30	33	9	27	32	32	32	6	18	25	17	0	0	0	0	0	0	0	0	12	68	100	0	0	Error	-2	1	392	0.167	0	0	0
7	4	4	2O15	0	12580	21680	70	31	32	6	18	31	31	31	5	16	22	9	0	0	0	0	0	0	0	0	32	236	100	0	0	Error	0	1	1017	0.2	0	0	0
7	5	4	empty	empty	12870	21680	100	34	34	6	17	34	34	35	8	22	5	1	0	0	0	0	0	0	0	0	80	560	100	0	0	Error	0	0	2696	-0.125	-75	0	0
7	6	4	empty	empty	13170	21680	100	34	33	6	18	33	33	33	6	18	11	1	0	0	0	0	0	0	0	0	80	560	100	0	0	Error	1	0	2654	0	-75	0	0
7	7	4	empty	empty	13470	21680	100	33	33	6	18	33	33	34	6	17	16	6	0	0	0	0	0	0	0	0	80	560	100	0	0	Error	0	0	2674	-0.167	-75	0	0
7	8	4	empty	empty	13770	21680	100	32	33	5	15	33	33	33	6	18	15	0	0	0	0	0	0	0	0	0	80	560	100	0	0	Error	-1	0	2638	0	-75	0	0
7	9	4	empty	empty	14070	21680	100	31	33	6	18	32	32	34	28	82	0	0	0	0	0	0	0	0	0	0	80	560	100	0	0	Error	-1	1	2616	-0.036	-75	0	0
7	10	4	empty	empty	14370	21680	100	32	33	6	18	32	32	33	6	18	19	4	0	0	0	0	0	0	0	0	80	560	100	0	0	Error	0	1	2600	0	-75	0	0
7	11	4	empty	empty	14670	21680	100	33	32	5	15	33	33	33	6	18	8	3	0	0	0	0	0	0	0	0	80	560	100	0	0	Error	0	-1	2575	-0.167	-75	0	0
7	12	4	empty	empty	14970	21680	100	33	33	5	15	33	33	33	6	18	11	0	0	0	0	0	0	0	0	0	80	560	100	0	0	Error	0	0	2662	0	-75	0	0
7	1	5	2C7	512 Sp14	11690	21990	40	49	70	38	54	29	29	31	5	16	83	75	0	0	0	0	0	0	0	0	12	68	100	0	0	Error	20	41	837	7.8	0	0	0
7	2	5	2G7	535 Sp8	11980	22020	50	40	41	10	24	35	35	36	10	27	17	8	0	0	0	0	0	0	0	0	12	104	100	0	0	Error	5	6	497	0.5	0	0	0
7	3	5	2C7	512 Sp14	12290	21990	40	36	45	21	46	31	31	31	5	16	42	33	0	0	0	0	0	0	0	0	12	68	100	0	0	Error	5	14	545	2.8	0	0	0
7	4	5	2G7	535 Sp8	12600	22020	40	38	40	8	20	28	28	30	5	16	67	50	0	0	0	0	0	0	0	0	12	68	100	0	0	Error	10	12	474	2	0	0	0
7	5	5	2K7	558 Sp0	12890	22010	100	32	33	5	15	33	33	33	6	18	10	3	0	0	0	0	0	0	0	0	80	560	100	0	0	Error	-1	0	2621	0	0	0	0
7	6	5	2O7	577 Sp12	13180	22000	100	72	89	90	101	32	32	32	6	18	79	76	0	0	0	0	0	0	0	0	80	560	100	0	0	Error	40	57	7116	9.5	0	0	0
7	7	5	2K7	558 Sp0	13480	22000	100	31	32	7	21	32	32	39	126	323	0	0	0	0	0	0	0	0	0	0	80	560	100	0	0	Error	-1	0	2548	-0.056	0	0	0
7	8	5	2O7	577 Sp12	13790	22000	80	86	83	30	36	32	32	32	6	18	96	88	0	0	0	0	0	0	0	0	52	340	100	0	0	Error	54	51	4337	8.5	0	0	0
7	9	5	2C15	600 Sp24	14080	21980	90	71	95	155	163	32	32	35	29	82	69	15	0	0	0	0	0	0	0	0	52	420	100	0	0	Error	39	63	4958	2.069	0	0	0
7	10	5	2G15	0	14410	21980	50	53	62	27	43	34	34	37	14	37	58	33	0	0	0	0	0	0	0	0	12	104	100	0	0	Error	19	28	739	1.786	0	0	0
7	11	5	2C15	600 Sp24	14690	21990	80	77	73	19	26	32	32	32	6	18	90	88	0	0	0	0	0	0	0	0	52	340	100	0	0	Error	45	41	3821	6.833	0	0	0
7	12	5	2G15	0	14990	22020	40	58	52	14	26	30	30	31	7	22	67	58	0	0	0	0	0	0	0	0	12	68	100	0	0	Error	28	22	622	3	0	0	0
7	1	6	2K15	630 Sp14	11690	22270	100	34	35	5	14	35	35	36	6	16	10	1	0	0	0	0	0	0	0	0	80	560	100	0	0	Error	-1	0	2794	-0.167	0	0	0
7	2	6	2O15	0	11990	22270	100	33	34	8	23	35	35	41	71	173	0	0	0	0	0	0	0	0	0	0	80	560	100	0	0	Error	-2	-1	2747	-0.099	0	0	0
7	3	6	2K15	630 Sp14	12290	22280	50	37	51	28	54	31	31	31	5	16	58	42	0	0	0	0	0	0	0	0	12	104	100	0	0	Error	6	20	615	4	0	0	0
7	4	6	2O15	0	12580	22280	100	33	38	17	44	33	33	33	6	18	23	14	0	0	0	0	0	0	0	0	80	560	100	0	0	Error	0	5	3077	0.833	0	0	0
7	5	6	empty	empty	12870	22280	100	33	34	6	17	35	35	35	6	17	10	1	0	0	0	0	0	0	0	0	80	560	100	0	0	Error	-2	-1	2758	-0.167	-75	0	0
7	6	6	empty	empty	13170	22280	100	33	35	6	17	34	34	35	6	17	21	3	0	0	0	0	0	0	0	0	80	560	100	0	0	Error	-1	1	2773	0	-75	0	0
7	7	6	empty	empty	13470	22280	100	33	33	6	18	32	32	33	6	18	13	5	0	0	0	0	0	0	0	0	80	560	100	0	0	Error	1	1	2601	0	-75	0	0
7	8	6	empty	empty	13770	22280	100	35	35	6	17	32	32	33	6	18	26	5	0	0	0	0	0	0	0	0	80	560	100	0	0	Error	3	3	2767	0.333	-75	0	0
7	9	6	empty	empty	14070	22280	100	34	34	5	14	32	32	33	6	18	19	4	0	0	0	0	0	0	0	0	80	560	100	0	0	Error	2	2	2729	0.167	-75	0	0
7	10	6	empty	empty	14370	22280	100	34	34	6	17	32	32	33	6	18	19	4	0	0	0	0	0	0	0	0	80	560	100	0	0	Error	2	2	2710	0.167	-75	0	0
7	11	6	empty	empty	14670	22280	100	31	33	6	18	32	32	33	6	18	16	6	0	0	0	0	0	0	0	0	80	560	100	0	0	Error	-1	1	2615	0	-75	0	0
7	12	6	empty	empty	14970	22280	100	33	33	5	15	32	32	35	40	114	0	0	0	0	0	0	0	0	0	0	80	560	100	0	0	Error	1	1	2668	-0.05	-75	0	0
7	1	7	2C7	512 Sp14	11700	22600	100	35	41	22	53	36	36	36	6	16	19	11	0	0	0	0	0	0	0	0	80	560	100	0	0	Error	-1	5	3255	0.833	0	0	0
7	2	7	2G7	535 Sp8	12000	22610	50	44	43	3	6	33	33	33	6	18	92	17	0	0	0	0	0	0	0	0	12	104	100	0	0	Error	11	10	521	1.667	0	0	0
7	3	7	2C7	512 Sp14	12290	22590	60	39	53	30	56	31	31	31	6	19	56	41	0	0	0	0	0	0	0	0	32	176	100	0	0	Error	8	22	1688	3.667	0	0	0
7	4	7	2G7	535 Sp8	12610	22580	50	44	47	11	23	31	31	32	5	15	83	75	0	0	0	0	0	0	0	0	12	104	100	0	0	Error	13	16	559	3	0	0	0
7	5	7	2K7	558 Sp0	12900	22580	100	33	33	7	21	34	34	34	6	17	21	5	0	0	0	0	0	0	0	0	80	560	100	0	0	Error	-1	-1	2679	-0.167	0	0	0
7	6	7	2O7	577 Sp12	13200	22580	70	69	77	41	53	35	35	35	10	28	94	91	0	0	0	0	0	0	0	0	32	236	100	0	0	Error	34	42	2475	4.2	0	0	0
7	7	7	2K7	558 Sp0	13490	22580	100	33	33	5	15	33	33	34	6	17	8	3	0	0	0	0	0	0	0	0	80	560	100	0	0	Error	0	0	2611	-0.167	0	0	0
7	8	7	2O7	577 Sp12	13790	22590	80	91	124	156	125	33	33	33	6	18	96	92	0	0	0	0	0	0	0	0	52	340	100	0	0	Error	58	91	6422	15.167	0	0	0
7	9	7	2C15	600 Sp24	14090	22600	100	65	117	236	201	32	32	33	6	18	86	81	0	0	0	0	0	0	0	0	80	560	100	0	0	Error	33	85	9380	14	0	0	0
7	10	7	2G15	0	14390	22590	100	33	35	8	22	32	32	33	5	15	29	11	0	0	0	0	0	0	0	0	80	560	100	0	0	Error	1	3	2813	0.4	0	0	0
7	11	7	2C15	600 Sp24	14690	22590	90	66	99	144	145	33	33	35	10	28	88	71	0	0	0	0	0	0	0	0	52	420	100	0	0	Error	33	66	5140	6.4	0	0	0
7	12	7	2G15	0	14930	22540	80	45	643	2903	451	34	34	37	27	72	31	23	0	0	0	0	0	0	0	0	52	340	100	0	0	Error	11	609	33454	22.444	0	0	0
7	1	8	1K15	0	11690	22870	50	48	50	20	40	34	34	35	7	20	58	50	0	0	0	0	0	0	0	0	12	104	100	0	0	Error	14	16	595	2.143	0	0	0
7	2	8	1O15	271 Sp8	11990	22910	60	43	44	12	27	37	37	39	10	25	31	16	0	0	0	0	0	0	0	0	32	176	100	0	0	Error	6	7	1405	0.5	0	0	0
7	3	8	1K15	0	12300	22870	80	34	41	15	36	34	34	35	9	25	35	21	0	0	0	0	0	0	0	0	52	340	100	0	0	Error	0	7	2116	0.667	0	0	0
7	4	8	1O15	271 Sp8	12590	22880	40	49	48	10	20	31	31	32	6	18	83	75	0	0	0	0	0	0	0	0	12	68	100	0	0	Error	18	17	571	2.667	0	0	0
7	5	8	1C23	312 Sp8	12900	22900	60	53	55	17	30	31	31	31	6	19	84	63	0	0	0	0	0	0	0	0	32	176	100	0	0	Error	22	24	1754	4	0	0	0
7	6	8	1G23	342 Sp8	13190	22880	50	43	43	6	13	32	32	33	6	18	75	42	0	0	0	0	0	0	0	0	12	104	100	0	0	Error	11	11	517	1.667	0	0	0
7	7	8	1C23	312 Sp8	13490	22900	40	58	54	20	37	34	34	36	11	30	58	50	0	0	0	0	0	0	0	0	12	68	100	0	0	Error	24	20	653	1.636	0	0	0
7	8	8	1G23	342 Sp8	13780	22920	50	41	47	16	34	33	33	34	7	20	50	25	0	0	0	0	0	0	0	0	12	104	100	0	0	Error	8	14	558	1.857	0	0	0
7	9	8	1K23	368 Sp12	14120	22950	50	35	35	6	17	33	33	34	8	23	25	0	0	0	0	0	0	0	0	0	12	104	100	0	0	Error	2	2	423	0.125	0	0	0
7	10	8	1O23	393 Sp21	14370	22890	60	30	34	11	32	30	30	30	5	16	22	16	0	0	0	0	0	0	0	0	32	176	100	0	0	Error	0	4	1081	0.8	0	0	0
7	11	8	1K23	368 Sp12	14710	22950	60	36	36	5	13	33	33	34	6	17	13	6	0	0	0	0	0	0	0	0	32	176	100	0	0	Error	3	3	1149	0.333	0	0	0
7	12	8	1O23	393 Sp21	15000	22950	100	34	34	5	14	32	32	33	6	18	20	1	0	0	0	0	0	0	0	0	80	560	100	0	0	Error	2	2	2713	0.167	0	0	0
7	1	9	1C7	98 Sp18	11690	23200	60	39	39	7	17	32	32	32	5	15	59	34	0	0	0	0	0	0	0	0	32	176	100	0	0	Error	7	7	1254	1.4	0	0	0
7	2	9	1G7	119 Sp8	11990	23210	40	40	45	14	31	31	31	34	21	61	33	0	0	0	0	0	0	0	0	0	12	68	100	0	0	Error	9	14	543	0.524	0	0	0
7	3	9	1C7	98 Sp18	12290	23170	60	38	38	8	21	31	31	31	6	19	53	22	0	0	0	0	0	0	0	0	32	176	100	0	0	Error	7	7	1210	1.167	0	0	0
7	4	9	1G7	119 Sp8	12560	23160	90	33	34	8	23	32	32	32	6	18	21	8	0	0	0	0	0	0	0	0	52	420	100	0	0	Error	1	2	1784	0.333	0	0	0
7	5	9	1K7	138 Sp0	12900	23180	50	37	36	5	13	32	32	32	6	18	33	8	0	0	0	0	0	0	0	0	12	104	100	0	0	Error	5	4	436	0.667	0	0	0
7	6	9	1O7	159 Sp14	13190	23190	100	36	36	7	19	33	33	33	6	18	29	11	0	0	0	0	0	0	0	0	80	560	100	0	0	Error	3	3	2909	0.5	0	0	0
7	7	9	1K7	138 Sp0	13480	23200	50	38	38	8	21	33	33	34	7	20	33	17	0	0	0	0	0	0	0	0	12	104	100	0	0	Error	5	5	459	0.571	0	0	0
7	8	9	1O7	159 Sp14	13780	23190	100	35	37	9	24	33	33	34	5	14	31	24	0	0	0	0	0	0	0	0	80	560	100	0	0	Error	2	4	2973	0.6	0	0	0
7	9	9	1C15	187 Sp8	14080	23190	50	52	52	18	34	29	29	30	6	20	92	58	0	0	0	0	0	0	0	0	12	104	100	0	0	Error	23	23	621	3.667	0	0	0
7	10	9	1G15	224 Sp0	14390	23200	70	37	37	5	13	30	30	30	10	33	25	0	0	0	0	0	0	0	0	0	32	236	100	0	0	Error	7	7	1172	0.7	0	0	0
7	11	9	1C15	187 Sp8	14690	23210	40	47	52	21	40	31	31	32	6	18	58	58	0	0	0	0	0	0	0	0	12	68	100	0	0	Error	16	21	625	3.333	0	0	0
7	12	9	1G15	224 Sp0	14980	23210	100	33	34	6	17	31	31	32	6	18	33	9	0	0	0	0	0	0	0	0	80	560	100	0	0	Error	2	3	2730	0.333	0	0	0
7	1	10	1K15	0	11690	23510	40	53	51	16	31	32	32	33	5	15	75	75	0	0	0	0	0	0	0	0	12	68	100	0	0	Error	21	19	614	3.6	0	0	0
7	2	10	1O15	271 Sp8	12000	23490	40	43	41	9	21	33	33	35	9	25	50	0	0	0	0	0	0	0	0	0	12	68	100	0	0	Error	10	8	491	0.667	0	0	0
7	3	10	1K15	0	12290	23490	40	46	45	14	31	30	30	31	5	16	75	67	0	0	0	0	0	0	0	0	12	68	100	0	0	Error	16	15	539	2.8	0	0	0
7	4	10	1O15	271 Sp8	12590	23490	40	39	40	8	20	32	32	33	6	18	50	25	0	0	0	0	0	0	0	0	12	68	100	0	0	Error	7	8	483	1.167	0	0	0
7	5	10	1C23	312 Sp8	12900	23490	60	52	53	17	32	30	30	32	7	21	72	56	0	0	0	0	0	0	0	0	32	176	100	0	0	Error	22	23	1680	3	0	0	0
7	6	10	1G23	342 Sp8	13180	23490	60	36	36	6	16	31	31	31	5	16	47	13	0	0	0	0	0	0	0	0	32	176	100	0	0	Error	5	5	1153	1	0	0	0
7	7	10	1C23	312 Sp8	13500	23510	60	64	75	86	114	30	30	31	5	16	88	84	0	0	0	0	0	0	0	0	32	176	100	0	0	Error	34	45	2388	8.8	0	0	0
7	8	10	1G23	342 Sp8	13790	23490	60	38	40	11	27	31	31	32	5	15	63	31	0	0	0	0	0	0	0	0	32	176	100	0	0	Error	7	9	1264	1.6	0	0	0
7	9	10	1K23	368 Sp12	14090	23510	60	32	33	7	21	29	29	31	7	22	19	3	0	0	0	0	0	0	0	0	32	176	100	0	0	Error	3	4	1049	0.286	0	0	0
7	10	10	1O23	393 Sp21	14380	23500	60	34	34	6	17	31	31	31	5	16	28	9	0	0	0	0	0	0	0	0	32	176	100	0	0	Error	3	3	1083	0.6	0	0	0
7	11	10	1K23	368 Sp12	14720	23540	90	37	244	1343	550	30	30	31	5	16	60	31	0	0	0	0	0	0	0	0	52	420	100	0	0	Error	7	214	12662	42.6	0	0	0
7	12	10	1O23	393 Sp21	14980	23500	40	31	33	4	12	30	30	30	6	20	17	0	0	0	0	0	0	0	0	0	12	68	100	0	0	Error	1	3	391	0.5	0	0	0
7	1	11	1C7	98 Sp18	11690	23800	60	38	40	11	27	33	33	33	6	18	38	13	0	0	0	0	0	0	0	0	32	176	100	0	0	Error	5	7	1278	1.167	0	0	0
7	2	11	1G7	119 Sp8	11980	23800	50	43	42	10	23	33	33	34	6	17	50	50	0	0	0	0	0	0	0	0	12	104	100	0	0	Error	10	9	509	1.333	0	0	0
7	3	11	1C7	98 Sp18	12280	23780	50	38	40	6	15	32	32	33	6	18	50	17	0	0	0	0	0	0	0	0	12	104	100	0	0	Error	6	8	480	1.167	0	0	0
7	4	11	1G7	119 Sp8	12580	23800	50	44	42	10	23	32	32	33	7	21	58	42	0	0	0	0	0	0	0	0	12	104	100	0	0	Error	12	10	507	1.286	0	0	0
7	5	11	1K7	138 Sp0	12890	23780	50	37	36	8	22	31	31	32	7	21	25	8	0	0	0	0	0	0	0	0	12	104	100	0	0	Error	6	5	432	0.571	0	0	0
7	6	11	1O7	159 Sp14	13200	23810	50	48	50	9	18	30	30	31	5	16	100	83	0	0	0	0	0	0	0	0	12	104	100	0	0	Error	18	20	604	3.8	0	0	0
7	7	11	1K7	138 Sp0	13490	23800	50	37	39	9	23	31	31	32	5	15	58	33	0	0	0	0	0	0	0	0	12	104	100	0	0	Error	6	8	464	1.4	0	0	0
7	8	11	1O7	159 Sp14	13800	23800	40	50	47	14	29	31	31	32	7	21	67	58	0	0	0	0	0	0	0	0	12	68	100	0	0	Error	19	16	562	2.143	0	0	0
7	9	11	1C15	187 Sp8	14090	23790	50	60	59	17	28	32	32	32	6	18	75	75	0	0	0	0	0	0	0	0	12	104	100	0	0	Error	28	27	704	4.5	0	0	0
7	10	11	1G15	224 Sp0	14390	23780	60	32	32	6	18	30	30	30	5	16	28	6	0	0	0	0	0	0	0	0	32	176	100	0	0	Error	2	2	1034	0.4	0	0	0
7	11	11	1C15	187 Sp8	14690	23790	50	63	56	22	39	29	29	30	6	20	75	58	0	0	0	0	0	0	0	0	12	104	100	0	0	Error	34	27	676	4.333	0	0	0
7	12	11	1G15	224 Sp0	14980	23780	60	32	33	5	15	31	31	38	66	173	0	0	0	0	0	0	0	0	0	0	32	176	100	0	0	Error	1	2	1041	-0.076	0	0	0
7	1	12	1K15	0	11690	24110	80	35	42	19	45	39	39	39	8	20	21	17	0	0	0	0	0	0	0	0	52	340	100	0	0	Error	-4	3	2207	0.375	0	0	0
7	2	12	1O15	271 Sp8	11980	24110	40	46	48	11	22	32	32	33	7	21	83	42	0	0	0	0	0	0	0	0	12	68	100	0	0	Error	14	16	571	2.143	0	0	0
7	3	12	1K15	0	12290	24080	40	52	56	24	42	32	32	33	6	18	75	58	0	0	0	0	0	0	0	0	12	68	100	0	0	Error	20	24	677	3.833	0	0	0
7	4	12	1O15	271 Sp8	12550	24050	120	34	35	8	22	34	34	34	6	17	18	9	0	0	0	0	0	0	0	0	120	820	100	0	0	Error	0	1	4246	0.167	0	0	0
7	5	12	1C23	312 Sp8	12900	24110	50	49	54	21	38	35	35	35	6	17	58	50	0	0	0	0	0	0	0	0	12	104	100	0	0	Error	14	19	644	3.167	0	0	0
7	6	12	1G23	342 Sp8	13180	24090	50	45	54	36	66	32	32	32	6	18	75	50	0	0	0	0	0	0	0	0	12	104	100	0	0	Error	13	22	647	3.667	0	0	0
7	7	12	1C23	312 Sp8	13480	24060	50	51	54	26	48	31	31	33	10	30	58	50	0	0	0	0	0	0	0	0	12	104	100	0	0	Error	20	23	646	2.1	0	0	0
7	8	12	1G23	342 Sp8	13770	24080	50	38	37	4	10	32	32	32	6	18	42	0	0	0	0	0	0	0	0	0	12	104	100	0	0	Error	6	5	444	0.833	0	0	0
7	9	12	1K23	368 Sp12	14080	24110	40	34	33	6	18	31	31	32	6	18	25	0	0	0	0	0	0	0	0	0	12	68	100	0	0	Error	3	2	397	0.167	0	0	0
7	10	12	1O23	393 Sp21	14370	24100	90	34	41	43	104	30	30	31	6	19	35	6	0	0	0	0	0	0	0	0	52	420	100	0	0	Error	4	11	2137	1.667	0	0	0
7	11	12	1K23	368 Sp12	14690	24070	50	36	34	7	20	32	32	34	15	44	0	0	0	0	0	0	0	0	0	0	12	104	100	0	0	Error	4	2	413	0	0	0	0
7	12	12	1O23	393 Sp21	14990	24090	70	34	34	5	14	32	32	36	34	94	0	0	0	0	0	0	0	0	0	0	32	236	100	0	0	Error	2	2	1076	-0.059	0	0	0
7	1	13	1C7	98 Sp18	11690	24370	60	39	41	7	17	34	34	35	6	17	44	19	0	0	0	0	0	0	0	0	32	176	100	0	0	Error	5	7	1298	1	0	0	0
7	2	13	1G7	119 Sp8	11990	24390	50	43	42	4	9	33	33	35	17	48	0	0	0	0	0	0	0	0	0	0	12	104	100	0	0	Error	10	9	506	0.412	0	0	0
7	3	13	1C7	98 Sp18	12290	24350	70	36	36	7	19	29	29	30	5	16	59	22	0	0	0	0	0	0	0	0	32	236	100	0	0	Error	7	7	1164	1.2	0	0	0
7	4	13	1G7	119 Sp8	12580	24360	50	39	43	17	39	34	34	34	7	20	33	25	0	0	0	0	0	0	0	0	12	104	100	0	0	Error	5	9	516	1.286	0	0	0
7	5	13	1K7	138 Sp0	12900	24400	50	39	40	8	20	32	32	32	6	18	50	17	0	0	0	0	0	0	0	0	12	104	100	0	0	Error	7	8	474	1.333	0	0	0
7	6	13	1O7	159 Sp14	13200	24390	40	57	55	14	25	29	29	31	6	19	83	75	0	0	0	0	0	0	0	0	12	68	100	0	0	Error	28	26	655	4	0	0	0
7	7	13	1K7	138 Sp0	13500	24380	100	36	35	6	17	34	34	35	12	34	4	0	0	0	0	0	0	0	0	0	80	560	100	0	0	Error	2	1	2835	0	0	0	0
7	8	13	1O7	159 Sp14	13800	24370	50	46	46	9	19	33	33	33	6	18	67	50	0	0	0	0	0	0	0	0	12	104	100	0	0	Error	13	13	549	2.167	0	0	0
7	9	13	1C15	187 Sp8	14090	24390	50	62	58	20	34	30	30	31	6	19	92	67	0	0	0	0	0	0	0	0	12	104	100	0	0	Error	32	28	692	4.5	0	0	0
7	10	13	1G15	224 Sp0	14390	24380	100	32	33	6	18	32	32	32	6	18	16	3	0	0	0	0	0	0	0	0	80	560	100	0	0	Error	0	1	2624	0.167	0	0	0
7	11	13	1C15	187 Sp8	14690	24380	40	65	62	19	30	31	31	31	6	19	83	83	0	0	0	0	0	0	0	0	12	68	100	0	0	Error	34	31	739	5.167	0	0	0
7	12	13	1G15	224 Sp0	14990	24380	100	33	34	7	20	32	32	32	5	15	33	8	0	0	0	0	0	0	0	0	80	560	100	0	0	Error	1	2	2717	0.4	0	0	0
7	1	14	2C23	Grid Marker	11680	24710	140	83	404	821	203	45	45	46	9	19	85	72	0	0	0	0	0	0	0	0	156	1140	100	0	0	Error	38	359	63096	39.778	0	0	0
7	2	14	2C23	Grid Marker	12000	24690	170	78	363	643	177	45	45	46	10	21	79	64	0	0	0	0	0	0	0	0	208	1600	100	0	0	Error	33	318	75571	31.7	0	0	0
7	3	14	empty	empty	12270	24680	100	37	38	8	21	38	38	41	13	31	5	1	0	0	0	0	0	0	0	0	80	560	100	0	0	Error	-1	0	3039	-0.231	-75	0	0
7	4	14	empty	empty	12570	24680	100	39	40	8	20	38	38	39	7	17	20	4	0	0	0	0	0	0	0	0	80	560	100	0	0	Error	1	2	3207	0.143	-75	0	0
7	5	14	empty	empty	12870	24680	100	39	39	7	17	38	38	40	13	32	6	0	0	0	0	0	0	0	0	0	80	560	100	0	0	Error	1	1	3126	-0.077	-75	0	0
7	6	14	empty	empty	13170	24680	100	38	39	7	17	37	37	37	6	16	26	10	0	0	0	0	0	0	0	0	80	560	100	0	0	Error	1	2	3145	0.333	-75	0	0
7	7	14	empty	empty	13470	24680	100	33	35	7	20	36	36	37	6	16	16	5	0	0	0	0	0	0	0	0	80	560	100	0	0	Error	-3	-1	2810	-0.333	-75	0	0
7	8	14	empty	empty	13770	24680	100	35	35	7	20	34	34	35	8	22	13	3	0	0	0	0	0	0	0	0	80	560	100	0	0	Error	1	1	2801	0	-75	0	0
7	9	14	empty	empty	14070	24680	100	33	33	6	18	33	33	33	6	18	15	1	0	0	0	0	0	0	0	0	80	560	100	0	0	Error	0	0	2646	0	-75	0	0
7	10	14	empty	empty	14370	24680	100	32	33	7	21	33	33	33	6	18	11	4	0	0	0	0	0	0	0	0	80	560	100	0	0	Error	-1	0	2630	0	-75	0	0
7	11	14	empty	empty	14670	24680	100	33	34	5	14	33	33	34	6	17	16	1	0	0	0	0	0	0	0	0	80	560	100	0	0	Error	0	1	2695	0	-75	0	0
7	12	14	empty	empty	14970	24680	100	32	33	6	18	33	33	33	5	15	24	1	0	0	0	0	0	0	0	0	80	560	100	0	0	Error	-1	0	2622	0	-75	0	0
8	1	1	empty	empty	16170	20790	100	31	32	5	15	30	30	31	5	16	29	4	0	0	0	0	0	0	0	0	80	560	100	0	0	Error	1	2	2533	0.2	-75	0	0
8	2	1	empty	empty	16470	20790	100	31	31	6	19	31	31	32	5	15	16	4	0	0	0	0	0	0	0	0	80	560	100	0	0	Error	0	0	2501	-0.2	-75	0	0
8	3	1	empty	empty	16770	20790	100	29	29	4	13	31	31	31	6	19	3	0	0	0	0	0	0	0	0	0	80	560	100	0	0	Error	-2	-2	2315	-0.333	-75	0	0
8	4	1	empty	empty	17070	20790	100	31	32	5	15	31	31	32	28	87	0	0	0	0	0	0	0	0	0	0	80	560	100	0	0	Error	0	1	2548	0	-75	0	0
8	5	1	empty	empty	17370	20790	100	33	150	876	584	30	30	31	5	16	38	26	0	0	0	0	0	0	0	0	80	560	100	0	0	Error	3	120	12030	23.8	-75	0	0
8	6	1	empty	empty	17670	20790	100	30	31	5	16	30	30	31	5	16	15	5	0	0	0	0	0	0	0	0	80	560	100	0	0	Error	0	1	2467	0	-75	0	0
8	7	1	empty	empty	17970	20790	100	31	32	7	21	31	31	32	5	15	15	6	0	0	0	0	0	0	0	0	80	560	100	0	0	Error	0	1	2522	0	-75	0	0
8	8	1	empty	empty	18270	20790	100	29	29	5	17	30	30	44	271	615	0	0	0	0	0	0	0	0	0	0	80	560	100	0	0	Error	-1	-1	2355	-0.055	-75	0	0
8	9	1	empty	empty	18570	20790	100	28	29	4	13	29	29	30	14	46	0	0	0	0	0	0	0	0	0	0	80	560	100	0	0	Error	-1	0	2294	-0.071	-75	0	0
8	10	1	2D23	Grid Marker	18880	20790	110	768	1012	1048	103	29	29	33	36	109	83	75	0	0	0	0	0	0	0	0	80	656	100	0	0	Error	739	983	80931	27.194	0	0	0
8	11	1	2D23	Grid Marker	19190	20790	100	1312	1190	1006	84	29	29	32	25	78	89	81	0	0	0	0	0	0	0	0	80	560	100	0	0	Error	1283	1161	95174	46.32	0	0	0
8	12	1	2D23	Grid Marker	19480	20810	100	1199	1214	996	82	29	29	30	7	23	98	95	0	0	0	0	0	0	0	0	80	560	100	0	0	Error	1170	1185	97088	169.143	0	0	0
8	1	2	2L15	631 Sp14	16170	21090	40	37	42	18	42	30	30	31	5	16	50	42	0	0	0	0	0	0	0	0	12	68	100	0	0	Error	7	12	499	2.2	0	0	0
8	2	2	2P15	0	16500	21100	40	39	41	12	29	30	30	30	4	13	67	58	0	0	0	0	0	0	0	0	12	68	100	0	0	Error	9	11	494	2.75	0	0	0
8	3	2	2L15	631 Sp14	16780	21090	50	44	51	17	33	29	29	30	5	16	92	75	0	0	0	0	0	0	0	0	12	104	100	0	0	Error	15	22	613	4.2	0	0	0
8	4	2	2P15	0	17080	21090	100	32	34	12	35	31	31	31	5	16	31	11	0	0	0	0	0	0	0	0	80	560	100	0	0	Error	1	3	2745	0.6	0	0	0
8	5	2	empty	empty	17370	21090	100	33	32	5	15	32	32	38	70	184	0	0	0	0	0	0	0	0	0	0	80	560	100	0	0	Error	1	0	2583	-0.086	-75	0	0
8	6	2	empty	empty	17670	21090	100	30	30	5	16	31	31	31	5	16	8	1	0	0	0	0	0	0	0	0	80	560	100	0	0	Error	-1	-1	2395	-0.2	-75	0	0
8	7	2	empty	empty	17970	21090	100	28	30	9	30	30	30	31	7	22	6	3	0	0	0	0	0	0	0	0	80	560	100	0	0	Error	-2	0	2368	-0.143	-75	0	0
8	8	2	empty	empty	18270	21090	100	29	31	8	25	30	30	30	5	16	15	6	0	0	0	0	0	0	0	0	80	560	100	0	0	Error	-1	1	2454	0.2	-75	0	0
8	9	2	empty	empty	18570	21090	100	29	29	5	17	29	29	30	6	20	9	0	0	0	0	0	0	0	0	0	80	560	100	0	0	Error	0	0	2316	-0.167	-75	0	0
8	10	2	empty	empty	18870	21090	100	29	29	5	17	30	30	31	12	38	0	0	0	0	0	0	0	0	0	0	80	560	100	0	0	Error	-1	-1	2331	-0.167	-75	0	0
8	11	2	empty	empty	19170	21090	100	29	43	86	200	29	29	30	9	30	8	5	0	0	0	0	0	0	0	0	80	560	100	0	0	Error	0	14	3439	1.444	-75	0	0
8	12	2	empty	empty	19470	21090	100	28	29	5	17	29	29	29	7	24	6	1	0	0	0	0	0	0	0	0	80	560	100	0	0	Error	-1	0	2313	0	-75	0	0
8	1	3	2D7	513 Sp14	16160	21400	100	31	35	27	77	30	30	30	5	16	23	14	0	0	0	0	0	0	0	0	80	560	100	0	0	Error	1	5	2819	1	0	0	0
8	2	3	2H7	536 Sp8	16470	21410	50	35	36	10	27	29	29	31	10	32	17	17	0	0	0	0	0	0	0	0	12	104	100	0	0	Error	6	7	432	0.5	0	0	0
8	3	3	2D7	513 Sp14	16770	21390	100	33	41	40	97	31	31	31	9	29	21	11	0	0	0	0	0	0	0	0	80	560	100	0	0	Error	2	10	3267	1.111	0	0	0
8	4	3	2H7	536 Sp8	17080	21380	50	36	36	8	22	30	30	30	5	16	50	25	0	0	0	0	0	0	0	0	12	104	100	0	0	Error	6	6	433	1.2	0	0	0
8	5	3	2L7	559 Sp0	17370	21390	100	32	40	60	150	31	31	32	7	21	14	5	0	0	0	0	0	0	0	0	80	560	100	0	0	Error	1	9	3238	1.143	0	0	0
8	6	3	2P7	0	17670	21390	100	32	33	6	18	31	31	32	14	43	4	0	0	0	0	0	0	0	0	0	80	560	100	0	0	Error	1	2	2663	0.071	0	0	0
8	7	3	2L7	559 Sp0	17970	21390	100	34	35	8	22	31	31	31	7	22	30	6	0	0	0	0	0	0	0	0	80	560	100	0	0	Error	3	4	2802	0.571	0	0	0
8	8	3	2P7	0	18280	21400	50	40	39	8	20	31	31	32	10	31	42	8	0	0	0	0	0	0	0	0	12	104	100	0	0	Error	9	8	472	0.7	0	0	0
8	9	3	2D15	601 Sp24	18580	21390	100	78	91	89	97	30	30	31	14	45	78	70	0	0	0	0	0	0	0	0	80	560	100	0	0	Error	48	61	7251	4.286	0	0	0
8	10	3	2H15	0	18870	21350	50	33	34	7	20	32	32	145	939	647	0	0	0	0	0	0	0	0	0	0	12	104	100	0	0	Error	1	2	410	-0.118	0	0	0
8	11	3	2D15	601 Sp24	19180	21400	100	73	71	29	40	30	30	32	32	100	61	15	0	0	0	0	0	0	0	0	80	560	100	0	0	Error	43	41	5665	1.219	0	0	0
8	12	3	2H15	0	19480	21400	60	72	93	88	94	31	31	33	10	30	97	72	0	0	0	0	0	0	0	0	32	176	100	0	0	Error	41	62	2984	6	0	0	0
8	1	4	2L15	631 Sp14	16190	21690	40	37	39	11	28	29	29	29	5	17	50	33	0	0	0	0	0	0	0	0	12	68	100	0	0	Error	8	10	467	2	0	0	0
8	2	4	2P15	0	16480	21680	100	30	32	7	21	30	30	30	5	16	24	10	0	0	0	0	0	0	0	0	80	560	100	0	0	Error	0	2	2530	0.4	0	0	0
8	3	4	2L15	631 Sp14	16770	21680	40	33	38	20	52	29	29	32	11	34	17	8	0	0	0	0	0	0	0	0	12	68	100	0	0	Error	4	9	450	0.545	0	0	0
8	4	4	2P15	0	17080	21680	100	32	50	150	300	30	30	31	7	22	19	5	0	0	0	0	0	0	0	0	80	560	100	0	0	Error	2	20	4002	2.714	0	0	0
8	5	4	empty	empty	17370	21690	100	30	31	10	32	31	31	31	6	19	15	6	0	0	0	0	0	0	0	0	80	560	100	0	0	Error	-1	0	2513	0	-75	0	0
8	6	4	empty	empty	17670	21690	100	30	31	5	16	30	30	31	9	29	9	0	0	0	0	0	0	0	0	0	80	560	100	0	0	Error	0	1	2476	0	-75	0	0
8	7	4	empty	empty	17970	21690	100	31	31	5	16	30	30	31	5	16	14	4	0	0	0	0	0	0	0	0	80	560	100	0	0	Error	1	1	2452	0	-75	0	0
8	8	4	empty	empty	18270	21690	100	30	30	4	13	30	30	31	7	22	6	0	0	0	0	0	0	0	0	0	80	560	100	0	0	Error	0	0	2415	-0.143	-75	0	0
8	9	4	empty	empty	18570	21690	100	30	30	5	16	31	31	31	6	19	9	0	0	0	0	0	0	0	0	0	80	560	100	0	0	Error	-1	-1	2425	-0.167	-75	0	0
8	10	4	empty	empty	18870	21690	100	30	30	5	16	30	30	30	6	20	8	0	0	0	0	0	0	0	0	0	80	560	100	0	0	Error	0	0	2393	0	-75	0	0
8	11	4	empty	empty	19170	21690	100	30	31	5	16	29	29	30	9	30	5	3	0	0	0	0	0	0	0	0	80	560	100	0	0	Error	1	2	2461	0.111	-75	0	0
8	12	4	empty	empty	19470	21690	100	29	56	158	282	29	29	33	45	136	6	3	0	0	0	0	0	0	0	0	80	560	100	0	0	Error	0	27	4487	0.511	-75	0	0
8	1	5	2D7	513 Sp14	16190	21990	40	37	37	11	29	30	30	30	5	16	50	42	0	0	0	0	0	0	0	0	12	68	100	0	0	Error	7	7	448	1.4	0	0	0
8	2	5	2H7	536 Sp8	16470	22000	40	33	36	11	30	28	28	28	4	14	50	42	0	0	0	0	0	0	0	0	12	68	100	0	0	Error	5	8	433	2	0	0	0
8	3	5	2D7	513 Sp14	16780	21990	100	32	34	9	26	29	29	31	11	35	24	4	0	0	0	0	0	0	0	0	80	560	100	0	0	Error	3	5	2691	0.273	0	0	0
8	4	5	2H7	536 Sp8	17090	21990	40	33	32	5	15	30	30	31	5	16	25	8	0	0	0	0	0	0	0	0	12	68	100	0	0	Error	3	2	380	0.2	0	0	0
8	5	5	2L7	559 Sp0	17380	21980	100	31	32	6	18	30	30	32	10	31	6	1	0	0	0	0	0	0	0	0	80	560	100	0	0	Error	1	2	2550	0	0	0	0
8	6	5	2P7	0	17680	21980	100	31	32	6	18	29	29	30	5	16	25	8	0	0	0	0	0	0	0	0	80	560	100	0	0	Error	2	3	2576	0.4	0	0	0
8	7	5	2L7	559 Sp0	17980	21980	100	29	30	5	16	30	30	30	5	16	10	3	0	0	0	0	0	0	0	0	80	560	100	0	0	Error	-1	0	2370	0	0	0	0
8	8	5	2P7	0	18280	21980	100	31	31	6	19	30	30	44	178	404	0	0	0	0	0	0	0	0	0	0	80	560	100	0	0	Error	1	1	2468	-0.073	0	0	0
8	9	5	2D15	601 Sp24	18580	21980	80	70	84	82	97	29	29	32	18	56	79	54	0	0	0	0	0	0	0	0	52	340	100	0	0	Error	41	55	4386	2.889	0	0	0
8	10	5	2H15	0	18890	21990	90	38	55	33	60	29	29	30	6	20	60	44	0	0	0	0	0	0	0	0	52	420	100	0	0	Error	9	26	2847	4.167	0	0	0
8	11	5	2D15	601 Sp24	19190	21980	90	79	169	469	277	29	29	30	8	26	96	90	0	0	0	0	0	0	0	0	52	420	100	0	0	Error	50	140	8789	17.375	0	0	0
8	12	5	2H15	0	19480	21990	60	76	75	37	49	29	29	30	6	20	88	72	0	0	0	0	0	0	0	0	32	176	100	0	0	Error	47	46	2393	7.5	0	0	0
8	1	6	2L15	631 Sp14	16180	22280	100	32	129	743	575	30	30	30	5	16	40	28	0	0	0	0	0	0	0	0	80	560	100	0	0	Error	2	99	10356	19.8	0	0	0
8	2	6	2P15	0	16480	22280	100	30	40	67	167	30	30	30	6	20	16	13	0	0	0	0	0	0	0	0	80	560	100	0	0	Error	0	10	3205	1.667	0	0	0
8	3	6	2L15	631 Sp14	16780	22280	100	31	33	7	21	30	30	33	51	154	0	0	0	0	0	0	0	0	0	0	80	560	100	0	0	Error	1	3	2634	0	0	0	0
8	4	6	2P15	0	17080	22280	100	31	33	7	21	31	31	33	23	69	4	0	0	0	0	0	0	0	0	0	80	560	100	0	0	Error	0	2	2606	0	0	0	0
8	5	6	empty	empty	17370	22290	100	30	30	6	20	30	30	30	5	16	14	4	0	0	0	0	0	0	0	0	80	560	100	0	0	Error	0	0	2393	0	-75	0	0
8	6	6	empty	empty	17670	22290	100	30	30	6	20	30	30	33	57	172	0	0	0	0	0	0	0	0	0	0	80	560	100	0	0	Error	0	0	2404	-0.053	-75	0	0
8	7	6	empty	empty	17970	22290	100	30	30	6	20	30	30	31	15	48	1	0	0	0	0	0	0	0	0	0	80	560	100	0	0	Error	0	0	2420	-0.067	-75	0	0
8	8	6	empty	empty	18270	22290	100	30	30	5	16	30	30	31	21	67	0	0	0	0	0	0	0	0	0	0	80	560	100	0	0	Error	0	0	2420	-0.048	-75	0	0
8	9	6	empty	empty	18570	22290	100	29	30	6	20	30	30	31	8	25	4	3	0	0	0	0	0	0	0	0	80	560	100	0	0	Error	-1	0	2362	-0.125	-75	0	0
8	10	6	empty	empty	18870	22290	100	31	33	16	48	31	31	32	9	28	11	4	0	0	0	0	0	0	0	0	80	560	100	0	0	Error	0	2	2676	0.111	-75	0	0
8	11	6	empty	empty	19170	22290	100	29	29	4	13	29	29	30	14	46	0	0	0	0	0	0	0	0	0	0	80	560	100	0	0	Error	0	0	2353	-0.071	-75	0	0
8	12	6	empty	empty	19470	22290	100	29	30	8	26	29	29	29	5	17	10	4	0	0	0	0	0	0	0	0	80	560	100	0	0	Error	0	1	2406	0.2	-75	0	0
8	1	7	2D7	513 Sp14	16180	22590	40	33	31	5	16	33	33	35	10	28	0	0	0	0	0	0	0	0	0	0	12	68	100	0	0	Error	0	-2	369	-0.4	0	0	0
8	2	7	2H7	536 Sp8	16490	22610	40	35	36	9	25	32	32	32	5	15	42	17	0	0	0	0	0	0	0	0	12	68	100	0	0	Error	3	4	434	0.8	0	0	0
8	3	7	2D7	513 Sp14	16770	22570	50	40	77	114	148	32	32	32	5	15	50	42	0	0	0	0	0	0	0	0	12	104	100	0	0	Error	8	45	928	9	0	0	0
8	4	7	2H7	536 Sp8	17080	22570	40	35	39	13	33	33	33	34	7	20	17	17	0	0	0	0	0	0	0	0	12	68	100	0	0	Error	2	6	468	0.714	0	0	0
8	5	7	2L7	559 Sp0	17380	22580	60	33	37	26	70	30	30	31	5	16	34	13	0	0	0	0	0	0	0	0	32	176	100	0	0	Error	3	7	1186	1.2	0	0	0
8	6	7	2P7	0	17680	22590	100	34	36	15	41	30	30	31	5	16	39	16	0	0	0	0	0	0	0	0	80	560	100	0	0	Error	4	6	2841	1	0	0	0
8	7	7	2L7	559 Sp0	17980	22590	100	34	35	7	20	32	32	32	10	31	18	0	0	0	0	0	0	0	0	0	80	560	100	0	0	Error	2	3	2769	0.3	0	0	0
8	8	7	2P7	0	18280	22590	100	32	35	9	25	32	32	32	6	18	25	9	0	0	0	0	0	0	0	0	80	560	100	0	0	Error	0	3	2768	0.5	0	0	0
8	9	7	2D15	601 Sp24	18590	22600	90	53	58	22	37	32	32	33	10	30	69	50	0	0	0	0	0	0	0	0	52	420	100	0	0	Error	21	26	2995	2.5	0	0	0
8	10	7	2H15	0	18880	22610	60	61	84	81	96	32	32	36	27	75	53	22	0	0	0	0	0	0	0	0	32	176	100	0	0	Error	29	52	2674	1.778	0	0	0
8	11	7	2D15	601 Sp24	19190	22610	70	71	106	134	126	32	32	33	8	24	97	91	0	0	0	0	0	0	0	0	32	236	100	0	0	Error	39	74	3384	9.125	0	0	0
8	12	7	2H15	0	19470	22610	70	48	54	21	38	32	32	33	8	24	69	50	0	0	0	0	0	0	0	0	32	236	100	0	0	Error	16	22	1723	2.625	0	0	0
8	1	8	1L15	250 Sp8	16200	22880	80	51362	40823	24299	59	36	36	66	146	221	100	100	13	0	0	0	0	0	0	0	52	340	100	0	0	Error	51326	40787	2122780	279.158	0	0	0
8	2	8	1P15	272 Sp8	16490	22880	40	50	50	7	14	33	33	35	10	28	83	33	0	0	0	0	0	0	0	0	12	68	100	0	0	Error	17	17	598	1.5	0	0	0
8	3	8	1L15	250 Sp8	16790	22880	70	59275	46631	23640	50	43	43	123	239	194	100	100	16	0	0	0	0	0	0	0	32	236	100	0	0	Error	59232	46588	1492203	194.594	0	0	0
8	4	8	1P15	272 Sp8	17080	22880	70	41	42	10	23	32	32	32	6	18	56	44	0	0	0	0	0	0	0	0	32	236	100	0	0	Error	9	10	1343	1.667	0	0	0
8	5	8	1D23	313 Sp12	17390	22890	80	39	88	223	253	30	30	31	6	19	58	40	0	0	0	0	0	0	0	0	52	340	100	0	0	Error	9	58	4564	9.5	0	0	0
8	6	8	1H23	343 Sp19	17690	22900	70	53	69	50	72	31	31	31	6	19	94	84	0	0	0	0	0	0	0	0	32	236	100	0	0	Error	22	38	2198	6.333	0	0	0
8	7	8	1D23	313 Sp12	17990	22900	80	36	70	125	178	31	31	32	15	46	19	13	0	0	0	0	0	0	0	0	52	340	100	0	0	Error	5	39	3632	2.533	0	0	0
8	8	8	1H23	343 Sp19	18300	22890	80	48	81	236	291	32	32	32	7	21	71	56	0	0	0	0	0	0	0	0	52	340	100	0	0	Error	16	49	4219	7	0	0	0
8	9	8	1L23	369 Sp12	18600	22880	60	34	35	6	17	31	31	36	36	100	0	0	0	0	0	0	0	0	0	0	32	176	100	0	0	Error	3	4	1110	-0.028	0	0	0
8	10	8	1P23	394 Sp20	18890	22890	70	36	70	183	261	32	32	33	8	24	13	6	0	0	0	0	0	0	0	0	32	236	100	0	0	Error	4	38	2250	4.625	0	0	0
8	11	8	1L23	369 Sp12	19210	22890	70	33	33	6	18	30	30	31	5	16	31	13	0	0	0	0	0	0	0	0	32	236	100	0	0	Error	3	3	1058	0.4	0	0	0
8	12	8	1P23	394 Sp20	19480	22880	80	32	34	15	44	31	31	32	9	28	12	4	0	0	0	0	0	0	0	0	52	340	100	0	0	Error	1	3	1789	0.222	0	0	0
8	1	9	1D7	99 Sp8	16180	23150	50	48	204	473	231	31	31	32	6	18	83	67	0	0	0	0	0	0	0	0	12	104	100	0	0	Error	17	173	2450	28.667	0	0	0
8	2	9	1H7	119 Sp14	16490	23160	20	53	51	8	15	0	0	0	0	0	100	100	0	0	0	0	0	0	0	0	4	0	100	0	0	Error	53	51	204	102	0	0	0
8	3	9	1D7	99 Sp8	16800	23150	30	49	49	8	16	32	32	41	31	75	0	0	0	0	0	0	0	0	0	0	4	20	100	0	0	Error	17	17	195	0.258	0	0	0
8	4	9	1H7	119 Sp14	17080	23160	50	45	45	11	24	31	31	32	12	37	50	17	0	0	0	0	0	0	0	0	12	104	100	0	0	Error	14	14	539	1.083	0	0	0
8	5	9	1L7	140 Sp0	17390	23200	40	55	56	21	37	31	31	31	6	19	67	58	0	0	0	0	0	0	0	0	12	68	100	0	0	Error	24	25	667	4.167	0	0	0
8	6	9	1P7	161 Sp8	17690	23180	70	34	35	7	20	30	30	33	17	51	3	0	0	0	0	0	0	0	0	0	32	236	100	0	0	Error	4	5	1134	0.118	0	0	0
8	7	9	1L7	140 Sp0	17970	23200	50	42	47	15	31	31	31	32	6	18	58	42	0	0	0	0	0	0	0	0	12	104	100	0	0	Error	11	16	561	2.5	0	0	0
8	8	9	1P7	161 Sp8	18270	23170	80	35	74	181	244	32	32	34	10	29	29	13	0	0	0	0	0	0	0	0	52	340	100	0	0	Error	3	42	3865	4	0	0	0
8	9	9	1D15	188 Sp0	18570	23200	40	46	46	11	23	34	34	36	11	30	50	17	0	0	0	0	0	0	0	0	12	68	100	0	0	Error	12	12	547	0.909	0	0	0
8	10	9	1H15	225 Sp0	18890	23200	60	33	34	4	11	30	30	30	5	16	28	6	0	0	0	0	0	0	0	0	32	176	100	0	0	Error	3	4	1082	0.8	0	0	0
8	11	9	1D15	188 Sp0	19170	23180	50	55	51	16	31	30	30	33	12	36	58	50	0	0	0	0	0	0	0	0	12	104	100	0	0	Error	25	21	611	1.5	0	0	0
8	12	9	1H15	225 Sp0	19490	23180	40	36	37	7	18	31	31	40	64	160	0	0	0	0	0	0	0	0	0	0	12	68	100	0	0	Error	5	6	441	-0.047	0	0	0
8	1	10	1L15	250 Sp8	16200	23490	70	49603	49776	8545	17	52	52	1023	3105	303	100	100	0	0	0	0	0	0	0	0	32	236	100	0	0	Error	49551	49724	1592842	15.701	0	0	0
8	2	10	1P15	272 Sp8	16490	23490	50	48	49	8	16	31	31	33	8	24	92	50	0	0	0	0	0	0	0	0	12	104	100	0	0	Error	17	18	588	2	0	0	0
8	3	10	1L15	250 Sp8	16790	23490	90	47881	41677	19857	47	37	37	145	735	506	100	100	4	0	0	0	0	0	0	0	52	420	100	0	0	Error	47844	41640	2167190	56.506	0	0	0
8	4	10	1P15	272 Sp8	17110	23480	50	48	45	9	20	33	33	35	18	51	33	0	0	0	0	0	0	0	0	0	12	104	100	0	0	Error	15	12	542	0.556	0	0	0
8	5	10	1D23	313 Sp12	17390	23490	60	35	35	7	20	31	31	32	6	18	28	13	0	0	0	0	0	0	0	0	32	176	100	0	0	Error	4	4	1116	0.5	0	0	0
8	6	10	1H23	343 Sp19	17690	23490	80	45	50	23	46	32	32	32	5	15	85	60	0	0	0	0	0	0	0	0	52	340	100	0	0	Error	13	18	2602	3.6	0	0	0
8	7	10	1D23	313 Sp12	18000	23470	70	31	32	4	12	33	33	33	5	15	6	0	0	0	0	0	0	0	0	0	32	236	100	0	0	Error	-2	-1	1025	-0.2	0	0	0
8	8	10	1H23	343 Sp19	18290	23490	80	45	65	80	123	31	31	33	11	33	63	27	0	0	0	0	0	0	0	0	52	340	100	0	0	Error	14	34	3401	2.909	0	0	0
8	9	10	1L23	369 Sp12	18590	23490	100	31	33	6	18	31	31	32	6	18	15	4	0	0	0	0	0	0	0	0	80	560	100	0	0	Error	0	2	2615	0.167	0	0	0
8	10	10	1P23	394 Sp20	18890	23490	80	33	34	8	23	31	31	31	7	22	29	10	0	0	0	0	0	0	0	0	52	340	100	0	0	Error	2	3	1784	0.429	0	0	0
8	11	10	1L23	369 Sp12	19190	23490	60	32	33	6	18	30	30	31	6	19	25	6	0	0	0	0	0	0	0	0	32	176	100	0	0	Error	2	3	1046	0.333	0	0	0
8	12	10	1P23	394 Sp20	19490	23490	60	37	38	7	18	31	31	31	6	19	50	22	0	0	0	0	0	0	0	0	32	176	100	0	0	Error	6	7	1217	1.167	0	0	0
8	1	11	1D7	99 Sp8	16190	23780	40	48	48	13	27	31	31	32	7	21	67	58	0	0	0	0	0	0	0	0	12	68	100	0	0	Error	17	17	574	2.286	0	0	0
8	2	11	1H7	119 Sp14	16490	23770	20	280	305	299	98	0	0	0	0	0	100	100	0	0	0	0	0	0	0	0	4	0	100	0	0	Error	280	305	1221	610	0	0	0
8	3	11	1D7	99 Sp8	16790	23770	60	47	86	112	130	31	31	39	60	153	16	13	0	0	0	0	0	0	0	0	32	176	100	0	0	Error	16	55	2737	0.783	0	0	0
8	4	11	1H7	119 Sp14	17080	23790	50	47	50	18	36	33	33	33	6	18	83	50	0	0	0	0	0	0	0	0	12	104	100	0	0	Error	14	17	601	2.833	0	0	0
8	5	11	1L7	140 Sp0	17380	23790	50	54	54	16	29	32	32	32	6	18	83	58	0	0	0	0	0	0	0	0	12	104	100	0	0	Error	22	22	644	3.667	0	0	0
8	6	11	1P7	161 Sp8	17690	23770	60	36	43	31	72	32	32	33	6	18	31	6	0	0	0	0	0	0	0	0	32	176	100	0	0	Error	4	11	1361	1.667	0	0	0
8	7	11	1L7	140 Sp0	17980	23790	50	61	59	18	30	31	31	31	5	16	75	75	0	0	0	0	0	0	0	0	12	104	100	0	0	Error	30	28	706	5.6	0	0	0
8	8	11	1P7	161 Sp8	18300	23790	70	37	38	14	36	29	29	30	5	16	59	28	0	0	0	0	0	0	0	0	32	236	100	0	0	Error	8	9	1214	1.6	0	0	0
8	9	11	1D15	188 Sp0	18570	23790	60	49	51	14	27	30	30	30	5	16	81	75	0	0	0	0	0	0	0	0	32	176	100	0	0	Error	19	21	1616	4.2	0	0	0
8	10	11	1H15	225 Sp0	18890	23780	60	33	52	101	194	30	30	31	6	19	34	13	0	0	0	0	0	0	0	0	32	176	100	0	0	Error	3	22	1648	3.5	0	0	0
8	11	11	1D15	188 Sp0	19180	23790	70	49	51	17	33	31	31	32	7	21	75	59	0	0	0	0	0	0	0	0	32	236	100	0	0	Error	18	20	1641	2.714	0	0	0
8	12	11	1H15	225 Sp0	19490	23790	70	33	33	6	18	30	30	31	11	35	9	0	0	0	0	0	0	0	0	0	32	236	100	0	0	Error	3	3	1058	0.182	0	0	0
8	1	12	1L15	250 Sp8	16200	24120	60	37400	37302	24562	65	39	39	44	19	43	100	100	13	0	0	0	0	0	0	0	32	176	100	0	0	Error	37361	37263	1193656	1960.947	0	0	0
8	2	12	1P15	272 Sp8	16480	24090	30	61	60	12	20	29	29	35	15	42	100	50	0	0	0	0	0	0	0	0	4	20	100	0	0	Error	32	31	238	1.667	0	0	0
8	3	12	1L15	250 Sp8	16790	24080	70	36177	33864	25408	75	37	37	47	38	80	100	100	3	0	0	0	0	0	0	0	32	236	100	0	0	Error	36140	33827	1083654	889.921	0	0	0
8	4	12	1P15	272 Sp8	17090	24070	50	59	67	42	62	34	34	43	37	86	25	8	0	0	0	0	0	0	0	0	12	104	100	0	0	Error	25	33	805	0.649	0	0	0
8	5	12	1D23	313 Sp12	17400	24100	50	33	33	5	15	30	30	31	9	29	8	0	0	0	0	0	0	0	0	0	12	104	100	0	0	Error	3	3	396	0.222	0	0	0
8	6	12	1H23	343 Sp19	17690	24070	50	44	43	12	27	31	31	34	12	35	50	8	0	0	0	0	0	0	0	0	12	104	100	0	0	Error	13	12	510	0.75	0	0	0
8	7	12	1D23	313 Sp12	17990	24080	70	39	58	116	200	31	31	37	51	137	3	3	0	0	0	0	0	0	0	0	32	236	100	0	0	Error	8	27	1868	0.412	0	0	0
8	8	12	1H23	343 Sp19	18290	24070	60	58	116	242	208	31	31	32	5	15	88	84	0	0	0	0	0	0	0	0	32	176	100	0	0	Error	27	85	3715	16.8	0	0	0
8	9	12	1L23	369 Sp12	18590	24110	40	36	41	13	31	29	29	29	5	17	58	42	0	0	0	0	0	0	0	0	12	68	100	0	0	Error	7	12	494	2.4	0	0	0
8	10	12	1P23	394 Sp20	18890	24080	90	40	84	154	183	32	32	33	7	21	54	38	0	0	0	0	0	0	0	0	52	420	100	0	0	Error	8	52	4351	7.286	0	0	0
8	11	12	1L23	369 Sp12	19180	24070	60	35	37	11	29	30	30	31	5	16	47	31	0	0	0	0	0	0	0	0	32	176	100	0	0	Error	5	7	1173	1.2	0	0	0
8	12	12	1P23	394 Sp20	19490	24090	80	35	37	10	27	29	29	30	5	16	54	27	0	0	0	0	0	0	0	0	52	340	100	0	0	Error	6	8	1902	1.4	0	0	0
8	1	13	1D7	99 Sp8	16180	24350	60	40	41	14	34	29	29	30	13	43	28	3	0	0	0	0	0	0	0	0	32	176	100	0	0	Error	11	12	1299	0.846	0	0	0
8	2	13	1H7	119 Sp14	16480	24340	100	34	35	6	17	31	31	32	5	15	33	10	0	0	0	0	0	0	0	0	80	560	100	0	0	Error	3	4	2813	0.6	0	0	0
8	3	13	1D7	99 Sp8	16790	24340	60	39	40	9	22	31	31	34	33	97	3	0	0	0	0	0	0	0	0	0	32	176	100	0	0	Error	8	9	1273	0.182	0	0	0
8	4	13	1H7	119 Sp14	17090	24360	40	40	47	18	38	32	32	34	7	20	50	42	0	0	0	0	0	0	0	0	12	68	100	0	0	Error	8	15	559	1.857	0	0	0
8	5	13	1L7	140 Sp0	17380	24380	50	47	49	16	32	31	31	32	7	21	58	58	0	0	0	0	0	0	0	0	12	104	100	0	0	Error	16	18	585	2.429	0	0	0
8	6	13	1P7	161 Sp8	17680	24390	40	34	34	6	17	33	33	34	17	50	0	0	0	0	0	0	0	0	0	0	12	68	100	0	0	Error	1	1	408	0	0	0	0
8	7	13	1L7	140 Sp0	17980	24360	50	39	44	13	29	31	31	37	53	143	0	0	0	0	0	0	0	0	0	0	12	104	100	0	0	Error	8	13	524	0.132	0	0	0
8	8	13	1P7	161 Sp8	18290	24380	60	37	37	8	21	29	29	29	5	17	66	31	0	0	0	0	0	0	0	0	32	176	100	0	0	Error	8	8	1181	1.6	0	0	0
8	9	13	1D15	188 Sp0	18590	24370	50	60	53	18	33	32	32	33	7	21	67	67	0	0	0	0	0	0	0	0	12	104	100	0	0	Error	28	21	636	2.857	0	0	0
8	10	13	1H15	225 Sp0	18890	24390	50	37	60	58	96	33	33	34	6	17	33	25	0	0	0	0	0	0	0	0	12	104	100	0	0	Error	4	27	724	4.333	0	0	0
8	11	13	1D15	188 Sp0	19170	24370	50	56	58	26	44	30	30	33	10	30	67	58	0	0	0	0	0	0	0	0	12	104	100	0	0	Error	26	28	701	2.5	0	0	0
8	12	13	1H15	225 Sp0	19480	24380	40	37	37	4	10	31	31	30	4	13	75	25	0	0	0	0	0	0	0	0	12	68	100	0	0	Error	6	6	438	1.75	0	0	0
8	1	14	2D23	Grid Marker	16190	24690	160	68	413	1028	248	31	31	31	6	19	89	80	0	0	0	0	0	0	0	0	208	1452	100	0	0	Error	37	382	85906	63.667	0	0	0
8	2	14	2D23	Grid Marker	16490	24680	190	71	408	864	211	31	31	32	8	25	92	80	0	0	0	0	0	0	0	0	256	1897	100	0	0	Error	40	377	104423	47	0	0	0
8	3	14	empty	empty	16770	24690	100	31	32	5	15	31	31	32	5	15	15	9	0	0	0	0	0	0	0	0	80	560	100	0	0	Error	0	1	2534	0	-75	0	0
8	4	14	empty	empty	17070	24690	100	31	32	7	21	31	31	32	9	28	10	3	0	0	0	0	0	0	0	0	80	560	100	0	0	Error	0	1	2592	0	-75	0	0
8	5	14	empty	empty	17370	24690	100	31	32	5	15	32	32	35	52	148	0	0	0	0	0	0	0	0	0	0	80	560	100	0	0	Error	-1	0	2529	-0.058	-75	0	0
8	6	14	empty	empty	17670	24690	100	32	32	6	18	31	31	32	7	21	16	4	0	0	0	0	0	0	0	0	80	560	100	0	0	Error	1	1	2575	0	-75	0	0
8	7	14	empty	empty	17970	24690	100	32	32	6	18	31	31	31	6	19	16	3	0	0	0	0	0	0	0	0	80	560	100	0	0	Error	1	1	2535	0.167	-75	0	0
8	8	14	empty	empty	18270	24690	100	31	31	6	19	30	30	37	99	267	0	0	0	0	0	0	0	0	0	0	80	560	100	0	0	Error	1	1	2497	-0.061	-75	0	0
8	9	14	empty	empty	18570	24690	100	30	31	6	19	29	29	30	5	16	20	4	0	0	0	0	0	0	0	0	80	560	100	0	0	Error	1	2	2444	0.2	-75	0	0
8	10	14	empty	empty	18870	24690	100	31	31	5	16	30	30	31	7	22	13	1	0	0	0	0	0	0	0	0	80	560	100	0	0	Error	1	1	2519	0	-75	0	0
8	11	14	empty	empty	19170	24690	100	29	29	6	20	29	29	29	6	20	11	4	0	0	0	0	0	0	0	0	80	560	100	0	0	Error	0	0	2310	0	-75	0	0
8	12	14	empty	empty	19470	24690	100	28	28	5	17	28	28	36	115	319	0	0	0	0	0	0	0	0	0	0	80	560	100	0	0	Error	0	0	2266	-0.07	-75	0	0
9	1	1	empty	empty	2700	25280	100	30	31	4	12	31	31	38	88	231	0	0	0	0	0	0	0	0	0	0	80	560	100	0	0	Error	-1	0	2444	-0.08	-75	0	0
9	2	1	empty	empty	3000	25280	100	32	33	13	39	32	32	42	124	295	0	0	0	0	0	0	0	0	0	0	80	560	100	0	0	Error	0	1	2619	-0.073	-75	0	0
9	3	1	empty	empty	3300	25280	100	33	44	75	170	32	32	42	87	207	1	1	0	0	0	0	0	0	0	0	80	560	100	0	0	Error	1	12	3523	0.023	-75	0	0
9	4	1	empty	empty	3600	25280	100	31	33	9	27	31	31	32	6	18	18	9	0	0	0	0	0	0	0	0	80	560	100	0	0	Error	0	2	2624	0.167	-75	0	0
9	5	1	empty	empty	3900	25280	100	31	31	6	19	31	31	31	7	22	9	1	0	0	0	0	0	0	0	0	80	560	100	0	0	Error	0	0	2503	0	-75	0	0
9	6	1	empty	empty	4200	25280	100	29	29	4	13	31	31	33	25	75	0	0	0	0	0	0	0	0	0	0	80	560	100	0	0	Error	-2	-2	2291	-0.16	-75	0	0
9	7	1	empty	empty	4500	25280	100	30	31	7	22	31	31	35	37	105	1	0	0	0	0	0	0	0	0	0	80	560	100	0	0	Error	-1	0	2501	-0.108	-75	0	0
9	8	1	empty	empty	4800	25280	100	31	32	6	18	31	31	31	5	16	18	5	0	0	0	0	0	0	0	0	80	560	100	0	0	Error	0	1	2578	0.2	-75	0	0
9	9	1	empty	empty	5100	25280	100	30	30	5	16	31	31	31	5	16	9	3	0	0	0	0	0	0	0	0	80	560	100	0	0	Error	-1	-1	2437	-0.2	-75	0	0
9	10	1	2A22	Grid Marker	5420	25290	200	117	444	784	176	32	32	33	7	21	98	94	0	0	0	0	0	0	0	0	316	2041	100	0	0	Error	85	412	140453	58.714	0	0	0
9	11	1	2A22	Grid Marker	5710	25280	190	166	686	1308	190	33	33	34	7	20	98	97	0	0	0	0	0	0	0	0	256	1665	100	0	0	Error	133	653	175533	93.143	0	0	0
9	12	1	2A22	Grid Marker	6000	25280	200	116	429	809	188	33	33	34	7	20	95	90	0	0	0	0	0	0	0	0	316	2102	100	0	0	Error	83	396	135445	56.429	0	0	0
9	1	2	2I14	620 Sp14	2710	25590	90	75	299	947	316	35	35	54	239	442	13	10	0	0	0	0	0	0	0	0	52	420	100	0	0	Error	40	264	15555	1.025	0	0	0
9	2	2	2M14	635 Sp14	3010	25580	40	37	40	11	27	37	37	37	8	21	33	17	0	0	0	0	0	0	0	0	12	68	100	0	0	Error	0	3	483	0.375	0	0	0
9	3	2	2I14	620 Sp14	3310	25590	90	73	114	116	101	36	36	37	16	43	83	62	0	0	0	0	0	0	0	0	52	420	100	0	0	Error	37	78	5927	4.813	0	0	0
9	4	2	2M14	635 Sp14	3610	25580	100	35	35	7	20	31	31	31	6	19	34	9	0	0	0	0	0	0	0	0	80	560	100	0	0	Error	4	4	2820	0.667	0	0	0
9	5	2	empty	empty	3900	25580	100	30	30	6	20	30	30	32	20	62	1	0	0	0	0	0	0	0	0	0	80	560	100	0	0	Error	0	0	2420	-0.1	-75	0	0
9	6	2	empty	empty	4200	25580	100	32	39	62	158	31	31	31	6	19	13	3	0	0	0	0	0	0	0	0	80	560	100	0	0	Error	1	8	3111	1.333	-75	0	0
9	7	2	empty	empty	4500	25580	100	32	35	16	45	31	31	31	6	19	23	9	0	0	0	0	0	0	0	0	80	560	100	0	0	Error	1	4	2803	0.667	-75	0	0
9	8	2	empty	empty	4800	25580	100	31	32	4	12	31	31	31	5	16	14	1	0	0	0	0	0	0	0	0	80	560	100	0	0	Error	0	1	2528	0.2	-75	0	0
9	9	2	empty	empty	5100	25580	100	31	32	7	21	31	31	31	5	16	16	6	0	0	0	0	0	0	0	0	80	560	100	0	0	Error	0	1	2560	0.2	-75	0	0
9	10	2	empty	empty	5400	25580	100	31	31	5	16	31	31	31	5	16	14	1	0	0	0	0	0	0	0	0	80	560	100	0	0	Error	0	0	2503	0	-75	0	0
9	11	2	empty	empty	5700	25580	100	30	31	5	16	31	31	32	17	53	0	0	0	0	0	0	0	0	0	0	80	560	100	0	0	Error	-1	0	2473	-0.059	-75	0	0
9	12	2	empty	empty	6000	25580	100	33	33	6	18	32	32	32	6	18	21	4	0	0	0	0	0	0	0	0	80	560	100	0	0	Error	1	1	2668	0.167	-75	0	0
9	1	3	2A6	406 Sp0	2700	25890	40	35	37	6	16	38	38	42	21	50	0	0	0	0	0	0	0	0	0	0	12	68	100	0	0	Error	-3	-1	442	-0.238	0	0	0
9	2	3	2.00E+06	430 Sp0	3000	25890	50	92	83	32	38	34	34	35	7	20	92	75	0	0	0	0	0	0	0	0	12	104	100	0	0	Error	58	49	993	6.857	0	0	0
9	3	3	2A6	406 Sp0	3300	25870	40	37	46	27	58	34	34	73	223	305	0	0	0	0	0	0	0	0	0	0	12	68	100	0	0	Error	3	12	557	-0.121	0	0	0
9	4	3	2.00E+06	430 Sp0	3600	25870	50	73	70	35	50	33	33	34	6	17	58	58	0	0	0	0	0	0	0	0	12	104	100	0	0	Error	40	37	842	6	0	0	0
9	5	3	2I6	455 Sp21	3920	25890	60	36	38	8	21	33	33	33	7	21	41	9	0	0	0	0	0	0	0	0	32	176	100	0	0	Error	3	5	1202	0.714	0	0	0
9	6	3	2M6	483 Sp22	4200	25880	40	37	57	45	78	36	36	37	8	21	33	25	0	0	0	0	0	0	0	0	12	68	100	0	0	Error	1	21	683	2.5	0	0	0
9	7	3	2I6	455 Sp21	4500	25870	100	33	34	7	20	33	33	33	7	21	19	5	0	0	0	0	0	0	0	0	80	560	100	0	0	Error	0	1	2716	0.143	0	0	0
9	8	3	2M6	483 Sp22	4810	25870	70	39	40	9	22	34	34	35	7	20	38	22	0	0	0	0	0	0	0	0	32	236	100	0	0	Error	5	6	1277	0.714	0	0	0
9	9	3	2A14	590 Sp14	5110	25870	100	37	40	27	67	33	33	34	8	23	30	11	0	0	0	0	0	0	0	0	80	560	100	0	0	Error	4	7	3226	0.75	0	0	0
9	10	3	2.00E+14	605 Sp24	5410	25870	90	56	57	11	19	34	34	34	6	17	94	81	0	0	0	0	0	0	0	0	52	420	100	0	0	Error	22	23	2972	3.833	0	0	0
9	11	3	2A14	590 Sp14	5710	25870	100	30	31	8	25	28	28	28	5	17	26	6	0	0	0	0	0	0	0	0	80	560	100	0	0	Error	2	3	2443	0.6	0	0	0
9	12	3	2.00E+14	605 Sp24	6010	25870	90	41	40	10	25	30	30	31	7	22	58	33	0	0	0	0	0	0	0	0	52	420	100	0	0	Error	11	10	2092	1.286	0	0	0
9	1	4	2I14	620 Sp14	2710	26170	90	65	111	266	239	35	35	37	28	75	52	12	0	0	0	0	0	0	0	0	52	420	100	0	0	Error	30	76	5767	2.643	0	0	0
9	2	4	2M14	635 Sp14	3000	26170	100	36	37	7	18	34	34	35	7	20	21	9	0	0	0	0	0	0	0	0	80	560	100	0	0	Error	2	3	2945	0.286	0	0	0
9	3	4	2I14	620 Sp14	3300	26170	90	69	255	885	347	37	37	40	58	145	19	10	0	0	0	0	0	0	0	0	52	420	100	0	0	Error	32	218	13259	3.707	0	0	0
9	4	4	2M14	635 Sp14	3600	26160	100	35	36	8	22	34	34	35	6	17	20	13	0	0	0	0	0	0	0	0	80	560	100	0	0	Error	1	2	2877	0.167	0	0	0
9	5	4	empty	empty	3900	26180	100	30	31	5	16	32	32	35	23	65	0	0	0	0	0	0	0	0	0	0	80	560	100	0	0	Error	-2	-1	2474	-0.174	-75	0	0
9	6	4	empty	empty	4200	26180	100	31	32	7	21	32	32	33	8	24	6	3	0	0	0	0	0	0	0	0	80	560	100	0	0	Error	-1	0	2587	-0.125	-75	0	0
9	7	4	empty	empty	4500	26180	100	32	32	5	15	31	31	34	33	97	0	0	0	0	0	0	0	0	0	0	80	560	100	0	0	Error	1	1	2546	-0.061	-75	0	0
9	8	4	empty	empty	4800	26180	100	31	31	5	16	32	32	33	6	18	10	3	0	0	0	0	0	0	0	0	80	560	100	0	0	Error	-1	-1	2477	-0.333	-75	0	0
9	9	4	empty	empty	5100	26180	100	31	34	20	58	33	33	34	19	55	1	1	0	0	0	0	0	0	0	0	80	560	100	0	0	Error	-2	1	2690	0	-75	0	0
9	10	4	empty	empty	5400	26180	100	32	32	5	15	32	32	32	6	18	9	0	0	0	0	0	0	0	0	0	80	560	100	0	0	Error	0	0	2549	0	-75	0	0
9	11	4	empty	empty	5700	26180	100	32	32	6	18	29	29	30	7	23	23	3	0	0	0	0	0	0	0	0	80	560	100	0	0	Error	3	3	2598	0.286	-75	0	0
9	12	4	empty	empty	6000	26180	100	33	33	5	15	31	31	31	6	19	16	1	0	0	0	0	0	0	0	0	80	560	100	0	0	Error	2	2	2604	0.333	-75	0	0
9	1	5	2A6	406 Sp0	2690	26480	100	36	38	7	18	34	34	45	175	388	0	0	0	0	0	0	0	0	0	0	80	560	100	0	0	Error	2	4	3009	-0.04	0	0	0
9	2	5	2.00E+06	430 Sp0	3000	26480	40	89	78	36	46	34	34	35	6	17	67	67	0	0	0	0	0	0	0	0	12	68	100	0	0	Error	55	44	932	7.167	0	0	0
9	3	5	2A6	406 Sp0	3310	26480	60	39	50	56	112	33	33	34	6	17	44	19	0	0	0	0	0	0	0	0	32	176	100	0	0	Error	6	17	1590	2.667	0	0	0
9	4	5	2.00E+06	430 Sp0	3610	26490	40	66	66	31	46	36	36	37	6	16	58	58	0	0	0	0	0	0	0	0	12	68	100	0	0	Error	30	30	786	4.833	0	0	0
9	5	5	2I6	455 Sp21	3910	26480	40	35	35	6	17	37	37	37	12	32	0	0	0	0	0	0	0	0	0	0	12	68	100	0	0	Error	-2	-2	416	-0.167	0	0	0
9	6	5	2M6	483 Sp22	4210	26500	50	55	54	12	22	37	37	122	450	368	0	0	0	0	0	0	0	0	0	0	12	104	100	0	0	Error	18	17	644	-0.151	0	0	0
9	7	5	2I6	455 Sp21	4500	26490	50	33	34	7	20	33	33	35	9	25	8	8	0	0	0	0	0	0	0	0	12	104	100	0	0	Error	0	1	407	-0.111	0	0	0
9	8	5	2M6	483 Sp22	4810	26490	50	40	41	5	12	33	33	34	7	20	42	17	0	0	0	0	0	0	0	0	12	104	100	0	0	Error	7	8	492	1	0	0	0
9	9	5	2A14	590 Sp14	5110	26460	40	45	44	8	18	33	33	34	6	17	75	42	0	0	0	0	0	0	0	0	12	68	100	0	0	Error	12	11	532	1.667	0	0	0
9	10	5	2.00E+14	605 Sp24	5400	26460	100	53	52	16	30	35	35	42	134	319	0	0	0	0	0	0	0	0	0	0	80	560	100	0	0	Error	18	17	4176	0.075	0	0	0
9	11	5	2A14	590 Sp14	5730	26480	70	45	43	8	18	34	34	35	8	22	59	13	0	0	0	0	0	0	0	0	32	236	100	0	0	Error	11	9	1372	1	0	0	0
9	12	5	2.00E+14	605 Sp24	6010	26470	100	42	48	31	64	30	30	31	7	22	68	39	0	0	0	0	0	0	0	0	80	560	100	0	0	Error	12	18	3850	2.429	0	0	0
9	1	6	2I14	620 Sp14	2720	26790	70	61	65	18	27	36	36	71	262	369	0	0	0	0	0	0	0	0	0	0	32	236	100	0	0	Error	25	29	2069	-0.023	0	0	0
9	2	6	2M14	635 Sp14	2990	26770	50	40	43	15	34	35	35	36	7	19	33	25	0	0	0	0	0	0	0	0	12	104	100	0	0	Error	5	8	517	1	0	0	0
9	3	6	2I14	620 Sp14	3310	26790	80	69	186	363	195	36	36	37	7	18	85	75	0	0	0	0	0	0	0	0	52	340	100	0	0	Error	33	150	9661	21.286	0	0	0
9	4	6	2M14	635 Sp14	3610	26770	50	50	50	16	32	36	36	38	20	52	50	8	0	0	0	0	0	0	0	0	12	104	100	0	0	Error	14	14	598	0.6	0	0	0
9	5	6	empty	empty	3900	26780	100	33	33	6	18	33	33	44	140	318	0	0	0	0	0	0	0	0	0	0	80	560	100	0	0	Error	0	0	2622	-0.079	-75	0	0
9	6	6	empty	empty	4200	26780	100	31	32	4	12	33	33	34	10	29	0	0	0	0	0	0	0	0	0	0	80	560	100	0	0	Error	-2	-1	2542	-0.2	-75	0	0
9	7	6	empty	empty	4500	26780	100	31	33	6	18	32	32	33	7	21	14	4	0	0	0	0	0	0	0	0	80	560	100	0	0	Error	-1	1	2606	0	-75	0	0
9	8	6	empty	empty	4800	26780	100	32	33	5	15	32	32	33	6	18	15	0	0	0	0	0	0	0	0	0	80	560	100	0	0	Error	0	1	2609	0	-75	0	0
9	9	6	empty	empty	5100	26780	100	33	33	5	15	32	32	33	6	18	16	4	0	0	0	0	0	0	0	0	80	560	100	0	0	Error	1	1	2679	0	-75	0	0
9	10	6	empty	empty	5400	26780	100	34	34	5	14	32	32	32	6	18	14	5	0	0	0	0	0	0	0	0	80	560	100	0	0	Error	2	2	2701	0.333	-75	0	0
9	11	6	empty	empty	5700	26780	100	32	32	5	15	32	32	33	6	18	9	0	0	0	0	0	0	0	0	0	80	560	100	0	0	Error	0	0	2548	-0.167	-75	0	0
9	12	6	empty	empty	6000	26780	100	32	33	6	18	33	33	34	6	17	13	1	0	0	0	0	0	0	0	0	80	560	100	0	0	Error	-1	0	2614	-0.167	-75	0	0
9	1	7	2A6	406 Sp0	2700	27050	40	42	48	28	58	32	32	33	6	18	58	33	0	0	0	0	0	0	0	0	12	68	100	0	0	Error	10	16	572	2.5	0	0	0
9	2	7	2.00E+06	430 Sp0	3000	27060	50	54	67	33	49	33	33	34	7	20	83	58	0	0	0	0	0	0	0	0	12	104	100	0	0	Error	21	34	805	4.714	0	0	0
9	3	7	2A6	406 Sp0	3300	27070	100	34	35	8	22	34	34	36	24	66	4	0	0	0	0	0	0	0	0	0	80	560	100	0	0	Error	0	1	2818	-0.042	0	0	0
9	4	7	2.00E+06	430 Sp0	3600	27080	50	85	76	26	34	33	33	41	28	68	75	50	0	0	0	0	0	0	0	0	12	104	100	0	0	Error	52	43	911	1.25	0	0	0
9	5	7	2I6	455 Sp21	3890	27040	50	39	38	6	15	34	34	35	7	20	25	8	0	0	0	0	0	0	0	0	12	104	100	0	0	Error	5	4	458	0.429	0	0	0
9	6	7	2M6	483 Sp22	4210	27050	40	43	46	11	23	35	35	36	11	30	42	25	0	0	0	0	0	0	0	0	12	68	100	0	0	Error	8	11	551	0.909	0	0	0
9	7	7	2I6	455 Sp21	4500	27050	100	34	38	25	65	35	35	36	14	38	8	3	0	0	0	0	0	0	0	0	80	560	100	0	0	Error	-1	3	3062	0.143	0	0	0
9	8	7	2M6	483 Sp22	4790	27050	50	46	44	11	25	32	32	33	6	18	67	58	0	0	0	0	0	0	0	0	12	104	100	0	0	Error	14	12	527	1.833	0	0	0
9	9	7	2A14	590 Sp14	5100	27060	100	35	36	8	22	33	33	33	6	18	25	10	0	0	0	0	0	0	0	0	80	560	100	0	0	Error	2	3	2891	0.5	0	0	0
9	10	7	2.00E+14	605 Sp24	5410	27070	70	50	51	11	21	32	32	32	6	18	88	84	0	0	0	0	0	0	0	0	32	236	100	0	0	Error	18	19	1644	3.167	0	0	0
9	11	7	2A14	590 Sp14	5700	27050	50	32	34	7	20	30	30	31	5	16	33	33	0	0	0	0	0	0	0	0	12	104	100	0	0	Error	2	4	408	0.6	0	0	0
9	12	7	2.00E+14	605 Sp24	6010	27080	80	55	54	11	20	33	33	34	7	20	87	75	0	0	0	0	0	0	0	0	52	340	100	0	0	Error	22	21	2788	2.857	0	0	0
9	1	8	1I14	234 Sp8	2720	27390	50	43	43	5	11	37	37	43	53	123	0	0	0	0	0	0	0	0	0	0	12	104	100	0	0	Error	6	6	519	0	0	0	0
9	2	8	1M14	258 Sp0	3000	27370	60	35	41	16	39	36	36	39	20	51	9	6	0	0	0	0	0	0	0	0	32	176	100	0	0	Error	-1	5	1300	0.1	0	0	0
9	3	8	1I14	234 Sp8	3300	27370	60	37	37	8	21	34	34	35	7	20	22	9	0	0	0	0	0	0	0	0	32	176	100	0	0	Error	3	3	1188	0.286	0	0	0
9	4	8	1M14	258 Sp0	3610	27400	50	35	40	9	22	38	38	40	13	32	8	0	0	0	0	0	0	0	0	0	12	104	100	0	0	Error	-3	2	476	0	0	0	0
9	5	8	1A22	286 Sp0	3910	27370	60	33	35	8	22	32	32	36	34	94	0	0	0	0	0	0	0	0	0	0	32	176	100	0	0	Error	1	3	1131	-0.029	0	0	0
9	6	8	1.00E+22	324 Sp10	4200	27380	50	49	70	44	62	34	34	35	13	37	50	42	0	0	0	0	0	0	0	0	12	104	100	0	0	Error	15	36	845	2.692	0	0	0
9	7	8	1A22	286 Sp0	4500	27370	60	34	34	6	17	31	31	31	5	16	41	13	0	0	0	0	0	0	0	0	32	176	100	0	0	Error	3	3	1095	0.6	0	0	0
9	8	8	1.00E+22	324 Sp10	4800	27360	40	72	77	52	67	34	34	34	9	26	58	58	0	0	0	0	0	0	0	0	12	68	100	0	0	Error	38	43	923	4.778	0	0	0
9	9	8	1I22	354 Sp0	5090	27390	50	36	84	139	165	33	33	34	6	17	25	17	0	0	0	0	0	0	0	0	12	104	100	0	0	Error	3	51	1013	8.333	0	0	0
9	10	8	1M22	379 Sp0	5400	27370	60	35	35	8	22	32	32	33	7	21	31	9	0	0	0	0	0	0	0	0	32	176	100	0	0	Error	3	3	1121	0.286	0	0	0
9	11	8	1I22	354 Sp0	5700	27390	50	35	35	6	17	33	33	34	6	17	25	0	0	0	0	0	0	0	0	0	12	104	100	0	0	Error	2	2	422	0.167	0	0	0
9	12	8	1M22	379 Sp0	6010	27390	80	38	39	11	28	35	35	35	6	17	35	13	0	0	0	0	0	0	0	0	52	340	100	0	0	Error	3	4	2049	0.667	0	0	0
9	1	9	1A6	14 Sp8	2700	27670	60	46	59	47	79	35	35	36	7	19	63	38	0	0	0	0	0	0	0	0	32	176	100	0	0	Error	11	24	1879	3.286	0	0	0
9	2	9	1.00E+06	33 Sp8	2990	27670	50	39	41	13	31	36	36	38	10	26	25	17	0	0	0	0	0	0	0	0	12	104	100	0	0	Error	3	5	491	0.3	0	0	0
9	3	9	1A6	14 Sp8	3310	27680	70	42	42	11	26	36	36	37	6	16	38	28	0	0	0	0	0	0	0	0	32	236	100	0	0	Error	6	6	1355	0.833	0	0	0
9	4	9	1.00E+06	33 Sp8	3600	27660	70	50	49	10	20	35	35	41	73	178	0	0	0	0	0	0	0	0	0	0	32	236	100	0	0	Error	15	14	1580	0.11	0	0	0
9	5	9	1I6	52 Sp9	3910	27650	60	50	50	17	34	33	33	33	5	15	72	59	0	0	0	0	0	0	0	0	32	176	100	0	0	Error	17	17	1604	3.4	0	0	0
9	6	9	1M6	74 Sp0	4210	27660	60	39	87	178	204	33	33	39	48	123	13	13	0	0	0	0	0	0	0	0	32	176	100	0	0	Error	6	54	2769	1	0	0	0
9	7	9	1I6	52 Sp9	4500	27650	70	42	45	14	31	36	36	40	68	170	0	0	0	0	0	0	0	0	0	0	32	236	100	0	0	Error	6	9	1428	0.074	0	0	0
9	8	9	1M6	74 Sp0	4810	27660	50	36	45	26	57	33	33	33	6	18	42	17	0	0	0	0	0	0	0	0	12	104	100	0	0	Error	3	12	534	2	0	0	0
9	9	9	1A14	171 Sp8	5110	27680	60	55	57	18	31	33	33	38	38	100	19	3	0	0	0	0	0	0	0	0	32	176	100	0	0	Error	22	24	1822	0.5	0	0	0
9	10	9	1.00E+14	199 Sp9	5400	27690	60	39	40	9	22	32	32	33	5	15	53	28	0	0	0	0	0	0	0	0	32	176	100	0	0	Error	7	8	1267	1.4	0	0	0
9	11	9	1A14	171 Sp8	5690	27670	60	51	54	16	29	36	36	37	7	18	69	50	0	0	0	0	0	0	0	0	32	176	100	0	0	Error	15	18	1717	2.429	0	0	0
9	12	9	1.00E+14	199 Sp9	6010	27680	50	46	43	8	18	33	33	34	7	20	67	25	0	0	0	0	0	0	0	0	12	104	100	0	0	Error	13	10	521	1.286	0	0	0
9	1	10	1I14	234 Sp8	2710	27980	60	38	38	7	18	35	35	36	8	22	16	6	0	0	0	0	0	0	0	0	32	176	100	0	0	Error	3	3	1204	0.25	0	0	0
9	2	10	1M14	258 Sp0	2990	27960	80	36	36	7	19	36	36	37	7	18	13	4	0	0	0	0	0	0	0	0	52	340	100	0	0	Error	0	0	1882	-0.143	0	0	0
9	3	10	1I14	234 Sp8	3310	27970	60	39	38	6	15	34	34	35	7	20	31	6	0	0	0	0	0	0	0	0	32	176	100	0	0	Error	5	4	1221	0.429	0	0	0
9	4	10	1M14	258 Sp0	3620	27970	60	46	50	18	36	34	34	34	6	17	72	47	0	0	0	0	0	0	0	0	32	176	100	0	0	Error	12	16	1593	2.667	0	0	0
9	5	10	1A22	286 Sp0	3910	27980	80	35	36	8	22	33	33	35	16	45	4	0	0	0	0	0	0	0	0	0	52	340	100	0	0	Error	2	3	1862	0.063	0	0	0
9	6	10	1.00E+22	324 Sp10	4210	27980	50	66	83	54	65	34	34	39	41	105	42	42	0	0	0	0	0	0	0	0	12	104	100	0	0	Error	32	49	996	1.073	0	0	0
9	7	10	1A22	286 Sp0	4500	27960	70	37	38	8	21	34	34	43	120	279	0	0	0	0	0	0	0	0	0	0	32	236	100	0	0	Error	3	4	1218	-0.042	0	0	0
9	8	10	1.00E+22	324 Sp10	4810	27990	40	94	83	43	51	30	30	32	9	28	75	58	0	0	0	0	0	0	0	0	12	68	100	0	0	Error	64	53	995	5.667	0	0	0
9	9	10	1I22	354 Sp0	5120	27970	70	37	36	7	19	31	31	32	5	15	53	19	0	0	0	0	0	0	0	0	32	236	100	0	0	Error	6	5	1150	0.8	0	0	0
9	10	10	1M22	379 Sp0	5410	27990	60	37	48	58	120	34	34	34	6	17	25	13	0	0	0	0	0	0	0	0	32	176	100	0	0	Error	3	14	1524	2.333	0	0	0
9	11	10	1I22	354 Sp0	5710	27970	60	36	39	20	51	34	34	34	6	17	25	9	0	0	0	0	0	0	0	0	32	176	100	0	0	Error	2	5	1260	0.833	0	0	0
9	12	10	1M22	379 Sp0	6010	27970	80	36	36	6	16	34	34	35	6	17	25	6	0	0	0	0	0	0	0	0	52	340	100	0	0	Error	2	2	1869	0.167	0	0	0
9	1	11	1A6	14 Sp8	2710	28260	50	47	49	16	32	35	35	42	59	140	0	0	0	0	0	0	0	0	0	0	12	104	100	0	0	Error	12	14	589	0.119	0	0	0
9	2	11	1.00E+06	33 Sp8	3010	28280	40	41	44	14	31	35	35	35	7	20	50	33	0	0	0	0	0	0	0	0	12	68	100	0	0	Error	6	9	530	1.286	0	0	0
9	3	11	1A6	14 Sp8	3310	28270	60	41	42	10	23	37	37	45	57	126	0	0	0	0	0	0	0	0	0	0	32	176	100	0	0	Error	4	5	1336	-0.053	0	0	0
9	4	11	1.00E+06	33 Sp8	3600	28270	50	43	46	14	30	35	35	65	167	256	0	0	0	0	0	0	0	0	0	0	12	104	100	0	0	Error	8	11	557	-0.114	0	0	0
9	5	11	1I6	52 Sp9	3910	28290	60	47	53	34	64	34	34	34	6	17	63	53	0	0	0	0	0	0	0	0	32	176	100	0	0	Error	13	19	1686	3.167	0	0	0
9	6	11	1M6	74 Sp0	4210	28270	80	35	42	27	64	33	33	34	7	20	27	13	0	0	0	0	0	0	0	0	52	340	100	0	0	Error	2	9	2171	1.143	0	0	0
9	7	11	1I6	52 Sp9	4500	28280	60	46	45	9	20	34	34	35	7	20	59	34	0	0	0	0	0	0	0	0	32	176	100	0	0	Error	12	11	1426	1.429	0	0	0
9	8	11	1M6	74 Sp0	4810	28280	60	34	35	11	31	32	32	32	5	15	31	13	0	0	0	0	0	0	0	0	32	176	100	0	0	Error	2	3	1127	0.6	0	0	0
9	9	11	1A14	171 Sp8	5100	28280	60	52	52	15	28	33	33	35	9	25	69	50	0	0	0	0	0	0	0	0	32	176	100	0	0	Error	19	19	1657	1.889	0	0	0
9	10	11	1.00E+14	199 Sp9	5410	28280	70	41	44	15	34	31	31	32	6	18	75	44	0	0	0	0	0	0	0	0	32	236	100	0	0	Error	10	13	1400	2	0	0	0
9	11	11	1A14	171 Sp8	5720	28280	70	63	63	9	14	35	35	36	11	30	97	78	0	0	0	0	0	0	0	0	32	236	100	0	0	Error	28	28	2020	2.455	0	0	0
9	12	11	1.00E+14	199 Sp9	6010	28280	50	42	41	6	14	36	36	37	8	21	17	8	0	0	0	0	0	0	0	0	12	104	100	0	0	Error	6	5	492	0.5	0	0	0
9	1	12	1I14	234 Sp8	2710	28590	50	42	40	5	12	33	33	34	6	17	58	17	0	0	0	0	0	0	0	0	12	104	100	0	0	Error	9	7	481	1	0	0	0
9	2	12	1M14	258 Sp0	3020	28580	50	44	43	15	34	34	34	37	12	32	42	17	0	0	0	0	0	0	0	0	12	104	100	0	0	Error	10	9	521	0.5	0	0	0
9	3	12	1I14	234 Sp8	3310	28570	50	35	39	8	20	36	36	38	17	44	8	0	0	0	0	0	0	0	0	0	12	104	100	0	0	Error	-1	3	462	0.059	0	0	0
9	4	12	1M14	258 Sp0	3610	28560	50	41	45	16	35	33	33	34	7	20	50	42	0	0	0	0	0	0	0	0	12	104	100	0	0	Error	8	12	544	1.571	0	0	0
9	5	12	1A22	286 Sp0	3900	28580	50	39	38	7	18	32	32	44	100	227	0	0	0	0	0	0	0	0	0	0	12	104	100	0	0	Error	7	6	456	-0.06	0	0	0
9	6	12	1.00E+22	324 Sp10	4200	28560	50	77	75	43	57	34	34	35	9	25	67	58	0	0	0	0	0	0	0	0	12	104	100	0	0	Error	43	41	899	4.444	0	0	0
9	7	12	1A22	286 Sp0	4510	28580	50	40	39	7	17	32	32	36	14	38	0	0	0	0	0	0	0	0	0	0	12	104	100	0	0	Error	8	7	468	0.214	0	0	0
9	8	12	1.00E+22	324 Sp10	4800	28550	40	85	77	45	58	31	31	32	7	21	58	58	0	0	0	0	0	0	0	0	12	68	100	0	0	Error	54	46	926	6.429	0	0	0
9	9	12	1I22	354 Sp0	5100	28560	100	34	34	6	17	34	34	35	6	17	15	3	0	0	0	0	0	0	0	0	80	560	100	0	0	Error	0	0	2736	-0.167	0	0	0
9	10	12	1M22	379 Sp0	5400	28580	50	33	33	8	24	33	33	33	6	18	25	8	0	0	0	0	0	0	0	0	12	104	100	0	0	Error	0	0	401	0	0	0	0
9	11	12	1I22	354 Sp0	5710	28560	50	39	39	8	20	34	34	34	6	17	42	8	0	0	0	0	0	0	0	0	12	104	100	0	0	Error	5	5	465	0.833	0	0	0
9	12	12	1M22	379 Sp0	6010	28570	70	37	36	6	16	37	37	55	191	347	0	0	0	0	0	0	0	0	0	0	32	236	100	0	0	Error	0	-1	1149	-0.099	0	0	0
9	1	13	1A6	14 Sp8	2710	28880	50	50	48	10	20	37	37	36	6	16	67	50	0	0	0	0	0	0	0	0	12	104	100	0	0	Error	13	11	575	2	0	0	0
9	2	13	1.00E+06	33 Sp8	3010	28880	50	44	44	12	27	34	34	36	8	22	50	42	0	0	0	0	0	0	0	0	12	104	100	0	0	Error	10	10	531	1	0	0	0
9	3	13	1A6	14 Sp8	3300	28870	60	42	42	9	21	36	36	36	7	19	34	16	0	0	0	0	0	0	0	0	32	176	100	0	0	Error	6	6	1346	0.857	0	0	0
9	4	13	1.00E+06	33 Sp8	3590	28860	50	46	47	15	31	35	35	37	10	27	50	8	0	0	0	0	0	0	0	0	12	104	100	0	0	Error	11	12	563	1	0	0	0
9	5	13	1I6	52 Sp9	3900	28840	50	40	42	16	38	35	35	36	8	22	50	25	0	0	0	0	0	0	0	0	12	104	100	0	0	Error	5	7	506	0.75	0	0	0
9	6	13	1M6	74 Sp0	4210	28880	60	37	37	6	16	34	34	34	6	17	25	9	0	0	0	0	0	0	0	0	32	176	100	0	0	Error	3	3	1192	0.5	0	0	0
9	7	13	1I6	52 Sp9	4490	28880	70	42	43	9	20	35	35	37	19	51	6	0	0	0	0	0	0	0	0	0	32	236	100	0	0	Error	7	8	1365	0.316	0	0	0
9	8	13	1M6	74 Sp0	4810	28840	50	38	37	6	16	36	36	36	10	27	0	0	0	0	0	0	0	0	0	0	12	104	100	0	0	Error	2	1	442	0.1	0	0	0
9	9	13	1A14	171 Sp8	5120	28880	50	72	76	29	38	33	33	33	6	18	92	92	0	0	0	0	0	0	0	0	12	104	100	0	0	Error	39	43	906	7.167	0	0	0
9	10	13	1.00E+14	199 Sp9	5400	28860	40	44	43	5	11	33	33	33	5	15	75	50	0	0	0	0	0	0	0	0	12	68	100	0	0	Error	11	10	518	2	0	0	0
9	11	13	1A14	171 Sp8	5680	28870	50	45	57	24	42	38	38	40	13	32	42	42	0	0	0	0	0	0	0	0	12	104	100	0	0	Error	7	19	687	1.308	0	0	0
9	12	13	1.00E+14	199 Sp9	6000	28850	50	45	48	27	56	35	35	36	7	19	67	17	0	0	0	0	0	0	0	0	12	104	100	0	0	Error	10	13	578	1.714	0	0	0
9	1	14	2A22	Grid Marker	2700	29160	150	118	707	1472	208	34	34	35	8	22	97	92	0	0	0	0	0	0	0	0	156	1242	100	0	0	Error	84	673	110315	84	0	0	0
9	2	14	2A22	Grid Marker	3000	29160	180	78	418	846	202	35	35	37	34	91	57	39	0	0	0	0	0	0	0	0	256	1802	100	0	0	Error	43	383	106894	11.206	0	0	0
9	3	14	empty	empty	3300	29180	100	37	42	22	52	35	35	50	162	324	0	0	0	0	0	0	0	0	0	0	80	560	100	0	0	Error	2	7	3381	-0.049	-75	0	0
9	4	14	empty	empty	3600	29180	100	35	35	9	25	35	35	36	10	27	5	1	0	0	0	0	0	0	0	0	80	560	100	0	0	Error	0	0	2803	-0.1	-75	0	0
9	5	14	empty	empty	3900	29180	100	32	33	5	15	33	33	34	6	17	14	1	0	0	0	0	0	0	0	0	80	560	100	0	0	Error	-1	0	2612	-0.167	-75	0	0
9	6	14	empty	empty	4200	29180	100	33	34	6	17	33	33	38	64	168	0	0	0	0	0	0	0	0	0	0	80	560	100	0	0	Error	0	1	2699	-0.062	-75	0	0
9	7	14	empty	empty	4500	29180	100	32	32	5	15	32	32	33	7	21	6	3	0	0	0	0	0	0	0	0	80	560	100	0	0	Error	0	0	2591	-0.143	-75	0	0
9	8	14	empty	empty	4800	29180	100	34	36	10	27	34	34	34	6	17	14	9	0	0	0	0	0	0	0	0	80	560	100	0	0	Error	0	2	2881	0.333	-75	0	0
9	9	14	empty	empty	5100	29180	100	34	34	7	20	34	34	38	32	84	0	0	0	0	0	0	0	0	0	0	80	560	100	0	0	Error	0	0	2709	-0.125	-75	0	0
9	10	14	empty	empty	5400	29180	100	33	33	5	15	33	33	39	100	256	0	0	0	0	0	0	0	0	0	0	80	560	100	0	0	Error	0	0	2647	-0.06	-75	0	0
9	11	14	empty	empty	5700	29180	100	34	35	7	20	34	34	38	64	168	0	0	0	0	0	0	0	0	0	0	80	560	100	0	0	Error	0	1	2809	-0.047	-75	0	0
9	12	14	empty	empty	6000	29180	100	34	34	5	14	34	34	35	6	17	11	1	0	0	0	0	0	0	0	0	80	560	100	0	0	Error	0	0	2728	-0.167	-75	0	0
10	1	1	empty	empty	7210	25260	100	35	35	8	22	35	35	36	6	16	15	5	0	0	0	0	0	0	0	0	80	560	100	0	0	Error	0	0	2839	-0.167	-75	0	0
10	2	1	empty	empty	7510	25260	100	38	38	6	15	37	37	38	6	15	21	3	0	0	0	0	0	0	0	0	80	560	100	0	0	Error	1	1	3060	0	-75	0	0
10	3	1	empty	empty	7810	25260	100	44	43	8	18	42	42	42	8	19	16	3	0	0	0	0	0	0	0	0	80	560	100	0	0	Error	2	1	3472	0.125	-75	0	0
10	4	1	empty	empty	8110	25260	100	46	47	10	21	48	48	48	9	18	15	4	0	0	0	0	0	0	0	0	80	560	100	0	0	Error	-2	-1	3779	-0.111	-75	0	0
10	5	1	empty	empty	8410	25260	100	45	45	7	15	49	49	49	9	18	3	0	0	0	0	0	0	0	0	0	80	560	100	0	0	Error	-4	-4	3589	-0.444	-75	0	0
10	6	1	empty	empty	8710	25260	100	53	53	9	16	54	54	54	8	14	18	4	0	0	0	0	0	0	0	0	80	560	100	0	0	Error	-1	-1	4279	-0.125	-75	0	0
10	7	1	empty	empty	9010	25260	100	49	49	8	16	50	50	52	17	32	1	0	0	0	0	0	0	0	0	0	80	560	100	0	0	Error	-1	-1	3955	-0.176	-75	0	0
10	8	1	empty	empty	9310	25260	100	50	50	8	16	51	51	52	14	26	1	0	0	0	0	0	0	0	0	0	80	560	100	0	0	Error	-1	-1	3964	-0.143	-75	0	0
10	9	1	empty	empty	9610	25260	100	50	50	9	18	50	50	51	9	17	15	3	0	0	0	0	0	0	0	0	80	560	100	0	0	Error	0	0	4033	-0.111	-75	0	0
10	10	1	2B22	Grid Marker	9930	25270	170	96	350	796	227	54	54	55	9	16	83	70	0	0	0	0	0	0	0	0	208	1566	100	0	0	Error	42	296	72733	32.778	0	0	0
10	11	1	2B22	Grid Marker	10220	25270	170	104	402	907	225	55	55	55	10	18	85	74	0	0	0	0	0	0	0	0	208	1527	100	0	0	Error	49	347	83706	34.7	0	0	0
10	12	1	2B22	Grid Marker	10510	25270	130	90	428	729	170	44	44	45	8	17	85	74	0	0	0	0	0	0	0	0	120	940	100	0	0	Error	46	384	51327	47.875	0	0	0
10	1	2	2J14	621 Sp14	7240	25570	100	34	39	16	41	35	35	35	6	17	26	18	0	0	0	0	0	0	0	0	80	560	100	0	0	Error	-1	4	3156	0.667	0	0	0
10	2	2	2N14	636 Sp12	7540	25580	70	59	59	21	35	36	36	39	22	56	56	13	0	0	0	0	0	0	0	0	32	236	100	0	0	Error	23	23	1900	0.909	0	0	0
10	3	2	2J14	621 Sp14	7830	25580	100	36	40	15	37	38	38	39	7	17	18	10	0	0	0	0	0	0	0	0	80	560	100	0	0	Error	-2	2	3165	0.143	0	0	0
10	4	2	2N14	636 Sp12	8120	25580	70	85	85	32	37	46	46	47	8	17	75	72	0	0	0	0	0	0	0	0	32	236	100	0	0	Error	39	39	2732	4.75	0	0	0
10	5	2	empty	empty	8410	25560	100	53	55	8	14	50	50	50	8	16	28	8	0	0	0	0	0	0	0	0	80	560	100	0	0	Error	3	5	4368	0.625	-75	0	0
10	6	2	empty	empty	8710	25560	100	54	54	9	16	49	49	49	9	18	36	3	0	0	0	0	0	0	0	0	80	560	100	0	0	Error	5	5	4316	0.556	-75	0	0
10	7	2	empty	empty	9010	25560	100	51	52	9	17	52	52	52	8	15	20	3	0	0	0	0	0	0	0	0	80	560	100	0	0	Error	-1	0	4170	0	-75	0	0
10	8	2	empty	empty	9310	25560	100	49	50	9	18	50	50	51	8	15	14	5	0	0	0	0	0	0	0	0	80	560	100	0	0	Error	-1	0	3977	-0.125	-75	0	0
10	9	2	empty	empty	9610	25560	100	53	53	8	15	53	53	53	9	16	14	1	0	0	0	0	0	0	0	0	80	560	100	0	0	Error	0	0	4258	0	-75	0	0
10	10	2	empty	empty	9910	25560	100	57	57	9	15	56	56	57	9	15	21	3	0	0	0	0	0	0	0	0	80	560	100	0	0	Error	1	1	4588	0	-75	0	0
10	11	2	empty	empty	10210	25560	100	59	60	10	16	59	59	59	9	15	20	5	0	0	0	0	0	0	0	0	80	560	100	0	0	Error	0	1	4766	0.111	-75	0	0
10	12	2	empty	empty	10510	25560	100	45	44	6	13	45	45	45	8	17	6	1	0	0	0	0	0	0	0	0	80	560	100	0	0	Error	0	-1	3533	-0.125	-75	0	0
10	1	3	2B6	407 Sp21	7220	25860	100	34	35	6	17	34	34	34	6	17	16	3	0	0	0	0	0	0	0	0	80	560	100	0	0	Error	0	1	2794	0.167	0	0	0
10	2	3	2F6	431 Sp0	7520	25870	50	59	56	14	25	32	32	32	9	28	75	75	0	0	0	0	0	0	0	0	12	104	100	0	0	Error	27	24	672	2.667	0	0	0
10	3	3	2B6	407 Sp21	7820	25840	40	36	36	5	13	35	35	35	6	17	17	0	0	0	0	0	0	0	0	0	12	68	100	0	0	Error	1	1	431	0.167	0	0	0
10	4	3	2F6	431 Sp0	8110	25840	40	46	46	14	30	36	36	36	6	16	58	42	0	0	0	0	0	0	0	0	12	68	100	0	0	Error	10	10	550	1.667	0	0	0
10	5	3	2J6	456 Sp21	8420	25900	40	40	40	5	12	37	37	39	8	20	8	0	0	0	0	0	0	0	0	0	12	68	100	0	0	Error	3	3	483	0.125	0	0	0
10	6	3	2N6	484 Sp22	8730	25880	50	49	47	8	17	38	38	39	7	17	58	33	0	0	0	0	0	0	0	0	12	104	100	0	0	Error	11	9	568	1.143	0	0	0
10	7	3	2J6	456 Sp21	9010	25870	100	46	47	9	19	52	52	52	8	15	6	3	0	0	0	0	0	0	0	0	80	560	100	0	0	Error	-6	-5	3732	-0.625	0	0	0
10	8	3	2N6	484 Sp22	9310	25870	100	46	47	10	21	52	52	52	9	17	9	1	0	0	0	0	0	0	0	0	80	560	100	0	0	Error	-6	-5	3753	-0.556	0	0	0
10	9	3	2B14	591 Sp0	9620	25890	40	44	66	36	54	48	48	49	10	20	42	33	0	0	0	0	0	0	0	0	12	68	100	0	0	Error	-4	18	793	1.7	0	0	0
10	10	3	2F14	0	9920	25890	100	56	58	12	20	59	59	60	9	15	21	5	0	0	0	0	0	0	0	0	80	560	100	0	0	Error	-3	-1	4632	-0.222	0	0	0
10	11	3	2B14	591 Sp0	10220	25900	50	64	83	44	53	48	48	48	9	18	58	50	0	0	0	0	0	0	0	0	12	104	100	0	0	Error	16	35	996	3.889	0	0	0
10	12	3	2F14	0	10510	25900	100	43	47	21	44	46	46	47	11	23	11	9	0	0	0	0	0	0	0	0	80	560	100	0	0	Error	-3	1	3775	0	0	0	0
10	1	4	2J14	621 Sp14	7230	26170	100	35	35	6	17	35	35	39	35	89	0	0	0	0	0	0	0	0	0	0	80	560	100	0	0	Error	0	0	2823	-0.114	0	0	0
10	2	4	2N14	636 Sp12	7530	26180	80	83	85	36	42	34	34	34	7	20	85	79	0	0	0	0	0	0	0	0	52	340	100	0	0	Error	49	51	4401	7.286	0	0	0
10	3	4	2J14	621 Sp14	7830	26180	100	34	33	6	18	38	38	38	8	21	1	0	0	0	0	0	0	0	0	0	80	560	100	0	0	Error	-4	-5	2657	-0.625	0	0	0
10	4	4	2N14	636 Sp12	8140	26190	80	72	71	22	30	43	43	43	7	16	73	65	0	0	0	0	0	0	0	0	52	340	100	0	0	Error	29	28	3685	4	0	0	0
10	5	4	empty	empty	8410	26160	100	50	50	7	14	50	50	50	8	16	10	3	0	0	0	0	0	0	0	0	80	560	100	0	0	Error	0	0	3970	0	-75	0	0
10	6	4	empty	empty	8710	26160	100	53	54	8	14	50	50	50	9	18	28	3	0	0	0	0	0	0	0	0	80	560	100	0	0	Error	3	4	4317	0.444	-75	0	0
10	7	4	empty	empty	9010	26160	100	57	58	10	17	56	56	56	9	16	23	6	0	0	0	0	0	0	0	0	80	560	100	0	0	Error	1	2	4632	0.222	-75	0	0
10	8	4	empty	empty	9310	26160	100	57	58	9	15	59	59	60	9	15	13	4	0	0	0	0	0	0	0	0	80	560	100	0	0	Error	-2	-1	4658	-0.222	-75	0	0
10	9	4	empty	empty	9610	26160	100	65	65	10	15	62	62	62	9	14	28	6	0	0	0	0	0	0	0	0	80	560	100	0	0	Error	3	3	5229	0.333	-75	0	0
10	10	4	empty	empty	9910	26160	100	66	66	9	13	65	65	66	10	15	8	1	0	0	0	0	0	0	0	0	80	560	100	0	0	Error	1	1	5244	0	-75	0	0
10	11	4	empty	empty	10210	26160	100	62	64	9	14	66	66	66	10	15	10	1	0	0	0	0	0	0	0	0	80	560	100	0	0	Error	-4	-2	5132	-0.2	-75	0	0
10	12	4	empty	empty	10510	26160	100	48	49	9	18	50	50	51	10	19	9	3	0	0	0	0	0	0	0	0	80	560	100	0	0	Error	-2	-1	3902	-0.2	-75	0	0
10	1	5	2B6	407 Sp21	7230	26480	50	52	121	147	121	33	33	34	7	20	92	75	0	0	0	0	0	0	0	0	12	104	100	0	0	Error	19	88	1451	12.429	0	0	0
10	2	5	2F6	431 Sp0	7520	26480	50	40	42	12	28	30	30	31	6	19	58	42	0	0	0	0	0	0	0	0	12	104	100	0	0	Error	10	12	502	1.833	0	0	0
10	3	5	2B6	407 Sp21	7820	26490	40	37	37	8	21	34	34	34	7	20	17	8	0	0	0	0	0	0	0	0	12	68	100	0	0	Error	3	3	447	0.429	0	0	0
10	4	5	2F6	431 Sp0	8130	26480	50	54	55	15	27	34	34	35	7	20	75	75	0	0	0	0	0	0	0	0	12	104	100	0	0	Error	20	21	661	2.857	0	0	0
10	5	5	2J6	456 Sp21	8410	26480	50	37	37	6	16	35	35	36	8	22	25	0	0	0	0	0	0	0	0	0	12	104	100	0	0	Error	2	2	446	0.125	0	0	0
10	6	5	2N6	484 Sp22	8710	26480	100	44	44	10	22	47	47	48	9	18	10	4	0	0	0	0	0	0	0	0	80	560	100	0	0	Error	-3	-3	3538	-0.444	0	0	0
10	7	5	2J6	456 Sp21	9010	26480	40	43	43	7	16	44	44	44	7	15	8	0	0	0	0	0	0	0	0	0	12	68	100	0	0	Error	-1	-1	512	-0.143	0	0	0
10	8	5	2N6	484 Sp22	9330	26470	40	50	49	7	14	43	43	44	8	18	42	8	0	0	0	0	0	0	0	0	12	68	100	0	0	Error	7	6	587	0.625	0	0	0
10	9	5	2B14	591 Sp0	9620	26490	40	56	74	38	51	46	46	45	8	17	50	50	0	0	0	0	0	0	0	0	12	68	100	0	0	Error	10	28	886	3.625	0	0	0
10	10	5	2F14	0	9920	26480	100	50	54	20	37	62	62	64	36	56	5	1	0	0	0	0	0	0	0	0	80	560	100	0	0	Error	-12	-8	4344	-0.278	0	0	0
10	11	5	2B14	591 Sp0	10220	26480	50	53	75	41	54	49	49	50	11	22	42	42	0	0	0	0	0	0	0	0	12	104	100	0	0	Error	4	26	900	2.273	0	0	0
10	12	5	2F14	0	10510	26480	100	42	55	41	74	49	49	49	11	22	14	13	0	0	0	0	0	0	0	0	80	560	100	0	0	Error	-7	6	4407	0.545	0	0	0
10	1	6	2J14	621 Sp14	7220	26750	40	48	58	30	51	34	34	34	7	20	50	50	0	0	0	0	0	0	0	0	12	68	100	0	0	Error	14	24	696	3.429	0	0	0
10	2	6	2N14	636 Sp12	7520	26770	70	74	70	23	32	34	34	38	27	71	66	19	0	0	0	0	0	0	0	0	32	236	100	0	0	Error	40	36	2225	1.185	0	0	0
10	3	6	2J14	621 Sp14	7820	26770	100	36	37	7	18	37	37	37	7	18	11	6	0	0	0	0	0	0	0	0	80	560	100	0	0	Error	-1	0	2956	0	0	0	0
10	4	6	2N14	636 Sp12	8120	26770	80	97	123	135	109	39	39	40	8	20	83	77	0	0	0	0	0	0	0	0	52	340	100	0	0	Error	58	84	6420	10.375	0	0	0
10	5	6	empty	empty	8410	26760	100	47	47	7	14	45	45	45	9	20	20	1	0	0	0	0	0	0	0	0	80	560	100	0	0	Error	2	2	3749	0.222	-75	0	0
10	6	6	empty	empty	8710	26760	100	51	54	19	35	49	49	51	8	15	28	13	0	0	0	0	0	0	0	0	80	560	100	0	0	Error	2	5	4334	0.375	-75	0	0
10	7	6	empty	empty	9010	26760	100	53	54	8	14	52	52	52	8	15	15	4	0	0	0	0	0	0	0	0	80	560	100	0	0	Error	1	2	4287	0.25	-75	0	0
10	8	6	empty	empty	9310	26760	100	57	57	8	14	55	55	55	9	16	16	3	0	0	0	0	0	0	0	0	80	560	100	0	0	Error	2	2	4526	0.222	-75	0	0
10	9	6	empty	empty	9610	26760	100	59	59	8	13	58	58	58	10	17	11	0	0	0	0	0	0	0	0	0	80	560	100	0	0	Error	1	1	4697	0.1	-75	0	0
10	10	6	empty	empty	9910	26760	100	62	61	10	16	60	60	60	9	15	20	4	0	0	0	0	0	0	0	0	80	560	100	0	0	Error	2	1	4896	0.111	-75	0	0
10	11	6	empty	empty	10210	26760	100	63	63	10	15	62	62	62	10	16	15	4	0	0	0	0	0	0	0	0	80	560	100	0	0	Error	1	1	5034	0.1	-75	0	0
10	12	6	empty	empty	10510	26760	100	52	52	9	17	51	51	53	11	20	16	3	0	0	0	0	0	0	0	0	80	560	100	0	0	Error	1	1	4197	-0.091	-75	0	0
10	1	7	2B6	407 Sp21	7250	27040	40	34	36	6	16	31	31	31	5	16	42	25	0	0	0	0	0	0	0	0	12	68	100	0	0	Error	3	5	430	1	0	0	0
10	2	7	2F6	431 Sp0	7520	27060	40	47	42	13	30	29	29	29	4	13	58	58	0	0	0	0	0	0	0	0	12	68	100	0	0	Error	18	13	504	3.25	0	0	0
10	3	7	2B6	407 Sp21	7820	27060	100	32	32	7	21	34	34	49	269	548	0	0	0	0	0	0	0	0	0	0	80	560	100	0	0	Error	-2	-2	2599	-0.063	0	0	0
10	4	7	2F6	431 Sp0	8120	27060	50	44	43	9	20	30	30	29	5	17	75	58	0	0	0	0	0	0	0	0	12	104	100	0	0	Error	14	13	520	2.8	0	0	0
10	5	7	2J6	456 Sp21	8420	27050	100	37	37	7	18	39	39	47	116	246	0	0	0	0	0	0	0	0	0	0	80	560	100	0	0	Error	-2	-2	2924	-0.086	0	0	0
10	6	7	2N6	484 Sp22	8720	27050	40	48	47	9	19	33	33	34	6	17	75	50	0	0	0	0	0	0	0	0	12	68	100	0	0	Error	15	14	567	2.167	0	0	0
10	7	7	2J6	456 Sp21	9010	27050	100	36	37	7	18	39	39	39	8	20	8	0	0	0	0	0	0	0	0	0	80	560	100	0	0	Error	-3	-2	2930	-0.25	0	0	0
10	8	7	2N6	484 Sp22	9310	27060	50	47	49	11	22	37	37	38	8	21	50	33	0	0	0	0	0	0	0	0	12	104	100	0	0	Error	10	12	590	1.375	0	0	0
10	9	7	2B14	591 Sp0	9620	27040	40	81	83	37	44	41	41	40	8	20	75	75	0	0	0	0	0	0	0	0	12	68	100	0	0	Error	40	42	994	5.375	0	0	0
10	10	7	2F14	0	9920	27050	100	49	50	10	20	55	55	55	9	16	10	1	0	0	0	0	0	0	0	0	80	560	100	0	0	Error	-6	-5	3973	-0.556	0	0	0
10	11	7	2B14	591 Sp0	10220	27060	70	51	67	34	50	49	49	50	9	18	38	34	0	0	0	0	0	0	0	0	32	236	100	0	0	Error	2	18	2129	1.889	0	0	0
10	12	7	2F14	0	10510	27060	100	42	53	35	66	49	49	50	10	20	14	14	0	0	0	0	0	0	0	0	80	560	100	0	0	Error	-7	4	4267	0.3	0	0	0
10	1	8	1J14	235 Sp0	7240	27370	50	51	51	10	19	31	31	32	6	18	92	67	0	0	0	0	0	0	0	0	12	104	100	0	0	Error	20	20	609	3.167	0	0	0
10	2	8	1N14	258 Sp8	7530	27380	40	53	53	11	20	32	32	32	5	15	92	83	0	0	0	0	0	0	0	0	12	68	100	0	0	Error	21	21	638	4.2	0	0	0
10	3	8	1J14	235 Sp0	7820	27380	40	56	53	13	24	32	32	34	9	26	83	58	0	0	0	0	0	0	0	0	12	68	100	0	0	Error	24	21	641	2.111	0	0	0
10	4	8	1N14	258 Sp8	8120	27380	50	50	48	11	22	34	34	35	7	20	75	58	0	0	0	0	0	0	0	0	12	104	100	0	0	Error	16	14	581	1.857	0	0	0
10	5	8	1B22	287 Sp8	8420	27380	40	83	83	39	46	34	34	36	12	33	75	58	0	0	0	0	0	0	0	0	12	68	100	0	0	Error	49	49	997	3.917	0	0	0
10	6	8	1F22	325 Sp10	8720	27380	40	52	49	10	20	36	36	36	6	16	67	58	0	0	0	0	0	0	0	0	12	68	100	0	0	Error	16	13	587	2.167	0	0	0
10	7	8	1B22	287 Sp8	9030	27380	40	102	97	39	40	35	35	35	6	17	92	83	0	0	0	0	0	0	0	0	12	68	100	0	0	Error	67	62	1162	10.333	0	0	0
10	8	8	1F22	325 Sp10	9320	27370	100	42	43	9	20	44	44	45	8	17	13	4	0	0	0	0	0	0	0	0	80	560	100	0	0	Error	-2	-1	3419	-0.25	0	0	0
10	9	8	1J22	355 Sp0	9620	27370	40	47	48	9	18	43	43	44	9	20	25	8	0	0	0	0	0	0	0	0	12	68	100	0	0	Error	4	5	575	0.444	0	0	0
10	10	8	1N22	380 Sp0	9900	27370	60	46	45	11	24	46	46	46	8	17	16	9	0	0	0	0	0	0	0	0	32	176	100	0	0	Error	0	-1	1451	-0.125	0	0	0
10	11	8	1J22	355 Sp0	10220	27370	50	48	51	12	23	42	42	43	9	20	42	33	0	0	0	0	0	0	0	0	12	104	100	0	0	Error	6	9	611	0.889	0	0	0
10	12	8	1N22	380 Sp0	10510	27360	50	52	54	16	29	37	37	37	8	21	67	42	0	0	0	0	0	0	0	0	12	104	100	0	0	Error	15	17	648	2.125	0	0	0
10	1	9	1B6	15 Sp8	7220	27630	100	36	64	144	225	34	34	34	6	17	34	23	0	0	0	0	0	0	0	0	80	560	100	0	0	Error	2	30	5111	5	0	0	0
10	2	9	1F6	34 Sp0	7520	27640	40	41	41	7	17	31	31	32	6	18	67	42	0	0	0	0	0	0	0	0	12	68	100	0	0	Error	10	10	494	1.5	0	0	0
10	3	9	1B6	15 Sp8	7830	27630	40	74	69	30	43	30	30	30	6	20	75	75	0	0	0	0	0	0	0	0	12	68	100	0	0	Error	44	39	826	6.5	0	0	0
10	4	9	1F6	34 Sp0	8120	27640	40	37	36	8	22	31	31	31	6	19	50	17	0	0	0	0	0	0	0	0	12	68	100	0	0	Error	6	5	435	0.833	0	0	0
10	5	9	1J6	53 Sp9	8430	27660	40	46	47	9	19	32	32	33	6	18	83	50	0	0	0	0	0	0	0	0	12	68	100	0	0	Error	14	15	564	2.333	0	0	0
10	6	9	1N6	75 Sp0	8730	27670	50	35	36	7	19	35	35	37	7	18	8	8	0	0	0	0	0	0	0	0	12	104	100	0	0	Error	0	1	429	-0.143	0	0	0
10	7	9	1J6	53 Sp9	9020	27660	40	47	48	10	20	36	36	36	7	19	75	42	0	0	0	0	0	0	0	0	12	68	100	0	0	Error	11	12	571	1.714	0	0	0
10	8	9	1N6	75 Sp0	9310	27670	100	39	40	7	17	43	43	43	8	18	8	3	0	0	0	0	0	0	0	0	80	560	100	0	0	Error	-4	-3	3170	-0.375	0	0	0
10	9	9	1B14	173 Sp8	9610	27680	40	82	835	2448	293	41	41	43	11	25	92	75	0	0	0	0	0	0	0	0	12	68	100	0	0	Error	41	794	10019	72	0	0	0
10	10	9	1F14	200 Sp9	9920	27680	50	56	57	12	21	41	41	42	8	19	75	50	0	0	0	0	0	0	0	0	12	104	100	0	0	Error	15	16	679	1.875	0	0	0
10	11	9	1B14	173 Sp8	10230	27670	50	73	69	14	20	44	44	45	7	15	83	75	0	0	0	0	0	0	0	0	12	104	100	0	0	Error	29	25	831	3.429	0	0	0
10	12	9	1F14	200 Sp9	10520	27680	50	58	55	9	16	36	36	38	10	26	83	58	0	0	0	0	0	0	0	0	12	104	100	0	0	Error	22	19	656	1.7	0	0	0
10	1	10	1J14	235 Sp0	7230	27980	50	50	49	9	18	31	31	31	6	19	92	67	0	0	0	0	0	0	0	0	12	104	100	0	0	Error	19	18	593	3	0	0	0
10	2	10	1N14	258 Sp8	7540	27990	40	52	53	9	16	32	32	32	6	18	92	92	0	0	0	0	0	0	0	0	12	68	100	0	0	Error	20	21	632	3.5	0	0	0
10	3	10	1J14	235 Sp0	7830	27980	60	48	47	9	19	31	31	32	6	18	88	63	0	0	0	0	0	0	0	0	32	176	100	0	0	Error	17	16	1508	2.5	0	0	0
10	4	10	1N14	258 Sp8	8140	27980	40	50	55	16	29	35	35	35	6	17	100	58	0	0	0	0	0	0	0	0	12	68	100	0	0	Error	15	20	656	3.333	0	0	0
10	5	10	1B22	287 Sp8	8430	27970	50	113	138	149	107	34	34	36	9	25	83	67	0	0	0	0	0	0	0	0	12	104	100	0	0	Error	79	104	1659	11.333	0	0	0
10	6	10	1F22	325 Sp10	8720	27970	40	42	43	7	16	40	40	40	7	17	25	0	0	0	0	0	0	0	0	0	12	68	100	0	0	Error	2	3	516	0.429	0	0	0
10	7	10	1B22	287 Sp8	9030	27970	50	104	95	35	36	38	38	39	9	23	83	75	0	0	0	0	0	0	0	0	12	104	100	0	0	Error	66	57	1145	6.222	0	0	0
10	8	10	1F22	325 Sp10	9320	27970	50	48	52	13	25	39	39	40	7	17	58	33	0	0	0	0	0	0	0	0	12	104	100	0	0	Error	9	13	618	1.714	0	0	0
10	9	10	1J22	355 Sp0	9630	27970	60	54	65	69	106	39	39	39	7	17	69	50	0	0	0	0	0	0	0	0	32	176	100	0	0	Error	15	26	2064	3.714	0	0	0
10	10	10	1N22	380 Sp0	9920	27960	50	54	53	15	28	44	44	44	7	15	50	50	0	0	0	0	0	0	0	0	12	104	100	0	0	Error	10	9	635	1.286	0	0	0
10	11	10	1J22	355 Sp0	10230	27960	70	50	53	19	35	43	43	44	8	18	44	22	0	0	0	0	0	0	0	0	32	236	100	0	0	Error	7	10	1684	1.125	0	0	0
10	12	10	1N22	380 Sp0	10520	27960	50	50	47	13	27	39	39	39	7	17	58	33	0	0	0	0	0	0	0	0	12	104	100	0	0	Error	11	8	569	1.143	0	0	0
10	1	11	1B6	15 Sp8	7220	28270	40	44	77	62	80	35	35	36	8	22	50	42	0	0	0	0	0	0	0	0	12	68	100	0	0	Error	9	42	926	5.125	0	0	0
10	2	11	1F6	34 Sp0	7520	28260	100	32	32	6	18	33	33	34	7	20	15	1	0	0	0	0	0	0	0	0	80	560	100	0	0	Error	-1	-1	2599	-0.286	0	0	0
10	3	11	1B6	15 Sp8	7820	28260	50	75	71	28	39	30	30	31	6	19	83	75	0	0	0	0	0	0	0	0	12	104	100	0	0	Error	45	41	846	6.667	0	0	0
10	4	11	1F6	34 Sp0	8130	28280	40	38	40	9	22	36	36	35	6	17	25	17	0	0	0	0	0	0	0	0	12	68	100	0	0	Error	2	4	479	0.833	0	0	0
10	5	11	1J6	53 Sp9	8430	28280	40	38	39	10	25	37	37	36	5	13	25	25	0	0	0	0	0	0	0	0	12	68	100	0	0	Error	1	2	472	0.6	0	0	0
10	6	11	1N6	75 Sp0	8730	28280	60	43	44	7	15	37	37	38	6	15	44	19	0	0	0	0	0	0	0	0	32	176	100	0	0	Error	6	7	1397	1	0	0	0
10	7	11	1J6	53 Sp9	9020	28290	40	46	49	15	30	44	44	45	7	15	25	17	0	0	0	0	0	0	0	0	12	68	100	0	0	Error	2	5	591	0.571	0	0	0
10	8	11	1N6	75 Sp0	9330	28290	60	44	44	8	18	51	51	51	9	17	0	0	0	0	0	0	0	0	0	0	32	176	100	0	0	Error	-7	-7	1415	-0.778	0	0	0
10	9	11	1B14	173 Sp8	9620	28270	60	62	62	19	30	49	49	50	8	16	56	41	0	0	0	0	0	0	0	0	32	176	100	0	0	Error	13	13	1997	1.5	0	0	0
10	10	11	1F14	200 Sp9	9920	28270	60	58	60	17	28	53	53	53	10	18	44	22	0	0	0	0	0	0	0	0	32	176	100	0	0	Error	5	7	1925	0.7	0	0	0
10	11	11	1B14	173 Sp8	10220	28270	40	65	67	17	25	50	50	50	10	20	67	42	0	0	0	0	0	0	0	0	12	68	100	0	0	Error	15	17	803	1.7	0	0	0
10	12	11	1F14	200 Sp9	10530	28280	60	59	60	15	25	37	37	37	6	16	88	75	0	0	0	0	0	0	0	0	32	176	100	0	0	Error	22	23	1913	3.833	0	0	0
10	1	12	1J14	235 Sp0	7230	28600	40	64	60	14	23	33	33	34	11	32	83	75	0	0	0	0	0	0	0	0	12	68	100	0	0	Error	31	27	723	2.364	0	0	0
10	2	12	1N14	258 Sp8	7520	28570	100	37	43	18	41	36	36	37	6	16	36	24	0	0	0	0	0	0	0	0	80	560	100	0	0	Error	1	7	3449	1	0	0	0
10	3	12	1J14	235 Sp0	7810	28550	40	44	46	14	30	34	34	35	13	37	42	17	0	0	0	0	0	0	0	0	12	68	100	0	0	Error	10	12	551	0.846	0	0	0
10	4	12	1N14	258 Sp8	8120	28560	100	37	42	16	38	38	38	38	7	18	26	20	0	0	0	0	0	0	0	0	80	560	100	0	0	Error	-1	4	3343	0.571	0	0	0
10	5	12	1B22	287 Sp8	8430	28580	40	113	103	56	54	34	34	34	6	17	75	75	0	0	0	0	0	0	0	0	12	68	100	0	0	Error	79	69	1237	11.5	0	0	0
10	6	12	1F22	325 Sp10	8720	28550	50	45	48	10	20	41	41	41	7	17	42	25	0	0	0	0	0	0	0	0	12	104	100	0	0	Error	4	7	581	1	0	0	0
10	7	12	1B22	287 Sp8	9010	28550	100	49	52	14	26	54	54	54	11	20	15	9	0	0	0	0	0	0	0	0	80	560	100	0	0	Error	-5	-2	4197	-0.182	0	0	0
10	8	12	1F22	325 Sp10	9310	28550	50	44	47	9	19	51	51	51	9	17	8	0	0	0	0	0	0	0	0	0	12	104	100	0	0	Error	-7	-4	559	-0.444	0	0	0
10	9	12	1J22	355 Sp0	9620	28580	60	55	55	13	23	47	47	47	9	19	38	16	0	0	0	0	0	0	0	0	32	176	100	0	0	Error	8	8	1748	0.889	0	0	0
10	10	12	1N22	380 Sp0	9910	28570	40	75	81	28	34	63	63	64	16	25	42	25	0	0	0	0	0	0	0	0	12	68	100	0	0	Error	12	18	967	1.063	0	0	0
10	11	12	1J22	355 Sp0	10220	28560	70	52	54	12	22	50	50	51	10	19	31	13	0	0	0	0	0	0	0	0	32	236	100	0	0	Error	2	4	1730	0.3	0	0	0
10	12	12	1N22	380 Sp0	10520	28550	40	53	52	15	28	42	42	44	12	27	50	17	0	0	0	0	0	0	0	0	12	68	100	0	0	Error	11	10	625	0.667	0	0	0
10	1	13	1B6	15 Sp8	7220	28820	40	45	57	30	52	35	35	36	7	19	50	42	0	0	0	0	0	0	0	0	12	68	100	0	0	Error	10	22	684	3	0	0	0
10	2	13	1F6	34 Sp0	7510	28820	100	37	37	7	18	38	38	39	13	33	1	0	0	0	0	0	0	0	0	0	80	560	100	0	0	Error	-1	-1	2944	-0.154	0	0	0
10	3	13	1B6	15 Sp8	7810	28820	50	47	62	34	54	35	35	39	26	66	33	33	0	0	0	0	0	0	0	0	12	104	100	0	0	Error	12	27	749	0.885	0	0	0
10	4	13	1F6	34 Sp0	8120	28840	50	39	40	7	17	34	34	35	7	20	25	17	0	0	0	0	0	0	0	0	12	104	100	0	0	Error	5	6	476	0.714	0	0	0
10	5	13	1J6	53 Sp9	8410	28850	50	45	44	7	15	40	40	40	9	22	25	0	0	0	0	0	0	0	0	0	12	104	100	0	0	Error	5	4	531	0.444	0	0	0
10	6	13	1N6	75 Sp0	8720	28840	50	46	48	9	18	41	41	42	8	19	42	17	0	0	0	0	0	0	0	0	12	104	100	0	0	Error	5	7	573	0.75	0	0	0
10	7	13	1J6	53 Sp9	9010	28830	40	45	45	8	17	47	47	47	8	17	8	0	0	0	0	0	0	0	0	0	12	68	100	0	0	Error	-2	-2	544	-0.25	0	0	0
10	8	13	1N6	75 Sp0	9330	28860	40	48	48	9	18	54	54	55	9	16	0	0	0	0	0	0	0	0	0	0	12	68	100	0	0	Error	-6	-6	576	-0.778	0	0	0
10	9	13	1B14	173 Sp8	9630	28850	40	70	70	19	27	51	51	51	10	19	67	50	0	0	0	0	0	0	0	0	12	68	100	0	0	Error	19	19	837	1.9	0	0	0
10	10	13	1F14	200 Sp9	9930	28870	50	71	70	15	21	53	53	54	9	16	67	42	0	0	0	0	0	0	0	0	12	104	100	0	0	Error	18	17	845	1.778	0	0	0
10	11	13	1B14	173 Sp8	10220	28850	40	78	75	23	30	59	59	58	10	17	67	50	0	0	0	0	0	0	0	0	12	68	100	0	0	Error	19	16	902	1.7	0	0	0
10	12	13	1F14	200 Sp9	10510	28850	60	59	60	18	30	45	45	46	10	21	59	47	0	0	0	0	0	0	0	0	32	176	100	0	0	Error	14	15	1935	1.4	0	0	0
10	1	14	2B22	Grid Marker	7220	29170	160	62	277	626	225	38	38	38	9	23	75	57	0	0	0	0	0	0	0	0	208	1486	100	0	0	Error	24	239	57545	26.556	0	0	0
10	2	14	2B22	Grid Marker	7530	29170	170	71	332	600	180	41	41	42	8	19	87	74	0	0	0	0	0	0	0	0	208	1586	100	0	0	Error	30	291	69061	36.25	0	0	0
10	3	14	empty	empty	7810	29160	100	40	40	6	15	40	40	40	7	17	9	3	0	0	0	0	0	0	0	0	80	560	100	0	0	Error	0	0	3164	0	-75	0	0
10	4	14	empty	empty	8110	29160	100	41	42	7	16	41	41	41	7	17	15	4	0	0	0	0	0	0	0	0	80	560	100	0	0	Error	0	1	3342	0.143	-75	0	0
10	5	14	empty	empty	8410	29160	100	48	48	7	14	46	46	47	9	19	10	3	0	0	0	0	0	0	0	0	80	560	100	0	0	Error	2	2	3867	0.111	-75	0	0
10	6	14	empty	empty	8710	29160	100	51	52	9	17	53	53	69	257	372	0	0	0	0	0	0	0	0	0	0	80	560	100	0	0	Error	-2	-1	4180	-0.066	-75	0	0
10	7	14	empty	empty	9010	29160	100	59	59	10	16	59	59	59	14	23	8	0	0	0	0	0	0	0	0	0	80	560	100	0	0	Error	0	0	4695	0	-75	0	0
10	8	14	empty	empty	9310	29160	100	67	67	9	13	67	67	68	10	14	13	1	0	0	0	0	0	0	0	0	80	560	100	0	0	Error	0	0	5372	-0.1	-75	0	0
10	9	14	empty	empty	9610	29160	100	76	77	11	14	74	74	75	11	14	24	5	0	0	0	0	0	0	0	0	80	560	100	0	0	Error	2	3	6175	0.182	-75	0	0
10	10	14	empty	empty	9910	29160	100	81	81	12	14	80	80	81	12	14	19	3	0	0	0	0	0	0	0	0	80	560	100	0	0	Error	1	1	6468	0	-75	0	0
10	11	14	empty	empty	10210	29160	100	85	86	12	13	86	86	87	12	13	16	3	0	0	0	0	0	0	0	0	80	560	100	0	0	Error	-1	0	6872	-0.083	-75	0	0
10	12	14	empty	empty	10510	29160	100	68	69	11	15	68	68	70	16	22	9	1	0	0	0	0	0	0	0	0	80	560	100	0	0	Error	0	1	5524	-0.062	-75	0	0
11	1	1	empty	empty	11690	25310	100	51	53	8	15	52	52	52	10	19	9	1	0	0	0	0	0	0	0	0	80	560	100	0	0	Error	-1	1	4213	0.1	-75	0	0
11	2	1	empty	empty	11990	25310	100	50	50	9	18	50	50	50	9	18	14	1	0	0	0	0	0	0	0	0	80	560	100	0	0	Error	0	0	3985	0	-75	0	0
11	3	1	empty	empty	12290	25310	100	39	39	8	20	38	38	39	8	20	21	3	0	0	0	0	0	0	0	0	80	560	100	0	0	Error	1	1	3141	0	-75	0	0
11	4	1	empty	empty	12590	25310	100	42	43	10	23	40	40	40	8	20	24	13	0	0	0	0	0	0	0	0	80	560	100	0	0	Error	2	3	3451	0.375	-75	0	0
11	5	1	empty	empty	12890	25310	100	41	42	7	16	42	42	42	8	19	15	1	0	0	0	0	0	0	0	0	80	560	100	0	0	Error	-1	0	3371	0	-75	0	0
11	6	1	empty	empty	13190	25310	100	40	41	8	19	40	40	41	7	17	19	4	0	0	0	0	0	0	0	0	80	560	100	0	0	Error	0	1	3244	0	-75	0	0
11	7	1	empty	empty	13490	25310	100	38	38	6	15	38	38	38	7	18	15	0	0	0	0	0	0	0	0	0	80	560	100	0	0	Error	0	0	3059	0	-75	0	0
11	8	1	empty	empty	13790	25310	100	35	35	6	17	36	36	36	6	16	10	1	0	0	0	0	0	0	0	0	80	560	100	0	0	Error	-1	-1	2822	-0.167	-75	0	0
11	9	1	empty	empty	14090	25310	100	33	34	5	14	35	35	35	6	17	10	3	0	0	0	0	0	0	0	0	80	560	100	0	0	Error	-2	-1	2759	-0.167	-75	0	0
11	10	1	2C22	Grid Marker	14400	25320	170	101	466	1083	232	34	34	34	7	20	96	90	0	0	0	0	0	0	0	0	208	1591	100	0	0	Error	67	432	96922	61.714	0	0	0
11	11	1	2C22	Grid Marker	14710	25320	170	113	520	1181	227	34	34	34	7	20	98	95	0	0	0	0	0	0	0	0	208	1526	100	0	0	Error	79	486	108071	69.429	0	0	0
11	12	1	2C22	Grid Marker	15000	25320	160	69	268	463	172	33	33	33	6	18	92	84	0	0	0	0	0	0	0	0	208	1442	100	0	0	Error	36	235	55784	39.167	0	0	0
11	1	2	2K14	628 Sp14	11700	25590	100	44	43	8	18	50	50	51	9	17	1	0	0	0	0	0	0	0	0	0	80	560	100	0	0	Error	-6	-7	3453	-0.889	0	0	0
11	2	2	2O14	0	12000	25590	100	43	47	14	29	48	48	49	10	20	14	6	0	0	0	0	0	0	0	0	80	560	100	0	0	Error	-5	-1	3722	-0.2	0	0	0
11	3	2	2K14	628 Sp14	12300	25590	100	35	35	8	22	34	34	36	7	19	20	8	0	0	0	0	0	0	0	0	80	560	100	0	0	Error	1	1	2831	-0.143	0	0	0
11	4	2	2O14	0	12600	25600	40	38	51	32	62	37	37	38	7	18	25	25	0	0	0	0	0	0	0	0	12	68	100	0	0	Error	1	14	607	1.857	0	0	0
11	5	2	empty	empty	12890	25610	100	44	45	8	17	45	45	46	8	17	14	1	0	0	0	0	0	0	0	0	80	560	100	0	0	Error	-1	0	3567	-0.125	-75	0	0
11	6	2	empty	empty	13190	25610	100	42	43	8	18	42	42	42	7	16	19	8	0	0	0	0	0	0	0	0	80	560	100	0	0	Error	0	1	3439	0.143	-75	0	0
11	7	2	empty	empty	13490	25610	100	38	39	8	20	39	39	40	7	17	15	8	0	0	0	0	0	0	0	0	80	560	100	0	0	Error	-1	0	3134	-0.143	-75	0	0
11	8	2	empty	empty	13790	25610	100	37	36	7	19	37	37	37	7	18	14	0	0	0	0	0	0	0	0	0	80	560	100	0	0	Error	0	-1	2914	-0.143	-75	0	0
11	9	2	empty	empty	14090	25610	100	34	34	7	20	34	34	35	6	17	14	5	0	0	0	0	0	0	0	0	80	560	100	0	0	Error	0	0	2758	-0.167	-75	0	0
11	10	2	empty	empty	14390	25610	100	32	33	6	18	33	33	34	6	17	15	1	0	0	0	0	0	0	0	0	80	560	100	0	0	Error	-1	0	2609	-0.167	-75	0	0
11	11	2	empty	empty	14690	25610	100	34	33	6	18	33	33	33	6	18	15	0	0	0	0	0	0	0	0	0	80	560	100	0	0	Error	1	0	2640	0	-75	0	0
11	12	2	empty	empty	14990	25610	100	33	33	5	15	32	32	33	6	18	15	4	0	0	0	0	0	0	0	0	80	560	100	0	0	Error	1	1	2636	0	-75	0	0
11	1	3	2C6	418 Sp19	11710	25910	70	51	69	85	123	48	48	50	12	24	28	19	0	0	0	0	0	0	0	0	32	236	100	0	0	Error	3	21	2205	1.583	0	0	0
11	2	3	2G6	443 Sp14	12000	25910	60	54	54	11	20	55	55	56	11	19	16	3	0	0	0	0	0	0	0	0	32	176	100	0	0	Error	-1	-1	1741	-0.182	0	0	0
11	3	3	2C6	418 Sp19	12310	25910	60	46	47	11	23	33	33	33	6	18	81	56	0	0	0	0	0	0	0	0	32	176	100	0	0	Error	13	14	1511	2.333	0	0	0
11	4	3	2G6	443 Sp14	12600	25900	100	44	44	9	20	43	43	119	1212	1018	0	0	0	0	0	0	0	0	0	0	80	560	100	0	0	Error	1	1	3492	-0.062	0	0	0
11	5	3	2K6	468 Sp8	12900	25890	40	45	58	29	50	44	44	43	7	16	33	25	0	0	0	0	0	0	0	0	12	68	100	0	0	Error	1	14	691	2.143	0	0	0
11	6	3	2O6	496Sp21	13200	25910	50	47	46	9	19	41	41	41	9	21	17	17	0	0	0	0	0	0	0	0	12	104	100	0	0	Error	6	5	553	0.556	0	0	0
11	7	3	2K6	468 Sp8	13500	25900	100	39	44	19	43	42	42	43	8	18	19	15	0	0	0	0	0	0	0	0	80	560	100	0	0	Error	-3	2	3515	0.125	0	0	0
11	8	3	2O6	496Sp21	13800	25900	40	49	48	6	12	35	35	38	10	26	75	17	0	0	0	0	0	0	0	0	12	68	100	0	0	Error	14	13	580	1	0	0	0
11	9	3	2C14	598 Sp21	14100	25910	60	37	42	10	23	33	33	34	6	17	47	41	0	0	0	0	0	0	0	0	32	176	100	0	0	Error	4	9	1333	1.333	0	0	0
11	10	3	2G14	613 Sp24	14400	25920	100	51	58	44	75	33	33	33	8	24	80	54	0	0	0	0	0	0	0	0	80	560	100	0	0	Error	18	25	4632	3.125	0	0	0
11	11	3	2C14	598 Sp21	14700	25910	40	48	47	11	23	32	32	34	8	23	67	50	0	0	0	0	0	0	0	0	12	68	100	0	0	Error	16	15	564	1.625	0	0	0
11	12	3	2G14	613 Sp24	15000	25920	100	53	60	37	61	31	31	32	7	21	83	69	0	0	0	0	0	0	0	0	80	560	100	0	0	Error	22	29	4776	4	0	0	0
11	1	4	2K14	628 Sp14	11710	26210	100	47	48	9	18	57	57	61	65	106	0	0	0	0	0	0	0	0	0	0	80	560	100	0	0	Error	-10	-9	3816	-0.2	0	0	0
11	2	4	2O14	0	12010	26210	100	59	59	10	16	69	69	69	11	15	4	0	0	0	0	0	0	0	0	0	80	560	100	0	0	Error	-10	-10	4753	-0.909	0	0	0
11	3	4	2K14	628 Sp14	12310	26210	100	40	40	6	15	42	42	43	9	20	5	0	0	0	0	0	0	0	0	0	80	560	100	0	0	Error	-2	-2	3186	-0.333	0	0	0
11	4	4	2O14	0	12600	26210	100	49	49	9	18	49	49	51	12	23	10	1	0	0	0	0	0	0	0	0	80	560	100	0	0	Error	0	0	3902	-0.167	0	0	0
11	5	4	empty	empty	12890	26210	100	57	58	10	17	55	55	56	9	16	25	8	0	0	0	0	0	0	0	0	80	560	100	0	0	Error	2	3	4623	0.222	-75	0	0
11	6	4	empty	empty	13190	26210	100	51	52	8	15	52	52	52	9	17	13	0	0	0	0	0	0	0	0	0	80	560	100	0	0	Error	-1	0	4124	0	-75	0	0
11	7	4	empty	empty	13490	26210	100	47	48	9	18	47	47	48	21	43	3	0	0	0	0	0	0	0	0	0	80	560	100	0	0	Error	0	1	3852	0	-75	0	0
11	8	4	empty	empty	13790	26210	100	41	41	8	19	41	41	41	8	19	14	3	0	0	0	0	0	0	0	0	80	560	100	0	0	Error	0	0	3302	0	-75	0	0
11	9	4	empty	empty	14090	26210	100	37	37	7	18	37	37	37	7	18	14	3	0	0	0	0	0	0	0	0	80	560	100	0	0	Error	0	0	2955	0	-75	0	0
11	10	4	empty	empty	14390	26210	100	36	36	6	16	36	36	75	650	866	0	0	0	0	0	0	0	0	0	0	80	560	100	0	0	Error	0	0	2887	-0.06	-75	0	0
11	11	4	empty	empty	14690	26210	100	35	35	6	17	34	34	35	7	20	13	3	0	0	0	0	0	0	0	0	80	560	100	0	0	Error	1	1	2775	0	-75	0	0
11	12	4	empty	empty	14990	26210	100	33	34	6	17	34	34	34	6	17	8	4	0	0	0	0	0	0	0	0	80	560	100	0	0	Error	-1	0	2732	0	-75	0	0
11	1	5	2C6	418 Sp19	11710	26520	60	54	57	26	45	50	50	52	13	25	9	6	0	0	0	0	0	0	0	0	32	176	100	0	0	Error	4	7	1824	0.385	0	0	0
11	2	5	2G6	443 Sp14	12030	26520	50	60	63	15	23	67	67	66	14	21	17	0	0	0	0	0	0	0	0	0	12	104	100	0	0	Error	-7	-4	750	-0.214	0	0	0
11	3	5	2C6	418 Sp19	12310	26520	60	48	47	11	23	40	40	41	9	21	38	9	0	0	0	0	0	0	0	0	32	176	100	0	0	Error	8	7	1501	0.667	0	0	0
11	4	5	2G6	443 Sp14	12620	26530	50	66	72	31	43	46	46	45	9	20	83	58	0	0	0	0	0	0	0	0	12	104	100	0	0	Error	20	26	868	3	0	0	0
11	5	5	2K6	468 Sp8	12910	26530	40	68	65	18	27	49	49	50	9	18	58	50	0	0	0	0	0	0	0	0	12	68	100	0	0	Error	19	16	777	1.667	0	0	0
11	6	5	2O6	496Sp21	13210	26530	70	53	54	9	16	43	43	43	8	18	56	31	0	0	0	0	0	0	0	0	32	236	100	0	0	Error	10	11	1712	1.375	0	0	0
11	7	5	2K6	468 Sp8	13500	26530	40	43	51	21	41	42	42	44	12	27	25	25	0	0	0	0	0	0	0	0	12	68	100	0	0	Error	1	9	609	0.583	0	0	0
11	8	5	2O6	496Sp21	13820	26520	60	45	46	10	21	35	35	41	55	134	0	0	0	0	0	0	0	0	0	0	32	176	100	0	0	Error	10	11	1487	0.091	0	0	0
11	9	5	2C14	598 Sp21	14110	26530	50	44	45	10	22	35	35	35	7	20	67	33	0	0	0	0	0	0	0	0	12	104	100	0	0	Error	9	10	535	1.429	0	0	0
11	10	5	2G14	613 Sp24	14390	26520	100	60	130	281	216	36	36	36	7	19	76	63	0	0	0	0	0	0	0	0	80	560	100	0	0	Error	24	94	10365	13.429	0	0	0
11	11	5	2C14	598 Sp21	14710	26530	40	44	44	8	18	32	32	33	7	21	67	42	0	0	0	0	0	0	0	0	12	68	100	0	0	Error	12	12	529	1.571	0	0	0
11	12	5	2G14	613 Sp24	15000	26510	100	53	85	124	145	31	31	32	6	18	90	78	0	0	0	0	0	0	0	0	80	560	100	0	0	Error	22	54	6797	8.833	0	0	0
11	1	6	2K14	628 Sp14	11710	26800	100	45	84	267	317	62	62	63	14	22	8	5	0	0	0	0	0	0	0	0	80	560	100	0	0	Error	-17	22	6715	1.5	0	0	0
11	2	6	2O14	0	12010	26800	100	67	73	23	31	76	76	77	14	18	15	10	0	0	0	0	0	0	0	0	80	560	100	0	0	Error	-9	-3	5838	-0.286	0	0	0
11	3	6	2K14	628 Sp14	12300	26800	100	41	41	8	19	45	45	47	11	23	5	0	0	0	0	0	0	0	0	0	80	560	100	0	0	Error	-4	-4	3290	-0.545	0	0	0
11	4	6	2O14	0	12600	26800	100	37	49	39	79	42	42	43	10	23	15	13	0	0	0	0	0	0	0	0	80	560	100	0	0	Error	-5	7	3915	0.6	0	0	0
11	5	6	empty	empty	12890	26810	100	55	56	8	14	54	54	55	9	16	21	5	0	0	0	0	0	0	0	0	80	560	100	0	0	Error	1	2	4481	0.111	-75	0	0
11	6	6	empty	empty	13190	26810	100	59	60	9	15	60	60	60	10	16	14	1	0	0	0	0	0	0	0	0	80	560	100	0	0	Error	-1	0	4789	0	-75	0	0
11	7	6	empty	empty	13490	26810	100	56	56	8	14	55	55	56	9	16	14	1	0	0	0	0	0	0	0	0	80	560	100	0	0	Error	1	1	4478	0	-75	0	0
11	8	6	empty	empty	13790	26810	100	49	55	51	92	49	49	50	17	34	6	1	0	0	0	0	0	0	0	0	80	560	100	0	0	Error	0	6	4429	0.294	-75	0	0
11	9	6	empty	empty	14090	26810	100	44	44	7	15	42	42	43	8	18	20	1	0	0	0	0	0	0	0	0	80	560	100	0	0	Error	2	2	3487	0.125	-75	0	0
11	10	6	empty	empty	14390	26810	100	39	39	7	17	39	39	39	7	17	10	4	0	0	0	0	0	0	0	0	80	560	100	0	0	Error	0	0	3118	0	-75	0	0
11	11	6	empty	empty	14690	26810	100	36	37	6	16	37	37	37	7	18	13	3	0	0	0	0	0	0	0	0	80	560	100	0	0	Error	-1	0	2961	0	-75	0	0
11	12	6	empty	empty	14990	26810	100	33	33	6	18	33	33	34	6	17	11	3	0	0	0	0	0	0	0	0	80	560	100	0	0	Error	0	0	2657	-0.167	-75	0	0
11	1	7	2C6	418 Sp19	11720	27110	50	56	58	8	13	43	43	43	9	20	75	33	0	0	0	0	0	0	0	0	12	104	100	0	0	Error	13	15	698	1.667	0	0	0
11	2	7	2G6	443 Sp14	12030	27100	50	84	85	24	28	61	61	61	12	19	58	50	0	0	0	0	0	0	0	0	12	104	100	0	0	Error	23	24	1015	2	0	0	0
11	3	7	2C6	418 Sp19	12300	27110	80	41	43	15	34	39	39	40	9	22	29	8	0	0	0	0	0	0	0	0	52	340	100	0	0	Error	2	4	2242	0.333	0	0	0
11	4	7	2G6	443 Sp14	12600	27090	70	56	55	14	25	40	40	41	10	24	53	44	0	0	0	0	0	0	0	0	32	236	100	0	0	Error	16	15	1762	1.4	0	0	0
11	5	7	2K6	468 Sp8	12910	27080	40	61	61	26	42	46	46	46	9	19	50	50	0	0	0	0	0	0	0	0	12	68	100	0	0	Error	15	15	727	1.667	0	0	0
11	6	7	2O6	496Sp21	13200	27100	100	49	51	11	21	57	57	57	10	17	9	1	0	0	0	0	0	0	0	0	80	560	100	0	0	Error	-8	-6	4058	-0.6	0	0	0
11	7	7	2K6	468 Sp8	13490	27120	50	61	65	26	40	48	48	49	11	22	50	42	0	0	0	0	0	0	0	0	12	104	100	0	0	Error	13	17	774	1.455	0	0	0
11	8	7	2O6	496Sp21	13790	27100	100	43	49	53	108	49	49	49	10	20	5	3	0	0	0	0	0	0	0	0	80	560	100	0	0	Error	-6	0	3935	0	0	0	0
11	9	7	2C14	598 Sp21	14100	27090	40	45	43	9	20	35	35	36	7	19	58	25	0	0	0	0	0	0	0	0	12	68	100	0	0	Error	10	8	519	1	0	0	0
11	10	7	2G14	613 Sp24	14410	27120	90	51	67	64	95	35	35	36	7	19	75	54	0	0	0	0	0	0	0	0	52	420	100	0	0	Error	16	32	3488	4.429	0	0	0
11	11	7	2C14	598 Sp21	14710	27090	40	38	42	13	30	33	33	33	5	15	42	42	0	0	0	0	0	0	0	0	12	68	100	0	0	Error	5	9	509	1.8	0	0	0
11	12	7	2G14	613 Sp24	15000	27110	90	50	61	44	72	32	32	33	6	18	87	75	0	0	0	0	0	0	0	0	52	420	100	0	0	Error	18	29	3181	4.667	0	0	0
11	1	8	1K14	248 Sp0	11720	27400	50	48	48	7	14	40	40	40	7	17	50	17	0	0	0	0	0	0	0	0	12	104	100	0	0	Error	8	8	572	1.143	0	0	0
11	2	8	1O14	270 Sp0	12020	27420	50	44	45	7	15	43	43	47	28	59	0	0	0	0	0	0	0	0	0	0	12	104	100	0	0	Error	1	2	541	-0.071	0	0	0
11	3	8	1K14	248 Sp0	12300	27410	40	43	43	6	13	36	36	36	7	19	50	0	0	0	0	0	0	0	0	0	12	68	100	0	0	Error	7	7	511	1	0	0	0
11	4	8	1O14	270 Sp0	12600	27410	60	39	39	6	15	35	35	37	14	37	3	0	0	0	0	0	0	0	0	0	32	176	100	0	0	Error	4	4	1244	0.143	0	0	0
11	5	8	1C22	307 Sp10	12900	27420	60	106	155	145	93	52	52	53	10	18	88	75	0	0	0	0	0	0	0	0	32	176	100	0	0	Error	54	103	4951	10.2	0	0	0
11	6	8	1G22	340 Sp17	13200	27410	60	54	55	8	14	56	56	57	9	15	19	0	0	0	0	0	0	0	0	0	32	176	100	0	0	Error	-2	-1	1773	-0.222	0	0	0
11	7	8	1C22	307 Sp10	13500	27410	80	76	85	33	38	54	54	55	9	16	65	54	0	0	0	0	0	0	0	0	52	340	100	0	0	Error	22	31	4437	3.333	0	0	0
11	8	8	1G22	340 Sp17	13810	27430	60	58	59	17	28	48	48	47	11	23	44	13	0	0	0	0	0	0	0	0	32	176	100	0	0	Error	10	11	1878	1.091	0	0	0
11	9	8	1K22	366 Sp14	14100	27410	90	39	42	16	38	37	37	38	8	21	25	12	0	0	0	0	0	0	0	0	52	420	100	0	0	Error	2	5	2171	0.5	0	0	0
11	10	8	1O22	391 Sp21	14390	27410	40	40	38	8	21	37	37	37	7	18	17	8	0	0	0	0	0	0	0	0	12	68	100	0	0	Error	3	1	456	0.143	0	0	0
11	11	8	1K22	366 Sp14	14700	27400	40	36	38	8	21	34	34	34	6	17	17	8	0	0	0	0	0	0	0	0	12	68	100	0	0	Error	2	4	453	0.667	0	0	0
11	12	8	1O22	391 Sp21	14990	27420	50	39	41	12	29	32	32	41	44	107	0	0	0	0	0	0	0	0	0	0	12	104	100	0	0	Error	7	9	487	0	0	0	0
11	1	9	1C6	24 Sp0	11710	27680	40	54	52	10	19	41	41	44	19	43	17	0	0	0	0	0	0	0	0	0	12	68	100	0	0	Error	13	11	625	0.421	0	0	0
11	2	9	1G6	44 Sp8	12010	27690	40	61	59	10	16	48	48	49	9	18	67	33	0	0	0	0	0	0	0	0	12	68	100	0	0	Error	13	11	710	1.111	0	0	0
11	3	9	1C6	24 Sp0	12310	27680	40	49	51	11	21	36	36	36	7	19	83	50	0	0	0	0	0	0	0	0	12	68	100	0	0	Error	13	15	611	2.143	0	0	0
11	4	9	1G6	44 Sp8	12610	27680	60	51	49	10	20	33	33	35	8	22	78	59	0	0	0	0	0	0	0	0	32	176	100	0	0	Error	18	16	1582	1.75	0	0	0
11	5	9	1K6	62 Sp0	12910	27720	80	46	46	9	19	39	39	41	8	19	46	17	0	0	0	0	0	0	0	0	52	340	100	0	0	Error	7	7	2399	0.625	0	0	0
11	6	9	1O6	85 Sp8	13210	27720	50	54	52	12	23	47	47	48	11	22	25	0	0	0	0	0	0	0	0	0	12	104	100	0	0	Error	7	5	619	0.364	0	0	0
11	7	9	1K6	62 Sp0	13500	27720	70	48	47	9	19	40	40	41	8	19	44	6	0	0	0	0	0	0	0	0	32	236	100	0	0	Error	8	7	1489	0.75	0	0	0
11	8	9	1O6	85 Sp8	13800	27710	50	58	56	17	30	41	41	41	8	19	67	50	0	0	0	0	0	0	0	0	12	104	100	0	0	Error	17	15	668	1.875	0	0	0
11	9	9	1C14	185 Sp8	14100	27720	40	70	61	21	34	33	33	33	6	18	75	67	0	0	0	0	0	0	0	0	12	68	100	0	0	Error	37	28	734	4.667	0	0	0
11	10	9	1G14	221 Sp0	14400	27710	60	36	85	191	224	34	34	34	5	14	34	22	0	0	0	0	0	0	0	0	32	176	100	0	0	Error	2	51	2713	10.2	0	0	0
11	11	9	1C14	185 Sp8	14710	27720	40	58	55	18	32	31	31	32	6	18	75	67	0	0	0	0	0	0	0	0	12	68	100	0	0	Error	27	24	659	3.833	0	0	0
11	12	9	1G14	221 Sp0	15000	27710	70	41	171	366	214	33	33	34	6	17	56	34	0	0	0	0	0	0	0	0	32	236	100	0	0	Error	8	138	5457	22.833	0	0	0
11	1	10	1K14	248 Sp0	11710	28000	50	41	44	7	15	37	37	39	8	20	25	17	0	0	0	0	0	0	0	0	12	104	100	0	0	Error	4	7	522	0.625	0	0	0
11	2	10	1O14	270 Sp0	12010	28020	60	44	47	11	23	43	43	44	8	18	19	9	0	0	0	0	0	0	0	0	32	176	100	0	0	Error	1	4	1491	0.375	0	0	0
11	3	10	1K14	248 Sp0	12300	28020	40	34	36	6	16	33	33	34	6	17	25	8	0	0	0	0	0	0	0	0	12	68	100	0	0	Error	1	3	428	0.333	0	0	0
11	4	10	1O14	270 Sp0	12610	28020	50	46	47	5	10	43	43	49	28	57	0	0	0	0	0	0	0	0	0	0	12	104	100	0	0	Error	3	4	565	-0.071	0	0	0
11	5	10	1C22	307 Sp10	12900	28020	70	72	78	31	39	38	38	38	8	21	84	66	0	0	0	0	0	0	0	0	32	236	100	0	0	Error	34	40	2485	5	0	0	0
11	6	10	1G22	340 Sp17	13190	28000	50	44	43	6	13	39	39	39	8	20	8	8	0	0	0	0	0	0	0	0	12	104	100	0	0	Error	5	4	518	0.5	0	0	0
11	7	10	1C22	307 Sp10	13510	28020	60	86	81	28	34	43	43	43	8	18	81	69	0	0	0	0	0	0	0	0	32	176	100	0	0	Error	43	38	2606	4.75	0	0	0
11	8	10	1G22	340 Sp17	13800	28010	60	45	44	8	18	38	38	38	8	21	41	6	0	0	0	0	0	0	0	0	32	176	100	0	0	Error	7	6	1396	0.75	0	0	0
11	9	10	1K22	366 Sp14	14110	28010	60	41	40	8	20	34	34	35	9	25	22	9	0	0	0	0	0	0	0	0	32	176	100	0	0	Error	7	6	1265	0.556	0	0	0
11	10	10	1O22	391 Sp21	14370	28000	50	39	40	9	22	35	35	36	7	19	50	8	0	0	0	0	0	0	0	0	12	104	100	0	0	Error	4	5	482	0.571	0	0	0
11	11	10	1K22	366 Sp14	14700	28000	50	41	41	5	12	34	34	41	70	170	0	0	0	0	0	0	0	0	0	0	12	104	100	0	0	Error	7	7	488	0	0	0	0
11	12	10	1O22	391 Sp21	14990	28000	60	40	40	8	20	33	33	33	6	18	53	25	0	0	0	0	0	0	0	0	32	176	100	0	0	Error	7	7	1283	1.167	0	0	0
11	1	11	1C6	24 Sp0	11710	28300	40	49	48	6	12	38	38	39	7	17	58	25	0	0	0	0	0	0	0	0	12	68	100	0	0	Error	11	10	579	1.286	0	0	0
11	2	11	1G6	44 Sp8	12010	28280	50	50	50	11	22	38	38	37	7	18	67	25	0	0	0	0	0	0	0	0	12	104	100	0	0	Error	12	12	598	1.857	0	0	0
11	3	11	1C6	24 Sp0	12310	28280	40	41	43	11	25	33	33	34	7	20	50	33	0	0	0	0	0	0	0	0	12	68	100	0	0	Error	8	10	515	1.286	0	0	0
11	4	11	1G6	44 Sp8	12610	28300	50	59	58	7	12	38	38	40	9	22	92	58	0	0	0	0	0	0	0	0	12	104	100	0	0	Error	21	20	694	2	0	0	0
11	5	11	1K6	62 Sp0	12900	28320	70	50	51	9	17	33	33	33	7	21	88	66	0	0	0	0	0	0	0	0	32	236	100	0	0	Error	17	18	1618	2.571	0	0	0
11	6	11	1O6	85 Sp8	13200	28310	50	47	47	12	25	34	34	35	9	25	58	42	0	0	0	0	0	0	0	0	12	104	100	0	0	Error	13	13	559	1.333	0	0	0
11	7	11	1K6	62 Sp0	13500	28320	70	43	48	39	81	32	32	34	6	17	66	41	0	0	0	0	0	0	0	0	32	236	100	0	0	Error	11	16	1540	2.333	0	0	0
11	8	11	1O6	85 Sp8	13800	28320	60	41	43	13	30	37	37	37	7	18	41	25	0	0	0	0	0	0	0	0	32	176	100	0	0	Error	4	6	1374	0.857	0	0	0
11	9	11	1C14	185 Sp8	14110	28310	40	42	43	11	25	38	38	38	6	15	42	25	0	0	0	0	0	0	0	0	12	68	100	0	0	Error	4	5	520	0.833	0	0	0
11	10	11	1G14	221 Sp0	14410	28310	60	35	38	12	31	34	34	35	7	20	25	6	0	0	0	0	0	0	0	0	32	176	100	0	0	Error	1	4	1205	0.429	0	0	0
11	11	11	1C14	185 Sp8	14700	28310	40	56	53	20	37	31	31	32	8	25	67	58	0	0	0	0	0	0	0	0	12	68	100	0	0	Error	25	22	636	2.625	0	0	0
11	12	11	1G14	221 Sp0	15000	28320	50	44	50	20	40	34	34	34	8	23	50	33	0	0	0	0	0	0	0	0	12	104	100	0	0	Error	10	16	601	2	0	0	0
11	1	12	1K14	248 Sp0	11710	28610	40	47	45	10	22	37	37	37	7	18	67	17	0	0	0	0	0	0	0	0	12	68	100	0	0	Error	10	8	544	1.143	0	0	0
11	2	12	1O14	270 Sp0	12010	28610	50	43	43	7	16	36	36	37	8	21	42	17	0	0	0	0	0	0	0	0	12	104	100	0	0	Error	7	7	516	0.75	0	0	0
11	3	12	1K14	248 Sp0	12290	28600	40	35	39	11	28	35	35	37	7	18	25	25	0	0	0	0	0	0	0	0	12	68	100	0	0	Error	0	4	468	0.286	0	0	0
11	4	12	1O14	270 Sp0	12610	28600	40	41	39	7	17	34	34	37	15	40	8	0	0	0	0	0	0	0	0	0	12	68	100	0	0	Error	7	5	468	0.133	0	0	0
11	5	12	1C22	307 Sp10	12900	28610	50	96	88	38	43	41	41	43	10	23	75	58	0	0	0	0	0	0	0	0	12	104	100	0	0	Error	55	47	1059	4.5	0	0	0
11	6	12	1G22	340 Sp17	13200	28590	40	45	45	9	20	37	37	39	9	23	42	8	0	0	0	0	0	0	0	0	12	68	100	0	0	Error	8	8	542	0.667	0	0	0
11	7	12	1C22	307 Sp10	13500	28600	60	85	92	62	67	41	41	41	8	19	75	72	0	0	0	0	0	0	0	0	32	176	100	0	0	Error	44	51	2941	6.375	0	0	0
11	8	12	1G22	340 Sp17	13790	28600	50	47	53	22	41	39	39	39	8	20	50	17	0	0	0	0	0	0	0	0	12	104	100	0	0	Error	8	14	631	1.75	0	0	0
11	9	12	1K22	366 Sp14	14100	28610	50	44	47	11	23	36	36	36	8	22	33	17	0	0	0	0	0	0	0	0	12	104	100	0	0	Error	8	11	560	1.375	0	0	0
11	10	12	1O22	391 Sp21	14400	28610	70	36	38	9	23	38	38	38	7	18	19	3	0	0	0	0	0	0	0	0	32	236	100	0	0	Error	-2	0	1214	0	0	0	0
11	11	12	1K22	366 Sp14	14710	28620	60	55	57	20	35	33	33	35	9	25	84	66	0	0	0	0	0	0	0	0	32	176	100	0	0	Error	22	24	1834	2.444	0	0	0
11	12	12	1O22	391 Sp21	15000	28600	40	38	40	7	17	34	34	35	6	17	33	17	0	0	0	0	0	0	0	0	12	68	100	0	0	Error	4	6	484	0.833	0	0	0
11	1	13	1C6	24 Sp0	11700	28880	100	40	40	8	20	44	44	45	8	17	9	1	0	0	0	0	0	0	0	0	80	560	100	0	0	Error	-4	-4	3238	-0.625	0	0	0
11	2	13	1G6	44 Sp8	12000	28890	60	49	51	14	27	40	40	41	8	19	50	31	0	0	0	0	0	0	0	0	32	176	100	0	0	Error	9	11	1637	1.25	0	0	0
11	3	13	1C6	24 Sp0	12300	28870	40	47	47	12	25	34	34	35	7	20	67	42	0	0	0	0	0	0	0	0	12	68	100	0	0	Error	13	13	569	1.714	0	0	0
11	4	13	1G6	44 Sp8	12590	28890	50	50	52	10	19	42	42	139	486	349	0	0	0	0	0	0	0	0	0	0	12	104	100	0	0	Error	8	10	627	-0.179	0	0	0
11	5	13	1K6	62 Sp0	12900	28900	70	49	47	15	31	36	36	37	8	21	66	28	0	0	0	0	0	0	0	0	32	236	100	0	0	Error	13	11	1518	1.25	0	0	0
11	6	13	1O6	85 Sp8	13210	28890	50	57	53	15	28	35	35	36	7	19	67	58	0	0	0	0	0	0	0	0	12	104	100	0	0	Error	22	18	635	2.429	0	0	0
11	7	13	1K6	62 Sp0	13500	28880	70	46	46	10	21	37	37	37	7	18	53	38	0	0	0	0	0	0	0	0	32	236	100	0	0	Error	9	9	1479	1.286	0	0	0
11	8	13	1O6	85 Sp8	13810	28910	50	61	59	18	30	36	36	37	8	21	75	67	0	0	0	0	0	0	0	0	12	104	100	0	0	Error	25	23	704	2.75	0	0	0
11	9	13	1C14	185 Sp8	14110	28890	40	44	51	19	37	36	36	37	7	18	50	42	0	0	0	0	0	0	0	0	12	68	100	0	0	Error	8	15	612	2	0	0	0
11	10	13	1G14	221 Sp0	14410	28900	40	40	40	8	20	37	37	37	10	27	8	8	0	0	0	0	0	0	0	0	12	68	100	0	0	Error	3	3	484	0.3	0	0	0
11	11	13	1C14	185 Sp8	14700	28900	100	38	44	21	47	38	38	38	7	18	29	19	0	0	0	0	0	0	0	0	80	560	100	0	0	Error	0	6	3487	0.857	0	0	0
11	12	13	1G14	221 Sp0	15000	28900	50	45	55	29	52	39	39	41	20	48	17	17	0	0	0	0	0	0	0	0	12	104	100	0	0	Error	6	16	658	0.7	0	0	0
11	1	14	2C22	Grid Marker	11710	29220	150	90	314	462	147	45	45	46	8	17	81	72	0	0	0	0	0	0	0	0	156	1266	100	0	0	Error	45	269	49030	33.5	0	0	0
11	2	14	2C22	Grid Marker	12010	29210	150	97	463	729	157	47	47	48	9	18	91	79	0	0	0	0	0	0	0	0	156	1260	100	0	0	Error	50	416	72286	46.111	0	0	0
11	3	14	empty	empty	12290	29210	100	42	42	8	19	43	43	44	8	18	15	0	0	0	0	0	0	0	0	0	80	560	100	0	0	Error	-1	-1	3380	-0.25	-75	0	0
11	4	14	empty	empty	12590	29210	100	42	43	7	16	42	42	43	8	18	11	4	0	0	0	0	0	0	0	0	80	560	100	0	0	Error	0	1	3445	0	-75	0	0
11	5	14	empty	empty	12890	29210	100	43	44	7	15	43	43	44	8	18	18	4	0	0	0	0	0	0	0	0	80	560	100	0	0	Error	0	1	3490	0	-75	0	0
11	6	14	empty	empty	13190	29210	100	41	41	7	17	41	41	42	7	16	18	3	0	0	0	0	0	0	0	0	80	560	100	0	0	Error	0	0	3313	-0.143	-75	0	0
11	7	14	empty	empty	13490	29210	100	41	42	7	16	40	40	41	7	17	24	8	0	0	0	0	0	0	0	0	80	560	100	0	0	Error	1	2	3387	0.143	-75	0	0
11	8	14	empty	empty	13790	29210	100	47	47	7	14	47	47	47	8	17	11	3	0	0	0	0	0	0	0	0	80	560	100	0	0	Error	0	0	3724	0	-75	0	0
11	9	14	empty	empty	14090	29210	100	48	48	9	18	48	48	49	8	16	19	5	0	0	0	0	0	0	0	0	80	560	100	0	0	Error	0	0	3870	-0.125	-75	0	0
11	10	14	empty	empty	14390	29210	100	49	50	8	16	47	47	48	8	16	20	4	0	0	0	0	0	0	0	0	80	560	100	0	0	Error	2	3	3960	0.25	-75	0	0
11	11	14	empty	empty	14690	29210	100	43	44	7	15	44	44	45	8	17	9	1	0	0	0	0	0	0	0	0	80	560	100	0	0	Error	-1	0	3492	-0.125	-75	0	0
11	12	14	empty	empty	14990	29210	100	48	48	6	12	46	46	46	8	17	13	4	0	0	0	0	0	0	0	0	80	560	100	0	0	Error	2	2	3842	0.25	-75	0	0
12	1	1	empty	empty	16190	25290	100	29	31	6	19	30	30	30	7	23	13	4	0	0	0	0	0	0	0	0	80	560	100	0	0	Error	-1	1	2446	0.143	-75	0	0
12	2	1	empty	empty	16490	25290	100	31	31	5	16	30	30	31	8	25	11	0	0	0	0	0	0	0	0	0	80	560	100	0	0	Error	1	1	2496	0	-75	0	0
12	3	1	empty	empty	16790	25290	100	31	33	15	45	31	31	31	5	16	21	9	0	0	0	0	0	0	0	0	80	560	100	0	0	Error	0	2	2641	0.4	-75	0	0
12	4	1	empty	empty	17090	25290	100	30	30	5	16	31	31	32	6	18	9	0	0	0	0	0	0	0	0	0	80	560	100	0	0	Error	-1	-1	2379	-0.333	-75	0	0
12	5	1	empty	empty	17390	25290	100	29	30	5	16	30	30	31	6	19	10	0	0	0	0	0	0	0	0	0	80	560	100	0	0	Error	-1	0	2385	-0.167	-75	0	0
12	6	1	empty	empty	17690	25290	100	31	31	5	16	31	31	31	7	22	6	1	0	0	0	0	0	0	0	0	80	560	100	0	0	Error	0	0	2492	0	-75	0	0
12	7	1	empty	empty	17990	25290	100	29	30	9	30	31	31	31	6	19	9	5	0	0	0	0	0	0	0	0	80	560	100	0	0	Error	-2	-1	2407	-0.167	-75	0	0
12	8	1	empty	empty	18290	25290	100	31	32	6	18	30	30	31	17	54	3	0	0	0	0	0	0	0	0	0	80	560	100	0	0	Error	1	2	2521	0.059	-75	0	0
12	9	1	empty	empty	18590	25290	100	30	31	6	19	29	29	29	5	17	25	9	0	0	0	0	0	0	0	0	80	560	100	0	0	Error	1	2	2467	0.4	-75	0	0
12	10	1	2D22	Grid Marker	18900	25290	140	333	1212	1840	151	29	29	30	15	50	95	88	0	0	0	0	0	0	0	0	156	1134	100	0	0	Error	304	1183	189093	78.8	0	0	0
12	11	1	2D22	Grid Marker	19190	25300	150	768	1910	2699	141	29	29	30	7	23	97	96	0	0	0	0	0	0	0	0	156	1242	100	0	0	Error	739	1881	297977	268.571	0	0	0
12	12	1	2D22	Grid Marker	19490	25290	170	457	1395	2372	170	29	29	39	130	333	79	68	0	0	0	0	0	0	0	0	208	1608	100	0	0	Error	428	1366	290191	10.431	0	0	0
12	1	2	2L14	0	16180	25610	100	32	33	9	27	29	29	30	6	20	31	14	0	0	0	0	0	0	0	0	80	560	100	0	0	Error	3	4	2678	0.5	0	0	0
12	2	2	2P14	0	16480	25610	100	30	32	7	21	30	30	31	10	32	11	1	0	0	0	0	0	0	0	0	80	560	100	0	0	Error	0	2	2568	0.1	0	0	0
12	3	2	2L14	0	16780	25620	40	34	34	8	23	32	32	33	8	24	8	8	0	0	0	0	0	0	0	0	12	68	100	0	0	Error	2	2	412	0.125	0	0	0
12	4	2	2P14	0	17070	25620	100	32	33	7	21	31	31	31	6	19	21	6	0	0	0	0	0	0	0	0	80	560	100	0	0	Error	1	2	2648	0.333	0	0	0
12	5	2	empty	empty	17390	25590	100	30	31	7	22	30	30	31	6	19	14	6	0	0	0	0	0	0	0	0	80	560	100	0	0	Error	0	1	2504	0	-75	0	0
12	6	2	empty	empty	17690	25590	100	30	30	5	16	30	30	31	5	16	11	3	0	0	0	0	0	0	0	0	80	560	100	0	0	Error	0	0	2391	-0.2	-75	0	0
12	7	2	empty	empty	17990	25590	100	30	31	6	19	30	30	31	6	19	14	4	0	0	0	0	0	0	0	0	80	560	100	0	0	Error	0	1	2452	0	-75	0	0
12	8	2	empty	empty	18290	25590	100	30	30	6	20	29	29	30	6	20	16	5	0	0	0	0	0	0	0	0	80	560	100	0	0	Error	1	1	2426	0	-75	0	0
12	9	2	empty	empty	18590	25590	100	30	36	47	130	29	29	31	26	83	3	1	0	0	0	0	0	0	0	0	80	560	100	0	0	Error	1	7	2896	0.192	-75	0	0
12	10	2	empty	empty	18890	25590	100	28	29	4	13	29	29	31	28	90	0	0	0	0	0	0	0	0	0	0	80	560	100	0	0	Error	-1	0	2299	-0.071	-75	0	0
12	11	2	empty	empty	19190	25590	100	28	29	5	17	28	28	28	5	17	9	4	0	0	0	0	0	0	0	0	80	560	100	0	0	Error	0	1	2301	0.2	-75	0	0
12	12	2	empty	empty	19490	25590	100	29	29	4	13	28	28	31	37	119	0	0	0	0	0	0	0	0	0	0	80	560	100	0	0	Error	1	1	2296	-0.054	-75	0	0
12	1	3	2D6	419 Sp19	16210	25900	60	58	84	102	121	31	31	31	6	19	88	69	0	0	0	0	0	0	0	0	32	176	100	0	0	Error	27	53	2703	8.833	0	0	0
12	2	3	2H6	444 Sp22	16500	25890	70	42	43	10	23	30	30	30	5	16	72	50	0	0	0	0	0	0	0	0	32	236	100	0	0	Error	12	13	1367	2.6	0	0	0
12	3	3	2D6	419 Sp19	16800	25910	60	57	76	64	84	32	32	34	18	52	69	25	0	0	0	0	0	0	0	0	32	176	100	0	0	Error	25	44	2426	2.333	0	0	0
12	4	3	2H6	444 Sp22	17100	25900	70	46	71	70	98	30	30	55	326	592	0	0	0	0	0	0	0	0	0	0	32	236	100	0	0	Error	16	41	2275	0.049	0	0	0
12	5	3	2L6	469 Sp0	17400	25900	50	62	161	348	216	31	31	31	7	22	83	58	0	0	0	0	0	0	0	0	12	104	100	0	0	Error	31	130	1935	18.571	0	0	0
12	6	3	2P6	499 Sp8	17730	25910	40	35	35	5	14	30	30	31	9	29	17	0	0	0	0	0	0	0	0	0	12	68	100	0	0	Error	5	5	421	0.444	0	0	0
12	7	3	2L6	469 Sp0	18000	25890	60	43	48	21	43	32	32	34	15	44	41	25	0	0	0	0	0	0	0	0	32	176	100	0	0	Error	11	16	1523	0.933	0	0	0
12	8	3	2P6	499 Sp8	18300	25900	70	36	37	9	24	30	30	33	45	136	0	0	0	0	0	0	0	0	0	0	32	236	100	0	0	Error	6	7	1194	0.089	0	0	0
12	9	3	2D14	599 Sp0	18600	25910	50	32	33	5	15	31	31	33	11	33	8	0	0	0	0	0	0	0	0	0	12	104	100	0	0	Error	1	2	396	0	0	0	0
12	10	3	2H14	0	18900	25900	100	31	35	13	37	29	29	33	49	148	1	0	0	0	0	0	0	0	0	0	80	560	100	0	0	Error	2	6	2798	0.041	0	0	0
12	11	3	2D14	599 Sp0	19200	25900	40	36	37	6	16	30	30	31	7	22	42	8	0	0	0	0	0	0	0	0	12	68	100	0	0	Error	6	7	441	0.857	0	0	0
12	12	3	2H14	0	19500	25920	50	38	45	21	46	30	30	33	26	78	25	8	0	0	0	0	0	0	0	0	12	104	100	0	0	Error	8	15	538	0.462	0	0	0
12	1	4	2L14	0	16200	26180	100	31	31	6	19	30	30	33	46	139	0	0	0	0	0	0	0	0	0	0	80	560	100	0	0	Error	1	1	2496	-0.043	0	0	0
12	2	4	2P14	0	16500	26180	100	32	33	6	18	32	32	39	90	230	0	0	0	0	0	0	0	0	0	0	80	560	100	0	0	Error	0	1	2628	-0.067	0	0	0
12	3	4	2L14	0	16800	26190	60	36	38	13	34	30	30	30	6	20	50	25	0	0	0	0	0	0	0	0	32	176	100	0	0	Error	6	8	1213	1.333	0	0	0
12	4	4	2P14	0	17090	26190	100	32	33	8	24	32	32	32	6	18	16	5	0	0	0	0	0	0	0	0	80	560	100	0	0	Error	0	1	2641	0.167	0	0	0
12	5	4	empty	empty	17390	26190	100	31	31	6	19	32	32	34	50	147	0	0	0	0	0	0	0	0	0	0	80	560	100	0	0	Error	-1	-1	2481	-0.06	-75	0	0
12	6	4	empty	empty	17690	26190	100	31	33	9	27	32	32	33	16	48	1	1	0	0	0	0	0	0	0	0	80	560	100	0	0	Error	-1	1	2609	0	-75	0	0
12	7	4	empty	empty	17990	26190	100	34	33	5	15	32	32	34	23	67	0	0	0	0	0	0	0	0	0	0	80	560	100	0	0	Error	2	1	2662	-0.043	-75	0	0
12	8	4	empty	empty	18290	26190	100	32	40	69	172	31	31	32	5	15	18	8	0	0	0	0	0	0	0	0	80	560	100	0	0	Error	1	9	3187	1.6	-75	0	0
12	9	4	empty	empty	18590	26190	100	29	29	5	17	30	30	31	5	16	10	1	0	0	0	0	0	0	0	0	80	560	100	0	0	Error	-1	-1	2346	-0.4	-75	0	0
12	10	4	empty	empty	18890	26190	100	29	29	5	17	29	29	29	6	20	8	0	0	0	0	0	0	0	0	0	80	560	100	0	0	Error	0	0	2282	0	-75	0	0
12	11	4	empty	empty	19190	26190	100	27	28	5	17	28	28	29	7	24	6	1	0	0	0	0	0	0	0	0	80	560	100	0	0	Error	-1	0	2230	-0.143	-75	0	0
12	12	4	empty	empty	19490	26190	100	28	28	4	14	29	29	49	415	846	0	0	0	0	0	0	0	0	0	0	80	560	100	0	0	Error	-1	-1	2238	-0.051	-75	0	0
12	1	5	2D6	419 Sp19	16210	26500	80	53	65	41	63	33	33	34	7	20	81	62	0	0	0	0	0	0	0	0	52	340	100	0	0	Error	20	32	3371	4.429	0	0	0
12	2	5	2H6	444 Sp22	16510	26500	70	40	42	13	30	30	30	31	10	32	50	19	0	0	0	0	0	0	0	0	32	236	100	0	0	Error	10	12	1352	1.1	0	0	0
12	3	5	2D6	419 Sp19	16800	26500	90	57	116	207	178	31	31	32	7	21	83	65	0	0	0	0	0	0	0	0	52	420	100	0	0	Error	26	85	6033	12	0	0	0
12	4	5	2H6	444 Sp22	17110	26500	60	38	45	23	51	30	30	30	5	16	63	41	0	0	0	0	0	0	0	0	32	176	100	0	0	Error	8	15	1446	3	0	0	0
12	5	5	2L6	469 Sp0	17410	26490	50	54	65	30	46	30	30	32	9	28	75	58	0	0	0	0	0	0	0	0	12	104	100	0	0	Error	24	35	778	3.667	0	0	0
12	6	5	2P6	499 Sp8	17700	26480	60	36	38	11	28	31	31	33	19	57	9	0	0	0	0	0	0	0	0	0	32	176	100	0	0	Error	5	7	1206	0.263	0	0	0
12	7	5	2L6	469 Sp0	18000	26510	60	50	61	43	70	31	31	31	5	16	66	59	0	0	0	0	0	0	0	0	32	176	100	0	0	Error	19	30	1965	6	0	0	0
12	8	5	2P6	499 Sp8	18310	26500	100	32	32	7	21	30	30	31	7	22	15	4	0	0	0	0	0	0	0	0	80	560	100	0	0	Error	2	2	2564	0.143	0	0	0
12	9	5	2D14	599 Sp0	18620	26490	40	39	40	9	22	28	28	29	7	24	58	42	0	0	0	0	0	0	0	0	12	68	100	0	0	Error	11	12	482	1.571	0	0	0
12	10	5	2H14	0	18900	26520	70	31	34	10	29	29	29	30	7	23	31	25	0	0	0	0	0	0	0	0	32	236	100	0	0	Error	2	5	1099	0.571	0	0	0
12	11	5	2D14	599 Sp0	19210	26510	50	31	32	6	18	28	28	29	5	17	25	17	0	0	0	0	0	0	0	0	12	104	100	0	0	Error	3	4	387	0.6	0	0	0
12	12	5	2H14	0	19510	26510	60	33	37	13	35	28	28	48	200	416	0	0	0	0	0	0	0	0	0	0	32	176	100	0	0	Error	5	9	1193	-0.055	0	0	0
12	1	6	2L14	0	16190	26780	100	33	34	8	23	31	31	33	21	63	6	0	0	0	0	0	0	0	0	0	80	560	100	0	0	Error	2	3	2748	0.048	0	0	0
12	2	6	2P14	0	16490	26780	100	30	40	72	180	31	31	33	21	63	3	1	0	0	0	0	0	0	0	0	80	560	100	0	0	Error	-1	9	3223	0.333	0	0	0
12	3	6	2L14	0	16790	26790	40	39	41	11	26	30	30	32	10	31	42	8	0	0	0	0	0	0	0	0	12	68	100	0	0	Error	9	11	491	0.9	0	0	0
12	4	6	2P14	0	17080	26790	100	32	34	9	26	31	31	32	12	37	10	6	0	0	0	0	0	0	0	0	80	560	100	0	0	Error	1	3	2716	0.167	0	0	0
12	5	6	empty	empty	17390	26790	100	30	31	6	19	30	30	30	8	26	9	3	0	0	0	0	0	0	0	0	80	560	100	0	0	Error	0	1	2450	0.125	-75	0	0
12	6	6	empty	empty	17690	26790	100	30	30	6	20	29	29	30	7	23	13	1	0	0	0	0	0	0	0	0	80	560	100	0	0	Error	1	1	2421	0	-75	0	0
12	7	6	empty	empty	17990	26790	100	37	36	6	16	32	32	34	43	126	0	0	0	0	0	0	0	0	0	0	80	560	100	0	0	Error	5	4	2888	0.047	-75	0	0
12	8	6	empty	empty	18290	26790	100	29	30	5	16	30	30	30	6	20	14	0	0	0	0	0	0	0	0	0	80	560	100	0	0	Error	-1	0	2417	0	-75	0	0
12	9	6	empty	empty	18590	26790	100	29	29	6	20	28	28	29	5	17	19	8	0	0	0	0	0	0	0	0	80	560	100	0	0	Error	1	1	2353	0	-75	0	0
12	10	6	empty	empty	18890	26790	100	30	31	6	19	29	29	29	5	17	23	5	0	0	0	0	0	0	0	0	80	560	100	0	0	Error	1	2	2449	0.4	-75	0	0
12	11	6	empty	empty	19190	26790	100	30	31	6	19	28	28	28	5	17	29	11	0	0	0	0	0	0	0	0	80	560	100	0	0	Error	2	3	2513	0.6	-75	0	0
12	12	6	empty	empty	19490	26790	100	28	29	5	17	28	28	30	40	133	0	0	0	0	0	0	0	0	0	0	80	560	100	0	0	Error	0	1	2296	-0.025	-75	0	0
12	1	7	2D6	419 Sp19	16210	27080	60	55	59	44	74	29	29	30	6	20	78	69	0	0	0	0	0	0	0	0	32	176	100	0	0	Error	26	30	1878	4.833	0	0	0
12	2	7	2H6	444 Sp22	16500	27080	50	39	63	77	122	31	31	31	6	19	50	42	0	0	0	0	0	0	0	0	12	104	100	0	0	Error	8	32	754	5.333	0	0	0
12	3	7	2D6	419 Sp19	16790	27080	70	53	59	36	61	30	30	31	7	22	72	59	0	0	0	0	0	0	0	0	32	236	100	0	0	Error	23	29	1894	4	0	0	0
12	4	7	2H6	444 Sp22	17110	27080	60	40	61	77	126	28	28	28	7	25	75	41	0	0	0	0	0	0	0	0	32	176	100	0	0	Error	12	33	1950	4.714	0	0	0
12	5	7	2L6	469 Sp0	17400	27090	100	31	35	13	37	29	29	30	5	16	30	24	0	0	0	0	0	0	0	0	80	560	100	0	0	Error	2	6	2786	1	0	0	0
12	6	7	2P6	499 Sp8	17700	27100	60	33	33	6	18	28	28	28	5	17	44	13	0	0	0	0	0	0	0	0	32	176	100	0	0	Error	5	5	1050	1	0	0	0
12	7	7	2L6	469 Sp0	18000	27080	50	50	45	15	33	30	30	32	7	21	58	58	0	0	0	0	0	0	0	0	12	104	100	0	0	Error	20	15	544	1.857	0	0	0
12	8	7	2P6	499 Sp8	18310	27100	40	36	36	6	16	29	29	30	6	20	50	17	0	0	0	0	0	0	0	0	12	68	100	0	0	Error	7	7	434	1	0	0	0
12	9	7	2D14	599 Sp0	18610	27110	70	32	32	5	15	30	30	37	53	143	0	0	0	0	0	0	0	0	0	0	32	236	100	0	0	Error	2	2	1016	-0.094	0	0	0
12	10	7	2H14	0	18900	27080	50	30	32	12	37	33	33	33	7	21	17	8	0	0	0	0	0	0	0	0	12	104	100	0	0	Error	-3	-1	383	-0.143	0	0	0
12	11	7	2D14	599 Sp0	19200	27100	50	37	39	9	23	31	31	35	26	74	8	0	0	0	0	0	0	0	0	0	12	104	100	0	0	Error	6	8	471	0.154	0	0	0
12	12	7	2H14	0	19490	27100	100	31	33	11	33	27	27	28	5	17	36	19	0	0	0	0	0	0	0	0	80	560	100	0	0	Error	4	6	2643	1	0	0	0
12	1	8	1L14	249 Sp0	16210	27390	60	61	62	33	53	30	30	31	6	19	81	69	0	0	0	0	0	0	0	0	32	176	100	0	0	Error	31	32	1969	5.167	0	0	0
12	2	8	1P14	271 Sp0	16510	27370	90	38	40	10	25	30	30	31	6	19	56	33	0	0	0	0	0	0	0	0	52	420	100	0	0	Error	8	10	2071	1.5	0	0	0
12	3	8	1L14	249 Sp0	16800	27390	60	57	52	17	32	29	29	30	5	16	78	66	0	0	0	0	0	0	0	0	32	176	100	0	0	Error	28	23	1665	4.4	0	0	0
12	4	8	1P14	271 Sp0	17100	27390	60	38	37	6	16	30	30	32	11	34	22	0	0	0	0	0	0	0	0	0	32	176	100	0	0	Error	8	7	1170	0.455	0	0	0
12	5	8	1D22	311 Sp14	17400	27380	110	53	90	208	231	29	29	31	12	38	83	49	0	0	0	0	0	0	0	0	80	656	100	0	0	Error	24	61	7204	4.917	0	0	0
12	6	8	1H22	341 Sp8	17690	27380	60	32	32	6	18	29	29	30	7	23	25	3	0	0	0	0	0	0	0	0	32	176	100	0	0	Error	3	3	1009	0.286	0	0	0
12	7	8	1D22	311 Sp14	17980	27510	130	31	31	5	16	30	30	48	266	554	0	0	0	0	0	0	0	0	0	0	120	892	100	0	0	Error	1	1	3680	-0.064	0	0	0
12	8	8	1H22	341 Sp8	18270	27380	60	33	59	71	120	31	31	38	63	165	13	6	0	0	0	0	0	0	0	0	32	176	100	0	0	Error	2	28	1892	0.333	0	0	0
12	9	8	1L22	367 Sp12	18580	27390	60	33	134	425	317	29	29	30	6	20	41	22	0	0	0	0	0	0	0	0	32	176	100	0	0	Error	4	105	4295	17.333	0	0	0
12	10	8	1P22	392 Sp21	18880	27390	90	30	31	5	16	29	29	34	53	155	0	0	0	0	0	0	0	0	0	0	52	420	100	0	0	Error	1	2	1590	-0.057	0	0	0
12	11	8	1L22	367 Sp12	19190	27390	60	29	30	4	13	27	27	28	5	17	19	6	0	0	0	0	0	0	0	0	32	176	100	0	0	Error	2	3	944	0.4	0	0	0
12	12	8	1P22	392 Sp21	19500	27400	90	35	53	84	158	28	28	28	5	17	58	29	0	0	0	0	0	0	0	0	52	420	100	0	0	Error	7	25	2764	5	0	0	0
12	1	9	1D6	25 Sp0	16220	27670	70	46	52	28	53	32	32	33	7	21	75	50	0	0	0	0	0	0	0	0	32	236	100	0	0	Error	14	20	1654	2.714	0	0	0
12	2	9	1H6	46 Sp8	16500	27680	50	33	34	7	20	30	30	31	7	22	25	8	0	0	0	0	0	0	0	0	12	104	100	0	0	Error	3	4	402	0.429	0	0	0
12	3	9	1D6	25 Sp0	16810	27680	80	38	43	12	27	30	30	33	28	84	13	0	0	0	0	0	0	0	0	0	52	340	100	0	0	Error	8	13	2213	0.357	0	0	0
12	4	9	1H6	46 Sp8	17100	27690	50	32	32	4	12	30	30	31	5	16	25	0	0	0	0	0	0	0	0	0	12	104	100	0	0	Error	2	2	378	0.2	0	0	0
12	5	9	1L6	64 Sp0	17410	27690	50	27	29	6	20	30	30	30	5	16	17	0	0	0	0	0	0	0	0	0	12	104	100	0	0	Error	-3	-1	342	-0.2	0	0	0
12	6	9	1P6	86 Sp8	17710	27680	50	41	51	26	50	31	31	30	5	16	92	42	0	0	0	0	0	0	0	0	12	104	100	0	0	Error	10	20	608	4.2	0	0	0
12	7	9	1L6	64 Sp0	18000	27690	70	36	82	191	232	29	29	30	6	20	53	25	0	0	0	0	0	0	0	0	32	236	100	0	0	Error	7	53	2626	8.667	0	0	0
12	8	9	1P6	86 Sp8	18300	27700	70	36	38	8	21	29	29	30	6	20	53	34	0	0	0	0	0	0	0	0	32	236	100	0	0	Error	7	9	1205	1.333	0	0	0
12	9	9	1D14	186 Sp8	18600	27700	50	51	52	19	36	29	29	31	13	41	67	33	0	0	0	0	0	0	0	0	12	104	100	0	0	Error	22	23	625	1.615	0	0	0
12	10	9	1H14	223 Sp0	18900	27700	70	38	46	34	73	27	27	29	7	24	56	38	0	0	0	0	0	0	0	0	32	236	100	0	0	Error	11	19	1456	2.429	0	0	0
12	11	9	1D14	186 Sp8	19210	27690	40	41	42	15	35	28	28	32	19	59	33	8	0	0	0	0	0	0	0	0	12	68	100	0	0	Error	13	14	499	0.526	0	0	0
12	12	9	1H14	223 Sp0	19500	27700	70	35	36	12	33	28	28	29	6	20	50	13	0	0	0	0	0	0	0	0	32	236	100	0	0	Error	7	8	1162	1.167	0	0	0
12	1	10	1L14	249 Sp0	16200	27990	60	60	60	20	33	30	30	31	14	45	69	50	0	0	0	0	0	0	0	0	32	176	100	0	0	Error	30	30	1921	2.071	0	0	0
12	2	10	1P14	271 Sp0	16510	27980	70	35	36	7	19	30	30	31	6	19	41	16	0	0	0	0	0	0	0	0	32	236	100	0	0	Error	5	6	1164	0.833	0	0	0
12	3	10	1L14	249 Sp0	16800	27980	60	55	51	16	31	29	29	32	23	71	56	6	0	0	0	0	0	0	0	0	32	176	100	0	0	Error	26	22	1643	0.826	0	0	0
12	4	10	1P14	271 Sp0	17090	27990	50	34	36	9	25	29	29	29	5	17	42	25	0	0	0	0	0	0	0	0	12	104	100	0	0	Error	5	7	426	1.4	0	0	0
12	5	10	1D22	311 Sp14	17400	27990	110	45	47	14	29	29	29	29	5	17	90	68	0	0	0	0	0	0	0	0	80	656	100	0	0	Error	16	18	3730	3.6	0	0	0
12	6	10	1H22	341 Sp8	17690	27990	100	30	31	5	16	30	30	30	6	20	14	3	0	0	0	0	0	0	0	0	80	560	100	0	0	Error	0	1	2446	0.167	0	0	0
12	7	10	1D22	311 Sp14	17990	27990	100	40	41	12	29	28	28	29	10	34	56	19	0	0	0	0	0	0	0	0	80	560	100	0	0	Error	12	13	3263	1.2	0	0	0
12	8	10	1H22	341 Sp8	18300	27980	50	31	32	8	25	28	28	28	5	17	25	17	0	0	0	0	0	0	0	0	12	104	100	0	0	Error	3	4	389	0.8	0	0	0
12	9	10	1L22	367 Sp12	18610	27990	70	35	93	233	250	27	27	29	10	34	34	13	0	0	0	0	0	0	0	0	32	236	100	0	0	Error	8	66	2984	6.4	0	0	0
12	10	10	1P22	392 Sp21	18920	27990	50	32	31	5	16	28	28	28	5	17	25	8	0	0	0	0	0	0	0	0	12	104	100	0	0	Error	4	3	372	0.6	0	0	0
12	11	10	1L22	367 Sp12	19200	27980	70	31	30	5	16	28	28	35	100	285	0	0	0	0	0	0	0	0	0	0	32	236	100	0	0	Error	3	2	974	-0.05	0	0	0
[truncated: 3,409 more rows]
