# Supplementary material for: Origins of glycan selectivity in streptococcal Siglec-like adhesins suggest mechanisms of receptor adaptation
Source: Nat Commun. 2022 May 18;13:2753. doi: 10.1038/s41467-022-30509-y (PMC9117288; doi:10.1038/s41467-022-30509-y)
Supplement: Supplementary file 8 — Source Data [file 41467_2022_30509_MOESM8_ESM.zip › source_data/supplementaryfig18a-GST-SK678_500nM-Data.csv]

ATF	1
30	40
Type=GenePix Results 3
DateTime=2019/03/11 14:51:29
Settings=R:\Cummings Lab\Glycomics Center\Harvard_BIDMC\CFG\Investigators\Microarray data\3587 Iverson\3845_500nM_nCFG-663_488.gps
GalFile=R:\Cummings Lab\Glycomics Center\Harvard_BIDMC\CFG\Glycan Array Ver5.4\NCFGv5.4.gal
PixelSize=10
Wavelengths=532
ImageFiles=R:\Cummings Lab\Glycomics Center\Harvard_BIDMC\CFG\Investigators\Microarray data\3587 Iverson\3845_500nM_nCFG-663_488.tif 0
NormalizationMethod=None
NormalizationFactors=1
JpegImage=
StdDev=Type 1
RatioFormulations=W1/W2 (#1/#2)
FeatureType=Circular
Barcode=
BackgroundSubtraction=LocalFeature
ImageOrigin=0, 0
JpegOrigin=0, 0
Creator=GenePix Pro 7.2.29.002
Scanner=GenePix 4300
FocusPosition=0
Temperature=0
LinesAveraged=1
Comment=
PMTGain=450
ScanPower=70
LaserPower=2.14
Filters=Standard Blue
ScanRegion=0,1488,2197,5318
ScanArea=1
Supplier=
Block	Column	Row	Name	ID	X	Y	Dia.	F532 Median	F532 Mean	F532 SD	F532 CV	B532	B532 Median	B532 Mean	B532 SD	B532 CV	% > B532+1SD	% > B532+2SD	F532 % Sat.	Ratio of Medians (#1/#2)	Ratio of Means (#1/#2)	Median of Ratios (#1/#2)	Mean of Ratios (#1/#2)	Ratios SD (#1/#2)	Rgn Ratio (#1/#2)	Rgn R2 (#1/#2)	F Pixels	B Pixels	Circularity	Sum of Medians (#1/#2)	Sum of Means (#1/#2)	Log Ratio (#1/#2)	F532 Median - B532	F532 Mean - B532	F532 Total Intensity	SNR 532	Flags	Normalize	Autoflag
1	1	1	empty	empty	2860	16210	100	25	25	3	12	26	26	26	4	15	6	0	0	0	0	0	0	0	0	0	80	560	100	0	0	Error	-1	-1	2025	-0.25	-75	0	0
1	2	1	empty	empty	3160	16210	100	27	31	24	77	26	26	27	4	14	20	6	0	0	0	0	0	0	0	0	80	560	100	0	0	Error	1	5	2470	1	-75	0	0
1	3	1	empty	empty	3460	16210	100	26	26	4	15	26	26	31	54	174	0	0	0	0	0	0	0	0	0	0	80	560	100	0	0	Error	0	0	2084	-0.093	-75	0	0
1	4	1	empty	empty	3760	16210	100	26	26	4	15	26	26	26	4	15	14	0	0	0	0	0	0	0	0	0	80	560	100	0	0	Error	0	0	2102	0	-75	0	0
1	5	1	empty	empty	4060	16210	100	26	26	4	15	26	26	26	4	15	11	3	0	0	0	0	0	0	0	0	80	560	100	0	0	Error	0	0	2068	0	-75	0	0
1	6	1	empty	empty	4360	16210	100	26	26	4	15	26	26	26	4	15	15	3	0	0	0	0	0	0	0	0	80	560	100	0	0	Error	0	0	2109	0	-75	0	0
1	7	1	empty	empty	4660	16210	100	26	26	3	11	26	26	26	4	15	11	0	0	0	0	0	0	0	0	0	80	560	100	0	0	Error	0	0	2100	0	-75	0	0
1	8	1	empty	empty	4960	16210	100	26	26	4	15	26	26	26	4	15	13	3	0	0	0	0	0	0	0	0	80	560	100	0	0	Error	0	0	2096	0	-75	0	0
1	9	1	empty	empty	5260	16210	100	26	26	5	19	26	26	26	4	15	15	1	0	0	0	0	0	0	0	0	80	560	100	0	0	Error	0	0	2111	0	-75	0	0
1	10	1	2A24	Grid Marker	5580	16260	160	259	2933	7377	251	27	27	27	5	18	99	99	0	0	0	0	0	0	0	0	208	1376	100	0	0	Error	232	2906	610046	581.2	0	0	0
1	11	1	2A24	Grid Marker	5870	16240	180	129	1878	6115	325	27	27	31	69	222	60	39	0	0	0	0	0	0	0	0	256	1622	100	0	0	Error	102	1851	480865	26.768	0	0	0
1	12	1	2A24	Grid Marker	6170	16240	180	144	2395	7229	301	27	27	28	12	42	99	98	0	0	0	0	0	0	0	0	256	1730	100	0	0	Error	117	2368	613191	197.25	0	0	0
1	1	2	2I16	624 Sp14	2870	16540	60	31	33	6	18	25	25	25	3	12	78	44	0	0	0	0	0	0	0	0	32	176	100	0	0	Error	6	8	1046	2.667	0	0	0
1	2	2	2M16	639 Sp21	3180	16530	50	32	33	6	18	27	27	27	4	14	58	33	0	0	0	0	0	0	0	0	12	104	100	0	0	Error	5	6	392	1.5	0	0	0
1	3	2	2I16	624 Sp14	3460	16550	80	33	34	9	26	26	26	26	4	15	65	38	0	0	0	0	0	0	0	0	52	340	100	0	0	Error	7	8	1762	2	0	0	0
1	4	2	2M16	639 Sp21	3770	16550	60	32	33	4	12	26	26	26	4	15	75	31	0	0	0	0	0	0	0	0	32	176	100	0	0	Error	6	7	1046	1.75	0	0	0
1	5	2	empty	empty	4060	16510	100	26	26	4	15	25	25	26	4	15	18	1	0	0	0	0	0	0	0	0	80	560	100	0	0	Error	1	1	2048	0	-75	0	0
1	6	2	empty	empty	4360	16510	100	25	25	3	12	26	26	26	4	15	5	1	0	0	0	0	0	0	0	0	80	560	100	0	0	Error	-1	-1	2007	-0.25	-75	0	0
1	7	2	empty	empty	4660	16510	100	25	26	4	15	25	25	26	4	15	18	4	0	0	0	0	0	0	0	0	80	560	100	0	0	Error	0	1	2076	0	-75	0	0
1	8	2	empty	empty	4960	16510	100	27	27	4	14	26	26	26	7	26	4	0	0	0	0	0	0	0	0	0	80	560	100	0	0	Error	1	1	2120	0.143	-75	0	0
1	9	2	empty	empty	5260	16510	100	25	25	4	16	25	25	26	7	26	6	0	0	0	0	0	0	0	0	0	80	560	100	0	0	Error	0	0	2027	-0.143	-75	0	0
1	10	2	empty	empty	5560	16510	100	24	25	3	12	26	26	26	4	15	5	0	0	0	0	0	0	0	0	0	80	560	100	0	0	Error	-2	-1	1983	-0.25	-75	0	0
1	11	2	empty	empty	5860	16510	100	25	25	3	12	26	26	26	4	15	8	0	0	0	0	0	0	0	0	0	80	560	100	0	0	Error	-1	-1	2035	-0.25	-75	0	0
1	12	2	empty	empty	6160	16510	100	25	25	4	16	26	26	26	4	15	11	4	0	0	0	0	0	0	0	0	80	560	100	0	0	Error	-1	-1	2017	-0.25	-75	0	0
1	1	3	2A8	502 Sp10	2870	16850	60	41	48	37	77	26	26	26	6	23	78	63	0	0	0	0	0	0	0	0	32	176	100	0	0	Error	15	22	1540	3.667	0	0	0
1	2	3	2.00E+08	525 Sp21	3210	16860	50	35	151	397	262	27	27	27	5	18	58	42	0	0	0	0	0	0	0	0	12	104	100	0	0	Error	8	124	1817	24.8	0	0	0
1	3	3	2A8	502 Sp10	3470	16860	60	37	41	21	51	25	25	26	4	15	81	66	0	0	0	0	0	0	0	0	32	176	100	0	0	Error	12	16	1325	3.75	0	0	0
1	4	3	2.00E+08	525 Sp21	3770	16860	70	32	32	5	15	26	26	26	5	19	53	16	0	0	0	0	0	0	0	0	32	236	100	0	0	Error	6	6	1030	1.2	0	0	0
1	5	3	2I8	548 Sp10	4070	16860	50	37	36	6	16	25	25	25	4	16	75	75	0	0	0	0	0	0	0	0	12	104	100	0	0	Error	12	11	427	2.75	0	0	0
1	6	3	2M8	571 Sp21	4370	16840	100	33	55	195	354	25	25	26	8	30	45	10	0	0	0	0	0	0	0	0	80	560	100	0	0	Error	8	30	4396	3.625	0	0	0
1	7	3	2I8	548 Sp10	4690	16870	50	36	36	6	16	26	26	27	19	70	8	0	0	0	0	0	0	0	0	0	12	104	100	0	0	Error	10	10	433	0.474	0	0	0
1	8	3	2M8	571 Sp21	4970	16870	80	34	46	77	167	25	25	25	4	16	81	50	0	0	0	0	0	0	0	0	52	340	100	0	0	Error	9	21	2405	5.25	0	0	0
1	9	3	2A16	594 Sp25	5270	16840	110	33	56	92	164	25	25	25	7	28	53	29	0	0	0	0	0	0	0	0	80	656	100	0	0	Error	8	31	4443	4.429	0	0	0
1	10	3	2.00E+16	0	5560	16850	100	27	29	10	34	25	25	25	4	16	31	18	0	0	0	0	0	0	0	0	80	560	100	0	0	Error	2	4	2347	1	0	0	0
1	11	3	2A16	594 Sp25	5860	16860	120	34	276	2323	841	25	25	26	7	26	56	35	0	0	0	0	0	0	0	0	120	820	100	0	0	Error	9	251	33065	35.714	0	0	0
1	12	3	2.00E+16	0	6170	16880	40	33	34	5	14	25	25	25	4	16	92	50	0	0	0	0	0	0	0	0	12	68	100	0	0	Error	8	9	408	2.25	0	0	0
1	1	4	2I16	624 Sp14	2860	17140	60	35	40	26	65	26	26	27	10	37	41	9	0	0	0	0	0	0	0	0	32	176	100	0	0	Error	9	14	1274	1.3	0	0	0
1	2	4	2M16	639 Sp21	3180	17140	100	29	31	12	38	25	25	25	4	16	43	23	0	0	0	0	0	0	0	0	80	560	100	0	0	Error	4	6	2475	1.5	0	0	0
1	3	4	2I16	624 Sp14	3440	17150	50	33	34	8	23	27	27	28	6	21	33	8	0	0	0	0	0	0	0	0	12	104	100	0	0	Error	6	7	405	1	0	0	0
1	4	4	2M16	639 Sp21	3760	17140	100	27	28	4	14	25	25	25	5	20	25	5	0	0	0	0	0	0	0	0	80	560	100	0	0	Error	2	3	2201	0.6	0	0	0
1	5	4	empty	empty	4060	17110	100	24	25	4	16	25	25	25	4	16	15	1	0	0	0	0	0	0	0	0	80	560	100	0	0	Error	-1	0	1976	0	-75	0	0
1	6	4	empty	empty	4360	17110	100	24	24	3	12	24	24	25	4	16	10	3	0	0	0	0	0	0	0	0	80	560	100	0	0	Error	0	0	1946	-0.25	-75	0	0
1	7	4	empty	empty	4660	17110	100	24	24	3	12	24	24	25	4	16	9	0	0	0	0	0	0	0	0	0	80	560	100	0	0	Error	0	0	1949	-0.25	-75	0	0
1	8	4	empty	empty	4960	17110	100	25	25	5	20	24	24	25	5	20	13	4	0	0	0	0	0	0	0	0	80	560	100	0	0	Error	1	1	2017	0	-75	0	0
1	9	4	empty	empty	5260	17110	100	25	31	58	187	24	24	25	4	16	14	3	0	0	0	0	0	0	0	0	80	560	100	0	0	Error	1	7	2491	1.5	-75	0	0
1	10	4	empty	empty	5560	17110	100	25	25	4	16	25	25	25	4	16	13	1	0	0	0	0	0	0	0	0	80	560	100	0	0	Error	0	0	2007	0	-75	0	0
1	11	4	empty	empty	5860	17110	100	25	25	4	16	24	24	25	4	16	13	4	0	0	0	0	0	0	0	0	80	560	100	0	0	Error	1	1	2009	0	-75	0	0
1	12	4	empty	empty	6160	17110	100	25	25	3	12	25	25	25	4	16	6	0	0	0	0	0	0	0	0	0	80	560	100	0	0	Error	0	0	1977	0	-75	0	0
1	1	5	2A8	502 Sp10	2860	17460	50	48	75	57	76	26	26	27	5	18	100	92	0	0	0	0	0	0	0	0	12	104	100	0	0	Error	22	49	898	9.6	0	0	0
1	2	5	2.00E+08	525 Sp21	3150	17450	50	35	36	9	25	28	28	30	12	40	33	0	0	0	0	0	0	0	0	0	12	104	100	0	0	Error	7	8	428	0.5	0	0	0
1	3	5	2A8	502 Sp10	3470	17460	60	35	38	15	39	25	25	27	7	25	63	25	0	0	0	0	0	0	0	0	32	176	100	0	0	Error	10	13	1215	1.571	0	0	0
1	4	5	2.00E+08	525 Sp21	3760	17450	100	29	31	14	45	26	26	26	4	15	39	15	0	0	0	0	0	0	0	0	80	560	100	0	0	Error	3	5	2486	1.25	0	0	0
1	5	5	2I8	548 Sp10	4060	17450	50	43	50	30	60	25	25	25	3	12	100	92	0	0	0	0	0	0	0	0	12	104	100	0	0	Error	18	25	604	8.333	0	0	0
1	6	5	2M8	571 Sp21	4370	17450	60	32	33	13	39	25	25	26	7	26	41	13	0	0	0	0	0	0	0	0	32	176	100	0	0	Error	7	8	1064	1	0	0	0
1	7	5	2I8	548 Sp10	4670	17450	100	27	28	6	21	25	25	25	4	16	25	19	0	0	0	0	0	0	0	0	80	560	100	0	0	Error	2	3	2232	0.75	0	0	0
1	8	5	2M8	571 Sp21	4980	17460	90	33	39	49	125	25	25	25	4	16	75	33	0	0	0	0	0	0	0	0	52	420	100	0	0	Error	8	14	2025	3.5	0	0	0
1	9	5	2A16	594 Sp25	5270	17450	80	37	59	147	249	25	25	25	3	12	88	69	0	0	0	0	0	0	0	0	52	340	100	0	0	Error	12	34	3075	11.333	0	0	0
1	10	5	2.00E+16	0	5570	17440	100	26	31	14	45	25	25	25	5	20	21	19	0	0	0	0	0	0	0	0	80	560	100	0	0	Error	1	6	2477	1.2	0	0	0
1	11	5	2A16	594 Sp25	5870	17430	90	36	44	26	59	25	25	26	20	76	21	13	0	0	0	0	0	0	0	0	52	420	100	0	0	Error	11	19	2304	0.9	0	0	0
1	12	5	2.00E+16	0	6170	17430	100	26	28	7	25	25	25	25	4	16	20	14	0	0	0	0	0	0	0	0	80	560	100	0	0	Error	1	3	2213	0.75	0	0	0
1	1	6	2I16	624 Sp14	2860	17770	60	36	34	5	14	25	25	26	4	15	75	59	0	0	0	0	0	0	0	0	32	176	100	0	0	Error	11	9	1094	2	0	0	0
1	2	6	2M16	639 Sp21	3170	17750	50	29	30	6	20	26	26	27	7	25	25	8	0	0	0	0	0	0	0	0	12	104	100	0	0	Error	3	4	358	0.429	0	0	0
1	3	6	2I16	624 Sp14	3470	17760	70	35	42	32	76	25	25	26	6	23	75	34	0	0	0	0	0	0	0	0	32	236	100	0	0	Error	10	17	1347	2.667	0	0	0
1	4	6	2M16	639 Sp21	3760	17740	80	30	32	12	37	25	25	26	5	19	46	19	0	0	0	0	0	0	0	0	52	340	100	0	0	Error	5	7	1668	1.2	0	0	0
1	5	6	empty	empty	4060	17710	100	24	24	4	16	25	25	25	4	16	10	0	0	0	0	0	0	0	0	0	80	560	100	0	0	Error	-1	-1	1941	-0.25	-75	0	0
1	6	6	empty	empty	4360	17710	100	25	25	4	16	24	24	25	4	16	13	3	0	0	0	0	0	0	0	0	80	560	100	0	0	Error	1	1	1971	0	-75	0	0
1	7	6	empty	empty	4660	17710	100	24	25	3	12	24	24	25	4	16	16	3	0	0	0	0	0	0	0	0	80	560	100	0	0	Error	0	1	1975	0	-75	0	0
1	8	6	empty	empty	4960	17710	100	24	26	16	61	25	25	25	4	16	6	3	0	0	0	0	0	0	0	0	80	560	100	0	0	Error	-1	1	2088	0.25	-75	0	0
1	9	6	empty	empty	5260	17710	100	24	25	6	24	25	25	26	10	38	1	1	0	0	0	0	0	0	0	0	80	560	100	0	0	Error	-1	0	1962	-0.1	-75	0	0
1	10	6	empty	empty	5560	17710	100	25	26	8	30	25	25	25	3	12	18	3	0	0	0	0	0	0	0	0	80	560	100	0	0	Error	0	1	2072	0.333	-75	0	0
1	11	6	empty	empty	5860	17710	100	25	24	4	16	25	25	25	5	20	6	0	0	0	0	0	0	0	0	0	80	560	100	0	0	Error	0	-1	1952	-0.2	-75	0	0
1	12	6	empty	empty	6160	17710	100	25	25	4	16	25	25	25	4	16	10	5	0	0	0	0	0	0	0	0	80	560	100	0	0	Error	0	0	2024	0	-75	0	0
1	1	7	2A8	502 Sp10	2870	18070	50	36	37	5	13	26	26	27	5	18	92	42	0	0	0	0	0	0	0	0	12	104	100	0	0	Error	10	11	439	2	0	0	0
1	2	7	2.00E+08	525 Sp21	3150	18070	50	32	33	7	21	27	27	27	5	18	50	25	0	0	0	0	0	0	0	0	12	104	100	0	0	Error	5	6	397	1.2	0	0	0
1	3	7	2A8	502 Sp10	3470	18060	50	41	42	6	14	26	26	27	8	29	92	42	0	0	0	0	0	0	0	0	12	104	100	0	0	Error	15	16	502	1.875	0	0	0
1	4	7	2.00E+08	525 Sp21	3760	18050	60	34	33	5	15	26	26	28	13	46	9	0	0	0	0	0	0	0	0	0	32	176	100	0	0	Error	8	7	1061	0.385	0	0	0
1	5	7	2I8	548 Sp10	4070	18060	50	48	48	6	12	27	27	27	4	14	100	100	0	0	0	0	0	0	0	0	12	104	100	0	0	Error	21	21	570	5.25	0	0	0
1	6	7	2M8	571 Sp21	4340	18050	50	29	28	6	21	27	27	27	4	14	42	0	0	0	0	0	0	0	0	0	12	104	100	0	0	Error	2	1	334	0.25	0	0	0
1	7	7	2I8	548 Sp10	4660	18060	40	52	51	8	15	26	26	26	4	15	100	100	0	0	0	0	0	0	0	0	12	68	100	0	0	Error	26	25	617	6.25	0	0	0
1	8	7	2M8	571 Sp21	4970	18060	90	33	34	8	23	25	25	26	9	34	40	8	0	0	0	0	0	0	0	0	52	420	100	0	0	Error	8	9	1786	0.889	0	0	0
1	9	7	2A16	594 Sp25	5270	18060	80	37	49	49	100	26	26	26	4	15	81	63	0	0	0	0	0	0	0	0	52	340	100	0	0	Error	11	23	2550	5.75	0	0	0
1	10	7	2.00E+16	0	5570	18050	100	26	30	13	43	25	25	26	6	23	21	11	0	0	0	0	0	0	0	0	80	560	100	0	0	Error	1	5	2428	0.667	0	0	0
1	11	7	2A16	594 Sp25	5870	18050	100	40	134	672	501	26	26	26	4	15	86	69	0	0	0	0	0	0	0	0	80	560	100	0	0	Error	14	108	10736	27	0	0	0
1	12	7	2.00E+16	0	6170	18080	40	54	59	18	30	26	26	26	4	15	100	92	0	0	0	0	0	0	0	0	12	68	100	0	0	Error	28	33	705	8.25	0	0	0
1	1	8	1I16	238 Sp0	2860	18340	100	36	37	9	24	25	25	26	5	19	83	50	0	0	0	0	0	0	0	0	80	560	100	0	0	Error	11	12	2954	2.2	0	0	0
1	2	8	1M16	261 Sp0	3180	18320	50	35	40	17	42	26	26	27	5	18	67	33	0	0	0	0	0	0	0	0	12	104	100	0	0	Error	9	14	479	2.6	0	0	0
1	3	8	1I16	238 Sp0	3470	18330	100	34	36	8	22	26	26	27	8	29	44	16	0	0	0	0	0	0	0	0	80	560	100	0	0	Error	8	10	2868	1.125	0	0	0
1	4	8	1M16	261 Sp0	3790	18350	60	33	36	13	36	26	26	26	5	19	59	31	0	0	0	0	0	0	0	0	32	176	100	0	0	Error	7	10	1142	2	0	0	0
1	5	8	1A24	298 Sp0	4070	18350	50	46	316	728	230	25	25	26	4	15	100	83	0	0	0	0	0	0	0	0	12	104	100	0	0	Error	21	291	3788	72.5	0	0	0
1	6	8	1.00E+24	329 Sp10	4370	18350	60	32	33	7	21	25	25	26	10	38	28	3	0	0	0	0	0	0	0	0	32	176	100	0	0	Error	7	8	1048	0.7	0	0	0
1	7	8	1A24	298 Sp0	4660	18320	80	29	47	94	200	25	25	25	4	16	46	17	0	0	0	0	0	0	0	0	52	340	100	0	0	Error	4	22	2457	5.5	0	0	0
1	8	8	1.00E+24	329 Sp10	4980	18350	40	33	31	6	19	26	26	26	4	15	58	42	0	0	0	0	0	0	0	0	12	68	100	0	0	Error	7	5	377	1.25	0	0	0
1	9	8	1I24	358 Sp0	5290	18340	60	32	46	77	167	25	25	30	59	196	3	3	0	0	0	0	0	0	0	0	32	176	100	0	0	Error	7	21	1476	0.271	0	0	0
1	10	8	1M24	383 Sp14	5600	18330	70	29	30	7	23	25	25	26	4	15	47	31	0	0	0	0	0	0	0	0	32	236	100	0	0	Error	4	5	962	1	0	0	0
1	11	8	1I24	358 Sp0	5890	18340	100	28	29	6	20	25	25	26	4	15	40	16	0	0	0	0	0	0	0	0	80	560	100	0	0	Error	3	4	2338	0.75	0	0	0
1	12	8	1M24	383 Sp14	6180	18350	80	34	42	48	114	26	26	27	10	37	27	6	0	0	0	0	0	0	0	0	52	340	100	0	0	Error	8	16	2188	1.5	0	0	0
1	1	9	1A8	92 Sp0	2880	18650	50	49	49	5	10	26	26	27	4	14	100	100	0	0	0	0	0	0	0	0	12	104	100	0	0	Error	23	23	582	5.5	0	0	0
1	2	9	1.00E+08	108 Sp8	3180	18650	50	41	38	6	15	27	27	27	4	14	83	67	0	0	0	0	0	0	0	0	12	104	100	0	0	Error	14	11	458	2.75	0	0	0
1	3	9	1A8	92 Sp0	3470	18660	70	38	40	10	25	26	26	26	4	15	88	81	0	0	0	0	0	0	0	0	32	236	100	0	0	Error	12	14	1271	3.5	0	0	0
1	4	9	1.00E+08	108 Sp8	3780	18630	50	35	35	7	20	26	26	26	4	15	67	58	0	0	0	0	0	0	0	0	12	104	100	0	0	Error	9	9	421	2.25	0	0	0
1	5	9	1I8	129 Sp0	4080	18660	90	33	40	49	122	26	26	26	4	15	63	37	0	0	0	0	0	0	0	0	52	420	100	0	0	Error	7	14	2094	3.5	0	0	0
1	6	9	1M8	152 Sp14	4380	18670	70	39	42	14	33	26	26	28	34	121	3	3	0	0	0	0	0	0	0	0	32	236	100	0	0	Error	13	16	1334	0.412	0	0	0
1	7	9	1I8	129 Sp0	4670	18660	60	34	34	7	20	26	26	26	4	15	63	44	0	0	0	0	0	0	0	0	32	176	100	0	0	Error	8	8	1076	2	0	0	0
1	8	9	1M8	152 Sp14	4980	18660	80	35	37	9	24	26	26	26	4	15	69	52	0	0	0	0	0	0	0	0	52	340	100	0	0	Error	9	11	1898	2.75	0	0	0
1	9	9	1A16	177 Sp8	5270	18650	80	36	73	147	201	25	25	26	4	15	79	63	0	0	0	0	0	0	0	0	52	340	100	0	0	Error	11	48	3771	11.75	0	0	0
1	10	9	1.00E+16	208 Sp0	5570	18650	40	36	40	12	30	26	26	26	4	15	83	58	0	0	0	0	0	0	0	0	12	68	100	0	0	Error	10	14	478	3.5	0	0	0
1	11	9	1A16	177 Sp8	5890	18650	60	34	41	31	75	26	26	27	4	14	66	41	0	0	0	0	0	0	0	0	32	176	100	0	0	Error	8	15	1326	3.5	0	0	0
1	12	9	1.00E+16	208 Sp0	6180	18650	50	40	39	6	15	26	26	26	4	15	92	83	0	0	0	0	0	0	0	0	12	104	100	0	0	Error	14	13	464	3.25	0	0	0
1	1	10	1I16	238 Sp0	2870	18950	100	37	41	27	65	27	27	28	4	14	74	58	0	0	0	0	0	0	0	0	80	560	100	0	0	Error	10	14	3316	3.25	0	0	0
1	2	10	1M16	261 Sp0	3170	18950	70	41	46	28	60	28	28	28	7	25	66	44	0	0	0	0	0	0	0	0	32	236	100	0	0	Error	13	18	1475	2.571	0	0	0
1	3	10	1I16	238 Sp0	3480	18960	110	38	45	33	73	26	26	27	6	22	81	44	0	0	0	0	0	0	0	0	80	656	100	0	0	Error	12	19	3619	3	0	0	0
1	4	10	1M16	261 Sp0	3770	18950	100	33	39	32	82	27	27	27	5	18	55	20	0	0	0	0	0	0	0	0	80	560	100	0	0	Error	6	12	3134	2.4	0	0	0
1	5	10	1A24	298 Sp0	4060	18930	110	35	36	10	27	26	26	27	4	14	78	50	0	0	0	0	0	0	0	0	80	656	100	0	0	Error	9	10	2875	2.25	0	0	0
1	6	10	1.00E+24	329 Sp10	4370	18950	40	43	42	6	14	27	27	27	3	11	100	83	0	0	0	0	0	0	0	0	12	68	100	0	0	Error	16	15	502	5	0	0	0
1	7	10	1A24	298 Sp0	4670	18950	60	33	34	5	14	27	27	28	4	14	66	31	0	0	0	0	0	0	0	0	32	176	100	0	0	Error	6	7	1078	1.5	0	0	0
1	8	10	1.00E+24	329 Sp10	4960	18950	50	35	35	4	11	26	26	27	4	14	92	58	0	0	0	0	0	0	0	0	12	104	100	0	0	Error	9	9	417	2	0	0	0
1	9	10	1I24	358 Sp0	5260	18950	80	36	43	24	55	26	26	27	4	14	81	60	0	0	0	0	0	0	0	0	52	340	100	0	0	Error	10	17	2238	4	0	0	0
1	10	10	1M24	383 Sp14	5570	18940	70	37	47	40	85	27	27	27	4	14	78	59	0	0	0	0	0	0	0	0	32	236	100	0	0	Error	10	20	1511	5	0	0	0
1	11	10	1I24	358 Sp0	5870	18920	100	29	31	13	41	26	26	27	4	14	39	8	0	0	0	0	0	0	0	0	80	560	100	0	0	Error	3	5	2463	1	0	0	0
1	12	10	1M24	383 Sp14	6170	18910	50	32	45	35	77	29	29	29	5	17	42	33	0	0	0	0	0	0	0	0	12	104	100	0	0	Error	3	16	541	3.2	0	0	0
1	1	11	1A8	92 Sp0	2850	19250	60	46	51	21	41	27	27	28	5	17	100	91	0	0	0	0	0	0	0	0	32	176	100	0	0	Error	19	24	1638	4.6	0	0	0
1	2	11	1.00E+08	108 Sp8	3170	19250	100	34	35	7	20	27	27	27	8	29	40	9	0	0	0	0	0	0	0	0	80	560	100	0	0	Error	7	8	2793	1	0	0	0
1	3	11	1A8	92 Sp0	3480	19260	60	39	38	6	15	27	27	27	7	25	66	31	0	0	0	0	0	0	0	0	32	176	100	0	0	Error	12	11	1205	1.571	0	0	0
1	4	11	1.00E+08	108 Sp8	3790	19260	50	41	39	9	23	27	27	34	62	182	0	0	0	0	0	0	0	0	0	0	12	104	100	0	0	Error	14	12	463	0.081	0	0	0
1	5	11	1I8	129 Sp0	4070	19260	50	39	38	12	31	27	27	27	4	14	67	58	0	0	0	0	0	0	0	0	12	104	100	0	0	Error	12	11	461	2.75	0	0	0
1	6	11	1M8	152 Sp14	4360	19250	50	47	45	7	15	27	27	27	4	14	92	83	0	0	0	0	0	0	0	0	12	104	100	0	0	Error	20	18	537	4.5	0	0	0
1	7	11	1I8	129 Sp0	4680	19250	60	34	37	9	24	26	26	27	4	14	75	47	0	0	0	0	0	0	0	0	32	176	100	0	0	Error	8	11	1186	2.5	0	0	0
1	8	11	1M8	152 Sp14	4980	19260	50	43	50	19	38	27	27	27	5	18	100	92	0	0	0	0	0	0	0	0	12	104	100	0	0	Error	16	23	601	4.6	0	0	0
1	9	11	1A16	177 Sp8	5270	19270	60	36	102	265	259	26	26	26	4	15	84	72	0	0	0	0	0	0	0	0	32	176	100	0	0	Error	10	76	3277	19	0	0	0
1	10	11	1.00E+16	208 Sp0	5570	19250	50	43	42	7	16	26	26	27	4	14	92	75	0	0	0	0	0	0	0	0	12	104	100	0	0	Error	17	16	505	3.75	0	0	0
1	11	11	1A16	177 Sp8	5880	19240	80	33	35	10	28	27	27	27	4	14	63	42	0	0	0	0	0	0	0	0	52	340	100	0	0	Error	6	8	1805	2	0	0	0
1	12	11	1.00E+16	208 Sp0	6160	19260	40	37	37	5	13	26	26	26	5	19	92	50	0	0	0	0	0	0	0	0	12	68	100	0	0	Error	11	11	448	2.2	0	0	0
1	1	12	1I16	238 Sp0	2870	19550	90	36	40	17	42	28	28	29	9	31	40	12	0	0	0	0	0	0	0	0	52	420	100	0	0	Error	8	12	2068	1.222	0	0	0
1	2	12	1M16	261 Sp0	3170	19550	70	37	37	7	18	27	27	27	5	18	75	47	0	0	0	0	0	0	0	0	32	236	100	0	0	Error	10	10	1182	2	0	0	0
1	3	12	1I16	238 Sp0	3490	19550	40	36	43	16	37	27	27	27	4	14	100	50	0	0	0	0	0	0	0	0	12	68	100	0	0	Error	9	16	515	4	0	0	0
1	4	12	1M16	261 Sp0	3770	19560	60	37	40	10	25	26	26	27	4	14	94	63	0	0	0	0	0	0	0	0	32	176	100	0	0	Error	11	14	1271	3.25	0	0	0
1	5	12	1A24	298 Sp0	4070	19550	100	33	38	22	57	27	27	30	38	126	4	1	0	0	0	0	0	0	0	0	80	560	100	0	0	Error	6	11	3032	0.211	0	0	0
1	6	12	1.00E+24	329 Sp10	4370	19560	50	38	39	5	12	26	26	27	4	14	100	75	0	0	0	0	0	0	0	0	12	104	100	0	0	Error	12	13	468	3	0	0	0
1	7	12	1A24	298 Sp0	4680	19550	90	37	52	49	94	26	26	27	6	22	79	44	0	0	0	0	0	0	0	0	52	420	100	0	0	Error	11	26	2692	4.167	0	0	0
1	8	12	1.00E+24	329 Sp10	4980	19560	50	40	40	11	27	26	26	27	5	18	83	58	0	0	0	0	0	0	0	0	12	104	100	0	0	Error	14	14	474	2.6	0	0	0
1	9	12	1I24	358 Sp0	5270	19550	70	42	208	616	296	26	26	27	4	14	91	75	0	0	0	0	0	0	0	0	32	236	100	0	0	Error	16	182	6659	45.25	0	0	0
1	10	12	1M24	383 Sp14	5570	19550	50	38	43	19	44	26	26	27	4	14	92	75	0	0	0	0	0	0	0	0	12	104	100	0	0	Error	12	17	517	4	0	0	0
1	11	12	1I24	358 Sp0	5870	19550	80	38	82	181	220	27	27	27	5	18	83	50	0	0	0	0	0	0	0	0	52	340	100	0	0	Error	11	55	4273	11	0	0	0
1	12	12	1M24	383 Sp14	6180	19560	60	36	43	28	65	27	27	29	13	44	28	9	0	0	0	0	0	0	0	0	32	176	100	0	0	Error	9	16	1391	1.077	0	0	0
1	1	13	1A8	92 Sp0	2880	19860	40	47	97	167	172	28	28	27	4	14	100	92	0	0	0	0	0	0	0	0	12	68	100	0	0	Error	19	69	1163	17.5	0	0	0
1	2	13	1.00E+08	108 Sp8	3170	19840	100	30	32	8	25	28	28	29	6	20	29	16	0	0	0	0	0	0	0	0	80	560	100	0	0	Error	2	4	2562	0.5	0	0	0
1	3	13	1A8	92 Sp0	3470	19830	60	39	47	28	59	26	26	26	4	15	88	66	0	0	0	0	0	0	0	0	32	176	100	0	0	Error	13	21	1505	5.25	0	0	0
1	4	13	1.00E+08	108 Sp8	3760	19850	50	39	39	5	12	27	27	28	6	21	75	42	0	0	0	0	0	0	0	0	12	104	100	0	0	Error	12	12	462	1.833	0	0	0
1	5	13	1I8	129 Sp0	4080	19860	80	37	37	8	21	25	25	26	5	19	79	54	0	0	0	0	0	0	0	0	52	340	100	0	0	Error	12	12	1901	2.2	0	0	0
1	6	13	1M8	152 Sp14	4370	19880	60	35	48	50	104	26	26	26	4	15	84	56	0	0	0	0	0	0	0	0	32	176	100	0	0	Error	9	22	1538	5.5	0	0	0
1	7	13	1I8	129 Sp0	4680	19840	60	36	60	115	191	26	26	27	4	14	84	63	0	0	0	0	0	0	0	0	32	176	100	0	0	Error	10	34	1930	8.25	0	0	0
1	8	13	1M8	152 Sp14	4980	19880	50	49	50	14	28	27	27	27	4	14	100	92	0	0	0	0	0	0	0	0	12	104	100	0	0	Error	22	23	600	5.75	0	0	0
1	9	13	1A16	177 Sp8	5270	19870	70	36	68	143	210	26	26	26	4	15	84	63	0	0	0	0	0	0	0	0	32	236	100	0	0	Error	10	42	2187	10.5	0	0	0
1	10	13	1.00E+16	208 Sp0	5570	19860	40	35	37	5	13	25	25	26	4	15	100	67	0	0	0	0	0	0	0	0	12	68	100	0	0	Error	10	12	439	2.75	0	0	0
1	11	13	1A16	177 Sp8	5870	19870	60	37	155	579	373	26	26	26	4	15	78	53	0	0	0	0	0	0	0	0	32	176	100	0	0	Error	11	129	4946	32.25	0	0	0
1	12	13	1.00E+16	208 Sp0	6170	19870	50	38	40	12	30	25	25	26	4	15	83	67	0	0	0	0	0	0	0	0	12	104	100	0	0	Error	13	15	479	3.5	0	0	0
1	1	14	2A24	Grid Marker	2880	20150	190	117	1294	4255	328	29	29	30	7	23	100	100	0	0	0	0	0	0	0	0	256	1859	100	0	0	Error	88	1265	331332	180.571	0	0	0
1	2	14	2A24	Grid Marker	3160	20140	200	128	1438	4682	325	29	29	31	11	35	100	98	0	0	0	0	0	0	0	0	316	2006	100	0	0	Error	99	1409	454505	127.909	0	0	0
1	3	14	empty	empty	3460	20110	100	27	27	4	14	26	26	27	6	22	8	0	0	0	0	0	0	0	0	0	80	560	100	0	0	Error	1	1	2131	0	-75	0	0
1	4	14	empty	empty	3760	20110	100	26	26	4	15	26	26	26	4	15	14	1	0	0	0	0	0	0	0	0	80	560	100	0	0	Error	0	0	2089	0	-75	0	0
1	5	14	empty	empty	4060	20110	100	26	26	4	15	26	26	26	4	15	14	1	0	0	0	0	0	0	0	0	80	560	100	0	0	Error	0	0	2091	0	-75	0	0
1	6	14	empty	empty	4360	20110	100	27	28	5	17	26	26	27	13	48	3	0	0	0	0	0	0	0	0	0	80	560	100	0	0	Error	1	2	2206	0.077	-75	0	0
1	7	14	empty	empty	4660	20110	100	25	26	5	19	26	26	26	5	19	5	1	0	0	0	0	0	0	0	0	80	560	100	0	0	Error	-1	0	2045	0	-75	0	0
1	8	14	empty	empty	4960	20110	100	27	27	5	18	26	26	26	4	15	15	4	0	0	0	0	0	0	0	0	80	560	100	0	0	Error	1	1	2166	0.25	-75	0	0
1	9	14	empty	empty	5260	20110	100	26	26	3	11	25	25	26	4	15	16	3	0	0	0	0	0	0	0	0	80	560	100	0	0	Error	1	1	2110	0	-75	0	0
1	10	14	empty	empty	5560	20110	100	27	27	4	14	26	26	26	4	15	20	6	0	0	0	0	0	0	0	0	80	560	100	0	0	Error	1	1	2182	0.25	-75	0	0
1	11	14	empty	empty	5860	20110	100	27	30	27	90	26	26	27	4	14	20	6	0	0	0	0	0	0	0	0	80	560	100	0	0	Error	1	4	2439	0.75	-75	0	0
1	12	14	empty	empty	6160	20110	100	26	27	3	11	26	26	27	4	14	10	0	0	0	0	0	0	0	0	0	80	560	100	0	0	Error	0	1	2120	0	-75	0	0
2	1	1	empty	empty	7400	16200	100	27	27	4	14	26	26	27	16	59	0	0	0	0	0	0	0	0	0	0	80	560	100	0	0	Error	1	1	2183	0	-75	0	0
2	2	1	empty	empty	7700	16200	100	27	27	4	14	26	26	26	4	15	8	3	0	0	0	0	0	0	0	0	80	560	100	0	0	Error	1	1	2126	0.25	-75	0	0
2	3	1	empty	empty	8000	16200	100	26	26	4	15	26	26	26	8	30	3	0	0	0	0	0	0	0	0	0	80	560	100	0	0	Error	0	0	2095	0	-75	0	0
2	4	1	empty	empty	8300	16200	100	26	26	4	15	26	26	26	4	15	16	4	0	0	0	0	0	0	0	0	80	560	100	0	0	Error	0	0	2106	0	-75	0	0
2	5	1	empty	empty	8600	16200	100	26	27	4	14	26	26	27	4	14	18	4	0	0	0	0	0	0	0	0	80	560	100	0	0	Error	0	1	2145	0	-75	0	0
2	6	1	empty	empty	8900	16200	100	26	26	4	15	26	26	26	4	15	14	0	0	0	0	0	0	0	0	0	80	560	100	0	0	Error	0	0	2094	0	-75	0	0
2	7	1	empty	empty	9200	16200	100	27	27	4	14	26	26	26	4	15	19	1	0	0	0	0	0	0	0	0	80	560	100	0	0	Error	1	1	2174	0.25	-75	0	0
2	8	1	empty	empty	9500	16200	100	26	26	4	15	26	26	27	5	18	11	0	0	0	0	0	0	0	0	0	80	560	100	0	0	Error	0	0	2094	-0.2	-75	0	0
2	9	1	empty	empty	9800	16200	100	26	26	4	15	26	26	26	4	15	13	1	0	0	0	0	0	0	0	0	80	560	100	0	0	Error	0	0	2067	0	-75	0	0
2	10	1	2B24	Grid Marker	10140	16250	200	78	791	2516	318	26	26	27	4	14	100	99	0	0	0	0	0	0	0	0	316	2072	100	0	0	Error	52	765	250099	191	0	0	0
2	11	1	2B24	Grid Marker	10440	16230	160	156	1460	3720	254	26	26	27	4	14	99	99	0	0	0	0	0	0	0	0	208	1377	100	0	0	Error	130	1434	303633	358.25	0	0	0
2	12	1	2B24	Grid Marker	10740	16240	150	193	1760	3948	224	26	26	27	5	18	100	100	0	0	0	0	0	0	0	0	156	1237	100	0	0	Error	167	1734	274482	346.6	0	0	0
2	1	2	2J16	625 Sp14	7420	16530	100	27	28	6	21	26	26	26	4	15	24	13	0	0	0	0	0	0	0	0	80	560	100	0	0	Error	1	2	2223	0.5	0	0	0
2	2	2	2N16	640 Sp21	7720	16530	100	28	28	7	25	26	26	26	4	15	23	11	0	0	0	0	0	0	0	0	80	560	100	0	0	Error	2	2	2269	0.5	0	0	0
2	3	2	2J16	625 Sp14	8030	16540	40	67	71	18	25	26	26	26	4	15	100	100	0	0	0	0	0	0	0	0	12	68	100	0	0	Error	41	45	848	11.25	0	0	0
2	4	2	2N16	640 Sp21	8330	16540	100	28	29	6	20	26	26	26	4	15	31	15	0	0	0	0	0	0	0	0	80	560	100	0	0	Error	2	3	2341	0.75	0	0	0
2	5	2	empty	empty	8600	16500	100	25	25	4	16	26	26	26	4	15	8	3	0	0	0	0	0	0	0	0	80	560	100	0	0	Error	-1	-1	2015	-0.25	-75	0	0
2	6	2	empty	empty	8900	16500	100	24	24	4	16	26	26	26	4	15	8	0	0	0	0	0	0	0	0	0	80	560	100	0	0	Error	-2	-2	1939	-0.5	-75	0	0
2	7	2	empty	empty	9200	16500	100	26	26	4	15	25	25	26	4	15	10	3	0	0	0	0	0	0	0	0	80	560	100	0	0	Error	1	1	2048	0	-75	0	0
2	8	2	empty	empty	9500	16500	100	26	25	3	12	26	26	26	4	15	5	1	0	0	0	0	0	0	0	0	80	560	100	0	0	Error	0	-1	2032	-0.25	-75	0	0
2	9	2	empty	empty	9800	16500	100	24	25	4	16	25	25	25	4	16	11	3	0	0	0	0	0	0	0	0	80	560	100	0	0	Error	-1	0	2012	0	-75	0	0
2	10	2	empty	empty	10100	16500	100	24	25	4	16	25	25	26	4	15	10	3	0	0	0	0	0	0	0	0	80	547	100	0	0	Error	-1	0	1991	-0.25	-75	0	0
2	11	2	empty	empty	10400	16500	100	25	25	4	16	25	25	26	4	15	15	4	0	0	0	0	0	0	0	0	80	560	100	0	0	Error	0	0	2029	-0.25	-75	0	0
2	12	2	empty	empty	10700	16500	100	24	24	4	16	25	25	26	4	15	8	1	0	0	0	0	0	0	0	0	80	560	100	0	0	Error	-1	-1	1945	-0.5	-75	0	0
2	1	3	2B8	503 Sp14	7440	16830	50	35	37	7	18	25	25	25	4	16	92	67	0	0	0	0	0	0	0	0	12	104	100	0	0	Error	10	12	442	3	0	0	0
2	2	3	2F8	526 Sp14	7750	16840	80	33	131	694	529	24	24	25	4	16	67	54	0	0	0	0	0	0	0	0	52	340	100	0	0	Error	9	107	6815	26.5	0	0	0
2	3	3	2B8	503 Sp14	8020	16840	40	40	39	7	17	25	25	25	4	16	92	83	0	0	0	0	0	0	0	0	12	68	100	0	0	Error	15	14	471	3.5	0	0	0
2	4	3	2F8	526 Sp14	8340	16850	60	36	48	69	143	24	24	24	4	16	84	59	0	0	0	0	0	0	0	0	32	176	100	0	0	Error	12	24	1546	6	0	0	0
2	5	3	2J8	549 Sp0	8630	16850	50	40	42	10	23	25	25	25	4	16	92	83	0	0	0	0	0	0	0	0	12	104	100	0	0	Error	15	17	504	4.25	0	0	0
2	6	3	2N8	572 Sp25	8920	16860	70	30	30	6	20	25	25	25	4	16	56	28	0	0	0	0	0	0	0	0	32	236	100	0	0	Error	5	5	967	1.25	0	0	0
2	7	3	2J8	549 Sp0	9230	16860	50	38	43	16	37	24	24	24	4	16	100	100	0	0	0	0	0	0	0	0	12	104	100	0	0	Error	14	19	518	4.75	0	0	0
2	8	3	2N8	572 Sp25	9530	16850	100	27	28	6	21	25	25	25	4	16	30	10	0	0	0	0	0	0	0	0	80	560	100	0	0	Error	2	3	2234	0.75	0	0	0
2	9	3	2B16	595 Sp14	9840	16850	50	33	34	5	14	23	23	24	3	12	100	92	0	0	0	0	0	0	0	0	12	104	100	0	0	Error	10	11	412	3.333	0	0	0
2	10	3	2F16	0	10130	16850	100	25	27	8	29	25	25	25	4	16	15	13	0	0	0	0	0	0	0	0	80	560	100	0	0	Error	0	2	2120	0.5	0	0	0
2	11	3	2B16	595 Sp14	10430	16850	50	36	37	5	13	24	24	24	4	16	100	83	0	0	0	0	0	0	0	0	12	104	100	0	0	Error	12	13	446	3.25	0	0	0
2	12	3	2F16	0	10730	16850	100	25	27	8	29	24	24	25	3	12	25	16	0	0	0	0	0	0	0	0	80	560	100	0	0	Error	1	3	2133	0.667	0	0	0
2	1	4	2J16	625 Sp14	7430	17120	100	25	25	4	16	25	25	25	4	16	13	1	0	0	0	0	0	0	0	0	80	560	100	0	0	Error	0	0	2012	0	0	0	0
2	2	4	2N16	640 Sp21	7740	17130	50	38	40	8	20	25	25	25	4	16	92	83	0	0	0	0	0	0	0	0	12	104	100	0	0	Error	13	15	474	3.75	0	0	0
2	3	4	2J16	625 Sp14	8040	17140	100	27	31	12	38	25	25	25	4	16	29	19	0	0	0	0	0	0	0	0	80	560	100	0	0	Error	2	6	2445	1.5	0	0	0
2	4	4	2N16	640 Sp21	8350	17150	40	38	38	9	23	26	26	25	4	16	92	58	0	0	0	0	0	0	0	0	12	68	100	0	0	Error	12	12	451	3.25	0	0	0
2	5	4	empty	empty	8600	17100	100	25	26	4	15	25	25	25	4	16	16	1	0	0	0	0	0	0	0	0	80	560	100	0	0	Error	0	1	2045	0.25	-75	0	0
2	6	4	empty	empty	8900	17100	100	24	24	4	16	24	24	25	4	16	15	4	0	0	0	0	0	0	0	0	80	560	100	0	0	Error	0	0	1929	-0.25	-75	0	0
2	7	4	empty	empty	9200	17100	100	24	25	4	16	24	24	24	4	16	18	3	0	0	0	0	0	0	0	0	80	560	100	0	0	Error	0	1	1972	0.25	-75	0	0
2	8	4	empty	empty	9500	17100	100	25	25	4	16	24	24	25	9	36	1	0	0	0	0	0	0	0	0	0	80	560	100	0	0	Error	1	1	1994	0	-75	0	0
2	9	4	empty	empty	9800	17100	100	25	25	3	12	24	24	24	4	16	15	0	0	0	0	0	0	0	0	0	80	560	100	0	0	Error	1	1	1988	0.25	-75	0	0
2	10	4	empty	empty	10100	17100	100	25	25	3	12	24	24	24	4	16	14	5	0	0	0	0	0	0	0	0	80	560	100	0	0	Error	1	1	2023	0.25	-75	0	0
2	11	4	empty	empty	10400	17100	100	24	25	4	16	24	24	24	4	16	16	3	0	0	0	0	0	0	0	0	80	560	100	0	0	Error	0	1	1973	0.25	-75	0	0
2	12	4	empty	empty	10700	17100	100	25	25	3	12	24	24	24	3	12	24	9	0	0	0	0	0	0	0	0	80	560	100	0	0	Error	1	1	2017	0.333	-75	0	0
2	1	5	2B8	503 Sp14	7420	17460	70	38	38	10	26	25	25	25	4	16	88	59	0	0	0	0	0	0	0	0	32	236	100	0	0	Error	13	13	1210	3.25	0	0	0
2	2	5	2F8	526 Sp14	7740	17410	60	33	46	45	97	25	25	25	4	16	75	41	0	0	0	0	0	0	0	0	32	176	100	0	0	Error	8	21	1457	5.25	0	0	0
2	3	5	2B8	503 Sp14	8020	17450	40	34	39	15	38	25	25	25	4	16	92	50	0	0	0	0	0	0	0	0	12	68	100	0	0	Error	9	14	463	3.5	0	0	0
2	4	5	2F8	526 Sp14	8330	17440	60	31	36	16	44	25	25	25	4	16	75	38	0	0	0	0	0	0	0	0	32	176	100	0	0	Error	6	11	1164	2.75	0	0	0
2	5	5	2J8	549 Sp0	8630	17430	50	41	51	38	74	26	26	25	4	16	83	75	0	0	0	0	0	0	0	0	12	104	100	0	0	Error	15	25	617	6.5	0	0	0
2	6	5	2N8	572 Sp25	8950	17420	50	33	32	5	15	24	24	25	4	16	67	50	0	0	0	0	0	0	0	0	12	104	100	0	0	Error	9	8	378	1.75	0	0	0
2	7	5	2J8	549 Sp0	9240	17450	40	38	39	8	20	25	25	25	4	16	100	58	0	0	0	0	0	0	0	0	12	68	100	0	0	Error	13	14	468	3.5	0	0	0
2	8	5	2N8	572 Sp25	9560	17450	40	32	30	4	13	26	26	27	5	18	50	8	0	0	0	0	0	0	0	0	12	68	100	0	0	Error	6	4	363	0.6	0	0	0
2	9	5	2B16	595 Sp14	9820	17420	50	36	36	5	13	24	24	24	3	12	92	83	0	0	0	0	0	0	0	0	12	104	100	0	0	Error	12	12	427	4	0	0	0
2	10	5	2F16	0	10130	17420	40	31	34	10	29	25	25	25	3	12	67	42	0	0	0	0	0	0	0	0	12	68	100	0	0	Error	6	9	404	3	0	0	0
2	11	5	2B16	595 Sp14	10430	17450	60	33	34	7	20	25	25	25	3	12	84	56	0	0	0	0	0	0	0	0	32	176	100	0	0	Error	8	9	1093	3	0	0	0
2	12	5	2F16	0	10730	17450	40	73	72	13	18	25	25	25	3	12	100	100	0	0	0	0	0	0	0	0	12	68	100	0	0	Error	48	47	864	15.667	0	0	0
2	1	6	2J16	625 Sp14	7430	17750	100	26	29	10	34	25	25	25	4	16	31	14	0	0	0	0	0	0	0	0	80	560	100	0	0	Error	1	4	2306	1	0	0	0
2	2	6	2N16	640 Sp21	7740	17760	40	41	42	10	23	24	24	25	4	16	92	92	0	0	0	0	0	0	0	0	12	68	100	0	0	Error	17	18	500	4.25	0	0	0
2	3	6	2J16	625 Sp14	8030	17750	100	26	30	13	43	25	25	25	4	16	29	16	0	0	0	0	0	0	0	0	80	560	100	0	0	Error	1	5	2408	1.25	0	0	0
2	4	6	2N16	640 Sp21	8330	17750	40	34	34	6	17	25	25	25	3	12	75	67	0	0	0	0	0	0	0	0	12	68	100	0	0	Error	9	9	402	3	0	0	0
2	5	6	empty	empty	8600	17700	100	25	25	4	16	25	25	25	4	16	10	1	0	0	0	0	0	0	0	0	80	560	100	0	0	Error	0	0	2021	0	-75	0	0
2	6	6	empty	empty	8900	17700	100	24	24	4	16	25	25	25	4	16	5	1	0	0	0	0	0	0	0	0	80	560	100	0	0	Error	-1	-1	1939	-0.25	-75	0	0
2	7	6	empty	empty	9200	17700	100	24	24	4	16	25	25	25	3	12	13	4	0	0	0	0	0	0	0	0	80	560	100	0	0	Error	-1	-1	1955	-0.333	-75	0	0
2	8	6	empty	empty	9500	17700	100	25	24	3	12	24	24	25	4	16	8	0	0	0	0	0	0	0	0	0	80	560	100	0	0	Error	1	0	1950	-0.25	-75	0	0
2	9	6	empty	empty	9800	17700	100	24	24	4	16	24	24	25	4	16	15	5	0	0	0	0	0	0	0	0	80	560	100	0	0	Error	0	0	1949	-0.25	-75	0	0
2	10	6	empty	empty	10100	17700	100	24	24	4	16	24	24	24	3	12	24	5	0	0	0	0	0	0	0	0	80	560	100	0	0	Error	0	0	1957	0	-75	0	0
2	11	6	empty	empty	10400	17700	100	25	25	3	12	24	24	24	4	16	10	1	0	0	0	0	0	0	0	0	80	560	100	0	0	Error	1	1	1986	0.25	-75	0	0
2	12	6	empty	empty	10700	17700	100	24	24	3	12	25	25	25	4	16	11	1	0	0	0	0	0	0	0	0	80	560	100	0	0	Error	-1	-1	1937	-0.25	-75	0	0
2	1	7	2B8	503 Sp14	7420	18040	60	34	37	10	27	26	26	27	4	14	72	50	0	0	0	0	0	0	0	0	32	176	100	0	0	Error	8	11	1187	2.5	0	0	0
2	2	7	2F8	526 Sp14	7740	18050	70	37	41	20	48	26	26	26	4	15	78	66	0	0	0	0	0	0	0	0	32	236	100	0	0	Error	11	15	1313	3.75	0	0	0
2	3	7	2B8	503 Sp14	8020	18030	60	36	38	14	36	26	26	26	4	15	63	56	0	0	0	0	0	0	0	0	32	176	100	0	0	Error	10	12	1207	3	0	0	0
2	4	7	2F8	526 Sp14	8330	18060	50	39	63	48	76	26	26	27	8	29	67	33	0	0	0	0	0	0	0	0	12	104	100	0	0	Error	13	37	753	4.5	0	0	0
2	5	7	2J8	549 Sp0	8630	18050	50	39	44	17	38	25	25	26	4	15	100	83	0	0	0	0	0	0	0	0	12	104	100	0	0	Error	14	19	532	4.5	0	0	0
2	6	7	2N8	572 Sp25	8940	18060	50	36	36	6	16	26	26	27	5	18	75	50	0	0	0	0	0	0	0	0	12	104	100	0	0	Error	10	10	428	1.8	0	0	0
2	7	7	2J8	549 Sp0	9230	18020	40	39	42	10	23	25	25	25	3	12	100	100	0	0	0	0	0	0	0	0	12	68	100	0	0	Error	14	17	501	5.667	0	0	0
2	8	7	2N8	572 Sp25	9530	18020	40	33	33	6	18	27	27	27	6	22	50	17	0	0	0	0	0	0	0	0	12	68	100	0	0	Error	6	6	401	1	0	0	0
2	9	7	2B16	595 Sp14	9830	18050	50	40	47	26	55	25	25	26	4	15	92	83	0	0	0	0	0	0	0	0	12	104	100	0	0	Error	15	22	569	5.25	0	0	0
2	10	7	2F16	0	10130	18050	100	25	27	6	22	26	26	26	4	15	14	6	0	0	0	0	0	0	0	0	80	560	100	0	0	Error	-1	1	2120	0.25	0	0	0
2	11	7	2B16	595 Sp14	10430	18050	50	37	36	5	13	26	26	26	4	15	92	75	0	0	0	0	0	0	0	0	12	104	100	0	0	Error	11	10	437	2.5	0	0	0
2	12	7	2F16	0	10730	18060	40	57	60	16	26	26	26	27	4	14	100	100	0	0	0	0	0	0	0	0	12	68	100	0	0	Error	31	34	714	8.25	0	0	0
2	1	8	1J16	240 Sp8	7430	18300	50	31	91	161	176	27	27	27	4	14	33	33	0	0	0	0	0	0	0	0	12	104	100	0	0	Error	4	64	1097	16	0	0	0
2	2	8	1N16	261 Sp8	7730	18340	50	77	78	12	15	25	25	25	4	16	100	100	0	0	0	0	0	0	0	0	12	104	100	0	0	Error	52	53	941	13.25	0	0	0
2	3	8	1J16	240 Sp8	8020	18360	50	32	31	6	19	26	26	27	5	18	50	8	0	0	0	0	0	0	0	0	12	104	100	0	0	Error	6	5	368	0.8	0	0	0
2	4	8	1N16	261 Sp8	8330	18340	50	69	72	14	19	26	26	26	3	11	100	100	0	0	0	0	0	0	0	0	12	104	100	0	0	Error	43	46	858	15.333	0	0	0
2	5	8	1B24	299 Sp0	8620	18330	50	41	493	1559	316	26	26	26	4	15	83	83	0	0	0	0	0	0	0	0	12	104	100	0	0	Error	15	467	5911	116.75	0	0	0
2	6	8	1F24	330 Sp10	8930	18340	100	26	27	4	14	25	25	25	3	12	34	14	0	0	0	0	0	0	0	0	80	560	100	0	0	Error	1	2	2154	0.667	0	0	0
2	7	8	1B24	299 Sp0	9240	18350	70	35	53	75	141	25	25	25	4	16	78	56	0	0	0	0	0	0	0	0	32	236	100	0	0	Error	10	28	1685	7	0	0	0
2	8	8	1F24	330 Sp10	9520	18360	70	30	31	5	16	26	26	26	4	15	47	34	0	0	0	0	0	0	0	0	32	236	100	0	0	Error	4	5	1001	1.25	0	0	0
2	9	8	1J24	359 Sp14	9830	18340	50	10164	10114	2177	21	33	33	35	11	31	100	100	0	0	0	0	0	0	0	0	12	36	100	0	0	Error	10131	10081	121373	916.273	0	0	0
2	10	8	1N24	384 Sp20	10130	18340	60	31	60	154	256	25	25	25	4	16	66	41	0	0	0	0	0	0	0	0	32	176	100	0	0	Error	6	35	1934	8.75	0	0	0
2	11	8	1J24	359 Sp14	10430	18340	60	14368	14661	3009	20	29	29	49	89	181	100	100	0	0	0	0	0	0	0	0	32	176	100	0	0	Error	14339	14632	469136	164.18	0	0	0
2	12	8	1N24	384 Sp20	10740	18340	80	33	33	6	18	25	25	25	4	16	85	44	0	0	0	0	0	0	0	0	52	340	100	0	0	Error	8	8	1739	2	0	0	0
2	1	9	1B8	92 Sp8	7440	18650	50	47	46	7	15	25	25	25	3	12	100	100	0	0	0	0	0	0	0	0	12	104	100	0	0	Error	22	21	549	7	0	0	0
2	2	9	1F8	109 Sp0	7740	18640	50	42	52	30	57	26	26	27	5	18	92	75	0	0	0	0	0	0	0	0	12	104	100	0	0	Error	16	26	618	5	0	0	0
2	3	9	1B8	92 Sp8	8030	18660	60	33	34	9	26	25	25	26	9	34	47	16	0	0	0	0	0	0	0	0	32	176	100	0	0	Error	8	9	1080	0.889	0	0	0
2	4	9	1F8	109 Sp0	8340	18640	40	38	38	9	23	26	26	26	4	15	75	58	0	0	0	0	0	0	0	0	12	68	100	0	0	Error	12	12	456	3	0	0	0
2	5	9	1J8	130 Sp8	8630	18650	50	56	56	12	21	26	26	26	4	15	92	92	0	0	0	0	0	0	0	0	12	104	100	0	0	Error	30	30	669	7.5	0	0	0
2	6	9	1N8	153 Sp0	8940	18650	40	37	37	3	8	25	25	26	6	23	100	42	0	0	0	0	0	0	0	0	12	68	100	0	0	Error	12	12	440	1.833	0	0	0
2	7	9	1J8	130 Sp8	9240	18650	50	52	53	12	22	25	25	25	3	12	100	100	0	0	0	0	0	0	0	0	12	104	100	0	0	Error	27	28	637	9.333	0	0	0
2	8	9	1N8	153 Sp0	9530	18650	50	36	36	5	13	24	24	25	4	16	92	83	0	0	0	0	0	0	0	0	12	104	100	0	0	Error	12	12	428	2.75	0	0	0
2	9	9	1B16	178 Sp8	9840	18640	40	38	38	6	15	25	25	42	98	233	0	0	0	0	0	0	0	0	0	0	12	68	100	0	0	Error	13	13	456	-0.041	0	0	0
2	10	9	1F16	210 Sp0	10130	18640	100	27	28	8	28	25	25	25	4	16	33	6	0	0	0	0	0	0	0	0	80	560	100	0	0	Error	2	3	2243	0.75	0	0	0
2	11	9	1B16	178 Sp8	10430	18640	40	37	38	6	15	26	26	25	4	16	100	58	0	0	0	0	0	0	0	0	12	68	100	0	0	Error	11	12	456	3.25	0	0	0
2	12	9	1F16	210 Sp0	10730	18640	100	28	29	5	17	25	25	25	4	16	41	13	0	0	0	0	0	0	0	0	80	560	100	0	0	Error	3	4	2307	1	0	0	0
2	1	10	1J16	240 Sp8	7430	18910	100	28	29	7	24	27	27	27	4	14	19	6	0	0	0	0	0	0	0	0	80	560	100	0	0	Error	1	2	2301	0.5	0	0	0
2	2	10	1N16	261 Sp8	7740	18920	60	55	55	21	38	28	28	28	3	10	84	72	0	0	0	0	0	0	0	0	32	176	100	0	0	Error	27	27	1751	9	0	0	0
2	3	10	1J16	240 Sp8	8050	18940	60	33	33	8	24	27	27	27	4	14	53	19	0	0	0	0	0	0	0	0	32	176	100	0	0	Error	6	6	1040	1.5	0	0	0
2	4	10	1N16	261 Sp8	8340	18940	60	64	98	154	157	27	27	27	4	14	94	94	0	0	0	0	0	0	0	0	32	176	100	0	0	Error	37	71	3122	17.75	0	0	0
2	5	10	1B24	299 Sp0	8630	18930	50	40	49	23	46	27	27	27	4	14	92	83	0	0	0	0	0	0	0	0	12	104	100	0	0	Error	13	22	587	5.5	0	0	0
2	6	10	1F24	330 Sp10	8920	18930	40	34	35	4	11	28	28	29	9	31	33	0	0	0	0	0	0	0	0	0	12	68	100	0	0	Error	6	7	421	0.667	0	0	0
2	7	10	1B24	299 Sp0	9240	18930	40	33	49	38	77	26	26	26	4	15	83	42	0	0	0	0	0	0	0	0	12	68	100	0	0	Error	7	23	587	5.75	0	0	0
2	8	10	1F24	330 Sp10	9540	18960	40	43	84	120	142	26	26	27	4	14	92	67	0	0	0	0	0	0	0	0	12	68	100	0	0	Error	17	58	1002	14.25	0	0	0
2	9	10	1J24	359 Sp14	9830	18340	80	9930	9790	4673	47	26	26	27	6	22	100	100	0	0	0	0	0	0	0	0	52	340	100	0	0	Error	9904	9764	509093	1627.167	0	0	0
2	10	10	1N24	384 Sp20	10150	18950	60	36	37	7	18	27	27	27	4	14	72	53	0	0	0	0	0	0	0	0	32	176	100	0	0	Error	9	10	1183	2.5	0	0	0
2	11	10	1J24	359 Sp14	10430	18940	50	15058	14766	2172	14	57	57	430	1607	373	100	100	0	0	0	0	0	0	0	0	12	104	100	0	0	Error	15001	14709	177197	8.921	0	0	0
2	12	10	1N24	384 Sp20	10760	18920	40	35	50	50	100	29	29	29	6	20	50	25	0	0	0	0	0	0	0	0	12	68	100	0	0	Error	6	21	601	3.5	0	0	0
2	1	11	1B8	92 Sp8	7430	19240	50	42	49	18	36	26	26	26	4	15	100	92	0	0	0	0	0	0	0	0	12	104	100	0	0	Error	16	23	590	5.75	0	0	0
2	2	11	1F8	109 Sp0	7720	19240	50	47	80	79	98	28	28	30	19	63	50	25	0	0	0	0	0	0	0	0	12	104	100	0	0	Error	19	52	962	2.632	0	0	0
2	3	11	1B8	92 Sp8	8030	19240	50	43	59	58	98	26	26	27	4	14	100	92	0	0	0	0	0	0	0	0	12	104	100	0	0	Error	17	33	713	8	0	0	0
2	4	11	1F8	109 Sp0	8340	19250	40	42	55	48	87	26	26	26	3	11	100	100	0	0	0	0	0	0	0	0	12	68	100	0	0	Error	16	29	656	9.667	0	0	0
2	5	11	1J8	130 Sp8	8620	19250	50	60	54	13	24	27	27	26	4	15	100	100	0	0	0	0	0	0	0	0	12	104	100	0	0	Error	33	27	651	7	0	0	0
2	6	11	1N8	153 Sp0	8930	19240	60	33	52	101	194	26	26	26	4	15	69	44	0	0	0	0	0	0	0	0	32	176	100	0	0	Error	7	26	1679	6.5	0	0	0
2	7	11	1J8	130 Sp8	9230	19250	50	54	83	90	108	26	26	26	4	15	92	92	0	0	0	0	0	0	0	0	12	104	100	0	0	Error	28	57	994	14.25	0	0	0
2	8	11	1N8	153 Sp0	9530	19250	50	35	33	5	15	25	25	25	3	12	75	67	0	0	0	0	0	0	0	0	12	104	100	0	0	Error	10	8	398	2.667	0	0	0
2	9	11	1B16	178 Sp8	9830	19230	60	41	42	14	33	25	25	26	4	15	88	69	0	0	0	0	0	0	0	0	32	176	100	0	0	Error	16	17	1340	4	0	0	0
2	10	11	1F16	210 Sp0	10120	19230	100	28	29	5	17	26	26	26	4	15	33	10	0	0	0	0	0	0	0	0	80	560	100	0	0	Error	2	3	2293	0.75	0	0	0
2	11	11	1B16	178 Sp8	10420	19240	40	35	36	6	16	26	26	26	3	11	92	75	0	0	0	0	0	0	0	0	12	68	100	0	0	Error	9	10	430	3.333	0	0	0
2	12	11	1F16	210 Sp0	10750	19260	40	35	34	4	11	26	26	26	4	15	83	50	0	0	0	0	0	0	0	0	12	68	100	0	0	Error	9	8	402	2	0	0	0
2	1	12	1J16	240 Sp8	7390	19510	40	29	31	8	25	29	29	28	4	14	33	17	0	0	0	0	0	0	0	0	12	68	100	0	0	Error	0	2	375	0.75	0	0	0
2	2	12	1N16	261 Sp8	7730	19550	60	38	48	20	41	27	27	27	4	14	78	59	0	0	0	0	0	0	0	0	32	176	100	0	0	Error	11	21	1533	5.25	0	0	0
2	3	12	1J16	240 Sp8	8020	19540	40	31	31	3	9	26	26	26	4	15	58	25	0	0	0	0	0	0	0	0	12	68	100	0	0	Error	5	5	371	1.25	0	0	0
2	4	12	1N16	261 Sp8	8320	19550	50	75	122	118	96	26	26	27	4	14	100	100	0	0	0	0	0	0	0	0	12	104	100	0	0	Error	49	96	1463	23.75	0	0	0
2	5	12	1B24	299 Sp0	8630	19540	50	36	36	6	16	26	26	27	4	14	67	58	0	0	0	0	0	0	0	0	12	104	100	0	0	Error	10	10	430	2.25	0	0	0
2	6	12	1F24	330 Sp10	8940	19570	40	33	32	6	18	27	27	26	3	11	75	50	0	0	0	0	0	0	0	0	12	68	100	0	0	Error	6	5	385	2	0	0	0
2	7	12	1B24	299 Sp0	9220	19540	70	36	45	55	122	26	26	26	4	15	72	59	0	0	0	0	0	0	0	0	32	236	100	0	0	Error	10	19	1451	4.75	0	0	0
2	8	12	1F24	330 Sp10	9540	19560	40	34	38	14	36	25	25	26	4	15	83	50	0	0	0	0	0	0	0	0	12	68	100	0	0	Error	9	13	451	3	0	0	0
2	9	12	1J24	359 Sp14	9830	19540	40	4121	4239	924	21	34	34	62	137	220	100	100	0	0	0	0	0	0	0	0	12	68	100	0	0	Error	4087	4205	50867	30.489	0	0	0
2	10	12	1N24	384 Sp20	10150	19550	70	34	34	5	14	26	26	26	4	15	78	47	0	0	0	0	0	0	0	0	32	236	100	0	0	Error	8	8	1090	2	0	0	0
2	11	12	1J24	359 Sp14	10470	19540	30	5287	5612	2916	51	258	258	568	845	148	100	100	0	0	0	0	0	0	0	0	4	20	100	0	0	Error	5029	5354	22447	5.969	0	0	0
2	12	12	1N24	384 Sp20	10740	19530	100	33	55	142	258	26	26	26	4	15	70	41	0	0	0	0	0	0	0	0	80	560	100	0	0	Error	7	29	4396	7.25	0	0	0
2	1	13	1B8	92 Sp8	7440	19850	40	42	45	8	17	27	27	27	4	14	100	92	0	0	0	0	0	0	0	0	12	68	100	0	0	Error	15	18	535	4.5	0	0	0
2	2	13	1F8	109 Sp0	7740	19840	100	29	35	38	108	27	27	27	4	14	40	21	0	0	0	0	0	0	0	0	80	560	100	0	0	Error	2	8	2829	2	0	0	0
2	3	13	1B8	92 Sp8	8040	19830	40	41	40	4	10	27	27	26	4	15	100	83	0	0	0	0	0	0	0	0	12	68	100	0	0	Error	14	13	477	3.5	0	0	0
2	4	13	1F8	109 Sp0	8330	19830	40	44	42	8	19	25	25	26	4	15	92	83	0	0	0	0	0	0	0	0	12	68	100	0	0	Error	19	17	508	4	0	0	0
2	5	13	1J8	130 Sp8	8640	19860	40	52	64	35	54	25	25	25	3	12	100	100	0	0	0	0	0	0	0	0	12	68	100	0	0	Error	27	39	769	13	0	0	0
2	6	13	1N8	153 Sp0	8930	19850	40	38	38	7	18	26	26	26	4	15	83	75	0	0	0	0	0	0	0	0	12	68	100	0	0	Error	12	12	453	3	0	0	0
2	7	13	1J8	130 Sp8	9230	19820	50	54	53	12	22	27	27	26	4	15	100	92	0	0	0	0	0	0	0	0	12	104	100	0	0	Error	27	26	630	6.75	0	0	0
2	8	13	1N8	153 Sp0	9530	19830	40	38	38	4	10	25	25	25	4	16	92	83	0	0	0	0	0	0	0	0	12	68	100	0	0	Error	13	13	452	3.25	0	0	0
2	9	13	1B16	178 Sp8	9830	19860	40	43	44	8	18	25	25	25	4	16	100	83	0	0	0	0	0	0	0	0	12	68	100	0	0	Error	18	19	526	4.75	0	0	0
2	10	13	1F16	210 Sp0	10130	19840	60	33	32	6	18	26	26	26	4	15	56	47	0	0	0	0	0	0	0	0	32	176	100	0	0	Error	7	6	1022	1.5	0	0	0
2	11	13	1B16	178 Sp8	10430	19860	40	48	50	9	18	25	25	26	4	15	100	92	0	0	0	0	0	0	0	0	12	68	100	0	0	Error	23	25	600	6	0	0	0
2	12	13	1F16	210 Sp0	10720	19860	80	32	32	6	18	25	25	25	4	16	58	33	0	0	0	0	0	0	0	0	52	340	100	0	0	Error	7	7	1661	1.75	0	0	0
2	1	14	2B24	Grid Marker	7440	20150	160	82	941	3122	331	28	28	30	33	110	67	44	0	0	0	0	0	0	0	0	208	1434	100	0	0	Error	54	913	195830	27.606	0	0	0
2	2	14	2B24	Grid Marker	7730	20150	180	77	930	2936	315	28	28	29	25	86	77	49	0	0	0	0	0	0	0	0	256	1721	100	0	0	Error	49	902	238153	36.04	0	0	0
2	3	14	empty	empty	8000	20100	100	26	26	4	15	26	26	27	4	14	10	3	0	0	0	0	0	0	0	0	80	560	100	0	0	Error	0	0	2063	-0.25	-75	0	0
2	4	14	empty	empty	8300	20100	100	27	27	4	14	26	26	26	4	15	14	1	0	0	0	0	0	0	0	0	80	560	100	0	0	Error	1	1	2128	0.25	-75	0	0
2	5	14	empty	empty	8600	20100	100	26	26	4	15	26	26	26	4	15	14	0	0	0	0	0	0	0	0	0	80	560	100	0	0	Error	0	0	2075	0	-75	0	0
2	6	14	empty	empty	8900	20100	100	26	27	4	14	26	26	26	4	15	11	6	0	0	0	0	0	0	0	0	80	560	100	0	0	Error	0	1	2126	0.25	-75	0	0
2	7	14	empty	empty	9200	20100	100	26	26	3	11	26	26	26	9	34	0	0	0	0	0	0	0	0	0	0	80	560	100	0	0	Error	0	0	2064	0	-75	0	0
2	8	14	empty	empty	9500	20100	100	26	26	4	15	26	26	26	4	15	14	4	0	0	0	0	0	0	0	0	80	560	100	0	0	Error	0	0	2108	0	-75	0	0
2	9	14	empty	empty	9800	20100	100	25	26	4	15	25	25	26	4	15	18	5	0	0	0	0	0	0	0	0	80	560	100	0	0	Error	0	1	2066	0	-75	0	0
2	10	14	empty	empty	10100	20100	100	25	26	3	11	25	25	25	4	16	15	1	0	0	0	0	0	0	0	0	80	560	100	0	0	Error	0	1	2049	0.25	-75	0	0
2	11	14	empty	empty	10400	20100	100	27	27	5	18	25	25	26	4	15	20	5	0	0	0	0	0	0	0	0	80	560	100	0	0	Error	2	2	2127	0.25	-75	0	0
2	12	14	empty	empty	10700	20100	100	26	26	4	15	25	25	26	4	15	20	3	0	0	0	0	0	0	0	0	80	560	100	0	0	Error	1	1	2085	0	-75	0	0
3	1	1	empty	empty	11900	16180	100	25	26	4	15	25	25	26	4	15	19	4	0	0	0	0	0	0	0	0	80	560	100	0	0	Error	0	1	2063	0	-75	0	0
3	2	1	empty	empty	12200	16180	100	26	27	3	11	26	26	28	27	96	0	0	0	0	0	0	0	0	0	0	80	560	100	0	0	Error	0	1	2124	-0.037	-75	0	0
3	3	1	empty	empty	12500	16180	100	26	26	3	11	25	25	26	4	15	21	1	0	0	0	0	0	0	0	0	80	560	100	0	0	Error	1	1	2104	0	-75	0	0
3	4	1	empty	empty	12800	16180	100	26	26	4	15	26	26	26	4	15	15	3	0	0	0	0	0	0	0	0	80	560	100	0	0	Error	0	0	2102	0	-75	0	0
3	5	1	empty	empty	13100	16180	100	26	27	3	11	26	26	26	4	15	10	3	0	0	0	0	0	0	0	0	80	560	100	0	0	Error	0	1	2138	0.25	-75	0	0
3	6	1	empty	empty	13400	16180	100	26	26	4	15	26	26	26	4	15	15	0	0	0	0	0	0	0	0	0	80	560	100	0	0	Error	0	0	2113	0	-75	0	0
3	7	1	empty	empty	13700	16180	100	27	27	4	14	26	26	26	5	19	13	3	0	0	0	0	0	0	0	0	80	560	100	0	0	Error	1	1	2163	0.2	-75	0	0
3	8	1	empty	empty	14000	16180	100	27	26	3	11	26	26	26	4	15	9	0	0	0	0	0	0	0	0	0	80	560	100	0	0	Error	1	0	2098	0	-75	0	0
3	9	1	empty	empty	14300	16180	100	26	26	4	15	26	26	26	6	23	5	0	0	0	0	0	0	0	0	0	80	560	100	0	0	Error	0	0	2106	0	-75	0	0
3	10	1	2C24	Grid Marker	14610	16230	180	105	1288	4057	314	27	27	29	12	41	99	91	0	0	0	0	0	0	0	0	256	1683	100	0	0	Error	78	1261	329775	104.917	0	0	0
3	11	1	2C24	Grid Marker	14910	16210	180	109	1126	3203	284	28	28	29	11	37	99	91	0	0	0	0	0	0	0	0	256	1639	100	0	0	Error	81	1098	288137	99.727	0	0	0
3	12	1	2C24	Grid Marker	15210	16210	160	152	1361	3420	251	27	27	27	4	14	100	100	0	0	0	0	0	0	0	0	208	1418	100	0	0	Error	125	1334	283069	333.5	0	0	0
3	1	2	2K16	632 Sp14	11900	16520	90	34	36	11	30	25	25	26	4	15	69	52	0	0	0	0	0	0	0	0	52	420	100	0	0	Error	9	11	1857	2.5	0	0	0
3	2	2	2O16	0	12200	16510	100	26	27	4	14	25	25	25	4	16	26	6	0	0	0	0	0	0	0	0	80	560	100	0	0	Error	1	2	2146	0.5	0	0	0
3	3	2	2K16	632 Sp14	12500	16520	100	28	29	5	17	25	25	25	4	16	43	18	0	0	0	0	0	0	0	0	80	560	100	0	0	Error	3	4	2318	1	0	0	0
3	4	2	2O16	0	12810	16520	40	36	37	6	16	25	25	25	4	16	92	75	0	0	0	0	0	0	0	0	12	68	100	0	0	Error	11	12	449	3	0	0	0
3	5	2	empty	empty	13100	16480	100	25	25	4	16	25	25	25	3	12	20	6	0	0	0	0	0	0	0	0	80	560	100	0	0	Error	0	0	1993	0	-75	0	0
3	6	2	empty	empty	13400	16480	100	26	25	3	12	25	25	26	4	15	10	3	0	0	0	0	0	0	0	0	80	560	100	0	0	Error	1	0	2036	-0.25	-75	0	0
3	7	2	empty	empty	13700	16480	100	25	25	4	16	26	26	27	9	33	0	0	0	0	0	0	0	0	0	0	80	560	100	0	0	Error	-1	-1	2030	-0.222	-75	0	0
3	8	2	empty	empty	14000	16480	100	24	25	4	16	25	25	25	4	16	11	3	0	0	0	0	0	0	0	0	80	560	100	0	0	Error	-1	0	1986	0	-75	0	0
3	9	2	empty	empty	14300	16480	100	24	24	4	16	25	25	26	4	15	9	1	0	0	0	0	0	0	0	0	80	560	100	0	0	Error	-1	-1	1934	-0.5	-75	0	0
3	10	2	empty	empty	14600	16480	100	27	27	5	18	27	27	28	5	17	8	3	0	0	0	0	0	0	0	0	80	553	100	0	0	Error	0	0	2178	-0.2	-75	0	0
3	11	2	empty	empty	14900	16480	100	25	25	4	16	25	25	26	4	15	14	3	0	0	0	0	0	0	0	0	80	560	100	0	0	Error	0	0	2003	-0.25	-75	0	0
3	12	2	empty	empty	15200	16480	100	25	25	3	12	26	26	26	4	15	6	0	0	0	0	0	0	0	0	0	80	560	100	0	0	Error	-1	-1	2008	-0.25	-75	0	0
3	1	3	2C8	514 Sp24	11890	16810	80	51	184	816	443	26	26	32	68	212	13	10	0	0	0	0	0	0	0	0	52	340	100	0	0	Error	25	158	9552	2.235	0	0	0
3	2	3	2G8	537 Sp14	12220	16830	70	42	302	1174	388	25	25	25	4	16	84	72	0	0	0	0	0	0	0	0	32	236	100	0	0	Error	17	277	9655	69.25	0	0	0
3	3	3	2C8	514 Sp24	12510	16820	90	31	31	8	25	24	24	25	4	16	56	38	0	0	0	0	0	0	0	0	52	420	100	0	0	Error	7	7	1635	1.5	0	0	0
3	4	3	2G8	537 Sp14	12810	16830	50	45	182	374	205	25	25	25	4	16	100	100	0	0	0	0	0	0	0	0	12	104	100	0	0	Error	20	157	2181	39.25	0	0	0
3	5	3	2K8	560 Sp0	13100	16820	100	26	27	5	18	25	25	25	4	16	26	11	0	0	0	0	0	0	0	0	80	560	100	0	0	Error	1	2	2136	0.5	0	0	0
3	6	3	2O8	0	13400	16820	100	26	28	8	28	24	24	25	4	16	35	13	0	0	0	0	0	0	0	0	80	560	100	0	0	Error	2	4	2200	0.75	0	0	0
3	7	3	2K8	560 Sp0	13690	16830	40	31	32	8	25	25	25	25	4	16	75	33	0	0	0	0	0	0	0	0	12	68	100	0	0	Error	6	7	387	1.75	0	0	0
3	8	3	2O8	0	14000	16830	40	66	67	13	19	25	25	25	4	16	100	100	0	0	0	0	0	0	0	0	12	68	100	0	0	Error	41	42	805	10.5	0	0	0
3	9	3	2C16	602 Sp21	14310	16840	60	30	31	7	22	27	27	28	5	17	31	16	0	0	0	0	0	0	0	0	32	176	100	0	0	Error	3	4	1004	0.6	0	0	0
3	10	3	2G16	0	14600	16840	100	26	29	15	51	25	25	25	4	16	29	13	0	0	0	0	0	0	0	0	80	560	100	0	0	Error	1	4	2325	1	0	0	0
3	11	3	2C16	602 Sp21	14900	16840	80	28	31	10	32	25	25	25	4	16	46	31	0	0	0	0	0	0	0	0	52	340	100	0	0	Error	3	6	1604	1.5	0	0	0
3	12	3	2G16	0	15210	16840	50	36	35	7	20	25	25	25	4	16	75	50	0	0	0	0	0	0	0	0	12	104	100	0	0	Error	11	10	423	2.5	0	0	0
3	1	4	2K16	632 Sp14	11900	17130	70	41	57	54	94	27	27	27	5	18	84	66	0	0	0	0	0	0	0	0	32	236	100	0	0	Error	14	30	1814	6	0	0	0
3	2	4	2O16	0	12210	17140	40	53	50	16	32	25	25	26	4	15	83	75	0	0	0	0	0	0	0	0	12	68	100	0	0	Error	28	25	599	6	0	0	0
3	3	4	2K16	632 Sp14	12500	17110	50	33	54	71	131	24	24	25	4	16	83	50	0	0	0	0	0	0	0	0	12	104	100	0	0	Error	9	30	646	7.25	0	0	0
3	4	4	2O16	0	12810	17120	60	32	31	6	19	25	25	25	4	16	56	31	0	0	0	0	0	0	0	0	32	176	100	0	0	Error	7	6	988	1.5	0	0	0
3	5	4	empty	empty	13100	17080	100	24	24	3	12	25	25	25	4	16	8	1	0	0	0	0	0	0	0	0	80	560	100	0	0	Error	-1	-1	1941	-0.25	-75	0	0
3	6	4	empty	empty	13400	17080	100	24	24	4	16	24	24	24	4	16	14	4	0	0	0	0	0	0	0	0	80	560	100	0	0	Error	0	0	1951	0	-75	0	0
3	7	4	empty	empty	13700	17080	100	24	24	4	16	24	24	24	4	16	14	3	0	0	0	0	0	0	0	0	80	560	100	0	0	Error	0	0	1941	0	-75	0	0
3	8	4	empty	empty	14000	17080	100	25	25	4	16	25	25	26	8	30	4	0	0	0	0	0	0	0	0	0	80	560	100	0	0	Error	0	0	2002	-0.125	-75	0	0
3	9	4	empty	empty	14300	17080	100	26	26	5	19	27	27	28	9	32	6	0	0	0	0	0	0	0	0	0	80	560	100	0	0	Error	-1	-1	2088	-0.222	-75	0	0
3	10	4	empty	empty	14600	17080	100	25	25	4	16	24	24	25	4	16	18	4	0	0	0	0	0	0	0	0	80	560	100	0	0	Error	1	1	1983	0	-75	0	0
3	11	4	empty	empty	14900	17080	100	24	24	3	12	24	24	24	3	12	16	4	0	0	0	0	0	0	0	0	80	560	100	0	0	Error	0	0	1950	0	-75	0	0
3	12	4	empty	empty	15200	17080	100	24	25	4	16	24	24	25	4	16	13	3	0	0	0	0	0	0	0	0	80	560	100	0	0	Error	0	1	1998	0	-75	0	0
3	1	5	2C8	514 Sp24	11900	17410	100	33	41	29	70	26	26	35	113	322	1	0	0	0	0	0	0	0	0	0	80	560	100	0	0	Error	7	15	3252	0.053	0	0	0
3	2	5	2G8	537 Sp14	12200	17420	70	44	274	924	337	26	26	27	6	22	84	63	0	0	0	0	0	0	0	0	32	236	100	0	0	Error	18	248	8780	41.167	0	0	0
3	3	5	2C8	514 Sp24	12520	17440	50	35	33	6	18	25	25	26	5	19	58	33	0	0	0	0	0	0	0	0	12	104	100	0	0	Error	10	8	392	1.4	0	0	0
3	4	5	2G8	537 Sp14	12810	17420	70	38	93	232	249	24	24	25	4	16	88	78	0	0	0	0	0	0	0	0	32	236	100	0	0	Error	14	69	2974	17	0	0	0
3	5	5	2K8	560 Sp0	13100	17420	100	27	28	5	17	24	24	25	4	16	38	11	0	0	0	0	0	0	0	0	80	560	100	0	0	Error	3	4	2224	0.75	0	0	0
3	6	5	2O8	0	13400	17420	100	26	32	18	56	24	24	24	3	12	44	23	0	0	0	0	0	0	0	0	80	560	100	0	0	Error	2	8	2528	2.667	0	0	0
3	7	5	2K8	560 Sp0	13720	17430	60	32	38	37	97	25	25	25	4	16	59	38	0	0	0	0	0	0	0	0	32	176	100	0	0	Error	7	13	1231	3.25	0	0	0
3	8	5	2O8	0	13950	17440	140	31	33	10	30	25	25	26	6	23	49	22	0	0	0	0	0	0	0	0	156	1092	100	0	0	Error	6	8	5146	1.167	0	0	0
3	9	5	2C16	602 Sp21	14290	17430	70	32	31	8	25	24	24	25	4	16	72	41	0	0	0	0	0	0	0	0	32	236	100	0	0	Error	8	7	1003	1.5	0	0	0
3	10	5	2G16	0	14600	17430	100	26	26	5	19	24	24	25	4	16	25	8	0	0	0	0	0	0	0	0	80	560	100	0	0	Error	2	2	2109	0.25	0	0	0
3	11	5	2C16	602 Sp21	14910	17430	90	31	32	7	21	24	24	25	4	16	62	33	0	0	0	0	0	0	0	0	52	420	100	0	0	Error	7	8	1638	1.75	0	0	0
3	12	5	2G16	0	15210	17420	40	38	38	8	21	26	26	25	3	12	92	83	0	0	0	0	0	0	0	0	12	68	100	0	0	Error	12	12	454	4.333	0	0	0
3	1	6	2K16	632 Sp14	11900	17720	70	42	115	329	286	27	27	29	9	31	81	41	0	0	0	0	0	0	0	0	32	236	100	0	0	Error	15	88	3669	9.556	0	0	0
3	2	6	2O16	0	12210	17730	40	46	47	9	19	27	27	28	4	14	100	92	0	0	0	0	0	0	0	0	12	68	100	0	0	Error	19	20	562	4.75	0	0	0
3	3	6	2K16	632 Sp14	12500	17710	50	34	33	4	12	25	25	26	4	15	83	50	0	0	0	0	0	0	0	0	12	104	100	0	0	Error	9	8	391	1.75	0	0	0
3	4	6	2O16	0	12800	17730	40	52	51	13	25	25	25	25	4	16	92	92	0	0	0	0	0	0	0	0	12	68	100	0	0	Error	27	26	607	6.5	0	0	0
3	5	6	empty	empty	13100	17680	100	25	25	5	20	25	25	25	4	16	10	6	0	0	0	0	0	0	0	0	80	560	100	0	0	Error	0	0	2015	0	-75	0	0
3	6	6	empty	empty	13400	17680	100	24	25	4	16	24	24	25	4	16	16	3	0	0	0	0	0	0	0	0	80	560	100	0	0	Error	0	1	1970	0	-75	0	0
3	7	6	empty	empty	13700	17680	100	28	28	5	17	26	26	28	7	25	14	1	0	0	0	0	0	0	0	0	80	560	100	0	0	Error	2	2	2243	0	-75	0	0
3	8	6	empty	empty	14000	17680	100	25	25	4	16	24	24	25	3	12	21	5	0	0	0	0	0	0	0	0	80	560	100	0	0	Error	1	1	1987	0	-75	0	0
3	9	6	empty	empty	14300	17680	100	23	24	4	16	25	25	25	4	16	11	1	0	0	0	0	0	0	0	0	80	560	100	0	0	Error	-2	-1	1933	-0.25	-75	0	0
3	10	6	empty	empty	14600	17680	100	23	24	3	12	25	25	25	4	16	0	0	0	0	0	0	0	0	0	0	80	560	100	0	0	Error	-2	-1	1884	-0.25	-75	0	0
3	11	6	empty	empty	14900	17680	100	24	25	4	16	25	25	25	4	16	10	3	0	0	0	0	0	0	0	0	80	560	100	0	0	Error	-1	0	1962	0	-75	0	0
3	12	6	empty	empty	15200	17680	100	24	24	4	16	25	25	25	4	16	3	1	0	0	0	0	0	0	0	0	80	560	100	0	0	Error	-1	-1	1904	-0.25	-75	0	0
3	1	7	2C8	514 Sp24	11890	18030	70	33	39	18	46	27	27	28	6	21	47	28	0	0	0	0	0	0	0	0	32	236	100	0	0	Error	6	12	1261	1.833	0	0	0
3	2	7	2G8	537 Sp14	12190	18030	100	29	32	12	37	26	26	27	8	29	20	10	0	0	0	0	0	0	0	0	80	560	100	0	0	Error	3	6	2552	0.625	0	0	0
3	3	7	2C8	514 Sp24	12500	18040	60	33	49	89	181	25	25	25	3	12	72	56	0	0	0	0	0	0	0	0	32	176	100	0	0	Error	8	24	1565	8	0	0	0
3	4	7	2G8	537 Sp14	12800	18030	60	36	36	11	30	26	26	34	97	285	0	0	0	0	0	0	0	0	0	0	32	176	100	0	0	Error	10	10	1152	0.021	0	0	0
3	5	7	2K8	560 Sp0	13090	18030	100	27	28	6	21	25	25	25	4	16	33	15	0	0	0	0	0	0	0	0	80	560	100	0	0	Error	2	3	2233	0.75	0	0	0
3	6	7	2O8	0	13390	18030	100	27	29	8	27	27	27	28	7	25	10	6	0	0	0	0	0	0	0	0	80	560	100	0	0	Error	0	2	2331	0.143	0	0	0
3	7	7	2K8	560 Sp0	13690	18030	100	28	31	19	61	26	26	26	5	19	23	8	0	0	0	0	0	0	0	0	80	560	100	0	0	Error	2	5	2467	1	0	0	0
3	8	7	2O8	0	13990	18030	100	27	31	15	48	25	25	26	4	15	30	13	0	0	0	0	0	0	0	0	80	560	100	0	0	Error	2	6	2470	1.25	0	0	0
3	9	7	2C16	602 Sp21	14300	18030	80	30	31	6	19	25	25	25	3	12	56	38	0	0	0	0	0	0	0	0	52	340	100	0	0	Error	5	6	1595	2	0	0	0
3	10	7	2G16	0	14590	18030	100	27	31	14	45	25	25	25	4	16	29	14	0	0	0	0	0	0	0	0	80	560	100	0	0	Error	2	6	2442	1.5	0	0	0
3	11	7	2C16	602 Sp21	14890	18030	100	27	28	5	17	25	25	25	4	16	33	15	0	0	0	0	0	0	0	0	80	560	100	0	0	Error	2	3	2252	0.75	0	0	0
3	12	7	2G16	0	15190	18030	40	59	60	25	41	25	25	26	4	15	100	83	0	0	0	0	0	0	0	0	12	68	100	0	0	Error	34	35	720	8.5	0	0	0
3	1	8	1K16	251 Sp8	11910	18300	50	199	202	37	18	27	27	28	8	28	100	100	0	0	0	0	0	0	0	0	12	104	100	0	0	Error	172	175	2424	21.75	0	0	0
3	2	8	1O16	273 Sp8	12220	18310	80	35	180	954	530	26	26	26	4	15	62	50	0	0	0	0	0	0	0	0	52	340	100	0	0	Error	9	154	9372	38.5	0	0	0
3	3	8	1K16	251 Sp8	12510	18310	50	192	193	30	15	26	26	26	4	15	100	100	0	0	0	0	0	0	0	0	12	104	100	0	0	Error	166	167	2313	41.75	0	0	0
3	4	8	1O16	273 Sp8	12810	18320	30	30	30	7	23	29	29	29	5	17	50	0	0	0	0	0	0	0	0	0	4	20	100	0	0	Error	1	1	118	0.2	0	0	0
3	5	8	1C24	314 Sp0	13100	18310	100	27	33	40	121	26	26	26	5	19	19	4	0	0	0	0	0	0	0	0	80	560	100	0	0	Error	1	7	2601	1.4	0	0	0
3	6	8	1G24	345 Sp12	13400	18310	100	28	28	4	14	27	27	27	5	18	14	3	0	0	0	0	0	0	0	0	80	560	100	0	0	Error	1	1	2226	0.2	0	0	0
3	7	8	1C24	314 Sp0	13730	18310	60	28	39	55	141	26	26	27	11	40	9	3	0	0	0	0	0	0	0	0	32	176	100	0	0	Error	2	13	1254	1.091	0	0	0
3	8	8	1G24	345 Sp12	14010	18290	60	29	31	10	32	25	25	26	11	42	19	3	0	0	0	0	0	0	0	0	32	176	100	0	0	Error	4	6	1005	0.455	0	0	0
3	9	8	1K24	370 Sp12	14280	18340	50	32	61	68	111	27	27	27	4	14	50	33	0	0	0	0	0	0	0	0	12	104	100	0	0	Error	5	34	730	8.5	0	0	0
3	10	8	1O24	395 Sp20	14600	18320	70	35	142	501	352	26	26	26	4	15	63	50	0	0	0	0	0	0	0	0	32	236	100	0	0	Error	9	116	4534	29	0	0	0
3	11	8	1K24	370 Sp12	14910	18280	50	29	47	47	100	26	26	27	8	29	17	17	0	0	0	0	0	0	0	0	12	104	100	0	0	Error	3	21	562	2.5	0	0	0
3	12	8	1O24	395 Sp20	15210	18320	70	32	50	68	136	25	25	26	4	15	69	44	0	0	0	0	0	0	0	0	32	236	100	0	0	Error	7	25	1612	6	0	0	0
3	1	9	1C8	100 Sp8	11900	18620	70	39	40	9	22	26	26	26	4	15	91	63	0	0	0	0	0	0	0	0	32	236	100	0	0	Error	13	14	1276	3.5	0	0	0
3	2	9	1G8	120 Sp8	12210	18600	60	38	43	17	39	26	26	26	4	15	91	78	0	0	0	0	0	0	0	0	32	176	100	0	0	Error	12	17	1362	4.25	0	0	0
3	3	9	1C8	100 Sp8	12510	18630	60	38	37	7	18	25	25	25	4	16	88	72	0	0	0	0	0	0	0	0	32	176	100	0	0	Error	13	12	1190	3	0	0	0
3	4	9	1G8	120 Sp8	12820	18620	50	43	80	88	110	26	26	27	9	33	83	42	0	0	0	0	0	0	0	0	12	104	100	0	0	Error	17	54	959	5.889	0	0	0
3	5	9	1K8	140 Sp8	13090	18590	110	34	34	8	23	27	27	28	6	21	50	25	0	0	0	0	0	0	0	0	80	656	100	0	0	Error	7	7	2740	1	0	0	0
3	6	9	1O8	162 Sp8	13410	18610	50	46	45	7	15	26	26	26	4	15	100	92	0	0	0	0	0	0	0	0	12	104	100	0	0	Error	20	19	540	4.75	0	0	0
3	7	9	1K8	140 Sp8	13710	18630	60	41	41	11	26	25	25	25	4	16	81	78	0	0	0	0	0	0	0	0	32	176	100	0	0	Error	16	16	1316	4	0	0	0
3	8	9	1O8	162 Sp8	14010	18620	60	37	36	8	22	25	25	25	4	16	75	66	0	0	0	0	0	0	0	0	32	176	100	0	0	Error	12	11	1161	2.75	0	0	0
3	9	9	1C16	189 Sp0	14300	18620	80	33	37	27	72	25	25	25	4	16	79	48	0	0	0	0	0	0	0	0	52	340	100	0	0	Error	8	12	1943	3	0	0	0
3	10	9	1G16	227 Sp8	14600	18610	100	28	28	5	17	25	25	25	4	16	35	10	0	0	0	0	0	0	0	0	80	560	100	0	0	Error	3	3	2273	0.75	0	0	0
3	11	9	1C16	189 Sp0	14900	18610	60	34	34	5	14	26	26	26	3	11	75	56	0	0	0	0	0	0	0	0	32	176	100	0	0	Error	8	8	1078	2.667	0	0	0
3	12	9	1G16	227 Sp8	15190	18600	100	28	28	5	17	25	25	26	4	15	31	11	0	0	0	0	0	0	0	0	80	560	100	0	0	Error	3	3	2229	0.5	0	0	0
3	1	10	1K16	251 Sp8	11910	18920	50	165	168	21	12	27	27	27	4	14	100	100	0	0	0	0	0	0	0	0	12	104	100	0	0	Error	138	141	2014	35.25	0	0	0
3	2	10	1O16	273 Sp8	12210	18910	90	29	30	5	16	26	26	27	4	14	33	13	0	0	0	0	0	0	0	0	52	420	100	0	0	Error	3	4	1554	0.75	0	0	0
3	3	10	1K16	251 Sp8	12510	18910	60	161	155	39	25	27	27	27	4	14	100	100	0	0	0	0	0	0	0	0	32	176	100	0	0	Error	134	128	4964	32	0	0	0
3	4	10	1O16	273 Sp8	12900	18980	100	27	27	4	14	28	28	31	14	45	0	0	0	0	0	0	0	0	0	0	80	560	100	0	0	Error	-1	-1	2153	-0.286	0	0	0
3	5	10	1C24	314 Sp0	13080	18880	40	29	29	4	13	28	28	29	5	17	8	0	0	0	0	0	0	0	0	0	12	68	100	0	0	Error	1	1	343	0	0	0	0
3	6	10	1G24	345 Sp12	13410	18910	100	31	33	22	66	27	27	27	3	11	54	26	0	0	0	0	0	0	0	0	80	560	100	0	0	Error	4	6	2674	2	0	0	0
3	7	10	1C24	314 Sp0	13710	18910	100	30	30	9	30	26	26	26	4	15	38	9	0	0	0	0	0	0	0	0	80	560	100	0	0	Error	4	4	2412	1	0	0	0
3	8	10	1G24	345 Sp12	14010	18910	100	29	29	5	17	26	26	27	4	14	43	11	0	0	0	0	0	0	0	0	80	560	100	0	0	Error	3	3	2341	0.5	0	0	0
3	9	10	1K24	370 Sp12	14310	18910	40	34	33	6	18	28	28	29	5	17	50	17	0	0	0	0	0	0	0	0	12	68	100	0	0	Error	6	5	391	0.8	0	0	0
3	10	10	1O24	395 Sp20	14600	18910	100	35	40	17	42	26	26	26	4	15	89	54	0	0	0	0	0	0	0	0	80	560	100	0	0	Error	9	14	3238	3.5	0	0	0
3	11	10	1K24	370 Sp12	14910	18910	90	31	36	27	75	26	26	27	5	18	40	15	0	0	0	0	0	0	0	0	52	420	100	0	0	Error	5	10	1851	1.8	0	0	0
3	12	10	1O24	395 Sp20	15200	18900	100	30	31	6	19	27	27	27	4	14	38	16	0	0	0	0	0	0	0	0	80	560	100	0	0	Error	3	4	2492	1	0	0	0
3	1	11	1C8	100 Sp8	11890	19210	60	37	37	7	18	25	25	26	4	15	84	72	0	0	0	0	0	0	0	0	32	176	100	0	0	Error	12	12	1176	2.75	0	0	0
3	2	11	1G8	120 Sp8	12190	19210	50	42	43	8	18	26	26	27	4	14	83	83	0	0	0	0	0	0	0	0	12	104	100	0	0	Error	16	17	514	4	0	0	0
3	3	11	1C8	100 Sp8	12520	19210	50	46	46	9	19	27	27	27	4	14	92	92	0	0	0	0	0	0	0	0	12	104	100	0	0	Error	19	19	553	4.75	0	0	0
3	4	11	1G8	120 Sp8	12810	19220	50	44	45	7	15	26	26	26	4	15	100	100	0	0	0	0	0	0	0	0	12	104	100	0	0	Error	18	19	544	4.75	0	0	0
3	5	11	1K8	140 Sp8	13090	19220	70	38	39	9	23	25	25	26	4	15	84	75	0	0	0	0	0	0	0	0	32	236	100	0	0	Error	13	14	1245	3.25	0	0	0
3	6	11	1O8	162 Sp8	13400	19230	50	47	45	8	17	26	26	26	4	15	92	92	0	0	0	0	0	0	0	0	12	104	100	0	0	Error	21	19	544	4.75	0	0	0
3	7	11	1K8	140 Sp8	13700	19230	50	46	46	5	10	27	27	27	4	14	100	92	0	0	0	0	0	0	0	0	12	104	100	0	0	Error	19	19	546	4.75	0	0	0
3	8	11	1O8	162 Sp8	14010	19220	50	42	42	7	16	26	26	26	4	15	92	92	0	0	0	0	0	0	0	0	12	104	100	0	0	Error	16	16	500	4	0	0	0
3	9	11	1C16	189 Sp0	14310	19220	80	34	34	6	17	25	25	26	4	15	71	50	0	0	0	0	0	0	0	0	52	340	100	0	0	Error	9	9	1769	2	0	0	0
3	10	11	1G16	227 Sp8	14600	19220	50	36	35	7	20	27	27	28	5	17	67	42	0	0	0	0	0	0	0	0	12	104	100	0	0	Error	9	8	421	1.4	0	0	0
3	11	11	1C16	189 Sp0	14900	19220	60	36	36	6	16	26	26	26	4	15	81	63	0	0	0	0	0	0	0	0	32	176	100	0	0	Error	10	10	1165	2.5	0	0	0
3	12	11	1G16	227 Sp8	15180	19220	50	41	42	10	23	27	27	28	5	17	83	67	0	0	0	0	0	0	0	0	12	104	100	0	0	Error	14	15	499	2.8	0	0	0
3	1	12	1K16	251 Sp8	11900	19520	40	162	154	35	22	26	26	26	3	11	100	100	0	0	0	0	0	0	0	0	12	68	100	0	0	Error	136	128	1853	42.667	0	0	0
3	2	12	1O16	273 Sp8	12230	19540	30	50	57	31	54	27	27	31	14	45	75	25	0	0	0	0	0	0	0	0	4	20	100	0	0	Error	23	30	228	1.857	0	0	0
3	3	12	1K16	251 Sp8	12500	19520	40	157	153	27	17	30	30	30	5	16	100	100	0	0	0	0	0	0	0	0	12	68	100	0	0	Error	127	123	1834	24.6	0	0	0
3	4	12	1O16	273 Sp8	12810	19520	30	47	49	22	44	28	28	27	3	11	75	75	0	0	0	0	0	0	0	0	4	20	100	0	0	Error	19	21	195	7.333	0	0	0
3	5	12	1C24	314 Sp0	13100	19500	30	30	30	7	23	30	30	28	5	17	25	0	0	0	0	0	0	0	0	0	4	20	100	0	0	Error	0	0	119	0.4	0	0	0
3	6	12	1G24	345 Sp12	13410	19530	90	31	31	5	16	26	26	26	4	15	50	23	0	0	0	0	0	0	0	0	52	420	100	0	0	Error	5	5	1602	1.25	0	0	0
3	7	12	1C24	314 Sp0	13710	19520	100	29	31	9	29	26	26	27	3	11	49	30	0	0	0	0	0	0	0	0	80	560	100	0	0	Error	3	5	2454	1.333	0	0	0
3	8	12	1G24	345 Sp12	14010	19520	60	32	32	5	15	26	26	26	4	15	63	34	0	0	0	0	0	0	0	0	32	176	100	0	0	Error	6	6	1012	1.5	0	0	0
3	9	12	1K24	370 Sp12	14310	19530	60	33	33	6	18	26	26	27	11	40	19	3	0	0	0	0	0	0	0	0	32	176	100	0	0	Error	7	7	1048	0.545	0	0	0
3	10	12	1O24	395 Sp20	14610	19510	70	35	38	18	47	26	26	27	4	14	75	53	0	0	0	0	0	0	0	0	32	236	100	0	0	Error	9	12	1201	2.75	0	0	0
3	11	12	1K24	370 Sp12	14940	19510	70	31	32	6	18	27	27	27	6	22	34	9	0	0	0	0	0	0	0	0	32	236	100	0	0	Error	4	5	1022	0.833	0	0	0
3	12	12	1O24	395 Sp20	15210	19480	50	36	39	15	38	28	28	28	6	21	58	17	0	0	0	0	0	0	0	0	12	104	100	0	0	Error	8	11	463	1.833	0	0	0
3	1	13	1C8	100 Sp8	11910	19840	50	35	36	7	19	26	26	26	3	11	83	58	0	0	0	0	0	0	0	0	12	104	100	0	0	Error	9	10	433	3.333	0	0	0
3	2	13	1G8	120 Sp8	12210	19830	40	43	43	9	20	26	26	27	5	18	92	75	0	0	0	0	0	0	0	0	12	68	100	0	0	Error	17	17	511	3.2	0	0	0
3	3	13	1C8	100 Sp8	12500	19810	70	41	41	9	21	28	28	29	6	20	72	50	0	0	0	0	0	0	0	0	32	236	100	0	0	Error	13	13	1305	2	0	0	0
3	4	13	1G8	120 Sp8	12810	19820	30	57	54	8	14	27	27	28	6	21	100	100	0	0	0	0	0	0	0	0	4	20	100	0	0	Error	30	27	214	4.333	0	0	0
3	5	13	1K8	140 Sp8	13110	19820	90	27	28	6	21	26	26	26	4	15	25	10	0	0	0	0	0	0	0	0	52	420	100	0	0	Error	1	2	1441	0.5	0	0	0
3	6	13	1O8	162 Sp8	13410	19830	50	41	40	6	15	25	25	26	4	15	92	83	0	0	0	0	0	0	0	0	12	104	100	0	0	Error	16	15	477	3.5	0	0	0
3	7	13	1K8	140 Sp8	13710	19830	40	48	49	7	14	26	26	26	6	23	100	100	0	0	0	0	0	0	0	0	12	68	100	0	0	Error	22	23	585	3.833	0	0	0
3	8	13	1O8	162 Sp8	14000	19830	40	43	43	5	11	25	25	25	3	12	100	100	0	0	0	0	0	0	0	0	12	68	100	0	0	Error	18	18	511	6	0	0	0
3	9	13	1C16	189 Sp0	14310	19830	60	34	35	5	14	25	25	26	4	15	84	53	0	0	0	0	0	0	0	0	32	176	100	0	0	Error	9	10	1120	2.25	0	0	0
3	10	13	1G16	227 Sp8	14600	19820	60	31	30	5	16	25	25	26	4	15	56	22	0	0	0	0	0	0	0	0	32	176	100	0	0	Error	6	5	970	1	0	0	0
3	11	13	1C16	189 Sp0	14900	19830	60	36	35	5	14	25	25	25	4	16	84	63	0	0	0	0	0	0	0	0	32	176	100	0	0	Error	11	10	1105	2.5	0	0	0
3	12	13	1G16	227 Sp8	15200	19830	60	33	35	8	22	25	25	26	4	15	84	47	0	0	0	0	0	0	0	0	32	176	100	0	0	Error	8	10	1131	2.25	0	0	0
3	1	14	2C24	Grid Marker	11920	20130	160	84	1018	3221	316	28	28	28	5	17	99	97	0	0	0	0	0	0	0	0	208	1456	100	0	0	Error	56	990	211709	198	0	0	0
3	2	14	2C24	Grid Marker	12210	20120	170	105	1377	4151	301	29	29	30	5	16	100	99	0	0	0	0	0	0	0	0	208	1568	100	0	0	Error	76	1348	286337	269.4	0	0	0
3	3	14	empty	empty	12500	20080	100	29	30	6	20	28	28	29	7	24	14	4	0	0	0	0	0	0	0	0	80	560	100	0	0	Error	1	2	2367	0.143	-75	0	0
3	4	14	empty	empty	12800	20080	100	27	26	3	11	26	26	26	4	15	9	0	0	0	0	0	0	0	0	0	80	560	100	0	0	Error	1	0	2119	0	-75	0	0
3	5	14	empty	empty	13100	20080	100	25	26	4	15	26	26	26	4	15	16	3	0	0	0	0	0	0	0	0	80	560	100	0	0	Error	-1	0	2097	0	-75	0	0
3	6	14	empty	empty	13400	20080	100	26	26	3	11	26	26	26	4	15	13	1	0	0	0	0	0	0	0	0	80	560	100	0	0	Error	0	0	2103	0	-75	0	0
3	7	14	empty	empty	13700	20080	100	27	27	3	11	26	26	26	4	15	8	3	0	0	0	0	0	0	0	0	80	560	100	0	0	Error	1	1	2124	0.25	-75	0	0
3	8	14	empty	empty	14000	20080	100	27	27	5	18	26	26	26	4	15	23	8	0	0	0	0	0	0	0	0	80	560	100	0	0	Error	1	1	2166	0.25	-75	0	0
3	9	14	empty	empty	14300	20080	100	26	26	4	15	26	26	26	4	15	14	0	0	0	0	0	0	0	0	0	80	560	100	0	0	Error	0	0	2052	0	-75	0	0
3	10	14	empty	empty	14600	20080	100	26	27	4	14	26	26	26	5	19	13	3	0	0	0	0	0	0	0	0	80	560	100	0	0	Error	0	1	2135	0.2	-75	0	0
3	11	14	empty	empty	14900	20080	100	26	26	4	15	26	26	26	4	15	13	1	0	0	0	0	0	0	0	0	80	560	100	0	0	Error	0	0	2118	0	-75	0	0
3	12	14	empty	empty	15200	20080	100	27	59	257	435	26	26	26	4	15	23	11	0	0	0	0	0	0	0	0	80	560	100	0	0	Error	1	33	4691	8.25	-75	0	0
4	1	1	empty	empty	16420	16220	100	25	25	3	12	26	26	26	4	15	9	0	0	0	0	0	0	0	0	0	80	560	100	0	0	Error	-1	-1	2028	-0.25	-75	0	0
4	2	1	empty	empty	16720	16220	100	26	26	4	15	26	26	26	4	15	13	3	0	0	0	0	0	0	0	0	80	560	100	0	0	Error	0	0	2116	0	-75	0	0
4	3	1	empty	empty	17020	16220	100	26	26	3	11	26	26	26	5	19	9	0	0	0	0	0	0	0	0	0	80	560	100	0	0	Error	0	0	2076	0	-75	0	0
4	4	1	empty	empty	17320	16220	100	25	25	3	12	26	26	26	4	15	1	1	0	0	0	0	0	0	0	0	80	560	100	0	0	Error	-1	-1	2011	-0.25	-75	0	0
4	5	1	empty	empty	17620	16220	100	25	26	4	15	26	26	26	4	15	10	0	0	0	0	0	0	0	0	0	80	560	100	0	0	Error	-1	0	2044	0	-75	0	0
4	6	1	empty	empty	17920	16220	100	25	26	4	15	25	25	26	4	15	14	4	0	0	0	0	0	0	0	0	80	560	100	0	0	Error	0	1	2055	0	-75	0	0
4	7	1	empty	empty	18220	16220	100	26	26	3	11	26	26	26	4	15	8	1	0	0	0	0	0	0	0	0	80	560	100	0	0	Error	0	0	2055	0	-75	0	0
4	8	1	empty	empty	18520	16220	100	26	27	7	25	26	26	28	13	46	3	3	0	0	0	0	0	0	0	0	80	560	100	0	0	Error	0	1	2129	-0.077	-75	0	0
4	9	1	empty	empty	18820	16220	100	26	26	4	15	26	26	26	4	15	9	1	0	0	0	0	0	0	0	0	80	560	100	0	0	Error	0	0	2064	0	-75	0	0
4	10	1	2D24	Grid Marker	19140	16250	100	906	3229	4826	149	27	27	27	5	18	100	100	0	0	0	0	0	0	0	0	80	560	100	0	0	Error	879	3202	258290	640.4	0	0	0
4	11	1	2D24	Grid Marker	19440	16250	100	3806	6133	7825	127	28	28	29	18	62	100	100	0	0	0	0	0	0	0	0	80	560	100	0	0	Error	3778	6105	490659	339.111	0	0	0
4	12	1	2D24	Grid Marker	19740	16250	110	4606	7983	9838	123	28	28	29	7	24	100	100	0	0	0	0	0	0	0	0	80	656	100	0	0	Error	4578	7955	638638	1136.286	0	0	0
4	1	2	2L16	0	16430	16540	50	40	41	6	14	25	25	25	4	16	100	100	0	0	0	0	0	0	0	0	12	104	100	0	0	Error	15	16	493	4	0	0	0
4	2	2	2P16	0	16720	16540	70	33	35	9	25	25	25	26	4	15	66	50	0	0	0	0	0	0	0	0	32	236	100	0	0	Error	8	10	1111	2.25	0	0	0
4	3	2	2L16	0	17010	16540	110	26	30	20	66	25	25	25	4	16	26	16	0	0	0	0	0	0	0	0	80	656	100	0	0	Error	1	5	2403	1.25	0	0	0
4	4	2	2P16	0	17310	16540	60	32	35	11	31	26	26	26	4	15	59	44	0	0	0	0	0	0	0	0	32	176	100	0	0	Error	6	9	1105	2.25	0	0	0
4	5	2	empty	empty	17620	16520	110	25	25	3	12	25	25	25	5	20	1	0	0	0	0	0	0	0	0	0	80	656	100	0	0	Error	0	0	2019	0	-75	0	0
4	6	2	empty	empty	17920	16520	110	25	26	3	11	25	25	25	4	16	18	1	0	0	0	0	0	0	0	0	80	656	100	0	0	Error	0	1	2042	0.25	-75	0	0
4	7	2	empty	empty	18220	16520	110	25	26	4	15	25	25	25	3	12	26	11	0	0	0	0	0	0	0	0	80	656	100	0	0	Error	0	1	2059	0.333	-75	0	0
4	8	2	empty	empty	18520	16520	110	25	25	4	16	26	26	26	5	19	1	1	0	0	0	0	0	0	0	0	80	656	100	0	0	Error	-1	-1	2033	-0.2	-75	0	0
4	9	2	empty	empty	18820	16520	110	25	25	4	16	26	26	26	4	15	6	0	0	0	0	0	0	0	0	0	80	656	100	0	0	Error	-1	-1	2001	-0.25	-75	0	0
4	10	2	empty	empty	19120	16520	110	26	26	4	15	26	26	26	4	15	14	3	0	0	0	0	0	0	0	0	80	656	100	0	0	Error	0	0	2081	0	-75	0	0
4	11	2	empty	empty	19420	16520	110	26	27	4	14	27	27	28	13	46	1	0	0	0	0	0	0	0	0	0	80	656	100	0	0	Error	-1	0	2125	-0.077	-75	0	0
4	12	2	empty	empty	19720	16520	110	25	27	7	25	26	26	27	6	22	14	4	0	0	0	0	0	0	0	0	80	656	100	0	0	Error	-1	1	2181	0	-75	0	0
4	1	3	2D8	0	16430	16830	50	56	60	23	38	25	25	25	3	12	100	92	0	0	0	0	0	0	0	0	12	104	100	0	0	Error	31	35	720	11.667	0	0	0
4	2	3	2H8	0	16730	16840	50	67	62	18	29	25	25	25	4	16	92	92	0	0	0	0	0	0	0	0	12	104	100	0	0	Error	42	37	749	9.25	0	0	0
4	3	3	2D8	0	17030	16830	50	67	64	18	28	25	25	25	5	20	100	100	0	0	0	0	0	0	0	0	12	104	100	0	0	Error	42	39	771	7.8	0	0	0
4	4	3	2H8	0	17320	16830	110	27	31	15	48	25	25	25	4	16	35	18	0	0	0	0	0	0	0	0	80	656	100	0	0	Error	2	6	2506	1.5	0	0	0
4	5	3	2L8	0	17620	16830	110	24	26	8	30	24	24	25	5	20	16	9	0	0	0	0	0	0	0	0	80	656	100	0	0	Error	0	2	2105	0.2	0	0	0
4	6	3	2P8	0	17930	16840	50	42	50	26	52	24	24	25	3	12	100	100	0	0	0	0	0	0	0	0	12	104	100	0	0	Error	18	26	601	8.333	0	0	0
4	7	3	2L8	0	18230	16840	60	29	33	12	36	25	25	25	3	12	50	44	0	0	0	0	0	0	0	0	32	176	100	0	0	Error	4	8	1053	2.667	0	0	0
4	8	3	2P8	0	18520	16850	90	31	36	15	41	25	25	25	4	16	56	35	0	0	0	0	0	0	0	0	52	420	100	0	0	Error	6	11	1870	2.75	0	0	0
4	9	3	2D16	0	18820	16840	50	63	63	21	33	25	25	26	4	15	100	100	0	0	0	0	0	0	0	0	12	104	100	0	0	Error	38	38	759	9.25	0	0	0
4	10	3	2H16	0	19130	16840	50	38	39	7	17	26	26	26	4	15	83	67	0	0	0	0	0	0	0	0	12	104	100	0	0	Error	12	13	468	3.25	0	0	0
4	11	3	2D16	0	19410	16830	80	33	38	15	39	26	26	26	6	23	54	27	0	0	0	0	0	0	0	0	52	340	100	0	0	Error	7	12	1951	2	0	0	0
4	12	3	2H16	0	19730	16850	60	40	43	16	37	25	25	25	4	16	75	63	0	0	0	0	0	0	0	0	32	176	100	0	0	Error	15	18	1367	4.5	0	0	0
4	1	4	2L16	0	16420	17140	50	36	36	9	25	25	25	25	4	16	83	67	0	0	0	0	0	0	0	0	12	104	100	0	0	Error	11	11	435	2.75	0	0	0
4	2	4	2P16	0	16740	17160	50	39	37	6	16	24	24	25	3	12	92	75	0	0	0	0	0	0	0	0	12	104	100	0	0	Error	15	13	439	4	0	0	0
4	3	4	2L16	0	17030	17150	110	26	26	6	23	24	24	25	4	16	26	10	0	0	0	0	0	0	0	0	80	656	100	0	0	Error	2	2	2081	0.25	0	0	0
4	4	4	2P16	0	17320	17150	80	28	31	9	29	24	24	24	4	16	48	33	0	0	0	0	0	0	0	0	52	340	100	0	0	Error	4	7	1619	1.75	0	0	0
4	5	4	empty	empty	17620	17120	110	23	24	4	16	24	24	25	6	24	4	0	0	0	0	0	0	0	0	0	80	656	100	0	0	Error	-1	0	1890	-0.167	-75	0	0
4	6	4	empty	empty	17920	17120	110	24	24	3	12	25	25	25	5	20	4	0	0	0	0	0	0	0	0	0	80	656	100	0	0	Error	-1	-1	1888	-0.2	-75	0	0
4	7	4	empty	empty	18220	17120	110	24	24	4	16	24	24	25	7	28	5	0	0	0	0	0	0	0	0	0	80	656	100	0	0	Error	0	0	1956	-0.143	-75	0	0
4	8	4	empty	empty	18520	17120	110	24	25	4	16	25	25	25	5	20	6	3	0	0	0	0	0	0	0	0	80	656	100	0	0	Error	-1	0	1960	0	-75	0	0
4	9	4	empty	empty	18820	17120	110	25	25	4	16	25	25	28	37	132	0	0	0	0	0	0	0	0	0	0	80	656	100	0	0	Error	0	0	2028	-0.081	-75	0	0
4	10	4	empty	empty	19120	17120	110	25	25	4	16	25	25	26	6	23	4	0	0	0	0	0	0	0	0	0	80	656	100	0	0	Error	0	0	1986	-0.167	-75	0	0
4	11	4	empty	empty	19420	17120	110	25	25	4	16	26	26	26	4	15	13	3	0	0	0	0	0	0	0	0	80	656	100	0	0	Error	-1	-1	2038	-0.25	-75	0	0
4	12	4	empty	empty	19720	17120	110	25	25	4	16	25	25	27	22	81	0	0	0	0	0	0	0	0	0	0	80	656	100	0	0	Error	0	0	2028	-0.091	-75	0	0
4	1	5	2D8	0	16420	17460	50	76	71	18	25	25	25	26	14	53	92	92	0	0	0	0	0	0	0	0	12	104	100	0	0	Error	51	46	849	3.214	0	0	0
4	2	5	2H8	0	16720	17440	110	27	31	15	48	25	25	25	3	12	38	24	0	0	0	0	0	0	0	0	80	656	100	0	0	Error	2	6	2483	2	0	0	0
4	3	5	2D8	0	17030	17430	50	71	68	22	32	23	23	25	4	16	100	100	0	0	0	0	0	0	0	0	12	104	100	0	0	Error	48	45	816	10.75	0	0	0
4	4	5	2H8	0	17320	17450	110	28	35	23	65	24	24	25	4	16	44	20	0	0	0	0	0	0	0	0	80	656	100	0	0	Error	4	11	2764	2.5	0	0	0
4	5	5	2L8	0	17620	17450	110	27	33	18	54	24	24	24	3	12	48	29	0	0	0	0	0	0	0	0	80	656	100	0	0	Error	3	9	2634	3	0	0	0
4	6	5	2P8	0	17930	17460	60	36	48	24	50	25	25	25	4	16	78	59	0	0	0	0	0	0	0	0	32	176	100	0	0	Error	11	23	1526	5.75	0	0	0
4	7	5	2L8	0	18230	17450	50	67	60	25	41	25	25	25	3	12	100	75	0	0	0	0	0	0	0	0	12	104	100	0	0	Error	42	35	721	11.667	0	0	0
4	8	5	2P8	0	18530	17460	50	63	61	12	19	26	26	26	6	23	100	100	0	0	0	0	0	0	0	0	12	104	100	0	0	Error	37	35	727	5.833	0	0	0
4	9	5	2D16	0	18810	17470	60	33	45	24	53	25	25	26	7	26	50	38	0	0	0	0	0	0	0	0	32	176	100	0	0	Error	8	20	1448	2.714	0	0	0
4	10	5	2H16	0	19140	17470	70	39	45	18	40	25	25	25	4	16	81	66	0	0	0	0	0	0	0	0	32	236	100	0	0	Error	14	20	1454	5	0	0	0
4	11	5	2D16	0	19430	17440	80	34	41	21	51	26	26	28	9	32	40	29	0	0	0	0	0	0	0	0	52	340	100	0	0	Error	8	15	2155	1.444	0	0	0
4	12	5	2H16	0	19730	17460	60	40	42	14	33	25	25	25	4	16	69	59	0	0	0	0	0	0	0	0	32	176	100	0	0	Error	15	17	1333	4.25	0	0	0
4	1	6	2L16	0	16420	17730	110	25	26	6	23	25	25	25	4	16	21	13	0	0	0	0	0	0	0	0	80	656	100	0	0	Error	0	1	2092	0.25	0	0	0
4	2	6	2P16	0	16730	17740	60	37	36	10	27	25	25	28	30	107	3	0	0	0	0	0	0	0	0	0	32	176	100	0	0	Error	12	11	1164	0.267	0	0	0
4	3	6	2L16	0	17030	17740	110	26	27	8	29	25	25	25	4	16	25	11	0	0	0	0	0	0	0	0	80	656	100	0	0	Error	1	2	2186	0.5	0	0	0
4	4	6	2P16	0	17330	17740	110	26	27	6	22	25	25	25	4	16	30	10	0	0	0	0	0	0	0	0	80	656	100	0	0	Error	1	2	2165	0.5	0	0	0
4	5	6	empty	empty	17620	17720	110	25	25	4	16	25	25	25	4	16	14	3	0	0	0	0	0	0	0	0	80	656	100	0	0	Error	0	0	2009	0	-75	0	0
4	6	6	empty	empty	17920	17720	110	26	26	4	15	25	25	27	30	111	0	0	0	0	0	0	0	0	0	0	80	656	100	0	0	Error	1	1	2062	-0.033	-75	0	0
4	7	6	empty	empty	18220	17720	110	25	25	4	16	25	25	25	3	12	20	6	0	0	0	0	0	0	0	0	80	656	100	0	0	Error	0	0	2026	0	-75	0	0
4	8	6	empty	empty	18520	17720	110	25	26	4	15	25	25	25	4	16	14	4	0	0	0	0	0	0	0	0	80	656	100	0	0	Error	0	1	2044	0.25	-75	0	0
4	9	6	empty	empty	18820	17720	110	25	25	4	16	25	25	26	8	30	4	0	0	0	0	0	0	0	0	0	80	656	100	0	0	Error	0	0	1996	-0.125	-75	0	0
4	10	6	empty	empty	19120	17720	110	25	25	4	16	25	25	25	4	16	11	4	0	0	0	0	0	0	0	0	80	656	100	0	0	Error	0	0	2026	0	-75	0	0
4	11	6	empty	empty	19420	17720	110	25	25	5	20	26	26	27	8	29	1	1	0	0	0	0	0	0	0	0	80	656	100	0	0	Error	-1	-1	2021	-0.25	-75	0	0
4	12	6	empty	empty	19720	17720	110	26	26	3	11	25	25	26	20	76	0	0	0	0	0	0	0	0	0	0	80	656	100	0	0	Error	1	1	2043	0	-75	0	0
4	1	7	2D8	0	16410	18040	110	28	28	7	25	25	25	26	3	11	43	16	0	0	0	0	0	0	0	0	80	656	100	0	0	Error	3	3	2241	0.667	0	0	0
4	2	7	2H8	0	16710	18040	110	27	29	9	31	25	25	25	4	16	31	18	0	0	0	0	0	0	0	0	80	656	100	0	0	Error	2	4	2346	1	0	0	0
4	3	7	2D8	0	17020	18060	50	76	81	50	61	26	26	26	4	15	92	92	0	0	0	0	0	0	0	0	12	104	100	0	0	Error	50	55	976	13.75	0	0	0
4	4	7	2H8	0	17310	18040	110	29	33	15	45	26	26	26	4	15	38	20	0	0	0	0	0	0	0	0	80	656	100	0	0	Error	3	7	2636	1.75	0	0	0
4	5	7	2L8	0	17610	18040	110	26	31	16	51	25	25	26	4	15	34	18	0	0	0	0	0	0	0	0	80	656	100	0	0	Error	1	6	2516	1.25	0	0	0
4	6	7	2P8	0	17930	18040	60	35	43	17	39	26	26	26	4	15	72	56	0	0	0	0	0	0	0	0	32	176	100	0	0	Error	9	17	1370	4.25	0	0	0
4	7	7	2L8	0	18220	18060	60	34	43	26	60	25	25	26	4	15	69	59	0	0	0	0	0	0	0	0	32	176	100	0	0	Error	9	18	1385	4.25	0	0	0
4	8	7	2P8	0	18530	18040	60	39	43	17	39	26	26	26	4	15	69	56	0	0	0	0	0	0	0	0	32	176	100	0	0	Error	13	17	1362	4.25	0	0	0
4	9	7	2D16	0	18810	18050	50	42	41	8	19	26	26	26	4	15	100	67	0	0	0	0	0	0	0	0	12	104	100	0	0	Error	16	15	493	3.75	0	0	0
4	10	7	2H16	0	19130	18040	50	52	57	24	42	27	27	28	8	28	75	67	0	0	0	0	0	0	0	0	12	104	100	0	0	Error	25	30	689	3.625	0	0	0
4	11	7	2D16	0	19400	18050	70	41	55	35	63	26	26	27	8	29	56	44	0	0	0	0	0	0	0	0	32	236	100	0	0	Error	15	29	1762	3.5	0	0	0
4	12	7	2H16	0	19720	18060	50	45	66	56	84	26	26	26	5	19	92	83	0	0	0	0	0	0	0	0	12	104	100	0	0	Error	19	40	793	8	0	0	0
4	1	8	1L16	0	16430	18340	70	35	36	9	25	25	25	25	4	16	66	53	0	0	0	0	0	0	0	0	32	236	100	0	0	Error	10	11	1143	2.75	0	0	0
4	2	8	1P16	0	16720	18360	80	30	62	154	248	25	25	25	4	16	50	35	0	0	0	0	0	0	0	0	52	340	100	0	0	Error	5	37	3205	9.25	0	0	0
4	3	8	1L16	0	17020	18320	60	36	41	16	39	25	25	25	4	16	66	53	0	0	0	0	0	0	0	0	32	176	100	0	0	Error	11	16	1300	4	0	0	0
4	4	8	1P16	0	17330	18360	50	39	41	5	12	25	25	26	5	19	100	92	0	0	0	0	0	0	0	0	12	104	100	0	0	Error	14	16	490	3	0	0	0
4	5	8	1D24	0	17620	18360	110	27	29	6	20	25	25	26	5	19	31	11	0	0	0	0	0	0	0	0	80	656	100	0	0	Error	2	4	2283	0.6	0	0	0
4	6	8	1H24	0	17920	18360	80	30	31	7	22	25	25	26	4	15	50	31	0	0	0	0	0	0	0	0	52	340	100	0	0	Error	5	6	1633	1.25	0	0	0
4	7	8	1D24	0	18230	18350	70	41	40	9	22	26	26	28	16	57	34	0	0	0	0	0	0	0	0	0	32	236	100	0	0	Error	15	14	1294	0.75	0	0	0
4	8	8	1H24	0	18530	18350	110	27	28	5	17	25	25	26	9	34	10	1	0	0	0	0	0	0	0	0	80	656	100	0	0	Error	2	3	2244	0.222	0	0	0
4	9	8	1L24	0	18830	18350	60	35	34	6	17	26	26	26	4	15	75	56	0	0	0	0	0	0	0	0	32	176	100	0	0	Error	9	8	1089	2	0	0	0
4	10	8	1P24	0	19120	18350	70	37	36	6	16	26	26	34	48	141	0	0	0	0	0	0	0	0	0	0	32	236	100	0	0	Error	11	10	1167	0.042	0	0	0
4	11	8	1L24	0	19430	18360	60	33	33	6	18	25	25	26	4	15	69	47	0	0	0	0	0	0	0	0	32	176	100	0	0	Error	8	8	1056	1.75	0	0	0
4	12	8	1P24	0	19730	18350	60	34	34	7	20	26	26	26	4	15	69	47	0	0	0	0	0	0	0	0	32	176	100	0	0	Error	8	8	1076	2	0	0	0
4	1	9	1D8	0	16430	18640	50	77	83	21	25	25	25	25	4	16	100	100	0	0	0	0	0	0	0	0	12	104	100	0	0	Error	52	58	992	14.5	0	0	0
4	2	9	1H8	0	16730	18640	110	27	30	9	30	25	25	25	4	16	30	18	0	0	0	0	0	0	0	0	80	656	100	0	0	Error	2	5	2363	1.25	0	0	0
4	3	9	1D8	0	17030	18640	50	69	65	13	20	26	26	26	4	15	100	100	0	0	0	0	0	0	0	0	12	104	100	0	0	Error	43	39	778	9.75	0	0	0
4	4	9	1H8	0	17330	18630	50	62	59	16	27	25	25	26	4	15	92	92	0	0	0	0	0	0	0	0	12	104	100	0	0	Error	37	34	707	8.25	0	0	0
4	5	9	1L8	0	17630	18640	50	56	58	15	25	25	25	25	4	16	100	100	0	0	0	0	0	0	0	0	12	104	100	0	0	Error	31	33	695	8.25	0	0	0
4	6	9	1P8	0	17930	18650	50	62	64	7	10	26	26	26	5	19	100	100	0	0	0	0	0	0	0	0	12	104	100	0	0	Error	36	38	762	7.6	0	0	0
4	7	9	1L8	0	18230	18640	60	38	48	22	45	26	26	26	3	11	78	63	0	0	0	0	0	0	0	0	32	176	100	0	0	Error	12	22	1520	7.333	0	0	0
4	8	9	1P8	0	18530	18650	50	56	60	13	21	26	26	26	4	15	100	100	0	0	0	0	0	0	0	0	12	104	100	0	0	Error	30	34	718	8.5	0	0	0
4	9	9	1D16	0	18840	18650	70	41	42	13	30	26	26	27	11	40	56	38	0	0	0	0	0	0	0	0	32	236	100	0	0	Error	15	16	1336	1.364	0	0	0
4	10	9	1H16	0	19130	18650	60	46	43	13	30	26	26	27	6	22	72	59	0	0	0	0	0	0	0	0	32	176	100	0	0	Error	20	17	1375	2.667	0	0	0
4	11	9	1D16	0	19430	18650	60	39	41	12	29	26	26	27	14	51	47	13	0	0	0	0	0	0	0	0	32	176	100	0	0	Error	13	15	1306	1	0	0	0
4	12	9	1H16	0	19730	18650	70	37	45	21	46	26	26	26	4	15	84	53	0	0	0	0	0	0	0	0	32	236	100	0	0	Error	11	19	1433	4.75	0	0	0
4	1	10	1L16	0	16430	18960	50	68	65	14	21	27	27	27	3	11	100	100	0	0	0	0	0	0	0	0	12	104	100	0	0	Error	41	38	775	12.667	0	0	0
4	2	10	1P16	0	16730	18960	70	43	45	22	48	26	26	27	4	14	75	69	0	0	0	0	0	0	0	0	32	236	100	0	0	Error	17	19	1447	4.5	0	0	0
4	3	10	1L16	0	17030	18960	50	40	41	7	17	26	26	27	5	18	92	75	0	0	0	0	0	0	0	0	12	104	100	0	0	Error	14	15	489	2.8	0	0	0
4	4	10	1P16	0	17330	18950	60	34	34	9	26	27	27	27	4	14	63	34	0	0	0	0	0	0	0	0	32	176	100	0	0	Error	7	7	1099	1.75	0	0	0
4	5	10	1D24	0	17630	18950	60	36	39	20	51	26	26	27	4	14	72	56	0	0	0	0	0	0	0	0	32	176	100	0	0	Error	10	13	1263	3	0	0	0
4	6	10	1H24	0	17930	18950	60	32	32	6	18	27	27	28	5	17	38	16	0	0	0	0	0	0	0	0	32	176	100	0	0	Error	5	5	1019	0.8	0	0	0
4	7	10	1D24	0	18230	18970	60	35	34	8	23	26	26	27	3	11	69	59	0	0	0	0	0	0	0	0	32	176	100	0	0	Error	9	8	1095	2.333	0	0	0
4	8	10	1H24	0	18540	18950	60	32	32	5	15	27	27	27	4	14	53	31	0	0	0	0	0	0	0	0	32	176	100	0	0	Error	5	5	1038	1.25	0	0	0
4	9	10	1L24	0	18840	18950	50	38	38	7	18	27	27	28	9	32	58	17	0	0	0	0	0	0	0	0	12	104	100	0	0	Error	11	11	457	1.111	0	0	0
4	10	10	1P24	0	19130	18950	100	35	37	8	21	27	27	28	6	21	56	38	0	0	0	0	0	0	0	0	80	560	100	0	0	Error	8	10	2950	1.5	0	0	0
4	11	10	1L24	0	19430	18950	50	36	36	6	16	28	28	28	4	14	75	50	0	0	0	0	0	0	0	0	12	104	100	0	0	Error	8	8	434	2	0	0	0
4	12	10	1P24	0	19720	18950	60	33	34	7	20	27	27	27	4	14	53	41	0	0	0	0	0	0	0	0	32	176	100	0	0	Error	6	7	1088	1.75	0	0	0
4	1	11	1D8	0	16430	19260	50	79	79	20	25	27	27	27	6	22	100	100	0	0	0	0	0	0	0	0	12	104	100	0	0	Error	52	52	947	8.667	0	0	0
4	2	11	1H8	0	16720	19270	50	66	64	16	25	27	27	27	4	14	100	92	0	0	0	0	0	0	0	0	12	104	100	0	0	Error	39	37	770	9.25	0	0	0
4	3	11	1D8	0	17030	19240	50	68	67	12	17	26	26	26	4	15	100	100	0	0	0	0	0	0	0	0	12	104	100	0	0	Error	42	41	808	10.25	0	0	0
4	4	11	1H8	0	17330	19230	50	79	78	12	15	26	26	27	5	18	100	100	0	0	0	0	0	0	0	0	12	104	100	0	0	Error	53	52	933	10.2	0	0	0
4	5	11	1L8	0	17620	19270	60	40	47	17	36	26	26	27	4	14	84	72	0	0	0	0	0	0	0	0	32	176	100	0	0	Error	14	21	1502	5	0	0	0
4	6	11	1P8	0	17930	19250	50	60	59	14	23	27	27	27	4	14	92	92	0	0	0	0	0	0	0	0	12	104	100	0	0	Error	33	32	702	8	0	0	0
4	7	11	1L8	0	18230	19240	60	41	45	15	33	27	27	32	54	168	0	0	0	0	0	0	0	0	0	0	32	176	100	0	0	Error	14	18	1434	0.241	0	0	0
4	8	11	1P8	0	18530	19260	60	43	45	14	31	27	27	27	4	14	84	66	0	0	0	0	0	0	0	0	32	176	100	0	0	Error	16	18	1431	4.5	0	0	0
4	9	11	1D16	0	18830	19250	50	67	70	13	18	27	27	27	4	14	100	100	0	0	0	0	0	0	0	0	12	104	100	0	0	Error	40	43	839	10.75	0	0	0
4	10	11	1H16	0	19130	19270	50	64	62	16	25	27	27	27	4	14	100	92	0	0	0	0	0	0	0	0	12	104	100	0	0	Error	37	35	746	8.75	0	0	0
4	11	11	1D16	0	19430	19240	60	37	40	10	25	27	27	27	4	14	78	56	0	0	0	0	0	0	0	0	32	176	100	0	0	Error	10	13	1295	3.25	0	0	0
4	12	11	1H16	0	19730	19260	50	54	63	27	42	27	27	27	4	14	100	100	0	0	0	0	0	0	0	0	12	104	100	0	0	Error	27	36	752	9	0	0	0
4	1	12	1L16	0	16430	19540	50	56	61	18	29	26	26	26	4	15	92	92	0	0	0	0	0	0	0	0	12	104	100	0	0	Error	30	35	728	8.75	0	0	0
4	2	12	1P16	0	16730	19530	50	48	48	8	16	26	26	26	4	15	100	100	0	0	0	0	0	0	0	0	12	104	100	0	0	Error	22	22	581	5.5	0	0	0
4	3	12	1L16	0	17040	19530	60	36	43	23	53	26	26	26	4	15	59	56	0	0	0	0	0	0	0	0	32	176	100	0	0	Error	10	17	1390	4.25	0	0	0
4	4	12	1P16	0	17330	19540	50	53	72	69	95	27	27	28	8	28	92	75	0	0	0	0	0	0	0	0	12	104	100	0	0	Error	26	45	858	5.5	0	0	0
4	5	12	1D24	0	17630	19550	50	56	55	12	21	26	26	26	4	15	92	92	0	0	0	0	0	0	0	0	12	104	100	0	0	Error	30	29	662	7.25	0	0	0
4	6	12	1H24	0	17930	19560	80	36	37	10	27	26	26	27	8	29	56	21	0	0	0	0	0	0	0	0	52	340	100	0	0	Error	10	11	1933	1.25	0	0	0
4	7	12	1D24	0	18220	19550	70	40	41	11	26	26	26	27	4	14	78	72	0	0	0	0	0	0	0	0	32	236	100	0	0	Error	14	15	1303	3.5	0	0	0
4	8	12	1H24	0	18550	19550	60	33	33	6	18	27	27	29	13	44	9	0	0	0	0	0	0	0	0	0	32	176	100	0	0	Error	6	6	1063	0.308	0	0	0
4	9	12	1L24	0	18830	19550	50	36	37	5	13	27	27	27	4	14	92	50	0	0	0	0	0	0	0	0	12	104	100	0	0	Error	9	10	449	2.5	0	0	0
4	10	12	1P24	0	19140	19560	90	41	48	35	72	27	27	28	7	25	73	48	0	0	0	0	0	0	0	0	52	420	100	0	0	Error	14	21	2488	2.857	0	0	0
4	11	12	1L24	0	19440	19550	60	38	40	11	27	27	27	27	5	18	72	50	0	0	0	0	0	0	0	0	32	176	100	0	0	Error	11	13	1291	2.6	0	0	0
4	12	12	1P24	0	19740	19560	70	48	49	12	24	27	27	29	12	41	81	38	0	0	0	0	0	0	0	0	32	236	100	0	0	Error	21	22	1573	1.667	0	0	0
4	1	13	1D8	0	16430	19830	50	87	88	39	44	26	26	26	3	11	100	100	0	0	0	0	0	0	0	0	12	104	100	0	0	Error	61	62	1052	20.667	0	0	0
4	2	13	1H8	0	16730	19850	50	86	84	43	51	27	27	28	6	21	83	83	0	0	0	0	0	0	0	0	12	104	100	0	0	Error	59	57	1011	9.333	0	0	0
4	3	13	1D8	0	17030	19840	50	78	74	21	28	27	27	27	4	14	100	92	0	0	0	0	0	0	0	0	12	104	100	0	0	Error	51	47	890	11.75	0	0	0
4	4	13	1H8	0	17320	19840	60	36	45	23	51	26	26	27	5	18	59	50	0	0	0	0	0	0	0	0	32	176	100	0	0	Error	10	19	1448	3.6	0	0	0
4	5	13	1L8	0	17620	19830	50	68	62	20	32	25	25	26	4	15	92	92	0	0	0	0	0	0	0	0	12	104	100	0	0	Error	43	37	746	9	0	0	0
4	6	13	1P8	0	17930	19850	50	67	64	18	28	27	27	27	5	18	92	92	0	0	0	0	0	0	0	0	12	104	100	0	0	Error	40	37	765	7.4	0	0	0
4	7	13	1L8	0	18220	19850	50	77	69	22	31	26	26	27	4	14	100	100	0	0	0	0	0	0	0	0	12	104	100	0	0	Error	51	43	823	10.5	0	0	0
4	8	13	1P8	0	18520	19850	50	66	64	15	23	27	27	27	4	14	100	100	0	0	0	0	0	0	0	0	12	104	100	0	0	Error	39	37	764	9.25	0	0	0
4	9	13	1D16	0	18820	19840	50	67	64	29	45	26	26	27	4	14	92	83	0	0	0	0	0	0	0	0	12	104	100	0	0	Error	41	38	765	9.25	0	0	0
4	10	13	1H16	0	19130	19830	70	36	43	17	39	26	26	26	4	15	84	59	0	0	0	0	0	0	0	0	32	236	100	0	0	Error	10	17	1388	4.25	0	0	0
4	11	13	1D16	0	19430	19850	70	40	46	19	41	26	26	27	7	25	66	41	0	0	0	0	0	0	0	0	32	236	100	0	0	Error	14	20	1457	2.714	0	0	0
4	12	13	1H16	0	19730	19830	80	34	40	18	45	26	26	27	4	14	60	46	0	0	0	0	0	0	0	0	52	340	100	0	0	Error	8	14	2098	3.25	0	0	0
4	1	14	2D24	Grid Marker	16440	20160	200	120	1330	4051	304	27	27	28	9	32	100	97	0	0	0	0	0	0	0	0	316	2106	100	0	0	Error	93	1303	420406	144.667	0	0	0
4	2	14	2D24	Grid Marker	16730	20150	220	128	1410	4449	315	28	28	32	81	253	56	39	0	0	0	0	0	0	0	0	392	2409	100	0	0	Error	100	1382	552758	17.012	0	0	0
4	3	14	empty	empty	17020	20120	110	26	27	5	18	26	26	27	4	14	16	4	0	0	0	0	0	0	0	0	80	656	100	0	0	Error	0	1	2132	0	-75	0	0
4	4	14	empty	empty	17320	20120	110	26	27	4	14	26	26	27	9	33	4	0	0	0	0	0	0	0	0	0	80	656	100	0	0	Error	0	1	2137	0	-75	0	0
4	5	14	empty	empty	17620	20120	110	27	27	4	14	26	26	26	4	15	18	5	0	0	0	0	0	0	0	0	80	656	100	0	0	Error	1	1	2181	0.25	-75	0	0
4	6	14	empty	empty	17920	20120	110	26	28	12	42	26	26	26	5	19	8	5	0	0	0	0	0	0	0	0	80	656	100	0	0	Error	0	2	2217	0.4	-75	0	0
4	7	14	empty	empty	18220	20120	110	27	27	4	14	26	26	26	5	19	11	1	0	0	0	0	0	0	0	0	80	656	100	0	0	Error	1	1	2166	0.2	-75	0	0
4	8	14	empty	empty	18520	20120	110	27	28	5	17	26	26	26	5	19	19	6	0	0	0	0	0	0	0	0	80	656	100	0	0	Error	1	2	2205	0.4	-75	0	0
4	9	14	empty	empty	18820	20120	110	27	28	7	25	26	26	27	5	18	16	1	0	0	0	0	0	0	0	0	80	656	100	0	0	Error	1	2	2206	0.2	-75	0	0
4	10	14	empty	empty	19120	20120	110	26	26	3	11	26	26	27	6	22	4	0	0	0	0	0	0	0	0	0	80	656	100	0	0	Error	0	0	2090	-0.167	-75	0	0
4	11	14	empty	empty	19420	20120	110	27	27	4	14	27	27	27	4	14	15	3	0	0	0	0	0	0	0	0	80	656	100	0	0	Error	0	0	2187	0	-75	0	0
4	12	14	empty	empty	19720	20120	100	28	28	4	14	27	27	27	4	14	11	4	0	0	0	0	0	0	0	0	80	560	100	0	0	Error	1	1	2200	0.25	-75	0	0
5	1	1	empty	empty	2850	20660	100	27	27	5	18	27	27	28	10	35	5	0	0	0	0	0	0	0	0	0	80	560	100	0	0	Error	0	0	2160	-0.1	-75	0	0
5	2	1	empty	empty	3150	20660	100	26	26	4	15	27	27	28	22	78	0	0	0	0	0	0	0	0	0	0	80	560	100	0	0	Error	-1	-1	2119	-0.091	-75	0	0
5	3	1	empty	empty	3450	20660	100	27	28	6	21	27	27	33	129	390	0	0	0	0	0	0	0	0	0	0	80	560	100	0	0	Error	0	1	2228	-0.039	-75	0	0
5	4	1	empty	empty	3750	20660	100	26	27	5	18	26	26	27	5	18	16	6	0	0	0	0	0	0	0	0	80	560	100	0	0	Error	0	1	2168	0	-75	0	0
5	5	1	empty	empty	4050	20660	100	26	26	3	11	26	26	27	10	37	0	0	0	0	0	0	0	0	0	0	80	560	100	0	0	Error	0	0	2089	-0.1	-75	0	0
5	6	1	empty	empty	4350	20660	100	26	27	6	22	27	27	27	10	37	3	1	0	0	0	0	0	0	0	0	80	560	100	0	0	Error	-1	0	2134	0	-75	0	0
5	7	1	empty	empty	4650	20660	100	26	26	4	15	26	26	27	5	18	6	1	0	0	0	0	0	0	0	0	80	560	100	0	0	Error	0	0	2106	-0.2	-75	0	0
5	8	1	empty	empty	4950	20660	100	26	26	4	15	26	26	27	5	18	9	1	0	0	0	0	0	0	0	0	80	560	100	0	0	Error	0	0	2070	-0.2	-75	0	0
5	9	1	empty	empty	5250	20660	100	26	27	4	14	26	26	26	4	15	19	6	0	0	0	0	0	0	0	0	80	560	100	0	0	Error	0	1	2128	0.25	-75	0	0
5	10	1	2A23	Grid Marker	5590	20730	180	116	1355	3980	293	27	27	28	4	14	100	99	0	0	0	0	0	0	0	0	256	1729	100	0	0	Error	89	1328	346961	331.75	0	0	0
5	11	1	2A23	Grid Marker	5890	20710	150	100	681	1657	243	28	28	28	5	17	100	100	0	0	0	0	0	0	0	0	156	1186	100	0	0	Error	72	653	106208	130.6	0	0	0
5	12	1	2A23	Grid Marker	6180	20710	170	76	510	1328	260	27	27	28	7	25	100	96	0	0	0	0	0	0	0	0	208	1536	100	0	0	Error	49	483	106171	68.857	0	0	0
5	1	2	2I15	622 Sp14	2880	20930	40	34	46	27	58	27	27	28	8	28	42	33	0	0	0	0	0	0	0	0	12	68	100	0	0	Error	7	19	554	2.25	0	0	0
5	2	2	2M15	637 Sp12	3190	21010	110	56	85	167	196	26	26	27	5	18	100	99	0	0	0	0	0	0	0	0	80	656	100	0	0	Error	30	59	6838	11.6	0	0	0
5	3	2	2I15	622 Sp14	3470	20990	70	33	31	5	16	26	26	27	6	22	53	9	0	0	0	0	0	0	0	0	32	236	100	0	0	Error	7	5	1001	0.667	0	0	0
5	4	2	2M15	637 Sp12	3780	21010	100	64	241	1136	471	26	26	27	5	18	100	99	0	0	0	0	0	0	0	0	80	560	100	0	0	Error	38	215	19275	42.8	0	0	0
5	5	2	empty	empty	4050	20960	100	26	26	3	11	26	26	29	25	86	0	0	0	0	0	0	0	0	0	0	80	560	100	0	0	Error	0	0	2100	-0.12	-75	0	0
5	6	2	empty	empty	4350	20960	100	27	27	4	14	27	27	28	12	42	0	0	0	0	0	0	0	0	0	0	80	560	100	0	0	Error	0	0	2183	-0.083	-75	0	0
5	7	2	empty	empty	4650	20960	100	27	28	6	21	26	26	27	6	22	13	3	0	0	0	0	0	0	0	0	80	560	100	0	0	Error	1	2	2222	0.167	-75	0	0
5	8	2	empty	empty	4950	20960	100	26	27	5	18	26	26	27	4	14	13	8	0	0	0	0	0	0	0	0	80	560	100	0	0	Error	0	1	2125	0	-75	0	0
5	9	2	empty	empty	5250	20960	100	28	27	3	11	26	26	27	4	14	16	0	0	0	0	0	0	0	0	0	80	560	100	0	0	Error	2	1	2197	0	-75	0	0
5	10	2	empty	empty	5550	20960	100	27	27	3	11	27	27	27	4	14	16	0	0	0	0	0	0	0	0	0	80	536	100	0	0	Error	0	0	2182	0	-75	0	0
5	11	2	empty	empty	5850	20960	100	26	26	3	11	27	27	27	4	14	5	1	0	0	0	0	0	0	0	0	80	560	100	0	0	Error	-1	-1	2095	-0.25	-75	0	0
5	12	2	empty	empty	6150	20960	100	27	27	4	14	26	26	27	4	14	15	3	0	0	0	0	0	0	0	0	80	560	100	0	0	Error	1	1	2140	0	-75	0	0
5	1	3	2A7	500 Sp8	2880	21320	70	32	40	32	80	26	26	27	4	14	69	44	0	0	0	0	0	0	0	0	32	236	100	0	0	Error	6	14	1293	3.25	0	0	0
5	2	3	2.00E+07	523 Sp14	3190	21320	70	40	43	11	25	26	26	27	5	18	88	75	0	0	0	0	0	0	0	0	32	236	100	0	0	Error	14	17	1388	3.2	0	0	0
5	3	3	2A7	500 Sp8	3490	21310	60	36	40	22	55	26	26	27	4	14	88	63	0	0	0	0	0	0	0	0	32	176	100	0	0	Error	10	14	1288	3.25	0	0	0
5	4	3	2.00E+07	523 Sp14	3790	21310	50	49	47	8	17	27	27	27	4	14	100	92	0	0	0	0	0	0	0	0	12	104	100	0	0	Error	22	20	569	5	0	0	0
5	5	3	2I7	546 Sp8	4090	21310	60	42	43	12	27	26	26	28	13	46	59	19	0	0	0	0	0	0	0	0	32	176	100	0	0	Error	16	17	1385	1.154	0	0	0
5	6	3	2M7	569 Sp21	4390	21310	100	30	34	29	85	26	26	27	8	29	19	6	0	0	0	0	0	0	0	0	80	560	100	0	0	Error	4	8	2750	0.875	-50	0	0
5	7	3	2I7	546 Sp8	4700	21310	60	48	58	42	72	26	26	27	6	22	78	72	0	0	0	0	0	0	0	0	32	176	100	0	0	Error	22	32	1855	5.167	0	0	0
5	8	3	2M7	569 Sp21	4990	21310	100	28	29	5	17	26	26	27	11	40	4	0	0	0	0	0	0	0	0	0	80	560	100	0	0	Error	2	3	2320	0.182	-50	0	0
5	9	3	2A15	592 Sp0	5290	21320	60	36	37	6	16	26	26	26	4	15	91	53	0	0	0	0	0	0	0	0	32	176	100	0	0	Error	10	11	1188	2.75	0	0	0
5	10	3	2.00E+15	0	5590	21320	60	37	38	12	31	26	26	27	6	22	63	44	0	0	0	0	0	0	0	0	32	176	100	0	0	Error	11	12	1227	1.833	0	0	0
5	11	3	2A15	592 Sp0	5880	21320	70	40	67	134	200	26	26	27	4	14	91	78	0	0	0	0	0	0	0	0	32	236	100	0	0	Error	14	41	2138	10	0	0	0
5	12	3	2.00E+15	0	6180	21320	100	28	29	7	24	26	26	26	4	15	24	14	0	0	0	0	0	0	0	0	80	560	100	0	0	Error	2	3	2306	0.75	-50	0	0
5	1	4	2I15	622 Sp14	2880	21620	60	34	37	14	37	27	27	27	5	18	63	34	0	0	0	0	0	0	0	0	32	176	100	0	0	Error	7	10	1191	2	0	0	0
5	2	4	2M15	637 Sp12	3180	21610	90	62	101	187	185	27	27	27	6	22	100	96	0	0	0	0	0	0	0	0	52	420	100	0	0	Error	35	74	5241	12.333	0	0	0
5	3	4	2I15	622 Sp14	3490	21640	40	36	36	4	11	28	28	29	5	17	75	25	0	0	0	0	0	0	0	0	12	68	100	0	0	Error	8	8	437	1.4	0	0	0
5	4	4	2M15	637 Sp12	3790	21610	110	60	118	244	206	27	27	29	29	100	60	19	0	0	0	0	0	0	0	0	80	656	100	0	0	Error	33	91	9434	3.069	0	0	0
5	5	4	empty	empty	4050	21560	100	26	27	4	14	26	26	27	5	18	14	0	0	0	0	0	0	0	0	0	80	560	100	0	0	Error	0	1	2127	0	-75	0	0
5	6	4	empty	empty	4350	21560	100	26	27	4	14	26	26	27	7	25	6	0	0	0	0	0	0	0	0	0	80	560	100	0	0	Error	0	1	2122	0	-75	0	0
5	7	4	empty	empty	4650	21560	100	26	27	4	14	26	26	27	6	22	8	1	0	0	0	0	0	0	0	0	80	560	100	0	0	Error	0	1	2144	0	-75	0	0
5	8	4	empty	empty	4950	21560	100	26	27	4	14	27	27	27	4	14	16	1	0	0	0	0	0	0	0	0	80	560	100	0	0	Error	-1	0	2125	0	-75	0	0
5	9	4	empty	empty	5250	21560	100	27	28	6	21	26	26	27	5	18	20	1	0	0	0	0	0	0	0	0	80	560	100	0	0	Error	1	2	2217	0.2	-75	0	0
5	10	4	empty	empty	5550	21560	100	27	28	5	17	27	27	27	4	14	25	4	0	0	0	0	0	0	0	0	80	560	100	0	0	Error	0	1	2215	0.25	-75	0	0
5	11	4	empty	empty	5850	21560	100	28	28	4	14	27	27	27	4	14	15	5	0	0	0	0	0	0	0	0	80	560	100	0	0	Error	1	1	2229	0.25	-75	0	0
5	12	4	empty	empty	6150	21560	100	27	27	4	14	26	26	27	4	14	25	4	0	0	0	0	0	0	0	0	80	560	100	0	0	Error	1	1	2190	0	-75	0	0
5	1	5	2A7	500 Sp8	2890	21930	80	36	45	40	88	27	27	33	41	124	6	6	0	0	0	0	0	0	0	0	52	340	100	0	0	Error	9	18	2358	0.293	0	0	0
5	2	5	2.00E+07	523 Sp14	3190	21910	50	50	55	14	25	28	28	29	9	31	100	75	0	0	0	0	0	0	0	0	12	104	100	0	0	Error	22	27	665	2.889	0	0	0
5	3	5	2A7	500 Sp8	3500	21930	70	40	87	198	227	27	27	28	6	21	69	50	0	0	0	0	0	0	0	0	32	236	100	0	0	Error	13	60	2784	9.833	0	0	0
5	4	5	2.00E+07	523 Sp14	3780	21910	100	33	35	10	28	26	26	27	7	25	46	28	0	0	0	0	0	0	0	0	80	560	100	0	0	Error	7	9	2832	1.143	0	0	0
5	5	5	2I7	546 Sp8	4100	21910	70	44	51	37	72	27	27	27	5	18	88	63	0	0	0	0	0	0	0	0	32	236	100	0	0	Error	17	24	1628	4.8	0	0	0
5	6	5	2M7	569 Sp21	4390	21910	100	29	28	5	17	26	26	27	4	14	31	11	0	0	0	0	0	0	0	0	80	560	100	0	0	Error	3	2	2275	0.25	-50	0	0
5	7	5	2I7	546 Sp8	4690	21910	80	36	42	17	40	26	26	27	8	29	56	33	0	0	0	0	0	0	0	0	52	340	100	0	0	Error	10	16	2166	1.875	0	0	0
5	8	5	2M7	569 Sp21	5000	21910	80	32	32	6	18	27	27	27	5	18	46	13	0	0	0	0	0	0	0	0	52	340	100	0	0	Error	5	5	1648	1	0	0	0
5	9	5	2A15	592 Sp0	5290	21920	50	37	37	4	10	26	26	26	4	15	100	67	0	0	0	0	0	0	0	0	12	104	100	0	0	Error	11	11	443	2.75	0	0	0
5	10	5	2.00E+15	0	5600	21930	40	40	48	19	39	26	26	26	4	15	75	75	0	0	0	0	0	0	0	0	12	68	100	0	0	Error	14	22	576	5.5	0	0	0
5	11	5	2A15	592 Sp0	5890	21920	70	37	79	160	202	26	26	26	4	15	94	69	0	0	0	0	0	0	0	0	32	236	100	0	0	Error	11	53	2513	13.25	0	0	0
5	12	5	2.00E+15	0	6190	21920	100	29	36	52	144	26	26	26	4	15	33	18	0	0	0	0	0	0	0	0	80	560	100	0	0	Error	3	10	2900	2.5	-50	0	0
5	1	6	2I15	622 Sp14	2890	22220	50	39	43	15	34	28	28	28	5	17	83	50	0	0	0	0	0	0	0	0	12	104	100	0	0	Error	11	15	519	3	0	0	0
5	2	6	2M15	637 Sp12	3190	22210	80	63	81	77	95	27	27	27	4	14	100	98	0	0	0	0	0	0	0	0	52	340	100	0	0	Error	36	54	4236	13.5	0	0	0
5	3	6	2I15	622 Sp14	3510	22220	50	36	40	11	27	28	28	28	4	14	75	42	0	0	0	0	0	0	0	0	12	104	100	0	0	Error	8	12	483	3	0	0	0
5	4	6	2M15	637 Sp12	3780	22210	90	60	69	52	75	27	27	31	37	119	27	4	0	0	0	0	0	0	0	0	52	420	100	0	0	Error	33	42	3592	1.027	0	0	0
5	5	6	empty	empty	4050	22160	100	27	28	10	35	27	27	28	12	42	3	1	0	0	0	0	0	0	0	0	80	560	100	0	0	Error	0	1	2271	0	-75	0	0
5	6	6	empty	empty	4350	22160	100	26	28	18	64	27	27	27	5	18	5	1	0	0	0	0	0	0	0	0	80	560	100	0	0	Error	-1	1	2240	0.2	-75	0	0
5	7	6	empty	empty	4650	22160	100	26	27	6	22	27	27	44	258	586	0	0	0	0	0	0	0	0	0	0	80	560	100	0	0	Error	-1	0	2164	-0.066	-75	0	0
5	8	6	empty	empty	4950	22160	100	27	27	4	14	27	27	28	6	21	4	1	0	0	0	0	0	0	0	0	80	560	100	0	0	Error	0	0	2158	-0.167	-75	0	0
5	9	6	empty	empty	5250	22160	100	27	28	6	21	27	27	27	4	14	11	6	0	0	0	0	0	0	0	0	80	560	100	0	0	Error	0	1	2212	0.25	-75	0	0
5	10	6	empty	empty	5550	22160	100	27	27	4	14	26	26	28	11	39	0	0	0	0	0	0	0	0	0	0	80	560	100	0	0	Error	1	1	2171	-0.091	-75	0	0
5	11	6	empty	empty	5850	22160	100	26	27	4	14	26	26	27	4	14	11	5	0	0	0	0	0	0	0	0	80	560	100	0	0	Error	0	1	2140	0	-75	0	0
5	12	6	empty	empty	6150	22160	100	26	29	20	68	27	27	27	4	14	10	4	0	0	0	0	0	0	0	0	80	560	100	0	0	Error	-1	2	2321	0.5	-75	0	0
5	1	7	2A7	500 Sp8	2890	22510	80	33	38	22	57	26	26	26	4	15	71	48	0	0	0	0	0	0	0	0	52	340	100	0	0	Error	7	12	1999	3	0	0	0
5	2	7	2.00E+07	523 Sp14	3200	22510	70	39	56	87	155	26	26	27	5	18	72	63	0	0	0	0	0	0	0	0	32	236	100	0	0	Error	13	30	1795	5.8	0	0	0
5	3	7	2A7	500 Sp8	3490	22530	60	39	50	59	118	25	25	25	4	16	94	75	0	0	0	0	0	0	0	0	32	176	100	0	0	Error	14	25	1597	6.25	0	0	0
5	4	7	2.00E+07	523 Sp14	3780	22510	60	40	43	12	27	26	26	27	6	22	78	53	0	0	0	0	0	0	0	0	32	176	100	0	0	Error	14	17	1378	2.667	0	0	0
5	5	7	2I7	546 Sp8	4090	22510	40	52	48	11	22	25	25	25	4	16	100	83	0	0	0	0	0	0	0	0	12	68	100	0	0	Error	27	23	575	5.75	0	0	0
5	6	7	2M7	569 Sp21	4400	22510	80	30	32	7	21	25	25	26	4	15	56	29	0	0	0	0	0	0	0	0	52	340	100	0	0	Error	5	7	1639	1.5	0	0	0
5	7	7	2I7	546 Sp8	4690	22520	50	53	52	8	15	27	27	29	13	44	92	42	0	0	0	0	0	0	0	0	12	104	100	0	0	Error	26	25	618	1.769	0	0	0
5	8	7	2M7	569 Sp21	4980	22520	140	30	32	11	34	26	26	29	16	55	14	4	0	0	0	0	0	0	0	0	156	1140	100	0	0	Error	4	6	5061	0.188	0	0	0
5	9	7	2A15	592 Sp0	5300	22510	90	30	43	55	127	26	26	35	163	465	4	0	0	0	0	0	0	0	0	0	52	420	100	0	0	Error	4	17	2220	0.049	0	0	0
5	10	7	2.00E+15	0	5590	22510	100	27	29	10	34	25	25	26	4	15	28	18	0	0	0	0	0	0	0	0	80	560	100	0	0	Error	2	4	2348	0.75	-50	0	0
5	11	7	2A15	592 Sp0	5880	22520	50	42	41	7	17	25	25	25	4	16	100	83	0	0	0	0	0	0	0	0	12	104	100	0	0	Error	17	16	489	4	0	0	0
5	12	7	2.00E+15	0	6180	22520	100	27	29	10	34	26	26	26	4	15	25	13	0	0	0	0	0	0	0	0	80	560	100	0	0	Error	1	3	2308	0.75	-50	0	0
5	1	8	1I15	236 Sp8	2880	22790	60	42	41	10	24	26	26	27	4	14	75	75	0	0	0	0	0	0	0	0	32	176	100	0	0	Error	16	15	1310	3.5	0	0	0
5	2	8	1M15	259 Sp0	3190	22790	60	31	38	33	86	27	27	28	6	21	38	9	0	0	0	0	0	0	0	0	32	176	100	0	0	Error	4	11	1209	1.667	0	0	0
5	3	8	1I15	236 Sp8	3500	22800	40	35	35	3	8	26	26	28	10	35	25	0	0	0	0	0	0	0	0	0	12	68	100	0	0	Error	9	9	418	0.7	0	0	0
5	4	8	1M15	259 Sp0	3800	22800	50	36	38	8	21	28	28	29	7	24	50	8	0	0	0	0	0	0	0	0	12	104	100	0	0	Error	8	10	459	1.286	0	0	0
5	5	8	1A23	295 Sp14	4080	22800	90	58	61	37	60	26	26	28	18	64	83	33	0	0	0	0	0	0	0	0	52	420	100	0	0	Error	32	35	3159	1.833	0	0	0
5	6	8	1.00E+23	325 Sp12	4380	22800	40	37	37	6	16	27	27	27	4	14	92	58	0	0	0	0	0	0	0	0	12	68	100	0	0	Error	10	10	446	2.5	0	0	0
5	7	8	1A23	295 Sp14	4690	22800	80	66	68	15	22	27	27	27	5	18	100	98	0	0	0	0	0	0	0	0	52	340	100	0	0	Error	39	41	3523	8.2	0	0	0
5	8	8	1.00E+23	325 Sp12	4980	22820	100	37	42	20	47	27	27	29	9	31	50	23	0	0	0	0	0	0	0	0	80	560	100	0	0	Error	10	15	3329	1.444	0	0	0
5	9	8	1I23	356 Sp0	5290	22800	100	34	38	30	78	26	26	26	5	19	65	34	0	0	0	0	0	0	0	0	80	560	100	0	0	Error	8	12	3016	2.4	0	0	0
5	10	8	1M23	381 Sp0	5610	22780	90	28	32	14	43	27	27	27	5	18	35	13	0	0	0	0	0	0	0	0	52	420	100	0	0	Error	1	5	1645	1	0	0	0
5	11	8	1I23	356 Sp0	5890	22820	90	36	43	24	55	27	27	27	4	14	83	50	0	0	0	0	0	0	0	0	52	420	100	0	0	Error	9	16	2215	4	0	0	0
5	12	8	1M23	381 Sp0	6160	22800	40	35	35	7	20	28	28	29	8	27	33	8	0	0	0	0	0	0	0	0	12	68	100	0	0	Error	7	7	423	0.75	0	0	0
5	1	9	1A7	87 Sp0	2890	23110	120	34	38	16	42	27	27	28	9	32	35	18	0	0	0	0	0	0	0	0	120	820	100	0	0	Error	7	11	4548	1.111	0	0	0
5	2	9	1.00E+07	107 Sp8	3210	23120	60	37	42	28	66	27	27	28	6	21	59	34	0	0	0	0	0	0	0	0	32	176	100	0	0	Error	10	15	1342	2.333	0	0	0
5	3	9	1A7	87 Sp0	3490	23090	70	34	34	4	11	26	26	27	4	14	81	47	0	0	0	0	0	0	0	0	32	236	100	0	0	Error	8	8	1092	1.75	0	0	0
5	4	9	1.00E+07	107 Sp8	3800	23120	60	52	523	2423	463	27	27	28	5	17	97	88	0	0	0	0	0	0	0	0	32	176	100	0	0	Error	25	496	16747	99	0	0	0
5	5	9	1I7	127 Sp8	4080	23110	60	48	47	15	31	27	27	27	4	14	78	72	0	0	0	0	0	0	0	0	32	176	100	0	0	Error	21	20	1503	5	0	0	0
5	6	9	1M7	148 Sp8	4390	23100	60	94	86	37	43	26	26	26	4	15	97	94	0	0	0	0	0	0	0	0	32	176	100	0	0	Error	68	60	2763	15	0	0	0
5	7	9	1I7	127 Sp8	4690	23100	50	55	61	15	24	27	27	28	4	14	100	100	0	0	0	0	0	0	0	0	12	104	100	0	0	Error	28	34	729	8.25	0	0	0
5	8	9	1M7	148 Sp8	5000	23090	90	49	68	41	60	27	27	31	45	145	37	21	0	0	0	0	0	0	0	0	52	420	100	0	0	Error	22	41	3527	0.822	0	0	0
5	9	9	1A15	176 Sp8	5290	23110	70	45	55	45	81	27	27	27	5	18	97	75	0	0	0	0	0	0	0	0	32	236	100	0	0	Error	18	28	1747	5.6	0	0	0
5	10	9	1.00E+15	203 Sp12	5660	23110	50	76	2994	9181	306	28	28	29	10	34	92	67	0	0	0	0	0	0	0	0	12	104	100	0	0	Error	48	2966	35927	296.5	0	0	0
5	11	9	1A15	176 Sp8	5890	23110	60	44	57	46	80	27	27	27	4	14	97	84	0	0	0	0	0	0	0	0	32	176	100	0	0	Error	17	30	1816	7.5	0	0	0
5	12	9	1.00E+15	203 Sp12	6200	23130	50	38	87	137	157	26	26	26	4	15	67	67	0	0	0	0	0	0	0	0	12	104	100	0	0	Error	12	61	1047	15.25	0	0	0
5	1	10	1I15	236 Sp8	2900	23430	40	33	34	6	17	28	28	29	6	20	42	17	0	0	0	0	0	0	0	0	12	68	100	0	0	Error	5	6	411	0.833	0	0	0
5	2	10	1M15	259 Sp0	3180	23400	100	31	31	5	16	27	27	29	19	65	0	0	0	0	0	0	0	0	0	0	80	560	100	0	0	Error	4	4	2459	0.105	-50	0	0
5	3	10	1I15	236 Sp8	3480	23400	100	29	29	6	20	28	28	29	25	86	1	0	0	0	0	0	0	0	0	0	80	560	100	0	0	Error	1	1	2280	0	-50	0	0
5	4	10	1M15	259 Sp0	3800	23390	50	35	35	4	11	29	29	31	16	51	8	0	0	0	0	0	0	0	0	0	12	104	100	0	0	Error	6	6	420	0.25	0	0	0
5	5	10	1A23	295 Sp14	4080	23410	70	74	75	10	13	28	28	28	4	14	100	100	0	0	0	0	0	0	0	0	32	236	100	0	0	Error	46	47	2408	11.75	0	0	0
5	6	10	1.00E+23	325 Sp12	4390	23420	60	35	35	6	17	27	27	27	5	18	72	31	0	0	0	0	0	0	0	0	32	176	100	0	0	Error	8	8	1123	1.6	0	0	0
5	7	10	1A23	295 Sp14	4690	23410	70	59	60	10	16	28	28	29	5	17	100	100	0	0	0	0	0	0	0	0	32	236	100	0	0	Error	31	32	1904	6.2	0	0	0
5	8	10	1.00E+23	325 Sp12	4990	23420	70	41	39	7	17	28	28	28	4	14	72	63	0	0	0	0	0	0	0	0	32	236	100	0	0	Error	13	11	1241	2.75	0	0	0
5	9	10	1I23	356 Sp0	5280	23400	100	39	51	61	119	27	27	27	4	14	89	63	0	0	0	0	0	0	0	0	80	560	100	0	0	Error	12	24	4093	6	0	0	0
5	10	10	1M23	381 Sp0	5580	23400	60	34	36	6	16	27	27	28	4	14	75	38	0	0	0	0	0	0	0	0	32	176	100	0	0	Error	7	9	1137	2	0	0	0
5	11	10	1I23	356 Sp0	5900	23410	100	37	71	131	184	27	27	29	20	68	29	16	0	0	0	0	0	0	0	0	80	560	100	0	0	Error	10	44	5681	2.1	0	0	0
5	12	10	1M23	381 Sp0	6200	23410	100	28	28	5	17	27	27	28	4	14	24	6	0	0	0	0	0	0	0	0	80	560	100	0	0	Error	1	1	2263	0	-50	0	0
5	1	11	1A7	87 Sp0	2870	23680	80	37	53	61	115	28	28	29	6	20	63	35	0	0	0	0	0	0	0	0	52	340	100	0	0	Error	9	25	2742	4	0	0	0
5	2	11	1.00E+07	107 Sp8	3170	23710	70	38	39	7	17	28	28	32	39	121	0	0	0	0	0	0	0	0	0	0	32	236	100	0	0	Error	10	11	1250	0.179	0	0	0
5	3	11	1A7	87 Sp0	3490	23710	60	37	41	16	39	28	28	28	6	21	63	31	0	0	0	0	0	0	0	0	32	176	100	0	0	Error	9	13	1313	2.167	0	0	0
5	4	11	1.00E+07	107 Sp8	3800	23710	80	37	40	15	37	27	27	27	4	14	85	60	0	0	0	0	0	0	0	0	52	340	100	0	0	Error	10	13	2101	3.25	0	0	0
5	5	11	1I7	127 Sp8	4090	23700	60	49	64	67	104	28	28	29	5	17	84	72	0	0	0	0	0	0	0	0	32	176	100	0	0	Error	21	36	2037	7	0	0	0
5	6	11	1M7	148 Sp8	4390	23710	50	102	95	21	22	28	28	28	4	14	100	100	0	0	0	0	0	0	0	0	12	104	100	0	0	Error	74	67	1141	16.75	0	0	0
5	7	11	1I7	127 Sp8	4690	23720	60	46	47	11	23	28	28	28	5	17	88	72	0	0	0	0	0	0	0	0	32	176	100	0	0	Error	18	19	1505	3.8	0	0	0
5	8	11	1M7	148 Sp8	4990	23720	50	108	107	13	12	27	27	28	4	14	100	100	0	0	0	0	0	0	0	0	12	104	100	0	0	Error	81	80	1281	19.75	0	0	0
5	9	11	1A15	176 Sp8	5290	23700	60	43	43	7	16	27	27	27	4	14	97	91	0	0	0	0	0	0	0	0	32	176	100	0	0	Error	16	16	1390	4	0	0	0
5	10	11	1.00E+15	203 Sp12	5590	23720	80	34	34	6	17	27	27	27	4	14	62	40	0	0	0	0	0	0	0	0	52	340	100	0	0	Error	7	7	1758	1.75	0	0	0
5	11	11	1A15	176 Sp8	5890	23690	80	38	38	9	23	28	28	28	4	14	71	56	0	0	0	0	0	0	0	0	52	340	100	0	0	Error	10	10	1973	2.5	0	0	0
5	12	11	1.00E+15	203 Sp12	6190	23700	70	30	63	159	252	28	28	28	4	14	31	22	0	0	0	0	0	0	0	0	32	236	100	0	0	Error	2	35	2007	8.75	0	0	0
5	1	12	1I15	236 Sp8	2900	24030	50	50	49	8	16	29	29	30	11	36	83	42	0	0	0	0	0	0	0	0	12	104	100	0	0	Error	21	20	584	1.727	0	0	0
5	2	12	1M15	259 Sp0	3190	24030	70	42	358	1214	339	27	27	28	4	14	100	91	0	0	0	0	0	0	0	0	32	236	100	0	0	Error	15	331	11468	82.5	0	0	0
5	3	12	1I15	236 Sp8	3490	24030	50	38	37	8	21	27	27	33	45	136	0	0	0	0	0	0	0	0	0	0	12	104	100	0	0	Error	11	10	448	0.089	0	0	0
5	4	12	1M15	259 Sp0	3790	24020	100	28	29	5	17	27	27	27	5	18	18	4	0	0	0	0	0	0	0	0	80	560	100	0	0	Error	1	2	2293	0.4	-50	0	0
5	5	12	1A23	295 Sp14	4090	24020	60	85	83	14	16	28	28	28	4	14	100	100	0	0	0	0	0	0	0	0	32	176	100	0	0	Error	57	55	2645	13.75	0	0	0
5	6	12	1.00E+23	325 Sp12	4370	24020	70	36	35	6	17	27	27	27	4	14	63	50	0	0	0	0	0	0	0	0	32	236	100	0	0	Error	9	8	1109	2	0	0	0
5	7	12	1A23	295 Sp14	4690	24020	60	72	71	13	18	27	27	28	3	10	100	100	0	0	0	0	0	0	0	0	32	176	100	0	0	Error	45	44	2264	14.333	0	0	0
5	8	12	1.00E+23	325 Sp12	4980	24020	90	34	38	19	50	28	28	28	6	21	46	33	0	0	0	0	0	0	0	0	52	420	100	0	0	Error	6	10	2000	1.667	0	0	0
5	9	12	1I23	356 Sp0	5280	24020	90	35	39	20	51	27	27	27	4	14	71	48	0	0	0	0	0	0	0	0	52	420	100	0	0	Error	8	12	2018	3	0	0	0
5	10	12	1M23	381 Sp0	5580	24020	60	34	33	5	15	27	27	29	10	34	13	0	0	0	0	0	0	0	0	0	32	176	100	0	0	Error	7	6	1062	0.4	0	0	0
5	11	12	1I23	356 Sp0	5880	24010	90	36	37	6	16	27	27	27	4	14	87	52	0	0	0	0	0	0	0	0	52	420	100	0	0	Error	9	10	1939	2.5	0	0	0
5	12	12	1M23	381 Sp0	6190	24010	80	33	35	9	25	27	27	28	4	14	69	35	0	0	0	0	0	0	0	0	52	340	100	0	0	Error	6	8	1811	1.75	0	0	0
5	1	13	1A7	87 Sp0	2890	24290	80	37	38	7	18	29	29	29	4	13	81	48	0	0	0	0	0	0	0	0	52	340	100	0	0	Error	8	9	1955	2.25	0	0	0
5	2	13	1.00E+07	107 Sp8	3180	24320	110	35	43	54	125	29	29	30	6	20	44	25	0	0	0	0	0	0	0	0	80	656	100	0	0	Error	6	14	3427	2.167	0	0	0
5	3	13	1A7	87 Sp0	3480	24290	80	36	38	9	23	28	28	28	5	17	69	37	0	0	0	0	0	0	0	0	52	340	100	0	0	Error	8	10	1952	2	0	0	0
5	4	13	1.00E+07	107 Sp8	3780	24280	70	39	46	33	71	28	28	30	17	56	25	6	0	0	0	0	0	0	0	0	32	236	100	0	0	Error	11	18	1475	0.941	0	0	0
5	5	13	1I7	127 Sp8	4090	24290	50	42	48	13	27	28	28	28	4	14	100	83	0	0	0	0	0	0	0	0	12	104	100	0	0	Error	14	20	573	5	0	0	0
5	6	13	1M7	148 Sp8	4400	24330	60	70	70	29	41	28	28	29	4	13	97	91	0	0	0	0	0	0	0	0	32	176	100	0	0	Error	42	42	2241	10.25	0	0	0
5	7	13	1I7	127 Sp8	4690	24320	60	45	50	20	40	29	29	29	4	13	84	72	0	0	0	0	0	0	0	0	32	176	100	0	0	Error	16	21	1612	5.25	0	0	0
5	8	13	1M7	148 Sp8	4990	24320	50	112	113	22	19	29	29	29	4	13	100	100	0	0	0	0	0	0	0	0	12	104	100	0	0	Error	83	84	1356	21	0	0	0
5	9	13	1A15	176 Sp8	5290	24320	60	43	44	16	36	28	28	28	4	14	84	72	0	0	0	0	0	0	0	0	32	176	100	0	0	Error	15	16	1414	4	0	0	0
5	10	13	1.00E+15	203 Sp12	5580	24320	60	36	36	6	16	29	29	34	58	170	0	0	0	0	0	0	0	0	0	0	32	176	100	0	0	Error	7	7	1150	0.034	0	0	0
5	11	13	1A15	176 Sp8	5890	24320	50	54	77	71	92	28	28	28	4	14	100	100	0	0	0	0	0	0	0	0	12	104	100	0	0	Error	26	49	920	12.25	0	0	0
5	12	13	1.00E+15	203 Sp12	6210	24330	70	35	36	8	22	28	28	29	5	17	56	34	0	0	0	0	0	0	0	0	32	236	100	0	0	Error	7	8	1149	1.4	0	0	0
5	1	14	2A23	Grid Marker	2880	24620	170	75	807	2621	324	30	30	32	30	93	63	42	0	0	0	0	0	0	0	0	208	1604	100	0	0	Error	45	777	167807	25.833	0	0	0
5	2	14	2A23	Grid Marker	3180	24610	170	92	1120	3401	303	30	30	31	10	32	99	91	0	0	0	0	0	0	0	0	208	1539	100	0	0	Error	62	1090	233041	108.9	0	0	0
5	3	14	empty	empty	3450	24560	100	27	27	4	14	28	28	29	5	17	9	1	0	0	0	0	0	0	0	0	80	560	100	0	0	Error	-1	-1	2191	-0.4	-75	0	0
5	4	14	empty	empty	3750	24560	100	28	29	10	34	28	28	29	13	44	1	1	0	0	0	0	0	0	0	0	80	560	100	0	0	Error	0	1	2305	0	-75	0	0
5	5	14	empty	empty	4050	24560	100	29	29	4	13	28	28	29	8	27	4	0	0	0	0	0	0	0	0	0	80	560	100	0	0	Error	1	1	2330	0	-75	0	0
5	6	14	empty	empty	4350	24560	100	28	28	4	14	28	28	32	61	190	0	0	0	0	0	0	0	0	0	0	80	560	100	0	0	Error	0	0	2215	-0.066	-75	0	0
5	7	14	empty	empty	4650	24560	100	29	30	13	43	28	28	29	6	20	11	1	0	0	0	0	0	0	0	0	80	560	100	0	0	Error	1	2	2396	0.167	-75	0	0
5	8	14	empty	empty	4950	24560	100	27	27	4	14	28	28	29	19	65	0	0	0	0	0	0	0	0	0	0	80	560	100	0	0	Error	-1	-1	2179	-0.105	-75	0	0
5	9	14	empty	empty	5250	24560	100	28	28	4	14	28	28	28	4	14	9	1	0	0	0	0	0	0	0	0	80	560	100	0	0	Error	0	0	2237	0	-75	0	0
5	10	14	empty	empty	5550	24560	100	28	29	4	13	28	28	29	5	17	13	1	0	0	0	0	0	0	0	0	80	560	100	0	0	Error	0	1	2292	0	-75	0	0
5	11	14	empty	empty	5850	24560	100	28	28	3	10	28	28	29	4	13	9	3	0	0	0	0	0	0	0	0	80	560	100	0	0	Error	0	0	2238	-0.25	-75	0	0
5	12	14	empty	empty	6150	24560	100	28	28	5	17	28	28	28	4	14	11	4	0	0	0	0	0	0	0	0	80	560	100	0	0	Error	0	0	2268	0	-75	0	0
6	1	1	empty	empty	7410	20680	100	27	27	3	11	26	26	26	4	15	16	3	0	0	0	0	0	0	0	0	80	560	100	0	0	Error	1	1	2181	0.25	-75	0	0
6	2	1	empty	empty	7710	20680	100	27	27	4	14	26	26	26	4	15	18	5	0	0	0	0	0	0	0	0	80	560	100	0	0	Error	1	1	2160	0.25	-75	0	0
6	3	1	empty	empty	8010	20680	100	26	26	3	11	26	26	27	4	14	10	0	0	0	0	0	0	0	0	0	80	560	100	0	0	Error	0	0	2093	-0.25	-75	0	0
6	4	1	empty	empty	8310	20680	100	27	27	4	14	27	27	27	4	14	13	0	0	0	0	0	0	0	0	0	80	560	100	0	0	Error	0	0	2131	0	-75	0	0
6	5	1	empty	empty	8610	20680	100	26	27	4	14	26	26	26	4	15	16	3	0	0	0	0	0	0	0	0	80	560	100	0	0	Error	0	1	2126	0.25	-75	0	0
6	6	1	empty	empty	8910	20680	100	26	26	3	11	26	26	26	4	15	4	0	0	0	0	0	0	0	0	0	80	560	100	0	0	Error	0	0	2075	0	-75	0	0
6	7	1	empty	empty	9210	20680	100	25	26	3	11	26	26	26	4	15	10	0	0	0	0	0	0	0	0	0	80	560	100	0	0	Error	-1	0	2059	0	-75	0	0
6	8	1	empty	empty	9510	20680	100	27	27	4	14	26	26	26	4	15	23	3	0	0	0	0	0	0	0	0	80	560	100	0	0	Error	1	1	2156	0.25	-75	0	0
6	9	1	empty	empty	9810	20680	100	26	27	4	14	26	26	27	4	14	13	1	0	0	0	0	0	0	0	0	80	560	100	0	0	Error	0	1	2141	0	-75	0	0
6	10	1	2B23	Grid Marker	10150	20750	160	97	1249	3561	285	28	28	28	4	14	100	99	0	0	0	0	0	0	0	0	208	1341	100	0	0	Error	69	1221	259792	305.25	0	0	0
6	11	1	2B23	Grid Marker	10420	20720	170	135	1242	3687	296	28	28	29	5	17	100	100	0	0	0	0	0	0	0	0	208	1436	100	0	0	Error	107	1214	258260	242.6	0	0	0
6	12	1	2B23	Grid Marker	10730	20720	180	98	1163	3721	319	27	27	28	5	17	100	98	0	0	0	0	0	0	0	0	256	1761	100	0	0	Error	71	1136	297832	227	0	0	0
6	1	2	2J15	623 Sp14	7430	21020	60	37	38	8	21	27	27	27	4	14	81	66	0	0	0	0	0	0	0	0	32	176	100	0	0	Error	10	11	1213	2.75	0	0	0
6	2	2	2N15	638 Sp12	7740	21020	70	37	43	29	67	26	26	27	4	14	78	63	0	0	0	0	0	0	0	0	32	236	100	0	0	Error	11	17	1386	4	0	0	0
6	3	2	2J15	623 Sp14	8040	21010	60	36	37	8	21	26	26	27	5	18	75	44	0	0	0	0	0	0	0	0	32	176	100	0	0	Error	10	11	1168	2	0	0	0
6	4	2	2N15	638 Sp12	8320	21030	80	33	44	60	136	26	26	26	4	15	62	48	0	0	0	0	0	0	0	0	52	340	100	0	0	Error	7	18	2275	4.5	0	0	0
6	5	2	empty	empty	8610	20980	100	27	27	3	11	26	26	26	4	15	11	3	0	0	0	0	0	0	0	0	80	560	100	0	0	Error	1	1	2137	0.25	-75	0	0
6	6	2	empty	empty	8910	20980	100	27	27	3	11	26	26	26	4	15	18	1	0	0	0	0	0	0	0	0	80	560	100	0	0	Error	1	1	2143	0.25	-75	0	0
6	7	2	empty	empty	9210	20980	100	25	26	3	11	26	26	26	4	15	4	1	0	0	0	0	0	0	0	0	80	560	100	0	0	Error	-1	0	2056	0	-75	0	0
6	8	2	empty	empty	9510	20980	100	26	27	3	11	26	26	26	4	15	15	1	0	0	0	0	0	0	0	0	80	560	100	0	0	Error	0	1	2139	0.25	-75	0	0
6	9	2	empty	empty	9810	20980	100	26	26	3	11	26	26	26	4	15	10	3	0	0	0	0	0	0	0	0	80	560	100	0	0	Error	0	0	2103	0	-75	0	0
6	10	2	empty	empty	10110	20980	100	26	27	7	25	26	26	27	4	14	18	3	0	0	0	0	0	0	0	0	80	549	100	0	0	Error	0	1	2189	0	-75	0	0
6	11	2	empty	empty	10410	20980	100	26	26	4	15	26	26	27	4	14	13	3	0	0	0	0	0	0	0	0	80	560	100	0	0	Error	0	0	2096	-0.25	-75	0	0
6	12	2	empty	empty	10710	20980	100	27	28	4	14	26	26	26	4	15	23	8	0	0	0	0	0	0	0	0	80	560	100	0	0	Error	1	2	2211	0.5	-75	0	0
6	1	3	2B7	501 Sp10	7430	21310	50	39	39	7	17	26	26	26	4	15	92	58	0	0	0	0	0	0	0	0	12	104	100	0	0	Error	13	13	462	3.25	0	0	0
6	2	3	2F7	524 Sp0	7720	21300	60	34	35	7	20	25	25	26	11	42	31	3	0	0	0	0	0	0	0	0	32	176	100	0	0	Error	9	10	1104	0.818	0	0	0
6	3	3	2B7	501 Sp10	8030	21320	50	37	38	4	10	26	26	27	4	14	100	92	0	0	0	0	0	0	0	0	12	104	100	0	0	Error	11	12	459	2.75	0	0	0
6	4	3	2F7	524 Sp0	8330	21300	50	35	33	4	12	25	25	26	4	15	75	58	0	0	0	0	0	0	0	0	12	104	100	0	0	Error	10	8	398	1.75	0	0	0
6	5	3	2J7	547 Sp8	8630	21310	50	43	42	8	19	26	26	26	4	15	92	92	0	0	0	0	0	0	0	0	12	104	100	0	0	Error	17	16	507	4	0	0	0
6	6	3	2N7	570 Sp21	8950	21310	40	33	32	6	18	27	27	27	4	14	67	33	0	0	0	0	0	0	0	0	12	68	100	0	0	Error	6	5	386	1.25	0	0	0
6	7	3	2J7	547 Sp8	9220	21320	50	35	36	6	16	26	26	26	4	15	92	67	0	0	0	0	0	0	0	0	12	104	100	0	0	Error	9	10	428	2.5	0	0	0
6	8	3	2N7	570 Sp21	9530	21330	100	27	29	10	34	25	25	26	4	15	43	20	0	0	0	0	0	0	0	0	80	560	100	0	0	Error	2	4	2338	0.75	-50	0	0
6	9	3	2B15	593 Sp25	9840	21340	90	41	55	71	129	26	26	26	4	15	90	73	0	0	0	0	0	0	0	0	52	420	100	0	0	Error	15	29	2852	7.25	0	0	0
6	10	3	2F15	0	10130	21340	100	26	31	13	41	25	25	26	4	15	29	18	0	0	0	0	0	0	0	0	80	560	100	0	0	Error	1	6	2455	1.25	-50	0	0
6	11	3	2B15	593 Sp25	10430	21340	90	36	36	6	16	25	25	26	4	15	85	62	0	0	0	0	0	0	0	0	52	420	100	0	0	Error	11	11	1871	2.5	0	0	0
6	12	3	2F15	0	10730	21340	100	27	30	13	43	25	25	26	3	11	40	21	0	0	0	0	0	0	0	0	80	560	100	0	0	Error	2	5	2424	1.333	-50	0	0
6	1	4	2J15	623 Sp14	7420	21650	50	36	35	5	14	27	27	27	4	14	83	50	0	0	0	0	0	0	0	0	12	104	100	0	0	Error	9	8	422	2	0	0	0
6	2	4	2N15	638 Sp12	7720	21640	60	37	40	24	60	26	26	27	4	14	78	69	0	0	0	0	0	0	0	0	32	176	100	0	0	Error	11	14	1289	3.25	0	0	0
6	3	4	2J15	623 Sp14	8030	21620	40	36	37	6	16	28	28	28	4	14	75	42	0	0	0	0	0	0	0	0	12	68	100	0	0	Error	8	9	439	2.25	0	0	0
6	4	4	2N15	638 Sp12	8340	21620	60	35	65	130	200	26	26	26	3	11	91	72	0	0	0	0	0	0	0	0	32	176	100	0	0	Error	9	39	2081	13	0	0	0
6	5	4	empty	empty	8610	21580	100	27	27	4	14	27	27	27	4	14	14	1	0	0	0	0	0	0	0	0	80	560	100	0	0	Error	0	0	2140	0	-75	0	0
6	6	4	empty	empty	8910	21580	100	27	27	4	14	26	26	27	4	14	21	5	0	0	0	0	0	0	0	0	80	560	100	0	0	Error	1	1	2185	0	-75	0	0
6	7	4	empty	empty	9210	21580	100	26	26	4	15	27	27	27	4	14	6	3	0	0	0	0	0	0	0	0	80	560	100	0	0	Error	-1	-1	2068	-0.25	-75	0	0
6	8	4	empty	empty	9510	21580	100	26	26	4	15	26	26	27	4	14	14	3	0	0	0	0	0	0	0	0	80	560	100	0	0	Error	0	0	2114	-0.25	-75	0	0
6	9	4	empty	empty	9810	21580	100	27	27	4	14	27	27	27	4	14	16	3	0	0	0	0	0	0	0	0	80	560	100	0	0	Error	0	0	2167	0	-75	0	0
6	10	4	empty	empty	10110	21580	100	26	27	4	14	26	26	26	4	15	18	4	0	0	0	0	0	0	0	0	80	560	100	0	0	Error	0	1	2145	0.25	-75	0	0
6	11	4	empty	empty	10410	21580	100	26	26	4	15	27	27	27	4	14	13	3	0	0	0	0	0	0	0	0	80	560	100	0	0	Error	-1	-1	2110	-0.25	-75	0	0
6	12	4	empty	empty	10710	21580	100	25	26	4	15	26	26	26	4	15	10	3	0	0	0	0	0	0	0	0	80	560	100	0	0	Error	-1	0	2057	0	-75	0	0
6	1	5	2B7	501 Sp10	7420	21930	60	36	37	7	18	27	27	27	4	14	78	50	0	0	0	0	0	0	0	0	32	176	100	0	0	Error	9	10	1177	2.5	0	0	0
6	2	5	2F7	524 Sp0	7730	21920	50	39	40	6	15	26	26	27	4	14	92	75	0	0	0	0	0	0	0	0	12	104	100	0	0	Error	13	14	476	3.25	0	0	0
6	3	5	2B7	501 Sp10	8020	21940	40	38	39	9	23	26	26	26	4	15	92	67	0	0	0	0	0	0	0	0	12	68	100	0	0	Error	12	13	464	3.25	0	0	0
6	4	5	2F7	524 Sp0	8330	21910	40	37	49	35	71	26	26	26	3	11	92	83	0	0	0	0	0	0	0	0	12	68	100	0	0	Error	11	23	584	7.667	0	0	0
6	5	5	2J7	547 Sp8	8630	21920	60	39	39	7	17	27	27	27	4	14	84	69	0	0	0	0	0	0	0	0	32	176	100	0	0	Error	12	12	1240	3	0	0	0
6	6	5	2N7	570 Sp21	8930	21910	100	27	27	4	14	26	26	26	4	15	16	5	0	0	0	0	0	0	0	0	80	560	100	0	0	Error	1	1	2143	0.25	-50	0	0
6	7	5	2J7	547 Sp8	9230	21910	50	37	39	8	20	26	26	25	4	16	92	75	0	0	0	0	0	0	0	0	12	104	100	0	0	Error	11	13	468	3.5	0	0	0
6	8	5	2N7	570 Sp21	9500	21910	50	30	32	5	15	27	27	27	4	14	42	25	0	0	0	0	0	0	0	0	12	104	100	0	0	Error	3	5	385	1.25	0	0	0
6	9	5	2B15	593 Sp25	9820	21940	90	38	39	9	23	26	26	26	4	15	88	65	0	0	0	0	0	0	0	0	52	420	100	0	0	Error	12	13	2020	3.25	0	0	0
6	10	5	2F15	0	10120	21940	100	28	30	12	40	26	26	26	4	15	28	15	0	0	0	0	0	0	0	0	80	560	100	0	0	Error	2	4	2436	1	-50	0	0
6	11	5	2B15	593 Sp25	10430	21940	100	36	40	28	70	26	26	27	4	14	79	55	0	0	0	0	0	0	0	0	80	560	100	0	0	Error	10	14	3188	3.25	0	0	0
6	12	5	2F15	0	10730	21940	100	27	32	13	40	26	26	26	4	15	35	18	0	0	0	0	0	0	0	0	80	560	100	0	0	Error	1	6	2522	1.5	-50	0	0
6	1	6	2J15	623 Sp14	7420	22240	40	39	43	18	41	26	26	26	4	15	92	75	0	0	0	0	0	0	0	0	12	68	100	0	0	Error	13	17	511	4.25	0	0	0
6	2	6	2N15	638 Sp12	7710	22220	60	32	37	20	54	27	27	27	4	14	56	31	0	0	0	0	0	0	0	0	32	176	100	0	0	Error	5	10	1190	2.5	0	0	0
6	3	6	2J15	623 Sp14	8030	22240	40	41	55	51	92	27	27	27	3	11	83	83	0	0	0	0	0	0	0	0	12	68	100	0	0	Error	14	28	661	9.333	0	0	0
6	4	6	2N15	638 Sp12	8320	22230	60	32	50	84	168	26	26	27	4	14	69	34	0	0	0	0	0	0	0	0	32	176	100	0	0	Error	6	24	1605	5.75	0	0	0
6	5	6	empty	empty	8610	22180	100	26	27	3	11	27	27	27	4	14	11	1	0	0	0	0	0	0	0	0	80	560	100	0	0	Error	-1	0	2166	0	-75	0	0
6	6	6	empty	empty	8910	22180	100	26	26	4	15	27	27	27	4	14	6	0	0	0	0	0	0	0	0	0	80	560	100	0	0	Error	-1	-1	2088	-0.25	-75	0	0
6	7	6	empty	empty	9210	22180	100	26	27	4	14	26	26	27	4	14	15	5	0	0	0	0	0	0	0	0	80	560	100	0	0	Error	0	1	2161	0	-75	0	0
6	8	6	empty	empty	9510	22180	100	27	27	4	14	27	27	27	3	11	18	8	0	0	0	0	0	0	0	0	80	560	100	0	0	Error	0	0	2176	0	-75	0	0
6	9	6	empty	empty	9810	22180	100	27	27	4	14	27	27	27	4	14	14	1	0	0	0	0	0	0	0	0	80	560	100	0	0	Error	0	0	2182	0	-75	0	0
6	10	6	empty	empty	10110	22180	100	26	26	4	15	27	27	27	4	14	5	1	0	0	0	0	0	0	0	0	80	560	100	0	0	Error	-1	-1	2054	-0.25	-75	0	0
6	11	6	empty	empty	10410	22180	100	26	26	4	15	27	27	27	4	14	8	3	0	0	0	0	0	0	0	0	80	560	100	0	0	Error	-1	-1	2084	-0.25	-75	0	0
6	12	6	empty	empty	10710	22180	100	26	26	4	15	26	26	27	4	14	11	4	0	0	0	0	0	0	0	0	80	560	100	0	0	Error	0	0	2103	-0.25	-75	0	0
6	1	7	2B7	501 Sp10	7410	22520	50	41	39	5	12	27	27	26	4	15	100	58	0	0	0	0	0	0	0	0	12	104	100	0	0	Error	14	12	472	3.25	0	0	0
6	2	7	2F7	524 Sp0	7730	22520	40	39	40	4	10	26	26	26	4	15	100	100	0	0	0	0	0	0	0	0	12	68	100	0	0	Error	13	14	481	3.5	0	0	0
6	3	7	2B7	501 Sp10	8030	22520	100	25	28	7	25	26	26	26	4	15	25	11	0	0	0	0	0	0	0	0	80	560	100	0	0	Error	-1	2	2212	0.5	-50	0	0
6	4	7	2F7	524 Sp0	8330	22520	50	35	35	6	17	25	25	26	4	15	83	67	0	0	0	0	0	0	0	0	12	104	100	0	0	Error	10	10	421	2.25	0	0	0
6	5	7	2J7	547 Sp8	8630	22530	40	38	41	14	34	25	25	25	4	16	92	67	0	0	0	0	0	0	0	0	12	68	100	0	0	Error	13	16	495	4	0	0	0
6	6	7	2N7	570 Sp21	8920	22510	60	32	31	6	19	26	26	26	4	15	53	28	0	0	0	0	0	0	0	0	32	176	100	0	0	Error	6	5	986	1.25	0	0	0
6	7	7	2J7	547 Sp8	9230	22540	40	46	44	10	22	26	26	26	4	15	92	83	0	0	0	0	0	0	0	0	12	68	100	0	0	Error	20	18	526	4.5	0	0	0
6	8	7	2N7	570 Sp21	9530	22530	100	27	28	5	17	26	26	26	4	15	25	11	0	0	0	0	0	0	0	0	80	560	100	0	0	Error	1	2	2204	0.5	-50	0	0
6	9	7	2B15	593 Sp25	9830	22530	80	35	37	11	29	25	25	26	4	15	81	60	0	0	0	0	0	0	0	0	52	340	100	0	0	Error	10	12	1940	2.75	0	0	0
6	10	7	2F15	0	10130	22530	100	27	30	11	36	25	25	26	4	15	25	14	0	0	0	0	0	0	0	0	80	560	100	0	0	Error	2	5	2362	1	-50	0	0
6	11	7	2B15	593 Sp25	10430	22530	90	38	41	21	51	26	26	26	4	15	90	69	0	0	0	0	0	0	0	0	52	420	100	0	0	Error	12	15	2157	3.75	0	0	0
6	12	7	2F15	0	10730	22530	100	25	26	6	23	26	26	26	4	15	14	6	0	0	0	0	0	0	0	0	80	560	100	0	0	Error	-1	0	2081	0	-50	0	0
6	1	8	1J15	237 Sp8	7430	22820	100	29	30	5	16	27	27	30	62	206	0	0	0	0	0	0	0	0	0	0	80	560	100	0	0	Error	2	3	2367	0	-50	0	0
6	2	8	1N15	260 Sp0	7730	22830	100	28	30	6	20	26	26	28	31	110	0	0	0	0	0	0	0	0	0	0	80	560	100	0	0	Error	2	4	2391	0.065	-50	0	0
6	3	8	1J15	237 Sp8	8030	22830	100	29	29	5	17	26	26	27	4	14	31	15	0	0	0	0	0	0	0	0	80	560	100	0	0	Error	3	3	2300	0.5	-50	0	0
6	4	8	1N15	260 Sp0	8320	22830	80	34	60	189	315	26	26	27	4	14	71	42	0	0	0	0	0	0	0	0	52	340	100	0	0	Error	8	34	3138	8.25	0	0	0
6	5	8	1B23	297 Sp0	8630	22830	60	37	40	10	25	27	27	27	4	14	81	63	0	0	0	0	0	0	0	0	32	176	100	0	0	Error	10	13	1279	3.25	0	0	0
6	6	8	1F23	327 Sp10	8920	22820	70	38	37	6	16	27	27	27	4	14	81	63	0	0	0	0	0	0	0	0	32	236	100	0	0	Error	11	10	1183	2.5	0	0	0
6	7	8	1B23	297 Sp0	9240	22830	50	48	50	13	26	26	26	26	4	15	100	92	0	0	0	0	0	0	0	0	12	104	100	0	0	Error	22	24	602	6	0	0	0
6	8	8	1F23	327 Sp10	9530	22840	60	38	37	8	21	26	26	26	4	15	78	66	0	0	0	0	0	0	0	0	32	176	100	0	0	Error	12	11	1182	2.75	0	0	0
6	9	8	1J23	357 Sp0	9840	22860	100	28	28	4	14	26	26	27	4	14	31	8	0	0	0	0	0	0	0	0	80	560	100	0	0	Error	2	2	2249	0.25	-50	0	0
6	10	8	1N23	382 Sp0	10160	22890	60	36	36	4	11	27	27	27	4	14	88	59	0	0	0	0	0	0	0	0	32	176	100	0	0	Error	9	9	1154	2.25	0	0	0
6	11	8	1J23	357 Sp0	10450	22840	100	28	28	4	14	26	26	26	4	15	21	5	0	0	0	0	0	0	0	0	80	560	100	0	0	Error	2	2	2203	0.5	-50	0	0
6	12	8	1N23	382 Sp0	10740	22790	90	38	38	6	15	26	26	26	4	15	87	71	0	0	0	0	0	0	0	0	52	420	100	0	0	Error	12	12	1966	3	0	0	0
6	1	9	1B7	90 Sp0	7430	23110	80	36	36	7	19	26	26	27	5	18	75	40	0	0	0	0	0	0	0	0	52	340	100	0	0	Error	10	10	1888	1.8	0	0	0
6	2	9	1F7	108 Sp0	7730	23120	100	28	28	5	17	27	27	27	6	22	15	5	0	0	0	0	0	0	0	0	80	560	100	0	0	Error	1	1	2273	0.167	-50	0	0
6	3	9	1B7	90 Sp0	8030	23130	50	39	39	5	12	26	26	27	4	14	92	92	0	0	0	0	0	0	0	0	12	104	100	0	0	Error	13	13	471	3	0	0	0
6	4	9	1F7	108 Sp0	8340	23120	50	38	37	6	16	27	27	27	4	14	75	67	0	0	0	0	0	0	0	0	12	104	100	0	0	Error	11	10	448	2.5	0	0	0
6	5	9	1J7	128 Sp0	8650	23120	40	34	35	10	28	26	26	27	4	14	67	42	0	0	0	0	0	0	0	0	12	68	100	0	0	Error	8	9	416	2	0	0	0
6	6	9	1N7	152 Sp8	8940	23130	50	39	44	16	36	25	25	25	4	16	100	92	0	0	0	0	0	0	0	0	12	104	100	0	0	Error	14	19	530	4.75	0	0	0
6	7	9	1J7	128 Sp0	9230	23130	50	33	33	3	9	25	25	25	4	16	83	33	0	0	0	0	0	0	0	0	12	104	100	0	0	Error	8	8	392	2	0	0	0
6	8	9	1N7	152 Sp8	9530	23130	40	38	38	5	13	27	27	27	3	11	92	83	0	0	0	0	0	0	0	0	12	68	100	0	0	Error	11	11	453	3.667	0	0	0
6	9	9	1B15	176 Sp14	9850	23140	50	47	61	43	70	26	26	30	36	120	25	17	0	0	0	0	0	0	0	0	12	104	100	0	0	Error	21	35	732	0.861	0	0	0
6	10	9	1F15	205 Sp12	10140	23120	100	27	27	4	14	26	26	26	4	15	25	4	0	0	0	0	0	0	0	0	80	560	100	0	0	Error	1	1	2187	0.25	-50	0	0
6	11	9	1B15	176 Sp14	10440	23110	70	35	34	7	20	26	26	26	4	15	63	53	0	0	0	0	0	0	0	0	32	236	100	0	0	Error	9	8	1081	2	0	0	0
6	12	9	1F15	205 Sp12	10720	23130	90	30	31	6	19	26	26	26	4	15	44	27	0	0	0	0	0	0	0	0	52	420	100	0	0	Error	4	5	1593	1.25	0	0	0
6	1	10	1J15	237 Sp8	7420	23440	100	30	30	5	16	27	27	28	4	14	36	16	0	0	0	0	0	0	0	0	80	560	100	0	0	Error	3	3	2421	0.5	-50	0	0
6	2	10	1N15	260 Sp0	7730	23450	70	36	39	11	28	27	27	27	4	14	78	50	0	0	0	0	0	0	0	0	32	236	100	0	0	Error	9	12	1235	3	0	0	0
6	3	10	1J15	237 Sp8	8020	23430	100	28	29	6	20	27	27	27	4	14	23	13	0	0	0	0	0	0	0	0	80	560	100	0	0	Error	1	2	2307	0.5	-50	0	0
6	4	10	1N15	260 Sp0	8320	23420	80	31	33	7	21	27	27	27	4	14	48	33	0	0	0	0	0	0	0	0	52	340	100	0	0	Error	4	6	1694	1.5	0	0	0
6	5	10	1B23	297 Sp0	8630	23430	40	45	45	5	11	27	27	27	4	14	100	100	0	0	0	0	0	0	0	0	12	68	100	0	0	Error	18	18	543	4.5	0	0	0
6	6	10	1F23	327 Sp10	8930	23450	60	41	40	8	20	27	27	27	6	22	78	59	0	0	0	0	0	0	0	0	32	176	100	0	0	Error	14	13	1281	2.167	0	0	0
6	7	10	1B23	297 Sp0	9230	23430	50	47	46	9	19	25	25	26	4	15	83	83	0	0	0	0	0	0	0	0	12	104	100	0	0	Error	22	21	548	5	0	0	0
6	8	10	1F23	327 Sp10	9540	23430	50	43	43	8	18	27	27	27	4	14	92	92	0	0	0	0	0	0	0	0	12	104	100	0	0	Error	16	16	521	4	0	0	0
6	9	10	1J23	357 Sp0	9840	23430	100	27	28	4	14	27	27	27	4	14	18	5	0	0	0	0	0	0	0	0	80	560	100	0	0	Error	0	1	2262	0.25	-50	0	0
6	10	10	1N23	382 Sp0	10150	23430	50	39	41	5	12	27	27	27	4	14	92	92	0	0	0	0	0	0	0	0	12	104	100	0	0	Error	12	14	487	3.5	0	0	0
6	11	10	1J23	357 Sp0	10440	23430	100	28	28	4	14	27	27	27	4	14	16	5	0	0	0	0	0	0	0	0	80	560	100	0	0	Error	1	1	2209	0.25	-50	0	0
6	12	10	1N23	382 Sp0	10730	23440	70	35	35	7	20	28	28	28	4	14	66	34	0	0	0	0	0	0	0	0	32	236	100	0	0	Error	7	7	1115	1.75	0	0	0
6	1	11	1B7	90 Sp0	7410	23730	100	35	35	5	14	28	28	28	4	14	69	43	0	0	0	0	0	0	0	0	80	560	100	0	0	Error	7	7	2803	1.75	0	0	0
6	2	11	1F7	108 Sp0	7710	23750	90	35	35	5	14	27	27	27	4	14	83	48	0	0	0	0	0	0	0	0	52	420	100	0	0	Error	8	8	1843	2	0	0	0
6	3	11	1B7	90 Sp0	8020	23720	60	37	36	6	16	27	27	28	4	14	81	63	0	0	0	0	0	0	0	0	32	176	100	0	0	Error	10	9	1149	2	0	0	0
6	4	11	1F7	108 Sp0	8320	23710	50	36	37	5	13	28	28	28	4	14	75	42	0	0	0	0	0	0	0	0	12	104	100	0	0	Error	8	9	438	2.25	0	0	0
6	5	11	1J7	128 Sp0	8630	23750	60	35	35	6	17	27	27	27	5	18	66	34	0	0	0	0	0	0	0	0	32	176	100	0	0	Error	8	8	1110	1.6	0	0	0
6	6	11	1N7	152 Sp8	8940	23750	50	45	72	97	134	27	27	27	4	14	92	83	0	0	0	0	0	0	0	0	12	104	100	0	0	Error	18	45	858	11.25	0	0	0
6	7	11	1J7	128 Sp0	9240	23720	50	34	33	4	12	28	28	30	15	50	0	0	0	0	0	0	0	0	0	0	12	104	100	0	0	Error	6	5	401	0.2	0	0	0
6	8	11	1N7	152 Sp8	9530	23730	60	38	39	7	17	27	27	27	4	14	84	66	0	0	0	0	0	0	0	0	32	176	100	0	0	Error	11	12	1254	3	0	0	0
6	9	11	1B15	176 Sp14	9810	23750	80	37	37	10	27	27	27	28	4	14	79	56	0	0	0	0	0	0	0	0	52	340	100	0	0	Error	10	10	1936	2.25	0	0	0
6	10	11	1F15	205 Sp12	10120	23740	60	34	34	5	14	28	28	28	5	17	50	16	0	0	0	0	0	0	0	0	32	176	100	0	0	Error	6	6	1075	1.2	0	0	0
6	11	11	1B15	176 Sp14	10430	23720	40	41	42	8	19	28	28	29	4	13	92	67	0	0	0	0	0	0	0	0	12	68	100	0	0	Error	13	14	500	3.25	0	0	0
6	12	11	1F15	205 Sp12	10730	23730	80	34	35	5	14	27	27	28	4	14	65	38	0	0	0	0	0	0	0	0	52	340	100	0	0	Error	7	8	1795	1.75	0	0	0
6	1	12	1J15	237 Sp8	7420	24020	60	32	32	5	15	28	28	28	4	14	41	22	0	0	0	0	0	0	0	0	32	176	100	0	0	Error	4	4	1039	1	0	0	0
6	2	12	1N15	260 Sp0	7730	24020	60	34	36	7	19	27	27	27	4	14	69	47	0	0	0	0	0	0	0	0	32	176	100	0	0	Error	7	9	1143	2.25	0	0	0
6	3	12	1J15	237 Sp8	8030	24020	70	34	37	12	32	27	27	27	4	14	69	47	0	0	0	0	0	0	0	0	32	236	100	0	0	Error	7	10	1174	2.5	0	0	0
6	4	12	1N15	260 Sp0	8330	24010	40	41	40	8	20	27	27	27	4	14	83	75	0	0	0	0	0	0	0	0	12	68	100	0	0	Error	14	13	484	3.25	0	0	0
6	5	12	1B23	297 Sp0	8640	24040	40	47	52	24	46	28	28	28	4	14	92	83	0	0	0	0	0	0	0	0	12	68	100	0	0	Error	19	24	627	6	0	0	0
6	6	12	1F23	327 Sp10	8920	24020	60	37	37	7	18	27	27	27	4	14	75	59	0	0	0	0	0	0	0	0	32	176	100	0	0	Error	10	10	1178	2.5	0	0	0
6	7	12	1B23	297 Sp0	9230	24030	40	49	48	8	16	27	27	27	3	11	100	92	0	0	0	0	0	0	0	0	12	68	100	0	0	Error	22	21	579	7	0	0	0
6	8	12	1F23	327 Sp10	9530	24030	60	40	39	6	15	28	28	28	4	14	84	69	0	0	0	0	0	0	0	0	32	176	100	0	0	Error	12	11	1245	2.75	0	0	0
6	9	12	1J23	357 Sp0	9830	24020	100	28	29	5	17	27	27	28	13	46	1	0	0	0	0	0	0	0	0	0	80	560	100	0	0	Error	1	2	2340	0.077	-50	0	0
6	10	12	1N23	382 Sp0	10130	24020	40	41	40	5	12	27	27	27	3	11	100	92	0	0	0	0	0	0	0	0	12	68	100	0	0	Error	14	13	478	4.333	0	0	0
6	11	12	1J23	357 Sp0	10430	24020	100	29	29	4	13	27	27	27	4	14	28	9	0	0	0	0	0	0	0	0	80	560	100	0	0	Error	2	2	2318	0.5	-50	0	0
6	12	12	1N23	382 Sp0	10730	24020	40	44	45	8	17	28	28	28	4	14	92	92	0	0	0	0	0	0	0	0	12	68	100	0	0	Error	16	17	539	4.25	0	0	0
6	1	13	1B7	90 Sp0	7440	24310	70	41	42	6	14	29	29	29	4	13	94	75	0	0	0	0	0	0	0	0	32	236	100	0	0	Error	12	13	1328	3.25	0	0	0
6	2	13	1F7	108 Sp0	7730	24320	60	36	37	7	18	29	29	29	4	13	69	41	0	0	0	0	0	0	0	0	32	176	100	0	0	Error	7	8	1174	2	0	0	0
6	3	13	1B7	90 Sp0	8030	24350	70	41	42	5	11	27	27	28	4	14	100	97	0	0	0	0	0	0	0	0	32	236	100	0	0	Error	14	15	1329	3.5	0	0	0
6	4	13	1F7	108 Sp0	8330	24340	60	37	38	7	18	28	28	28	4	14	78	53	0	0	0	0	0	0	0	0	32	176	100	0	0	Error	9	10	1203	2.5	0	0	0
6	5	13	1J7	128 Sp0	8610	24320	70	36	36	7	19	29	29	29	4	13	56	34	0	0	0	0	0	0	0	0	32	236	100	0	0	Error	7	7	1166	1.75	0	0	0
6	6	13	1N7	152 Sp8	8930	24320	50	41	45	18	40	28	28	28	4	14	100	67	0	0	0	0	0	0	0	0	12	104	100	0	0	Error	13	17	540	4.25	0	0	0
6	7	13	1J7	128 Sp0	9230	24320	60	37	37	6	16	27	27	28	5	17	69	47	0	0	0	0	0	0	0	0	32	176	100	0	0	Error	10	10	1181	1.8	0	0	0
6	8	13	1N7	152 Sp8	9530	24330	60	39	38	7	18	28	28	28	4	14	75	59	0	0	0	0	0	0	0	0	32	176	100	0	0	Error	11	10	1229	2.5	0	0	0
6	9	13	1B15	176 Sp14	9830	24320	60	38	39	8	20	28	28	28	4	14	78	63	0	0	0	0	0	0	0	0	32	176	100	0	0	Error	10	11	1261	2.75	0	0	0
6	10	13	1F15	205 Sp12	10130	24320	100	29	30	4	13	28	28	28	4	14	19	4	0	0	0	0	0	0	0	0	80	560	100	0	0	Error	1	2	2371	0.5	-50	0	0
6	11	13	1B15	176 Sp14	10430	24330	70	42	44	12	27	28	28	29	4	13	91	81	0	0	0	0	0	0	0	0	32	236	100	0	0	Error	14	16	1411	3.75	0	0	0
6	12	13	1F15	205 Sp12	10720	24330	90	36	36	6	16	28	28	28	4	14	71	48	0	0	0	0	0	0	0	0	52	420	100	0	0	Error	8	8	1871	2	0	0	0
6	1	14	2B23	Grid Marker	7430	24640	150	117	883	2230	252	30	30	30	6	20	99	99	0	0	0	0	0	0	0	0	156	1257	100	0	0	Error	87	853	137695	142.167	0	0	0
6	2	14	2B23	Grid Marker	7730	24630	160	84	881	2551	289	30	30	30	5	16	99	96	0	0	0	0	0	0	0	0	208	1467	100	0	0	Error	54	851	183257	170.2	0	0	0
6	3	14	empty	empty	8010	24580	100	29	29	4	13	28	28	29	4	13	18	0	0	0	0	0	0	0	0	0	80	560	100	0	0	Error	1	1	2309	0	-75	0	0
6	4	14	empty	empty	8310	24580	100	29	30	4	13	29	29	29	4	13	13	1	0	0	0	0	0	0	0	0	80	560	100	0	0	Error	0	1	2361	0.25	-75	0	0
6	5	14	empty	empty	8610	24580	100	29	29	4	13	28	28	29	6	20	5	0	0	0	0	0	0	0	0	0	80	560	100	0	0	Error	1	1	2307	0	-75	0	0
6	6	14	empty	empty	8910	24580	100	30	30	4	13	28	28	28	4	14	16	5	0	0	0	0	0	0	0	0	80	560	100	0	0	Error	2	2	2360	0.5	-75	0	0
6	7	14	empty	empty	9210	24580	100	28	28	3	10	28	28	29	4	13	13	1	0	0	0	0	0	0	0	0	80	560	100	0	0	Error	0	0	2258	-0.25	-75	0	0
6	8	14	empty	empty	9510	24580	100	29	29	4	13	29	29	29	4	13	14	1	0	0	0	0	0	0	0	0	80	560	100	0	0	Error	0	0	2305	0	-75	0	0
6	9	14	empty	empty	9810	24580	100	29	30	4	13	28	28	29	4	13	26	5	0	0	0	0	0	0	0	0	80	560	100	0	0	Error	1	2	2360	0.25	-75	0	0
6	10	14	empty	empty	10110	24580	100	29	29	4	13	29	29	29	5	17	13	1	0	0	0	0	0	0	0	0	80	560	100	0	0	Error	0	0	2354	0	-75	0	0
6	11	14	empty	empty	10410	24580	100	29	29	4	13	29	29	29	4	13	10	1	0	0	0	0	0	0	0	0	80	560	100	0	0	Error	0	0	2292	0	-75	0	0
6	12	14	empty	empty	10710	24580	100	29	33	21	63	29	29	29	4	13	18	6	0	0	0	0	0	0	0	0	80	560	100	0	0	Error	0	4	2624	1	-75	0	0
7	1	1	empty	empty	11860	20670	100	25	25	3	12	25	25	25	4	16	9	1	0	0	0	0	0	0	0	0	80	560	100	0	0	Error	0	0	2021	0	-75	0	0
7	2	1	empty	empty	12160	20670	100	28	28	5	17	28	28	28	4	14	8	3	0	0	0	0	0	0	0	0	80	560	100	0	0	Error	0	0	2213	0	-75	0	0
7	3	1	empty	empty	12460	20670	100	31	31	5	16	29	29	30	6	20	18	1	0	0	0	0	0	0	0	0	80	560	100	0	0	Error	2	2	2481	0.167	-75	0	0
7	4	1	empty	empty	12760	20670	100	28	29	4	13	26	26	27	5	18	21	4	0	0	0	0	0	0	0	0	80	560	100	0	0	Error	2	3	2290	0.4	-75	0	0
7	5	1	empty	empty	13060	20670	100	26	26	3	11	26	26	27	4	14	5	0	0	0	0	0	0	0	0	0	80	560	100	0	0	Error	0	0	2090	-0.25	-75	0	0
7	6	1	empty	empty	13360	20670	100	26	26	4	15	27	27	28	9	32	1	0	0	0	0	0	0	0	0	0	80	560	100	0	0	Error	-1	-1	2075	-0.222	-75	0	0
7	7	1	empty	empty	13660	20670	100	27	27	4	14	27	27	27	4	14	8	1	0	0	0	0	0	0	0	0	80	560	100	0	0	Error	0	0	2140	0	-75	0	0
7	8	1	empty	empty	13960	20670	100	28	27	4	14	26	26	26	4	15	23	3	0	0	0	0	0	0	0	0	80	560	100	0	0	Error	2	1	2192	0.25	-75	0	0
7	9	1	empty	empty	14260	20670	100	26	26	4	15	26	26	26	4	15	10	1	0	0	0	0	0	0	0	0	80	560	100	0	0	Error	0	0	2075	0	-75	0	0
7	10	1	2C23	Grid Marker	14600	20710	160	109	1315	3853	293	27	27	28	4	14	100	100	0	0	0	0	0	0	0	0	208	1351	100	0	0	Error	82	1288	273439	321.75	0	0	0
7	11	1	2C23	Grid Marker	14880	20710	200	114	897	2780	309	27	27	28	4	14	100	100	0	0	0	0	0	0	0	0	316	1880	100	0	0	Error	87	870	283448	217.25	0	0	0
7	12	1	2C23	Grid Marker	15180	20710	180	115	939	2829	301	27	27	28	4	14	100	100	0	0	0	0	0	0	0	0	256	1693	100	0	0	Error	88	912	240308	227.75	0	0	0
7	1	2	2K15	630 Sp14	11890	20990	110	27	27	4	14	25	25	25	4	16	30	9	0	0	0	0	0	0	0	0	80	656	100	0	0	Error	2	2	2187	0.5	0	0	0
7	2	2	2O15	0	12190	21000	60	32	34	8	23	28	28	29	6	20	41	22	0	0	0	0	0	0	0	0	32	176	100	0	0	Error	4	6	1086	0.833	0	0	0
7	3	2	2K15	630 Sp14	12480	21020	50	43	42	5	11	29	29	30	9	30	75	25	0	0	0	0	0	0	0	0	12	104	100	0	0	Error	14	13	506	1.333	0	0	0
7	4	2	2O15	0	12780	21010	50	37	36	6	16	27	27	27	5	18	75	50	0	0	0	0	0	0	0	0	12	104	100	0	0	Error	10	9	426	1.8	0	0	0
7	5	2	empty	empty	13060	20970	110	26	27	4	14	26	26	27	4	14	15	1	0	0	0	0	0	0	0	0	80	656	100	0	0	Error	0	1	2120	0	-75	0	0
7	6	2	empty	empty	13360	20970	110	26	26	4	15	26	26	27	7	25	4	0	0	0	0	0	0	0	0	0	80	656	100	0	0	Error	0	0	2110	-0.143	-75	0	0
7	7	2	empty	empty	13660	20970	110	27	27	4	14	26	26	26	4	15	20	3	0	0	0	0	0	0	0	0	80	656	100	0	0	Error	1	1	2145	0.25	-75	0	0
7	8	2	empty	empty	13960	20970	110	28	28	4	14	26	26	26	4	15	28	3	0	0	0	0	0	0	0	0	80	656	100	0	0	Error	2	2	2221	0.5	-75	0	0
7	9	2	empty	empty	14260	20970	110	25	26	3	11	26	26	26	6	23	4	0	0	0	0	0	0	0	0	0	80	656	100	0	0	Error	-1	0	2071	0	-75	0	0
7	10	2	empty	empty	14560	20970	110	27	28	4	14	27	27	27	4	14	15	4	0	0	0	0	0	0	0	0	80	656	100	0	0	Error	0	1	2207	0.25	-75	0	0
7	11	2	empty	empty	14860	20970	110	27	28	4	14	26	26	26	4	15	20	5	0	0	0	0	0	0	0	0	80	640	100	0	0	Error	1	2	2203	0.5	-75	0	0
7	12	2	empty	empty	15160	20970	110	26	26	3	11	26	26	27	4	14	15	1	0	0	0	0	0	0	0	0	80	650	100	0	0	Error	0	0	2105	-0.25	-75	0	0
7	1	3	2C7	512 Sp14	11890	21320	110	26	27	4	14	25	25	26	4	15	24	8	0	0	0	0	0	0	0	0	80	656	100	0	0	Error	1	2	2123	0.25	0	0	0
7	2	3	2G7	535 Sp8	12190	21330	50	40	44	23	52	27	27	27	4	14	92	67	0	0	0	0	0	0	0	0	12	104	100	0	0	Error	13	17	531	4.25	0	0	0
7	3	3	2C7	512 Sp14	12490	21330	110	30	30	6	20	29	29	30	5	16	14	8	0	0	0	0	0	0	0	0	80	656	100	0	0	Error	1	1	2402	0	0	0	0
7	4	3	2G7	535 Sp8	12790	21330	60	35	123	482	391	27	27	27	4	14	63	38	0	0	0	0	0	0	0	0	32	176	100	0	0	Error	8	96	3937	24	0	0	0
7	5	3	2K7	558 Sp0	13080	21320	110	26	27	4	14	26	26	26	4	15	16	4	0	0	0	0	0	0	0	0	80	656	100	0	0	Error	0	1	2136	0.25	0	0	0
7	6	3	2O7	577 Sp12	13370	21320	100	41	41	11	26	25	25	26	4	15	83	69	0	0	0	0	0	0	0	0	80	560	100	0	0	Error	16	16	3302	3.75	0	0	0
7	7	3	2K7	558 Sp0	13670	21320	110	27	26	4	15	26	26	26	4	15	15	1	0	0	0	0	0	0	0	0	80	656	100	0	0	Error	1	0	2113	0	0	0	0
7	8	3	2O7	577 Sp12	13980	21320	90	52	98	287	292	26	26	34	174	511	4	2	0	0	0	0	0	0	0	0	52	420	100	0	0	Error	26	72	5119	0.368	0	0	0
7	9	3	2C15	600 Sp24	14280	21320	110	59	67	57	85	26	26	26	4	15	98	94	0	0	0	0	0	0	0	0	80	656	100	0	0	Error	33	41	5368	10.25	0	0	0
7	10	3	2G15	0	14580	21320	110	27	30	12	40	26	26	26	4	15	24	14	0	0	0	0	0	0	0	0	80	656	100	0	0	Error	1	4	2424	1	0	0	0
7	11	3	2C15	600 Sp24	14880	21330	110	58	67	52	77	25	25	26	4	15	96	95	0	0	0	0	0	0	0	0	80	656	100	0	0	Error	33	42	5323	10.25	0	0	0
7	12	3	2G15	0	15170	21330	110	28	31	11	35	26	26	26	4	15	31	16	0	0	0	0	0	0	0	0	80	656	100	0	0	Error	2	5	2470	1.25	0	0	0
7	1	4	2K15	630 Sp14	11850	21620	110	25	26	4	15	25	25	26	3	11	24	8	0	0	0	0	0	0	0	0	80	656	100	0	0	Error	0	1	2068	0	0	0	0
7	2	4	2O15	0	12150	21620	110	28	29	8	27	28	28	28	4	14	16	8	0	0	0	0	0	0	0	0	80	656	100	0	0	Error	0	1	2358	0.25	0	0	0
7	3	4	2K15	630 Sp14	12450	21620	110	30	30	6	20	29	29	30	6	20	16	4	0	0	0	0	0	0	0	0	80	656	100	0	0	Error	1	1	2423	0	0	0	0
7	4	4	2O15	0	12750	21630	120	31	33	14	42	29	29	36	101	280	1	0	0	0	0	0	0	0	0	0	120	820	100	0	0	Error	2	4	3995	-0.03	0	0	0
7	5	4	empty	empty	13060	21570	110	26	26	3	11	26	26	27	5	18	6	0	0	0	0	0	0	0	0	0	80	656	100	0	0	Error	0	0	2073	-0.2	-75	0	0
7	6	4	empty	empty	13360	21570	110	26	26	4	15	26	26	26	4	15	9	3	0	0	0	0	0	0	0	0	80	656	100	0	0	Error	0	0	2055	0	-75	0	0
7	7	4	empty	empty	13660	21570	110	27	27	5	18	26	26	26	4	15	21	9	0	0	0	0	0	0	0	0	80	656	100	0	0	Error	1	1	2167	0.25	-75	0	0
7	8	4	empty	empty	13960	21570	110	27	26	4	15	26	26	26	4	15	13	0	0	0	0	0	0	0	0	0	80	656	100	0	0	Error	1	0	2110	0	-75	0	0
7	9	4	empty	empty	14260	21570	110	27	27	4	14	26	26	26	4	15	21	4	0	0	0	0	0	0	0	0	80	656	100	0	0	Error	1	1	2158	0.25	-75	0	0
7	10	4	empty	empty	14560	21570	110	26	27	4	14	26	26	26	4	15	16	4	0	0	0	0	0	0	0	0	80	656	100	0	0	Error	0	1	2127	0.25	-75	0	0
7	11	4	empty	empty	14860	21570	110	26	26	3	11	26	26	26	3	11	14	4	0	0	0	0	0	0	0	0	80	656	100	0	0	Error	0	0	2070	0	-75	0	0
7	12	4	empty	empty	15160	21570	110	26	26	4	15	26	26	27	4	14	9	3	0	0	0	0	0	0	0	0	80	656	100	0	0	Error	0	0	2074	-0.25	-75	0	0
7	1	5	2C7	512 Sp14	11880	21910	110	27	27	4	14	26	26	26	4	15	20	4	0	0	0	0	0	0	0	0	80	656	100	0	0	Error	1	1	2169	0.25	0	0	0
7	2	5	2G7	535 Sp8	12180	21910	110	29	30	6	20	28	28	29	4	13	24	16	0	0	0	0	0	0	0	0	80	656	100	0	0	Error	1	2	2402	0.25	0	0	0
7	3	5	2C7	512 Sp14	12480	21910	110	30	32	8	25	29	29	29	5	17	20	10	0	0	0	0	0	0	0	0	80	656	100	0	0	Error	1	3	2550	0.6	0	0	0
7	4	5	2G7	535 Sp8	12780	21930	80	44	66	131	198	29	29	30	7	23	73	50	0	0	0	0	0	0	0	0	52	340	100	0	0	Error	15	37	3409	5.143	0	0	0
7	5	5	2K7	558 Sp0	13080	21920	110	27	27	6	22	26	26	26	4	15	14	4	0	0	0	0	0	0	0	0	80	656	100	0	0	Error	1	1	2163	0.25	0	0	0
7	6	5	2O7	577 Sp12	13390	21910	100	44	47	19	40	26	26	26	4	15	90	81	0	0	0	0	0	0	0	0	80	560	100	0	0	Error	18	21	3788	5.25	0	0	0
7	7	5	2K7	558 Sp0	13690	21910	50	33	32	5	15	26	26	26	4	15	67	25	0	0	0	0	0	0	0	0	12	104	100	0	0	Error	7	6	381	1.5	0	0	0
7	8	5	2O7	577 Sp12	13980	21920	100	48	129	448	347	26	26	26	4	15	91	75	0	0	0	0	0	0	0	0	80	560	100	0	0	Error	22	103	10320	25.75	0	0	0
7	9	5	2C15	600 Sp24	14270	21900	100	47	55	49	89	26	26	27	5	18	84	71	0	0	0	0	0	0	0	0	80	560	100	0	0	Error	21	29	4427	5.6	0	0	0
7	10	5	2G15	0	14570	21910	110	27	31	15	48	26	26	26	4	15	24	13	0	0	0	0	0	0	0	0	80	656	100	0	0	Error	1	5	2460	1.25	0	0	0
7	11	5	2C15	600 Sp24	14880	21920	110	56	56	18	32	26	26	26	4	15	94	91	0	0	0	0	0	0	0	0	80	656	100	0	0	Error	30	30	4493	7.5	0	0	0
7	12	5	2G15	0	15180	21920	50	52	52	9	17	27	27	27	4	14	100	100	0	0	0	0	0	0	0	0	12	104	100	0	0	Error	25	25	618	6.25	0	0	0
7	1	6	2K15	630 Sp14	11900	22190	110	26	27	5	18	27	27	27	4	14	10	5	0	0	0	0	0	0	0	0	80	656	100	0	0	Error	-1	0	2135	0	0	0	0
7	2	6	2O15	0	12200	22190	110	31	31	6	19	29	29	30	4	13	23	10	0	0	0	0	0	0	0	0	80	656	100	0	0	Error	2	2	2503	0.25	0	0	0
7	3	6	2K15	630 Sp14	12500	22190	110	30	33	10	30	29	29	30	4	13	28	14	0	0	0	0	0	0	0	0	80	656	100	0	0	Error	1	4	2627	0.75	0	0	0
7	4	6	2O15	0	12800	22200	100	36	38	10	26	29	29	32	22	68	3	1	0	0	0	0	0	0	0	0	80	560	100	0	0	Error	7	9	3019	0.273	0	0	0
7	5	6	empty	empty	13060	22170	110	28	30	12	40	27	27	27	4	14	20	8	0	0	0	0	0	0	0	0	80	656	100	0	0	Error	1	3	2385	0.75	-75	0	0
7	6	6	empty	empty	13360	22170	110	25	25	4	16	26	26	27	4	14	11	3	0	0	0	0	0	0	0	0	80	656	100	0	0	Error	-1	-1	2038	-0.5	-75	0	0
7	7	6	empty	empty	13660	22170	110	28	28	4	14	26	26	26	4	15	25	5	0	0	0	0	0	0	0	0	80	656	100	0	0	Error	2	2	2227	0.5	-75	0	0
7	8	6	empty	empty	13960	22170	110	26	26	3	11	27	27	27	4	14	5	0	0	0	0	0	0	0	0	0	80	656	100	0	0	Error	-1	-1	2058	-0.25	-75	0	0
7	9	6	empty	empty	14260	22170	110	25	26	3	11	27	27	27	4	14	4	1	0	0	0	0	0	0	0	0	80	656	100	0	0	Error	-2	-1	2073	-0.25	-75	0	0
7	10	6	empty	empty	14560	22170	110	27	27	4	14	27	27	27	4	14	10	0	0	0	0	0	0	0	0	0	80	656	100	0	0	Error	0	0	2152	0	-75	0	0
7	11	6	empty	empty	14860	22170	110	27	27	4	14	26	26	27	4	14	16	4	0	0	0	0	0	0	0	0	80	656	100	0	0	Error	1	1	2158	0	-75	0	0
7	12	6	empty	empty	15160	22170	110	27	27	3	11	26	26	27	4	14	11	1	0	0	0	0	0	0	0	0	80	656	100	0	0	Error	1	1	2131	0	-75	0	0
7	1	7	2C7	512 Sp14	11880	22510	110	27	27	5	18	27	27	27	4	14	15	5	0	0	0	0	0	0	0	0	80	656	100	0	0	Error	0	0	2176	0	0	0	0
7	2	7	2G7	535 Sp8	12180	22510	110	29	30	6	20	29	29	29	5	17	20	5	0	0	0	0	0	0	0	0	80	656	100	0	0	Error	0	1	2384	0.2	0	0	0
7	3	7	2C7	512 Sp14	12480	22510	110	28	29	6	20	28	28	28	4	14	21	10	0	0	0	0	0	0	0	0	80	656	100	0	0	Error	0	1	2305	0.25	0	0	0
7	4	7	2G7	535 Sp8	12800	22520	60	39	42	15	35	31	31	33	11	33	31	9	0	0	0	0	0	0	0	0	32	176	100	0	0	Error	8	11	1337	0.818	0	0	0
7	5	7	2K7	558 Sp0	13090	22520	110	25	26	4	15	25	25	26	4	15	19	6	0	0	0	0	0	0	0	0	80	656	100	0	0	Error	0	1	2100	0	0	0	0
7	6	7	2O7	577 Sp12	13390	22520	100	37	61	107	175	25	25	26	3	11	84	74	0	0	0	0	0	0	0	0	80	560	100	0	0	Error	12	36	4900	11.667	0	0	0
7	7	7	2K7	558 Sp0	13680	22520	110	26	28	5	17	26	26	26	4	15	23	13	0	0	0	0	0	0	0	0	80	656	100	0	0	Error	0	2	2221	0.5	0	0	0
7	8	7	2O7	577 Sp12	13980	22520	90	43	65	118	181	25	25	26	4	15	96	83	0	0	0	0	0	0	0	0	52	420	100	0	0	Error	18	40	3373	9.75	0	0	0
7	9	7	2C15	600 Sp24	14270	22520	90	49	50	13	26	26	26	26	4	15	96	88	0	0	0	0	0	0	0	0	52	420	100	0	0	Error	23	24	2584	6	0	0	0
7	10	7	2G15	0	14570	22520	110	25	29	13	44	26	26	26	4	15	23	14	0	0	0	0	0	0	0	0	80	656	100	0	0	Error	-1	3	2349	0.75	0	0	0
7	11	7	2C15	600 Sp24	14880	22520	110	45	53	34	64	26	26	26	4	15	93	86	0	0	0	0	0	0	0	0	80	656	100	0	0	Error	19	27	4263	6.75	0	0	0
7	12	7	2G15	0	15180	22530	50	44	51	23	45	25	25	26	4	15	92	92	0	0	0	0	0	0	0	0	12	104	100	0	0	Error	19	26	616	6.25	0	0	0
7	1	8	1K15	0	11880	22800	50	38	39	5	12	28	28	28	4	14	92	58	0	0	0	0	0	0	0	0	12	104	100	0	0	Error	10	11	465	2.75	0	0	0
7	2	8	1O15	271 Sp8	12190	22770	50	34	34	6	17	30	30	30	5	16	50	17	0	0	0	0	0	0	0	0	12	104	100	0	0	Error	4	4	410	0.8	0	0	0
7	3	8	1K15	0	12480	22800	50	38	37	6	16	29	29	29	4	13	67	50	0	0	0	0	0	0	0	0	12	104	100	0	0	Error	9	8	443	2	0	0	0
7	4	8	1O15	271 Sp8	12780	22800	110	34	34	6	17	30	30	36	82	227	0	0	0	0	0	0	0	0	0	0	80	656	100	0	0	Error	4	4	2716	-0.024	0	0	0
7	5	8	1C23	312 Sp8	13080	22810	70	41	42	10	23	26	26	26	4	15	88	75	0	0	0	0	0	0	0	0	32	236	100	0	0	Error	15	16	1340	4	0	0	0
7	6	8	1G23	342 Sp8	13380	22820	110	29	29	5	17	26	26	26	4	15	36	11	0	0	0	0	0	0	0	0	80	656	100	0	0	Error	3	3	2351	0.75	0	0	0
7	7	8	1C23	312 Sp8	13690	22830	70	47	51	30	58	26	26	26	4	15	84	81	0	0	0	0	0	0	0	0	32	236	100	0	0	Error	21	25	1637	6.25	0	0	0
7	8	8	1G23	342 Sp8	13980	22820	80	34	36	12	33	25	25	26	4	15	71	56	0	0	0	0	0	0	0	0	52	340	100	0	0	Error	9	11	1866	2.5	0	0	0
7	9	8	1K23	368 Sp12	14320	22830	60	27	44	69	156	27	27	28	20	71	6	6	0	0	0	0	0	0	0	0	32	176	100	0	0	Error	0	17	1406	0.8	0	0	0
7	10	8	1O23	393 Sp21	14550	22790	80	27	27	4	14	26	26	26	4	15	29	4	0	0	0	0	0	0	0	0	52	340	100	0	0	Error	1	1	1423	0.25	0	0	0
7	11	8	1K23	368 Sp12	14850	22850	50	33	34	7	20	28	28	31	27	87	0	0	0	0	0	0	0	0	0	0	12	104	100	0	0	Error	5	6	409	0.111	0	0	0
7	12	8	1O23	393 Sp21	15140	22850	110	26	28	9	32	26	26	27	4	14	18	6	0	0	0	0	0	0	0	0	80	656	100	0	0	Error	0	2	2228	0.25	0	0	0
7	1	9	1C7	98 Sp18	11890	23090	110	30	30	5	16	27	27	28	5	17	31	6	0	0	0	0	0	0	0	0	80	656	100	0	0	Error	3	3	2391	0.4	0	0	0
7	2	9	1G7	119 Sp8	12190	23100	70	42	49	31	63	29	29	30	5	16	84	69	0	0	0	0	0	0	0	0	32	236	100	0	0	Error	13	20	1577	3.8	0	0	0
7	3	9	1C7	98 Sp18	12490	23100	80	34	35	5	14	28	28	28	4	14	69	25	0	0	0	0	0	0	0	0	52	340	100	0	0	Error	6	7	1799	1.75	0	0	0
7	4	9	1G7	119 Sp8	12780	23130	70	47	52	26	50	31	31	32	7	21	84	59	0	0	0	0	0	0	0	0	32	236	100	0	0	Error	16	21	1659	2.857	0	0	0
7	5	9	1K7	138 Sp0	13090	23120	110	29	29	4	13	26	26	26	4	15	31	10	0	0	0	0	0	0	0	0	80	656	100	0	0	Error	3	3	2324	0.75	0	0	0
7	6	9	1O7	159 Sp14	13400	23120	60	38	38	8	21	26	26	26	4	15	81	72	0	0	0	0	0	0	0	0	32	176	100	0	0	Error	12	12	1218	3	0	0	0
7	7	9	1K7	138 Sp0	13680	23120	80	32	32	5	15	26	26	26	4	15	62	21	0	0	0	0	0	0	0	0	52	340	100	0	0	Error	6	6	1640	1.5	0	0	0
7	8	9	1O7	159 Sp14	13980	23120	80	32	33	7	21	26	26	26	3	11	63	42	0	0	0	0	0	0	0	0	52	340	100	0	0	Error	6	7	1733	2.333	0	0	0
7	9	9	1C15	187 Sp8	14290	23110	70	40	40	10	25	26	26	26	4	15	81	75	0	0	0	0	0	0	0	0	32	236	100	0	0	Error	14	14	1284	3.5	0	0	0
7	10	9	1G15	224 Sp0	14580	23090	70	30	30	4	13	25	25	26	4	15	59	19	0	0	0	0	0	0	0	0	32	236	100	0	0	Error	5	5	957	1	0	0	0
7	11	9	1C15	187 Sp8	14890	23110	50	52	51	8	15	26	26	26	4	15	100	100	0	0	0	0	0	0	0	0	12	104	100	0	0	Error	26	25	606	6.25	0	0	0
7	12	9	1G15	224 Sp0	15200	23130	50	33	33	6	18	26	26	27	5	18	67	33	0	0	0	0	0	0	0	0	12	104	100	0	0	Error	7	7	401	1.2	0	0	0
7	1	10	1K15	0	11880	23390	110	31	31	6	19	29	29	30	5	16	26	10	0	0	0	0	0	0	0	0	80	656	100	0	0	Error	2	2	2488	0.2	0	0	0
7	2	10	1O15	271 Sp8	12180	23390	110	31	33	6	18	30	30	31	5	16	30	11	0	0	0	0	0	0	0	0	80	656	100	0	0	Error	1	3	2610	0.4	0	0	0
7	3	10	1K15	0	12490	23410	60	39	41	10	24	29	29	30	4	13	66	53	0	0	0	0	0	0	0	0	32	176	100	0	0	Error	10	12	1307	2.75	0	0	0
7	4	10	1O15	271 Sp8	12760	23370	100	34	41	65	158	30	30	30	7	23	29	5	0	0	0	0	0	0	0	0	80	560	100	0	0	Error	4	11	3319	1.571	0	0	0
7	5	10	1C23	312 Sp8	13090	23390	60	38	39	11	28	27	27	28	5	17	72	50	0	0	0	0	0	0	0	0	32	176	100	0	0	Error	11	12	1256	2.2	0	0	0
7	6	10	1G23	342 Sp8	13390	23400	80	35	35	6	17	26	26	27	4	14	83	56	0	0	0	0	0	0	0	0	52	340	100	0	0	Error	9	9	1828	2	0	0	0
7	7	10	1C23	312 Sp8	13690	23410	70	46	47	10	21	27	27	27	4	14	94	88	0	0	0	0	0	0	0	0	32	236	100	0	0	Error	19	20	1512	5	0	0	0
7	8	10	1G23	342 Sp8	13980	23410	90	34	33	4	12	27	27	27	4	14	69	27	0	0	0	0	0	0	0	0	52	420	100	0	0	Error	7	6	1740	1.5	0	0	0
7	9	10	1K23	368 Sp12	14280	23390	80	31	38	26	68	27	27	27	3	11	58	29	0	0	0	0	0	0	0	0	52	340	100	0	0	Error	4	11	1978	3.667	0	0	0
7	10	10	1O23	393 Sp21	14570	23400	110	30	40	62	155	27	27	27	5	18	31	11	0	0	0	0	0	0	0	0	80	656	100	0	0	Error	3	13	3235	2.6	0	0	0
7	11	10	1K23	368 Sp12	14870	23420	50	37	36	7	19	29	29	29	5	17	67	25	0	0	0	0	0	0	0	0	12	104	100	0	0	Error	8	7	435	1.4	0	0	0
7	12	10	1O23	393 Sp21	15160	23420	110	28	28	4	14	28	28	31	66	212	0	0	0	0	0	0	0	0	0	0	80	656	100	0	0	Error	0	0	2261	-0.045	0	0	0
7	1	11	1C7	98 Sp18	11890	23700	110	37	37	5	13	32	32	33	6	18	36	6	0	0	0	0	0	0	0	0	80	656	100	0	0	Error	5	5	2949	0.667	0	0	0
7	2	11	1G7	119 Sp8	12190	23710	80	43	47	22	46	32	32	33	5	15	71	50	0	0	0	0	0	0	0	0	52	340	100	0	0	Error	11	15	2446	2.8	0	0	0
7	3	11	1C7	98 Sp18	12480	23710	70	37	42	17	40	30	30	30	4	13	69	38	0	0	0	0	0	0	0	0	32	236	100	0	0	Error	7	12	1347	3	0	0	0
7	4	11	1G7	119 Sp8	12800	23720	120	31	33	9	27	28	28	70	680	971	0	0	0	0	0	0	0	0	0	0	120	820	100	0	0	Error	3	5	3992	-0.054	0	0	0
7	5	11	1K7	138 Sp0	13090	23710	110	30	31	6	19	28	28	81	760	938	0	0	0	0	0	0	0	0	0	0	80	656	100	0	0	Error	2	3	2455	-0.066	0	0	0
7	6	11	1O7	159 Sp14	13390	23710	80	37	38	8	21	27	27	27	4	14	71	58	0	0	0	0	0	0	0	0	52	340	100	0	0	Error	10	11	1990	2.75	0	0	0
7	7	11	1K7	138 Sp0	13690	23710	110	28	29	5	17	28	28	28	4	14	24	13	0	0	0	0	0	0	0	0	80	656	100	0	0	Error	0	1	2351	0.25	0	0	0
7	8	11	1O7	159 Sp14	13990	23720	70	43	42	8	19	27	27	27	3	11	97	84	0	0	0	0	0	0	0	0	32	236	100	0	0	Error	16	15	1353	5	0	0	0
7	9	11	1C15	187 Sp8	14280	23690	60	58	349	1169	334	27	27	27	4	14	91	78	0	0	0	0	0	0	0	0	32	176	100	0	0	Error	31	322	11177	80.5	0	0	0
7	10	11	1G15	224 Sp0	14570	23700	60	35	34	5	14	29	29	28	4	14	63	34	0	0	0	0	0	0	0	0	32	176	100	0	0	Error	6	5	1088	1.5	0	0	0
7	11	11	1C15	187 Sp8	14880	23710	50	44	46	9	19	28	28	27	3	11	100	83	0	0	0	0	0	0	0	0	12	104	100	0	0	Error	16	18	553	6.333	0	0	0
7	12	11	1G15	224 Sp0	15200	23680	50	33	34	5	14	29	29	29	4	13	42	25	0	0	0	0	0	0	0	0	12	104	100	0	0	Error	4	5	411	1.25	0	0	0
7	1	12	1K15	0	11890	24010	70	35	37	7	18	31	31	31	5	16	41	22	0	0	0	0	0	0	0	0	32	236	100	0	0	Error	4	6	1173	1.2	0	0	0
7	2	12	1O15	271 Sp8	12180	24010	110	28	29	5	17	28	28	29	5	17	18	4	0	0	0	0	0	0	0	0	80	656	100	0	0	Error	0	1	2291	0	0	0	0
7	3	12	1K15	0	12480	24020	110	28	29	7	24	27	27	27	4	14	28	13	0	0	0	0	0	0	0	0	80	656	100	0	0	Error	1	2	2350	0.5	0	0	0
7	4	12	1O15	271 Sp8	12770	24020	110	30	31	6	19	28	28	28	5	17	28	10	0	0	0	0	0	0	0	0	80	656	100	0	0	Error	2	3	2444	0.6	0	0	0
7	5	12	1C23	312 Sp8	13100	24030	60	40	38	9	23	27	27	28	5	17	72	53	0	0	0	0	0	0	0	0	32	176	100	0	0	Error	13	11	1229	2	0	0	0
7	6	12	1G23	342 Sp8	13380	24030	70	39	47	34	72	27	27	27	4	14	81	66	0	0	0	0	0	0	0	0	32	236	100	0	0	Error	12	20	1489	5	0	0	0
7	7	12	1C23	312 Sp8	13680	24020	60	42	43	11	25	27	27	27	4	14	81	75	0	0	0	0	0	0	0	0	32	176	100	0	0	Error	15	16	1375	4	0	0	0
7	8	12	1G23	342 Sp8	13980	24040	80	35	37	11	29	27	27	28	4	14	79	48	0	0	0	0	0	0	0	0	52	340	100	0	0	Error	8	10	1949	2.25	0	0	0
7	9	12	1K23	368 Sp12	14210	24050	80	31	45	33	73	28	28	28	5	17	40	29	0	0	0	0	0	0	0	0	52	340	100	0	0	Error	3	17	2337	3.4	0	0	0
7	10	12	1O23	393 Sp21	14580	24020	90	36	60	116	193	27	27	27	5	18	63	27	0	0	0	0	0	0	0	0	52	420	100	0	0	Error	9	33	3136	6.6	0	0	0
7	11	12	1K23	368 Sp12	14870	24010	80	32	38	43	113	27	27	27	4	14	52	23	0	0	0	0	0	0	0	0	52	340	100	0	0	Error	5	11	1976	2.75	0	0	0
7	12	12	1O23	393 Sp21	15180	24010	90	30	31	7	22	27	27	27	4	14	33	15	0	0	0	0	0	0	0	0	52	420	100	0	0	Error	3	4	1611	1	0	0	0
7	1	13	1C7	98 Sp18	11880	24310	110	32	33	5	15	29	29	30	5	16	30	11	0	0	0	0	0	0	0	0	80	656	100	0	0	Error	3	4	2614	0.6	0	0	0
7	2	13	1G7	119 Sp8	12180	24320	50	45	60	51	85	29	29	29	4	13	92	83	0	0	0	0	0	0	0	0	12	104	100	0	0	Error	16	31	724	7.75	0	0	0
7	3	13	1C7	98 Sp18	12480	24300	50	37	37	5	13	29	29	29	4	13	75	33	0	0	0	0	0	0	0	0	12	104	100	0	0	Error	8	8	438	2	0	0	0
7	4	13	1G7	119 Sp8	12790	24320	50	41	40	5	12	28	28	28	4	14	92	75	0	0	0	0	0	0	0	0	12	104	100	0	0	Error	13	12	478	3	0	0	0
7	5	13	1K7	138 Sp0	13110	24310	60	37	37	9	24	30	30	31	6	19	50	22	0	0	0	0	0	0	0	0	32	176	100	0	0	Error	7	7	1192	1	0	0	0
7	6	13	1O7	159 Sp14	13380	24330	80	36	37	8	21	28	28	28	5	17	67	37	0	0	0	0	0	0	0	0	52	340	100	0	0	Error	8	9	1929	1.8	0	0	0
7	7	13	1K7	138 Sp0	13680	24330	90	38	39	8	20	28	28	28	4	14	79	62	0	0	0	0	0	0	0	0	52	420	100	0	0	Error	10	11	2032	2.75	0	0	0
7	8	13	1O7	159 Sp14	14000	24350	140	33	35	10	28	28	28	29	7	24	37	17	0	0	0	0	0	0	0	0	156	1085	100	0	0	Error	5	7	5466	0.857	0	0	0
7	9	13	1C15	187 Sp8	14280	24330	60	41	44	14	31	28	28	28	4	14	72	63	0	0	0	0	0	0	0	0	32	176	100	0	0	Error	13	16	1406	4	0	0	0
7	10	13	1G15	224 Sp0	14560	24310	90	30	31	6	19	28	28	28	4	14	38	17	0	0	0	0	0	0	0	0	52	420	100	0	0	Error	2	3	1594	0.75	0	0	0
7	11	13	1C15	187 Sp8	14880	24310	60	41	45	17	37	28	28	28	4	14	81	63	0	0	0	0	0	0	0	0	32	176	100	0	0	Error	13	17	1435	4.25	0	0	0
7	12	13	1G15	224 Sp0	15180	24330	80	35	35	5	14	28	28	28	4	14	60	38	0	0	0	0	0	0	0	0	52	340	100	0	0	Error	7	7	1811	1.75	0	0	0
7	1	14	2C23	Grid Marker	11890	24610	120	153	1029	2393	232	30	30	30	5	16	100	100	0	0	0	0	0	0	0	0	120	820	100	0	0	Error	123	999	123475	199.8	0	0	0
7	2	14	2C23	Grid Marker	12180	24610	160	60	648	2016	311	29	29	30	6	20	94	85	0	0	0	0	0	0	0	0	208	1466	100	0	0	Error	31	619	134845	103	0	0	0
7	3	14	empty	empty	12460	24570	100	29	30	4	13	29	29	29	4	13	19	1	0	0	0	0	0	0	0	0	80	560	100	0	0	Error	0	1	2365	0.25	-75	0	0
7	4	14	empty	empty	12760	24570	100	29	29	4	13	29	29	30	5	16	9	3	0	0	0	0	0	0	0	0	80	560	100	0	0	Error	0	0	2327	-0.2	-75	0	0
7	5	14	empty	empty	13060	24570	100	38	39	9	23	34	34	36	13	36	20	1	0	0	0	0	0	0	0	0	80	560	100	0	0	Error	4	5	3159	0.231	-75	0	0
7	6	14	empty	empty	13360	24570	100	29	32	12	37	29	29	30	5	16	23	14	0	0	0	0	0	0	0	0	80	560	100	0	0	Error	0	3	2592	0.4	-75	0	0
7	7	14	empty	empty	13660	24570	100	29	30	4	13	29	29	29	4	13	18	6	0	0	0	0	0	0	0	0	80	560	100	0	0	Error	0	1	2362	0.25	-75	0	0
7	8	14	empty	empty	13960	24570	100	28	29	4	13	29	29	29	4	13	14	1	0	0	0	0	0	0	0	0	80	549	100	0	0	Error	-1	0	2289	0	-75	0	0
7	9	14	empty	empty	14260	24570	100	28	28	4	14	29	29	29	4	13	6	1	0	0	0	0	0	0	0	0	80	560	100	0	0	Error	-1	-1	2227	-0.25	-75	0	0
7	10	14	empty	empty	14560	24570	100	28	28	4	14	29	29	29	7	24	3	1	0	0	0	0	0	0	0	0	80	560	100	0	0	Error	-1	-1	2251	-0.143	-75	0	0
7	11	14	empty	empty	14860	24570	100	28	28	4	14	29	29	29	4	13	4	1	0	0	0	0	0	0	0	0	80	560	100	0	0	Error	-1	-1	2247	-0.25	-75	0	0
7	12	14	empty	empty	15160	24570	100	27	28	4	14	28	28	29	4	13	14	3	0	0	0	0	0	0	0	0	80	560	100	0	0	Error	-1	0	2236	-0.25	-75	0	0
8	1	1	empty	empty	16350	20690	110	27	27	4	14	26	26	26	4	15	13	4	0	0	0	0	0	0	0	0	80	656	100	0	0	Error	1	1	2124	0.25	-75	0	0
8	2	1	empty	empty	16650	20690	110	27	27	4	14	26	26	27	14	51	0	0	0	0	0	0	0	0	0	0	80	656	100	0	0	Error	1	1	2166	0	-75	0	0
8	3	1	empty	empty	16950	20690	110	27	27	4	14	26	26	26	4	15	14	1	0	0	0	0	0	0	0	0	80	656	100	0	0	Error	1	1	2138	0.25	-75	0	0
8	4	1	empty	empty	17250	20690	110	26	26	4	15	27	27	34	92	270	0	0	0	0	0	0	0	0	0	0	80	656	100	0	0	Error	-1	-1	2116	-0.087	-75	0	0
8	5	1	empty	empty	17550	20690	110	27	27	5	18	26	26	27	6	22	9	1	0	0	0	0	0	0	0	0	80	656	100	0	0	Error	1	1	2170	0	-75	0	0
8	6	1	empty	empty	17850	20690	110	27	27	3	11	27	27	28	15	53	0	0	0	0	0	0	0	0	0	0	80	656	100	0	0	Error	0	0	2173	-0.067	-75	0	0
8	7	1	empty	empty	18150	20690	110	27	29	11	37	27	27	28	8	28	6	3	0	0	0	0	0	0	0	0	80	656	100	0	0	Error	0	2	2289	0.125	-75	0	0
8	8	1	empty	empty	18450	20690	110	28	28	5	17	26	26	28	18	64	0	0	0	0	0	0	0	0	0	0	80	656	100	0	0	Error	2	2	2270	0	-75	0	0
8	9	1	empty	empty	18750	20690	110	28	28	5	17	27	27	27	4	14	18	3	0	0	0	0	0	0	0	0	80	656	100	0	0	Error	1	1	2251	0.25	-75	0	0
8	10	1	2D23	Grid Marker	19090	20700	200	110	1107	3755	339	27	27	30	46	153	72	44	0	0	0	0	0	0	0	0	316	2142	100	0	0	Error	83	1080	349809	23.413	0	0	0
8	11	1	2D23	Grid Marker	19370	20710	120	353	1448	2887	199	27	27	28	8	28	100	99	0	0	0	0	0	0	0	0	120	802	100	0	0	Error	326	1421	173716	177.5	0	0	0
8	12	1	2D23	Grid Marker	19680	20710	110	815	2141	3348	156	27	27	27	5	18	100	100	0	0	0	0	0	0	0	0	80	656	100	0	0	Error	788	2114	171263	422.8	0	0	0
8	1	2	2L15	631 Sp14	16370	20990	70	30	33	8	24	26	26	27	4	14	47	28	0	0	0	0	0	0	0	0	32	236	100	0	0	Error	4	7	1043	1.5	0	0	0
8	2	2	2P15	0	16690	21000	50	35	36	7	19	27	27	27	3	11	75	58	0	0	0	0	0	0	0	0	12	104	100	0	0	Error	8	9	428	3	0	0	0
8	3	2	2L15	631 Sp14	16970	21000	50	36	36	6	16	27	27	27	4	14	75	50	0	0	0	0	0	0	0	0	12	104	100	0	0	Error	9	9	428	2.25	0	0	0
8	4	2	2P15	0	17290	21010	50	39	40	6	15	27	27	27	3	11	100	92	0	0	0	0	0	0	0	0	12	104	100	0	0	Error	12	13	479	4.333	0	0	0
8	5	2	empty	empty	17550	20990	110	27	27	4	14	26	26	27	5	18	6	3	0	0	0	0	0	0	0	0	80	656	100	0	0	Error	1	1	2152	0	-75	0	0
8	6	2	empty	empty	17850	20990	110	26	27	4	14	26	26	27	7	25	4	0	0	0	0	0	0	0	0	0	80	656	100	0	0	Error	0	1	2155	0	-75	0	0
8	7	2	empty	empty	18150	20990	110	28	28	4	14	26	26	27	4	14	23	9	0	0	0	0	0	0	0	0	80	656	100	0	0	Error	2	2	2202	0.25	-75	0	0
8	8	2	empty	empty	18450	20990	110	27	27	4	14	26	26	27	4	14	16	0	0	0	0	0	0	0	0	0	80	656	100	0	0	Error	1	1	2126	0	-75	0	0
8	9	2	empty	empty	18750	20990	110	27	28	5	17	26	26	27	4	14	18	9	0	0	0	0	0	0	0	0	80	656	100	0	0	Error	1	2	2215	0.25	-75	0	0
8	10	2	empty	empty	19050	20990	110	27	27	3	11	27	27	28	10	35	0	0	0	0	0	0	0	0	0	0	80	656	100	0	0	Error	0	0	2152	-0.1	-75	0	0
8	11	2	empty	empty	19350	20990	110	28	28	6	21	27	27	28	9	32	4	1	0	0	0	0	0	0	0	0	80	656	100	0	0	Error	1	1	2272	0	-75	0	0
8	12	2	empty	empty	19650	20990	110	28	28	4	14	27	27	28	9	32	4	0	0	0	0	0	0	0	0	0	80	656	100	0	0	Error	1	1	2267	0	-75	0	0
8	1	3	2D7	513 Sp14	16360	21330	70	35	36	8	22	26	26	27	4	14	81	53	0	0	0	0	0	0	0	0	32	236	100	0	0	Error	9	10	1150	2.25	0	0	0
8	2	3	2H7	536 Sp8	16680	21330	70	33	34	8	23	26	26	26	4	15	56	41	0	0	0	0	0	0	0	0	32	236	100	0	0	Error	7	8	1072	2	0	0	0
8	3	3	2D7	513 Sp14	16970	21330	80	31	39	39	100	26	26	26	6	23	44	21	0	0	0	0	0	0	0	0	52	340	100	0	0	Error	5	13	2030	2.167	0	0	0
8	4	3	2H7	536 Sp8	17280	21330	70	35	36	7	19	26	26	27	7	25	66	22	0	0	0	0	0	0	0	0	32	236	100	0	0	Error	9	10	1165	1.286	0	0	0
8	5	3	2L7	559 Sp0	17580	21320	110	30	49	111	226	26	26	26	4	15	40	19	0	0	0	0	0	0	0	0	80	656	100	0	0	Error	4	23	3924	5.75	0	0	0
8	6	3	2P7	0	17880	21310	50	39	41	5	12	26	26	27	9	33	92	25	0	0	0	0	0	0	0	0	12	104	100	0	0	Error	13	15	488	1.556	0	0	0
8	7	3	2L7	559 Sp0	18180	21320	80	32	34	8	23	26	26	26	4	15	69	42	0	0	0	0	0	0	0	0	52	340	100	0	0	Error	6	8	1770	2	0	0	0
8	8	3	2P7	0	18480	21320	50	53	54	6	11	26	26	26	4	15	100	100	0	0	0	0	0	0	0	0	12	104	100	0	0	Error	27	28	649	7	0	0	0
8	9	3	2D15	601 Sp24	18780	21310	100	62	83	91	109	26	26	27	7	25	91	88	0	0	0	0	0	0	0	0	80	560	100	0	0	Error	36	57	6647	8	0	0	0
8	10	3	2H15	0	19080	21320	80	45	48	16	33	26	26	27	8	29	81	58	0	0	0	0	0	0	0	0	52	340	100	0	0	Error	19	22	2509	2.625	0	0	0
8	11	3	2D15	601 Sp24	19380	21310	100	59	69	49	71	26	26	27	15	55	81	59	0	0	0	0	0	0	0	0	80	560	100	0	0	Error	33	43	5554	2.8	0	0	0
8	12	3	2H15	0	19690	21320	110	43	45	13	28	26	26	27	6	22	84	66	0	0	0	0	0	0	0	0	80	656	100	0	0	Error	17	19	3623	3	0	0	0
8	1	4	2L15	631 Sp14	16370	21640	80	33	35	11	31	26	26	27	4	14	75	44	0	0	0	0	0	0	0	0	52	340	100	0	0	Error	7	9	1838	2	0	0	0
8	2	4	2P15	0	16680	21610	50	37	37	7	18	26	26	26	3	11	92	67	0	0	0	0	0	0	0	0	12	104	100	0	0	Error	11	11	443	3.667	0	0	0
8	3	4	2L15	631 Sp14	16990	21620	70	32	37	21	56	26	26	27	5	18	50	19	0	0	0	0	0	0	0	0	32	236	100	0	0	Error	6	11	1177	2	0	0	0
8	4	4	2P15	0	17280	21620	110	28	30	6	20	27	27	27	5	18	23	10	0	0	0	0	0	0	0	0	80	656	100	0	0	Error	1	3	2361	0.6	0	0	0
8	5	4	empty	empty	17550	21590	110	25	26	4	15	26	26	27	9	33	0	0	0	0	0	0	0	0	0	0	80	656	100	0	0	Error	-1	0	2057	-0.111	-75	0	0
8	6	4	empty	empty	17850	21590	110	27	27	4	14	27	27	27	6	22	8	0	0	0	0	0	0	0	0	0	80	656	100	0	0	Error	0	0	2174	0	-75	0	0
8	7	4	empty	empty	18150	21590	110	27	28	5	17	27	27	27	4	14	18	5	0	0	0	0	0	0	0	0	80	656	100	0	0	Error	0	1	2227	0.25	-75	0	0
8	8	4	empty	empty	18450	21590	110	27	27	4	14	27	27	27	4	14	15	1	0	0	0	0	0	0	0	0	80	656	100	0	0	Error	0	0	2182	0	-75	0	0
8	9	4	empty	empty	18750	21590	110	26	26	3	11	27	27	27	5	18	6	0	0	0	0	0	0	0	0	0	80	656	100	0	0	Error	-1	-1	2108	-0.2	-75	0	0
8	10	4	empty	empty	19050	21590	110	26	27	4	14	27	27	27	5	18	8	0	0	0	0	0	0	0	0	0	80	656	100	0	0	Error	-1	0	2120	0	-75	0	0
8	11	4	empty	empty	19350	21590	110	26	28	12	42	27	27	27	4	14	11	4	0	0	0	0	0	0	0	0	80	656	100	0	0	Error	-1	1	2242	0.25	-75	0	0
8	12	4	empty	empty	19650	21590	110	26	28	7	25	27	27	27	4	14	10	5	0	0	0	0	0	0	0	0	80	656	100	0	0	Error	-1	1	2218	0.25	-75	0	0
8	1	5	2D7	513 Sp14	16380	21890	80	30	30	7	23	26	26	26	4	15	42	25	0	0	0	0	0	0	0	0	52	340	100	0	0	Error	4	4	1571	1	0	0	0
8	2	5	2H7	536 Sp8	16690	21910	70	35	35	7	20	26	26	27	12	44	28	3	0	0	0	0	0	0	0	0	32	236	100	0	0	Error	9	9	1124	0.667	0	0	0
8	3	5	2D7	513 Sp14	16980	21910	80	33	34	7	20	26	26	27	4	14	67	35	0	0	0	0	0	0	0	0	52	340	100	0	0	Error	7	8	1745	1.75	0	0	0
8	4	5	2H7	536 Sp8	17280	21920	50	35	33	4	12	26	26	27	5	18	67	8	0	0	0	0	0	0	0	0	12	104	100	0	0	Error	9	7	390	1.2	0	0	0
8	5	5	2L7	559 Sp0	17580	21900	80	33	33	5	15	26	26	26	4	15	65	35	0	0	0	0	0	0	0	0	52	340	100	0	0	Error	7	7	1723	1.75	0	0	0
8	6	5	2P7	0	17870	21900	50	60	87	70	80	26	26	27	4	14	92	83	0	0	0	0	0	0	0	0	12	104	100	0	0	Error	34	61	1046	15	0	0	0
8	7	5	2L7	559 Sp0	18180	21940	70	80	1245	5674	455	27	27	27	4	14	100	94	0	0	0	0	0	0	0	0	32	236	100	0	0	Error	53	1218	39832	304.5	0	0	0
8	8	5	2P7	0	18470	21930	110	27	29	6	20	26	26	27	5	18	20	9	0	0	0	0	0	0	0	0	80	656	100	0	0	Error	1	3	2280	0.4	0	0	0
8	9	5	2D15	601 Sp24	18770	21930	110	46	54	40	74	26	26	27	4	14	90	79	0	0	0	0	0	0	0	0	80	656	100	0	0	Error	20	28	4330	6.75	0	0	0
8	10	5	2H15	0	19080	21930	110	44	52	38	73	26	26	27	4	14	94	83	0	0	0	0	0	0	0	0	80	656	100	0	0	Error	18	26	4141	6.25	0	0	0
8	11	5	2D15	601 Sp24	19380	21910	110	55	78	114	146	27	27	28	9	32	85	73	0	0	0	0	0	0	0	0	80	656	100	0	0	Error	28	51	6227	5.556	0	0	0
8	12	5	2H15	0	19690	21930	90	50	50	15	30	27	27	27	4	14	98	81	0	0	0	0	0	0	0	0	52	420	100	0	0	Error	23	23	2610	5.75	0	0	0
8	1	6	2L15	631 Sp14	16380	22220	60	33	34	15	44	27	27	27	4	14	53	28	0	0	0	0	0	0	0	0	32	176	100	0	0	Error	6	7	1097	1.75	0	0	0
8	2	6	2P15	0	16670	22220	110	26	29	8	27	27	27	91	1267	1392	0	0	0	0	0	0	0	0	0	0	80	656	100	0	0	Error	-1	2	2284	-0.049	0	0	0
8	3	6	2L15	631 Sp14	16970	22220	50	34	56	55	98	27	27	27	4	14	58	42	0	0	0	0	0	0	0	0	12	104	100	0	0	Error	7	29	668	7.25	0	0	0
8	4	6	2P15	0	17280	22220	50	45	45	10	22	27	27	27	4	14	92	92	0	0	0	0	0	0	0	0	12	104	100	0	0	Error	18	18	539	4.5	0	0	0
8	5	6	empty	empty	17550	22190	110	26	31	31	100	27	27	27	4	14	16	6	0	0	0	0	0	0	0	0	80	656	100	0	0	Error	-1	4	2443	1	-75	0	0
8	6	6	empty	empty	17850	22190	110	26	27	4	14	27	27	27	4	14	14	4	0	0	0	0	0	0	0	0	80	656	100	0	0	Error	-1	0	2142	0	-75	0	0
8	7	6	empty	empty	18150	22190	110	26	26	4	15	27	27	28	6	21	5	0	0	0	0	0	0	0	0	0	80	656	100	0	0	Error	-1	-1	2116	-0.333	-75	0	0
8	8	6	empty	empty	18450	22190	110	28	32	32	100	27	27	27	4	14	19	6	0	0	0	0	0	0	0	0	80	656	100	0	0	Error	1	5	2557	1.25	-75	0	0
8	9	6	empty	empty	18750	22190	110	27	27	3	11	27	27	29	20	68	0	0	0	0	0	0	0	0	0	0	80	656	100	0	0	Error	0	0	2141	-0.1	-75	0	0
8	10	6	empty	empty	19050	22190	110	26	27	3	11	27	27	28	16	57	0	0	0	0	0	0	0	0	0	0	80	656	100	0	0	Error	-1	0	2138	-0.062	-75	0	0
8	11	6	empty	empty	19350	22190	110	28	28	5	17	27	27	28	4	14	20	1	0	0	0	0	0	0	0	0	80	656	100	0	0	Error	1	1	2246	0	-75	0	0
8	12	6	empty	empty	19650	22190	110	27	28	4	14	27	27	28	6	21	6	0	0	0	0	0	0	0	0	0	80	656	100	0	0	Error	0	1	2200	0	-75	0	0
8	1	7	2D7	513 Sp14	16370	22510	70	34	35	10	28	26	26	26	5	19	53	31	0	0	0	0	0	0	0	0	32	236	100	0	0	Error	8	9	1117	1.8	0	0	0
8	2	7	2H7	536 Sp8	16680	22520	50	38	35	6	17	25	25	26	5	19	75	58	0	0	0	0	0	0	0	0	12	104	100	0	0	Error	13	10	422	1.8	0	0	0
8	3	7	2D7	513 Sp14	16970	22560	60	31	31	7	22	26	26	26	4	15	50	25	0	0	0	0	0	0	0	0	32	176	100	0	0	Error	5	5	986	1.25	0	0	0
8	4	7	2H7	536 Sp8	17290	22530	60	32	32	7	21	26	26	28	18	64	3	0	0	0	0	0	0	0	0	0	32	176	100	0	0	Error	6	6	1025	0.222	0	0	0
8	5	7	2L7	559 Sp0	17570	22520	70	32	32	5	15	26	26	26	4	15	56	19	0	0	0	0	0	0	0	0	32	236	100	0	0	Error	6	6	1010	1.5	0	0	0
8	6	7	2P7	0	17870	22510	110	26	29	9	31	26	26	26	7	26	15	13	0	0	0	0	0	0	0	0	80	656	100	0	0	Error	0	3	2294	0.429	0	0	0
8	7	7	2L7	559 Sp0	18180	22510	60	30	31	5	16	26	26	26	4	15	44	22	0	0	0	0	0	0	0	0	32	176	100	0	0	Error	4	5	996	1.25	0	0	0
8	8	7	2P7	0	18480	22520	50	56	55	11	20	26	26	26	4	15	100	100	0	0	0	0	0	0	0	0	12	104	100	0	0	Error	30	29	662	7.25	0	0	0
8	9	7	2D15	601 Sp24	18770	22530	70	53	78	78	100	26	26	26	4	15	100	97	0	0	0	0	0	0	0	0	32	236	100	0	0	Error	27	52	2486	13	0	0	0
8	10	7	2H15	0	19080	22530	90	39	41	11	26	26	26	27	5	18	83	62	0	0	0	0	0	0	0	0	52	420	100	0	0	Error	13	15	2113	2.8	0	0	0
8	11	7	2D15	601 Sp24	19380	22530	90	50	58	54	93	26	26	27	6	22	88	71	0	0	0	0	0	0	0	0	52	420	100	0	0	Error	24	32	3022	5.167	0	0	0
8	12	7	2H15	0	19680	22540	100	37	40	13	32	26	26	26	5	19	74	51	0	0	0	0	0	0	0	0	80	560	100	0	0	Error	11	14	3190	2.8	0	0	0
8	1	8	1L15	250 Sp8	16380	22800	50	186	198	42	21	29	29	30	7	23	100	100	0	0	0	0	0	0	0	0	12	104	100	0	0	Error	157	169	2380	24	0	0	0
8	2	8	1P15	272 Sp8	16680	22810	70	38	38	7	18	26	26	26	4	15	84	75	0	0	0	0	0	0	0	0	32	236	100	0	0	Error	12	12	1208	3	0	0	0
8	3	8	1L15	250 Sp8	16990	22810	50	211	216	34	15	27	27	28	5	17	100	100	0	0	0	0	0	0	0	0	12	104	100	0	0	Error	184	189	2590	37.6	0	0	0
8	4	8	1P15	272 Sp8	17280	22810	90	35	36	7	19	26	26	26	4	15	83	52	0	0	0	0	0	0	0	0	52	420	100	0	0	Error	9	10	1870	2.5	0	0	0
8	5	8	1D23	313 Sp12	17580	22810	110	27	34	44	129	26	26	27	15	55	5	4	0	0	0	0	0	0	0	0	80	656	100	0	0	Error	1	8	2751	0.467	0	0	0
8	6	8	1H23	343 Sp19	17880	22810	90	38	53	57	107	26	26	27	4	14	90	60	0	0	0	0	0	0	0	0	52	420	100	0	0	Error	12	27	2755	6.5	0	0	0
8	7	8	1D23	313 Sp12	18180	22840	80	29	33	21	63	27	27	27	4	14	27	8	0	0	0	0	0	0	0	0	52	340	100	0	0	Error	2	6	1693	1.5	0	0	0
8	8	8	1H23	343 Sp19	18490	22810	120	33	38	25	65	27	27	27	5	18	55	28	0	0	0	0	0	0	0	0	120	820	100	0	0	Error	6	11	4530	2.2	0	0	0
8	9	8	1L23	369 Sp12	18790	22810	100	32	50	85	170	26	26	27	4	14	59	33	0	0	0	0	0	0	0	0	80	560	100	0	0	Error	6	24	3979	5.75	0	0	0
8	10	8	1P23	394 Sp20	19110	22810	110	29	31	11	35	27	27	29	27	93	1	1	0	0	0	0	0	0	0	0	80	656	100	0	0	Error	2	4	2475	0.074	0	0	0
8	11	8	1L23	369 Sp12	19430	22810	80	29	61	202	331	27	27	29	14	48	12	6	0	0	0	0	0	0	0	0	52	340	100	0	0	Error	2	34	3158	2.286	0	0	0
8	12	8	1P23	394 Sp20	19700	22780	50	30	34	13	38	27	27	27	5	18	25	17	0	0	0	0	0	0	0	0	12	104	100	0	0	Error	3	7	405	1.4	0	0	0
8	1	9	1D7	99 Sp8	16380	23100	90	35	36	12	33	26	26	26	7	26	63	19	0	0	0	0	0	0	0	0	52	420	100	0	0	Error	9	10	1891	1.429	0	0	0
8	2	9	1H7	119 Sp14	16680	23100	110	30	31	7	22	26	26	27	13	48	14	0	0	0	0	0	0	0	0	0	80	656	100	0	0	Error	4	5	2450	0.308	0	0	0
8	3	9	1D7	99 Sp8	16980	23100	70	36	117	333	284	26	26	26	4	15	75	56	0	0	0	0	0	0	0	0	32	236	100	0	0	Error	10	91	3745	22.75	0	0	0
8	4	9	1H7	119 Sp14	17280	23090	70	35	40	22	55	26	26	26	4	15	66	50	0	0	0	0	0	0	0	0	32	236	100	0	0	Error	9	14	1268	3.5	0	0	0
8	5	9	1L7	140 Sp0	17590	23110	50	48	46	11	23	26	26	26	4	15	92	83	0	0	0	0	0	0	0	0	12	104	100	0	0	Error	22	20	556	5	0	0	0
8	6	9	1P7	161 Sp8	17880	23120	110	29	30	5	16	26	26	26	4	15	41	13	0	0	0	0	0	0	0	0	80	656	100	0	0	Error	3	4	2385	1	0	0	0
8	7	9	1L7	140 Sp0	18180	23140	80	46	310	1493	481	27	27	27	4	14	87	79	0	0	0	0	0	0	0	0	52	340	100	0	0	Error	19	283	16122	70.75	0	0	0
8	8	9	1P7	161 Sp8	18500	23090	60	31	32	5	15	27	27	29	18	62	3	0	0	0	0	0	0	0	0	0	32	176	100	0	0	Error	4	5	1017	0.167	0	0	0
8	9	9	1D15	188 Sp0	18790	23100	80	45	44	12	27	27	27	27	9	33	67	46	0	0	0	0	0	0	0	0	52	340	100	0	0	Error	18	17	2308	1.889	0	0	0
8	10	9	1H15	225 Sp0	19080	23100	110	28	29	5	17	27	27	27	6	22	15	4	0	0	0	0	0	0	0	0	80	656	100	0	0	Error	1	2	2300	0.333	0	0	0
8	11	9	1D15	188 Sp0	19380	23100	70	53	53	20	37	27	27	28	7	25	91	72	0	0	0	0	0	0	0	0	32	236	100	0	0	Error	26	26	1687	3.571	0	0	0
8	12	9	1H15	225 Sp0	19680	23100	110	29	31	13	41	27	27	27	6	22	23	9	0	0	0	0	0	0	0	0	80	656	100	0	0	Error	2	4	2506	0.667	0	0	0
8	1	10	1L15	250 Sp8	16380	23430	30	228	225	26	11	34	34	38	15	39	100	100	0	0	0	0	0	0	0	0	4	20	100	0	0	Error	194	191	898	12.467	0	0	0
8	2	10	1P15	272 Sp8	16680	23410	80	34	35	7	20	26	26	27	4	14	71	48	0	0	0	0	0	0	0	0	52	340	100	0	0	Error	8	9	1822	2	0	0	0
8	3	10	1L15	250 Sp8	16990	23410	50	162	177	32	18	30	30	36	27	75	100	100	0	0	0	0	0	0	0	0	12	104	100	0	0	Error	132	147	2128	5.222	0	0	0
8	4	10	1P15	272 Sp8	17280	23390	60	33	32	7	21	27	27	30	19	63	3	0	0	0	0	0	0	0	0	0	32	176	100	0	0	Error	6	5	1029	0.105	0	0	0
8	5	10	1D23	313 Sp12	17560	23420	80	32	33	6	18	27	27	27	4	14	60	35	0	0	0	0	0	0	0	0	52	340	100	0	0	Error	5	6	1737	1.5	0	0	0
8	6	10	1H23	343 Sp19	17870	23410	100	35	38	18	47	27	27	27	4	14	70	44	0	0	0	0	0	0	0	0	80	560	100	0	0	Error	8	11	3040	2.75	0	0	0
8	7	10	1D23	313 Sp12	18160	23410	60	30	32	10	31	28	28	29	8	27	19	6	0	0	0	0	0	0	0	0	32	176	100	0	0	Error	2	4	1020	0.375	0	0	0
8	8	10	1H23	343 Sp19	18480	23430	100	35	43	50	116	28	28	29	7	24	48	18	0	0	0	0	0	0	0	0	80	560	100	0	0	Error	7	15	3412	2	0	0	0
8	9	10	1L23	369 Sp12	18770	23430	60	29	30	6	20	28	28	28	5	17	31	9	0	0	0	0	0	0	0	0	32	176	100	0	0	Error	1	2	971	0.4	0	0	0
8	10	10	1P23	394 Sp20	19090	23420	90	33	43	29	67	28	28	28	6	21	40	31	0	0	0	0	0	0	0	0	52	420	100	0	0	Error	5	15	2226	2.5	0	0	0
8	11	10	1L23	369 Sp12	19390	23420	110	28	31	16	51	28	28	29	14	48	5	4	0	0	0	0	0	0	0	0	80	656	100	0	0	Error	0	3	2467	0.143	0	0	0
8	12	10	1P23	394 Sp20	19690	23420	80	32	48	77	160	28	28	28	4	14	48	33	0	0	0	0	0	0	0	0	52	340	100	0	0	Error	4	20	2493	5	0	0	0
8	1	11	1D7	99 Sp8	16380	23700	100	36	40	28	70	27	27	27	4	14	75	51	0	0	0	0	0	0	0	0	80	560	100	0	0	Error	9	13	3219	3.25	0	0	0
8	2	11	1H7	119 Sp14	16670	23720	50	40	41	10	24	27	27	28	4	14	92	75	0	0	0	0	0	0	0	0	12	104	100	0	0	Error	13	14	497	3.25	0	0	0
8	3	11	1D7	99 Sp8	16980	23710	90	34	45	60	133	27	27	28	5	17	56	31	0	0	0	0	0	0	0	0	52	420	100	0	0	Error	7	18	2335	3.4	0	0	0
8	4	11	1H7	119 Sp14	17290	23720	60	38	43	26	60	28	28	28	4	14	81	56	0	0	0	0	0	0	0	0	32	176	100	0	0	Error	10	15	1391	3.75	0	0	0
8	5	11	1L7	140 Sp0	17580	23710	70	42	42	9	21	27	27	28	6	21	75	59	0	0	0	0	0	0	0	0	32	236	100	0	0	Error	15	15	1334	2.333	0	0	0
8	6	11	1P7	161 Sp8	17870	23720	50	37	36	7	19	28	28	28	4	14	67	58	0	0	0	0	0	0	0	0	12	104	100	0	0	Error	9	8	432	2	0	0	0
8	7	11	1L7	140 Sp0	18180	23720	60	45	58	54	93	28	28	28	4	14	81	72	0	0	0	0	0	0	0	0	32	176	100	0	0	Error	17	30	1850	7.5	0	0	0
8	8	11	1P7	161 Sp8	18480	23710	70	35	34	5	14	28	28	29	5	17	53	22	0	0	0	0	0	0	0	0	32	236	100	0	0	Error	7	6	1098	1	0	0	0
8	9	11	1D15	188 Sp0	18780	23720	70	53	57	20	35	28	28	29	9	31	94	72	0	0	0	0	0	0	0	0	32	236	100	0	0	Error	25	29	1827	3.111	0	0	0
8	10	11	1H15	225 Sp0	19080	23720	60	35	43	34	79	29	29	29	4	13	59	38	0	0	0	0	0	0	0	0	32	176	100	0	0	Error	6	14	1362	3.5	0	0	0
8	11	11	1D15	188 Sp0	19390	23720	80	46	48	15	31	28	28	30	38	126	8	0	0	0	0	0	0	0	0	0	52	340	100	0	0	Error	18	20	2470	0.474	0	0	0
8	12	11	1H15	225 Sp0	19650	23680	60	32	165	740	448	28	28	29	5	17	38	16	0	0	0	0	0	0	0	0	32	176	100	0	0	Error	4	137	5282	27.2	0	0	0
8	1	12	1L15	250 Sp8	16380	24030	30	204	214	31	14	30	30	30	4	13	100	100	0	0	0	0	0	0	0	0	4	20	100	0	0	Error	174	184	854	46	0	0	0
8	2	12	1P15	272 Sp8	16680	24030	80	34	41	33	80	27	27	27	6	22	54	31	0	0	0	0	0	0	0	0	52	340	100	0	0	Error	7	14	2113	2.333	0	0	0
8	3	12	1L15	250 Sp8	16980	24030	30	223	218	24	11	31	31	31	5	16	100	100	0	0	0	0	0	0	0	0	4	20	100	0	0	Error	192	187	871	37.4	0	0	0
8	4	12	1P15	272 Sp8	17280	24010	60	36	36	6	16	27	27	27	3	11	81	69	0	0	0	0	0	0	0	0	32	176	100	0	0	Error	9	9	1151	3	0	0	0
8	5	12	1D23	313 Sp12	17590	24050	60	31	38	39	102	28	28	28	4	14	47	22	0	0	0	0	0	0	0	0	32	176	100	0	0	Error	3	10	1208	2.5	0	0	0
8	6	12	1H23	343 Sp19	17850	24110	70	26	27	5	18	28	28	35	36	102	0	0	0	0	0	0	0	0	0	0	32	236	100	0	0	Error	-2	-1	862	-0.222	0	0	0
8	7	12	1D23	313 Sp12	18150	24040	80	32	34	13	38	27	27	27	4	14	50	31	0	0	0	0	0	0	0	0	52	340	100	0	0	Error	5	7	1774	1.75	0	0	0
8	8	12	1H23	343 Sp19	18470	24030	100	36	67	161	240	27	27	28	5	17	71	44	0	0	0	0	0	0	0	0	80	560	100	0	0	Error	9	40	5375	7.8	0	0	0
8	9	12	1L23	369 Sp12	18770	24020	110	28	29	8	27	27	27	28	6	21	10	1	0	0	0	0	0	0	0	0	80	656	100	0	0	Error	1	2	2321	0.167	0	0	0
8	10	12	1P23	394 Sp20	19080	24020	70	49	1158	5950	513	27	27	28	4	14	94	88	0	0	0	0	0	0	0	0	32	236	100	0	0	Error	22	1131	37043	282.5	0	0	0
8	11	12	1L23	369 Sp12	19400	24030	70	32	32	5	15	28	28	28	4	14	47	19	0	0	0	0	0	0	0	0	32	236	100	0	0	Error	4	4	1021	1	0	0	0
8	12	12	1P23	394 Sp20	19670	24020	90	31	32	5	15	28	28	30	29	96	0	0	0	0	0	0	0	0	0	0	52	420	100	0	0	Error	3	4	1651	0.069	0	0	0
8	1	13	1D7	99 Sp8	16380	24330	70	40	42	14	33	29	29	29	4	13	84	53	0	0	0	0	0	0	0	0	32	236	100	0	0	Error	11	13	1339	3.25	0	0	0
8	2	13	1H7	119 Sp14	16680	24310	110	31	32	8	25	29	29	30	4	13	26	16	0	0	0	0	0	0	0	0	80	656	100	0	0	Error	2	3	2549	0.5	0	0	0
8	3	13	1D7	99 Sp8	16980	24300	70	41	41	7	17	28	28	29	4	13	94	75	0	0	0	0	0	0	0	0	32	236	100	0	0	Error	13	13	1322	3	0	0	0
8	4	13	1H7	119 Sp14	17280	24330	50	51	52	10	19	28	28	28	5	17	100	100	0	0	0	0	0	0	0	0	12	104	100	0	0	Error	23	24	628	4.8	0	0	0
8	5	13	1L7	140 Sp0	17570	24320	60	39	41	13	31	28	28	28	4	14	78	63	0	0	0	0	0	0	0	0	32	176	100	0	0	Error	11	13	1324	3.25	0	0	0
8	6	13	1P7	161 Sp8	17900	24310	70	31	33	5	15	28	28	29	4	13	44	31	0	0	0	0	0	0	0	0	32	236	100	0	0	Error	3	5	1040	1	0	0	0
8	7	13	1L7	140 Sp0	18180	24330	50	55	52	10	19	29	29	28	4	14	100	100	0	0	0	0	0	0	0	0	12	104	100	0	0	Error	26	23	627	6	0	0	0
8	8	13	1P7	161 Sp8	18480	24330	110	32	33	7	21	29	29	29	10	34	16	1	0	0	0	0	0	0	0	0	80	656	100	0	0	Error	3	4	2611	0.4	0	0	0
8	9	13	1D15	188 Sp0	18780	24340	70	46	48	14	29	28	28	30	14	46	66	31	0	0	0	0	0	0	0	0	32	236	100	0	0	Error	18	20	1523	1.286	0	0	0
8	10	13	1H15	225 Sp0	19060	24320	70	32	35	10	28	28	28	30	16	53	6	3	0	0	0	0	0	0	0	0	32	236	100	0	0	Error	4	7	1111	0.313	0	0	0
8	11	13	1D15	188 Sp0	19390	24300	80	42	45	13	28	29	29	29	6	20	73	50	0	0	0	0	0	0	0	0	52	340	100	0	0	Error	13	16	2314	2.667	0	0	0
8	12	13	1H15	225 Sp0	19690	24300	110	30	33	14	42	29	29	32	65	203	3	0	0	0	0	0	0	0	0	0	80	656	100	0	0	Error	1	4	2612	0.015	0	0	0
8	1	14	2D23	Grid Marker	16380	24600	170	93	1245	3869	310	31	31	31	5	16	100	99	0	0	0	0	0	0	0	0	208	1569	100	0	0	Error	62	1214	258873	242.8	0	0	0
8	2	14	2D23	Grid Marker	16670	24620	170	96	1387	4523	326	31	31	31	10	32	100	91	0	0	0	0	0	0	0	0	208	1551	100	0	0	Error	65	1356	288393	135.6	0	0	0
8	3	14	empty	empty	16950	24590	110	28	28	3	10	29	29	31	37	119	0	0	0	0	0	0	0	0	0	0	80	656	100	0	0	Error	-1	-1	2268	-0.081	-75	0	0
8	4	14	empty	empty	17250	24590	110	29	29	4	13	28	28	29	4	13	16	3	0	0	0	0	0	0	0	0	80	656	100	0	0	Error	1	1	2305	0	-75	0	0
8	5	14	empty	empty	17550	24590	110	28	28	4	14	28	28	28	4	14	14	3	0	0	0	0	0	0	0	0	80	656	100	0	0	Error	0	0	2267	0	-75	0	0
8	6	14	empty	empty	17850	24590	110	27	28	4	14	28	28	29	5	17	8	3	0	0	0	0	0	0	0	0	80	656	100	0	0	Error	-1	0	2204	-0.2	-75	0	0
8	7	14	empty	empty	18150	24590	110	28	28	4	14	30	30	31	8	25	1	0	0	0	0	0	0	0	0	0	80	656	100	0	0	Error	-2	-2	2275	-0.375	-75	0	0
8	8	14	empty	empty	18450	24590	110	30	30	4	13	29	29	30	11	36	0	0	0	0	0	0	0	0	0	0	80	656	100	0	0	Error	1	1	2403	0	-75	0	0
8	9	14	empty	empty	18750	24590	110	29	30	4	13	29	29	29	6	20	6	1	0	0	0	0	0	0	0	0	80	656	100	0	0	Error	0	1	2364	0.167	-75	0	0
8	10	14	empty	empty	19050	24590	110	28	29	4	13	29	29	30	22	73	0	0	0	0	0	0	0	0	0	0	80	656	100	0	0	Error	-1	0	2305	-0.045	-75	0	0
8	11	14	empty	empty	19350	24590	110	28	29	4	13	29	29	30	24	80	0	0	0	0	0	0	0	0	0	0	80	656	100	0	0	Error	-1	0	2280	-0.042	-75	0	0
8	12	14	empty	empty	19650	24590	110	28	30	5	16	29	29	29	5	17	10	4	0	0	0	0	0	0	0	0	80	656	100	0	0	Error	-1	1	2362	0.2	-75	0	0
9	1	1	empty	empty	2880	25140	100	27	27	4	14	27	27	28	11	39	0	0	0	0	0	0	0	0	0	0	80	560	100	0	0	Error	0	0	2171	-0.091	-75	0	0
9	2	1	empty	empty	3180	25140	100	27	27	3	11	27	27	28	4	14	11	3	0	0	0	0	0	0	0	0	80	560	100	0	0	Error	0	0	2165	-0.25	-75	0	0
9	3	1	empty	empty	3480	25140	100	27	27	3	11	27	27	27	5	18	6	0	0	0	0	0	0	0	0	0	80	560	100	0	0	Error	0	0	2177	0	-75	0	0
9	4	1	empty	empty	3780	25140	100	27	28	5	17	27	27	28	5	17	16	4	0	0	0	0	0	0	0	0	80	560	100	0	0	Error	0	1	2230	0	-75	0	0
9	5	1	empty	empty	4080	25140	100	27	27	4	14	27	27	28	11	39	0	0	0	0	0	0	0	0	0	0	80	560	100	0	0	Error	0	0	2154	-0.091	-75	0	0
9	6	1	empty	empty	4380	25140	100	27	26	4	15	27	27	27	4	14	5	1	0	0	0	0	0	0	0	0	80	560	100	0	0	Error	0	-1	2118	-0.25	-75	0	0
9	7	1	empty	empty	4680	25140	100	26	27	4	14	27	27	35	132	377	0	0	0	0	0	0	0	0	0	0	80	560	100	0	0	Error	-1	0	2194	-0.061	-75	0	0
9	8	1	empty	empty	4980	25140	100	27	27	4	14	27	27	27	4	14	15	1	0	0	0	0	0	0	0	0	80	560	100	0	0	Error	0	0	2144	0	-75	0	0
9	9	1	empty	empty	5280	25140	100	27	27	4	14	27	27	28	16	57	1	0	0	0	0	0	0	0	0	0	80	560	100	0	0	Error	0	0	2186	-0.062	-75	0	0
9	10	1	2A22	Grid Marker	5600	25190	170	105	1041	2525	242	29	29	29	5	17	100	99	0	0	0	0	0	0	0	0	208	1488	100	0	0	Error	76	1012	216568	202.4	0	0	0
9	11	1	2A22	Grid Marker	5900	25180	200	128	1119	3166	282	29	29	30	5	16	100	100	0	0	0	0	0	0	0	0	316	1921	100	0	0	Error	99	1090	353707	217.8	0	0	0
9	12	1	2A22	Grid Marker	6200	25180	180	159	1740	4910	282	29	29	30	6	20	100	100	0	0	0	0	0	0	0	0	256	1693	100	0	0	Error	130	1711	445351	285	0	0	0
9	1	2	2I14	620 Sp14	2900	25480	110	43	49	31	63	28	28	29	5	17	81	66	0	0	0	0	0	0	0	0	80	656	100	0	0	Error	15	21	3884	4	0	0	0
9	2	2	2M14	635 Sp14	3200	25500	50	40	41	9	21	28	28	29	7	24	83	25	0	0	0	0	0	0	0	0	12	104	100	0	0	Error	12	13	493	1.714	0	0	0
9	3	2	2I14	620 Sp14	3500	25480	100	41	64	123	192	28	28	28	5	17	74	60	0	0	0	0	0	0	0	0	80	560	100	0	0	Error	13	36	5100	7.2	0	0	0
9	4	2	2M14	635 Sp14	3790	25500	60	33	34	8	23	27	27	28	4	14	56	41	0	0	0	0	0	0	0	0	32	176	100	0	0	Error	6	7	1084	1.5	0	0	0
9	5	2	empty	empty	4080	25440	110	29	29	6	20	27	27	31	44	141	0	0	0	0	0	0	0	0	0	0	80	656	100	0	0	Error	2	2	2349	-0.045	-75	0	0
9	6	2	empty	empty	4380	25440	110	27	27	4	14	27	27	27	5	18	8	1	0	0	0	0	0	0	0	0	80	656	100	0	0	Error	0	0	2143	0	-75	0	0
9	7	2	empty	empty	4680	25440	110	28	30	11	36	27	27	28	12	42	6	4	0	0	0	0	0	0	0	0	80	656	100	0	0	Error	1	3	2373	0.167	-75	0	0
9	8	2	empty	empty	4980	25440	110	27	27	4	14	27	27	28	13	46	0	0	0	0	0	0	0	0	0	0	80	656	100	0	0	Error	0	0	2147	-0.077	-75	0	0
9	9	2	empty	empty	5280	25440	110	27	27	3	11	27	27	27	4	14	9	0	0	0	0	0	0	0	0	0	80	656	100	0	0	Error	0	0	2183	0	-75	0	0
9	10	2	empty	empty	5580	25440	110	28	28	4	14	28	28	28	4	14	6	3	0	0	0	0	0	0	0	0	80	651	100	0	0	Error	0	0	2247	0	-75	0	0
9	11	2	empty	empty	5880	25440	110	28	28	5	17	28	28	28	4	14	14	3	0	0	0	0	0	0	0	0	80	640	100	0	0	Error	0	0	2235	0	-75	0	0
9	12	2	empty	empty	6180	25440	110	28	28	4	14	28	28	29	4	13	15	4	0	0	0	0	0	0	0	0	80	650	100	0	0	Error	0	0	2253	-0.25	-75	0	0
9	1	3	2A6	406 Sp0	2900	25800	90	35	36	7	19	28	28	30	22	73	6	0	0	0	0	0	0	0	0	0	52	420	100	0	0	Error	7	8	1870	0.273	0	0	0
9	2	3	2.00E+06	430 Sp0	3200	25800	50	67	70	10	14	28	28	30	11	36	100	100	0	0	0	0	0	0	0	0	12	104	100	0	0	Error	39	42	834	3.636	0	0	0
9	3	3	2A6	406 Sp0	3510	25790	80	34	37	24	64	28	28	28	4	14	54	33	0	0	0	0	0	0	0	0	52	340	100	0	0	Error	6	9	1927	2.25	0	0	0
9	4	3	2.00E+06	430 Sp0	3790	25790	60	57	94	147	156	28	28	28	4	14	75	69	0	0	0	0	0	0	0	0	32	176	100	0	0	Error	29	66	3011	16.5	0	0	0
9	5	3	2I6	455 Sp21	4080	25810	80	33	35	11	31	28	28	29	16	55	6	4	0	0	0	0	0	0	0	0	52	340	100	0	0	Error	5	7	1807	0.375	0	0	0
9	6	3	2M6	483 Sp22	4410	25800	80	35	38	27	71	27	27	28	5	17	62	33	0	0	0	0	0	0	0	0	52	340	100	0	0	Error	8	11	1987	2	0	0	0
9	7	3	2I6	455 Sp21	4740	25800	70	33	37	15	40	28	28	29	6	20	41	19	0	0	0	0	0	0	0	0	32	236	100	0	0	Error	5	9	1194	1.333	0	0	0
9	8	3	2M6	483 Sp22	4990	25790	90	33	60	138	230	27	27	28	8	28	44	23	0	0	0	0	0	0	0	0	52	420	100	0	0	Error	6	33	3119	4	0	0	0
9	9	3	2A14	590 Sp14	5300	25780	50	37	38	9	23	27	27	28	4	14	67	50	0	0	0	0	0	0	0	0	12	104	100	0	0	Error	10	11	450	2.5	0	0	0
9	10	3	2.00E+14	605 Sp24	5600	25780	100	41	43	12	27	27	27	28	4	14	95	79	0	0	0	0	0	0	0	0	80	560	100	0	0	Error	14	16	3437	3.75	0	0	0
9	11	3	2A14	590 Sp14	5890	25810	90	34	36	12	33	28	28	28	4	14	62	38	0	0	0	0	0	0	0	0	52	420	100	0	0	Error	6	8	1873	2	0	0	0
9	12	3	2.00E+14	605 Sp24	6200	25790	120	38	54	101	187	27	27	28	4	14	82	63	0	0	0	0	0	0	0	0	120	820	100	0	0	Error	11	27	6510	6.5	0	0	0
9	1	4	2I14	620 Sp14	2890	26100	100	46	50	25	50	27	27	28	5	17	78	69	0	0	0	0	0	0	0	0	80	560	100	0	0	Error	19	23	4003	4.4	0	0	0
9	2	4	2M14	635 Sp14	3190	26070	50	46	183	258	140	27	27	29	11	37	67	42	0	0	0	0	0	0	0	0	12	104	100	0	0	Error	19	156	2198	14	0	0	0
9	3	4	2I14	620 Sp14	3510	26100	120	35	42	36	85	27	27	28	9	32	43	16	0	0	0	0	0	0	0	0	120	820	100	0	0	Error	8	15	5047	1.556	0	0	0
9	4	4	2M14	635 Sp14	3800	26100	60	32	59	91	154	27	27	28	4	14	50	41	0	0	0	0	0	0	0	0	32	176	100	0	0	Error	5	32	1881	7.75	0	0	0
9	5	4	empty	empty	4080	26040	110	27	28	5	17	27	27	28	4	14	18	4	0	0	0	0	0	0	0	0	80	656	100	0	0	Error	0	1	2218	0	-75	0	0
9	6	4	empty	empty	4380	26040	110	28	28	7	25	27	27	29	13	44	3	3	0	0	0	0	0	0	0	0	80	656	100	0	0	Error	1	1	2259	-0.077	-75	0	0
9	7	4	empty	empty	4680	26040	110	28	27	3	11	27	27	29	18	62	0	0	0	0	0	0	0	0	0	0	80	656	100	0	0	Error	1	0	2186	-0.111	-75	0	0
9	8	4	empty	empty	4980	26040	110	28	30	21	70	27	27	28	6	21	13	1	0	0	0	0	0	0	0	0	80	656	100	0	0	Error	1	3	2393	0.333	-75	0	0
9	9	4	empty	empty	5280	26040	110	26	27	4	14	27	27	28	7	25	3	0	0	0	0	0	0	0	0	0	80	656	100	0	0	Error	-1	0	2130	-0.143	-75	0	0
9	10	4	empty	empty	5580	26040	110	27	28	4	14	28	28	32	61	190	0	0	0	0	0	0	0	0	0	0	80	656	100	0	0	Error	-1	0	2200	-0.066	-75	0	0
9	11	4	empty	empty	5880	26040	110	28	31	27	87	28	28	28	6	21	10	3	0	0	0	0	0	0	0	0	80	656	100	0	0	Error	0	3	2477	0.5	-75	0	0
9	12	4	empty	empty	6180	26040	110	27	27	4	14	27	27	31	53	170	0	0	0	0	0	0	0	0	0	0	80	656	100	0	0	Error	0	0	2130	-0.075	-75	0	0
9	1	5	2A6	406 Sp0	2870	26430	50	34	34	5	14	28	28	29	5	17	50	17	0	0	0	0	0	0	0	0	12	104	100	0	0	Error	6	6	412	1	0	0	0
9	2	5	2.00E+06	430 Sp0	3200	26400	70	54	55	14	25	27	27	28	4	14	94	91	0	0	0	0	0	0	0	0	32	236	100	0	0	Error	27	28	1762	6.75	0	0	0
9	3	5	2A6	406 Sp0	3510	26410	100	32	34	11	32	27	27	28	11	39	18	5	0	0	0	0	0	0	0	0	80	560	100	0	0	Error	5	7	2683	0.545	0	0	0
9	4	5	2.00E+06	430 Sp0	3800	26390	70	44	50	17	34	27	27	27	4	14	91	81	0	0	0	0	0	0	0	0	32	236	100	0	0	Error	17	23	1592	5.75	0	0	0
9	5	5	2I6	455 Sp21	4100	26370	90	33	34	6	17	27	27	28	7	25	37	6	0	0	0	0	0	0	0	0	52	420	100	0	0	Error	6	7	1743	0.857	0	0	0
9	6	5	2M6	483 Sp22	4420	26430	160	44	45	9	20	28	28	29	13	44	59	16	0	0	0	0	0	0	0	0	208	1394	100	0	0	Error	16	17	9329	1.231	0	0	0
9	7	5	2I6	455 Sp21	4710	26410	80	35	51	75	147	27	27	31	31	100	13	6	0	0	0	0	0	0	0	0	52	340	100	0	0	Error	8	24	2633	0.645	0	0	0
9	8	5	2M6	483 Sp22	5000	26410	60	38	41	16	39	28	28	28	4	14	72	59	0	0	0	0	0	0	0	0	32	176	100	0	0	Error	10	13	1297	3.25	0	0	0
9	9	5	2A14	590 Sp14	5290	26360	60	32	32	7	21	27	27	27	4	14	53	28	0	0	0	0	0	0	0	0	32	176	100	0	0	Error	5	5	1037	1.25	0	0	0
9	10	5	2.00E+14	605 Sp24	5600	26380	100	38	43	28	65	27	27	27	4	14	85	66	0	0	0	0	0	0	0	0	80	560	100	0	0	Error	11	16	3468	4	0	0	0
9	11	5	2A14	590 Sp14	5910	26390	90	31	32	6	18	27	27	27	4	14	48	35	0	0	0	0	0	0	0	0	52	420	100	0	0	Error	4	5	1689	1.25	0	0	0
9	12	5	2.00E+14	605 Sp24	6200	26380	120	36	36	7	19	27	27	27	4	14	73	54	0	0	0	0	0	0	0	0	120	820	100	0	0	Error	9	9	4365	2.25	0	0	0
9	1	6	2I14	620 Sp14	2900	26690	110	36	42	20	47	27	27	29	29	100	15	5	0	0	0	0	0	0	0	0	80	656	100	0	0	Error	9	15	3328	0.448	0	0	0
9	2	6	2M14	635 Sp14	3190	26700	60	32	43	38	88	28	28	28	4	14	44	34	0	0	0	0	0	0	0	0	32	176	100	0	0	Error	4	15	1369	3.75	0	0	0
9	3	6	2I14	620 Sp14	3500	26700	80	50	177	619	349	27	27	28	11	39	79	50	0	0	0	0	0	0	0	0	52	340	100	0	0	Error	23	150	9178	13.545	0	0	0
9	4	6	2M14	635 Sp14	3780	26670	50	41	42	10	23	27	27	28	9	32	67	33	0	0	0	0	0	0	0	0	12	104	100	0	0	Error	14	15	502	1.556	0	0	0
9	5	6	empty	empty	4080	26640	110	27	27	4	14	27	27	27	5	18	8	1	0	0	0	0	0	0	0	0	80	656	100	0	0	Error	0	0	2167	0	-75	0	0
9	6	6	empty	empty	4380	26640	110	27	28	4	14	27	27	28	5	17	14	3	0	0	0	0	0	0	0	0	80	609	100	0	0	Error	0	1	2230	0	-75	0	0
9	7	6	empty	empty	4680	26640	110	27	28	4	14	27	27	27	5	18	11	1	0	0	0	0	0	0	0	0	80	656	100	0	0	Error	0	1	2219	0.2	-75	0	0
9	8	6	empty	empty	4980	26640	110	28	31	26	83	27	27	27	4	14	11	6	0	0	0	0	0	0	0	0	80	656	100	0	0	Error	1	4	2484	1	-75	0	0
9	9	6	empty	empty	5280	26640	110	27	28	6	21	27	27	27	5	18	9	3	0	0	0	0	0	0	0	0	80	656	100	0	0	Error	0	1	2243	0.2	-75	0	0
9	10	6	empty	empty	5580	26640	110	28	27	4	14	27	27	28	6	21	8	0	0	0	0	0	0	0	0	0	80	656	100	0	0	Error	1	0	2191	-0.167	-75	0	0
9	11	6	empty	empty	5880	26640	110	27	27	4	14	27	27	27	4	14	16	4	0	0	0	0	0	0	0	0	80	656	100	0	0	Error	0	0	2169	0	-75	0	0
9	12	6	empty	empty	6180	26640	110	26	27	5	18	27	27	28	7	25	5	0	0	0	0	0	0	0	0	0	80	656	100	0	0	Error	-1	0	2162	-0.143	-75	0	0
9	1	7	2A6	406 Sp0	2900	26990	110	32	34	14	41	28	28	28	8	28	28	4	0	0	0	0	0	0	0	0	80	656	100	0	0	Error	4	6	2733	0.75	0	0	0
9	2	7	2.00E+06	430 Sp0	3190	26970	60	43	46	17	36	28	28	31	40	129	9	0	0	0	0	0	0	0	0	0	32	176	100	0	0	Error	15	18	1465	0.375	0	0	0
9	3	7	2A6	406 Sp0	3490	26970	110	30	31	5	16	27	27	28	5	17	31	8	0	0	0	0	0	0	0	0	80	656	100	0	0	Error	3	4	2441	0.6	0	0	0
9	4	7	2.00E+06	430 Sp0	3790	26970	60	46	63	81	128	28	28	29	9	31	63	47	0	0	0	0	0	0	0	0	32	176	100	0	0	Error	18	35	2029	3.778	0	0	0
9	5	7	2I6	455 Sp21	4130	26980	70	33	49	64	130	28	28	28	5	17	44	19	0	0	0	0	0	0	0	0	32	236	100	0	0	Error	5	21	1578	4.2	0	0	0
9	6	7	2M6	483 Sp22	4400	26980	80	32	33	7	21	28	28	28	7	25	31	10	0	0	0	0	0	0	0	0	52	340	100	0	0	Error	4	5	1709	0.714	0	0	0
9	7	7	2I6	455 Sp21	4700	26980	110	28	29	6	20	27	27	28	7	25	14	3	0	0	0	0	0	0	0	0	80	656	100	0	0	Error	1	2	2330	0.143	0	0	0
9	8	7	2M6	483 Sp22	5000	26980	80	33	34	7	20	28	28	28	4	14	58	31	0	0	0	0	0	0	0	0	52	340	100	0	0	Error	5	6	1755	1.5	0	0	0
9	9	7	2A14	590 Sp14	5290	26980	70	33	33	5	15	28	28	28	4	14	50	34	0	0	0	0	0	0	0	0	32	236	100	0	0	Error	5	5	1054	1.25	0	0	0
9	10	7	2.00E+14	605 Sp24	5620	26990	100	37	188	1211	644	28	28	28	4	14	69	51	0	0	0	0	0	0	0	0	80	560	100	0	0	Error	9	160	15035	40	0	0	0
9	11	7	2A14	590 Sp14	5890	26990	50	41	40	6	15	28	28	28	5	17	83	58	0	0	0	0	0	0	0	0	12	104	100	0	0	Error	13	12	477	2.4	0	0	0
9	12	7	2.00E+14	605 Sp24	6210	27000	110	39	39	10	25	28	28	28	4	14	68	59	0	0	0	0	0	0	0	0	80	656	100	0	0	Error	11	11	3135	2.75	0	0	0
9	1	8	1I14	234 Sp8	2910	27290	110	30	30	8	26	28	28	28	4	14	26	13	0	0	0	0	0	0	0	0	80	656	100	0	0	Error	2	2	2423	0.5	0	0	0
9	2	8	1M14	258 Sp0	3220	27290	60	33	33	6	18	28	28	28	4	14	53	34	0	0	0	0	0	0	0	0	32	176	100	0	0	Error	5	5	1067	1.25	0	0	0
9	3	8	1I14	234 Sp8	3520	27290	50	34	38	12	31	28	28	29	7	24	42	17	0	0	0	0	0	0	0	0	12	104	100	0	0	Error	6	10	452	1.286	0	0	0
9	4	8	1M14	258 Sp0	3810	27300	70	35	34	4	11	28	28	28	4	14	72	31	0	0	0	0	0	0	0	0	32	236	100	0	0	Error	7	6	1099	1.5	0	0	0
9	5	8	1A22	286 Sp0	4090	27280	90	32	41	41	100	27	27	29	11	37	17	10	0	0	0	0	0	0	0	0	52	420	100	0	0	Error	5	14	2150	1.091	0	0	0
9	6	8	1.00E+22	324 Sp10	4400	27290	70	60	59	19	32	28	28	29	8	27	81	78	0	0	0	0	0	0	0	0	32	236	100	0	0	Error	32	31	1875	3.75	0	0	0
9	7	8	1A22	286 Sp0	4700	27290	110	29	34	38	111	28	28	29	8	27	6	1	0	0	0	0	0	0	0	0	80	656	100	0	0	Error	1	6	2696	0.625	0	0	0
9	8	8	1.00E+22	324 Sp10	5000	27290	60	54	66	58	87	28	28	28	5	17	84	75	0	0	0	0	0	0	0	0	32	176	100	0	0	Error	26	38	2117	7.6	0	0	0
9	9	8	1I22	354 Sp0	5340	27280	50	31	32	6	18	29	29	29	5	17	25	8	0	0	0	0	0	0	0	0	12	104	100	0	0	Error	2	3	379	0.6	0	0	0
9	10	8	1M22	379 Sp0	5610	27300	50	39	44	24	54	28	28	28	4	14	67	58	0	0	0	0	0	0	0	0	12	104	100	0	0	Error	11	16	527	4	0	0	0
9	11	8	1I22	354 Sp0	5850	27290	80	30	33	16	48	28	28	29	7	24	17	8	0	0	0	0	0	0	0	0	52	340	100	0	0	Error	2	5	1720	0.571	0	0	0
9	12	8	1M22	379 Sp0	6220	27280	60	39	338	1517	448	27	27	27	4	14	66	56	0	0	0	0	0	0	0	0	32	176	100	0	0	Error	12	311	10807	77.75	0	0	0
9	1	9	1A6	14 Sp8	2910	27600	60	36	37	8	21	28	28	34	43	126	0	0	0	0	0	0	0	0	0	0	32	176	100	0	0	Error	8	9	1196	0.07	0	0	0
9	2	9	1.00E+06	33 Sp8	3200	27600	90	37	38	14	36	28	28	28	5	17	60	40	0	0	0	0	0	0	0	0	52	420	100	0	0	Error	9	10	1984	2	0	0	0
9	3	9	1A6	14 Sp8	3490	27590	110	33	34	8	23	27	27	28	5	17	50	28	0	0	0	0	0	0	0	0	80	656	100	0	0	Error	6	7	2687	1.2	0	0	0
9	4	9	1.00E+06	33 Sp8	3790	27590	80	36	38	9	23	28	28	28	4	14	75	48	0	0	0	0	0	0	0	0	52	340	100	0	0	Error	8	10	1995	2.5	0	0	0
9	5	9	1I6	52 Sp9	4100	27590	80	34	34	7	20	28	28	29	15	51	8	0	0	0	0	0	0	0	0	0	52	340	100	0	0	Error	6	6	1789	0.333	0	0	0
9	6	9	1M6	74 Sp0	4420	27590	60	34	37	16	43	27	27	28	5	17	59	28	0	0	0	0	0	0	0	0	32	176	100	0	0	Error	7	10	1198	1.8	0	0	0
9	7	9	1I6	52 Sp9	4710	27570	80	37	41	13	31	28	28	28	4	14	77	50	0	0	0	0	0	0	0	0	52	340	100	0	0	Error	9	13	2118	3.25	0	0	0
9	8	9	1M6	74 Sp0	5020	27580	60	33	34	6	17	27	27	28	9	32	31	3	0	0	0	0	0	0	0	0	32	176	100	0	0	Error	6	7	1085	0.667	0	0	0
9	9	9	1A14	171 Sp8	5320	27600	80	42	46	21	45	28	28	28	4	14	88	73	0	0	0	0	0	0	0	0	52	340	100	0	0	Error	14	18	2388	4.5	0	0	0
9	10	9	1.00E+14	199 Sp9	5620	27590	110	29	30	5	16	28	28	28	5	17	23	6	0	0	0	0	0	0	0	0	80	656	100	0	0	Error	1	2	2383	0.4	0	0	0
9	11	9	1A14	171 Sp8	5920	27590	100	35	38	12	31	28	28	28	4	14	61	44	0	0	0	0	0	0	0	0	80	560	100	0	0	Error	7	10	3076	2.5	0	0	0
9	12	9	1.00E+14	199 Sp9	6210	27600	80	34	34	6	17	27	27	28	4	14	63	40	0	0	0	0	0	0	0	0	52	340	100	0	0	Error	7	7	1772	1.5	0	0	0
9	1	10	1I14	234 Sp8	2910	27890	100	31	42	53	126	27	27	28	5	17	43	29	0	0	0	0	0	0	0	0	80	560	100	0	0	Error	4	15	3355	2.8	0	0	0
9	2	10	1M14	258 Sp0	3190	27880	110	30	31	6	19	28	28	29	28	96	0	0	0	0	0	0	0	0	0	0	80	656	100	0	0	Error	2	3	2485	0.071	0	0	0
9	3	10	1I14	234 Sp8	3490	27880	110	29	29	5	17	28	28	28	10	35	4	0	0	0	0	0	0	0	0	0	80	656	100	0	0	Error	1	1	2348	0.1	0	0	0
9	4	10	1M14	258 Sp0	3770	27870	90	32	42	61	145	27	27	28	6	21	37	12	0	0	0	0	0	0	0	0	52	420	100	0	0	Error	5	15	2204	2.333	0	0	0
9	5	10	1A22	286 Sp0	4110	27890	50	34	33	4	12	28	28	29	6	20	42	0	0	0	0	0	0	0	0	0	12	104	100	0	0	Error	6	5	399	0.667	0	0	0
9	6	10	1.00E+22	324 Sp10	4400	27900	60	52	55	28	50	27	27	28	9	32	72	53	0	0	0	0	0	0	0	0	32	176	100	0	0	Error	25	28	1769	3	0	0	0
9	7	10	1A22	286 Sp0	4750	27860	60	28	29	5	17	29	29	29	5	17	16	3	0	0	0	0	0	0	0	0	32	176	100	0	0	Error	-1	0	917	0	0	0	0
9	8	10	1.00E+22	324 Sp10	5010	27900	70	54	57	22	38	27	27	29	11	37	78	59	0	0	0	0	0	0	0	0	32	236	100	0	0	Error	27	30	1835	2.545	0	0	0
9	9	10	1I22	354 Sp0	5290	27880	70	32	34	11	32	27	27	28	5	17	47	13	0	0	0	0	0	0	0	0	32	236	100	0	0	Error	5	7	1090	1.2	0	0	0
9	10	10	1M22	379 Sp0	5610	27860	80	35	85	333	391	28	28	28	4	14	54	44	0	0	0	0	0	0	0	0	52	340	100	0	0	Error	7	57	4422	14.25	0	0	0
9	11	10	1I22	354 Sp0	5870	27900	100	29	30	6	20	27	27	28	4	14	33	20	0	0	0	0	0	0	0	0	80	560	100	0	0	Error	2	3	2404	0.5	0	0	0
9	12	10	1M22	379 Sp0	6210	27890	60	34	43	28	65	27	27	28	5	17	63	38	0	0	0	0	0	0	0	0	32	176	100	0	0	Error	7	16	1364	3	0	0	0
9	1	11	1A6	14 Sp8	2890	28190	80	35	35	6	17	28	28	28	5	17	62	31	0	0	0	0	0	0	0	0	52	340	100	0	0	Error	7	7	1830	1.4	0	0	0
9	2	11	1.00E+06	33 Sp8	3180	28200	80	37	40	17	42	28	28	28	4	14	65	50	0	0	0	0	0	0	0	0	52	340	100	0	0	Error	9	12	2069	3	0	0	0
9	3	11	1A6	14 Sp8	3510	28180	60	36	36	6	16	28	28	29	5	17	69	28	0	0	0	0	0	0	0	0	32	176	100	0	0	Error	8	8	1160	1.4	0	0	0
9	4	11	1.00E+06	33 Sp8	3810	28210	80	37	40	10	25	29	29	29	4	13	69	48	0	0	0	0	0	0	0	0	52	340	100	0	0	Error	8	11	2073	2.75	0	0	0
9	5	11	1I6	52 Sp9	4110	28210	80	36	37	7	18	29	29	29	5	17	56	33	0	0	0	0	0	0	0	0	52	340	100	0	0	Error	7	8	1910	1.6	0	0	0
9	6	11	1M6	74 Sp0	4390	28190	80	32	33	9	27	28	28	28	4	14	44	25	0	0	0	0	0	0	0	0	52	340	100	0	0	Error	4	5	1740	1.25	0	0	0
9	7	11	1I6	52 Sp9	4710	28220	70	36	37	7	18	28	28	29	4	13	69	47	0	0	0	0	0	0	0	0	32	236	100	0	0	Error	8	9	1194	2	0	0	0
9	8	11	1M6	74 Sp0	5020	28200	70	34	34	4	11	28	28	28	5	17	50	19	0	0	0	0	0	0	0	0	32	236	100	0	0	Error	6	6	1086	1.2	0	0	0
9	9	11	1A14	171 Sp8	5280	28200	80	38	40	8	20	28	28	28	4	14	77	60	0	0	0	0	0	0	0	0	52	340	100	0	0	Error	10	12	2068	3	0	0	0
9	10	11	1.00E+14	199 Sp9	5600	28210	80	34	36	7	19	28	28	29	4	13	67	38	0	0	0	0	0	0	0	0	52	340	100	0	0	Error	6	8	1865	1.75	0	0	0
9	11	11	1A14	171 Sp8	5920	28190	100	39	41	10	24	28	28	37	148	400	0	0	0	0	0	0	0	0	0	0	80	560	100	0	0	Error	11	13	3251	0.027	0	0	0
9	12	11	1.00E+14	199 Sp9	6210	28200	70	36	37	6	16	28	28	28	5	17	72	34	0	0	0	0	0	0	0	0	32	236	100	0	0	Error	8	9	1184	1.8	0	0	0
9	1	12	1I14	234 Sp8	2900	28500	110	28	29	4	13	28	28	29	7	24	5	1	0	0	0	0	0	0	0	0	80	656	100	0	0	Error	0	1	2282	0	0	0	0
9	2	12	1M14	258 Sp0	3210	28510	80	35	36	9	25	28	28	29	5	17	60	27	0	0	0	0	0	0	0	0	52	340	100	0	0	Error	7	8	1871	1.4	0	0	0
9	3	12	1I14	234 Sp8	3510	28510	50	38	62	58	93	28	28	29	6	20	83	33	0	0	0	0	0	0	0	0	12	104	100	0	0	Error	10	34	749	5.5	0	0	0
9	4	12	1M14	258 Sp0	3790	28490	50	39	39	5	12	30	30	30	6	20	67	25	0	0	0	0	0	0	0	0	12	104	100	0	0	Error	9	9	463	1.5	0	0	0
9	5	12	1A22	286 Sp0	4090	28490	100	33	39	38	97	29	29	29	5	17	43	21	0	0	0	0	0	0	0	0	80	560	100	0	0	Error	4	10	3149	2	0	0	0
9	6	12	1.00E+22	324 Sp10	4390	28500	70	44	53	25	47	28	28	31	33	106	41	6	0	0	0	0	0	0	0	0	32	236	100	0	0	Error	16	25	1689	0.667	0	0	0
9	7	12	1A22	286 Sp0	4670	28470	100	32	36	19	52	29	29	29	5	17	30	11	0	0	0	0	0	0	0	0	80	560	100	0	0	Error	3	7	2846	1.4	0	0	0
9	8	12	1.00E+22	324 Sp10	5000	28500	60	46	62	48	77	29	29	29	4	13	78	63	0	0	0	0	0	0	0	0	32	176	100	0	0	Error	17	33	1978	8.25	0	0	0
9	9	12	1I22	354 Sp0	5300	28530	70	34	36	9	25	29	29	29	4	13	59	34	0	0	0	0	0	0	0	0	32	236	100	0	0	Error	5	7	1152	1.75	0	0	0
9	10	12	1M22	379 Sp0	5610	28500	80	35	38	23	60	28	28	29	4	13	60	33	0	0	0	0	0	0	0	0	52	340	100	0	0	Error	7	10	1996	2.25	0	0	0
9	11	12	1I22	354 Sp0	5920	28500	80	30	37	32	86	28	28	29	4	13	33	15	0	0	0	0	0	0	0	0	52	340	100	0	0	Error	2	9	1934	2	0	0	0
9	12	12	1M22	379 Sp0	6220	28500	110	29	30	5	16	28	28	29	5	17	21	6	0	0	0	0	0	0	0	0	80	656	100	0	0	Error	1	2	2429	0.2	0	0	0
9	1	13	1A6	14 Sp8	2890	28790	90	36	35	8	22	29	29	31	22	70	2	0	0	0	0	0	0	0	0	0	52	420	100	0	0	Error	7	6	1813	0.182	0	0	0
9	2	13	1.00E+06	33 Sp8	3190	28770	60	40	41	9	21	29	29	29	5	17	69	50	0	0	0	0	0	0	0	0	32	176	100	0	0	Error	11	12	1310	2.4	0	0	0
9	3	13	1A6	14 Sp8	3490	28800	70	38	38	6	15	28	28	28	4	14	78	72	0	0	0	0	0	0	0	0	32	236	100	0	0	Error	10	10	1219	2.5	0	0	0
9	4	13	1.00E+06	33 Sp8	3780	28810	90	37	38	8	21	28	28	29	4	13	73	50	0	0	0	0	0	0	0	0	52	420	100	0	0	Error	9	10	1993	2.25	0	0	0
9	5	13	1I6	52 Sp9	4100	28810	70	43	47	12	25	29	29	33	35	106	13	0	0	0	0	0	0	0	0	0	32	236	100	0	0	Error	14	18	1488	0.4	0	0	0
9	6	13	1M6	74 Sp0	4390	28810	60	33	36	10	27	29	29	30	6	20	38	22	0	0	0	0	0	0	0	0	32	176	100	0	0	Error	4	7	1148	1	0	0	0
9	7	13	1I6	52 Sp9	4700	28770	80	39	41	11	26	29	29	30	7	23	63	38	0	0	0	0	0	0	0	0	52	340	100	0	0	Error	10	12	2155	1.571	0	0	0
9	8	13	1M6	74 Sp0	5020	28780	50	40	45	22	48	30	30	30	5	16	75	42	0	0	0	0	0	0	0	0	12	104	100	0	0	Error	10	15	541	3	0	0	0
9	9	13	1A14	171 Sp8	5300	28810	60	43	59	85	144	28	28	30	18	60	38	6	0	0	0	0	0	0	0	0	32	176	100	0	0	Error	15	31	1891	1.611	0	0	0
9	10	13	1.00E+14	199 Sp9	5590	28810	80	37	38	7	18	29	29	29	4	13	67	44	0	0	0	0	0	0	0	0	52	340	100	0	0	Error	8	9	1957	2.25	0	0	0
9	11	13	1A14	171 Sp8	5910	28810	70	50	50	11	22	29	29	29	4	13	97	81	0	0	0	0	0	0	0	0	32	236	100	0	0	Error	21	21	1585	5.25	0	0	0
9	12	13	1.00E+14	199 Sp9	6200	28790	90	35	36	6	16	29	29	29	6	20	48	19	0	0	0	0	0	0	0	0	52	420	100	0	0	Error	6	7	1874	1.167	0	0	0
9	1	14	2A22	Grid Marker	2900	29080	170	85	726	1948	268	29	29	30	8	26	99	91	0	0	0	0	0	0	0	0	208	1550	100	0	0	Error	56	697	150999	87	0	0	0
9	2	14	2A22	Grid Marker	3190	29090	180	73	803	2611	325	29	29	30	14	46	84	64	0	0	0	0	0	0	0	0	256	1773	100	0	0	Error	44	774	205544	55.214	0	0	0
9	3	14	empty	empty	3480	29040	110	28	29	4	13	28	28	28	4	14	13	0	0	0	0	0	0	0	0	0	80	656	100	0	0	Error	0	1	2281	0.25	-75	0	0
9	4	14	empty	empty	3780	29040	110	28	28	4	14	28	28	28	5	17	10	4	0	0	0	0	0	0	0	0	80	656	100	0	0	Error	0	0	2274	0	-75	0	0
9	5	14	empty	empty	4080	29040	110	28	29	6	20	28	28	29	16	55	3	0	0	0	0	0	0	0	0	0	80	656	100	0	0	Error	0	1	2339	0	-75	0	0
9	6	14	empty	empty	4380	29040	110	27	31	19	61	28	28	29	5	17	16	5	0	0	0	0	0	0	0	0	80	656	100	0	0	Error	-1	3	2455	0.4	-75	0	0
9	7	14	empty	empty	4680	29040	110	28	28	4	14	28	28	28	4	14	16	3	0	0	0	0	0	0	0	0	80	656	100	0	0	Error	0	0	2272	0	-75	0	0
9	8	14	empty	empty	4980	29040	110	28	29	5	17	28	28	28	6	21	11	3	0	0	0	0	0	0	0	0	80	656	100	0	0	Error	0	1	2316	0.167	-75	0	0
9	9	14	empty	empty	5280	29040	110	28	31	16	51	28	28	29	13	44	6	3	0	0	0	0	0	0	0	0	80	656	100	0	0	Error	0	3	2491	0.154	-75	0	0
9	10	14	empty	empty	5580	29040	110	27	28	3	10	28	28	29	13	44	0	0	0	0	0	0	0	0	0	0	80	656	100	0	0	Error	-1	0	2207	-0.077	-75	0	0
9	11	14	empty	empty	5880	29040	110	28	28	5	17	28	28	29	8	27	4	1	0	0	0	0	0	0	0	0	80	656	100	0	0	Error	0	0	2275	-0.125	-75	0	0
9	12	14	empty	empty	6180	29040	110	29	29	4	13	28	28	28	4	14	24	1	0	0	0	0	0	0	0	0	80	656	100	0	0	Error	1	1	2311	0.25	-75	0	0
10	1	1	empty	empty	7400	25130	100	29	30	5	16	27	27	27	4	14	30	13	0	0	0	0	0	0	0	0	80	560	100	0	0	Error	2	3	2387	0.75	-75	0	0
10	2	1	empty	empty	7700	25130	100	28	28	4	14	28	28	28	6	21	4	0	0	0	0	0	0	0	0	0	80	560	100	0	0	Error	0	0	2207	0	-75	0	0
10	3	1	empty	empty	8000	25130	100	27	27	4	14	27	27	28	4	14	10	5	0	0	0	0	0	0	0	0	80	560	100	0	0	Error	0	0	2187	-0.25	-75	0	0
10	4	1	empty	empty	8300	25130	100	29	29	4	13	27	27	28	8	28	6	1	0	0	0	0	0	0	0	0	80	560	100	0	0	Error	2	2	2307	0.125	-75	0	0
10	5	1	empty	empty	8600	25130	100	29	29	5	17	28	28	29	5	17	14	5	0	0	0	0	0	0	0	0	80	560	100	0	0	Error	1	1	2350	0	-75	0	0
10	6	1	empty	empty	8900	25130	100	26	26	4	15	27	27	28	5	17	11	0	0	0	0	0	0	0	0	0	80	560	100	0	0	Error	-1	-1	2116	-0.4	-75	0	0
10	7	1	empty	empty	9200	25130	100	28	28	4	14	28	28	28	4	14	20	1	0	0	0	0	0	0	0	0	80	560	100	0	0	Error	0	0	2244	0	-75	0	0
10	8	1	empty	empty	9500	25130	100	29	29	4	13	28	28	28	4	14	16	5	0	0	0	0	0	0	0	0	80	560	100	0	0	Error	1	1	2312	0.25	-75	0	0
10	9	1	empty	empty	9800	25130	100	27	28	3	10	28	28	28	4	14	9	1	0	0	0	0	0	0	0	0	80	560	100	0	0	Error	-1	0	2223	0	-75	0	0
10	10	1	2B22	Grid Marker	10120	25170	150	130	1646	4600	279	30	30	30	5	16	100	100	0	0	0	0	0	0	0	0	156	1250	100	0	0	Error	100	1616	256790	323.2	0	0	0
10	11	1	2B22	Grid Marker	10430	25170	150	120	1335	3765	282	30	30	30	5	16	100	100	0	0	0	0	0	0	0	0	156	1225	100	0	0	Error	90	1305	208309	261	0	0	0
10	12	1	2B22	Grid Marker	10720	25170	170	83	764	2189	286	30	30	30	5	16	98	94	0	0	0	0	0	0	0	0	208	1548	100	0	0	Error	53	734	158908	146.8	0	0	0
10	1	2	2J14	621 Sp14	7440	25480	110	28	33	13	39	28	28	28	4	14	25	15	0	0	0	0	0	0	0	0	80	656	100	0	0	Error	0	5	2645	1.25	0	0	0
10	2	2	2N14	636 Sp12	7740	25480	90	57	127	430	338	28	28	29	7	24	96	85	0	0	0	0	0	0	0	0	52	420	100	0	0	Error	29	99	6585	14	0	0	0
10	3	2	2J14	621 Sp14	8040	25490	110	29	30	6	20	28	28	28	4	14	20	11	0	0	0	0	0	0	0	0	80	656	100	0	0	Error	1	2	2407	0.5	0	0	0
10	4	2	2N14	636 Sp12	8340	25500	100	54	715	4011	560	28	28	29	11	37	66	53	0	0	0	0	0	0	0	0	80	560	100	0	0	Error	26	687	57194	62.364	0	0	0
10	5	2	empty	empty	8600	25430	110	27	28	4	14	28	28	28	4	14	13	3	0	0	0	0	0	0	0	0	80	656	100	0	0	Error	-1	0	2212	0	-75	0	0
10	6	2	empty	empty	8900	25430	110	27	27	3	11	28	28	28	5	17	3	0	0	0	0	0	0	0	0	0	80	656	100	0	0	Error	-1	-1	2175	-0.2	-75	0	0
10	7	2	empty	empty	9200	25430	110	28	29	9	31	28	28	29	10	34	4	4	0	0	0	0	0	0	0	0	80	656	100	0	0	Error	0	1	2355	0	-75	0	0
10	8	2	empty	empty	9500	25430	110	29	29	4	13	28	28	29	4	13	20	1	0	0	0	0	0	0	0	0	80	656	100	0	0	Error	1	1	2327	0	-75	0	0
10	9	2	empty	empty	9800	25430	110	28	28	5	17	28	28	29	19	65	0	0	0	0	0	0	0	0	0	0	80	656	100	0	0	Error	0	0	2252	-0.053	-75	0	0
10	10	2	empty	empty	10100	25430	110	29	29	4	13	29	29	29	4	13	11	1	0	0	0	0	0	0	0	0	80	656	100	0	0	Error	0	0	2284	0	-75	0	0
10	11	2	empty	empty	10400	25430	110	29	28	4	14	29	29	29	4	13	16	3	0	0	0	0	0	0	0	0	80	656	100	0	0	Error	0	-1	2276	-0.25	-75	0	0
10	12	2	empty	empty	10700	25430	110	30	30	6	20	29	29	29	4	13	20	6	0	0	0	0	0	0	0	0	80	656	100	0	0	Error	1	1	2415	0.25	-75	0	0
10	1	3	2B6	407 Sp21	7390	25780	80	30	31	5	16	27	27	28	5	17	35	15	0	0	0	0	0	0	0	0	52	340	100	0	0	Error	3	4	1613	0.6	0	0	0
10	2	3	2F6	431 Sp0	7720	25790	70	40	40	8	20	27	27	28	4	14	84	72	0	0	0	0	0	0	0	0	32	236	100	0	0	Error	13	13	1264	3	0	0	0
10	3	3	2B6	407 Sp21	8020	25790	110	30	30	7	23	27	27	28	4	14	34	11	0	0	0	0	0	0	0	0	80	656	100	0	0	Error	3	3	2430	0.5	0	0	0
10	4	3	2F6	431 Sp0	8320	25790	70	49	538	2647	492	27	27	28	5	17	94	78	0	0	0	0	0	0	0	0	32	236	100	0	0	Error	22	511	17209	102	0	0	0
10	5	3	2J6	456 Sp21	8650	25800	70	32	32	5	15	28	28	28	4	14	44	13	0	0	0	0	0	0	0	0	32	236	100	0	0	Error	4	4	1008	1	0	0	0
10	6	3	2N6	484 Sp22	8910	25790	110	31	32	5	15	30	30	32	9	28	6	0	0	0	0	0	0	0	0	0	80	656	100	0	0	Error	1	2	2520	0	0	0	0
10	7	3	2J6	456 Sp21	9210	25790	110	31	31	4	12	29	29	30	6	20	13	1	0	0	0	0	0	0	0	0	80	656	100	0	0	Error	2	2	2518	0.167	0	0	0
10	8	3	2N6	484 Sp22	9520	25800	60	34	34	6	17	28	28	29	5	17	50	13	0	0	0	0	0	0	0	0	32	176	100	0	0	Error	6	6	1088	1	0	0	0
10	9	3	2B14	591 Sp0	9810	25800	60	41	47	18	38	27	27	28	4	14	75	63	0	0	0	0	0	0	0	0	32	176	100	0	0	Error	14	20	1488	4.75	0	0	0
10	10	3	2F14	0	10110	25780	50	50	57	17	29	29	29	29	4	13	92	92	0	0	0	0	0	0	0	0	12	104	100	0	0	Error	21	28	682	7	0	0	0
10	11	3	2B14	591 Sp0	10410	25800	50	68	64	16	25	28	28	29	4	13	100	100	0	0	0	0	0	0	0	0	12	104	100	0	0	Error	40	36	765	8.75	0	0	0
10	12	3	2F14	0	10710	25780	50	69	61	25	40	27	27	28	5	17	75	75	0	0	0	0	0	0	0	0	12	104	100	0	0	Error	42	34	736	6.6	0	0	0
10	1	4	2J14	621 Sp14	7420	26080	110	29	32	11	34	28	28	28	4	14	28	16	0	0	0	0	0	0	0	0	80	656	100	0	0	Error	1	4	2575	1	0	0	0
10	2	4	2N14	636 Sp12	7720	26080	110	50	62	51	82	28	28	28	4	14	84	79	0	0	0	0	0	0	0	0	80	656	100	0	0	Error	22	34	4987	8.5	0	0	0
10	3	4	2J14	621 Sp14	8010	26070	50	51	52	12	23	27	27	28	4	14	100	92	0	0	0	0	0	0	0	0	12	104	100	0	0	Error	24	25	627	6	0	0	0
10	4	4	2N14	636 Sp12	8320	26080	100	48	53	40	75	27	27	28	4	14	89	80	0	0	0	0	0	0	0	0	80	560	100	0	0	Error	21	26	4214	6.25	0	0	0
10	5	4	empty	empty	8600	26030	110	29	30	8	26	28	28	28	4	14	20	6	0	0	0	0	0	0	0	0	80	656	100	0	0	Error	1	2	2405	0.5	-75	0	0
10	6	4	empty	empty	8900	26030	110	32	33	5	15	30	30	31	7	22	16	4	0	0	0	0	0	0	0	0	80	656	100	0	0	Error	2	3	2625	0.286	-75	0	0
10	7	4	empty	empty	9200	26030	110	29	29	4	13	29	29	29	4	13	13	1	0	0	0	0	0	0	0	0	80	656	100	0	0	Error	0	0	2295	0	-75	0	0
10	8	4	empty	empty	9500	26030	110	28	31	22	70	28	28	71	527	742	0	0	0	0	0	0	0	0	0	0	80	656	100	0	0	Error	0	3	2506	-0.076	-75	0	0
10	9	4	empty	empty	9800	26030	110	28	28	4	14	28	28	28	6	21	6	0	0	0	0	0	0	0	0	0	80	656	100	0	0	Error	0	0	2227	0	-75	0	0
10	10	4	empty	empty	10100	26030	110	28	29	4	13	28	28	28	4	14	20	4	0	0	0	0	0	0	0	0	80	656	100	0	0	Error	0	1	2280	0.25	-75	0	0
10	11	4	empty	empty	10400	26030	110	29	29	4	13	28	28	29	4	13	16	8	0	0	0	0	0	0	0	0	80	656	100	0	0	Error	1	1	2334	0	-75	0	0
10	12	4	empty	empty	10700	26030	110	29	29	6	20	29	29	29	4	13	15	6	0	0	0	0	0	0	0	0	80	656	100	0	0	Error	0	0	2349	0	-75	0	0
10	1	5	2B6	407 Sp21	7420	26360	50	35	34	5	14	29	29	29	4	13	58	33	0	0	0	0	0	0	0	0	12	104	100	0	0	Error	6	5	411	1.25	0	0	0
10	2	5	2F6	431 Sp0	7730	26380	70	39	39	7	17	27	27	28	7	25	75	31	0	0	0	0	0	0	0	0	32	236	100	0	0	Error	12	12	1259	1.571	0	0	0
10	3	5	2B6	407 Sp21	8040	26400	110	29	31	15	48	27	27	27	4	14	29	13	0	0	0	0	0	0	0	0	80	656	100	0	0	Error	2	4	2448	1	0	0	0
10	4	5	2F6	431 Sp0	8350	26420	100	43	211	1274	603	30	30	34	23	67	31	18	0	0	0	0	0	0	0	0	80	560	100	0	0	Error	13	181	16865	7.696	0	0	0
10	5	5	2J6	456 Sp21	8580	26400	60	38	39	12	30	35	35	91	620	681	0	0	0	0	0	0	0	0	0	0	32	176	100	0	0	Error	3	4	1261	-0.084	0	0	0
10	6	5	2N6	484 Sp22	8910	26370	60	42	43	8	18	31	31	31	5	16	84	50	0	0	0	0	0	0	0	0	32	176	100	0	0	Error	11	12	1366	2.4	0	0	0
10	7	5	2J6	456 Sp21	9210	26380	110	28	28	4	14	28	28	29	7	24	5	0	0	0	0	0	0	0	0	0	80	656	100	0	0	Error	0	0	2264	-0.143	0	0	0
10	8	5	2N6	484 Sp22	9510	26400	60	32	32	7	21	28	28	28	4	14	41	28	0	0	0	0	0	0	0	0	32	176	100	0	0	Error	4	4	1033	1	0	0	0
10	9	5	2B14	591 Sp0	9810	26370	60	42	49	19	38	27	27	27	4	14	84	63	0	0	0	0	0	0	0	0	32	176	100	0	0	Error	15	22	1570	5.5	0	0	0
10	10	5	2F14	0	10110	26370	50	52	51	12	23	28	28	28	4	14	100	92	0	0	0	0	0	0	0	0	12	104	100	0	0	Error	24	23	607	5.75	0	0	0
10	11	5	2B14	591 Sp0	10410	26400	70	42	52	25	48	28	28	28	5	17	78	59	0	0	0	0	0	0	0	0	32	236	100	0	0	Error	14	24	1653	4.8	0	0	0
10	12	5	2F14	0	10720	26370	50	38	41	14	34	28	28	29	4	13	92	58	0	0	0	0	0	0	0	0	12	104	100	0	0	Error	10	13	497	3	0	0	0
10	1	6	2J14	621 Sp14	7420	26670	110	29	30	6	20	28	28	28	5	17	26	9	0	0	0	0	0	0	0	0	80	656	100	0	0	Error	1	2	2424	0.4	0	0	0
10	2	6	2N14	636 Sp12	7720	26680	80	40	47	37	78	28	28	28	4	14	75	60	0	0	0	0	0	0	0	0	52	340	100	0	0	Error	12	19	2418	4.75	0	0	0
10	3	6	2J14	621 Sp14	8010	26680	110	29	31	11	35	28	28	28	6	21	16	10	0	0	0	0	0	0	0	0	80	656	100	0	0	Error	1	3	2495	0.5	0	0	0
10	4	6	2N14	636 Sp12	8310	26680	90	54	60	30	50	31	31	36	30	83	27	8	0	0	0	0	0	0	0	0	52	420	100	0	0	Error	23	29	3110	0.8	0	0	0
10	5	6	empty	empty	8600	26630	110	31	33	9	27	33	33	46	130	282	0	0	0	0	0	0	0	0	0	0	80	656	100	0	0	Error	-2	0	2639	-0.1	-75	0	0
10	6	6	empty	empty	8900	26630	110	35	35	6	17	36	36	38	13	34	1	0	0	0	0	0	0	0	0	0	80	656	100	0	0	Error	-1	-1	2783	-0.231	-75	0	0
10	7	6	empty	empty	9200	26630	110	28	28	4	14	29	29	29	5	17	8	1	0	0	0	0	0	0	0	0	80	656	100	0	0	Error	-1	-1	2233	-0.2	-75	0	0
10	8	6	empty	empty	9500	26630	110	29	29	4	13	28	28	28	4	14	24	4	0	0	0	0	0	0	0	0	80	656	100	0	0	Error	1	1	2307	0.25	-75	0	0
10	9	6	empty	empty	9800	26630	110	27	27	3	11	28	28	28	4	14	8	0	0	0	0	0	0	0	0	0	80	656	100	0	0	Error	-1	-1	2198	-0.25	-75	0	0
10	10	6	empty	empty	10100	26630	110	28	29	4	13	27	27	28	4	14	21	5	0	0	0	0	0	0	0	0	80	656	100	0	0	Error	1	2	2290	0.25	-75	0	0
10	11	6	empty	empty	10400	26630	110	29	29	4	13	28	28	29	4	13	21	1	0	0	0	0	0	0	0	0	80	656	100	0	0	Error	1	1	2293	0	-75	0	0
10	12	6	empty	empty	10700	26630	110	28	28	4	14	29	29	30	6	20	4	0	0	0	0	0	0	0	0	0	80	656	100	0	0	Error	-1	-1	2237	-0.333	-75	0	0
10	1	7	2B6	407 Sp21	7410	26970	80	34	34	6	17	29	29	29	4	13	56	21	0	0	0	0	0	0	0	0	52	340	100	0	0	Error	5	5	1765	1.25	0	0	0
10	2	7	2F6	431 Sp0	7710	26970	60	35	37	9	24	28	28	28	4	14	69	38	0	0	0	0	0	0	0	0	32	176	100	0	0	Error	7	9	1191	2.25	0	0	0
10	3	7	2B6	407 Sp21	8000	26970	110	31	32	7	21	29	29	32	56	175	0	0	0	0	0	0	0	0	0	0	80	656	100	0	0	Error	2	3	2527	0	0	0	0
10	4	7	2F6	431 Sp0	8300	26970	60	39	39	7	17	31	31	32	5	15	63	34	0	0	0	0	0	0	0	0	32	176	100	0	0	Error	8	8	1238	1.4	0	0	0
10	5	7	2J6	456 Sp21	8630	26970	90	42	53	40	75	36	36	43	41	95	8	6	0	0	0	0	0	0	0	0	52	420	100	0	0	Error	6	17	2731	0.244	0	0	0
10	6	7	2N6	484 Sp22	8900	26970	110	40	41	8	19	38	38	39	8	20	25	5	0	0	0	0	0	0	0	0	80	656	100	0	0	Error	2	3	3299	0.25	0	0	0
10	7	7	2J6	456 Sp21	9200	26970	110	38	39	8	20	35	35	36	7	19	24	5	0	0	0	0	0	0	0	0	80	656	100	0	0	Error	3	4	3082	0.429	0	0	0
10	8	7	2N6	484 Sp22	9500	26970	110	29	30	6	20	30	30	30	5	16	13	5	0	0	0	0	0	0	0	0	80	656	100	0	0	Error	-1	0	2427	0	0	0	0
10	9	7	2B14	591 Sp0	9810	26980	50	75	72	19	26	29	29	29	4	13	100	100	0	0	0	0	0	0	0	0	12	104	100	0	0	Error	46	43	860	10.75	0	0	0
10	10	7	2F14	0	10100	26980	70	31	40	21	52	28	28	28	4	14	41	31	0	0	0	0	0	0	0	0	32	236	100	0	0	Error	3	12	1268	3	0	0	0
10	11	7	2B14	591 Sp0	10400	26980	50	73	71	20	28	28	28	28	4	14	100	92	0	0	0	0	0	0	0	0	12	104	100	0	0	Error	45	43	848	10.75	0	0	0
10	12	7	2F14	0	10690	26980	110	32	35	12	34	28	28	29	5	17	39	16	0	0	0	0	0	0	0	0	80	656	100	0	0	Error	4	7	2770	1.2	0	0	0
10	1	8	1J14	235 Sp0	7410	27280	70	36	36	7	19	27	27	28	5	17	72	34	0	0	0	0	0	0	0	0	32	236	100	0	0	Error	9	9	1161	1.6	0	0	0
10	2	8	1N14	258 Sp8	7730	27300	60	33	68	142	208	28	28	29	5	17	47	22	0	0	0	0	0	0	0	0	32	176	100	0	0	Error	5	40	2189	7.8	0	0	0
10	3	8	1J14	235 Sp0	8030	27300	60	39	39	8	20	30	30	86	490	569	0	0	0	0	0	0	0	0	0	0	32	176	100	0	0	Error	9	9	1237	-0.096	0	0	0
10	4	8	1N14	258 Sp8	8310	27270	80	33	33	6	18	31	31	33	39	118	0	0	0	0	0	0	0	0	0	0	52	340	100	0	0	Error	2	2	1731	0	0	0	0
10	5	8	1B22	287 Sp8	8520	27280	120	44	45	12	26	31	31	32	6	18	70	52	0	0	0	0	0	0	0	0	120	797	100	0	0	Error	13	14	5342	2.167	0	0	0
10	6	8	1F22	325 Sp10	8910	27270	50	41	42	7	16	31	31	31	5	16	75	42	0	0	0	0	0	0	0	0	12	104	100	0	0	Error	10	11	505	2.2	0	0	0
10	7	8	1B22	287 Sp8	9220	27280	50	43	44	9	20	30	30	30	5	16	75	67	0	0	0	0	0	0	0	0	12	104	100	0	0	Error	13	14	525	2.8	0	0	0
10	8	8	1F22	325 Sp10	9520	27290	60	39	40	8	20	29	29	29	5	17	72	50	0	0	0	0	0	0	0	0	32	176	100	0	0	Error	10	11	1294	2.2	0	0	0
10	9	8	1J22	355 Sp0	9820	27280	60	44	44	11	25	29	29	29	5	17	81	59	0	0	0	0	0	0	0	0	32	176	100	0	0	Error	15	15	1413	3	0	0	0
10	10	8	1N22	380 Sp0	10120	27290	70	35	35	6	17	29	29	29	4	13	72	34	0	0	0	0	0	0	0	0	32	236	100	0	0	Error	6	6	1132	1.5	0	0	0
10	11	8	1J22	355 Sp0	10430	27290	90	35	37	8	21	28	28	29	5	17	58	31	0	0	0	0	0	0	0	0	52	420	100	0	0	Error	7	9	1898	1.6	0	0	0
10	12	8	1N22	380 Sp0	10710	27290	50	39	40	8	20	27	27	27	4	14	83	67	0	0	0	0	0	0	0	0	12	104	100	0	0	Error	12	13	481	3.25	0	0	0
10	1	9	1B6	15 Sp8	7420	27580	60	37	43	15	34	28	28	28	4	14	66	59	0	0	0	0	0	0	0	0	32	176	100	0	0	Error	9	15	1369	3.75	0	0	0
10	2	9	1F6	34 Sp0	7720	27570	70	35	34	6	17	28	28	29	6	20	53	13	0	0	0	0	0	0	0	0	32	236	100	0	0	Error	7	6	1098	0.833	0	0	0
10	3	9	1B6	15 Sp8	8020	27580	50	67	64	11	17	29	29	29	4	13	100	100	0	0	0	0	0	0	0	0	12	104	100	0	0	Error	38	35	768	8.75	0	0	0
10	4	9	1F6	34 Sp0	8320	27580	110	33	33	5	15	32	32	34	52	152	0	0	0	0	0	0	0	0	0	0	80	656	100	0	0	Error	1	1	2648	-0.019	0	0	0
10	5	9	1J6	53 Sp9	8620	27580	80	36	37	6	16	31	31	31	5	16	48	23	0	0	0	0	0	0	0	0	52	340	100	0	0	Error	5	6	1911	1.2	0	0	0
10	6	9	1N6	75 Sp0	8920	27580	110	34	35	11	31	31	31	31	6	19	20	5	0	0	0	0	0	0	0	0	80	656	100	0	0	Error	3	4	2787	0.667	0	0	0
10	7	9	1J6	53 Sp9	9220	27580	110	32	35	28	80	30	30	30	5	16	21	9	0	0	0	0	0	0	0	0	80	656	100	0	0	Error	2	5	2802	1	0	0	0
10	8	9	1N6	75 Sp0	9520	27580	110	31	32	6	18	29	29	30	6	20	23	6	0	0	0	0	0	0	0	0	80	656	100	0	0	Error	2	3	2528	0.333	0	0	0
10	9	9	1B14	173 Sp8	9820	27590	60	45	45	13	28	30	30	30	6	20	69	56	0	0	0	0	0	0	0	0	32	176	100	0	0	Error	15	15	1439	2.5	0	0	0
10	10	9	1F14	200 Sp9	10120	27600	70	48	47	10	21	29	29	29	4	13	88	81	0	0	0	0	0	0	0	0	32	236	100	0	0	Error	19	18	1510	4.5	0	0	0
10	11	9	1B14	173 Sp8	10430	27590	70	43	44	12	27	28	28	29	4	13	84	69	0	0	0	0	0	0	0	0	32	236	100	0	0	Error	15	16	1395	3.75	0	0	0
10	12	9	1F14	200 Sp9	10720	27600	70	48	47	8	17	28	28	29	4	13	94	88	0	0	0	0	0	0	0	0	32	236	100	0	0	Error	20	19	1506	4.5	0	0	0
10	1	10	1J14	235 Sp0	7410	27860	80	30	32	6	18	28	28	29	4	13	44	21	0	0	0	0	0	0	0	0	52	340	100	0	0	Error	2	4	1670	0.75	0	0	0
10	2	10	1N14	258 Sp8	7710	27880	110	31	32	6	18	28	28	29	4	13	35	19	0	0	0	0	0	0	0	0	80	656	100	0	0	Error	3	4	2524	0.75	0	0	0
10	3	10	1J14	235 Sp0	8020	27900	60	39	40	10	25	28	28	30	7	23	72	31	0	0	0	0	0	0	0	0	32	176	100	0	0	Error	11	12	1290	1.429	0	0	0
10	4	10	1N14	258 Sp8	8310	27890	110	32	32	5	15	30	30	31	5	16	25	8	0	0	0	0	0	0	0	0	80	656	100	0	0	Error	2	2	2562	0.2	0	0	0
10	5	10	1B22	287 Sp8	8610	27880	50	46	49	10	20	28	28	29	4	13	100	92	0	0	0	0	0	0	0	0	12	104	100	0	0	Error	18	21	584	5	0	0	0
10	6	10	1F22	325 Sp10	8920	27870	50	44	48	9	18	28	28	28	4	14	100	100	0	0	0	0	0	0	0	0	12	104	100	0	0	Error	16	20	572	5	0	0	0
10	7	10	1B22	287 Sp8	9220	27880	50	42	43	5	11	30	30	30	5	16	83	67	0	0	0	0	0	0	0	0	12	104	100	0	0	Error	12	13	511	2.6	0	0	0
10	8	10	1F22	325 Sp10	9530	27890	50	38	38	5	13	29	29	29	4	13	92	50	0	0	0	0	0	0	0	0	12	104	100	0	0	Error	9	9	453	2.25	0	0	0
10	9	10	1J22	355 Sp0	9820	27880	50	41	41	6	14	29	29	29	4	13	92	58	0	0	0	0	0	0	0	0	12	104	100	0	0	Error	12	12	487	3	0	0	0
10	10	10	1N22	380 Sp0	10110	27880	60	38	37	8	21	29	29	29	4	13	63	50	0	0	0	0	0	0	0	0	32	176	100	0	0	Error	9	8	1184	2	0	0	0
10	11	10	1J22	355 Sp0	10420	27890	80	37	37	8	21	29	29	29	4	13	63	44	0	0	0	0	0	0	0	0	52	340	100	0	0	Error	8	8	1899	2	0	0	0
10	12	10	1N22	380 Sp0	10720	27880	50	36	38	6	15	29	29	28	4	14	75	42	0	0	0	0	0	0	0	0	12	104	100	0	0	Error	7	9	453	2.5	0	0	0
10	1	11	1B6	15 Sp8	7400	28180	60	45	52	19	36	29	29	30	5	16	88	72	0	0	0	0	0	0	0	0	32	176	100	0	0	Error	16	23	1676	4.4	0	0	0
10	2	11	1F6	34 Sp0	7710	28180	110	34	34	7	20	30	30	30	5	16	39	16	0	0	0	0	0	0	0	0	80	656	100	0	0	Error	4	4	2746	0.8	0	0	0
10	3	11	1B6	15 Sp8	8020	28190	60	44	61	89	145	30	30	30	4	13	69	59	0	0	0	0	0	0	0	0	32	176	100	0	0	Error	14	31	1967	7.75	0	0	0
10	4	11	1F6	34 Sp0	8380	28130	150	35	37	8	21	30	30	30	5	16	49	28	0	0	0	0	0	0	0	0	156	1237	100	0	0	Error	5	7	5762	1.4	0	0	0
10	5	11	1J6	53 Sp9	8630	28190	50	35	37	6	16	30	30	30	5	16	42	25	0	0	0	0	0	0	0	0	12	104	100	0	0	Error	5	7	439	1.4	0	0	0
10	6	11	1N6	75 Sp0	8920	28210	60	34	35	6	17	31	31	33	12	36	3	0	0	0	0	0	0	0	0	0	32	176	100	0	0	Error	3	4	1106	0.167	0	0	0
10	7	11	1J6	53 Sp9	9210	28220	50	40	42	8	19	31	31	32	5	15	75	42	0	0	0	0	0	0	0	0	12	104	100	0	0	Error	9	11	504	2	0	0	0
10	8	11	1N6	75 Sp0	9520	28200	80	32	33	4	12	29	29	29	4	13	37	15	0	0	0	0	0	0	0	0	52	340	100	0	0	Error	3	4	1709	1	0	0	0
10	9	11	1B14	173 Sp8	9810	28180	60	44	46	10	21	30	30	30	4	13	78	66	0	0	0	0	0	0	0	0	32	176	100	0	0	Error	14	16	1460	4	0	0	0
10	10	11	1F14	200 Sp9	10120	28180	70	45	58	70	120	29	29	29	4	13	91	78	0	0	0	0	0	0	0	0	32	236	100	0	0	Error	16	29	1842	7.25	0	0	0
10	11	11	1B14	173 Sp8	10420	28190	70	47	47	12	25	29	29	29	4	13	88	78	0	0	0	0	0	0	0	0	32	236	100	0	0	Error	18	18	1510	4.5	0	0	0
10	12	11	1F14	200 Sp9	10710	28200	70	45	45	9	20	28	28	28	4	14	94	81	0	0	0	0	0	0	0	0	32	236	100	0	0	Error	17	17	1434	4.25	0	0	0
10	1	12	1J14	235 Sp0	7410	28520	60	37	38	7	18	30	30	30	4	13	66	47	0	0	0	0	0	0	0	0	32	176	100	0	0	Error	7	8	1211	2	0	0	0
10	2	12	1N14	258 Sp8	7710	28510	110	31	32	6	18	30	30	31	5	16	23	14	0	0	0	0	0	0	0	0	80	656	100	0	0	Error	1	2	2578	0.2	0	0	0
10	3	12	1J14	235 Sp0	8020	28500	50	41	40	6	15	29	29	30	4	13	83	58	0	0	0	0	0	0	0	0	12	104	100	0	0	Error	12	11	479	2.5	0	0	0
10	4	12	1N14	258 Sp8	8310	28490	110	31	31	6	19	30	30	30	4	13	24	9	0	0	0	0	0	0	0	0	80	656	100	0	0	Error	1	1	2498	0.25	0	0	0
10	5	12	1B22	287 Sp8	8610	28490	110	32	32	5	15	31	31	35	53	151	0	0	0	0	0	0	0	0	0	0	80	656	100	0	0	Error	1	1	2579	-0.057	0	0	0
10	6	12	1F22	325 Sp10	8910	28500	110	31	32	6	18	31	31	33	16	48	1	0	0	0	0	0	0	0	0	0	80	656	100	0	0	Error	0	1	2550	-0.062	0	0	0
10	7	12	1B22	287 Sp8	9210	28480	50	45	47	11	23	29	29	29	4	13	100	75	0	0	0	0	0	0	0	0	12	104	100	0	0	Error	16	18	562	4.5	0	0	0
10	8	12	1F22	325 Sp10	9510	28490	110	31	32	5	15	31	31	31	5	16	18	8	0	0	0	0	0	0	0	0	80	656	100	0	0	Error	0	1	2558	0.2	0	0	0
10	9	12	1J22	355 Sp0	9820	28510	70	41	41	7	17	30	30	30	4	13	81	63	0	0	0	0	0	0	0	0	32	236	100	0	0	Error	11	11	1300	2.75	0	0	0
10	10	12	1N22	380 Sp0	10120	28500	110	31	33	7	21	29	29	30	4	13	34	14	0	0	0	0	0	0	0	0	80	656	100	0	0	Error	2	4	2619	0.75	0	0	0
10	11	12	1J22	355 Sp0	10420	28490	50	41	48	19	39	30	30	31	5	16	92	50	0	0	0	0	0	0	0	0	12	104	100	0	0	Error	11	18	575	3.4	0	0	0
10	12	12	1N22	380 Sp0	10720	28510	50	38	38	4	10	28	28	28	4	14	92	67	0	0	0	0	0	0	0	0	12	104	100	0	0	Error	10	10	456	2.5	0	0	0
10	1	13	1B6	15 Sp8	7430	28780	50	66	63	14	22	32	32	32	5	15	100	83	0	0	0	0	0	0	0	0	12	104	100	0	0	Error	34	31	761	6.2	0	0	0
10	2	13	1F6	34 Sp0	7700	28780	60	43	44	12	27	31	31	31	5	16	75	63	0	0	0	0	0	0	0	0	32	176	100	0	0	Error	12	13	1422	2.6	0	0	0
10	3	13	1B6	15 Sp8	8020	28760	60	41	46	16	34	30	30	30	4	13	75	53	0	0	0	0	0	0	0	0	32	176	100	0	0	Error	11	16	1486	4	0	0	0
10	4	13	1F6	34 Sp0	8310	28780	110	33	33	6	18	31	31	31	4	12	36	11	0	0	0	0	0	0	0	0	80	656	100	0	0	Error	2	2	2660	0.5	0	0	0
10	5	13	1J6	53 Sp9	8600	28800	70	38	38	5	13	30	30	31	4	12	78	50	0	0	0	0	0	0	0	0	32	236	100	0	0	Error	8	8	1231	1.75	0	0	0
10	6	13	1N6	75 Sp0	8910	28780	110	33	34	5	14	31	31	35	25	71	0	0	0	0	0	0	0	0	0	0	80	656	100	0	0	Error	2	3	2694	-0.04	0	0	0
10	7	13	1J6	53 Sp9	9210	28780	110	33	33	6	18	30	30	31	4	12	35	18	0	0	0	0	0	0	0	0	80	656	100	0	0	Error	3	3	2628	0.5	0	0	0
10	8	13	1N6	75 Sp0	9510	28780	110	32	32	5	15	31	31	31	5	16	15	4	0	0	0	0	0	0	0	0	80	656	100	0	0	Error	1	1	2539	0.2	0	0	0
10	9	13	1B14	173 Sp8	9820	28800	60	43	43	10	23	30	30	31	5	16	75	59	0	0	0	0	0	0	0	0	32	176	100	0	0	Error	13	13	1362	2.4	0	0	0
10	10	13	1F14	200 Sp9	10110	28790	60	38	39	10	25	30	30	30	5	16	56	47	0	0	0	0	0	0	0	0	32	176	100	0	0	Error	8	9	1263	1.8	0	0	0
10	11	13	1B14	173 Sp8	10420	28780	70	45	47	11	23	31	31	31	5	16	78	63	0	0	0	0	0	0	0	0	32	236	100	0	0	Error	14	16	1512	3.2	0	0	0
10	12	13	1F14	200 Sp9	10710	28790	60	40	40	8	20	29	29	30	4	13	72	63	0	0	0	0	0	0	0	0	32	176	100	0	0	Error	11	11	1277	2.5	0	0	0
10	1	14	2B22	Grid Marker	7420	29080	160	62	530	1597	301	32	32	33	9	27	87	66	0	0	0	0	0	0	0	0	208	1474	100	0	0	Error	30	498	110302	55.222	0	0	0
10	2	14	2B22	Grid Marker	7710	29070	150	93	1010	3118	308	32	32	33	16	48	87	67	0	0	0	0	0	0	0	0	156	1246	100	0	0	Error	61	978	157603	61.063	0	0	0
10	3	14	empty	empty	8000	29030	110	30	30	4	13	30	30	32	22	68	0	0	0	0	0	0	0	0	0	0	80	656	100	0	0	Error	0	0	2368	-0.091	-75	0	0
10	4	14	empty	empty	8300	29030	110	30	30	4	13	29	29	30	4	13	18	6	0	0	0	0	0	0	0	0	80	656	100	0	0	Error	1	1	2380	0	-75	0	0
10	5	14	empty	empty	8600	29030	110	31	31	5	16	30	30	31	6	19	15	1	0	0	0	0	0	0	0	0	80	656	100	0	0	Error	1	1	2483	0	-75	0	0
10	6	14	empty	empty	8900	29030	110	30	31	4	12	30	30	31	5	16	16	1	0	0	0	0	0	0	0	0	80	656	100	0	0	Error	0	1	2446	0	-75	0	0
10	7	14	empty	empty	9200	29030	110	28	29	4	13	29	29	30	5	16	14	1	0	0	0	0	0	0	0	0	80	656	100	0	0	Error	-1	0	2355	-0.2	-75	0	0
10	8	14	empty	empty	9500	29030	110	30	31	5	16	29	29	30	4	13	28	14	0	0	0	0	0	0	0	0	80	656	100	0	0	Error	1	2	2450	0.25	-75	0	0
10	9	14	empty	empty	9800	29030	110	30	30	4	13	30	30	30	4	13	16	5	0	0	0	0	0	0	0	0	80	656	100	0	0	Error	0	0	2413	0	-75	0	0
10	10	14	empty	empty	10100	29030	110	30	30	5	16	30	30	30	4	13	18	6	0	0	0	0	0	0	0	0	80	656	100	0	0	Error	0	0	2433	0	-75	0	0
10	11	14	empty	empty	10400	29030	110	30	31	4	12	31	31	31	6	19	8	0	0	0	0	0	0	0	0	0	80	656	100	0	0	Error	-1	0	2449	0	-75	0	0
10	12	14	empty	empty	10700	29030	110	28	28	4	14	29	29	29	4	13	9	1	0	0	0	0	0	0	0	0	80	656	100	0	0	Error	-1	-1	2259	-0.25	-75	0	0
11	1	1	empty	empty	11880	25190	100	27	28	4	14	27	27	30	8	26	1	0	0	0	0	0	0	0	0	0	80	560	100	0	0	Error	0	1	2209	-0.25	-75	0	0
11	2	1	empty	empty	12180	25190	100	28	29	6	20	28	28	30	14	46	4	0	0	0	0	0	0	0	0	0	80	560	100	0	0	Error	0	1	2320	-0.071	-75	0	0
11	3	1	empty	empty	12480	25190	100	27	27	3	11	28	28	28	5	17	5	0	0	0	0	0	0	0	0	0	80	560	100	0	0	Error	-1	-1	2182	-0.2	-75	0	0
11	4	1	empty	empty	12780	25190	100	28	28	5	17	28	28	29	5	17	11	3	0	0	0	0	0	0	0	0	80	560	100	0	0	Error	0	0	2253	-0.2	-75	0	0
11	5	1	empty	empty	13080	25190	100	26	27	4	14	28	28	29	5	17	6	1	0	0	0	0	0	0	0	0	80	560	100	0	0	Error	-2	-1	2165	-0.4	-75	0	0
11	6	1	empty	empty	13380	25190	100	26	26	4	15	27	27	28	4	14	8	3	0	0	0	0	0	0	0	0	80	560	100	0	0	Error	-1	-1	2076	-0.5	-75	0	0
11	7	1	empty	empty	13680	25190	100	27	28	4	14	27	27	27	4	14	15	5	0	0	0	0	0	0	0	0	80	560	100	0	0	Error	0	1	2209	0.25	-75	0	0
11	8	1	empty	empty	13980	25190	100	27	27	4	14	27	27	27	4	14	13	4	0	0	0	0	0	0	0	0	80	560	100	0	0	Error	0	0	2187	0	-75	0	0
11	9	1	empty	empty	14280	25190	100	25	26	4	15	27	27	27	5	18	6	1	0	0	0	0	0	0	0	0	80	560	100	0	0	Error	-2	-1	2045	-0.2	-75	0	0
11	10	1	2C22	Grid Marker	14610	25230	160	71	756	1907	252	28	28	28	7	25	95	86	0	0	0	0	0	0	0	0	208	1429	100	0	0	Error	43	728	157199	104	0	0	0
11	11	1	2C22	Grid Marker	14900	25230	150	127	1430	3975	277	28	28	29	5	17	100	100	0	0	0	0	0	0	0	0	156	1198	100	0	0	Error	99	1402	223098	280.2	0	0	0
11	12	1	2C22	Grid Marker	15190	25240	160	79	855	2468	288	28	28	29	6	20	99	96	0	0	0	0	0	0	0	0	208	1414	100	0	0	Error	51	827	177860	137.667	0	0	0
11	1	2	2K14	628 Sp14	11810	25510	110	26	26	4	15	26	26	26	4	15	13	4	0	0	0	0	0	0	0	0	80	656	100	0	0	Error	0	0	2079	0	0	0	0
11	2	2	2O14	0	12120	25510	150	54	78	66	84	29	29	33	20	60	53	40	0	0	0	0	0	0	0	0	156	1272	100	0	0	Error	25	49	12157	2.25	0	0	0
11	3	2	2K14	628 Sp14	12490	25520	50	35	38	16	42	27	27	27	4	14	83	42	0	0	0	0	0	0	0	0	12	104	100	0	0	Error	8	11	460	2.75	0	0	0
11	4	2	2O14	0	12750	25510	110	28	29	4	13	27	27	28	4	14	24	5	0	0	0	0	0	0	0	0	80	656	100	0	0	Error	1	2	2304	0.25	0	0	0
11	5	2	empty	empty	13080	25490	110	27	28	4	14	28	28	28	4	14	8	1	0	0	0	0	0	0	0	0	80	656	100	0	0	Error	-1	0	2200	0	-75	0	0
11	6	2	empty	empty	13380	25490	110	27	28	4	14	28	28	28	4	14	13	4	0	0	0	0	0	0	0	0	80	656	100	0	0	Error	-1	0	2224	0	-75	0	0
11	7	2	empty	empty	13680	25490	110	28	28	3	10	27	27	27	4	14	16	1	0	0	0	0	0	0	0	0	80	656	100	0	0	Error	1	1	2246	0.25	-75	0	0
11	8	2	empty	empty	13980	25490	110	27	27	4	14	27	27	27	4	14	20	3	0	0	0	0	0	0	0	0	80	656	100	0	0	Error	0	0	2190	0	-75	0	0
11	9	2	empty	empty	14280	25490	110	27	27	4	14	27	27	28	11	39	1	0	0	0	0	0	0	0	0	0	80	656	100	0	0	Error	0	0	2182	-0.091	-75	0	0
11	10	2	empty	empty	14580	25490	110	29	29	4	13	27	27	27	4	14	24	5	0	0	0	0	0	0	0	0	80	656	100	0	0	Error	2	2	2309	0.5	-75	0	0
11	11	2	empty	empty	14880	25490	110	27	27	3	11	27	27	27	5	18	8	1	0	0	0	0	0	0	0	0	80	656	100	0	0	Error	0	0	2197	0	-75	0	0
11	12	2	empty	empty	15180	25490	110	28	28	4	14	27	27	27	5	18	11	1	0	0	0	0	0	0	0	0	80	650	100	0	0	Error	1	1	2224	0.2	-75	0	0
11	1	3	2C6	418 Sp19	11890	25830	70	32	39	23	58	27	27	27	4	14	59	38	0	0	0	0	0	0	0	0	32	236	100	0	0	Error	5	12	1236	3	0	0	0
11	2	3	2G6	443 Sp14	12190	25820	60	34	34	6	17	26	26	27	5	18	63	38	0	0	0	0	0	0	0	0	32	176	100	0	0	Error	8	8	1084	1.4	0	0	0
11	3	3	2C6	418 Sp19	12490	25820	70	32	33	5	15	27	27	27	4	14	53	31	0	0	0	0	0	0	0	0	32	236	100	0	0	Error	5	6	1062	1.5	0	0	0
11	4	3	2G6	443 Sp14	12810	25830	80	32	35	12	34	27	27	27	4	14	54	33	0	0	0	0	0	0	0	0	52	340	100	0	0	Error	5	8	1812	2	0	0	0
11	5	3	2K6	468 Sp8	13100	25820	50	55	58	16	27	27	27	27	4	14	100	92	0	0	0	0	0	0	0	0	12	104	100	0	0	Error	28	31	697	7.75	0	0	0
11	6	3	2O6	496Sp21	13380	25820	90	32	33	6	18	27	27	27	4	14	54	31	0	0	0	0	0	0	0	0	52	420	100	0	0	Error	5	6	1725	1.5	0	0	0
11	7	3	2K6	468 Sp8	13700	25820	50	60	55	14	25	28	28	28	4	14	92	92	0	0	0	0	0	0	0	0	12	104	100	0	0	Error	32	27	660	6.75	0	0	0
11	8	3	2O6	496Sp21	14000	25830	90	33	33	5	15	27	27	27	5	18	58	12	0	0	0	0	0	0	0	0	52	420	100	0	0	Error	6	6	1706	1.2	0	0	0
11	9	3	2C14	598 Sp21	14290	25840	60	34	35	7	20	27	27	27	4	14	59	41	0	0	0	0	0	0	0	0	32	176	100	0	0	Error	7	8	1114	2	0	0	0
11	10	3	2G14	613 Sp24	14590	25830	110	39	40	22	55	27	27	28	20	71	9	1	0	0	0	0	0	0	0	0	80	656	100	0	0	Error	12	13	3234	0.6	0	0	0
11	11	3	2C14	598 Sp21	14890	25830	70	37	36	6	16	27	27	27	4	14	69	59	0	0	0	0	0	0	0	0	32	236	100	0	0	Error	10	9	1156	2.25	0	0	0
11	12	3	2G14	613 Sp24	15190	25840	120	38	40	13	32	27	27	28	8	28	66	22	0	0	0	0	0	0	0	0	120	820	100	0	0	Error	11	13	4752	1.5	0	0	0
11	1	4	2K14	628 Sp14	11830	26230	110	26	26	4	15	27	27	27	4	14	9	0	0	0	0	0	0	0	0	0	80	655	100	0	0	Error	-1	-1	2105	-0.25	0	0	0
11	2	4	2O14	0	12140	26240	70	34	36	9	25	28	28	29	6	20	50	22	0	0	0	0	0	0	0	0	32	236	100	0	0	Error	6	8	1157	1.167	0	0	0
11	3	4	2K14	628 Sp14	12460	26190	120	31	41	28	68	28	28	30	12	40	24	18	0	0	0	0	0	0	0	0	120	820	100	0	0	Error	3	13	4935	0.917	0	0	0
11	4	4	2O14	0	12750	26210	110	27	27	4	14	27	27	28	5	17	10	1	0	0	0	0	0	0	0	0	80	656	100	0	0	Error	0	0	2153	-0.2	0	0	0
11	5	4	empty	empty	13080	26090	110	25	26	4	15	27	27	27	4	14	10	3	0	0	0	0	0	0	0	0	80	656	100	0	0	Error	-2	-1	2096	-0.25	-75	0	0
11	6	4	empty	empty	13380	26090	110	28	28	4	14	27	27	28	4	14	14	5	0	0	0	0	0	0	0	0	80	656	100	0	0	Error	1	1	2245	0	-75	0	0
11	7	4	empty	empty	13680	26090	110	28	27	4	14	26	26	27	4	14	23	6	0	0	0	0	0	0	0	0	80	656	100	0	0	Error	2	1	2199	0	-75	0	0
11	8	4	empty	empty	13980	26090	110	26	27	5	18	27	27	27	4	14	16	4	0	0	0	0	0	0	0	0	80	656	100	0	0	Error	-1	0	2175	0	-75	0	0
11	9	4	empty	empty	14280	26090	110	27	27	4	14	27	27	27	4	14	15	6	0	0	0	0	0	0	0	0	80	656	100	0	0	Error	0	0	2174	0	-75	0	0
11	10	4	empty	empty	14580	26090	110	26	26	4	15	27	27	27	4	14	10	1	0	0	0	0	0	0	0	0	80	656	100	0	0	Error	-1	-1	2116	-0.25	-75	0	0
11	11	4	empty	empty	14880	26090	110	27	27	4	14	26	26	27	4	14	21	3	0	0	0	0	0	0	0	0	80	656	100	0	0	Error	1	1	2185	0	-75	0	0
11	12	4	empty	empty	15180	26090	110	30	67	177	264	30	30	1183	5394	455	0	0	0	0	0	0	0	0	0	0	80	656	100	0	0	Error	0	37	5396	-0.207	-75	0	0
11	1	5	2C6	418 Sp19	11890	26440	90	33	42	24	57	26	26	27	4	14	65	42	0	0	0	0	0	0	0	0	52	420	100	0	0	Error	7	16	2159	3.75	0	0	0
11	2	5	2G6	443 Sp14	12210	26410	70	36	49	56	114	27	27	29	9	31	44	25	0	0	0	0	0	0	0	0	32	236	100	0	0	Error	9	22	1574	2.222	0	0	0
11	3	5	2C6	418 Sp19	12500	26430	90	37	48	43	89	27	27	27	4	14	67	56	0	0	0	0	0	0	0	0	52	420	100	0	0	Error	10	21	2511	5.25	0	0	0
11	4	5	2G6	443 Sp14	12800	26450	60	34	33	4	12	26	26	27	4	14	81	41	0	0	0	0	0	0	0	0	32	176	100	0	0	Error	8	7	1071	1.5	0	0	0
11	5	5	2K6	468 Sp8	13090	26450	80	38	40	14	35	27	27	28	6	21	60	38	0	0	0	0	0	0	0	0	52	340	100	0	0	Error	11	13	2073	2	0	0	0
11	6	5	2O6	496Sp21	13380	26410	50	37	35	4	11	29	29	29	4	13	75	33	0	0	0	0	0	0	0	0	12	104	100	0	0	Error	8	6	423	1.5	0	0	0
11	7	5	2K6	468 Sp8	13700	26420	60	38	40	12	30	27	27	27	4	14	69	56	0	0	0	0	0	0	0	0	32	176	100	0	0	Error	11	13	1281	3.25	0	0	0
11	8	5	2O6	496Sp21	13970	26440	100	30	30	6	20	27	27	27	4	14	36	14	0	0	0	0	0	0	0	0	80	560	100	0	0	Error	3	3	2413	0.75	0	0	0
11	9	5	2C14	598 Sp21	14300	26430	50	32	31	4	12	26	26	26	4	15	58	33	0	0	0	0	0	0	0	0	12	104	100	0	0	Error	6	5	375	1.25	0	0	0
11	10	5	2G14	613 Sp24	14600	26450	100	41	49	48	97	27	27	27	4	14	85	71	0	0	0	0	0	0	0	0	80	560	100	0	0	Error	14	22	3882	5.5	0	0	0
11	11	5	2C14	598 Sp21	14890	26440	60	34	34	7	20	26	26	27	5	18	56	34	0	0	0	0	0	0	0	0	32	176	100	0	0	Error	8	8	1082	1.4	0	0	0
11	12	5	2G14	613 Sp24	15190	26440	100	40	61	110	180	27	27	27	4	14	93	76	0	0	0	0	0	0	0	0	80	560	100	0	0	Error	13	34	4869	8.5	0	0	0
11	1	6	2K14	628 Sp14	11890	26710	110	29	31	7	22	27	27	27	4	14	39	19	0	0	0	0	0	0	0	0	80	656	100	0	0	Error	2	4	2454	1	0	0	0
11	2	6	2O14	0	12200	26720	50	53	50	19	38	28	28	28	4	14	75	75	0	0	0	0	0	0	0	0	12	104	100	0	0	Error	25	22	601	5.5	0	0	0
11	3	6	2K14	628 Sp14	12500	26720	110	30	30	5	16	28	28	28	7	25	14	3	0	0	0	0	0	0	0	0	80	656	100	0	0	Error	2	2	2390	0.286	0	0	0
11	4	6	2O14	0	12800	26730	50	54	52	17	32	27	27	27	4	14	92	75	0	0	0	0	0	0	0	0	12	104	100	0	0	Error	27	25	620	6.25	0	0	0
11	5	6	empty	empty	13080	26690	110	27	28	5	17	27	27	27	4	14	21	9	0	0	0	0	0	0	0	0	80	656	100	0	0	Error	0	1	2218	0.25	-75	0	0
11	6	6	empty	empty	13380	26690	110	28	32	15	46	27	27	28	5	17	24	14	0	0	0	0	0	0	0	0	80	656	100	0	0	Error	1	5	2526	0.8	-75	0	0
11	7	6	empty	empty	13680	26690	110	27	28	4	14	27	27	27	4	14	18	8	0	0	0	0	0	0	0	0	80	656	100	0	0	Error	0	1	2229	0.25	-75	0	0
11	8	6	empty	empty	13980	26690	110	27	27	3	11	28	28	28	4	14	10	0	0	0	0	0	0	0	0	0	80	656	100	0	0	Error	-1	-1	2197	-0.25	-75	0	0
11	9	6	empty	empty	14280	26690	110	28	28	4	14	27	27	27	4	14	16	4	0	0	0	0	0	0	0	0	80	656	100	0	0	Error	1	1	2214	0.25	-75	0	0
11	10	6	empty	empty	14580	26690	110	28	28	4	14	27	27	28	4	14	18	3	0	0	0	0	0	0	0	0	80	656	100	0	0	Error	1	1	2205	0	-75	0	0
11	11	6	empty	empty	14880	26690	110	27	27	4	14	27	27	28	4	14	14	3	0	0	0	0	0	0	0	0	80	656	100	0	0	Error	0	0	2171	-0.25	-75	0	0
11	12	6	empty	empty	15180	26690	110	28	28	4	14	27	27	27	4	14	19	4	0	0	0	0	0	0	0	0	80	656	100	0	0	Error	1	1	2263	0.25	-75	0	0
11	1	7	2C6	418 Sp19	11890	27030	80	32	33	8	24	28	28	28	4	14	48	23	0	0	0	0	0	0	0	0	52	340	100	0	0	Error	4	5	1728	1.25	0	0	0
11	2	7	2G6	443 Sp14	12190	27030	110	31	33	12	36	28	28	28	4	14	33	15	0	0	0	0	0	0	0	0	80	656	100	0	0	Error	3	5	2661	1.25	0	0	0
11	3	7	2C6	418 Sp19	12490	27030	70	40	41	14	34	29	29	29	5	17	69	50	0	0	0	0	0	0	0	0	32	236	100	0	0	Error	11	12	1298	2.4	0	0	0
11	4	7	2G6	443 Sp14	12790	27030	70	35	37	10	27	28	28	28	4	14	78	31	0	0	0	0	0	0	0	0	32	236	100	0	0	Error	7	9	1174	2.25	0	0	0
11	5	7	2K6	468 Sp8	13100	27010	50	52	50	8	16	27	27	28	4	14	100	92	0	0	0	0	0	0	0	0	12	104	100	0	0	Error	25	23	603	5.5	0	0	0
11	6	7	2O6	496Sp21	13400	27040	80	31	32	5	15	28	28	28	5	17	35	10	0	0	0	0	0	0	0	0	52	340	100	0	0	Error	3	4	1659	0.8	0	0	0
11	7	7	2K6	468 Sp8	13690	27010	60	42	44	15	34	28	28	28	4	14	63	53	0	0	0	0	0	0	0	0	32	176	100	0	0	Error	14	16	1406	4	0	0	0
11	8	7	2O6	496Sp21	13990	27030	70	32	33	7	21	27	27	28	4	14	53	31	0	0	0	0	0	0	0	0	32	236	100	0	0	Error	5	6	1066	1.25	0	0	0
11	9	7	2C14	598 Sp21	14280	27020	70	34	33	6	18	27	27	27	4	14	56	41	0	0	0	0	0	0	0	0	32	236	100	0	0	Error	7	6	1067	1.5	0	0	0
11	10	7	2G14	613 Sp24	14590	27040	100	37	44	39	88	27	27	28	4	14	80	61	0	0	0	0	0	0	0	0	80	560	100	0	0	Error	10	17	3541	4	0	0	0
11	11	7	2C14	598 Sp21	14890	27030	50	39	43	16	37	27	27	27	3	11	100	92	0	0	0	0	0	0	0	0	12	104	100	0	0	Error	12	16	520	5.333	0	0	0
11	12	7	2G14	613 Sp24	15190	27060	100	38	44	22	50	27	27	27	4	14	80	63	0	0	0	0	0	0	0	0	80	560	100	0	0	Error	11	17	3482	4.25	0	0	0
11	1	8	1K14	248 Sp0	11880	27340	110	30	30	5	16	29	29	31	8	25	6	0	0	0	0	0	0	0	0	0	80	640	100	0	0	Error	1	1	2404	-0.125	0	0	0
11	2	8	1O14	270 Sp0	12190	27350	60	30	31	4	12	27	27	28	5	17	31	6	0	0	0	0	0	0	0	0	32	176	100	0	0	Error	3	4	978	0.6	0	0	0
11	3	8	1K14	248 Sp0	12490	27340	80	33	34	6	17	28	28	28	4	14	56	21	0	0	0	0	0	0	0	0	52	340	100	0	0	Error	5	6	1779	1.5	0	0	0
11	4	8	1O14	270 Sp0	12790	27330	110	31	52	156	300	27	27	28	11	39	9	3	0	0	0	0	0	0	0	0	80	656	100	0	0	Error	4	25	4165	2.182	0	0	0
11	5	8	1C22	307 Sp10	13090	27330	90	51	164	574	350	28	28	28	4	14	85	77	0	0	0	0	0	0	0	0	52	420	100	0	0	Error	23	136	8551	34	0	0	0
11	6	8	1G22	340 Sp17	13390	27350	60	34	34	7	20	28	28	28	4	14	59	34	0	0	0	0	0	0	0	0	32	176	100	0	0	Error	6	6	1077	1.5	0	0	0
11	7	8	1C22	307 Sp10	13690	27340	80	46	51	28	54	28	28	28	4	14	83	71	0	0	0	0	0	0	0	0	52	340	100	0	0	Error	18	23	2673	5.75	0	0	0
11	8	8	1G22	340 Sp17	13990	27340	80	37	38	7	18	27	27	27	4	14	77	58	0	0	0	0	0	0	0	0	52	340	100	0	0	Error	10	11	1950	2.75	0	0	0
11	9	8	1K22	366 Sp14	14280	27320	50	36	47	40	85	28	28	28	5	17	67	33	0	0	0	0	0	0	0	0	12	104	100	0	0	Error	8	19	562	3.8	0	0	0
11	10	8	1O22	391 Sp21	14590	27340	70	35	34	6	17	27	27	27	7	25	50	9	0	0	0	0	0	0	0	0	32	236	100	0	0	Error	8	7	1091	1	0	0	0
11	11	8	1K22	366 Sp14	14890	27330	110	30	31	6	19	27	27	27	4	14	41	13	0	0	0	0	0	0	0	0	80	656	100	0	0	Error	3	4	2445	1	0	0	0
11	12	8	1O22	391 Sp21	15190	27320	90	33	33	7	21	28	28	28	8	28	31	4	0	0	0	0	0	0	0	0	52	420	100	0	0	Error	5	5	1712	0.625	0	0	0
11	1	9	1C6	24 Sp0	11830	27540	110	38	39	10	25	32	32	34	11	32	33	8	0	0	0	0	0	0	0	0	80	640	100	0	0	Error	6	7	3145	0.455	0	0	0
11	2	9	1G6	44 Sp8	12210	27620	70	37	38	11	28	28	28	28	4	14	69	53	0	0	0	0	0	0	0	0	32	236	100	0	0	Error	9	10	1218	2.5	0	0	0
11	3	9	1C6	24 Sp0	12490	27610	70	35	34	6	17	27	27	28	4	14	72	38	0	0	0	0	0	0	0	0	32	236	100	0	0	Error	8	7	1098	1.5	0	0	0
11	4	9	1G6	44 Sp8	12800	27610	60	36	37	8	21	28	28	28	4	14	66	47	0	0	0	0	0	0	0	0	32	176	100	0	0	Error	8	9	1188	2.25	0	0	0
11	5	9	1K6	62 Sp0	13100	27650	100	34	36	11	30	28	28	28	4	14	63	36	0	0	0	0	0	0	0	0	80	560	100	0	0	Error	6	8	2890	2	0	0	0
11	6	9	1O6	85 Sp8	13400	27640	70	41	39	8	20	28	28	28	4	14	78	69	0	0	0	0	0	0	0	0	32	236	100	0	0	Error	13	11	1254	2.75	0	0	0
11	7	9	1K6	62 Sp0	13700	27640	90	37	37	5	13	28	28	29	7	24	58	17	0	0	0	0	0	0	0	0	52	420	100	0	0	Error	9	9	1922	1.143	0	0	0
11	8	9	1O6	85 Sp8	14000	27640	70	45	45	9	20	27	27	27	4	14	91	84	0	0	0	0	0	0	0	0	32	236	100	0	0	Error	18	18	1426	4.5	0	0	0
11	9	9	1C14	185 Sp8	14300	27640	60	41	44	14	31	27	27	27	4	14	81	63	0	0	0	0	0	0	0	0	32	176	100	0	0	Error	14	17	1404	4.25	0	0	0
11	10	9	1G14	221 Sp0	14600	27620	70	33	38	28	73	28	28	28	4	14	50	19	0	0	0	0	0	0	0	0	32	236	100	0	0	Error	5	10	1223	2.5	0	0	0
11	11	9	1C14	185 Sp8	14900	27640	50	57	56	10	17	27	27	27	4	14	100	100	0	0	0	0	0	0	0	0	12	104	100	0	0	Error	30	29	669	7.25	0	0	0
11	12	9	1G14	221 Sp0	15190	27630	70	31	34	12	35	28	28	28	4	14	41	19	0	0	0	0	0	0	0	0	32	236	100	0	0	Error	3	6	1088	1.5	0	0	0
11	1	10	1K14	248 Sp0	11910	27930	90	46	47	17	36	31	31	32	7	21	73	50	0	0	0	0	0	0	0	0	52	420	100	0	0	Error	15	16	2459	2.143	0	0	0
11	2	10	1O14	270 Sp0	12200	27940	110	30	31	9	29	28	28	28	5	17	19	10	0	0	0	0	0	0	0	0	80	656	100	0	0	Error	2	3	2473	0.6	0	0	0
11	3	10	1K14	248 Sp0	12500	27950	50	34	39	19	48	27	27	27	4	14	58	42	0	0	0	0	0	0	0	0	12	104	100	0	0	Error	7	12	466	3	0	0	0
11	4	10	1O14	270 Sp0	12780	27940	110	28	29	6	20	28	28	29	9	31	9	1	0	0	0	0	0	0	0	0	80	656	100	0	0	Error	0	1	2342	0	0	0	0
11	5	10	1C22	307 Sp10	13070	27940	120	36	51	74	145	29	29	31	27	87	18	4	0	0	0	0	0	0	0	0	120	820	100	0	0	Error	7	22	6118	0.741	0	0	0
11	6	10	1G22	340 Sp17	13390	27930	70	42	43	8	18	27	27	27	4	14	94	78	0	0	0	0	0	0	0	0	32	236	100	0	0	Error	15	16	1368	4	0	0	0
11	7	10	1C22	307 Sp10	13690	27940	110	37	40	10	25	28	28	28	5	17	73	44	0	0	0	0	0	0	0	0	80	656	100	0	0	Error	9	12	3229	2.4	0	0	0
11	8	10	1G22	340 Sp17	14010	27930	70	34	35	7	20	27	27	27	5	18	59	28	0	0	0	0	0	0	0	0	32	236	100	0	0	Error	7	8	1112	1.6	0	0	0
11	9	10	1K22	366 Sp14	14290	27930	80	36	38	8	21	27	27	27	4	14	75	52	0	0	0	0	0	0	0	0	52	340	100	0	0	Error	9	11	1953	2.75	0	0	0
11	10	10	1O22	391 Sp21	14590	27930	60	35	35	7	20	27	27	27	4	14	69	44	0	0	0	0	0	0	0	0	32	176	100	0	0	Error	8	8	1108	2	0	0	0
11	11	10	1K22	366 Sp14	14890	27930	110	30	30	4	13	27	27	27	4	14	30	11	0	0	0	0	0	0	0	0	80	656	100	0	0	Error	3	3	2395	0.75	0	0	0
11	12	10	1O22	391 Sp21	15190	27930	70	34	35	8	22	27	27	28	13	46	22	3	0	0	0	0	0	0	0	0	32	236	100	0	0	Error	7	8	1131	0.538	0	0	0
11	1	11	1C6	24 Sp0	11900	28230	80	37	39	7	17	33	33	34	6	17	38	23	0	0	0	0	0	0	0	0	52	340	100	0	0	Error	4	6	2035	0.833	0	0	0
11	2	11	1G6	44 Sp8	12190	28220	80	37	36	7	19	28	28	32	52	162	0	0	0	0	0	0	0	0	0	0	52	340	100	0	0	Error	9	8	1884	0.077	0	0	0
11	3	11	1C6	24 Sp0	12510	28230	70	36	37	6	16	28	28	29	4	13	78	47	0	0	0	0	0	0	0	0	32	236	100	0	0	Error	8	9	1184	2	0	0	0
11	4	11	1G6	44 Sp8	12810	28230	70	36	37	6	16	27	27	27	4	14	75	56	0	0	0	0	0	0	0	0	32	236	100	0	0	Error	9	10	1174	2.5	0	0	0
11	5	11	1K6	62 Sp0	13100	28230	100	37	37	7	18	28	28	29	6	20	65	28	0	0	0	0	0	0	0	0	80	560	100	0	0	Error	9	9	2965	1.333	0	0	0
11	6	11	1O6	85 Sp8	13400	28230	70	40	40	9	22	28	28	28	4	14	84	63	0	0	0	0	0	0	0	0	32	236	100	0	0	Error	12	12	1288	3	0	0	0
11	7	11	1K6	62 Sp0	13700	28250	110	36	36	7	19	28	28	29	5	17	61	38	0	0	0	0	0	0	0	0	80	656	100	0	0	Error	8	8	2904	1.4	0	0	0
11	8	11	1O6	85 Sp8	14000	28240	70	40	41	10	24	28	28	28	4	14	81	69	0	0	0	0	0	0	0	0	32	236	100	0	0	Error	12	13	1324	3.25	0	0	0
11	9	11	1C14	185 Sp8	14290	28230	70	38	41	9	21	29	29	29	4	13	75	50	0	0	0	0	0	0	0	0	32	236	100	0	0	Error	9	12	1296	3	0	0	0
11	10	11	1G14	221 Sp0	14600	28240	90	33	35	8	22	28	28	28	4	14	54	37	0	0	0	0	0	0	0	0	52	420	100	0	0	Error	5	7	1820	1.75	0	0	0
11	11	11	1C14	185 Sp8	14900	28240	60	40	41	11	26	27	27	27	4	14	78	59	0	0	0	0	0	0	0	0	32	176	100	0	0	Error	13	14	1308	3.5	0	0	0
11	12	11	1G14	221 Sp0	15200	28240	100	32	35	19	54	28	28	28	4	14	41	23	0	0	0	0	0	0	0	0	80	560	100	0	0	Error	4	7	2793	1.75	0	0	0
11	1	12	1K14	248 Sp0	11900	28520	110	38	36	6	16	34	34	35	7	20	21	3	0	0	0	0	0	0	0	0	80	656	100	0	0	Error	4	2	2915	0.143	0	0	0
11	2	12	1O14	270 Sp0	12200	28530	50	34	35	8	22	29	29	29	4	13	50	33	0	0	0	0	0	0	0	0	12	104	100	0	0	Error	5	6	423	1.5	0	0	0
11	3	12	1K14	248 Sp0	12500	28510	90	34	33	7	21	28	28	29	4	13	56	29	0	0	0	0	0	0	0	0	52	420	100	0	0	Error	6	5	1729	1	0	0	0
11	4	12	1O14	270 Sp0	12790	28530	110	29	29	4	13	29	29	30	4	13	14	3	0	0	0	0	0	0	0	0	80	656	100	0	0	Error	0	0	2329	-0.25	0	0	0
11	5	12	1C22	307 Sp10	13090	28550	70	46	48	15	31	29	29	29	4	13	88	84	0	0	0	0	0	0	0	0	32	236	100	0	0	Error	17	19	1544	4.75	0	0	0
11	6	12	1G22	340 Sp17	13400	28560	70	40	40	7	17	28	28	28	4	14	88	69	0	0	0	0	0	0	0	0	32	236	100	0	0	Error	12	12	1278	3	0	0	0
11	7	12	1C22	307 Sp10	13690	28540	90	44	46	14	30	29	29	30	5	16	81	63	0	0	0	0	0	0	0	0	52	420	100	0	0	Error	15	17	2403	3.2	0	0	0
11	8	12	1G22	340 Sp17	14020	28540	60	40	47	29	61	29	29	31	15	48	34	16	0	0	0	0	0	0	0	0	32	176	100	0	0	Error	11	18	1517	1.067	0	0	0
11	9	12	1K22	366 Sp14	14300	28540	110	31	31	5	16	29	29	29	8	27	9	0	0	0	0	0	0	0	0	0	80	656	100	0	0	Error	2	2	2456	0.25	0	0	0
11	10	12	1O22	391 Sp21	14590	28550	70	34	34	6	17	28	28	29	4	13	53	38	0	0	0	0	0	0	0	0	32	236	100	0	0	Error	6	6	1091	1.25	0	0	0
11	11	12	1K22	366 Sp14	14900	28550	90	34	35	7	20	28	28	29	4	13	62	31	0	0	0	0	0	0	0	0	52	420	100	0	0	Error	6	7	1810	1.5	0	0	0
11	12	12	1O22	391 Sp21	15210	28540	60	35	34	6	17	28	28	28	4	14	66	25	0	0	0	0	0	0	0	0	32	176	100	0	0	Error	7	6	1092	1.5	0	0	0
11	1	13	1C6	24 Sp0	11920	28820	60	41	43	17	39	30	30	31	4	12	63	56	0	0	0	0	0	0	0	0	32	176	100	0	0	Error	11	13	1360	3	0	0	0
11	2	13	1G6	44 Sp8	12200	28820	70	39	41	10	24	28	28	29	5	17	81	50	0	0	0	0	0	0	0	0	32	236	100	0	0	Error	11	13	1318	2.4	0	0	0
11	3	13	1C6	24 Sp0	12510	28810	60	37	38	8	21	29	29	30	4	13	69	47	0	0	0	0	0	0	0	0	32	176	100	0	0	Error	8	9	1221	2	0	0	0
11	4	13	1G6	44 Sp8	12790	28840	60	39	37	7	18	29	29	31	25	80	0	0	0	0	0	0	0	0	0	0	32	176	100	0	0	Error	10	8	1192	0.24	0	0	0
11	5	13	1K6	62 Sp0	13090	28840	90	42	42	9	21	29	29	29	4	13	87	65	0	0	0	0	0	0	0	0	52	420	100	0	0	Error	13	13	2177	3.25	0	0	0
11	6	13	1O6	85 Sp8	13390	28850	80	35	37	9	24	28	28	28	4	14	62	42	0	0	0	0	0	0	0	0	52	340	100	0	0	Error	7	9	1898	2.25	0	0	0
11	7	13	1K6	62 Sp0	13690	28830	100	36	38	10	26	28	28	29	5	17	66	36	0	0	0	0	0	0	0	0	80	560	100	0	0	Error	8	10	3045	1.8	0	0	0
11	8	13	1O6	85 Sp8	14000	28830	60	45	47	11	23	29	29	29	4	13	94	75	0	0	0	0	0	0	0	0	32	176	100	0	0	Error	16	18	1510	4.5	0	0	0
11	9	13	1C14	185 Sp8	14300	28840	50	57	57	8	14	30	30	35	22	62	58	0	0	0	0	0	0	0	0	0	12	104	100	0	0	Error	27	27	682	1	0	0	0
11	10	13	1G14	221 Sp0	14590	28860	80	34	35	10	28	29	29	29	4	13	52	25	0	0	0	0	0	0	0	0	52	340	100	0	0	Error	5	6	1807	1.5	0	0	0
11	11	13	1C14	185 Sp8	14900	28820	50	55	55	8	14	29	29	29	4	13	100	100	0	0	0	0	0	0	0	0	12	104	100	0	0	Error	26	26	656	6.5	0	0	0
11	12	13	1G14	221 Sp0	15200	28830	80	33	34	7	20	29	29	29	4	13	48	25	0	0	0	0	0	0	0	0	52	340	100	0	0	Error	4	5	1788	1.25	0	0	0
11	1	14	2C22	Grid Marker	11910	29120	150	81	1013	3165	312	31	31	31	5	16	98	92	0	0	0	0	0	0	0	0	156	1232	100	0	0	Error	50	982	157977	196.4	0	0	0
11	2	14	2C22	Grid Marker	12190	29120	160	65	710	2291	322	30	30	31	5	16	96	89	0	0	0	0	0	0	0	0	208	1448	100	0	0	Error	35	680	147772	135.8	0	0	0
11	3	14	empty	empty	12480	29090	110	30	31	6	19	29	29	30	5	16	20	6	0	0	0	0	0	0	0	0	80	656	100	0	0	Error	1	2	2481	0.2	-75	0	0
11	4	14	empty	empty	12780	29090	110	29	29	5	17	29	29	29	5	17	14	4	0	0	0	0	0	0	0	0	80	656	100	0	0	Error	0	0	2350	0	-75	0	0
11	5	14	empty	empty	13080	29090	110	30	31	6	19	29	29	31	11	35	8	0	0	0	0	0	0	0	0	0	80	656	100	0	0	Error	1	2	2481	0	-75	0	0
11	6	14	empty	empty	13380	29090	110	28	28	4	14	29	29	29	4	13	8	1	0	0	0	0	0	0	0	0	80	656	100	0	0	Error	-1	-1	2260	-0.25	-75	0	0
11	7	14	empty	empty	13680	29090	110	29	29	4	13	28	28	29	4	13	16	3	0	0	0	0	0	0	0	0	80	656	100	0	0	Error	1	1	2287	0	-75	0	0
11	8	14	empty	empty	13980	29090	110	29	29	5	17	29	29	30	6	20	11	1	0	0	0	0	0	0	0	0	80	656	100	0	0	Error	0	0	2340	-0.167	-75	0	0
11	9	14	empty	empty	14280	29090	110	28	28	5	17	29	29	30	10	33	1	0	0	0	0	0	0	0	0	0	80	656	100	0	0	Error	-1	-1	2248	-0.2	-75	0	0
11	10	14	empty	empty	14580	29090	110	28	31	16	51	28	28	31	29	93	1	1	0	0	0	0	0	0	0	0	80	656	100	0	0	Error	0	3	2441	0	-75	0	0
11	11	14	empty	empty	14880	29090	110	28	28	4	14	29	29	29	5	17	8	1	0	0	0	0	0	0	0	0	80	656	100	0	0	Error	-1	-1	2258	-0.2	-75	0	0
11	12	14	empty	empty	15180	29090	110	28	29	4	13	29	29	29	4	13	16	0	0	0	0	0	0	0	0	0	80	656	100	0	0	Error	-1	0	2283	0	-75	0	0
12	1	1	empty	empty	16380	25170	100	26	27	4	14	27	27	27	5	18	9	1	0	0	0	0	0	0	0	0	80	560	100	0	0	Error	-1	0	2147	0	-75	0	0
12	2	1	empty	empty	16680	25170	100	27	28	9	32	27	27	27	4	14	10	3	0	0	0	0	0	0	0	0	80	560	100	0	0	Error	0	1	2214	0.25	-75	0	0
12	3	1	empty	empty	16980	25170	100	28	27	4	14	27	27	27	4	14	14	1	0	0	0	0	0	0	0	0	80	560	100	0	0	Error	1	0	2193	0	-75	0	0
12	4	1	empty	empty	17280	25170	100	27	27	4	14	27	27	27	4	14	10	3	0	0	0	0	0	0	0	0	80	560	100	0	0	Error	0	0	2186	0	-75	0	0
12	5	1	empty	empty	17580	25170	100	26	26	3	11	27	27	27	4	14	9	1	0	0	0	0	0	0	0	0	80	560	100	0	0	Error	-1	-1	2107	-0.25	-75	0	0
12	6	1	empty	empty	17880	25170	100	28	28	4	14	27	27	27	5	18	8	0	0	0	0	0	0	0	0	0	80	560	100	0	0	Error	1	1	2200	0.2	-75	0	0
12	7	1	empty	empty	18180	25170	100	27	27	3	11	27	27	27	4	14	11	0	0	0	0	0	0	0	0	0	80	560	100	0	0	Error	0	0	2187	0	-75	0	0
12	8	1	empty	empty	18480	25170	100	26	27	4	14	27	27	30	27	90	0	0	0	0	0	0	0	0	0	0	80	560	100	0	0	Error	-1	0	2148	-0.111	-75	0	0
12	9	1	empty	empty	18780	25170	100	27	27	3	11	27	27	28	12	42	0	0	0	0	0	0	0	0	0	0	80	560	100	0	0	Error	0	0	2148	-0.083	-75	0	0
12	10	1	2D22	Grid Marker	19110	25220	190	78	982	3221	328	28	28	29	11	37	96	85	0	0	0	0	0	0	0	0	256	1834	100	0	0	Error	50	954	251304	86.636	0	0	0
12	11	1	2D22	Grid Marker	19400	25210	160	351	2014	4492	223	28	28	29	5	17	100	100	0	0	0	0	0	0	0	0	208	1333	100	0	0	Error	323	1986	418895	397	0	0	0
12	12	1	2D22	Grid Marker	19690	25210	160	452	2509	5836	232	28	28	29	6	20	100	100	0	0	0	0	0	0	0	0	208	1410	100	0	0	Error	424	2481	521842	413.333	0	0	0
12	1	2	2L14	0	16400	25510	100	32	34	7	20	27	27	27	4	14	58	33	0	0	0	0	0	0	0	0	80	560	100	0	0	Error	5	7	2693	1.75	0	0	0
12	2	2	2P14	0	16690	25510	110	29	31	16	51	27	27	27	5	18	23	6	0	0	0	0	0	0	0	0	80	656	100	0	0	Error	2	4	2491	0.8	0	0	0
12	3	2	2L14	0	16990	25520	50	40	41	9	21	28	28	28	4	14	92	67	0	0	0	0	0	0	0	0	12	104	100	0	0	Error	12	13	487	3.25	0	0	0
12	4	2	2P14	0	17290	25520	50	36	36	6	16	28	28	28	4	14	67	33	0	0	0	0	0	0	0	0	12	104	100	0	0	Error	8	8	429	2	0	0	0
12	5	2	empty	empty	17580	25470	110	28	27	4	14	27	27	28	11	39	0	0	0	0	0	0	0	0	0	0	80	656	100	0	0	Error	1	0	2196	-0.091	-75	0	0
12	6	2	empty	empty	17880	25470	110	27	28	5	17	28	28	28	4	14	16	5	0	0	0	0	0	0	0	0	80	656	100	0	0	Error	-1	0	2219	0	-75	0	0
12	7	2	empty	empty	18180	25470	110	26	27	3	11	27	27	28	4	14	8	1	0	0	0	0	0	0	0	0	80	656	100	0	0	Error	-1	0	2121	-0.25	-75	0	0
12	8	2	empty	empty	18480	25470	110	27	27	3	11	28	28	28	7	25	0	0	0	0	0	0	0	0	0	0	80	656	100	0	0	Error	-1	-1	2135	-0.143	-75	0	0
12	9	2	empty	empty	18780	25470	110	28	28	4	14	27	27	29	19	65	0	0	0	0	0	0	0	0	0	0	80	656	100	0	0	Error	1	1	2232	-0.053	-75	0	0
12	10	2	empty	empty	19080	25470	110	28	28	4	14	28	28	29	5	17	10	0	0	0	0	0	0	0	0	0	80	641	100	0	0	Error	0	0	2221	-0.2	-75	0	0
12	11	2	empty	empty	19380	25470	110	27	28	4	14	28	28	28	4	14	14	4	0	0	0	0	0	0	0	0	80	656	100	0	0	Error	-1	0	2212	0	-75	0	0
12	12	2	empty	empty	19680	25470	110	29	29	4	13	28	28	29	5	17	10	4	0	0	0	0	0	0	0	0	80	656	100	0	0	Error	1	1	2295	0	-75	0	0
12	1	3	2D6	419 Sp19	16400	25820	80	41	42	14	33	27	27	28	5	17	79	63	0	0	0	0	0	0	0	0	52	340	100	0	0	Error	14	15	2199	2.8	0	0	0
12	2	3	2H6	444 Sp22	16680	25810	80	34	89	184	206	27	27	28	12	42	31	19	0	0	0	0	0	0	0	0	52	340	100	0	0	Error	7	62	4650	5.083	0	0	0
12	3	3	2D6	419 Sp19	17000	25810	80	39	40	10	25	27	27	28	5	17	75	58	0	0	0	0	0	0	0	0	52	340	100	0	0	Error	12	13	2074	2.4	0	0	0
12	4	3	2H6	444 Sp22	17300	25800	60	32	39	40	102	28	28	28	4	14	41	22	0	0	0	0	0	0	0	0	32	176	100	0	0	Error	4	11	1258	2.75	0	0	0
12	5	3	2L6	469 Sp0	17600	25820	70	46	50	30	60	27	27	28	5	17	88	78	0	0	0	0	0	0	0	0	32	236	100	0	0	Error	19	23	1606	4.4	0	0	0
12	6	3	2P6	499 Sp8	17910	25790	60	31	32	6	18	27	27	27	4	14	47	31	0	0	0	0	0	0	0	0	32	176	100	0	0	Error	4	5	1031	1.25	0	0	0
12	7	3	2L6	469 Sp0	18200	25820	60	41	51	59	115	27	27	28	4	14	81	72	0	0	0	0	0	0	0	0	32	176	100	0	0	Error	14	24	1642	5.75	0	0	0
12	8	3	2P6	499 Sp8	18490	25820	80	33	33	7	21	27	27	27	4	14	54	37	0	0	0	0	0	0	0	0	52	340	100	0	0	Error	6	6	1691	1.5	0	0	0
12	9	3	2D14	599 Sp0	18790	25810	110	32	31	5	16	28	28	29	14	48	1	0	0	0	0	0	0	0	0	0	80	656	100	0	0	Error	4	3	2493	0.143	0	0	0
12	10	3	2H14	0	19090	25810	110	30	32	9	28	28	28	28	5	17	19	13	0	0	0	0	0	0	0	0	80	656	100	0	0	Error	2	4	2568	0.8	0	0	0
12	11	3	2D14	599 Sp0	19390	25810	110	29	31	5	16	27	27	28	17	60	1	0	0	0	0	0	0	0	0	0	80	656	100	0	0	Error	2	4	2442	0.176	0	0	0
12	12	3	2H14	0	19700	25840	50	45	175	345	197	27	27	28	4	14	100	100	0	0	0	0	0	0	0	0	12	104	100	0	0	Error	18	148	2096	36.75	0	0	0
12	1	4	2L14	0	16390	26110	70	36	34	5	14	27	27	27	4	14	66	50	0	0	0	0	0	0	0	0	32	236	100	0	0	Error	9	7	1096	1.75	0	0	0
12	2	4	2P14	0	16690	26130	50	46	48	9	18	27	27	27	7	25	100	75	0	0	0	0	0	0	0	0	12	104	100	0	0	Error	19	21	580	3	0	0	0
12	3	4	2L14	0	17000	26130	80	31	32	7	21	27	27	28	4	14	46	29	0	0	0	0	0	0	0	0	52	340	100	0	0	Error	4	5	1670	1	0	0	0
12	4	4	2P14	0	17290	26110	70	32	32	5	15	27	27	28	4	14	56	22	0	0	0	0	0	0	0	0	32	236	100	0	0	Error	5	5	1030	1	0	0	0
12	5	4	empty	empty	17580	26070	110	27	27	4	14	27	27	27	6	22	3	0	0	0	0	0	0	0	0	0	80	656	100	0	0	Error	0	0	2137	0	-75	0	0
12	6	4	empty	empty	17880	26070	110	27	28	4	14	27	27	28	11	39	0	0	0	0	0	0	0	0	0	0	80	656	100	0	0	Error	0	1	2242	0	-75	0	0
12	7	4	empty	empty	18180	26070	110	28	28	4	14	26	26	28	21	75	0	0	0	0	0	0	0	0	0	0	80	656	100	0	0	Error	2	2	2217	0	-75	0	0
12	8	4	empty	empty	18480	26070	110	28	27	4	14	27	27	27	4	14	14	1	0	0	0	0	0	0	0	0	80	656	100	0	0	Error	1	0	2186	0	-75	0	0
12	9	4	empty	empty	18780	26070	110	28	29	12	41	27	27	29	19	65	1	1	0	0	0	0	0	0	0	0	80	656	100	0	0	Error	1	2	2348	0	-75	0	0
12	10	4	empty	empty	19080	26070	110	28	28	4	14	27	27	28	6	21	11	3	0	0	0	0	0	0	0	0	80	656	100	0	0	Error	1	1	2273	0	-75	0	0
12	11	4	empty	empty	19380	26070	110	27	27	4	14	27	27	28	4	14	11	3	0	0	0	0	0	0	0	0	80	656	100	0	0	Error	0	0	2191	-0.25	-75	0	0
12	12	4	empty	empty	19680	26070	110	29	29	5	17	28	28	29	18	62	1	0	0	0	0	0	0	0	0	0	80	656	100	0	0	Error	1	1	2314	0	-75	0	0
12	1	5	2D6	419 Sp19	16390	26440	90	44	64	69	107	27	27	27	4	14	92	83	0	0	0	0	0	0	0	0	52	420	100	0	0	Error	17	37	3351	9.25	0	0	0
12	2	5	2H6	444 Sp22	16690	26430	110	29	33	32	96	27	27	27	4	14	28	13	0	0	0	0	0	0	0	0	80	656	100	0	0	Error	2	6	2649	1.5	0	0	0
12	3	5	2D6	419 Sp19	17000	26420	70	45	51	38	74	27	27	27	4	14	100	91	0	0	0	0	0	0	0	0	32	236	100	0	0	Error	18	24	1639	6	0	0	0
12	4	5	2H6	444 Sp22	17300	26410	80	32	33	6	18	26	26	27	4	14	54	35	0	0	0	0	0	0	0	0	52	340	100	0	0	Error	6	7	1701	1.5	0	0	0
12	5	5	2L6	469 Sp0	17610	26420	80	34	37	10	27	27	27	27	5	18	56	38	0	0	0	0	0	0	0	0	52	340	100	0	0	Error	7	10	1930	2	0	0	0
12	6	5	2P6	499 Sp8	17880	26420	60	29	29	4	13	28	28	28	4	14	22	6	0	0	0	0	0	0	0	0	32	176	100	0	0	Error	1	1	939	0.25	0	0	0
12	7	5	2L6	469 Sp0	18200	26420	60	42	42	12	28	27	27	27	4	14	75	66	0	0	0	0	0	0	0	0	32	176	100	0	0	Error	15	15	1357	3.75	0	0	0
12	8	5	2P6	499 Sp8	18500	26410	80	31	36	28	77	27	27	27	5	18	44	15	0	0	0	0	0	0	0	0	52	340	100	0	0	Error	4	9	1853	1.8	0	0	0
12	9	5	2D14	599 Sp0	18790	26400	110	28	29	5	17	27	27	29	17	58	0	0	0	0	0	0	0	0	0	0	80	656	100	0	0	Error	1	2	2315	0	0	0	0
12	10	5	2H14	0	19090	26390	50	39	40	10	25	26	26	27	4	14	83	83	0	0	0	0	0	0	0	0	12	104	100	0	0	Error	13	14	481	3.25	0	0	0
12	11	5	2D14	599 Sp0	19390	26410	110	29	30	5	16	27	27	29	38	131	0	0	0	0	0	0	0	0	0	0	80	656	100	0	0	Error	2	3	2392	0.026	0	0	0
12	12	5	2H14	0	19700	26430	50	49	49	9	18	27	27	28	6	21	100	92	0	0	0	0	0	0	0	0	12	104	100	0	0	Error	22	22	582	3.5	0	0	0
12	1	6	2L14	0	16400	26730	80	32	33	7	21	27	27	27	4	14	52	37	0	0	0	0	0	0	0	0	52	340	100	0	0	Error	5	6	1740	1.5	0	0	0
12	2	6	2P14	0	16700	26730	50	45	46	9	19	28	28	28	3	10	100	83	0	0	0	0	0	0	0	0	12	104	100	0	0	Error	17	18	557	6	0	0	0
12	3	6	2L14	0	16990	26730	60	36	35	6	17	27	27	28	4	14	63	53	0	0	0	0	0	0	0	0	32	176	100	0	0	Error	9	8	1109	1.75	0	0	0
12	4	6	2P14	0	17300	26730	60	37	39	14	35	28	28	28	4	14	63	50	0	0	0	0	0	0	0	0	32	176	100	0	0	Error	9	11	1258	2.75	0	0	0
12	5	6	empty	empty	17580	26670	110	27	27	4	14	27	27	27	5	18	6	0	0	0	0	0	0	0	0	0	80	656	100	0	0	Error	0	0	2136	0	-75	0	0
12	6	6	empty	empty	17880	26670	110	27	28	5	17	27	27	27	4	14	15	5	0	0	0	0	0	0	0	0	80	656	100	0	0	Error	0	1	2239	0.25	-75	0	0
12	7	6	empty	empty	18180	26670	110	27	26	4	15	27	27	27	5	18	6	1	0	0	0	0	0	0	0	0	80	656	100	0	0	Error	0	-1	2113	-0.2	-75	0	0
12	8	6	empty	empty	18480	26670	110	28	27	4	14	27	27	28	4	14	15	4	0	0	0	0	0	0	0	0	80	656	100	0	0	Error	1	0	2196	-0.25	-75	0	0
12	9	6	empty	empty	18780	26670	110	27	27	4	14	27	27	27	6	22	5	1	0	0	0	0	0	0	0	0	80	656	100	0	0	Error	0	0	2179	0	-75	0	0
12	10	6	empty	empty	19080	26670	110	26	27	5	18	27	27	28	8	28	4	3	0	0	0	0	0	0	0	0	80	656	100	0	0	Error	-1	0	2165	-0.125	-75	0	0
12	11	6	empty	empty	19380	26670	110	26	27	4	14	27	27	28	6	21	8	1	0	0	0	0	0	0	0	0	80	656	100	0	0	Error	-1	0	2153	-0.167	-75	0	0
12	12	6	empty	empty	19680	26670	110	27	27	4	14	27	27	28	9	32	0	0	0	0	0	0	0	0	0	0	80	656	100	0	0	Error	0	0	2145	-0.111	-75	0	0
12	1	7	2D6	419 Sp19	16390	27020	70	46	44	11	25	28	28	28	4	14	81	72	0	0	0	0	0	0	0	0	32	236	100	0	0	Error	18	16	1409	4	0	0	0
12	2	7	2H6	444 Sp22	16690	27010	110	30	30	6	20	27	27	28	4	14	34	11	0	0	0	0	0	0	0	0	80	656	100	0	0	Error	3	3	2422	0.5	0	0	0
12	3	7	2D6	419 Sp19	16990	27010	70	48	47	10	21	28	28	28	5	17	91	81	0	0	0	0	0	0	0	0	32	236	100	0	0	Error	20	19	1498	3.8	0	0	0
12	4	7	2H6	444 Sp22	17300	27000	80	33	42	63	150	28	28	29	8	27	27	4	0	0	0	0	0	0	0	0	52	340	100	0	0	Error	5	14	2174	1.625	0	0	0
12	5	7	2L6	469 Sp0	17600	27000	60	37	46	27	58	28	28	28	4	14	84	53	0	0	0	0	0	0	0	0	32	176	100	0	0	Error	9	18	1480	4.5	0	0	0
12	6	7	2P6	499 Sp8	17900	27020	70	35	43	43	100	28	28	28	4	14	75	41	0	0	0	0	0	0	0	0	32	236	100	0	0	Error	7	15	1380	3.75	0	0	0
12	7	7	2L6	469 Sp0	18190	27000	50	57	59	9	15	28	28	28	4	14	100	100	0	0	0	0	0	0	0	0	12	104	100	0	0	Error	29	31	704	7.75	0	0	0
12	8	7	2P6	499 Sp8	18490	26990	60	31	31	7	22	28	28	28	4	14	28	16	0	0	0	0	0	0	0	0	32	176	100	0	0	Error	3	3	983	0.75	0	0	0
12	9	7	2D14	599 Sp0	18780	27050	60	32	48	59	122	28	28	28	4	14	47	31	0	0	0	0	0	0	0	0	32	176	100	0	0	Error	4	20	1539	5	0	0	0
12	10	7	2H14	0	19090	27050	110	28	31	9	29	27	27	29	13	44	11	5	0	0	0	0	0	0	0	0	80	656	100	0	0	Error	1	4	2446	0.154	0	0	0
12	11	7	2D14	599 Sp0	19410	27060	60	31	32	5	15	28	28	30	12	40	3	0	0	0	0	0	0	0	0	0	32	176	100	0	0	Error	3	4	1036	0.167	0	0	0
12	12	7	2H14	0	19710	27060	110	29	33	16	48	28	28	29	11	37	11	10	0	0	0	0	0	0	0	0	80	656	100	0	0	Error	1	5	2645	0.364	0	0	0
12	1	8	1L14	249 Sp0	16390	27310	80	39	42	12	28	27	27	27	4	14	75	58	0	0	0	0	0	0	0	0	52	340	100	0	0	Error	12	15	2160	3.75	0	0	0
12	2	8	1P14	271 Sp0	16660	27270	50	30	29	6	20	26	26	33	64	193	0	0	0	0	0	0	0	0	0	0	12	104	100	0	0	Error	4	3	349	-0.062	0	0	0
12	3	8	1L14	249 Sp0	16990	27320	80	42	112	483	431	27	27	27	4	14	81	67	0	0	0	0	0	0	0	0	52	340	100	0	0	Error	15	85	5803	21.25	0	0	0
12	4	8	1P14	271 Sp0	17290	27310	110	29	30	4	13	28	28	28	5	17	20	1	0	0	0	0	0	0	0	0	80	656	100	0	0	Error	1	2	2363	0.4	0	0	0
12	5	8	1D22	311 Sp14	17590	27310	120	43	47	28	59	27	27	28	4	14	87	76	0	0	0	0	0	0	0	0	120	820	100	0	0	Error	16	20	5680	4.75	0	0	0
12	6	8	1H22	341 Sp8	17850	27320	50	33	37	10	27	26	26	27	4	14	83	42	0	0	0	0	0	0	0	0	12	104	100	0	0	Error	7	11	443	2.5	0	0	0
12	7	8	1D22	311 Sp14	18190	27310	120	44	89	438	492	27	27	27	5	18	92	78	0	0	0	0	0	0	0	0	120	820	100	0	0	Error	17	62	10723	12.4	0	0	0
12	8	8	1H22	341 Sp8	18500	27320	70	30	31	5	16	27	27	27	4	14	38	28	0	0	0	0	0	0	0	0	32	236	100	0	0	Error	3	4	1007	1	0	0	0
12	9	8	1L22	367 Sp12	18800	27320	70	31	38	38	100	27	27	28	4	14	34	16	0	0	0	0	0	0	0	0	32	236	100	0	0	Error	4	11	1203	2.5	0	0	0
12	10	8	1P22	392 Sp21	19090	27320	110	29	29	4	13	27	27	28	12	42	0	0	0	0	0	0	0	0	0	0	80	656	100	0	0	Error	2	2	2339	0.083	0	0	0
12	11	8	1L22	367 Sp12	19390	27330	70	32	32	5	15	27	27	28	4	14	50	28	0	0	0	0	0	0	0	0	32	236	100	0	0	Error	5	5	1027	1	0	0	0
12	12	8	1P22	392 Sp21	19700	27310	80	33	46	78	169	27	27	29	23	79	8	4	0	0	0	0	0	0	0	0	52	340	100	0	0	Error	6	19	2398	0.739	0	0	0
12	1	9	1D6	25 Sp0	16410	27610	80	38	74	258	348	28	28	28	4	14	69	52	0	0	0	0	0	0	0	0	52	340	100	0	0	Error	10	46	3841	11.5	0	0	0
12	2	9	1H6	46 Sp8	16700	27610	110	29	29	5	17	28	28	28	4	14	21	5	0	0	0	0	0	0	0	0	80	656	100	0	0	Error	1	1	2354	0.25	0	0	0
12	3	9	1D6	25 Sp0	16990	27610	80	39	39	10	25	28	28	28	4	14	73	62	0	0	0	0	0	0	0	0	52	340	100	0	0	Error	11	11	2040	2.75	0	0	0
12	4	9	1H6	46 Sp8	17300	27610	110	28	28	4	14	28	28	28	4	14	16	5	0	0	0	0	0	0	0	0	80	656	100	0	0	Error	0	0	2278	0	0	0	0
12	5	9	1L6	64 Sp0	17610	27620	90	33	33	6	18	28	28	28	5	17	44	17	0	0	0	0	0	0	0	0	52	420	100	0	0	Error	5	5	1725	1	0	0	0
12	6	9	1P6	86 Sp8	17880	27590	80	33	34	6	17	28	28	30	27	90	2	0	0	0	0	0	0	0	0	0	52	340	100	0	0	Error	5	6	1742	0.148	0	0	0
12	7	9	1L6	64 Sp0	18220	27640	90	32	36	22	61	28	28	28	4	14	48	21	0	0	0	0	0	0	0	0	52	420	100	0	0	Error	4	8	1848	2	0	0	0
12	8	9	1P6	86 Sp8	18490	27610	100	33	33	7	21	28	28	28	4	14	53	29	0	0	0	0	0	0	0	0	80	560	100	0	0	Error	5	5	2661	1.25	0	0	0
12	9	9	1D14	186 Sp8	18800	27630	80	36	36	8	22	27	27	28	5	17	58	38	0	0	0	0	0	0	0	0	52	340	100	0	0	Error	9	9	1883	1.6	0	0	0
12	10	9	1H14	223 Sp0	19050	27600	50	32	37	17	45	27	27	28	5	17	42	33	0	0	0	0	0	0	0	0	12	104	100	0	0	Error	5	10	443	1.8	0	0	0
12	11	9	1D14	186 Sp8	19390	27610	100	31	35	25	71	28	28	28	4	14	36	21	0	0	0	0	0	0	0	0	80	560	100	0	0	Error	3	7	2831	1.75	0	0	0
12	12	9	1H14	223 Sp0	19690	27620	80	33	38	21	55	28	28	28	4	14	56	25	0	0	0	0	0	0	0	0	52	340	100	0	0	Error	5	10	1959	2.5	0	0	0
12	1	10	1L14	249 Sp0	16390	27910	80	40	43	12	27	27	27	27	4	14	87	69	0	0	0	0	0	0	0	0	52	340	100	0	0	Error	13	16	2232	4	0	0	0
12	2	10	1P14	271 Sp0	16680	27920	80	34	34	10	29	27	27	27	4	14	63	27	0	0	0	0	0	0	0	0	52	340	100	0	0	Error	7	7	1767	1.75	0	0	0
12	3	10	1L14	249 Sp0	17000	27920	70	49	47	10	21	27	27	27	4	14	97	88	0	0	0	0	0	0	0	0	32	236	100	0	0	Error	22	20	1519	5	0	0	0
12	4	10	1P14	271 Sp0	17290	27910	110	31	33	12	36	27	27	27	4	14	46	20	0	0	0	0	0	0	0	0	80	656	100	0	0	Error	4	6	2609	1.5	0	0	0
12	5	10	1D22	311 Sp14	17590	27920	110	49	278	1772	637	27	27	28	4	14	99	96	0	0	0	0	0	0	0	0	80	656	100	0	0	Error	22	251	22229	62.5	0	0	0
12	6	10	1H22	341 Sp8	17890	27900	50	33	37	15	40	27	27	27	4	14	75	25	0	0	0	0	0	0	0	0	12	104	100	0	0	Error	6	10	442	2.5	0	0	0
12	7	10	1D22	311 Sp14	18190	27910	110	40	45	24	53	27	27	29	32	110	9	3	0	0	0	0	0	0	0	0	80	656	100	0	0	Error	13	18	3578	0.5	0	0	0
12	8	10	1H22	341 Sp8	18490	27900	110	28	28	4	14	27	27	28	6	21	16	1	0	0	0	0	0	0	0	0	80	656	100	0	0	Error	1	1	2277	0	0	0	0
12	9	10	1L22	367 Sp12	18790	27900	50	39	94	193	205	28	28	27	4	14	50	50	0	0	0	0	0	0	0	0	12	104	100	0	0	Error	11	66	1129	16.75	0	0	0
12	10	10	1P22	392 Sp21	19080	27900	110	28	29	5	17	27	27	28	4	14	29	13	0	0	0	0	0	0	0	0	80	656	100	0	0	Error	1	2	2347	0.25	0	0	0
12	11	10	1L22	367 Sp12	19370	27910	80	32	32	6	18	28	28	28	5	17	31	13	0	0	0	0	0	0	0	0	52	340	100	0	0	Error	4	4	1663	0.8	0	0	0
[truncated: 3,409 more rows]
