# Supplementary material for: Origins of glycan selectivity in streptococcal Siglec-like adhesins suggest mechanisms of receptor adaptation
Source: Nat Commun. 2022 May 18;13:2753. doi: 10.1038/s41467-022-30509-y (PMC9117288; doi:10.1038/s41467-022-30509-y)
Supplement: Supplementary file 8 — Source Data [file 41467_2022_30509_MOESM8_ESM.zip › source_data/supplementaryfig18a-GST-SK678_500nM-RptData.csv]

ATF	1
30	40
Type=GenePix Results 3
DateTime=2019/04/24 15:46:57
Settings=R:\Cummings Lab\Glycomics Center\Harvard_BIDMC\CFG\Investigators\Microarray data\3587 Iverson\3845_500nM_nCFG-716_041719_AM_488.gps
GalFile=R:\Cummings Lab\Glycomics Center\Harvard_BIDMC\CFG\Glycan Array Ver5.4\NCFGv5.4.gal
PixelSize=10
Wavelengths=532
ImageFiles=R:\Cummings Lab\Glycomics Center\Harvard_BIDMC\CFG\Investigators\Microarray data\3587 Iverson\3845_500nM_nCFG-716_041719_AM_488.tif 0
NormalizationMethod=None
NormalizationFactors=1
JpegImage=
StdDev=Type 1
RatioFormulations=W1/W2 (#1/#2)
FeatureType=Circular
Barcode=
BackgroundSubtraction=LocalFeature
ImageOrigin=0, 0
JpegOrigin=0, 0
Creator=GenePix Pro 7.2.29.002
Scanner=GenePix 4300
FocusPosition=0
Temperature=0
LinesAveraged=1
Comment=
PMTGain=450
ScanPower=70
LaserPower=2.18
Filters=Standard Blue
ScanRegion=0,1337,2186,5392
ScanArea=1
Supplier=
Block	Column	Row	Name	ID	X	Y	Dia.	F532 Median	F532 Mean	F532 SD	F532 CV	B532	B532 Median	B532 Mean	B532 SD	B532 CV	% > B532+1SD	% > B532+2SD	F532 % Sat.	Ratio of Medians (#1/#2)	Ratio of Means (#1/#2)	Median of Ratios (#1/#2)	Mean of Ratios (#1/#2)	Ratios SD (#1/#2)	Rgn Ratio (#1/#2)	Rgn R2 (#1/#2)	F Pixels	B Pixels	Circularity	Sum of Medians (#1/#2)	Sum of Means (#1/#2)	Log Ratio (#1/#2)	F532 Median - B532	F532 Mean - B532	F532 Total Intensity	SNR 532	Flags	Normalize	Autoflag
1	1	1	empty	empty	2710	16360	100	33	33	6	18	32	32	33	6	18	18	4	0	0	0	0	0	0	0	0	80	560	100	0	0	Error	1	1	2672	0	-75	0	0
1	2	1	empty	empty	3010	16360	100	34	36	11	30	33	33	34	11	32	5	1	0	0	0	0	0	0	0	0	80	560	100	0	0	Error	1	3	2860	0.182	-75	0	0
1	3	1	empty	empty	3310	16360	100	34	35	5	14	34	34	34	7	20	11	0	0	0	0	0	0	0	0	0	80	560	100	0	0	Error	0	1	2779	0.143	-75	0	0
1	4	1	empty	empty	3610	16360	100	34	35	5	14	34	34	35	6	17	9	3	0	0	0	0	0	0	0	0	80	560	100	0	0	Error	0	1	2768	0	-75	0	0
1	5	1	empty	empty	3910	16360	100	36	35	5	14	33	33	39	78	200	0	0	0	0	0	0	0	0	0	0	80	560	100	0	0	Error	3	2	2812	-0.051	-75	0	0
1	6	1	empty	empty	4210	16360	100	33	33	5	15	33	33	34	6	17	9	1	0	0	0	0	0	0	0	0	80	560	100	0	0	Error	0	0	2636	-0.167	-75	0	0
1	7	1	empty	empty	4510	16360	100	34	34	4	11	34	34	35	6	17	10	0	0	0	0	0	0	0	0	0	80	560	100	0	0	Error	0	0	2728	-0.167	-75	0	0
1	8	1	empty	empty	4810	16360	100	34	34	5	14	35	35	35	6	17	8	0	0	0	0	0	0	0	0	0	80	560	100	0	0	Error	-1	-1	2718	-0.167	-75	0	0
1	9	1	empty	empty	5110	16360	100	34	34	5	14	35	35	35	7	20	6	1	0	0	0	0	0	0	0	0	80	560	100	0	0	Error	-1	-1	2756	-0.143	-75	0	0
1	10	1	2A24	Grid Marker	5410	16370	110	3674	6932	8265	119	37	37	39	12	30	100	96	0	0	0	0	0	0	0	0	80	656	100	0	0	Error	3637	6895	554557	574.417	0	0	0
1	11	1	2A24	Grid Marker	5720	16370	120	1862	6977	10585	151	39	39	39	8	20	100	99	0	0	0	0	0	0	0	0	120	820	100	0	0	Error	1823	6938	837224	867.25	0	0	0
1	12	1	2A24	Grid Marker	6010	16370	110	5984	9177	9961	108	40	40	42	13	30	100	99	0	0	0	0	0	0	0	0	80	656	100	0	0	Error	5944	9137	734133	702.692	0	0	0
1	1	2	2I16	624 Sp14	2720	16670	40	43	44	7	15	33	33	33	6	18	67	42	0	0	0	0	0	0	0	0	12	68	100	0	0	Error	10	11	524	1.833	0	0	0
1	2	2	2M16	639 Sp21	3000	16680	50	34	35	7	20	32	32	32	6	18	25	8	0	0	0	0	0	0	0	0	12	104	100	0	0	Error	2	3	418	0.5	0	0	0
1	3	2	2I16	624 Sp14	3310	16670	50	38	41	9	21	32	32	33	6	18	42	17	0	0	0	0	0	0	0	0	12	104	100	0	0	Error	6	9	487	1.333	0	0	0
1	4	2	2M16	639 Sp21	3600	16670	100	33	35	7	20	34	34	34	6	17	14	4	0	0	0	0	0	0	0	0	80	560	100	0	0	Error	-1	1	2780	0.167	0	0	0
1	5	2	empty	empty	3910	16660	100	35	35	5	14	35	35	35	6	17	10	0	0	0	0	0	0	0	0	0	80	560	100	0	0	Error	0	0	2779	0	-75	0	0
1	6	2	empty	empty	4210	16660	100	35	34	5	14	35	35	35	6	17	5	0	0	0	0	0	0	0	0	0	80	560	100	0	0	Error	0	-1	2732	-0.167	-75	0	0
1	7	2	empty	empty	4510	16660	100	35	35	6	17	35	35	35	6	17	14	4	0	0	0	0	0	0	0	0	80	560	100	0	0	Error	0	0	2825	0	-75	0	0
1	8	2	empty	empty	4810	16660	100	34	35	6	17	35	35	36	7	19	16	0	0	0	0	0	0	0	0	0	80	560	100	0	0	Error	-1	0	2800	-0.143	-75	0	0
1	9	2	empty	empty	5110	16660	100	35	35	6	17	35	35	39	63	161	0	0	0	0	0	0	0	0	0	0	80	560	100	0	0	Error	0	0	2808	-0.063	-75	0	0
1	10	2	empty	empty	5410	16660	100	36	36	6	16	36	36	37	9	24	9	0	0	0	0	0	0	0	0	0	80	560	100	0	0	Error	0	0	2902	-0.111	-75	0	0
1	11	2	empty	empty	5710	16660	100	37	37	6	16	38	38	38	6	15	9	0	0	0	0	0	0	0	0	0	80	560	100	0	0	Error	-1	-1	2990	-0.167	-75	0	0
1	12	2	empty	empty	6010	16660	100	37	38	7	18	39	39	39	6	15	15	4	0	0	0	0	0	0	0	0	80	560	100	0	0	Error	-2	-1	3053	-0.167	-75	0	0
1	1	3	2A8	502 Sp10	2730	16990	40	41	44	12	27	31	31	32	9	28	50	33	0	0	0	0	0	0	0	0	12	68	100	0	0	Error	10	13	523	1.333	0	0	0
1	2	3	2.00E+08	525 Sp21	3010	16960	60	34	34	6	17	31	31	33	10	30	9	0	0	0	0	0	0	0	0	0	32	176	100	0	0	Error	3	3	1085	0.1	0	0	0
1	3	3	2A8	502 Sp10	3330	17000	40	41	44	10	22	33	33	33	6	18	58	42	0	0	0	0	0	0	0	0	12	68	100	0	0	Error	8	11	531	1.833	0	0	0
1	4	3	2.00E+08	525 Sp21	3630	16980	40	36	36	4	11	31	31	33	5	15	25	8	0	0	0	0	0	0	0	0	12	68	100	0	0	Error	5	5	428	0.6	0	0	0
1	5	3	2I8	548 Sp10	3920	16980	40	43	47	13	27	32	32	34	8	23	50	42	0	0	0	0	0	0	0	0	12	68	100	0	0	Error	11	15	564	1.625	0	0	0
1	6	3	2M8	571 Sp21	4220	16980	80	38	38	8	21	33	33	34	7	20	37	10	0	0	0	0	0	0	0	0	52	340	100	0	0	Error	5	5	1996	0.571	0	0	0
1	7	3	2I8	548 Sp10	4520	16980	100	33	34	6	17	35	35	35	6	17	10	1	0	0	0	0	0	0	0	0	80	560	100	0	0	Error	-2	-1	2708	-0.167	0	0	0
1	8	3	2M8	571 Sp21	4820	16980	90	41	41	9	21	32	32	34	12	35	33	4	0	0	0	0	0	0	0	0	52	420	100	0	0	Error	9	9	2139	0.583	0	0	0
1	9	3	2A16	594 Sp25	5110	16970	110	46	78	164	210	33	33	34	13	38	48	21	0	0	0	0	0	0	0	0	80	656	100	0	0	Error	13	45	6220	3.385	0	0	0
1	10	3	2.00E+16	0	5410	16970	100	34	36	10	27	37	37	38	7	18	13	8	0	0	0	0	0	0	0	0	80	560	100	0	0	Error	-3	-1	2870	-0.286	0	0	0
1	11	3	2A16	594 Sp25	5720	16970	90	46	51	21	41	32	32	33	8	24	79	37	0	0	0	0	0	0	0	0	52	420	100	0	0	Error	14	19	2639	2.25	0	0	0
1	12	3	2.00E+16	0	6020	16990	40	50	50	16	32	35	35	35	6	17	67	50	0	0	0	0	0	0	0	0	12	68	100	0	0	Error	15	15	604	2.5	0	0	0
1	1	4	2I16	624 Sp14	2730	17260	60	40	41	7	17	32	32	32	6	18	59	31	0	0	0	0	0	0	0	0	32	176	100	0	0	Error	8	9	1297	1.5	0	0	0
1	2	4	2M16	639 Sp21	3020	17260	50	39	42	13	30	32	32	32	5	15	58	17	0	0	0	0	0	0	0	0	12	104	100	0	0	Error	7	10	504	2	0	0	0
1	3	4	2I16	624 Sp14	3300	17250	70	37	39	7	17	31	31	32	6	18	47	19	0	0	0	0	0	0	0	0	32	236	100	0	0	Error	6	8	1252	1.167	0	0	0
1	4	4	2M16	639 Sp21	3610	17250	100	31	31	5	16	32	32	33	6	18	10	3	0	0	0	0	0	0	0	0	80	560	100	0	0	Error	-1	-1	2519	-0.333	0	0	0
1	5	4	empty	empty	3910	17260	100	35	35	6	17	35	35	36	9	25	5	0	0	0	0	0	0	0	0	0	80	560	100	0	0	Error	0	0	2828	-0.111	-75	0	0
1	6	4	empty	empty	4210	17260	100	36	36	6	16	35	35	36	10	27	3	0	0	0	0	0	0	0	0	0	80	560	100	0	0	Error	1	1	2863	0	-75	0	0
1	7	4	empty	empty	4510	17260	100	36	37	8	21	35	35	36	14	38	4	1	0	0	0	0	0	0	0	0	80	560	100	0	0	Error	1	2	2942	0.071	-75	0	0
1	8	4	empty	empty	4810	17260	100	35	35	6	17	34	34	35	6	17	24	5	0	0	0	0	0	0	0	0	80	560	100	0	0	Error	1	1	2823	0	-75	0	0
1	9	4	empty	empty	5110	17260	100	36	37	7	18	35	35	36	7	19	20	4	0	0	0	0	0	0	0	0	80	560	100	0	0	Error	1	2	2923	0.143	-75	0	0
1	10	4	empty	empty	5410	17260	100	37	37	6	16	37	37	37	6	16	15	3	0	0	0	0	0	0	0	0	80	560	100	0	0	Error	0	0	2969	0	-75	0	0
1	11	4	empty	empty	5710	17260	100	36	37	6	16	38	38	39	7	17	11	0	0	0	0	0	0	0	0	0	80	560	100	0	0	Error	-2	-1	2977	-0.286	-75	0	0
1	12	4	empty	empty	6010	17260	100	40	41	6	14	39	39	39	6	15	24	5	0	0	0	0	0	0	0	0	80	560	100	0	0	Error	1	2	3243	0.333	-75	0	0
1	1	5	2A8	502 Sp10	2730	17590	40	47	45	11	24	34	34	35	12	34	50	8	0	0	0	0	0	0	0	0	12	68	100	0	0	Error	13	11	538	0.833	0	0	0
1	2	5	2.00E+08	525 Sp21	3020	17550	50	34	46	30	65	33	33	33	5	15	42	33	0	0	0	0	0	0	0	0	12	104	100	0	0	Error	1	13	550	2.6	0	0	0
1	3	5	2A8	502 Sp10	3320	17570	100	34	35	9	25	35	35	35	6	17	16	5	0	0	0	0	0	0	0	0	80	560	100	0	0	Error	-1	0	2836	0	0	0	0
1	4	5	2.00E+08	525 Sp21	3630	17590	40	35	33	3	9	31	31	31	5	16	8	0	0	0	0	0	0	0	0	0	12	68	100	0	0	Error	4	2	401	0.4	0	0	0
1	5	5	2I8	548 Sp10	3930	17580	50	42	43	8	18	31	31	31	6	19	75	42	0	0	0	0	0	0	0	0	12	104	100	0	0	Error	11	12	513	2	0	0	0
1	6	5	2M8	571 Sp21	4220	17570	70	40	40	7	17	30	30	34	24	70	3	0	0	0	0	0	0	0	0	0	32	236	100	0	0	Error	10	10	1276	0.25	0	0	0
1	7	5	2I8	548 Sp10	4520	17570	100	32	38	28	73	33	33	34	6	17	26	16	0	0	0	0	0	0	0	0	80	560	100	0	0	Error	-1	5	3039	0.667	0	0	0
1	8	5	2M8	571 Sp21	4820	17570	50	36	39	9	23	33	33	33	7	21	33	33	0	0	0	0	0	0	0	0	12	104	100	0	0	Error	3	6	468	0.857	0	0	0
1	9	5	2A16	594 Sp25	5110	17560	110	36	37	9	24	32	32	33	6	18	39	16	0	0	0	0	0	0	0	0	80	656	100	0	0	Error	4	5	2981	0.667	0	0	0
1	10	5	2.00E+16	0	5420	17560	100	32	33	7	21	36	36	36	7	19	6	4	0	0	0	0	0	0	0	0	80	560	100	0	0	Error	-4	-3	2643	-0.429	0	0	0
1	11	5	2A16	594 Sp25	5730	17570	70	39	45	20	44	31	31	31	5	16	59	38	0	0	0	0	0	0	0	0	32	236	100	0	0	Error	8	14	1435	2.8	0	0	0
1	12	5	2.00E+16	0	6020	17570	100	33	34	7	20	37	37	38	6	15	5	5	0	0	0	0	0	0	0	0	80	560	100	0	0	Error	-4	-3	2722	-0.667	0	0	0
1	1	6	2I16	624 Sp14	2710	17890	60	37	38	9	23	32	32	33	8	24	34	19	0	0	0	0	0	0	0	0	32	176	100	0	0	Error	5	6	1230	0.625	0	0	0
1	2	6	2M16	639 Sp21	3020	17900	40	40	43	7	16	31	31	32	6	18	75	33	0	0	0	0	0	0	0	0	12	68	100	0	0	Error	9	12	514	1.833	0	0	0
1	3	6	2I16	624 Sp14	3320	17870	50	42	41	4	9	30	30	31	6	19	92	50	0	0	0	0	0	0	0	0	12	104	100	0	0	Error	12	11	493	1.667	0	0	0
1	4	6	2M16	639 Sp21	3610	17880	100	31	33	7	21	33	33	34	6	17	16	3	0	0	0	0	0	0	0	0	80	560	100	0	0	Error	-2	0	2600	-0.167	0	0	0
1	5	6	empty	empty	3910	17860	100	36	38	10	26	35	35	36	6	16	24	11	0	0	0	0	0	0	0	0	80	560	100	0	0	Error	1	3	3068	0.333	-75	0	0
1	6	6	empty	empty	4210	17860	100	37	36	6	16	36	36	36	6	16	9	5	0	0	0	0	0	0	0	0	80	560	100	0	0	Error	1	0	2914	0	-75	0	0
1	7	6	empty	empty	4510	17860	100	36	36	6	16	36	36	36	6	16	19	3	0	0	0	0	0	0	0	0	80	560	100	0	0	Error	0	0	2895	0	-75	0	0
1	8	6	empty	empty	4810	17860	100	36	36	6	16	35	35	36	13	36	3	0	0	0	0	0	0	0	0	0	80	560	100	0	0	Error	1	1	2883	0	-75	0	0
1	9	6	empty	empty	5110	17860	100	36	36	6	16	36	36	37	10	27	6	0	0	0	0	0	0	0	0	0	80	560	100	0	0	Error	0	0	2919	-0.1	-75	0	0
1	10	6	empty	empty	5410	17860	100	41	41	7	17	38	38	39	13	33	10	0	0	0	0	0	0	0	0	0	80	560	100	0	0	Error	3	3	3277	0.154	-75	0	0
1	11	6	empty	empty	5710	17860	100	39	40	7	17	39	39	40	7	17	15	5	0	0	0	0	0	0	0	0	80	560	100	0	0	Error	0	1	3190	0	-75	0	0
1	12	6	empty	empty	6010	17860	100	37	38	6	15	40	40	40	7	17	8	0	0	0	0	0	0	0	0	0	80	560	100	0	0	Error	-3	-2	3037	-0.286	-75	0	0
1	1	7	2A8	502 Sp10	2720	18180	40	38	41	12	29	33	33	34	7	20	42	25	0	0	0	0	0	0	0	0	12	68	100	0	0	Error	5	8	495	1	0	0	0
1	2	7	2.00E+08	525 Sp21	3020	18180	100	35	43	30	69	31	31	32	5	15	43	23	0	0	0	0	0	0	0	0	80	560	100	0	0	Error	4	12	3440	2.2	0	0	0
1	3	7	2A8	502 Sp10	3320	18180	40	44	45	8	17	31	31	31	6	19	83	50	0	0	0	0	0	0	0	0	12	68	100	0	0	Error	13	14	536	2.333	0	0	0
1	4	7	2.00E+08	525 Sp21	3630	18160	40	36	36	6	16	30	30	31	4	12	50	42	0	0	0	0	0	0	0	0	12	68	100	0	0	Error	6	6	430	1.25	0	0	0
1	5	7	2I8	548 Sp10	3920	18160	100	33	34	6	17	35	35	36	6	16	16	1	0	0	0	0	0	0	0	0	80	560	100	0	0	Error	-2	-1	2709	-0.333	0	0	0
1	6	7	2M8	571 Sp21	4220	18170	60	42	42	7	16	32	32	32	5	15	75	44	0	0	0	0	0	0	0	0	32	176	100	0	0	Error	10	10	1341	2	0	0	0
1	7	7	2I8	548 Sp10	4520	18170	100	32	34	9	26	34	34	35	7	20	15	6	0	0	0	0	0	0	0	0	80	560	100	0	0	Error	-2	0	2722	-0.143	0	0	0
1	8	7	2M8	571 Sp21	4830	18170	60	38	39	6	15	29	29	30	5	16	78	38	0	0	0	0	0	0	0	0	32	176	100	0	0	Error	9	10	1242	1.8	0	0	0
1	9	7	2A16	594 Sp25	5140	18180	80	43	83	170	204	34	34	34	6	17	63	40	0	0	0	0	0	0	0	0	52	340	100	0	0	Error	9	49	4291	8.167	0	0	0
1	10	7	2.00E+16	0	5430	18190	40	65	71	35	49	33	33	34	5	14	75	67	0	0	0	0	0	0	0	0	12	68	100	0	0	Error	32	38	848	7.4	0	0	0
1	11	7	2A16	594 Sp25	5720	18170	100	41	50	50	100	35	35	36	7	19	41	23	0	0	0	0	0	0	0	0	80	560	100	0	0	Error	6	15	3991	2	0	0	0
1	12	7	2.00E+16	0	6000	18180	50	33	36	10	27	34	34	34	6	17	25	8	0	0	0	0	0	0	0	0	12	104	100	0	0	Error	-1	2	437	0.333	0	0	0
1	1	8	1I16	238 Sp0	2730	18470	80	43	45	8	17	31	31	32	5	15	87	63	0	0	0	0	0	0	0	0	52	340	100	0	0	Error	12	14	2328	2.6	0	0	0
1	2	8	1M16	261 Sp0	3030	18460	40	46	46	8	17	35	35	36	8	22	58	25	0	0	0	0	0	0	0	0	12	68	100	0	0	Error	11	11	546	1.25	0	0	0
1	3	8	1I16	238 Sp0	3320	18470	90	49	50	11	22	31	31	39	141	361	0	0	0	0	0	0	0	0	0	0	52	420	100	0	0	Error	18	19	2595	0.078	0	0	0
1	4	8	1M16	261 Sp0	3620	18470	50	42	50	25	50	34	34	35	8	22	50	33	0	0	0	0	0	0	0	0	12	104	100	0	0	Error	8	16	605	1.875	0	0	0
1	5	8	1A24	298 Sp0	3920	18460	90	36	36	6	16	34	34	35	6	17	19	6	0	0	0	0	0	0	0	0	52	420	100	0	0	Error	2	2	1868	0.167	0	0	0
1	6	8	1.00E+24	329 Sp10	4200	18470	40	35	36	8	22	31	31	33	6	18	33	17	0	0	0	0	0	0	0	0	12	68	100	0	0	Error	4	5	436	0.5	0	0	0
1	7	8	1A24	298 Sp0	4520	18460	90	36	36	5	13	34	34	39	62	158	0	0	0	0	0	0	0	0	0	0	52	420	100	0	0	Error	2	2	1878	-0.048	0	0	0
1	8	8	1.00E+24	329 Sp10	4810	18470	50	37	39	11	28	31	31	32	5	15	50	33	0	0	0	0	0	0	0	0	12	104	100	0	0	Error	6	8	468	1.4	0	0	0
1	9	8	1I24	358 Sp0	5110	18450	70	35	35	6	17	32	32	33	6	18	28	9	0	0	0	0	0	0	0	0	32	236	100	0	0	Error	3	3	1132	0.333	0	0	0
1	10	8	1M24	383 Sp14	5410	18480	70	34	34	6	17	36	36	36	7	19	3	0	0	0	0	0	0	0	0	0	32	236	100	0	0	Error	-2	-2	1089	-0.286	0	0	0
1	11	8	1I24	358 Sp0	5710	18460	70	36	35	7	20	34	34	35	15	42	3	0	0	0	0	0	0	0	0	0	32	236	100	0	0	Error	2	1	1134	0	0	0	0
1	12	8	1M24	383 Sp14	6000	18460	60	36	35	6	17	34	34	34	6	17	19	3	0	0	0	0	0	0	0	0	32	176	100	0	0	Error	2	1	1135	0.167	0	0	0
1	1	9	1A8	92 Sp0	2720	18750	50	53	48	14	29	31	31	32	7	21	67	58	0	0	0	0	0	0	0	0	12	104	100	0	0	Error	22	17	578	2.286	0	0	0
1	2	9	1.00E+08	108 Sp8	3020	18750	60	45	46	10	21	31	31	31	7	22	69	47	0	0	0	0	0	0	0	0	32	176	100	0	0	Error	14	15	1459	2.143	0	0	0
1	3	9	1A8	92 Sp0	3310	18740	60	45	45	15	33	30	30	31	5	16	72	59	0	0	0	0	0	0	0	0	32	176	100	0	0	Error	15	15	1443	2.8	0	0	0
1	4	9	1.00E+08	108 Sp8	3610	18740	50	45	43	8	18	32	32	32	6	18	83	50	0	0	0	0	0	0	0	0	12	104	100	0	0	Error	13	11	518	1.833	0	0	0
1	5	9	1I8	129 Sp0	3930	18770	70	36	37	7	18	33	33	36	21	58	3	0	0	0	0	0	0	0	0	0	32	236	100	0	0	Error	3	4	1176	0.048	0	0	0
1	6	9	1M8	152 Sp14	4220	18790	60	46	48	15	31	30	30	31	6	19	81	69	0	0	0	0	0	0	0	0	32	176	100	0	0	Error	16	18	1548	2.833	0	0	0
1	7	9	1I8	129 Sp0	4530	18770	40	37	37	6	16	31	31	31	5	16	50	25	0	0	0	0	0	0	0	0	12	68	100	0	0	Error	6	6	448	1.2	0	0	0
1	8	9	1M8	152 Sp14	4820	18780	60	46	48	16	33	31	31	33	15	45	50	25	0	0	0	0	0	0	0	0	32	176	100	0	0	Error	15	17	1538	1	0	0	0
1	9	9	1A16	177 Sp8	5110	18750	70	38	39	8	20	31	31	31	5	16	53	41	0	0	0	0	0	0	0	0	32	236	100	0	0	Error	7	8	1250	1.6	0	0	0
1	10	9	1.00E+16	208 Sp0	5420	18800	40	38	43	17	39	33	33	33	5	15	50	25	0	0	0	0	0	0	0	0	12	68	100	0	0	Error	5	10	515	2	0	0	0
1	11	9	1A16	177 Sp8	5720	18760	70	37	38	7	18	29	29	30	5	16	66	41	0	0	0	0	0	0	0	0	32	236	100	0	0	Error	8	9	1208	1.6	0	0	0
1	12	9	1.00E+16	208 Sp0	6020	18780	40	40	41	10	24	33	33	33	6	18	50	25	0	0	0	0	0	0	0	0	12	68	100	0	0	Error	7	8	492	1.333	0	0	0
1	1	10	1I16	238 Sp0	2710	19060	80	39	40	8	20	31	31	31	6	19	62	27	0	0	0	0	0	0	0	0	52	340	100	0	0	Error	8	9	2058	1.5	0	0	0
1	2	10	1M16	261 Sp0	3030	19060	70	40	42	9	21	29	29	30	7	23	72	25	0	0	0	0	0	0	0	0	32	236	100	0	0	Error	11	13	1329	1.714	0	0	0
1	3	10	1I16	238 Sp0	3310	19060	90	41	42	9	21	29	29	30	7	23	65	33	0	0	0	0	0	0	0	0	52	420	100	0	0	Error	12	13	2159	1.714	0	0	0
1	4	10	1M16	261 Sp0	3630	19060	70	36	38	7	18	30	30	31	5	16	59	31	0	0	0	0	0	0	0	0	32	236	100	0	0	Error	6	8	1200	1.4	0	0	0
1	5	10	1A24	298 Sp0	3920	19060	80	34	35	8	22	33	33	33	7	21	13	6	0	0	0	0	0	0	0	0	52	340	100	0	0	Error	1	2	1796	0.286	0	0	0
1	6	10	1.00E+24	329 Sp10	4200	19070	50	37	38	4	10	31	31	33	20	60	0	0	0	0	0	0	0	0	0	0	12	104	100	0	0	Error	6	7	457	0.25	0	0	0
1	7	10	1A24	298 Sp0	4520	19070	90	33	33	6	18	35	35	36	23	63	0	0	0	0	0	0	0	0	0	0	52	420	100	0	0	Error	-2	-2	1735	-0.13	0	0	0
1	8	10	1.00E+24	329 Sp10	4810	19060	60	33	32	6	18	33	33	34	6	17	6	0	0	0	0	0	0	0	0	0	32	176	100	0	0	Error	0	-1	1019	-0.333	0	0	0
1	9	10	1I24	358 Sp0	5120	19060	60	33	33	6	18	33	33	34	6	17	16	6	0	0	0	0	0	0	0	0	32	176	100	0	0	Error	0	0	1065	-0.167	0	0	0
1	10	10	1M24	383 Sp14	5390	19050	50	33	32	5	15	32	32	33	6	18	8	0	0	0	0	0	0	0	0	0	12	104	100	0	0	Error	1	0	387	-0.167	0	0	0
1	11	10	1I24	358 Sp0	5710	19070	60	33	33	5	15	33	33	33	6	18	13	3	0	0	0	0	0	0	0	0	32	176	100	0	0	Error	0	0	1056	0	0	0	0
1	12	10	1M24	383 Sp14	6000	19070	70	32	33	7	21	35	35	36	7	19	6	3	0	0	0	0	0	0	0	0	32	236	100	0	0	Error	-3	-2	1042	-0.429	0	0	0
1	1	11	1A8	92 Sp0	2720	19370	50	50	51	12	23	30	30	33	12	36	75	33	0	0	0	0	0	0	0	0	12	104	100	0	0	Error	20	21	607	1.5	0	0	0
1	2	11	1.00E+08	108 Sp8	3020	19350	60	40	39	8	20	30	30	32	18	56	16	0	0	0	0	0	0	0	0	0	32	176	100	0	0	Error	10	9	1251	0.389	0	0	0
1	3	11	1A8	92 Sp0	3310	19350	50	46	50	14	28	29	29	30	6	20	92	83	0	0	0	0	0	0	0	0	12	104	100	0	0	Error	17	21	604	3.333	0	0	0
1	4	11	1.00E+08	108 Sp8	3620	19370	50	46	45	12	26	30	30	31	7	22	67	50	0	0	0	0	0	0	0	0	12	104	100	0	0	Error	16	15	538	2	0	0	0
1	5	11	1I8	129 Sp0	3920	19380	50	40	40	6	15	29	29	30	9	30	50	17	0	0	0	0	0	0	0	0	12	104	100	0	0	Error	11	11	484	1.111	0	0	0
1	6	11	1M8	152 Sp14	4230	19380	50	46	51	14	27	31	31	31	6	19	100	58	0	0	0	0	0	0	0	0	12	104	100	0	0	Error	15	20	611	3.333	0	0	0
1	7	11	1I8	129 Sp0	4530	19380	50	41	41	6	14	29	29	31	13	41	50	0	0	0	0	0	0	0	0	0	12	104	100	0	0	Error	12	12	493	0.769	0	0	0
1	8	11	1M8	152 Sp14	4830	19370	50	51	55	22	40	32	32	32	6	18	83	58	0	0	0	0	0	0	0	0	12	104	100	0	0	Error	19	23	659	3.833	0	0	0
1	9	11	1A16	177 Sp8	5130	19370	60	36	37	10	27	29	29	29	5	17	53	38	0	0	0	0	0	0	0	0	32	176	100	0	0	Error	7	8	1194	1.6	0	0	0
1	10	11	1.00E+16	208 Sp0	5420	19370	40	42	41	7	17	32	32	34	10	29	42	0	0	0	0	0	0	0	0	0	12	68	100	0	0	Error	10	9	495	0.7	0	0	0
1	11	11	1A16	177 Sp8	5710	19360	70	37	36	7	19	32	32	33	6	18	28	6	0	0	0	0	0	0	0	0	32	236	100	0	0	Error	5	4	1149	0.5	0	0	0
1	12	11	1.00E+16	208 Sp0	6030	19380	50	44	44	12	27	33	33	33	5	15	58	50	0	0	0	0	0	0	0	0	12	104	100	0	0	Error	11	11	527	2.2	0	0	0
1	1	12	1I16	238 Sp0	2720	19660	90	40	57	88	154	31	31	33	32	96	10	4	0	0	0	0	0	0	0	0	52	420	100	0	0	Error	9	26	2972	0.75	0	0	0
1	2	12	1M16	261 Sp0	3020	19680	60	41	43	18	41	32	32	33	8	24	50	25	0	0	0	0	0	0	0	0	32	176	100	0	0	Error	9	11	1391	1.25	0	0	0
1	3	12	1I16	238 Sp0	3320	19660	80	42	41	8	19	32	32	32	7	21	54	23	0	0	0	0	0	0	0	0	52	340	100	0	0	Error	10	9	2129	1.286	0	0	0
1	4	12	1M16	261 Sp0	3620	19660	60	36	36	6	16	30	30	30	5	16	56	25	0	0	0	0	0	0	0	0	32	176	100	0	0	Error	6	6	1167	1.2	0	0	0
1	5	12	1A24	298 Sp0	3920	19660	70	38	38	8	21	31	31	32	6	18	50	28	0	0	0	0	0	0	0	0	32	236	100	0	0	Error	7	7	1213	1	0	0	0
1	6	12	1.00E+24	329 Sp10	4210	19680	40	32	36	9	25	31	31	32	5	15	42	42	0	0	0	0	0	0	0	0	12	68	100	0	0	Error	1	5	431	0.8	0	0	0
1	7	12	1A24	298 Sp0	4510	19660	100	35	69	171	247	35	35	36	6	16	25	10	0	0	0	0	0	0	0	0	80	560	100	0	0	Error	0	34	5485	5.5	0	0	0
1	8	12	1.00E+24	329 Sp10	4800	19660	50	37	36	6	16	30	30	30	5	16	58	25	0	0	0	0	0	0	0	0	12	104	100	0	0	Error	7	6	431	1.2	0	0	0
1	9	12	1I24	358 Sp0	5110	19670	60	38	48	30	62	31	31	32	5	15	59	38	0	0	0	0	0	0	0	0	32	176	100	0	0	Error	7	17	1540	3.2	0	0	0
1	10	12	1M24	383 Sp14	5430	19660	60	33	36	9	25	29	29	30	6	20	47	28	0	0	0	0	0	0	0	0	32	176	100	0	0	Error	4	7	1138	1	0	0	0
1	11	12	1I24	358 Sp0	5710	19670	60	33	33	5	15	32	32	32	6	18	16	0	0	0	0	0	0	0	0	0	32	176	100	0	0	Error	1	1	1054	0.167	0	0	0
1	12	12	1M24	383 Sp14	6020	19670	70	33	53	82	154	34	34	35	7	20	16	9	0	0	0	0	0	0	0	0	32	236	100	0	0	Error	-1	19	1696	2.571	0	0	0
1	1	13	1A8	92 Sp0	2720	19940	50	48	47	9	19	32	32	33	5	15	83	67	0	0	0	0	0	0	0	0	12	104	100	0	0	Error	16	15	559	2.8	0	0	0
1	2	13	1.00E+08	108 Sp8	3020	19940	60	45	51	30	58	31	31	31	5	16	75	53	0	0	0	0	0	0	0	0	32	176	100	0	0	Error	14	20	1628	4	0	0	0
1	3	13	1A8	92 Sp0	3330	19960	50	47	48	8	16	30	30	31	7	22	83	67	0	0	0	0	0	0	0	0	12	104	100	0	0	Error	17	18	576	2.429	0	0	0
1	4	13	1.00E+08	108 Sp8	3630	19970	60	42	42	8	19	30	30	30	5	16	84	53	0	0	0	0	0	0	0	0	32	176	100	0	0	Error	12	12	1347	2.4	0	0	0
1	5	13	1I8	129 Sp0	3920	19950	40	40	39	5	12	31	31	32	6	18	75	25	0	0	0	0	0	0	0	0	12	68	100	0	0	Error	9	8	468	1.167	0	0	0
1	6	13	1M8	152 Sp14	4230	19980	40	53	55	16	29	32	32	33	5	15	92	92	0	0	0	0	0	0	0	0	12	68	100	0	0	Error	21	23	655	4.4	0	0	0
1	7	13	1I8	129 Sp0	4530	19960	60	37	39	9	23	30	30	30	5	16	66	28	0	0	0	0	0	0	0	0	32	176	100	0	0	Error	7	9	1253	1.8	0	0	0
1	8	13	1M8	152 Sp14	4830	19970	50	46	48	11	22	32	32	34	19	55	33	0	0	0	0	0	0	0	0	0	12	104	100	0	0	Error	14	16	575	0.737	0	0	0
1	9	13	1A16	177 Sp8	5130	19970	40	43	44	8	18	30	30	30	5	16	92	67	0	0	0	0	0	0	0	0	12	68	100	0	0	Error	13	14	533	2.8	0	0	0
1	10	13	1.00E+16	208 Sp0	5430	19990	40	37	36	6	16	32	32	33	5	15	50	8	0	0	0	0	0	0	0	0	12	68	100	0	0	Error	5	4	433	0.6	0	0	0
1	11	13	1A16	177 Sp8	5730	19970	70	39	38	7	18	31	31	41	99	241	0	0	0	0	0	0	0	0	0	0	32	236	100	0	0	Error	8	7	1212	-0.03	0	0	0
1	12	13	1.00E+16	208 Sp0	6030	19970	40	36	37	7	18	32	32	32	5	15	42	25	0	0	0	0	0	0	0	0	12	68	100	0	0	Error	4	5	445	1	0	0	0
1	1	14	2A24	Grid Marker	2710	20270	210	118	909	2613	287	34	34	35	8	22	99	95	0	0	0	0	0	0	0	0	316	2325	100	0	0	Error	84	875	287385	109.25	0	0	0
1	2	14	2A24	Grid Marker	3010	20280	210	101	991	2875	290	35	35	37	31	83	76	51	0	0	0	0	0	0	0	0	316	2234	100	0	0	Error	66	956	313145	30.774	0	0	0
1	3	14	empty	empty	3310	20260	100	34	34	5	14	35	35	36	15	41	0	0	0	0	0	0	0	0	0	0	80	560	100	0	0	Error	-1	-1	2708	-0.133	-75	0	0
1	4	14	empty	empty	3610	20260	100	37	38	6	15	36	36	37	7	18	18	5	0	0	0	0	0	0	0	0	80	560	100	0	0	Error	1	2	3014	0.143	-75	0	0
1	5	14	empty	empty	3910	20260	100	37	37	7	18	36	36	37	14	37	3	0	0	0	0	0	0	0	0	0	80	560	100	0	0	Error	1	1	2982	0	-75	0	0
1	6	14	empty	empty	4210	20260	100	37	38	6	15	37	37	38	6	15	14	4	0	0	0	0	0	0	0	0	80	560	100	0	0	Error	0	1	3016	0	-75	0	0
1	7	14	empty	empty	4510	20260	100	38	39	6	15	38	38	40	28	70	0	0	0	0	0	0	0	0	0	0	80	560	100	0	0	Error	0	1	3083	-0.036	-75	0	0
1	8	14	empty	empty	4810	20260	100	39	39	6	15	38	38	39	8	20	10	1	0	0	0	0	0	0	0	0	80	560	100	0	0	Error	1	1	3088	0	-75	0	0
1	9	14	empty	empty	5110	20260	100	37	38	6	15	38	38	39	11	28	4	0	0	0	0	0	0	0	0	0	80	560	100	0	0	Error	-1	0	3016	-0.091	-75	0	0
1	10	14	empty	empty	5410	20260	100	39	39	6	15	39	39	39	9	23	10	0	0	0	0	0	0	0	0	0	80	560	100	0	0	Error	0	0	3106	0	-75	0	0
1	11	14	empty	empty	5710	20260	100	38	39	6	15	38	38	39	7	17	11	3	0	0	0	0	0	0	0	0	80	560	100	0	0	Error	0	1	3113	0	-75	0	0
1	12	14	empty	empty	6010	20260	100	41	42	7	16	42	42	42	7	16	19	3	0	0	0	0	0	0	0	0	80	560	100	0	0	Error	-1	0	3355	0	-75	0	0
2	1	1	empty	empty	7250	16350	100	44	44	9	20	43	43	44	8	18	16	4	0	0	0	0	0	0	0	0	80	560	100	0	0	Error	1	1	3519	0	-75	0	0
2	2	1	empty	empty	7550	16350	100	44	44	9	20	44	44	45	8	17	20	1	0	0	0	0	0	0	0	0	80	560	100	0	0	Error	0	0	3546	-0.125	-75	0	0
2	3	1	empty	empty	7850	16350	100	46	48	8	16	46	46	47	9	19	14	5	0	0	0	0	0	0	0	0	80	560	100	0	0	Error	0	2	3829	0.111	-75	0	0
2	4	1	empty	empty	8150	16350	100	47	47	8	17	46	46	47	8	17	16	5	0	0	0	0	0	0	0	0	80	560	100	0	0	Error	1	1	3789	0	-75	0	0
2	5	1	empty	empty	8450	16350	100	48	47	8	17	47	47	48	8	16	19	1	0	0	0	0	0	0	0	0	80	560	100	0	0	Error	1	0	3783	-0.125	-75	0	0
2	6	1	empty	empty	8750	16350	100	47	48	9	18	47	47	47	8	17	20	6	0	0	0	0	0	0	0	0	80	560	100	0	0	Error	0	1	3830	0.125	-75	0	0
2	7	1	empty	empty	9050	16350	100	45	45	7	15	46	46	46	13	28	4	0	0	0	0	0	0	0	0	0	80	560	100	0	0	Error	-1	-1	3569	-0.077	-75	0	0
2	8	1	empty	empty	9350	16350	100	45	45	7	15	45	45	46	7	15	14	3	0	0	0	0	0	0	0	0	80	560	100	0	0	Error	0	0	3591	-0.143	-75	0	0
2	9	1	empty	empty	9650	16350	100	44	44	8	18	43	43	44	8	18	18	3	0	0	0	0	0	0	0	0	80	560	100	0	0	Error	1	1	3508	0	-75	0	0
2	10	1	2B24	Grid Marker	9960	16370	90	1724	3627	4220	116	45	45	52	69	132	94	92	0	0	0	0	0	0	0	0	52	420	100	0	0	Error	1679	3582	188620	51.812	0	0	0
2	11	1	2B24	Grid Marker	10270	16370	100	1682	2891	3712	128	45	45	46	9	19	100	98	0	0	0	0	0	0	0	0	80	560	100	0	0	Error	1637	2846	231258	316.111	0	0	0
2	12	1	2B24	Grid Marker	10560	16370	100	1103	2189	2433	111	46	46	47	14	29	99	96	0	0	0	0	0	0	0	0	80	560	100	0	0	Error	1057	2143	175136	153	0	0	0
2	1	2	2J16	625 Sp14	7250	16610	40	37	37	6	16	40	40	41	9	21	0	0	0	0	0	0	0	0	0	0	12	68	100	0	0	Error	-3	-3	440	-0.444	0	0	0
2	2	2	2N16	640 Sp21	7560	16630	100	32	34	7	20	35	35	36	7	19	10	1	0	0	0	0	0	0	0	0	80	560	100	0	0	Error	-3	-1	2693	-0.286	0	0	0
2	3	2	2J16	625 Sp14	7870	16660	40	83	86	27	31	33	33	33	5	15	100	92	0	0	0	0	0	0	0	0	12	68	100	0	0	Error	50	53	1033	10.6	0	0	0
2	4	2	2N16	640 Sp21	8170	16670	40	47	48	13	27	33	33	33	6	18	67	50	0	0	0	0	0	0	0	0	12	68	100	0	0	Error	14	15	574	2.5	0	0	0
2	5	2	empty	empty	8450	16650	100	45	46	8	17	45	45	46	8	17	18	6	0	0	0	0	0	0	0	0	80	560	100	0	0	Error	0	1	3705	0	-75	0	0
2	6	2	empty	empty	8750	16650	100	47	48	8	16	49	49	49	8	16	14	3	0	0	0	0	0	0	0	0	80	560	100	0	0	Error	-2	-1	3862	-0.125	-75	0	0
2	7	2	empty	empty	9050	16650	100	48	51	11	21	49	49	49	9	18	18	6	0	0	0	0	0	0	0	0	80	560	100	0	0	Error	-1	2	4056	0.222	-75	0	0
2	8	2	empty	empty	9350	16650	100	49	49	8	16	47	47	47	8	17	16	5	0	0	0	0	0	0	0	0	80	560	100	0	0	Error	2	2	3908	0.25	-75	0	0
2	9	2	empty	empty	9650	16650	100	47	48	9	18	45	45	46	8	17	20	5	0	0	0	0	0	0	0	0	80	560	100	0	0	Error	2	3	3815	0.25	-75	0	0
2	10	2	empty	empty	9950	16650	100	44	44	8	18	44	44	45	8	17	14	4	0	0	0	0	0	0	0	0	80	560	100	0	0	Error	0	0	3525	-0.125	-75	0	0
2	11	2	empty	empty	10250	16650	100	46	47	8	17	45	45	46	8	17	25	6	0	0	0	0	0	0	0	0	80	560	100	0	0	Error	1	2	3787	0.125	-75	0	0
2	12	2	empty	empty	10550	16650	100	49	49	12	24	47	47	48	9	18	16	4	0	0	0	0	0	0	0	0	80	560	100	0	0	Error	2	2	3924	0.111	-75	0	0
2	1	3	2B8	503 Sp14	7270	16970	100	36	44	22	50	39	39	39	7	17	19	16	0	0	0	0	0	0	0	0	80	560	100	0	0	Error	-3	5	3498	0.714	0	0	0
2	2	3	2F8	526 Sp14	7570	16980	40	44	45	13	28	31	31	31	5	16	75	58	0	0	0	0	0	0	0	0	12	68	100	0	0	Error	13	14	542	2.8	0	0	0
2	3	3	2B8	503 Sp14	7850	16970	40	43	50	29	58	34	34	35	10	28	50	17	0	0	0	0	0	0	0	0	12	68	100	0	0	Error	9	16	604	1.5	0	0	0
2	4	3	2F8	526 Sp14	8160	16970	100	36	41	17	41	35	35	36	8	22	23	15	0	0	0	0	0	0	0	0	80	560	100	0	0	Error	1	6	3283	0.625	0	0	0
2	5	3	2J8	549 Sp0	8460	16970	100	35	36	6	16	42	42	43	8	18	1	0	0	0	0	0	0	0	0	0	80	560	100	0	0	Error	-7	-6	2900	-0.875	0	0	0
2	6	3	2N8	572 Sp25	8760	16970	100	35	37	9	24	43	43	43	8	18	5	3	0	0	0	0	0	0	0	0	80	560	100	0	0	Error	-8	-6	2941	-0.75	0	0	0
2	7	3	2J8	549 Sp0	9050	16980	100	41	41	7	17	49	49	49	9	18	3	0	0	0	0	0	0	0	0	0	80	560	100	0	0	Error	-8	-8	3246	-0.889	0	0	0
2	8	3	2N8	572 Sp25	9350	16980	100	36	37	10	27	47	47	48	9	18	3	1	0	0	0	0	0	0	0	0	80	560	100	0	0	Error	-11	-10	2938	-1.222	0	0	0
2	9	3	2B16	595 Sp14	9660	16990	50	37	36	5	13	34	34	35	7	20	0	0	0	0	0	0	0	0	0	0	12	104	100	0	0	Error	3	2	433	0.143	0	0	0
2	10	3	2F16	0	9960	16980	100	36	45	26	57	45	45	46	8	17	13	13	0	0	0	0	0	0	0	0	80	560	100	0	0	Error	-9	0	3634	-0.125	0	0	0
2	11	3	2B16	595 Sp14	10260	16980	40	37	39	9	23	35	35	36	7	19	17	17	0	0	0	0	0	0	0	0	12	68	100	0	0	Error	2	4	467	0.429	0	0	0
2	12	3	2F16	0	10550	16980	100	42	43	10	23	50	50	50	15	30	4	1	0	0	0	0	0	0	0	0	80	560	100	0	0	Error	-8	-7	3448	-0.467	0	0	0
2	1	4	2J16	625 Sp14	7270	17260	40	87	71	32	45	32	32	33	5	15	67	67	0	0	0	0	0	0	0	0	12	68	100	0	0	Error	55	39	848	7.6	0	0	0
2	2	4	2N16	640 Sp21	7560	17260	100	33	34	8	23	33	33	33	6	18	20	10	0	0	0	0	0	0	0	0	80	560	100	0	0	Error	0	1	2697	0.167	0	0	0
2	3	4	2J16	625 Sp14	7860	17270	40	90	86	44	51	32	32	32	4	12	83	75	0	0	0	0	0	0	0	0	12	68	100	0	0	Error	58	54	1030	13.5	0	0	0
2	4	4	2N16	640 Sp21	8160	17260	100	31	33	7	21	34	34	34	6	17	11	5	0	0	0	0	0	0	0	0	80	560	100	0	0	Error	-3	-1	2608	-0.167	0	0	0
2	5	4	empty	empty	8450	17250	100	43	44	9	20	43	43	43	9	20	16	4	0	0	0	0	0	0	0	0	80	560	100	0	0	Error	0	1	3526	0.111	-75	0	0
2	6	4	empty	empty	8750	17250	100	49	49	9	18	48	48	48	8	16	23	5	0	0	0	0	0	0	0	0	80	560	100	0	0	Error	1	1	3930	0.125	-75	0	0
2	7	4	empty	empty	9050	17250	100	52	52	8	15	50	50	50	8	16	20	4	0	0	0	0	0	0	0	0	80	560	100	0	0	Error	2	2	4134	0.25	-75	0	0
2	8	4	empty	empty	9350	17250	100	49	49	9	18	46	46	47	9	19	20	8	0	0	0	0	0	0	0	0	80	560	100	0	0	Error	3	3	3935	0.222	-75	0	0
2	9	4	empty	empty	9650	17250	100	46	47	8	17	46	46	46	8	17	21	3	0	0	0	0	0	0	0	0	80	560	100	0	0	Error	0	1	3745	0.125	-75	0	0
2	10	4	empty	empty	9950	17250	100	46	46	8	17	47	47	48	8	16	13	4	0	0	0	0	0	0	0	0	80	560	100	0	0	Error	-1	-1	3709	-0.25	-75	0	0
2	11	4	empty	empty	10250	17250	100	48	50	9	18	48	48	49	9	18	14	5	0	0	0	0	0	0	0	0	80	560	100	0	0	Error	0	2	3993	0.111	-75	0	0
2	12	4	empty	empty	10550	17250	100	49	49	9	18	49	49	50	12	24	11	0	0	0	0	0	0	0	0	0	80	560	100	0	0	Error	0	0	3886	-0.083	-75	0	0
2	1	5	2B8	503 Sp14	7280	17560	40	86	82	22	26	32	32	32	5	15	100	100	0	0	0	0	0	0	0	0	12	68	100	0	0	Error	54	50	983	10	0	0	0
2	2	5	2F8	526 Sp14	7570	17580	40	40	40	5	12	31	31	31	4	12	83	50	0	0	0	0	0	0	0	0	12	68	100	0	0	Error	9	9	479	2.25	0	0	0
2	3	5	2B8	503 Sp14	7870	17580	100	36	43	22	51	36	36	36	6	16	26	20	0	0	0	0	0	0	0	0	80	560	100	0	0	Error	0	7	3472	1.167	0	0	0
2	4	5	2F8	526 Sp14	8180	17580	40	43	44	9	20	31	31	32	5	15	75	58	0	0	0	0	0	0	0	0	12	68	100	0	0	Error	12	13	523	2.4	0	0	0
2	5	5	2J8	549 Sp0	8470	17570	100	35	36	7	19	44	44	44	8	18	1	1	0	0	0	0	0	0	0	0	80	560	100	0	0	Error	-9	-8	2882	-1	0	0	0
2	6	5	2N8	572 Sp25	8770	17570	100	33	35	6	17	46	46	46	8	17	0	0	0	0	0	0	0	0	0	0	80	560	100	0	0	Error	-13	-11	2775	-1.375	0	0	0
2	7	5	2J8	549 Sp0	9070	17570	100	36	35	6	17	47	47	48	10	20	0	0	0	0	0	0	0	0	0	0	80	560	100	0	0	Error	-11	-12	2823	-1.3	0	0	0
2	8	5	2N8	572 Sp25	9370	17580	100	33	35	11	31	41	41	42	8	19	4	1	0	0	0	0	0	0	0	0	80	560	100	0	0	Error	-8	-6	2802	-0.875	0	0	0
2	9	5	2B16	595 Sp14	9670	17580	100	33	34	6	17	39	39	41	9	21	1	0	0	0	0	0	0	0	0	0	80	560	100	0	0	Error	-6	-5	2719	-0.778	0	0	0
2	10	5	2F16	0	9970	17580	100	34	46	31	67	44	44	44	8	18	20	15	0	0	0	0	0	0	0	0	80	560	100	0	0	Error	-10	2	3658	0.25	0	0	0
2	11	5	2B16	595 Sp14	10270	17580	100	36	36	8	22	43	43	44	10	22	3	1	0	0	0	0	0	0	0	0	80	560	100	0	0	Error	-7	-7	2892	-0.8	0	0	0
2	12	5	2F16	0	10570	17580	100	39	41	11	26	47	47	47	8	17	10	6	0	0	0	0	0	0	0	0	80	560	100	0	0	Error	-8	-6	3257	-0.75	0	0	0
2	1	6	2J16	625 Sp14	7260	17860	100	37	38	10	26	44	44	45	8	17	5	3	0	0	0	0	0	0	0	0	80	560	100	0	0	Error	-7	-6	3052	-0.875	0	0	0
2	2	6	2N16	640 Sp21	7560	17870	40	42	47	15	31	34	34	34	5	14	58	42	0	0	0	0	0	0	0	0	12	68	100	0	0	Error	8	13	558	2.6	0	0	0
2	3	6	2J16	625 Sp14	7850	17870	100	36	38	8	21	40	40	40	7	17	13	4	0	0	0	0	0	0	0	0	80	560	100	0	0	Error	-4	-2	3000	-0.286	0	0	0
2	4	6	2N16	640 Sp21	8150	17870	100	32	34	8	23	34	34	35	7	20	14	5	0	0	0	0	0	0	0	0	80	560	100	0	0	Error	-2	0	2706	-0.143	0	0	0
2	5	6	empty	empty	8450	17850	100	44	44	9	20	43	43	44	8	18	19	8	0	0	0	0	0	0	0	0	80	560	100	0	0	Error	1	1	3549	0	-75	0	0
2	6	6	empty	empty	8750	17850	100	49	49	8	16	48	48	49	8	16	21	3	0	0	0	0	0	0	0	0	80	560	100	0	0	Error	1	1	3930	0	-75	0	0
2	7	6	empty	empty	9050	17850	100	48	49	9	18	48	48	49	8	16	13	6	0	0	0	0	0	0	0	0	80	560	100	0	0	Error	0	1	3925	0	-75	0	0
2	8	6	empty	empty	9350	17850	100	47	47	8	17	46	46	47	8	17	13	4	0	0	0	0	0	0	0	0	80	560	100	0	0	Error	1	1	3760	0	-75	0	0
2	9	6	empty	empty	9650	17850	100	48	47	7	14	47	47	48	8	16	14	1	0	0	0	0	0	0	0	0	80	560	100	0	0	Error	1	0	3781	-0.125	-75	0	0
2	10	6	empty	empty	9950	17850	100	48	49	9	18	48	48	49	8	16	23	5	0	0	0	0	0	0	0	0	80	560	100	0	0	Error	0	1	3946	0	-75	0	0
2	11	6	empty	empty	10250	17850	100	49	49	8	16	49	49	49	9	18	15	0	0	0	0	0	0	0	0	0	80	560	100	0	0	Error	0	0	3941	0	-75	0	0
2	12	6	empty	empty	10550	17850	100	48	49	9	18	48	48	49	12	24	10	1	0	0	0	0	0	0	0	0	80	560	100	0	0	Error	0	1	3884	0	-75	0	0
2	1	7	2B8	503 Sp14	7270	18160	100	38	44	19	43	42	42	43	8	18	18	16	0	0	0	0	0	0	0	0	80	560	100	0	0	Error	-4	2	3527	0.125	0	0	0
2	2	7	2F8	526 Sp14	7570	18160	100	33	38	21	55	37	37	37	7	18	14	9	0	0	0	0	0	0	0	0	80	560	100	0	0	Error	-4	1	3012	0.143	0	0	0
2	3	7	2B8	503 Sp14	7870	18160	100	36	42	16	38	36	36	37	7	18	30	20	0	0	0	0	0	0	0	0	80	560	100	0	0	Error	0	6	3325	0.714	0	0	0
2	4	7	2F8	526 Sp14	8170	18180	50	38	38	5	13	32	32	32	6	18	42	8	0	0	0	0	0	0	0	0	12	104	100	0	0	Error	6	6	457	1	0	0	0
2	5	7	2J8	549 Sp0	8470	18150	40	50	52	13	25	33	33	33	6	18	83	75	0	0	0	0	0	0	0	0	12	68	100	0	0	Error	17	19	623	3.167	0	0	0
2	6	7	2N8	572 Sp25	8760	18160	100	36	41	40	97	43	43	43	9	20	5	3	0	0	0	0	0	0	0	0	80	560	100	0	0	Error	-7	-2	3291	-0.222	0	0	0
2	7	7	2J8	549 Sp0	9060	18160	100	37	38	8	21	47	47	47	8	17	1	1	0	0	0	0	0	0	0	0	80	560	100	0	0	Error	-10	-9	3016	-1.125	0	0	0
2	8	7	2N8	572 Sp25	9360	18160	100	34	35	7	20	41	41	42	14	33	0	0	0	0	0	0	0	0	0	0	80	560	100	0	0	Error	-7	-6	2824	-0.5	0	0	0
2	9	7	2B16	595 Sp14	9660	18160	100	35	35	7	20	38	38	39	8	20	8	0	0	0	0	0	0	0	0	0	80	560	100	0	0	Error	-3	-3	2777	-0.5	0	0	0
2	10	7	2F16	0	9960	18170	100	37	42	23	54	44	44	47	38	80	8	3	0	0	0	0	0	0	0	0	80	560	100	0	0	Error	-7	-2	3354	-0.132	0	0	0
2	11	7	2B16	595 Sp14	10260	18170	100	34	36	12	33	40	40	42	14	33	8	1	0	0	0	0	0	0	0	0	80	560	100	0	0	Error	-6	-4	2909	-0.429	0	0	0
2	12	7	2F16	0	10560	18170	100	38	45	20	44	46	46	47	12	25	14	13	0	0	0	0	0	0	0	0	80	560	100	0	0	Error	-8	-1	3625	-0.167	0	0	0
2	1	8	1J16	240 Sp8	7270	18460	100	33	34	6	17	43	43	44	8	18	0	0	0	0	0	0	0	0	0	0	80	560	100	0	0	Error	-10	-9	2689	-1.25	0	0	0
2	2	8	1N16	261 Sp8	7570	18470	40	96	79	35	44	32	32	32	5	15	75	75	0	0	0	0	0	0	0	0	12	68	100	0	0	Error	64	47	947	9.4	0	0	0
2	3	8	1J16	240 Sp8	7860	18450	40	35	34	6	17	32	32	32	6	18	8	8	0	0	0	0	0	0	0	0	12	68	100	0	0	Error	3	2	405	0.333	0	0	0
2	4	8	1N16	261 Sp8	8180	18460	40	113	94	39	41	31	31	31	5	16	83	83	0	0	0	0	0	0	0	0	12	68	100	0	0	Error	82	63	1130	12.6	0	0	0
2	5	8	1B24	299 Sp0	8470	18470	50	43	42	7	16	33	33	34	6	17	67	25	0	0	0	0	0	0	0	0	12	104	100	0	0	Error	10	9	508	1.333	0	0	0
2	6	8	1F24	330 Sp10	8770	18470	50	34	34	5	14	30	30	31	5	16	42	8	0	0	0	0	0	0	0	0	12	104	100	0	0	Error	4	4	410	0.6	0	0	0
2	7	8	1B24	299 Sp0	9080	18460	60	38	38	8	21	32	32	32	6	18	41	16	0	0	0	0	0	0	0	0	32	176	100	0	0	Error	6	6	1226	1	0	0	0
2	8	8	1F24	330 Sp10	9360	18450	50	35	36	5	13	32	32	33	5	15	33	17	0	0	0	0	0	0	0	0	12	104	100	0	0	Error	3	4	426	0.6	0	0	0
2	9	8	1J24	359 Sp14	9670	18470	60	27439	26408	6709	25	41	41	66	74	112	100	100	0	0	0	0	0	0	0	0	32	176	100	0	0	Error	27398	26367	845063	355.973	0	0	0
2	10	8	1N24	384 Sp20	9960	18460	100	38	38	7	18	36	36	37	8	21	15	1	0	0	0	0	0	0	0	0	80	560	100	0	0	Error	2	2	3040	0.125	0	0	0
2	11	8	1J24	359 Sp14	10280	18470	70	11690	13859	6026	43	41	41	72	188	261	100	100	0	0	0	0	0	0	0	0	32	236	100	0	0	Error	11649	13818	443502	73.335	0	0	0
2	12	8	1N24	384 Sp20	10560	18450	90	40	41	11	26	37	37	38	8	21	19	4	0	0	0	0	0	0	0	0	52	420	100	0	0	Error	3	4	2107	0.375	0	0	0
2	1	9	1B8	92 Sp8	7270	18750	40	49	47	12	25	35	35	36	8	22	50	50	0	0	0	0	0	0	0	0	12	68	100	0	0	Error	14	12	569	1.375	0	0	0
2	2	9	1F8	109 Sp0	7570	18750	40	46	45	11	24	32	32	33	7	21	83	42	0	0	0	0	0	0	0	0	12	68	100	0	0	Error	14	13	539	1.714	0	0	0
2	3	9	1B8	92 Sp8	7870	18730	40	49	48	12	25	30	30	31	6	19	83	67	0	0	0	0	0	0	0	0	12	68	100	0	0	Error	19	18	581	2.833	0	0	0
2	4	9	1F8	109 Sp0	8160	18740	40	47	46	15	32	32	32	32	5	15	58	58	0	0	0	0	0	0	0	0	12	68	100	0	0	Error	15	14	550	2.8	0	0	0
2	5	9	1J8	130 Sp8	8470	18750	40	73	77	19	24	32	32	32	5	15	100	100	0	0	0	0	0	0	0	0	12	68	100	0	0	Error	41	45	928	9	0	0	0
2	6	9	1N8	153 Sp0	8770	18770	50	37	39	8	20	32	32	32	5	15	50	33	0	0	0	0	0	0	0	0	12	104	100	0	0	Error	5	7	467	1.4	0	0	0
2	7	9	1J8	130 Sp8	9070	18770	60	57	56	22	39	32	32	32	5	15	69	63	0	0	0	0	0	0	0	0	32	176	100	0	0	Error	25	24	1794	4.8	0	0	0
2	8	9	1N8	153 Sp0	9370	18790	40	54	98	168	171	31	31	31	5	16	67	58	0	0	0	0	0	0	0	0	12	68	100	0	0	Error	23	67	1170	13.4	0	0	0
2	9	9	1B16	178 Sp8	9670	18760	40	40	42	11	26	32	32	33	6	18	58	33	0	0	0	0	0	0	0	0	12	68	100	0	0	Error	8	10	503	1.5	0	0	0
2	10	9	1F16	210 Sp0	9940	18740	80	33	34	6	17	34	34	36	9	25	8	0	0	0	0	0	0	0	0	0	52	340	100	0	0	Error	-1	0	1743	-0.222	0	0	0
2	11	9	1B16	178 Sp8	10270	18770	40	48	46	6	13	35	35	35	6	17	75	50	0	0	0	0	0	0	0	0	12	68	100	0	0	Error	13	11	556	1.833	0	0	0
2	12	9	1F16	210 Sp0	10580	18770	60	34	36	9	25	34	34	35	7	20	19	9	0	0	0	0	0	0	0	0	32	176	100	0	0	Error	0	2	1153	0.143	0	0	0
2	1	10	1J16	240 Sp8	7280	19060	60	33	32	5	15	31	31	31	6	19	13	3	0	0	0	0	0	0	0	0	32	176	100	0	0	Error	2	1	1018	0.167	0	0	0
2	2	10	1N16	261 Sp8	7580	19060	50	103	91	31	34	30	30	30	5	16	92	92	0	0	0	0	0	0	0	0	12	104	100	0	0	Error	73	61	1092	12.2	0	0	0
2	3	10	1J16	240 Sp8	7880	19030	70	31	31	6	19	31	31	32	6	18	9	6	0	0	0	0	0	0	0	0	32	236	100	0	0	Error	0	0	976	-0.167	0	0	0
2	4	10	1N16	261 Sp8	8170	19060	50	90	83	39	46	30	30	31	7	22	75	75	0	0	0	0	0	0	0	0	12	104	100	0	0	Error	60	53	1000	7.429	0	0	0
2	5	10	1B24	299 Sp0	8490	19060	50	36	38	8	21	31	31	31	5	16	50	25	0	0	0	0	0	0	0	0	12	104	100	0	0	Error	5	7	456	1.4	0	0	0
2	6	10	1F24	330 Sp10	8780	19060	50	35	34	4	11	30	30	30	5	16	42	0	0	0	0	0	0	0	0	0	12	104	100	0	0	Error	5	4	402	0.8	0	0	0
2	7	10	1B24	299 Sp0	9070	19060	70	38	37	7	18	34	34	35	7	20	25	3	0	0	0	0	0	0	0	0	32	236	100	0	0	Error	4	3	1185	0.286	0	0	0
2	8	10	1F24	330 Sp10	9380	19050	40	33	32	5	15	32	32	33	6	18	0	0	0	0	0	0	0	0	0	0	12	68	100	0	0	Error	1	0	378	-0.167	0	0	0
2	9	10	1J24	359 Sp14	9670	19070	60	26187	23538	6885	29	37	37	59	78	132	100	100	0	0	0	0	0	0	0	0	32	176	100	0	0	Error	26150	23501	753218	301.013	0	0	0
2	10	10	1N24	384 Sp20	9960	19060	90	47	704	3287	466	36	36	37	7	18	54	48	0	0	0	0	0	0	0	0	52	420	100	0	0	Error	11	668	36587	95.286	0	0	0
2	11	10	1J24	359 Sp14	10270	19070	60	23838	24443	3008	12	39	39	56	40	71	100	100	0	0	0	0	0	0	0	0	32	176	100	0	0	Error	23799	24404	782175	609.675	0	0	0
2	12	10	1N24	384 Sp20	10560	19050	50	40	40	6	15	35	35	36	10	27	8	0	0	0	0	0	0	0	0	0	12	104	100	0	0	Error	5	5	477	0.4	0	0	0
2	1	11	1B8	92 Sp8	7270	19360	40	48	49	12	24	34	34	34	6	17	67	58	0	0	0	0	0	0	0	0	12	68	100	0	0	Error	14	15	583	2.5	0	0	0
2	2	11	1F8	109 Sp0	7560	19360	80	38	44	28	63	36	36	36	7	19	40	19	0	0	0	0	0	0	0	0	52	340	100	0	0	Error	2	8	2293	1.143	0	0	0
2	3	11	1B8	92 Sp8	7870	19350	40	47	44	10	22	33	33	34	7	20	67	42	0	0	0	0	0	0	0	0	12	68	100	0	0	Error	14	11	522	1.429	0	0	0
2	4	11	1F8	109 Sp0	8180	19370	40	52	54	13	24	32	32	32	5	15	100	92	0	0	0	0	0	0	0	0	12	68	100	0	0	Error	20	22	643	4.4	0	0	0
2	5	11	1J8	130 Sp8	8470	19360	40	67	63	19	30	31	31	31	4	12	92	92	0	0	0	0	0	0	0	0	12	68	100	0	0	Error	36	32	752	8	0	0	0
2	6	11	1N8	153 Sp0	8770	19370	40	38	36	7	19	29	29	31	6	19	58	25	0	0	0	0	0	0	0	0	12	68	100	0	0	Error	9	7	437	0.833	0	0	0
2	7	11	1J8	130 Sp8	9070	19370	50	69	118	180	152	32	32	35	16	45	75	50	0	0	0	0	0	0	0	0	12	104	100	0	0	Error	37	86	1412	5.188	0	0	0
2	8	11	1N8	153 Sp0	9380	19370	40	32	33	5	15	36	36	37	7	18	0	0	0	0	0	0	0	0	0	0	12	68	100	0	0	Error	-4	-3	394	-0.571	0	0	0
2	9	11	1B16	178 Sp8	9670	19360	40	44	45	7	15	33	33	33	6	18	67	33	0	0	0	0	0	0	0	0	12	68	100	0	0	Error	11	12	535	2	0	0	0
2	10	11	1F16	210 Sp0	9970	19360	60	34	33	7	21	31	31	31	5	16	34	16	0	0	0	0	0	0	0	0	32	176	100	0	0	Error	3	2	1069	0.4	0	0	0
2	11	11	1B16	178 Sp8	10280	19360	40	49	47	10	21	32	32	34	7	20	75	58	0	0	0	0	0	0	0	0	12	68	100	0	0	Error	17	15	568	1.857	0	0	0
2	12	11	1F16	210 Sp0	10570	19360	100	31	33	7	21	38	38	39	9	23	6	0	0	0	0	0	0	0	0	0	80	560	100	0	0	Error	-7	-5	2620	-0.667	0	0	0
2	1	12	1J16	240 Sp8	7270	19670	40	42	39	7	17	32	32	33	6	18	67	17	0	0	0	0	0	0	0	0	12	68	100	0	0	Error	10	7	472	1	0	0	0
2	2	12	1N16	261 Sp8	7570	19670	40	112	100	27	27	31	31	32	6	18	100	100	0	0	0	0	0	0	0	0	12	68	100	0	0	Error	81	69	1196	11.333	0	0	0
2	3	12	1J16	240 Sp8	7880	19660	40	35	35	5	14	30	30	31	5	16	50	8	0	0	0	0	0	0	0	0	12	68	100	0	0	Error	5	5	418	0.8	0	0	0
2	4	12	1N16	261 Sp8	8160	19660	50	65	72	30	41	32	32	33	7	21	83	75	0	0	0	0	0	0	0	0	12	104	100	0	0	Error	33	40	861	5.571	0	0	0
2	5	12	1B24	299 Sp0	8490	19660	40	40	41	6	14	30	30	31	8	25	67	25	0	0	0	0	0	0	0	0	12	68	100	0	0	Error	10	11	487	1.25	0	0	0
2	6	12	1F24	330 Sp10	8780	19660	100	35	35	7	20	39	39	39	8	20	8	1	0	0	0	0	0	0	0	0	80	560	100	0	0	Error	-4	-4	2825	-0.5	0	0	0
2	7	12	1B24	299 Sp0	9080	19660	50	34	46	36	78	30	30	31	6	19	42	25	0	0	0	0	0	0	0	0	12	104	100	0	0	Error	4	16	553	2.5	0	0	0
2	8	12	1F24	330 Sp10	9360	19650	40	35	35	6	17	31	31	32	7	21	33	0	0	0	0	0	0	0	0	0	12	68	100	0	0	Error	4	4	424	0.429	0	0	0
2	9	12	1J24	359 Sp14	9680	19640	40	8687	9060	5220	57	68	68	244	638	261	100	100	0	0	0	0	0	0	0	0	12	68	100	0	0	Error	8619	8992	108719	13.818	0	0	0
2	10	12	1N24	384 Sp20	9970	19660	70	43	46	14	30	32	32	32	5	15	78	50	0	0	0	0	0	0	0	0	32	236	100	0	0	Error	11	14	1470	2.8	0	0	0
2	11	12	1J24	359 Sp14	10270	19670	60	20004	18723	6506	34	41	41	64	65	101	100	100	0	0	0	0	0	0	0	0	32	176	100	0	0	Error	19963	18682	599141	287.062	0	0	0
2	12	12	1N24	384 Sp20	10560	19670	90	41	46	30	65	41	41	41	8	19	17	10	0	0	0	0	0	0	0	0	52	420	100	0	0	Error	0	5	2376	0.625	0	0	0
2	1	13	1B8	92 Sp8	7270	19930	100	37	38	9	23	49	49	50	10	20	5	0	0	0	0	0	0	0	0	0	80	560	100	0	0	Error	-12	-11	3075	-1.2	0	0	0
2	2	13	1F8	109 Sp0	7570	19940	40	50	51	10	19	32	32	32	6	18	92	75	0	0	0	0	0	0	0	0	12	68	100	0	0	Error	18	19	612	3.167	0	0	0
2	3	13	1B8	92 Sp8	7880	19960	40	56	51	12	23	36	36	37	11	29	75	42	0	0	0	0	0	0	0	0	12	68	100	0	0	Error	20	15	616	1.273	0	0	0
2	4	13	1F8	109 Sp0	8180	19960	50	56	57	14	24	34	34	36	7	19	75	75	0	0	0	0	0	0	0	0	12	104	100	0	0	Error	22	23	678	3	0	0	0
2	5	13	1J8	130 Sp8	8470	19960	40	66	65	14	21	34	34	35	7	20	100	83	0	0	0	0	0	0	0	0	12	68	100	0	0	Error	32	31	775	4.286	0	0	0
2	6	13	1N8	153 Sp0	8770	19960	100	34	37	12	32	46	46	48	13	27	5	4	0	0	0	0	0	0	0	0	80	560	100	0	0	Error	-12	-9	2933	-0.846	0	0	0
2	7	13	1J8	130 Sp8	9070	19970	50	65	60	18	30	34	34	34	7	20	83	67	0	0	0	0	0	0	0	0	12	104	100	0	0	Error	31	26	715	3.714	0	0	0
2	8	13	1N8	153 Sp0	9380	19970	40	36	39	16	41	36	36	37	7	18	25	8	0	0	0	0	0	0	0	0	12	68	100	0	0	Error	0	3	473	0.286	0	0	0
2	9	13	1B16	178 Sp8	9670	19960	100	39	39	9	23	48	48	48	10	20	4	1	0	0	0	0	0	0	0	0	80	560	100	0	0	Error	-9	-9	3152	-0.9	0	0	0
2	10	13	1F16	210 Sp0	9970	19960	100	34	35	7	20	41	41	41	8	19	4	0	0	0	0	0	0	0	0	0	80	560	100	0	0	Error	-7	-6	2801	-0.75	0	0	0
2	11	13	1B16	178 Sp8	10270	19960	100	36	37	8	21	44	44	45	9	20	4	0	0	0	0	0	0	0	0	0	80	560	100	0	0	Error	-8	-7	2931	-0.889	0	0	0
2	12	13	1F16	210 Sp0	10570	19960	100	37	37	7	18	50	50	51	11	21	0	0	0	0	0	0	0	0	0	0	80	560	100	0	0	Error	-13	-13	2982	-1.273	0	0	0
2	1	14	2B24	Grid Marker	7270	20280	140	122	763	1872	245	61	61	61	9	14	88	82	0	0	0	0	0	0	0	0	156	1081	100	0	0	Error	61	702	119034	78	0	0	0
2	2	14	2B24	Grid Marker	7560	20250	220	124	704	2010	285	59	59	59	11	18	96	83	0	0	0	0	0	0	0	0	392	2531	100	0	0	Error	65	645	275913	58.636	0	0	0
2	3	14	empty	empty	7850	20250	100	60	61	9	14	62	62	62	10	16	8	3	0	0	0	0	0	0	0	0	80	560	100	0	0	Error	-2	-1	4875	-0.1	-75	0	0
2	4	14	empty	empty	8150	20250	100	64	65	10	15	62	62	62	10	16	26	5	0	0	0	0	0	0	0	0	80	560	100	0	0	Error	2	3	5235	0.3	-75	0	0
2	5	14	empty	empty	8450	20250	100	65	64	10	15	65	65	65	10	15	11	1	0	0	0	0	0	0	0	0	80	560	100	0	0	Error	0	-1	5159	-0.1	-75	0	0
2	6	14	empty	empty	8750	20250	100	63	63	10	15	64	64	64	10	15	10	5	0	0	0	0	0	0	0	0	80	560	100	0	0	Error	-1	-1	5041	-0.1	-75	0	0
2	7	14	empty	empty	9050	20250	100	65	66	9	13	62	62	62	10	16	24	3	0	0	0	0	0	0	0	0	80	560	100	0	0	Error	3	4	5257	0.4	-75	0	0
2	8	14	empty	empty	9350	20250	100	55	55	11	20	58	58	58	10	17	8	4	0	0	0	0	0	0	0	0	80	560	100	0	0	Error	-3	-3	4428	-0.3	-75	0	0
2	9	14	empty	empty	9650	20250	100	57	58	9	15	58	58	59	9	15	16	3	0	0	0	0	0	0	0	0	80	560	100	0	0	Error	-1	0	4639	-0.111	-75	0	0
2	10	14	empty	empty	9950	20250	100	58	57	10	17	55	55	56	10	17	16	5	0	0	0	0	0	0	0	0	80	560	100	0	0	Error	3	2	4597	0.1	-75	0	0
2	11	14	empty	empty	10250	20250	100	58	58	10	17	57	57	59	12	20	13	1	0	0	0	0	0	0	0	0	80	560	100	0	0	Error	1	1	4679	-0.083	-75	0	0
2	12	14	empty	empty	10550	20250	100	61	61	10	16	60	60	61	20	32	4	0	0	0	0	0	0	0	0	0	80	560	100	0	0	Error	1	1	4850	0	-75	0	0
3	1	1	empty	empty	11740	16340	100	43	44	7	15	42	42	43	8	18	18	1	0	0	0	0	0	0	0	0	80	560	100	0	0	Error	1	2	3514	0.125	-75	0	0
3	2	1	empty	empty	12040	16340	100	45	44	9	20	44	44	46	13	28	6	1	0	0	0	0	0	0	0	0	80	560	100	0	0	Error	1	0	3548	-0.154	-75	0	0
3	3	1	empty	empty	12340	16340	100	45	45	7	15	46	46	46	8	17	13	1	0	0	0	0	0	0	0	0	80	560	100	0	0	Error	-1	-1	3624	-0.125	-75	0	0
3	4	1	empty	empty	12640	16340	100	45	45	7	15	45	45	45	7	15	16	1	0	0	0	0	0	0	0	0	80	560	100	0	0	Error	0	0	3624	0	-75	0	0
3	5	1	empty	empty	12940	16340	100	43	43	7	16	43	43	44	9	20	11	0	0	0	0	0	0	0	0	0	80	560	100	0	0	Error	0	0	3479	-0.111	-75	0	0
3	6	1	empty	empty	13240	16340	100	42	43	7	16	43	43	43	8	18	13	1	0	0	0	0	0	0	0	0	80	560	100	0	0	Error	-1	0	3455	0	-75	0	0
3	7	1	empty	empty	13540	16340	100	45	45	8	17	44	44	44	8	18	18	4	0	0	0	0	0	0	0	0	80	560	100	0	0	Error	1	1	3620	0.125	-75	0	0
3	8	1	empty	empty	13840	16340	100	41	41	7	17	42	42	42	7	16	10	1	0	0	0	0	0	0	0	0	80	560	100	0	0	Error	-1	-1	3290	-0.143	-75	0	0
3	9	1	empty	empty	14140	16340	100	41	41	7	17	41	41	42	7	16	13	1	0	0	0	0	0	0	0	0	80	560	100	0	0	Error	0	0	3283	-0.143	-75	0	0
3	10	1	2C24	Grid Marker	14450	16350	100	2075	3325	3997	120	42	42	42	8	19	100	100	0	0	0	0	0	0	0	0	80	560	100	0	0	Error	2033	3283	266009	410.375	0	0	0
3	11	1	2C24	Grid Marker	14750	16350	100	2101	3069	3558	115	39	39	40	7	17	100	100	0	0	0	0	0	0	0	0	80	560	100	0	0	Error	2062	3030	245510	432.714	0	0	0
3	12	1	2C24	Grid Marker	15040	16340	100	1602	2646	3127	118	37	37	39	16	41	100	96	0	0	0	0	0	0	0	0	80	560	100	0	0	Error	1565	2609	211649	162.938	0	0	0
3	1	2	2K16	632 Sp14	11740	16640	50	37	48	34	70	31	31	32	8	25	33	17	0	0	0	0	0	0	0	0	12	104	100	0	0	Error	6	17	577	2	0	0	0
3	2	2	2O16	0	12060	16630	40	36	37	12	32	36	36	38	8	21	17	17	0	0	0	0	0	0	0	0	12	68	100	0	0	Error	0	1	444	-0.125	0	0	0
3	3	2	2K16	632 Sp14	12350	16640	40	45	88	160	181	35	35	37	9	24	50	17	0	0	0	0	0	0	0	0	12	68	100	0	0	Error	10	53	1059	5.667	0	0	0
3	4	2	2O16	0	12650	16640	40	44	48	24	50	36	36	36	7	19	50	17	0	0	0	0	0	0	0	0	12	68	100	0	0	Error	8	12	575	1.714	0	0	0
3	5	2	empty	empty	12940	16640	100	46	45	7	15	45	45	46	8	17	14	1	0	0	0	0	0	0	0	0	80	560	100	0	0	Error	1	0	3619	-0.125	-75	0	0
3	6	2	empty	empty	13240	16640	100	43	44	7	15	45	45	46	8	17	9	1	0	0	0	0	0	0	0	0	80	560	100	0	0	Error	-2	-1	3521	-0.25	-75	0	0
3	7	2	empty	empty	13540	16640	100	47	48	8	16	46	46	47	8	17	24	4	0	0	0	0	0	0	0	0	80	560	100	0	0	Error	1	2	3827	0.125	-75	0	0
3	8	2	empty	empty	13840	16640	100	47	50	17	34	47	47	52	32	61	4	1	0	0	0	0	0	0	0	0	80	560	100	0	0	Error	0	3	4009	-0.062	-75	0	0
3	9	2	empty	empty	14140	16640	100	42	44	12	27	43	43	43	8	18	14	3	0	0	0	0	0	0	0	0	80	560	100	0	0	Error	-1	1	3534	0.125	-75	0	0
3	10	2	empty	empty	14440	16640	100	42	43	6	13	42	42	42	7	16	15	3	0	0	0	0	0	0	0	0	80	560	100	0	0	Error	0	1	3443	0.143	-75	0	0
3	11	2	empty	empty	14740	16640	100	41	41	6	14	39	39	40	7	17	21	4	0	0	0	0	0	0	0	0	80	560	100	0	0	Error	2	2	3305	0.143	-75	0	0
3	12	2	empty	empty	15040	16640	100	37	37	6	16	37	37	37	6	16	14	4	0	0	0	0	0	0	0	0	80	560	100	0	0	Error	0	0	2938	0	-75	0	0
3	1	3	2C8	514 Sp24	11750	16950	60	35	36	6	16	41	41	42	9	21	6	0	0	0	0	0	0	0	0	0	32	176	100	0	0	Error	-6	-5	1151	-0.667	0	0	0
3	2	3	2G8	537 Sp14	12040	16950	50	38	41	11	26	35	35	37	12	32	33	8	0	0	0	0	0	0	0	0	12	104	100	0	0	Error	3	6	486	0.333	0	0	0
3	3	3	2C8	514 Sp24	12350	16940	60	41	60	75	125	38	38	39	8	20	38	25	0	0	0	0	0	0	0	0	32	176	100	0	0	Error	3	22	1922	2.625	0	0	0
3	4	3	2G8	537 Sp14	12650	16940	40	41	42	8	19	32	32	33	6	18	67	33	0	0	0	0	0	0	0	0	12	68	100	0	0	Error	9	10	508	1.5	0	0	0
3	5	3	2K8	560 Sp0	12940	16950	40	40	90	115	127	36	36	36	7	19	42	42	0	0	0	0	0	0	0	0	12	68	100	0	0	Error	4	54	1080	7.714	0	0	0
3	6	3	2O8	0	13240	16940	100	40	40	8	20	45	45	45	8	17	8	3	0	0	0	0	0	0	0	0	80	560	100	0	0	Error	-5	-5	3220	-0.625	0	0	0
3	7	3	2K8	560 Sp0	13540	16950	100	34	36	7	19	47	47	48	15	31	0	0	0	0	0	0	0	0	0	0	80	560	100	0	0	Error	-13	-11	2846	-0.8	0	0	0
3	8	3	2O8	0	13840	16950	100	38	41	14	34	46	46	51	43	84	3	0	0	0	0	0	0	0	0	0	80	560	100	0	0	Error	-8	-5	3288	-0.233	0	0	0
3	9	3	2C16	602 Sp21	14140	16940	50	32	32	5	15	33	33	34	7	20	0	0	0	0	0	0	0	0	0	0	12	104	100	0	0	Error	-1	-1	386	-0.286	0	0	0
3	10	3	2G16	0	14440	16950	100	36	37	9	24	43	43	44	8	18	5	1	0	0	0	0	0	0	0	0	80	560	100	0	0	Error	-7	-6	2977	-0.875	0	0	0
3	11	3	2C16	602 Sp21	14750	16970	40	31	35	16	45	31	31	31	5	16	25	8	0	0	0	0	0	0	0	0	12	68	100	0	0	Error	0	4	421	0.8	0	0	0
3	12	3	2G16	0	15040	16970	100	35	37	9	24	38	38	38	7	18	14	6	0	0	0	0	0	0	0	0	80	560	100	0	0	Error	-3	-1	2948	-0.143	0	0	0
3	1	4	2K16	632 Sp14	11750	17230	40	35	40	17	42	32	32	33	6	18	42	33	0	0	0	0	0	0	0	0	12	68	100	0	0	Error	3	8	485	1.167	0	0	0
3	2	4	2O16	0	12040	17230	100	41	40	7	17	46	46	46	9	19	3	0	0	0	0	0	0	0	0	0	80	560	100	0	0	Error	-5	-6	3228	-0.667	0	0	0
3	3	4	2K16	632 Sp14	12340	17230	100	34	36	15	41	41	41	41	9	21	6	3	0	0	0	0	0	0	0	0	80	560	100	0	0	Error	-7	-5	2894	-0.556	0	0	0
3	4	4	2O16	0	12640	17230	100	40	39	8	20	47	47	48	9	18	3	0	0	0	0	0	0	0	0	0	80	560	100	0	0	Error	-7	-8	3112	-1	0	0	0
3	5	4	empty	empty	12940	17240	100	45	46	8	17	46	46	47	8	17	16	4	0	0	0	0	0	0	0	0	80	560	100	0	0	Error	-1	0	3706	-0.125	-75	0	0
3	6	4	empty	empty	13240	17240	100	44	45	7	15	44	44	45	8	17	16	3	0	0	0	0	0	0	0	0	80	560	100	0	0	Error	0	1	3568	0	-75	0	0
3	7	4	empty	empty	13540	17240	100	48	50	8	16	48	48	49	8	16	24	4	0	0	0	0	0	0	0	0	80	560	100	0	0	Error	0	2	3995	0.125	-75	0	0
3	8	4	empty	empty	13840	17240	100	46	46	7	15	47	47	50	14	28	3	0	0	0	0	0	0	0	0	0	80	560	100	0	0	Error	-1	-1	3657	-0.286	-75	0	0
3	9	4	empty	empty	14140	17240	100	44	45	8	17	45	45	46	8	17	11	4	0	0	0	0	0	0	0	0	80	560	100	0	0	Error	-1	0	3591	-0.125	-75	0	0
3	10	4	empty	empty	14440	17240	100	44	44	7	15	44	44	44	8	18	15	1	0	0	0	0	0	0	0	0	80	560	100	0	0	Error	0	0	3553	0	-75	0	0
3	11	4	empty	empty	14740	17240	100	40	40	7	17	41	41	41	7	17	14	1	0	0	0	0	0	0	0	0	80	560	100	0	0	Error	-1	-1	3217	-0.143	-75	0	0
3	12	4	empty	empty	15040	17240	100	38	39	7	17	37	37	38	7	18	16	6	0	0	0	0	0	0	0	0	80	560	100	0	0	Error	1	2	3083	0.143	-75	0	0
3	1	5	2C8	514 Sp24	11750	17530	60	36	40	16	40	38	38	39	11	28	16	6	0	0	0	0	0	0	0	0	32	176	100	0	0	Error	-2	2	1291	0.091	0	0	0
3	2	5	2G8	537 Sp14	12050	17550	40	38	38	8	21	31	31	32	6	18	50	17	0	0	0	0	0	0	0	0	12	68	100	0	0	Error	7	7	453	1	0	0	0
3	3	5	2C8	514 Sp24	12350	17540	60	38	41	10	24	31	31	31	6	19	56	25	0	0	0	0	0	0	0	0	32	176	100	0	0	Error	7	10	1303	1.667	0	0	0
3	4	5	2G8	537 Sp14	12650	17540	40	42	49	17	34	31	31	33	10	30	50	33	0	0	0	0	0	0	0	0	12	68	100	0	0	Error	11	18	584	1.6	0	0	0
3	5	5	2K8	560 Sp0	12950	17550	40	34	33	4	12	33	33	33	7	21	0	0	0	0	0	0	0	0	0	0	12	68	100	0	0	Error	1	0	391	0	0	0	0
3	6	5	2O8	0	13250	17530	40	47	50	19	38	34	34	35	5	14	67	50	0	0	0	0	0	0	0	0	12	68	100	0	0	Error	13	16	603	3	0	0	0
3	7	5	2K8	560 Sp0	13540	17540	100	33	37	16	43	43	43	45	19	42	5	1	0	0	0	0	0	0	0	0	80	560	100	0	0	Error	-10	-6	2922	-0.421	0	0	0
3	8	5	2O8	0	13840	17540	100	35	37	9	24	46	46	47	13	27	5	0	0	0	0	0	0	0	0	0	80	560	100	0	0	Error	-11	-9	2941	-0.769	0	0	0
3	9	5	2C16	602 Sp21	14140	17540	100	31	33	9	27	38	38	39	8	20	5	4	0	0	0	0	0	0	0	0	80	560	100	0	0	Error	-7	-5	2665	-0.75	0	0	0
3	10	5	2G16	0	14440	17540	100	37	38	10	26	43	43	45	9	20	10	3	0	0	0	0	0	0	0	0	80	560	100	0	0	Error	-6	-5	3078	-0.778	0	0	0
3	11	5	2C16	602 Sp21	14740	17540	100	31	31	6	19	36	36	37	7	18	4	0	0	0	0	0	0	0	0	0	80	560	100	0	0	Error	-5	-5	2510	-0.857	0	0	0
3	12	5	2G16	0	15040	17550	100	33	35	9	25	38	38	38	7	18	13	8	0	0	0	0	0	0	0	0	80	560	100	0	0	Error	-5	-3	2817	-0.429	0	0	0
3	1	6	2K16	632 Sp14	11740	17830	100	34	34	7	20	42	42	42	8	19	1	0	0	0	0	0	0	0	0	0	80	560	100	0	0	Error	-8	-8	2742	-1	0	0	0
3	2	6	2O16	0	12040	17830	100	35	53	84	158	43	43	44	8	18	14	11	0	0	0	0	0	0	0	0	80	560	100	0	0	Error	-8	10	4218	1.125	0	0	0
3	3	6	2K16	632 Sp14	12340	17830	100	33	36	22	61	40	40	41	10	24	3	3	0	0	0	0	0	0	0	0	80	560	100	0	0	Error	-7	-4	2864	-0.5	0	0	0
3	4	6	2O16	0	12640	17830	100	34	35	7	20	46	46	46	9	19	0	0	0	0	0	0	0	0	0	0	80	560	100	0	0	Error	-12	-11	2833	-1.222	0	0	0
3	5	6	empty	empty	12940	17840	100	50	50	9	18	48	48	48	8	16	20	4	0	0	0	0	0	0	0	0	80	560	100	0	0	Error	2	2	4005	0.25	-75	0	0
3	6	6	empty	empty	13240	17840	100	44	45	8	17	47	47	48	9	18	6	3	0	0	0	0	0	0	0	0	80	560	100	0	0	Error	-3	-2	3606	-0.333	-75	0	0
3	7	6	empty	empty	13540	17840	100	47	48	8	16	48	48	48	8	16	13	4	0	0	0	0	0	0	0	0	80	560	100	0	0	Error	-1	0	3810	0	-75	0	0
3	8	6	empty	empty	13840	17840	100	51	51	10	19	49	49	50	11	22	18	5	0	0	0	0	0	0	0	0	80	560	100	0	0	Error	2	2	4111	0.091	-75	0	0
3	9	6	empty	empty	14140	17840	100	50	51	8	15	50	50	50	9	18	13	1	0	0	0	0	0	0	0	0	80	560	100	0	0	Error	0	1	4082	0.111	-75	0	0
3	10	6	empty	empty	14440	17840	100	50	50	9	18	49	49	49	8	16	24	5	0	0	0	0	0	0	0	0	80	560	100	0	0	Error	1	1	4007	0.125	-75	0	0
3	11	6	empty	empty	14740	17840	100	42	43	8	18	43	43	44	8	18	14	3	0	0	0	0	0	0	0	0	80	560	100	0	0	Error	-1	0	3435	-0.125	-75	0	0
3	12	6	empty	empty	15040	17840	100	40	40	7	17	39	39	39	6	15	21	3	0	0	0	0	0	0	0	0	80	560	100	0	0	Error	1	1	3184	0.167	-75	0	0
3	1	7	2C8	514 Sp24	11750	18140	50	40	40	8	20	33	33	50	152	304	0	0	0	0	0	0	0	0	0	0	12	104	100	0	0	Error	7	7	482	-0.066	0	0	0
3	2	7	2G8	537 Sp14	12050	18150	40	42	42	5	11	32	32	33	6	18	75	33	0	0	0	0	0	0	0	0	12	68	100	0	0	Error	10	10	508	1.5	0	0	0
3	3	7	2C8	514 Sp24	12350	18150	60	37	39	10	25	36	36	38	13	34	6	6	0	0	0	0	0	0	0	0	32	176	100	0	0	Error	1	3	1242	0.077	0	0	0
3	4	7	2G8	537 Sp14	12650	18150	40	51	74	87	117	31	31	32	6	18	83	67	0	0	0	0	0	0	0	0	12	68	100	0	0	Error	20	43	889	7	0	0	0
3	5	7	2K8	560 Sp0	12950	18140	100	34	41	30	73	45	45	46	8	17	8	5	0	0	0	0	0	0	0	0	80	560	100	0	0	Error	-11	-4	3290	-0.625	0	0	0
3	6	7	2O8	0	13250	18140	100	39	42	13	30	48	48	49	9	18	4	3	0	0	0	0	0	0	0	0	80	560	100	0	0	Error	-9	-6	3322	-0.778	0	0	0
3	7	7	2K8	560 Sp0	13550	18150	40	35	34	6	17	30	30	31	6	19	50	0	0	0	0	0	0	0	0	0	12	68	100	0	0	Error	5	4	410	0.5	0	0	0
3	8	7	2O8	0	13850	18140	100	39	40	11	27	48	48	50	12	24	4	3	0	0	0	0	0	0	0	0	80	560	100	0	0	Error	-9	-8	3167	-0.833	0	0	0
3	9	7	2C16	602 Sp21	14160	18140	50	36	36	8	22	36	36	37	8	21	17	0	0	0	0	0	0	0	0	0	12	104	100	0	0	Error	0	0	429	-0.125	0	0	0
3	10	7	2G16	0	14440	18160	40	70	70	33	47	38	38	39	8	20	67	67	0	0	0	0	0	0	0	0	12	68	100	0	0	Error	32	32	841	3.875	0	0	0
3	11	7	2C16	602 Sp21	14770	18150	50	29	30	4	13	31	31	31	6	19	0	0	0	0	0	0	0	0	0	0	12	104	100	0	0	Error	-2	-1	365	-0.167	0	0	0
3	12	7	2G16	0	15070	18150	100	33	35	9	25	39	39	39	7	17	9	6	0	0	0	0	0	0	0	0	80	560	100	0	0	Error	-6	-4	2805	-0.571	0	0	0
3	1	8	1K16	251 Sp8	11750	18420	40	318	337	65	19	32	32	35	15	42	100	100	0	0	0	0	0	0	0	0	12	68	100	0	0	Error	286	305	4041	20.133	0	0	0
3	2	8	1O16	273 Sp8	12050	18430	40	35	36	7	19	31	31	31	5	16	42	17	0	0	0	0	0	0	0	0	12	68	100	0	0	Error	4	5	435	1	0	0	0
3	3	8	1K16	251 Sp8	12350	18430	50	383	444	202	45	32	32	33	6	18	100	100	0	0	0	0	0	0	0	0	12	104	100	0	0	Error	351	412	5333	68.5	0	0	0
3	4	8	1O16	273 Sp8	12650	18420	50	36	36	5	13	31	31	31	5	16	50	17	0	0	0	0	0	0	0	0	12	104	100	0	0	Error	5	5	432	1	0	0	0
3	5	8	1C24	314 Sp0	12950	18430	100	31	33	13	39	42	42	43	9	20	1	1	0	0	0	0	0	0	0	0	80	560	100	0	0	Error	-11	-9	2667	-1.111	0	0	0
3	6	8	1G24	345 Sp12	13250	18440	50	53	52	9	17	38	38	38	8	21	67	33	0	0	0	0	0	0	0	0	12	104	100	0	0	Error	15	14	621	1.75	0	0	0
3	7	8	1C24	314 Sp0	13550	18430	70	34	43	22	51	32	32	32	6	18	34	31	0	0	0	0	0	0	0	0	32	236	100	0	0	Error	2	11	1383	1.833	0	0	0
3	8	8	1G24	345 Sp12	13830	18430	70	42	42	7	16	34	34	35	7	20	50	13	0	0	0	0	0	0	0	0	32	236	100	0	0	Error	8	8	1336	1	0	0	0
3	9	8	1K24	370 Sp12	14140	18460	60	34	36	10	27	34	34	34	7	20	19	9	0	0	0	0	0	0	0	0	32	176	100	0	0	Error	0	2	1159	0.286	0	0	0
3	10	8	1O24	395 Sp20	14450	18440	60	36	42	17	40	40	40	290	2233	770	0	0	0	0	0	0	0	0	0	0	32	176	100	0	0	Error	-4	2	1335	-0.111	0	0	0
3	11	8	1K24	370 Sp12	14770	18470	40	32	31	5	16	31	31	31	5	16	17	0	0	0	0	0	0	0	0	0	12	68	100	0	0	Error	1	0	374	0	0	0	0
3	12	8	1O24	395 Sp20	15050	18440	100	35	36	14	38	36	36	36	7	19	8	1	0	0	0	0	0	0	0	0	80	560	100	0	0	Error	-1	0	2887	0	0	0	0
3	1	9	1C8	100 Sp8	11750	18730	40	46	46	8	17	30	30	33	17	51	33	8	0	0	0	0	0	0	0	0	12	68	100	0	0	Error	16	16	555	0.765	0	0	0
3	2	9	1G8	120 Sp8	12050	18730	40	47	47	10	21	34	34	33	6	18	67	50	0	0	0	0	0	0	0	0	12	68	100	0	0	Error	13	13	563	2.333	0	0	0
3	3	9	1C8	100 Sp8	12350	18730	50	49	48	10	20	32	32	32	5	15	83	67	0	0	0	0	0	0	0	0	12	104	100	0	0	Error	17	16	574	3.2	0	0	0
3	4	9	1G8	120 Sp8	12650	18710	40	45	46	9	19	30	30	30	5	16	83	67	0	0	0	0	0	0	0	0	12	68	100	0	0	Error	15	16	551	3.2	0	0	0
3	5	9	1K8	140 Sp8	12950	18750	40	51	52	13	25	30	30	30	4	13	92	83	0	0	0	0	0	0	0	0	12	68	100	0	0	Error	21	22	626	5.5	0	0	0
3	6	9	1O8	162 Sp8	13250	18740	50	53	50	10	20	30	30	31	5	16	92	75	0	0	0	0	0	0	0	0	12	104	100	0	0	Error	23	20	601	3.8	0	0	0
3	7	9	1K8	140 Sp8	13550	18750	100	34	37	13	35	37	37	37	8	21	19	13	0	0	0	0	0	0	0	0	80	560	100	0	0	Error	-3	0	2990	0	0	0	0
3	8	9	1O8	162 Sp8	13850	18760	50	47	50	12	24	31	31	32	6	18	75	75	0	0	0	0	0	0	0	0	12	104	100	0	0	Error	16	19	601	3	0	0	0
3	9	9	1C16	189 Sp0	14140	18740	60	38	41	11	26	32	32	33	6	18	47	34	0	0	0	0	0	0	0	0	32	176	100	0	0	Error	6	9	1304	1.333	0	0	0
3	10	9	1G16	227 Sp8	14440	18740	100	33	34	8	23	38	38	39	8	20	8	3	0	0	0	0	0	0	0	0	80	560	100	0	0	Error	-5	-4	2710	-0.625	0	0	0
3	11	9	1C16	189 Sp0	14740	18750	60	37	38	7	18	31	31	32	7	21	47	19	0	0	0	0	0	0	0	0	32	176	100	0	0	Error	6	7	1225	0.857	0	0	0
3	12	9	1G16	227 Sp8	15060	18740	40	30	33	8	24	31	31	32	5	15	33	17	0	0	0	0	0	0	0	0	12	68	100	0	0	Error	-1	2	399	0.2	0	0	0
3	1	10	1K16	251 Sp8	11750	19030	50	324	311	42	13	31	31	32	7	21	100	100	0	0	0	0	0	0	0	0	12	104	100	0	0	Error	293	280	3734	39.857	0	0	0
3	2	10	1O16	273 Sp8	12060	19030	50	32	34	6	17	29	29	30	5	16	33	17	0	0	0	0	0	0	0	0	12	104	100	0	0	Error	3	5	402	0.8	0	0	0
3	3	10	1K16	251 Sp8	12340	19040	50	262	269	35	13	44	44	57	34	59	100	100	0	0	0	0	0	0	0	0	12	104	100	0	0	Error	218	225	3232	6.235	0	0	0
3	4	10	1O16	273 Sp8	12640	19040	100	31	32	8	25	40	40	41	9	21	3	1	0	0	0	0	0	0	0	0	80	560	100	0	0	Error	-9	-8	2545	-1	0	0	0
3	5	10	1C24	314 Sp0	12940	19040	50	29	28	4	14	28	28	28	4	14	8	0	0	0	0	0	0	0	0	0	12	104	100	0	0	Error	1	0	336	0	0	0	0
3	6	10	1G24	345 Sp12	13240	19030	100	35	36	9	25	37	37	37	8	21	11	3	0	0	0	0	0	0	0	0	80	560	100	0	0	Error	-2	-1	2841	-0.125	0	0	0
3	7	10	1C24	314 Sp0	13550	19030	60	52	937	3512	374	29	29	30	7	23	63	53	0	0	0	0	0	0	0	0	32	176	100	0	0	Error	23	908	29971	129.571	0	0	0
3	8	10	1G24	345 Sp12	13850	19060	40	40	40	7	17	31	31	31	6	19	67	25	0	0	0	0	0	0	0	0	12	68	100	0	0	Error	9	9	483	1.5	0	0	0
3	9	10	1K24	370 Sp12	14150	19050	80	29	58	142	244	39	39	39	9	23	10	8	0	0	0	0	0	0	0	0	52	340	100	0	0	Error	-10	19	3007	2.111	0	0	0
3	10	10	1O24	395 Sp20	14440	19030	60	33	33	5	15	40	40	40	8	20	3	0	0	0	0	0	0	0	0	0	32	176	100	0	0	Error	-7	-7	1069	-0.875	0	0	0
3	11	10	1K24	370 Sp12	14730	19030	100	33	33	6	18	42	42	42	8	19	0	0	0	0	0	0	0	0	0	0	80	560	100	0	0	Error	-9	-9	2601	-1.125	0	0	0
3	12	10	1O24	395 Sp20	15030	19040	70	32	34	10	29	37	37	37	7	18	13	3	0	0	0	0	0	0	0	0	32	236	100	0	0	Error	-5	-3	1087	-0.429	0	0	0
3	1	11	1C8	100 Sp8	11740	19330	50	44	45	8	17	31	31	31	6	19	67	50	0	0	0	0	0	0	0	0	12	104	100	0	0	Error	13	14	536	2.333	0	0	0
3	2	11	1G8	120 Sp8	12050	19330	40	45	45	11	24	31	31	31	6	19	75	58	0	0	0	0	0	0	0	0	12	68	100	0	0	Error	14	14	539	2.333	0	0	0
3	3	11	1C8	100 Sp8	12340	19330	40	45	45	10	22	31	31	32	7	21	75	42	0	0	0	0	0	0	0	0	12	68	100	0	0	Error	14	14	535	1.857	0	0	0
3	4	11	1G8	120 Sp8	12650	19330	50	44	43	9	20	31	31	31	5	16	83	67	0	0	0	0	0	0	0	0	12	104	100	0	0	Error	13	12	521	2.4	0	0	0
3	5	11	1K8	140 Sp8	12950	19350	40	49	66	45	68	29	29	30	5	16	100	83	0	0	0	0	0	0	0	0	12	68	100	0	0	Error	20	37	791	7.2	0	0	0
3	6	11	1O8	162 Sp8	13250	19340	40	50	52	14	26	30	30	31	6	19	83	75	0	0	0	0	0	0	0	0	12	68	100	0	0	Error	20	22	618	3.5	0	0	0
3	7	11	1K8	140 Sp8	13550	19350	50	52	54	11	20	29	29	30	5	16	100	92	0	0	0	0	0	0	0	0	12	104	100	0	0	Error	23	25	642	4.8	0	0	0
3	8	11	1O8	162 Sp8	13850	19350	50	41	41	12	29	28	28	29	7	24	67	42	0	0	0	0	0	0	0	0	12	104	100	0	0	Error	13	13	489	1.714	0	0	0
3	9	11	1C16	189 Sp0	14150	19340	50	35	35	4	11	30	30	31	5	16	42	8	0	0	0	0	0	0	0	0	12	104	100	0	0	Error	5	5	421	0.8	0	0	0
3	10	11	1G16	227 Sp8	14450	19340	50	30	31	5	16	30	30	30	5	16	17	0	0	0	0	0	0	0	0	0	12	104	100	0	0	Error	0	1	366	0.2	0	0	0
3	11	11	1C16	189 Sp0	14750	19340	50	38	39	6	15	29	29	32	18	56	8	0	0	0	0	0	0	0	0	0	12	104	100	0	0	Error	9	10	462	0.389	0	0	0
3	12	11	1G16	227 Sp8	15050	19340	60	34	35	7	20	31	31	31	5	16	34	16	0	0	0	0	0	0	0	0	32	176	100	0	0	Error	3	4	1108	0.8	0	0	0
3	1	12	1K16	251 Sp8	11760	19660	30	350	339	54	15	38	38	39	12	30	100	100	0	0	0	0	0	0	0	0	4	20	100	0	0	Error	312	301	1354	25	0	0	0
3	2	12	1O16	273 Sp8	12040	19650	20	38	36	8	22	0	0	0	0	0	100	100	0	0	0	0	0	0	0	0	4	0	100	0	0	Error	38	36	144	72	0	0	0
3	3	12	1K16	251 Sp8	12350	19630	40	300	317	53	16	34	34	38	16	42	100	100	0	0	0	0	0	0	0	0	12	68	100	0	0	Error	266	283	3804	17.438	0	0	0
3	4	12	1O16	273 Sp8	12640	19630	50	31	33	5	15	32	32	33	6	18	25	0	0	0	0	0	0	0	0	0	12	104	100	0	0	Error	-1	1	392	0	0	0	0
3	5	12	1C24	314 Sp0	12940	19630	100	31	33	10	30	37	37	39	17	43	3	1	0	0	0	0	0	0	0	0	80	560	100	0	0	Error	-6	-4	2630	-0.353	0	0	0
3	6	12	1G24	345 Sp12	13250	19640	60	44	45	9	20	30	30	31	5	16	84	72	0	0	0	0	0	0	0	0	32	176	100	0	0	Error	14	15	1432	2.8	0	0	0
3	7	12	1C24	314 Sp0	13540	19630	40	34	56	70	125	29	29	29	4	13	67	42	0	0	0	0	0	0	0	0	12	68	100	0	0	Error	5	27	673	6.75	0	0	0
3	8	12	1G24	345 Sp12	13830	19630	90	37	42	23	54	32	32	34	11	32	23	8	0	0	0	0	0	0	0	0	52	420	100	0	0	Error	5	10	2173	0.727	0	0	0
3	9	12	1K24	370 Sp12	14130	19630	100	32	33	6	18	38	38	38	8	21	4	0	0	0	0	0	0	0	0	0	80	560	100	0	0	Error	-6	-5	2610	-0.625	0	0	0
3	10	12	1O24	395 Sp20	14440	19630	80	37	40	13	32	32	32	32	6	18	42	17	0	0	0	0	0	0	0	0	52	340	100	0	0	Error	5	8	2062	1.333	0	0	0
3	11	12	1K24	370 Sp12	14740	19630	60	31	35	16	45	31	31	32	7	21	16	13	0	0	0	0	0	0	0	0	32	176	100	0	0	Error	0	4	1133	0.429	0	0	0
3	12	12	1O24	395 Sp20	15050	19640	70	36	43	31	72	36	36	37	7	18	22	16	0	0	0	0	0	0	0	0	32	236	100	0	0	Error	0	7	1374	0.857	0	0	0
3	1	13	1C8	100 Sp8	11750	19930	40	44	45	8	17	30	30	30	4	13	92	83	0	0	0	0	0	0	0	0	12	68	100	0	0	Error	14	15	535	3.75	0	0	0
3	2	13	1G8	120 Sp8	12050	19950	40	46	47	13	27	31	31	32	5	15	75	67	0	0	0	0	0	0	0	0	12	68	100	0	0	Error	15	16	560	3	0	0	0
3	3	13	1C8	100 Sp8	12350	19940	40	59	67	28	41	36	36	42	17	40	58	25	0	0	0	0	0	0	0	0	12	68	100	0	0	Error	23	31	804	1.471	0	0	0
3	4	13	1G8	120 Sp8	12650	19930	40	45	49	11	22	31	31	31	5	16	92	75	0	0	0	0	0	0	0	0	12	68	100	0	0	Error	14	18	590	3.6	0	0	0
3	5	13	1K8	140 Sp8	12940	19950	40	64	56	16	28	32	32	32	6	18	83	67	0	0	0	0	0	0	0	0	12	68	100	0	0	Error	32	24	666	4	0	0	0
3	6	13	1O8	162 Sp8	13250	19940	40	52	53	7	13	34	34	34	6	17	100	83	0	0	0	0	0	0	0	0	12	68	100	0	0	Error	18	19	636	3.167	0	0	0
3	7	13	1K8	140 Sp8	13550	19950	40	43	48	14	29	35	35	35	6	17	67	33	0	0	0	0	0	0	0	0	12	68	100	0	0	Error	8	13	579	2.167	0	0	0
3	8	13	1O8	162 Sp8	13850	19940	40	41	42	9	21	32	32	32	6	18	67	33	0	0	0	0	0	0	0	0	12	68	100	0	0	Error	9	10	509	1.667	0	0	0
3	9	13	1C16	189 Sp0	14150	19950	50	40	40	7	17	32	32	32	6	18	67	17	0	0	0	0	0	0	0	0	12	104	100	0	0	Error	8	8	478	1.333	0	0	0
3	10	13	1G16	227 Sp8	14450	19940	100	35	36	8	22	40	40	40	8	20	5	1	0	0	0	0	0	0	0	0	80	560	100	0	0	Error	-5	-4	2907	-0.5	0	0	0
3	11	13	1C16	189 Sp0	14750	19940	50	37	38	6	15	30	30	31	6	19	50	25	0	0	0	0	0	0	0	0	12	104	100	0	0	Error	7	8	455	1.167	0	0	0
3	12	13	1G16	227 Sp8	15070	19950	40	35	36	8	22	33	33	46	110	239	0	0	0	0	0	0	0	0	0	0	12	68	100	0	0	Error	2	3	429	-0.091	0	0	0
3	1	14	2C24	Grid Marker	11750	20250	150	130	857	2012	234	54	54	55	10	18	97	90	0	0	0	0	0	0	0	0	156	1230	100	0	0	Error	76	803	133702	80.2	0	0	0
3	2	14	2C24	Grid Marker	12050	20220	210	199	1086	2641	243	54	54	54	13	24	100	97	0	0	0	0	0	0	0	0	316	2279	100	0	0	Error	145	1032	343227	79.385	0	0	0
3	3	14	empty	empty	12340	20240	100	52	52	9	17	54	54	55	10	18	8	1	0	0	0	0	0	0	0	0	80	560	100	0	0	Error	-2	-2	4126	-0.3	-75	0	0
3	4	14	empty	empty	12640	20240	100	51	52	10	19	53	53	54	10	18	8	3	0	0	0	0	0	0	0	0	80	560	100	0	0	Error	-2	-1	4167	-0.2	-75	0	0
3	5	14	empty	empty	12940	20240	100	51	53	9	16	51	51	51	9	17	15	5	0	0	0	0	0	0	0	0	80	560	100	0	0	Error	0	2	4227	0.222	-75	0	0
3	6	14	empty	empty	13240	20240	100	49	50	9	18	50	50	52	10	19	11	3	0	0	0	0	0	0	0	0	80	560	100	0	0	Error	-1	0	3966	-0.2	-75	0	0
3	7	14	empty	empty	13540	20240	100	51	53	10	18	50	50	52	16	30	10	0	0	0	0	0	0	0	0	0	80	560	100	0	0	Error	1	3	4217	0.063	-75	0	0
3	8	14	empty	empty	13840	20240	100	47	47	9	19	50	50	51	11	21	8	0	0	0	0	0	0	0	0	0	80	560	100	0	0	Error	-3	-3	3789	-0.364	-75	0	0
3	9	14	empty	empty	14140	20240	100	57	59	13	22	54	54	59	23	38	10	0	0	0	0	0	0	0	0	0	80	560	100	0	0	Error	3	5	4753	0	-75	0	0
3	10	14	empty	empty	14440	20240	100	48	48	8	16	50	50	49	9	18	6	0	0	0	0	0	0	0	0	0	80	560	100	0	0	Error	-2	-2	3875	-0.111	-75	0	0
3	11	14	empty	empty	14740	20240	100	48	48	8	16	47	47	48	8	16	19	1	0	0	0	0	0	0	0	0	80	560	100	0	0	Error	1	1	3826	0	-75	0	0
3	12	14	empty	empty	15040	20240	100	44	44	7	15	43	43	43	8	18	11	4	0	0	0	0	0	0	0	0	80	560	100	0	0	Error	1	1	3537	0.125	-75	0	0
4	1	1	empty	empty	16250	16380	100	34	33	6	18	33	33	33	5	15	19	3	0	0	0	0	0	0	0	0	80	560	100	0	0	Error	1	0	2671	0	-75	0	0
4	2	1	empty	empty	16550	16380	100	31	32	5	15	31	31	31	5	16	18	6	0	0	0	0	0	0	0	0	80	560	100	0	0	Error	0	1	2568	0.2	-75	0	0
4	3	1	empty	empty	16850	16380	100	32	32	6	18	31	31	42	177	421	0	0	0	0	0	0	0	0	0	0	80	560	100	0	0	Error	1	1	2558	-0.056	-75	0	0
4	4	1	empty	empty	17150	16380	100	32	32	6	18	31	31	31	5	16	25	6	0	0	0	0	0	0	0	0	80	560	100	0	0	Error	1	1	2554	0.2	-75	0	0
4	5	1	empty	empty	17450	16380	100	31	31	5	16	30	30	31	7	22	13	0	0	0	0	0	0	0	0	0	80	560	100	0	0	Error	1	1	2510	0	-75	0	0
4	6	1	empty	empty	17750	16380	100	30	31	5	16	31	31	31	6	19	14	4	0	0	0	0	0	0	0	0	80	560	100	0	0	Error	-1	0	2515	0	-75	0	0
4	7	1	empty	empty	18050	16380	100	32	33	5	15	31	31	31	5	16	21	5	0	0	0	0	0	0	0	0	80	560	100	0	0	Error	1	2	2601	0.4	-75	0	0
4	8	1	empty	empty	18350	16380	100	32	31	4	12	30	30	30	5	16	16	3	0	0	0	0	0	0	0	0	80	560	100	0	0	Error	2	1	2510	0.2	-75	0	0
4	9	1	empty	empty	18650	16380	100	31	32	4	12	30	30	30	5	16	18	4	0	0	0	0	0	0	0	0	80	560	100	0	0	Error	1	2	2526	0.4	-75	0	0
4	10	1	2D24	Grid Marker	18970	16390	100	3389	5280	6299	119	31	31	32	7	21	100	100	0	0	0	0	0	0	0	0	80	560	100	0	0	Error	3358	5249	422375	749.714	0	0	0
4	11	1	2D24	Grid Marker	19270	16380	120	1443	4340	7009	161	30	30	31	16	51	93	83	0	0	0	0	0	0	0	0	120	820	100	0	0	Error	1413	4310	520836	269.313	0	0	0
4	12	1	2D24	Grid Marker	19570	16390	110	4053	6463	7304	113	31	31	35	64	182	99	95	0	0	0	0	0	0	0	0	80	656	100	0	0	Error	4022	6432	517051	100.438	0	0	0
4	1	2	2L16	0	16280	16660	100	31	32	7	21	33	33	34	6	17	16	6	0	0	0	0	0	0	0	0	80	560	100	0	0	Error	-2	-1	2540	-0.333	0	0	0
4	2	2	2P16	0	16580	16660	100	31	31	6	19	31	31	32	5	15	16	4	0	0	0	0	0	0	0	0	80	560	100	0	0	Error	0	0	2476	-0.2	0	0	0
4	3	2	2L16	0	16880	16660	100	30	31	6	19	31	31	31	5	16	14	6	0	0	0	0	0	0	0	0	80	560	100	0	0	Error	-1	0	2451	0	0	0	0
4	4	2	2P16	0	17170	16670	100	31	32	6	18	31	31	32	9	28	13	1	0	0	0	0	0	0	0	0	80	560	100	0	0	Error	0	1	2569	0	0	0	0
4	5	2	empty	empty	17450	16680	100	31	31	5	16	32	32	32	5	15	8	3	0	0	0	0	0	0	0	0	80	560	100	0	0	Error	-1	-1	2476	-0.2	-75	0	0
4	6	2	empty	empty	17750	16680	100	31	32	5	15	32	32	32	5	15	11	1	0	0	0	0	0	0	0	0	80	560	100	0	0	Error	-1	0	2537	0	-75	0	0
4	7	2	empty	empty	18050	16680	100	31	32	6	18	32	32	32	5	15	20	5	0	0	0	0	0	0	0	0	80	560	100	0	0	Error	-1	0	2565	0	-75	0	0
4	8	2	empty	empty	18350	16680	100	31	31	5	16	31	31	32	12	37	1	0	0	0	0	0	0	0	0	0	80	560	100	0	0	Error	0	0	2491	-0.083	-75	0	0
4	9	2	empty	empty	18650	16680	100	30	30	5	16	30	30	30	5	16	10	1	0	0	0	0	0	0	0	0	80	560	100	0	0	Error	0	0	2401	0	-75	0	0
4	10	2	empty	empty	18950	16680	100	29	30	5	16	30	30	30	6	20	9	0	0	0	0	0	0	0	0	0	80	560	100	0	0	Error	-1	0	2365	0	-75	0	0
4	11	2	empty	empty	19250	16680	100	30	31	5	16	30	30	30	5	16	14	3	0	0	0	0	0	0	0	0	80	560	100	0	0	Error	0	1	2454	0.2	-75	0	0
4	12	2	empty	empty	19550	16680	100	29	32	12	37	30	30	31	9	29	14	4	0	0	0	0	0	0	0	0	80	560	100	0	0	Error	-1	2	2554	0.111	-75	0	0
4	1	3	2D8	0	16280	16960	100	31	33	8	24	34	34	34	6	17	15	10	0	0	0	0	0	0	0	0	80	560	100	0	0	Error	-3	-1	2613	-0.167	0	0	0
4	2	3	2H8	0	16570	16960	100	31	32	7	21	32	32	33	5	15	21	8	0	0	0	0	0	0	0	0	80	560	100	0	0	Error	-1	0	2567	-0.2	0	0	0
4	3	3	2D8	0	16870	16970	100	30	31	7	22	32	32	32	5	15	18	8	0	0	0	0	0	0	0	0	80	560	100	0	0	Error	-2	-1	2509	-0.2	0	0	0
4	4	3	2H8	0	17170	16970	100	30	31	6	19	31	31	32	5	15	13	5	0	0	0	0	0	0	0	0	80	560	100	0	0	Error	-1	0	2470	-0.2	0	0	0
4	5	3	2L8	0	17470	16970	100	32	33	6	18	32	32	34	19	55	1	0	0	0	0	0	0	0	0	0	80	560	100	0	0	Error	0	1	2662	-0.053	0	0	0
4	6	3	2P8	0	17770	16970	100	31	33	10	30	32	32	41	72	175	0	0	0	0	0	0	0	0	0	0	80	560	100	0	0	Error	-1	1	2608	-0.111	0	0	0
4	7	3	2L8	0	18070	16980	100	31	33	12	36	32	32	33	6	18	13	5	0	0	0	0	0	0	0	0	80	560	100	0	0	Error	-1	1	2627	0	0	0	0
4	8	3	2P8	0	18360	16980	100	33	36	11	30	31	31	31	6	19	25	16	0	0	0	0	0	0	0	0	80	560	100	0	0	Error	2	5	2847	0.833	0	0	0
4	9	3	2D16	0	18660	16980	100	31	35	13	37	31	31	31	5	16	26	16	0	0	0	0	0	0	0	0	80	560	100	0	0	Error	0	4	2782	0.8	0	0	0
4	10	3	2H16	0	18960	16990	40	33	33	7	21	31	31	30	5	16	25	25	0	0	0	0	0	0	0	0	12	68	100	0	0	Error	2	2	398	0.6	0	0	0
4	11	3	2D16	0	19260	16990	100	31	32	15	46	30	30	31	6	19	18	4	0	0	0	0	0	0	0	0	80	560	100	0	0	Error	1	2	2590	0.167	0	0	0
4	12	3	2H16	0	19570	16990	40	50	50	15	30	30	30	31	5	16	83	58	0	0	0	0	0	0	0	0	12	68	100	0	0	Error	20	20	599	3.8	0	0	0
4	1	4	2L16	0	16280	17260	100	31	32	6	18	34	34	34	8	23	6	0	0	0	0	0	0	0	0	0	80	560	100	0	0	Error	-3	-2	2560	-0.25	0	0	0
4	2	4	2P16	0	16580	17260	100	32	32	6	18	32	32	32	6	18	15	3	0	0	0	0	0	0	0	0	80	560	100	0	0	Error	0	0	2575	0	0	0	0
4	3	4	2L16	0	16870	17260	100	29	30	6	20	31	31	32	6	18	8	1	0	0	0	0	0	0	0	0	80	560	100	0	0	Error	-2	-1	2404	-0.333	0	0	0
4	4	4	2P16	0	17170	17260	100	31	31	6	19	31	31	32	13	40	3	1	0	0	0	0	0	0	0	0	80	560	100	0	0	Error	0	0	2481	-0.077	0	0	0
4	5	4	empty	empty	17450	17280	100	31	30	5	16	30	30	30	5	16	8	3	0	0	0	0	0	0	0	0	80	560	100	0	0	Error	1	0	2418	0	-75	0	0
4	6	4	empty	empty	17750	17280	100	30	31	6	19	31	31	31	6	19	16	3	0	0	0	0	0	0	0	0	80	560	100	0	0	Error	-1	0	2482	0	-75	0	0
4	7	4	empty	empty	18050	17280	100	32	33	5	15	32	32	32	5	15	20	4	0	0	0	0	0	0	0	0	80	560	100	0	0	Error	0	1	2615	0.2	-75	0	0
4	8	4	empty	empty	18350	17280	100	30	31	5	16	31	31	31	5	16	11	3	0	0	0	0	0	0	0	0	80	560	100	0	0	Error	-1	0	2441	0	-75	0	0
4	9	4	empty	empty	18650	17280	100	32	32	4	12	30	30	31	5	16	26	3	0	0	0	0	0	0	0	0	80	560	100	0	0	Error	2	2	2560	0.2	-75	0	0
4	10	4	empty	empty	18950	17280	100	31	31	6	19	30	30	30	5	16	13	4	0	0	0	0	0	0	0	0	80	560	100	0	0	Error	1	1	2463	0.2	-75	0	0
4	11	4	empty	empty	19250	17280	100	30	30	5	16	30	30	30	6	20	8	1	0	0	0	0	0	0	0	0	80	560	100	0	0	Error	0	0	2371	0	-75	0	0
4	12	4	empty	empty	19550	17280	100	30	30	4	13	29	29	30	5	16	19	1	0	0	0	0	0	0	0	0	80	560	100	0	0	Error	1	1	2404	0	-75	0	0
4	1	5	2D8	0	16280	17560	100	32	33	8	24	33	33	34	6	17	19	10	0	0	0	0	0	0	0	0	80	560	100	0	0	Error	-1	0	2651	-0.167	0	0	0
4	2	5	2H8	0	16570	17560	100	30	32	9	28	32	32	33	5	15	14	10	0	0	0	0	0	0	0	0	80	560	100	0	0	Error	-2	0	2523	-0.2	0	0	0
4	3	5	2D8	0	16870	17560	100	30	32	12	37	31	31	31	5	16	19	9	0	0	0	0	0	0	0	0	80	560	100	0	0	Error	-1	1	2564	0.2	0	0	0
4	4	5	2H8	0	17170	17560	100	30	32	9	28	30	30	31	5	16	25	11	0	0	0	0	0	0	0	0	80	560	100	0	0	Error	0	2	2571	0.2	0	0	0
4	5	5	2L8	0	17470	17570	100	29	30	7	23	30	30	30	5	16	15	9	0	0	0	0	0	0	0	0	80	560	100	0	0	Error	-1	0	2391	0	0	0	0
4	6	5	2P8	0	17770	17570	100	30	31	8	25	30	30	31	5	16	15	4	0	0	0	0	0	0	0	0	80	560	100	0	0	Error	0	1	2481	0	0	0	0
4	7	5	2L8	0	18070	17570	100	31	33	12	36	31	31	32	8	25	9	3	0	0	0	0	0	0	0	0	80	560	100	0	0	Error	0	2	2647	0.125	0	0	0
4	8	5	2P8	0	18370	17570	100	29	30	6	20	30	30	31	5	16	19	5	0	0	0	0	0	0	0	0	80	560	100	0	0	Error	-1	0	2417	-0.2	0	0	0
4	9	5	2D16	0	18660	17570	100	32	32	6	18	30	30	30	5	16	23	9	0	0	0	0	0	0	0	0	80	560	100	0	0	Error	2	2	2551	0.4	0	0	0
4	10	5	2H16	0	18960	17580	100	30	31	6	19	29	29	29	5	17	23	8	0	0	0	0	0	0	0	0	80	560	100	0	0	Error	1	2	2475	0.4	0	0	0
4	11	5	2D16	0	19260	17580	100	30	33	11	33	29	29	29	6	20	28	9	0	0	0	0	0	0	0	0	80	560	100	0	0	Error	1	4	2627	0.667	0	0	0
4	12	5	2H16	0	19560	17580	100	30	31	8	25	29	29	29	5	17	21	10	0	0	0	0	0	0	0	0	80	560	100	0	0	Error	1	2	2491	0.4	0	0	0
4	1	6	2L16	0	16290	17870	100	31	39	26	66	35	35	36	10	27	14	11	0	0	0	0	0	0	0	0	80	560	100	0	0	Error	-4	4	3138	0.3	0	0	0
4	2	6	2P16	0	16590	17870	100	29	32	9	28	33	33	33	6	18	16	9	0	0	0	0	0	0	0	0	80	560	100	0	0	Error	-4	-1	2588	-0.167	0	0	0
4	3	6	2L16	0	16890	17880	40	35	35	5	14	30	30	30	5	16	42	25	0	0	0	0	0	0	0	0	12	68	100	0	0	Error	5	5	422	1	0	0	0
4	4	6	2P16	0	17180	17880	100	32	33	5	15	32	32	32	5	15	15	5	0	0	0	0	0	0	0	0	80	560	100	0	0	Error	0	1	2600	0.2	0	0	0
4	5	6	empty	empty	17450	17880	100	31	31	5	16	31	31	32	5	15	15	5	0	0	0	0	0	0	0	0	80	560	100	0	0	Error	0	0	2514	-0.2	-75	0	0
4	6	6	empty	empty	17750	17880	100	32	32	6	18	32	32	32	5	15	13	6	0	0	0	0	0	0	0	0	80	560	100	0	0	Error	0	0	2579	0	-75	0	0
4	7	6	empty	empty	18050	17880	100	30	31	4	12	32	32	33	22	66	0	0	0	0	0	0	0	0	0	0	80	560	100	0	0	Error	-2	-1	2475	-0.091	-75	0	0
4	8	6	empty	empty	18350	17880	100	31	31	5	16	31	31	31	5	16	11	3	0	0	0	0	0	0	0	0	80	560	100	0	0	Error	0	0	2453	0	-75	0	0
4	9	6	empty	empty	18650	17880	100	30	30	4	13	30	30	31	7	22	4	1	0	0	0	0	0	0	0	0	80	560	100	0	0	Error	0	0	2432	-0.143	-75	0	0
4	10	6	empty	empty	18950	17880	100	30	30	5	16	30	30	31	9	29	4	0	0	0	0	0	0	0	0	0	80	560	100	0	0	Error	0	0	2378	-0.111	-75	0	0
4	11	6	empty	empty	19250	17880	100	30	31	6	19	30	30	31	5	16	18	4	0	0	0	0	0	0	0	0	80	560	100	0	0	Error	0	1	2469	0	-75	0	0
4	12	6	empty	empty	19550	17880	100	29	30	4	13	29	29	29	5	17	16	1	0	0	0	0	0	0	0	0	80	560	100	0	0	Error	0	1	2363	0.2	-75	0	0
4	1	7	2D8	0	16280	18150	100	31	33	7	21	36	36	36	6	16	15	3	0	0	0	0	0	0	0	0	80	560	100	0	0	Error	-5	-3	2627	-0.5	0	0	0
4	2	7	2H8	0	16580	18150	100	31	38	21	55	32	32	33	6	18	19	15	0	0	0	0	0	0	0	0	80	560	100	0	0	Error	-1	6	3028	0.833	0	0	0
4	3	7	2D8	0	16880	18160	100	31	32	7	21	32	32	32	9	28	9	3	0	0	0	0	0	0	0	0	80	560	100	0	0	Error	-1	0	2562	0	0	0	0
4	4	7	2H8	0	17180	18160	100	31	33	10	30	30	30	31	5	16	28	14	0	0	0	0	0	0	0	0	80	560	100	0	0	Error	1	3	2657	0.4	0	0	0
4	5	7	2L8	0	17480	18160	100	30	31	6	19	32	32	32	5	15	13	6	0	0	0	0	0	0	0	0	80	560	100	0	0	Error	-2	-1	2451	-0.2	0	0	0
4	6	7	2P8	0	17780	18160	100	31	33	8	24	32	32	32	5	15	21	10	0	0	0	0	0	0	0	0	80	560	100	0	0	Error	-1	1	2673	0.2	0	0	0
4	7	7	2L8	0	18080	18160	100	31	32	7	21	31	31	32	5	15	21	13	0	0	0	0	0	0	0	0	80	560	100	0	0	Error	0	1	2579	0	0	0	0
4	8	7	2P8	0	18380	18170	40	41	44	10	22	28	28	29	5	17	83	75	0	0	0	0	0	0	0	0	12	68	100	0	0	Error	13	16	527	3	0	0	0
4	9	7	2D16	0	18670	18170	100	30	32	9	28	30	30	31	5	16	21	5	0	0	0	0	0	0	0	0	80	560	100	0	0	Error	0	2	2532	0.2	0	0	0
4	10	7	2H16	0	18970	18170	100	33	37	16	43	30	30	30	5	16	29	19	0	0	0	0	0	0	0	0	80	560	100	0	0	Error	3	7	2934	1.4	0	0	0
4	11	7	2D16	0	19270	18170	100	30	31	7	22	29	29	30	9	30	13	1	0	0	0	0	0	0	0	0	80	560	100	0	0	Error	1	2	2503	0.111	0	0	0
4	12	7	2H16	0	19570	18170	100	32	35	12	34	29	29	30	5	16	36	21	0	0	0	0	0	0	0	0	80	560	100	0	0	Error	3	6	2828	1	0	0	0
4	1	8	1L16	0	16280	18460	100	30	34	11	32	35	35	36	7	19	11	10	0	0	0	0	0	0	0	0	80	560	100	0	0	Error	-5	-1	2729	-0.286	0	0	0
4	2	8	1P16	0	16580	18470	40	37	39	9	23	29	29	29	4	13	75	50	0	0	0	0	0	0	0	0	12	68	100	0	0	Error	8	10	470	2.5	0	0	0
4	3	8	1L16	0	16860	18460	40	53	49	14	28	29	29	30	5	16	67	67	0	0	0	0	0	0	0	0	12	68	100	0	0	Error	24	20	583	3.8	0	0	0
4	4	8	1P16	0	17180	18470	50	38	40	6	15	29	29	29	4	13	92	67	0	0	0	0	0	0	0	0	12	104	100	0	0	Error	9	11	477	2.75	0	0	0
4	5	8	1D24	0	17470	18470	100	31	33	9	27	32	32	33	14	42	8	1	0	0	0	0	0	0	0	0	80	560	100	0	0	Error	-1	1	2669	0	0	0	0
4	6	8	1H24	0	17770	18470	100	32	32	6	18	32	32	32	7	21	13	0	0	0	0	0	0	0	0	0	80	560	100	0	0	Error	0	0	2579	0	0	0	0
4	7	8	1D24	0	18070	18480	50	34	35	5	14	29	29	30	7	23	25	8	0	0	0	0	0	0	0	0	12	104	100	0	0	Error	5	6	420	0.714	0	0	0
4	8	8	1H24	0	18370	18490	60	34	35	7	20	30	30	30	5	16	28	9	0	0	0	0	0	0	0	0	32	176	100	0	0	Error	4	5	1105	1	0	0	0
4	9	8	1L24	0	18660	18480	100	31	31	5	16	30	30	31	5	16	24	4	0	0	0	0	0	0	0	0	80	560	100	0	0	Error	1	1	2487	0	0	0	0
4	10	8	1P24	0	18960	18480	50	37	39	9	23	29	29	30	5	16	67	42	0	0	0	0	0	0	0	0	12	104	100	0	0	Error	8	10	462	1.8	0	0	0
4	11	8	1L24	0	19260	18480	100	29	30	6	20	29	29	30	5	16	15	6	0	0	0	0	0	0	0	0	80	560	100	0	0	Error	0	1	2425	0	0	0	0
4	12	8	1P24	0	19570	18480	60	40	41	9	21	29	29	30	5	16	81	50	0	0	0	0	0	0	0	0	32	176	100	0	0	Error	11	12	1325	2.2	0	0	0
4	1	9	1D8	0	16270	18740	50	77	78	36	46	30	30	30	5	16	83	75	0	0	0	0	0	0	0	0	12	104	100	0	0	Error	47	48	938	9.6	0	0	0
4	2	9	1H8	0	16560	18750	50	38	55	36	65	29	29	30	5	16	58	42	0	0	0	0	0	0	0	0	12	104	100	0	0	Error	9	26	657	5	0	0	0
4	3	9	1D8	0	16870	18760	80	32	43	25	58	31	31	31	5	16	31	23	0	0	0	0	0	0	0	0	52	340	100	0	0	Error	1	12	2229	2.4	0	0	0
4	4	9	1H8	0	17170	18760	100	29	31	7	22	31	31	32	6	18	15	6	0	0	0	0	0	0	0	0	80	560	100	0	0	Error	-2	0	2459	-0.167	0	0	0
4	5	9	1L8	0	17470	18760	40	83	77	25	32	27	27	28	9	32	92	83	0	0	0	0	0	0	0	0	12	68	100	0	0	Error	56	50	923	5.444	0	0	0
4	6	9	1P8	0	17770	18780	40	39	40	9	22	28	28	30	6	20	75	50	0	0	0	0	0	0	0	0	12	68	100	0	0	Error	11	12	483	1.667	0	0	0
4	7	9	1L8	0	18070	18770	100	32	32	6	18	31	31	31	6	19	19	5	0	0	0	0	0	0	0	0	80	560	100	0	0	Error	1	1	2564	0.167	0	0	0
4	8	9	1P8	0	18370	18760	50	47	45	12	26	28	28	28	4	14	83	58	0	0	0	0	0	0	0	0	12	104	100	0	0	Error	19	17	543	4.25	0	0	0
4	9	9	1D16	0	18660	18770	40	62	65	33	50	30	30	30	5	16	75	67	0	0	0	0	0	0	0	0	12	68	100	0	0	Error	32	35	777	7	0	0	0
4	10	9	1H16	0	18960	18770	40	64	61	19	31	29	29	29	5	17	92	75	0	0	0	0	0	0	0	0	12	68	100	0	0	Error	35	32	729	6.4	0	0	0
4	11	9	1D16	0	19260	18770	40	46	56	25	44	30	30	31	6	19	75	58	0	0	0	0	0	0	0	0	12	68	100	0	0	Error	16	26	671	4.167	0	0	0
4	12	9	1H16	0	19570	18750	40	50	52	24	46	29	29	30	5	16	83	75	0	0	0	0	0	0	0	0	12	68	100	0	0	Error	21	23	626	4.4	0	0	0
4	1	10	1L16	0	16280	19060	60	30	33	9	27	31	31	32	6	18	28	9	0	0	0	0	0	0	0	0	32	176	100	0	0	Error	-1	2	1069	0.167	0	0	0
4	2	10	1P16	0	16580	19080	40	39	40	8	20	29	29	30	5	16	83	42	0	0	0	0	0	0	0	0	12	68	100	0	0	Error	10	11	474	2	0	0	0
4	3	10	1L16	0	16860	19070	100	31	31	7	22	32	32	32	6	18	11	4	0	0	0	0	0	0	0	0	80	560	100	0	0	Error	-1	-1	2440	-0.167	0	0	0
4	4	10	1P16	0	17160	19070	100	29	29	7	24	31	31	32	15	46	1	1	0	0	0	0	0	0	0	0	80	560	100	0	0	Error	-2	-2	2341	-0.2	0	0	0
4	5	10	1D24	0	17460	19070	100	28	29	6	20	31	31	31	5	16	8	1	0	0	0	0	0	0	0	0	80	560	100	0	0	Error	-3	-2	2313	-0.4	0	0	0
4	6	10	1H24	0	17770	19080	60	31	31	5	16	29	29	30	5	16	16	6	0	0	0	0	0	0	0	0	32	176	100	0	0	Error	2	2	977	0.2	0	0	0
4	7	10	1D24	0	18090	19150	70	29	30	5	16	31	31	309	2597	840	0	0	0	0	0	0	0	0	0	0	32	236	100	0	0	Error	-2	-1	969	-0.107	0	0	0
4	8	10	1H24	0	18360	19090	50	36	36	8	22	27	27	28	5	17	75	42	0	0	0	0	0	0	0	0	12	104	100	0	0	Error	9	9	429	1.6	0	0	0
4	9	10	1L24	0	18660	19080	100	29	29	4	13	28	28	28	5	17	15	1	0	0	0	0	0	0	0	0	80	560	100	0	0	Error	1	1	2311	0.2	0	0	0
4	10	10	1P24	0	18960	19080	40	40	39	8	20	27	27	28	5	17	75	58	0	0	0	0	0	0	0	0	12	68	100	0	0	Error	13	12	473	2.2	0	0	0
4	11	10	1L24	0	19260	19080	100	28	29	6	20	28	28	29	5	17	18	6	0	0	0	0	0	0	0	0	80	560	100	0	0	Error	0	1	2301	0	0	0	0
4	12	10	1P24	0	19560	19080	60	34	35	7	20	28	28	31	35	112	0	0	0	0	0	0	0	0	0	0	32	176	100	0	0	Error	6	7	1126	0.114	0	0	0
4	1	11	1D8	0	16270	19330	100	33	34	8	23	36	36	37	6	16	9	6	0	0	0	0	0	0	0	0	80	560	100	0	0	Error	-3	-2	2705	-0.5	0	0	0
4	2	11	1H8	0	16570	19340	40	41	42	16	38	31	31	31	5	16	58	50	0	0	0	0	0	0	0	0	12	68	100	0	0	Error	10	11	507	2.2	0	0	0
4	3	11	1D8	0	16870	19360	100	30	31	7	22	33	33	34	6	17	8	5	0	0	0	0	0	0	0	0	80	560	100	0	0	Error	-3	-2	2472	-0.5	0	0	0
4	4	11	1H8	0	17170	19360	100	31	32	8	25	32	32	33	8	24	13	5	0	0	0	0	0	0	0	0	80	560	100	0	0	Error	-1	0	2575	-0.125	0	0	0
4	5	11	1L8	0	17470	19360	50	40	39	10	25	29	29	31	13	41	25	0	0	0	0	0	0	0	0	0	12	104	100	0	0	Error	11	10	471	0.615	0	0	0
4	6	11	1P8	0	17770	19360	100	30	31	7	22	31	31	31	5	16	18	11	0	0	0	0	0	0	0	0	80	560	100	0	0	Error	-1	0	2488	0	0	0	0
4	7	11	1L8	0	18070	19360	50	53	51	14	27	28	28	28	4	14	100	75	0	0	0	0	0	0	0	0	12	104	100	0	0	Error	25	23	617	5.75	0	0	0
4	8	11	1P8	0	18380	19380	40	35	38	9	23	28	28	28	5	17	67	33	0	0	0	0	0	0	0	0	12	68	100	0	0	Error	7	10	450	2	0	0	0
4	9	11	1D16	0	18670	19380	40	45	49	17	34	27	27	28	5	17	92	75	0	0	0	0	0	0	0	0	12	68	100	0	0	Error	18	22	593	4.2	0	0	0
4	10	11	1H16	0	18970	19360	100	28	29	6	20	29	29	29	7	24	10	3	0	0	0	0	0	0	0	0	80	560	100	0	0	Error	-1	0	2345	0	0	0	0
4	11	11	1D16	0	19260	19360	100	30	32	10	31	29	29	29	5	17	28	14	0	0	0	0	0	0	0	0	80	560	100	0	0	Error	1	3	2555	0.6	0	0	0
4	12	11	1H16	0	19570	19370	40	32	34	5	14	29	29	31	13	41	0	0	0	0	0	0	0	0	0	0	12	68	100	0	0	Error	3	5	402	0.231	0	0	0
4	1	12	1L16	0	16260	19660	100	33	38	20	52	38	38	39	7	17	10	10	0	0	0	0	0	0	0	0	80	560	100	0	0	Error	-5	0	3031	-0.143	0	0	0
4	2	12	1P16	0	16560	19660	100	31	35	12	34	35	35	35	6	17	19	14	0	0	0	0	0	0	0	0	80	560	100	0	0	Error	-4	0	2803	0	0	0	0
4	3	12	1L16	0	16870	19670	40	40	42	12	28	29	29	31	10	32	50	25	0	0	0	0	0	0	0	0	12	68	100	0	0	Error	11	13	504	1.1	0	0	0
4	4	12	1P16	0	17160	19660	100	30	33	9	27	33	33	33	6	18	15	3	0	0	0	0	0	0	0	0	80	560	100	0	0	Error	-3	0	2613	0	0	0	0
4	5	12	1D24	0	17460	19660	100	31	33	7	21	31	31	31	5	16	20	10	0	0	0	0	0	0	0	0	80	560	100	0	0	Error	0	2	2609	0.4	0	0	0
4	6	12	1H24	0	17770	19660	50	38	36	8	22	29	29	30	4	13	67	50	0	0	0	0	0	0	0	0	12	104	100	0	0	Error	9	7	433	1.5	0	0	0
4	7	12	1D24	0	18060	19660	100	30	31	6	19	30	30	31	7	22	11	3	0	0	0	0	0	0	0	0	80	560	100	0	0	Error	0	1	2476	0	0	0	0
4	8	12	1H24	0	18350	19670	50	33	33	5	15	30	30	31	10	32	0	0	0	0	0	0	0	0	0	0	12	104	100	0	0	Error	3	3	391	0.2	0	0	0
4	9	12	1L24	0	18660	19670	100	32	35	11	31	29	29	30	6	20	30	19	0	0	0	0	0	0	0	0	80	560	100	0	0	Error	3	6	2788	0.833	0	0	0
4	10	12	1P24	0	18970	19680	60	50	49	13	26	30	30	30	5	16	91	69	0	0	0	0	0	0	0	0	32	176	100	0	0	Error	20	19	1557	3.8	0	0	0
4	11	12	1L24	0	19270	19680	100	30	30	6	20	29	29	30	5	16	16	6	0	0	0	0	0	0	0	0	80	560	100	0	0	Error	1	1	2400	0	0	0	0
4	12	12	1P24	0	19570	19680	40	37	37	5	13	29	29	29	4	13	75	50	0	0	0	0	0	0	0	0	12	68	100	0	0	Error	8	8	443	2	0	0	0
4	1	13	1D8	0	16270	19930	100	33	37	15	40	38	38	39	7	17	13	10	0	0	0	0	0	0	0	0	80	560	100	0	0	Error	-5	-1	2950	-0.286	0	0	0
4	2	13	1H8	0	16570	19940	40	65	66	31	46	30	30	31	5	16	67	58	0	0	0	0	0	0	0	0	12	68	100	0	0	Error	35	36	788	7	0	0	0
4	3	13	1D8	0	16870	19950	60	33	35	9	25	31	31	31	5	16	31	13	0	0	0	0	0	0	0	0	32	176	100	0	0	Error	2	4	1123	0.8	0	0	0
4	4	13	1H8	0	17170	19950	50	68	69	35	50	29	29	29	4	13	75	75	0	0	0	0	0	0	0	0	12	104	100	0	0	Error	39	40	825	10	0	0	0
4	5	13	1L8	0	17470	19950	100	30	37	19	51	31	31	32	6	18	26	20	0	0	0	0	0	0	0	0	80	560	100	0	0	Error	-1	6	2944	0.833	0	0	0
4	6	13	1P8	0	17770	19950	100	32	38	18	47	30	30	31	5	16	34	29	0	0	0	0	0	0	0	0	80	560	100	0	0	Error	2	8	3038	1.4	0	0	0
4	7	13	1L8	0	18060	19950	100	31	33	10	30	30	30	30	6	20	23	15	0	0	0	0	0	0	0	0	80	560	100	0	0	Error	1	3	2616	0.5	0	0	0
4	8	13	1P8	0	18360	19950	100	30	31	7	22	29	29	30	5	16	20	11	0	0	0	0	0	0	0	0	80	560	100	0	0	Error	1	2	2494	0.2	0	0	0
4	9	13	1D16	0	18660	19950	40	61	77	62	80	31	31	31	7	22	92	75	0	0	0	0	0	0	0	0	12	68	100	0	0	Error	30	46	926	6.571	0	0	0
4	10	13	1H16	0	18970	19960	40	76	67	30	44	29	29	29	4	13	75	67	0	0	0	0	0	0	0	0	12	68	100	0	0	Error	47	38	800	9.5	0	0	0
4	11	13	1D16	0	19280	19970	40	47	44	13	29	29	29	30	6	20	67	58	0	0	0	0	0	0	0	0	12	68	100	0	0	Error	18	15	530	2.333	0	0	0
4	12	13	1H16	0	19570	19970	100	30	31	8	25	29	29	30	5	16	26	9	0	0	0	0	0	0	0	0	80	560	100	0	0	Error	1	2	2517	0.2	0	0	0
4	1	14	2D24	Grid Marker	16260	20280	200	152	934	2340	250	42	42	43	13	30	94	85	0	0	0	0	0	0	0	0	316	2208	100	0	0	Error	110	892	295222	68.538	0	0	0
4	2	14	2D24	Grid Marker	16570	20290	180	108	876	2432	277	41	41	48	123	256	40	30	0	0	0	0	0	0	0	0	256	1742	100	0	0	Error	67	835	224374	6.732	0	0	0
4	3	14	empty	empty	16850	20280	100	36	37	6	16	38	38	40	44	110	0	0	0	0	0	0	0	0	0	0	80	560	100	0	0	Error	-2	-1	2962	-0.068	-75	0	0
4	4	14	empty	empty	17150	20280	100	33	34	6	17	35	35	37	13	35	3	0	0	0	0	0	0	0	0	0	80	560	100	0	0	Error	-2	-1	2737	-0.231	-75	0	0
4	5	14	empty	empty	17450	20280	100	34	34	5	14	33	33	34	6	17	16	3	0	0	0	0	0	0	0	0	80	560	100	0	0	Error	1	1	2738	0	-75	0	0
4	6	14	empty	empty	17750	20280	100	32	33	5	15	32	32	33	15	45	1	0	0	0	0	0	0	0	0	0	80	560	100	0	0	Error	0	1	2641	0	-75	0	0
4	7	14	empty	empty	18050	20280	100	31	30	5	16	31	31	31	5	16	8	1	0	0	0	0	0	0	0	0	80	560	100	0	0	Error	0	-1	2428	-0.2	-75	0	0
4	8	14	empty	empty	18350	20280	100	29	29	5	17	30	30	30	5	16	9	0	0	0	0	0	0	0	0	0	80	560	100	0	0	Error	-1	-1	2306	-0.2	-75	0	0
4	9	14	empty	empty	18650	20280	100	30	31	5	16	30	30	30	5	16	18	9	0	0	0	0	0	0	0	0	80	560	100	0	0	Error	0	1	2464	0.2	-75	0	0
4	10	14	empty	empty	18950	20280	100	29	30	6	20	30	30	30	5	16	13	3	0	0	0	0	0	0	0	0	80	560	100	0	0	Error	-1	0	2372	0	-75	0	0
4	11	14	empty	empty	19250	20280	100	30	31	6	19	29	29	30	6	20	16	5	0	0	0	0	0	0	0	0	80	560	100	0	0	Error	1	2	2446	0.167	-75	0	0
4	12	14	empty	empty	19550	20280	100	29	30	5	16	29	29	30	5	16	18	4	0	0	0	0	0	0	0	0	80	560	100	0	0	Error	0	1	2388	0	-75	0	0
5	1	1	empty	empty	2730	20830	100	32	33	5	15	32	32	34	29	85	0	0	0	0	0	0	0	0	0	0	80	560	100	0	0	Error	0	1	2626	-0.034	-75	0	0
5	2	1	empty	empty	3030	20830	100	33	34	5	14	32	32	35	29	82	0	0	0	0	0	0	0	0	0	0	80	560	100	0	0	Error	1	2	2706	-0.034	-75	0	0
5	3	1	empty	empty	3330	20830	100	32	34	12	35	32	32	33	8	24	11	4	0	0	0	0	0	0	0	0	80	560	100	0	0	Error	0	2	2727	0.125	-75	0	0
5	4	1	empty	empty	3630	20830	100	35	36	6	16	34	34	34	6	17	28	8	0	0	0	0	0	0	0	0	80	560	100	0	0	Error	1	2	2886	0.333	-75	0	0
5	5	1	empty	empty	3930	20830	100	36	36	6	16	36	36	47	169	359	0	0	0	0	0	0	0	0	0	0	80	560	100	0	0	Error	0	0	2916	-0.065	-75	0	0
5	6	1	empty	empty	4230	20830	100	36	37	5	13	36	36	36	6	16	16	0	0	0	0	0	0	0	0	0	80	560	100	0	0	Error	0	1	2920	0.167	-75	0	0
5	7	1	empty	empty	4530	20830	100	39	41	16	39	38	38	39	8	20	14	3	0	0	0	0	0	0	0	0	80	560	100	0	0	Error	1	3	3292	0.25	-75	0	0
5	8	1	empty	empty	4830	20830	100	40	40	6	15	39	39	40	7	17	18	3	0	0	0	0	0	0	0	0	80	560	100	0	0	Error	1	1	3226	0	-75	0	0
5	9	1	empty	empty	5130	20830	100	39	40	8	20	39	39	39	7	17	19	6	0	0	0	0	0	0	0	0	80	560	100	0	0	Error	0	1	3203	0.143	-75	0	0
5	10	1	2A23	Grid Marker	5430	20850	130	309	787	1092	138	40	40	40	7	17	98	93	0	0	0	0	0	0	0	0	120	940	100	0	0	Error	269	747	94428	106.714	0	0	0
5	11	1	2A23	Grid Marker	5730	20830	130	262	753	1177	156	40	40	41	8	19	95	92	0	0	0	0	0	0	0	0	120	940	100	0	0	Error	222	713	90305	89	0	0	0
5	12	1	2A23	Grid Marker	6040	20840	140	162	605	1131	186	43	43	44	7	15	97	96	0	0	0	0	0	0	0	0	156	1140	100	0	0	Error	119	562	94306	80.143	0	0	0
5	1	2	2I15	622 Sp14	2710	21150	50	34	36	7	19	30	30	31	13	41	17	0	0	0	0	0	0	0	0	0	12	104	100	0	0	Error	4	6	429	0.385	0	0	0
5	2	2	2M15	637 Sp12	3020	21140	100	72	69	20	28	32	32	33	9	27	91	83	0	0	0	0	0	0	0	0	80	560	100	0	0	Error	40	37	5556	4	0	0	0
5	3	2	2I15	622 Sp14	3320	21150	50	41	61	73	119	32	32	31	5	16	67	33	0	0	0	0	0	0	0	0	12	104	100	0	0	Error	9	29	730	6	0	0	0
5	4	2	2M15	637 Sp12	3620	21140	110	96	191	558	292	32	32	34	16	47	91	83	0	0	0	0	0	0	0	0	80	656	100	0	0	Error	64	159	15263	9.813	0	0	0
5	5	2	empty	empty	3930	21130	100	35	35	5	14	35	35	35	6	17	15	1	0	0	0	0	0	0	0	0	80	560	100	0	0	Error	0	0	2817	0	-75	0	0
5	6	2	empty	empty	4230	21130	100	36	36	6	16	36	36	37	7	18	10	0	0	0	0	0	0	0	0	0	80	560	100	0	0	Error	0	0	2868	-0.143	-75	0	0
5	7	2	empty	empty	4530	21130	100	39	40	7	17	39	39	39	7	17	18	4	0	0	0	0	0	0	0	0	80	560	100	0	0	Error	0	1	3173	0.143	-75	0	0
5	8	2	empty	empty	4830	21130	100	41	42	7	16	40	40	41	7	17	23	6	0	0	0	0	0	0	0	0	80	560	100	0	0	Error	1	2	3334	0.143	-75	0	0
5	9	2	empty	empty	5130	21130	100	41	42	6	14	41	41	41	7	17	13	3	0	0	0	0	0	0	0	0	80	560	100	0	0	Error	0	1	3352	0.143	-75	0	0
5	10	2	empty	empty	5430	21130	100	42	42	7	16	40	40	41	7	17	26	5	0	0	0	0	0	0	0	0	80	560	100	0	0	Error	2	2	3391	0.143	-75	0	0
5	11	2	empty	empty	5730	21130	100	41	41	6	14	40	40	40	7	17	15	1	0	0	0	0	0	0	0	0	80	560	100	0	0	Error	1	1	3242	0.143	-75	0	0
5	12	2	empty	empty	6030	21130	100	44	43	7	16	43	43	44	7	15	14	4	0	0	0	0	0	0	0	0	80	560	100	0	0	Error	1	0	3467	-0.143	-75	0	0
5	1	3	2A7	500 Sp8	2730	21430	40	34	34	7	20	30	30	46	82	178	0	0	0	0	0	0	0	0	0	0	12	68	100	0	0	Error	4	4	407	-0.146	0	0	0
5	2	3	2.00E+07	523 Sp14	3030	21440	50	51	54	11	20	31	31	32	6	18	100	83	0	0	0	0	0	0	0	0	12	104	100	0	0	Error	20	23	651	3.667	0	0	0
5	3	3	2A7	500 Sp8	3320	21440	40	41	41	8	19	30	30	30	6	20	75	42	0	0	0	0	0	0	0	0	12	68	100	0	0	Error	11	11	496	1.833	0	0	0
5	4	3	2.00E+07	523 Sp14	3630	21430	40	49	50	13	26	31	31	34	17	50	50	17	0	0	0	0	0	0	0	0	12	68	100	0	0	Error	18	19	602	0.941	0	0	0
5	5	3	2I7	546 Sp8	3920	21450	40	52	54	15	27	32	32	34	11	32	67	42	0	0	0	0	0	0	0	0	12	68	100	0	0	Error	20	22	645	1.818	0	0	0
5	6	3	2M7	569 Sp21	4220	21440	100	31	33	6	18	35	35	36	6	16	9	0	0	0	0	0	0	0	0	0	80	560	100	0	0	Error	-4	-2	2604	-0.5	0	0	0
5	7	3	2I7	546 Sp8	4520	21440	40	38	43	17	39	35	35	36	10	27	42	25	0	0	0	0	0	0	0	0	12	68	100	0	0	Error	3	8	520	0.7	0	0	0
5	8	3	2M7	569 Sp21	4820	21430	100	32	32	6	18	37	37	38	7	18	4	1	0	0	0	0	0	0	0	0	80	560	100	0	0	Error	-5	-5	2588	-0.857	0	0	0
5	9	3	2A15	592 Sp0	5130	21430	50	42	41	6	14	31	31	32	9	28	58	8	0	0	0	0	0	0	0	0	12	104	100	0	0	Error	11	10	492	1	0	0	0
5	10	3	2.00E+15	0	5430	21430	100	34	37	16	43	40	40	40	7	17	10	9	0	0	0	0	0	0	0	0	80	560	100	0	0	Error	-6	-3	2992	-0.429	0	0	0
5	11	3	2A15	592 Sp0	5740	21430	40	52	51	12	23	33	33	34	6	17	75	58	0	0	0	0	0	0	0	0	12	68	100	0	0	Error	19	18	612	2.833	0	0	0
5	12	3	2.00E+15	0	6040	21420	100	34	42	23	54	41	41	41	8	19	14	13	0	0	0	0	0	0	0	0	80	560	100	0	0	Error	-7	1	3364	0.125	0	0	0
5	1	4	2I15	622 Sp14	2710	21730	100	32	33	7	21	30	30	32	22	68	1	0	0	0	0	0	0	0	0	0	80	560	100	0	0	Error	2	3	2612	0.045	0	0	0
5	2	4	2M15	637 Sp12	3020	21730	100	76	345	1736	503	32	32	33	9	27	94	86	0	0	0	0	0	0	0	0	80	560	100	0	0	Error	44	313	27632	34.667	0	0	0
5	3	4	2I15	622 Sp14	3320	21730	100	30	31	6	19	32	32	34	14	41	1	0	0	0	0	0	0	0	0	0	80	560	100	0	0	Error	-2	-1	2479	-0.214	0	0	0
5	4	4	2M15	637 Sp12	3620	21740	100	72	85	80	94	32	32	33	12	36	94	81	0	0	0	0	0	0	0	0	80	560	100	0	0	Error	40	53	6816	4.333	0	0	0
5	5	4	empty	empty	3930	21730	100	34	36	9	25	36	36	40	85	212	0	0	0	0	0	0	0	0	0	0	80	560	100	0	0	Error	-2	0	2847	-0.047	-75	0	0
5	6	4	empty	empty	4230	21730	100	34	35	5	14	35	35	35	6	17	11	3	0	0	0	0	0	0	0	0	80	560	100	0	0	Error	-1	0	2830	0	-75	0	0
5	7	4	empty	empty	4530	21730	100	38	42	17	40	38	38	39	7	17	19	9	0	0	0	0	0	0	0	0	80	560	100	0	0	Error	0	4	3329	0.429	-75	0	0
5	8	4	empty	empty	4830	21730	100	42	43	8	18	41	41	41	9	21	9	3	0	0	0	0	0	0	0	0	80	560	100	0	0	Error	1	2	3400	0.222	-75	0	0
5	9	4	empty	empty	5130	21730	100	40	40	6	15	40	40	41	7	17	10	3	0	0	0	0	0	0	0	0	80	560	100	0	0	Error	0	0	3219	-0.143	-75	0	0
5	10	4	empty	empty	5430	21730	100	42	42	7	16	42	42	42	7	16	9	3	0	0	0	0	0	0	0	0	80	560	100	0	0	Error	0	0	3388	0	-75	0	0
5	11	4	empty	empty	5730	21730	100	42	43	7	16	43	43	43	7	16	13	4	0	0	0	0	0	0	0	0	80	560	100	0	0	Error	-1	0	3405	0	-75	0	0
5	12	4	empty	empty	6030	21730	100	45	45	7	15	44	44	45	8	17	20	0	0	0	0	0	0	0	0	0	80	560	100	0	0	Error	1	1	3598	0	-75	0	0
5	1	5	2A7	500 Sp8	2720	22040	50	38	37	5	13	29	29	30	7	23	58	8	0	0	0	0	0	0	0	0	12	104	100	0	0	Error	9	8	449	1	0	0	0
5	2	5	2.00E+07	523 Sp14	3030	22030	50	47	48	16	33	30	30	31	7	22	58	58	0	0	0	0	0	0	0	0	12	104	100	0	0	Error	17	18	573	2.429	0	0	0
5	3	5	2A7	500 Sp8	3340	22040	50	38	41	18	43	29	29	30	6	20	58	33	0	0	0	0	0	0	0	0	12	104	100	0	0	Error	9	12	486	1.833	0	0	0
5	4	5	2.00E+07	523 Sp14	3630	22040	50	43	41	9	21	32	32	33	9	27	58	8	0	0	0	0	0	0	0	0	12	104	100	0	0	Error	11	9	497	0.889	0	0	0
5	5	5	2I7	546 Sp8	3920	22050	40	47	46	13	28	33	33	35	15	42	42	8	0	0	0	0	0	0	0	0	12	68	100	0	0	Error	14	13	555	0.733	0	0	0
5	6	5	2M7	569 Sp21	4220	22050	100	32	32	6	18	33	33	34	14	41	1	0	0	0	0	0	0	0	0	0	80	560	100	0	0	Error	-1	-1	2582	-0.143	0	0	0
5	7	5	2I7	546 Sp8	4530	22050	40	56	54	12	22	33	33	34	6	17	83	75	0	0	0	0	0	0	0	0	12	68	100	0	0	Error	23	21	652	3.333	0	0	0
5	8	5	2M7	569 Sp21	4830	22030	100	31	31	5	16	35	35	35	8	22	0	0	0	0	0	0	0	0	0	0	80	560	100	0	0	Error	-4	-4	2487	-0.5	0	0	0
5	9	5	2A15	592 Sp0	5130	22020	40	39	39	5	12	32	32	32	6	18	67	17	0	0	0	0	0	0	0	0	12	68	100	0	0	Error	7	7	465	1.167	0	0	0
5	10	5	2.00E+15	0	5430	22020	100	32	37	17	45	39	39	40	7	17	14	13	0	0	0	0	0	0	0	0	80	560	100	0	0	Error	-7	-2	2993	-0.429	0	0	0
5	11	5	2A15	592 Sp0	5740	22030	80	40	41	11	26	36	36	36	7	19	33	12	0	0	0	0	0	0	0	0	52	340	100	0	0	Error	4	5	2124	0.714	0	0	0
5	12	5	2.00E+15	0	6030	22050	40	74	75	28	37	32	32	33	6	18	92	83	0	0	0	0	0	0	0	0	12	68	100	0	0	Error	42	43	905	7	0	0	0
5	1	6	2I15	622 Sp14	2700	22320	100	31	32	6	18	31	31	32	5	15	21	9	0	0	0	0	0	0	0	0	80	560	100	0	0	Error	0	1	2589	0	0	0	0
5	2	6	2M15	637 Sp12	3010	22330	90	78	81	44	54	31	31	33	32	96	67	19	0	0	0	0	0	0	0	0	52	420	100	0	0	Error	47	50	4230	1.5	0	0	0
5	3	6	2I15	622 Sp14	3310	22330	100	31	32	7	21	32	32	32	5	15	13	4	0	0	0	0	0	0	0	0	80	560	100	0	0	Error	-1	0	2560	0	0	0	0
5	4	6	2M15	637 Sp12	3620	22330	100	67	68	24	35	31	31	32	6	18	86	84	0	0	0	0	0	0	0	0	80	560	100	0	0	Error	36	37	5406	6	0	0	0
5	5	6	empty	empty	3930	22330	100	34	35	6	17	34	34	34	6	17	16	1	0	0	0	0	0	0	0	0	80	560	100	0	0	Error	0	1	2780	0.167	-75	0	0
5	6	6	empty	empty	4230	22330	100	35	36	5	13	35	35	35	6	17	16	3	0	0	0	0	0	0	0	0	80	560	100	0	0	Error	0	1	2842	0.167	-75	0	0
5	7	6	empty	empty	4530	22330	100	38	38	7	18	37	37	38	6	15	20	8	0	0	0	0	0	0	0	0	80	560	100	0	0	Error	1	1	3024	0	-75	0	0
5	8	6	empty	empty	4830	22330	100	42	42	7	16	40	40	41	6	14	23	6	0	0	0	0	0	0	0	0	80	560	100	0	0	Error	2	2	3345	0.167	-75	0	0
5	9	6	empty	empty	5130	22330	100	42	42	6	14	42	42	42	11	26	5	0	0	0	0	0	0	0	0	0	80	560	100	0	0	Error	0	0	3350	0	-75	0	0
5	10	6	empty	empty	5430	22330	100	44	44	7	15	42	42	43	7	16	19	5	0	0	0	0	0	0	0	0	80	560	100	0	0	Error	2	2	3528	0.143	-75	0	0
5	11	6	empty	empty	5730	22330	100	42	44	7	15	43	43	44	8	18	18	1	0	0	0	0	0	0	0	0	80	560	100	0	0	Error	-1	1	3507	0	-75	0	0
5	12	6	empty	empty	6030	22330	100	44	45	7	15	45	45	45	7	15	13	4	0	0	0	0	0	0	0	0	80	560	100	0	0	Error	-1	0	3626	0	-75	0	0
5	1	7	2A7	500 Sp8	2730	22640	50	45	54	24	44	29	29	30	5	16	100	83	0	0	0	0	0	0	0	0	12	104	100	0	0	Error	16	25	648	4.8	0	0	0
5	2	7	2.00E+07	523 Sp14	3040	22640	40	45	44	13	29	31	31	31	5	16	67	58	0	0	0	0	0	0	0	0	12	68	100	0	0	Error	14	13	522	2.6	0	0	0
5	3	7	2A7	500 Sp8	3330	22630	60	37	38	7	18	29	29	30	5	16	69	34	0	0	0	0	0	0	0	0	32	176	100	0	0	Error	8	9	1201	1.6	0	0	0
5	4	7	2.00E+07	523 Sp14	3630	22630	60	51	48	12	25	30	30	31	7	22	75	63	0	0	0	0	0	0	0	0	32	176	100	0	0	Error	21	18	1520	2.429	0	0	0
5	5	7	2I7	546 Sp8	3930	22650	50	56	58	21	36	30	30	30	5	16	75	75	0	0	0	0	0	0	0	0	12	104	100	0	0	Error	26	28	697	5.6	0	0	0
5	6	7	2M7	569 Sp21	4230	22630	40	35	35	8	22	33	33	33	7	21	17	17	0	0	0	0	0	0	0	0	12	68	100	0	0	Error	2	2	424	0.286	0	0	0
5	7	7	2I7	546 Sp8	4520	22640	40	50	207	540	260	31	31	32	6	18	83	75	0	0	0	0	0	0	0	0	12	68	100	0	0	Error	19	176	2484	29.167	0	0	0
5	8	7	2M7	569 Sp21	4810	22640	100	32	32	6	18	34	34	35	8	22	8	0	0	0	0	0	0	0	0	0	80	560	100	0	0	Error	-2	-2	2571	-0.375	0	0	0
5	9	7	2A15	592 Sp0	5110	22650	50	33	34	7	20	36	36	37	10	27	8	0	0	0	0	0	0	0	0	0	12	104	100	0	0	Error	-3	-2	412	-0.3	0	0	0
5	10	7	2.00E+15	0	5420	22630	100	36	45	31	68	41	41	41	7	17	19	10	0	0	0	0	0	0	0	0	80	560	100	0	0	Error	-5	4	3575	0.571	0	0	0
5	11	7	2A15	592 Sp0	5740	22620	40	42	70	96	137	33	33	34	5	14	58	42	0	0	0	0	0	0	0	0	12	68	100	0	0	Error	9	37	842	7.2	0	0	0
5	12	7	2.00E+15	0	6040	22620	100	36	39	12	30	43	43	43	8	18	13	8	0	0	0	0	0	0	0	0	80	560	100	0	0	Error	-7	-4	3103	-0.5	0	0	0
5	1	8	1I15	236 Sp8	2730	22910	40	43	46	10	21	31	31	31	5	16	75	50	0	0	0	0	0	0	0	0	12	68	100	0	0	Error	12	15	552	3	0	0	0
5	2	8	1M15	259 Sp0	3030	22930	50	39	41	5	12	31	31	32	6	18	67	42	0	0	0	0	0	0	0	0	12	104	100	0	0	Error	8	10	492	1.5	0	0	0
5	3	8	1I15	236 Sp8	3330	22940	50	44	42	8	19	31	31	43	97	225	0	0	0	0	0	0	0	0	0	0	12	104	100	0	0	Error	13	11	509	-0.01	0	0	0
5	4	8	1M15	259 Sp0	3630	22930	60	37	37	8	21	32	32	32	6	18	34	13	0	0	0	0	0	0	0	0	32	176	100	0	0	Error	5	5	1186	0.833	0	0	0
5	5	8	1A23	295 Sp14	3940	22920	80	167	179	65	36	31	31	32	5	15	100	98	0	0	0	0	0	0	0	0	52	340	100	0	0	Error	136	148	9289	29.4	0	0	0
5	6	8	1.00E+23	325 Sp12	4240	22930	40	41	44	7	15	32	32	33	5	15	83	42	0	0	0	0	0	0	0	0	12	68	100	0	0	Error	9	12	530	2.2	0	0	0
5	7	8	1A23	295 Sp14	4540	22920	80	137	143	126	88	32	32	33	6	18	90	87	0	0	0	0	0	0	0	0	52	340	100	0	0	Error	105	111	7433	18.333	0	0	0
5	8	8	1.00E+23	325 Sp12	4830	22930	100	34	35	8	22	37	37	38	11	28	5	3	0	0	0	0	0	0	0	0	80	560	100	0	0	Error	-3	-2	2803	-0.273	0	0	0
5	9	8	1I23	356 Sp0	5130	22950	70	40	49	31	63	33	33	34	8	23	41	28	0	0	0	0	0	0	0	0	32	236	100	0	0	Error	7	16	1568	1.875	0	0	0
5	10	8	1M23	381 Sp0	5430	22910	50	39	38	3	7	33	33	33	7	21	8	0	0	0	0	0	0	0	0	0	12	104	100	0	0	Error	6	5	451	0.714	0	0	0
5	11	8	1I23	356 Sp0	5730	22930	90	48	52	28	53	32	32	33	7	21	77	54	0	0	0	0	0	0	0	0	52	420	100	0	0	Error	16	20	2729	2.714	0	0	0
5	12	8	1M23	381 Sp0	6020	22930	60	34	35	6	17	30	30	31	6	19	28	19	0	0	0	0	0	0	0	0	32	176	100	0	0	Error	4	5	1135	0.667	0	0	0
5	1	9	1A7	87 Sp0	2730	23200	70	40	44	17	38	30	30	31	9	29	53	19	0	0	0	0	0	0	0	0	32	236	100	0	0	Error	10	14	1401	1.444	0	0	0
5	2	9	1.00E+07	107 Sp8	3020	23210	40	43	45	8	17	31	31	31	6	19	83	50	0	0	0	0	0	0	0	0	12	68	100	0	0	Error	12	14	534	2.333	0	0	0
5	3	9	1A7	87 Sp0	3330	23200	90	42	43	7	16	30	30	40	146	365	0	0	0	0	0	0	0	0	0	0	52	420	100	0	0	Error	12	13	2232	0.021	0	0	0
5	4	9	1.00E+07	107 Sp8	3620	23210	50	42	43	9	20	30	30	31	5	16	75	58	0	0	0	0	0	0	0	0	12	104	100	0	0	Error	12	13	511	2.4	0	0	0
5	5	9	1I7	127 Sp8	3920	23210	100	33	39	17	43	32	32	34	25	73	18	4	0	0	0	0	0	0	0	0	80	560	100	0	0	Error	1	7	3143	0.2	0	0	0
5	6	9	1M7	148 Sp8	4230	23210	50	167	130	71	54	30	30	32	12	37	75	75	0	0	0	0	0	0	0	0	12	104	100	0	0	Error	137	100	1563	8.167	0	0	0
5	7	9	1I7	127 Sp8	4520	23220	40	49	51	18	35	31	31	33	10	30	67	50	0	0	0	0	0	0	0	0	12	68	100	0	0	Error	18	20	616	1.8	0	0	0
5	8	9	1M7	148 Sp8	4830	23220	60	128	118	66	55	30	30	31	6	19	81	78	0	0	0	0	0	0	0	0	32	176	100	0	0	Error	98	88	3776	14.5	0	0	0
5	9	9	1A15	176 Sp8	5120	23220	60	47	47	12	25	28	28	31	22	70	38	0	0	0	0	0	0	0	0	0	32	176	100	0	0	Error	19	19	1500	0.727	0	0	0
5	10	9	1.00E+15	203 Sp12	5420	23240	60	33	34	6	17	32	32	33	13	39	3	0	0	0	0	0	0	0	0	0	32	176	100	0	0	Error	1	2	1093	0.077	0	0	0
5	11	9	1A15	176 Sp8	5720	23230	60	57	63	73	115	30	30	31	9	29	78	69	0	0	0	0	0	0	0	0	32	176	100	0	0	Error	27	33	2024	3.556	0	0	0
5	12	9	1.00E+15	203 Sp12	6010	23220	50	37	39	10	25	32	32	33	8	24	42	17	0	0	0	0	0	0	0	0	12	104	100	0	0	Error	5	7	467	0.75	0	0	0
5	1	10	1I15	236 Sp8	2730	23530	50	37	38	12	31	31	31	30	5	16	50	17	0	0	0	0	0	0	0	0	12	104	100	0	0	Error	6	7	461	1.6	0	0	0
5	2	10	1M15	259 Sp0	3030	23530	70	34	35	7	20	30	30	31	5	16	41	28	0	0	0	0	0	0	0	0	32	236	100	0	0	Error	4	5	1122	0.8	0	0	0
5	3	10	1I15	236 Sp8	3320	23530	40	34	37	13	35	28	28	29	5	17	50	33	0	0	0	0	0	0	0	0	12	68	100	0	0	Error	6	9	442	1.6	0	0	0
5	4	10	1M15	259 Sp0	3640	23520	60	34	35	5	14	30	30	33	16	48	6	0	0	0	0	0	0	0	0	0	32	176	100	0	0	Error	4	5	1134	0.125	0	0	0
5	5	10	1A23	295 Sp14	3930	23520	60	119	106	43	40	31	31	33	15	45	81	78	0	0	0	0	0	0	0	0	32	176	100	0	0	Error	88	75	3396	4.867	0	0	0
5	6	10	1.00E+23	325 Sp12	4220	23520	40	36	38	9	23	30	30	31	8	25	33	17	0	0	0	0	0	0	0	0	12	68	100	0	0	Error	6	8	461	0.875	0	0	0
5	7	10	1A23	295 Sp14	4540	23540	50	129	127	18	14	32	32	43	36	83	100	92	0	0	0	0	0	0	0	0	12	104	100	0	0	Error	97	95	1526	2.333	0	0	0
5	8	10	1.00E+23	325 Sp12	4830	23530	40	42	42	8	19	28	28	29	4	13	92	75	0	0	0	0	0	0	0	0	12	68	100	0	0	Error	14	14	502	3.25	0	0	0
5	9	10	1I23	356 Sp0	5140	23530	80	38	39	8	20	30	30	31	6	19	58	38	0	0	0	0	0	0	0	0	52	340	100	0	0	Error	8	9	2023	1.333	0	0	0
5	10	10	1M23	381 Sp0	5430	23530	100	32	34	10	29	36	36	36	6	16	9	3	0	0	0	0	0	0	0	0	80	560	100	0	0	Error	-4	-2	2723	-0.333	0	0	0
5	11	10	1I23	356 Sp0	5730	23530	90	45	60	52	86	32	32	39	49	125	12	6	0	0	0	0	0	0	0	0	52	420	100	0	0	Error	13	28	3119	0.429	0	0	0
5	12	10	1M23	381 Sp0	6030	23510	50	27	28	5	17	32	32	32	6	18	0	0	0	0	0	0	0	0	0	0	12	104	100	0	0	Error	-5	-4	332	-0.667	0	0	0
5	1	11	1A7	87 Sp0	2730	23830	60	43	49	33	67	31	31	31	5	16	69	53	0	0	0	0	0	0	0	0	32	176	100	0	0	Error	12	18	1583	3.6	0	0	0
5	2	11	1.00E+07	107 Sp8	3030	23810	100	32	35	8	22	32	32	32	6	18	25	11	0	0	0	0	0	0	0	0	80	560	100	0	0	Error	0	3	2772	0.5	0	0	0
5	3	11	1A7	87 Sp0	3330	23800	60	39	39	8	20	29	29	30	5	16	69	44	0	0	0	0	0	0	0	0	32	176	100	0	0	Error	10	10	1258	1.8	0	0	0
5	4	11	1.00E+07	107 Sp8	3640	23830	60	47	44	10	22	30	30	32	8	25	72	50	0	0	0	0	0	0	0	0	32	176	100	0	0	Error	17	14	1411	1.5	0	0	0
5	5	11	1I7	127 Sp8	3930	23820	50	72	69	13	18	30	30	30	5	16	100	100	0	0	0	0	0	0	0	0	12	104	100	0	0	Error	42	39	826	7.8	0	0	0
5	6	11	1M7	148 Sp8	4230	23830	40	154	129	57	44	33	33	36	19	52	83	83	0	0	0	0	0	0	0	0	12	68	100	0	0	Error	121	96	1551	4.895	0	0	0
5	7	11	1I7	127 Sp8	4530	23830	40	64	66	17	25	30	30	31	6	19	92	92	0	0	0	0	0	0	0	0	12	68	100	0	0	Error	34	36	789	5.833	0	0	0
5	8	11	1M7	148 Sp8	4850	23830	40	159	160	19	11	31	31	32	6	18	100	100	0	0	0	0	0	0	0	0	12	68	100	0	0	Error	128	129	1925	21.333	0	0	0
5	9	11	1A15	176 Sp8	5140	23830	70	44	44	8	18	34	34	41	81	197	0	0	0	0	0	0	0	0	0	0	32	236	100	0	0	Error	10	10	1412	0.037	0	0	0
5	10	11	1.00E+15	203 Sp12	5420	23830	70	35	35	6	17	31	31	31	5	16	47	19	0	0	0	0	0	0	0	0	32	236	100	0	0	Error	4	4	1133	0.8	0	0	0
5	11	11	1A15	176 Sp8	5730	23820	60	48	48	13	27	31	31	32	9	28	66	44	0	0	0	0	0	0	0	0	32	176	100	0	0	Error	17	17	1530	1.778	0	0	0
5	12	11	1.00E+15	203 Sp12	6040	23850	70	35	36	6	16	32	32	32	5	15	38	16	0	0	0	0	0	0	0	0	32	236	100	0	0	Error	3	4	1142	0.8	0	0	0
5	1	12	1I15	236 Sp8	2720	24130	100	31	34	10	29	30	30	30	5	16	31	19	0	0	0	0	0	0	0	0	80	560	100	0	0	Error	1	4	2700	0.8	0	0	0
5	2	12	1M15	259 Sp0	3030	24140	40	33	34	6	17	29	29	30	6	20	42	17	0	0	0	0	0	0	0	0	12	68	100	0	0	Error	4	5	406	0.667	0	0	0
5	3	12	1I15	236 Sp8	3330	24130	50	36	36	8	22	31	31	34	23	67	0	0	0	0	0	0	0	0	0	0	12	104	100	0	0	Error	5	5	433	0.087	0	0	0
5	4	12	1M15	259 Sp0	3620	24120	60	34	35	5	14	29	29	33	40	121	0	0	0	0	0	0	0	0	0	0	32	176	100	0	0	Error	5	6	1126	0.05	0	0	0
5	5	12	1A23	295 Sp14	3940	24140	60	253	256	72	28	30	30	30	5	16	100	100	0	0	0	0	0	0	0	0	32	176	100	0	0	Error	223	226	8184	45.2	0	0	0
5	6	12	1.00E+23	325 Sp12	4240	24130	90	33	38	24	63	32	32	32	5	15	27	13	0	0	0	0	0	0	0	0	52	420	100	0	0	Error	1	6	1963	1.2	0	0	0
5	7	12	1A23	295 Sp14	4530	24120	60	96	88	29	32	31	31	34	12	35	84	81	0	0	0	0	0	0	0	0	32	176	100	0	0	Error	65	57	2821	4.5	0	0	0
5	8	12	1.00E+23	325 Sp12	4820	24110	50	40	39	8	20	29	29	29	6	20	58	42	0	0	0	0	0	0	0	0	12	104	100	0	0	Error	11	10	473	1.667	0	0	0
5	9	12	1I23	356 Sp0	5130	24130	70	43	56	31	55	33	33	34	8	23	63	28	0	0	0	0	0	0	0	0	32	236	100	0	0	Error	10	23	1784	2.75	0	0	0
5	10	12	1M23	381 Sp0	5430	24120	60	37	37	5	13	29	29	29	5	17	63	34	0	0	0	0	0	0	0	0	32	176	100	0	0	Error	8	8	1186	1.6	0	0	0
5	11	12	1I23	356 Sp0	5730	24140	90	40	42	11	26	30	30	31	6	19	65	44	0	0	0	0	0	0	0	0	52	420	100	0	0	Error	10	12	2179	1.833	0	0	0
5	12	12	1M23	381 Sp0	6040	24130	40	31	31	6	19	32	32	32	5	15	8	0	0	0	0	0	0	0	0	0	12	68	100	0	0	Error	-1	-1	374	-0.2	0	0	0
5	1	13	1A7	87 Sp0	2720	24380	90	35	41	27	65	30	30	34	57	167	2	2	0	0	0	0	0	0	0	0	52	420	100	0	0	Error	5	11	2142	0.123	0	0	0
5	2	13	1.00E+07	107 Sp8	3020	24390	40	37	39	7	17	29	29	30	7	23	50	33	0	0	0	0	0	0	0	0	12	68	100	0	0	Error	8	10	467	1.286	0	0	0
5	3	13	1A7	87 Sp0	3330	24410	60	38	38	7	18	28	28	34	68	200	0	0	0	0	0	0	0	0	0	0	32	176	100	0	0	Error	10	10	1227	0.059	0	0	0
5	4	13	1.00E+07	107 Sp8	3630	24420	60	34	38	10	26	29	29	30	6	20	47	34	0	0	0	0	0	0	0	0	32	176	100	0	0	Error	5	9	1210	1.333	0	0	0
5	5	13	1I7	127 Sp8	3920	24430	60	44	66	48	72	30	30	30	5	16	66	53	0	0	0	0	0	0	0	0	32	176	100	0	0	Error	14	36	2122	7.2	0	0	0
5	6	13	1M7	148 Sp8	4240	24440	50	115	101	60	59	29	29	30	5	16	75	75	0	0	0	0	0	0	0	0	12	104	100	0	0	Error	86	72	1210	14.2	0	0	0
5	7	13	1I7	127 Sp8	4530	24420	60	52	53	20	37	29	29	33	46	139	19	0	0	0	0	0	0	0	0	0	32	176	100	0	0	Error	23	24	1703	0.435	0	0	0
5	8	13	1M7	148 Sp8	4830	24420	50	98	96	58	60	30	30	36	23	63	58	58	0	0	0	0	0	0	0	0	12	104	100	0	0	Error	68	66	1146	2.609	0	0	0
5	9	13	1A15	176 Sp8	5130	24420	40	51	52	8	15	29	29	29	5	17	100	100	0	0	0	0	0	0	0	0	12	68	100	0	0	Error	22	23	622	4.6	0	0	0
5	10	13	1.00E+15	203 Sp12	5440	24440	70	33	35	9	25	30	30	31	5	16	41	31	0	0	0	0	0	0	0	0	32	236	100	0	0	Error	3	5	1135	0.8	0	0	0
5	11	13	1A15	176 Sp8	5730	24430	50	47	44	7	15	31	31	31	7	22	75	67	0	0	0	0	0	0	0	0	12	104	100	0	0	Error	16	13	532	1.857	0	0	0
5	12	13	1.00E+15	203 Sp12	6030	24430	70	36	36	7	19	32	32	32	8	25	28	3	0	0	0	0	0	0	0	0	32	236	100	0	0	Error	4	4	1155	0.5	0	0	0
5	1	14	2A23	Grid Marker	2710	24740	170	78	677	1910	282	31	31	50	634	1268	16	12	0	0	0	0	0	0	0	0	208	1644	100	0	0	Error	47	646	140802	0.989	0	0	0
5	2	14	2A23	Grid Marker	3030	24740	150	88	387	661	170	32	32	33	25	75	69	53	0	0	0	0	0	0	0	0	156	1272	100	0	0	Error	56	355	60407	14.16	0	0	0
5	3	14	empty	empty	3330	24730	100	30	31	8	25	30	30	31	6	19	15	9	0	0	0	0	0	0	0	0	80	560	100	0	0	Error	0	1	2518	0	-75	0	0
5	4	14	empty	empty	3630	24730	100	29	30	7	23	31	31	31	6	19	10	1	0	0	0	0	0	0	0	0	80	560	100	0	0	Error	-2	-1	2432	-0.167	-75	0	0
5	5	14	empty	empty	3930	24730	100	31	32	6	18	31	31	32	6	18	23	4	0	0	0	0	0	0	0	0	80	560	100	0	0	Error	0	1	2568	0	-75	0	0
5	6	14	empty	empty	4230	24730	100	31	32	6	18	32	32	33	6	18	11	5	0	0	0	0	0	0	0	0	80	560	100	0	0	Error	-1	0	2549	-0.167	-75	0	0
5	7	14	empty	empty	4530	24730	100	33	34	6	17	34	34	35	16	45	3	0	0	0	0	0	0	0	0	0	80	560	100	0	0	Error	-1	0	2750	-0.062	-75	0	0
5	8	14	empty	empty	4830	24730	100	37	37	8	21	36	36	36	7	19	14	1	0	0	0	0	0	0	0	0	80	560	100	0	0	Error	1	1	2971	0.143	-75	0	0
5	9	14	empty	empty	5130	24730	100	40	40	7	17	39	39	40	9	22	9	0	0	0	0	0	0	0	0	0	80	560	100	0	0	Error	1	1	3201	0	-75	0	0
5	10	14	empty	empty	5430	24730	100	40	41	7	17	41	41	41	7	17	14	1	0	0	0	0	0	0	0	0	80	560	100	0	0	Error	-1	0	3249	0	-75	0	0
5	11	14	empty	empty	5730	24730	100	40	40	6	15	40	40	41	7	17	15	3	0	0	0	0	0	0	0	0	80	560	100	0	0	Error	0	0	3234	-0.143	-75	0	0
5	12	14	empty	empty	6030	24730	100	43	46	23	50	44	44	44	8	18	18	8	0	0	0	0	0	0	0	0	80	560	100	0	0	Error	-1	2	3719	0.25	-75	0	0
6	1	1	empty	empty	7240	20850	100	59	58	9	15	59	59	59	9	15	13	3	0	0	0	0	0	0	0	0	80	560	100	0	0	Error	0	-1	4668	-0.111	-75	0	0
6	2	1	empty	empty	7540	20850	100	60	61	12	19	58	58	58	10	17	24	5	0	0	0	0	0	0	0	0	80	560	100	0	0	Error	2	3	4883	0.3	-75	0	0
6	3	1	empty	empty	7840	20850	100	61	60	9	15	61	61	62	10	16	14	0	0	0	0	0	0	0	0	0	80	560	100	0	0	Error	0	-1	4838	-0.2	-75	0	0
6	4	1	empty	empty	8140	20850	100	66	66	9	13	65	65	65	11	16	15	3	0	0	0	0	0	0	0	0	80	560	100	0	0	Error	1	1	5303	0.091	-75	0	0
6	5	1	empty	empty	8440	20850	100	69	69	10	14	66	66	67	11	16	13	6	0	0	0	0	0	0	0	0	80	560	100	0	0	Error	3	3	5487	0.182	-75	0	0
6	6	1	empty	empty	8740	20850	100	65	66	9	13	68	68	68	11	16	6	0	0	0	0	0	0	0	0	0	80	560	100	0	0	Error	-3	-2	5261	-0.182	-75	0	0
6	7	1	empty	empty	9040	20850	100	66	66	11	16	64	64	65	10	15	20	4	0	0	0	0	0	0	0	0	80	560	100	0	0	Error	2	2	5302	0.1	-75	0	0
6	8	1	empty	empty	9340	20850	100	62	62	10	16	62	62	62	10	16	15	4	0	0	0	0	0	0	0	0	80	560	100	0	0	Error	0	0	4990	0	-75	0	0
6	9	1	empty	empty	9640	20850	100	60	61	10	16	61	61	62	12	19	10	1	0	0	0	0	0	0	0	0	80	560	100	0	0	Error	-1	0	4881	-0.083	-75	0	0
6	10	1	2B23	Grid Marker	9960	20860	180	108	455	1174	258	60	60	62	11	17	89	74	0	0	0	0	0	0	0	0	256	1765	100	0	0	Error	48	395	116490	35.727	0	0	0
6	11	1	2B23	Grid Marker	10270	20860	190	111	477	1221	255	60	60	61	12	19	91	77	0	0	0	0	0	0	0	0	256	1751	100	0	0	Error	51	417	122026	34.667	0	0	0
6	12	1	2B23	Grid Marker	10560	20850	190	96	441	1137	257	61	61	62	12	19	81	62	0	0	0	0	0	0	0	0	256	1881	100	0	0	Error	35	380	112772	31.583	0	0	0
6	1	2	2J15	623 Sp14	7250	21150	100	35	36	8	22	49	49	49	11	22	0	0	0	0	0	0	0	0	0	0	80	560	100	0	0	Error	-14	-13	2896	-1.182	0	0	0
6	2	2	2N15	638 Sp12	7550	21150	100	37	38	13	34	50	50	50	11	22	1	1	0	0	0	0	0	0	0	0	80	560	100	0	0	Error	-13	-12	3053	-1.091	0	0	0
6	3	2	2J15	623 Sp14	7850	21150	100	36	38	9	23	53	53	53	10	18	4	0	0	0	0	0	0	0	0	0	80	560	100	0	0	Error	-17	-15	3049	-1.5	0	0	0
6	4	2	2N15	638 Sp12	8160	21160	50	48	54	24	44	41	41	42	8	19	42	17	0	0	0	0	0	0	0	0	12	104	100	0	0	Error	7	13	653	1.5	0	0	0
6	5	2	empty	empty	8440	21150	100	66	65	11	16	66	66	67	11	16	14	1	0	0	0	0	0	0	0	0	80	560	100	0	0	Error	0	-1	5205	-0.182	-75	0	0
6	6	2	empty	empty	8740	21150	100	72	71	11	15	69	69	69	10	14	25	5	0	0	0	0	0	0	0	0	80	560	100	0	0	Error	3	2	5689	0.2	-75	0	0
6	7	2	empty	empty	9040	21150	100	68	70	12	17	66	66	67	11	16	24	8	0	0	0	0	0	0	0	0	80	560	100	0	0	Error	2	4	5580	0.273	-75	0	0
6	8	2	empty	empty	9340	21150	100	63	64	11	17	63	63	63	10	15	18	6	0	0	0	0	0	0	0	0	80	560	100	0	0	Error	0	1	5139	0.1	-75	0	0
6	9	2	empty	empty	9640	21150	100	66	66	10	15	62	62	63	10	15	29	4	0	0	0	0	0	0	0	0	80	560	100	0	0	Error	4	4	5260	0.3	-75	0	0
6	10	2	empty	empty	9940	21150	100	61	61	9	14	62	62	63	10	15	9	1	0	0	0	0	0	0	0	0	80	560	100	0	0	Error	-1	-1	4881	-0.2	-75	0	0
6	11	2	empty	empty	10240	21150	100	64	64	9	14	61	61	62	10	16	20	1	0	0	0	0	0	0	0	0	80	560	100	0	0	Error	3	3	5112	0.2	-75	0	0
6	12	2	empty	empty	10540	21150	100	65	64	10	15	62	62	62	10	16	18	3	0	0	0	0	0	0	0	0	80	560	100	0	0	Error	3	2	5122	0.2	-75	0	0
6	1	3	2B7	501 Sp10	7250	21420	100	40	42	10	23	52	52	51	13	25	3	0	0	0	0	0	0	0	0	0	80	560	100	0	0	Error	-12	-10	3342	-0.692	0	0	0
6	2	3	2F7	524 Sp0	7560	21430	50	40	39	6	15	33	33	33	5	15	67	17	0	0	0	0	0	0	0	0	12	104	100	0	0	Error	7	6	462	1.2	0	0	0
6	3	3	2B7	501 Sp10	7880	21480	40	46	48	16	33	36	36	36	8	22	50	33	0	0	0	0	0	0	0	0	12	68	100	0	0	Error	10	12	570	1.5	0	0	0
6	4	3	2F7	524 Sp0	8160	21430	40	35	36	6	16	34	34	36	8	22	17	0	0	0	0	0	0	0	0	0	12	68	100	0	0	Error	1	2	430	0	0	0	0
6	5	3	2J7	547 Sp8	8460	21450	40	53	50	11	22	38	38	38	8	21	67	42	0	0	0	0	0	0	0	0	12	68	100	0	0	Error	15	12	604	1.5	0	0	0
6	6	3	2N7	570 Sp21	8760	21450	100	37	39	10	25	57	57	57	13	22	3	0	0	0	0	0	0	0	0	0	80	560	100	0	0	Error	-20	-18	3113	-1.385	0	0	0
6	7	3	2J7	547 Sp8	9060	21460	40	58	55	15	27	38	38	39	8	20	67	58	0	0	0	0	0	0	0	0	12	68	100	0	0	Error	20	17	660	2	0	0	0
6	8	3	2N7	570 Sp21	9360	21460	100	39	40	8	20	52	52	53	12	22	0	0	0	0	0	0	0	0	0	0	80	560	100	0	0	Error	-13	-12	3208	-1.083	0	0	0
6	9	3	2B15	593 Sp25	9660	21460	90	44	46	9	19	43	43	44	11	25	15	6	0	0	0	0	0	0	0	0	52	420	100	0	0	Error	1	3	2377	0.182	0	0	0
6	10	3	2F15	0	9960	21460	100	39	51	31	60	59	59	60	11	18	15	11	0	0	0	0	0	0	0	0	80	560	100	0	0	Error	-20	-8	4065	-0.818	0	0	0
6	11	3	2B15	593 Sp25	10260	21470	90	46	48	11	22	53	53	55	27	49	0	0	0	0	0	0	0	0	0	0	52	420	100	0	0	Error	-7	-5	2497	-0.259	0	0	0
6	12	3	2F15	0	10560	21450	40	73	82	41	50	43	43	43	9	20	67	58	0	0	0	0	0	0	0	0	12	68	100	0	0	Error	30	39	983	4.333	0	0	0
6	1	4	2J15	623 Sp14	7240	21750	100	37	39	9	23	52	52	53	12	22	1	0	0	0	0	0	0	0	0	0	80	560	100	0	0	Error	-15	-13	3095	-1.167	0	0	0
6	2	4	2N15	638 Sp12	7550	21760	50	37	38	7	18	39	39	40	11	27	0	0	0	0	0	0	0	0	0	0	12	104	100	0	0	Error	-2	-1	451	-0.182	0	0	0
6	3	4	2J15	623 Sp14	7860	21760	100	36	37	8	21	50	50	50	10	20	1	0	0	0	0	0	0	0	0	0	80	560	100	0	0	Error	-14	-13	2966	-1.3	0	0	0
6	4	4	2N15	638 Sp12	8170	21760	60	45	48	16	33	42	42	42	8	19	25	19	0	0	0	0	0	0	0	0	32	176	100	0	0	Error	3	6	1541	0.75	0	0	0
6	5	4	empty	empty	8440	21750	100	71	71	9	12	66	66	67	11	16	21	4	0	0	0	0	0	0	0	0	80	560	100	0	0	Error	5	5	5659	0.364	-75	0	0
6	6	4	empty	empty	8740	21750	100	72	72	11	15	70	70	71	11	15	18	4	0	0	0	0	0	0	0	0	80	560	100	0	0	Error	2	2	5782	0.091	-75	0	0
6	7	4	empty	empty	9040	21750	100	70	71	11	15	70	70	70	11	15	14	5	0	0	0	0	0	0	0	0	80	560	100	0	0	Error	0	1	5706	0.091	-75	0	0
6	8	4	empty	empty	9340	21750	100	64	64	10	15	64	64	64	10	15	19	4	0	0	0	0	0	0	0	0	80	560	100	0	0	Error	0	0	5152	0	-75	0	0
6	9	4	empty	empty	9640	21750	100	63	64	9	14	62	62	63	11	17	18	0	0	0	0	0	0	0	0	0	80	560	100	0	0	Error	1	2	5116	0.091	-75	0	0
6	10	4	empty	empty	9940	21750	100	66	65	11	16	64	64	64	11	17	18	4	0	0	0	0	0	0	0	0	80	560	100	0	0	Error	2	1	5212	0.091	-75	0	0
6	11	4	empty	empty	10240	21750	100	60	61	10	16	61	61	62	11	17	13	5	0	0	0	0	0	0	0	0	80	560	100	0	0	Error	-1	0	4881	-0.091	-75	0	0
6	12	4	empty	empty	10540	21750	100	63	63	10	15	63	63	63	11	17	13	0	0	0	0	0	0	0	0	0	80	560	100	0	0	Error	0	0	5027	0	-75	0	0
6	1	5	2B7	501 Sp10	7260	22020	100	37	39	10	25	53	53	53	12	22	3	1	0	0	0	0	0	0	0	0	80	560	100	0	0	Error	-16	-14	3095	-1.167	0	0	0
6	2	5	2F7	524 Sp0	7570	22030	40	36	38	10	26	31	31	31	6	19	33	8	0	0	0	0	0	0	0	0	12	68	100	0	0	Error	5	7	453	1.167	0	0	0
6	3	5	2B7	501 Sp10	7860	22030	100	39	39	9	23	52	52	52	11	21	3	0	0	0	0	0	0	0	0	0	80	560	100	0	0	Error	-13	-13	3157	-1.182	0	0	0
6	4	5	2F7	524 Sp0	8160	22030	50	39	39	8	20	33	33	34	7	20	42	25	0	0	0	0	0	0	0	0	12	104	100	0	0	Error	6	6	468	0.714	0	0	0
6	5	5	2J7	547 Sp8	8460	22050	50	48	51	12	23	37	37	38	8	21	67	42	0	0	0	0	0	0	0	0	12	104	100	0	0	Error	11	14	617	1.625	0	0	0
6	6	5	2N7	570 Sp21	8750	22070	40	34	34	6	17	38	38	40	9	22	0	0	0	0	0	0	0	0	0	0	12	68	100	0	0	Error	-4	-4	411	-0.667	0	0	0
6	7	5	2J7	547 Sp8	9070	22030	40	47	47	11	23	37	37	37	9	24	50	17	0	0	0	0	0	0	0	0	12	68	100	0	0	Error	10	10	566	1.111	0	0	0
6	8	5	2N7	570 Sp21	9370	22040	100	35	36	7	19	48	48	49	12	24	0	0	0	0	0	0	0	0	0	0	80	560	100	0	0	Error	-13	-12	2898	-1.083	0	0	0
6	9	5	2B15	593 Sp25	9670	22050	80	42	42	10	23	36	36	38	9	23	35	12	0	0	0	0	0	0	0	0	52	340	100	0	0	Error	6	6	2202	0.444	0	0	0
6	10	5	2F15	0	9970	22050	100	40	41	10	24	55	55	56	10	17	3	0	0	0	0	0	0	0	0	0	80	560	100	0	0	Error	-15	-14	3309	-1.5	0	0	0
6	11	5	2B15	593 Sp25	10280	22060	90	44	50	25	50	40	40	41	10	24	27	10	0	0	0	0	0	0	0	0	52	420	100	0	0	Error	4	10	2619	0.9	0	0	0
6	12	5	2F15	0	10580	22060	100	37	42	19	45	59	59	60	18	30	8	4	0	0	0	0	0	0	0	0	80	560	100	0	0	Error	-22	-17	3367	-1	0	0	0
6	1	6	2J15	623 Sp14	7230	22340	100	36	38	9	23	52	52	53	31	58	0	0	0	0	0	0	0	0	0	0	80	560	100	0	0	Error	-16	-14	3046	-0.484	0	0	0
6	2	6	2N15	638 Sp12	7540	22350	40	37	37	3	8	39	39	40	8	20	0	0	0	0	0	0	0	0	0	0	12	68	100	0	0	Error	-2	-2	438	-0.375	0	0	0
6	3	6	2J15	623 Sp14	7850	22350	100	38	38	8	21	53	53	53	12	22	1	1	0	0	0	0	0	0	0	0	80	560	100	0	0	Error	-15	-15	3040	-1.25	0	0	0
6	4	6	2N15	638 Sp12	8170	22360	50	46	50	16	32	36	36	37	7	18	67	25	0	0	0	0	0	0	0	0	12	104	100	0	0	Error	10	14	594	1.857	0	0	0
6	5	6	empty	empty	8440	22350	100	69	70	9	12	68	68	68	10	14	15	1	0	0	0	0	0	0	0	0	80	560	100	0	0	Error	1	2	5564	0.2	-75	0	0
6	6	6	empty	empty	8740	22350	100	71	72	11	15	71	71	71	11	15	19	3	0	0	0	0	0	0	0	0	80	560	100	0	0	Error	0	1	5760	0.091	-75	0	0
6	7	6	empty	empty	9040	22350	100	68	70	10	14	71	71	71	11	15	11	0	0	0	0	0	0	0	0	0	80	560	100	0	0	Error	-3	-1	5563	-0.091	-75	0	0
6	8	6	empty	empty	9340	22350	100	63	64	9	14	62	62	63	11	17	14	5	0	0	0	0	0	0	0	0	80	560	100	0	0	Error	1	2	5100	0.091	-75	0	0
6	9	6	empty	empty	9640	22350	100	65	64	10	15	60	60	60	10	16	25	5	0	0	0	0	0	0	0	0	80	560	100	0	0	Error	5	4	5106	0.4	-75	0	0
6	10	6	empty	empty	9940	22350	100	62	63	14	22	62	62	64	17	26	8	1	0	0	0	0	0	0	0	0	80	560	100	0	0	Error	0	1	5053	-0.059	-75	0	0
6	11	6	empty	empty	10240	22350	100	60	62	11	17	60	60	60	10	16	23	8	0	0	0	0	0	0	0	0	80	560	100	0	0	Error	0	2	4980	0.2	-75	0	0
6	12	6	empty	empty	10540	22350	100	63	62	10	16	62	62	63	11	17	11	3	0	0	0	0	0	0	0	0	80	560	100	0	0	Error	1	0	4994	-0.091	-75	0	0
6	1	7	2B7	501 Sp10	7260	22640	100	38	41	11	26	54	54	53	12	22	4	0	0	0	0	0	0	0	0	0	80	560	100	0	0	Error	-16	-13	3263	-1	0	0	0
6	2	7	2F7	524 Sp0	7560	22640	100	34	35	6	17	50	50	50	12	24	0	0	0	0	0	0	0	0	0	0	80	560	100	0	0	Error	-16	-15	2806	-1.25	0	0	0
6	3	7	2B7	501 Sp10	7860	22640	100	38	39	11	28	51	51	51	11	21	5	1	0	0	0	0	0	0	0	0	80	560	100	0	0	Error	-13	-12	3135	-1.091	0	0	0
6	4	7	2F7	524 Sp0	8150	22630	40	35	36	5	13	34	34	34	6	17	17	8	0	0	0	0	0	0	0	0	12	68	100	0	0	Error	1	2	433	0.333	0	0	0
6	5	7	2J7	547 Sp8	8470	22680	40	45	44	4	9	41	41	43	9	20	0	0	0	0	0	0	0	0	0	0	12	68	100	0	0	Error	4	3	527	0.111	0	0	0
6	6	7	2N7	570 Sp21	8770	22670	50	34	37	9	24	36	36	37	7	18	17	8	0	0	0	0	0	0	0	0	12	104	100	0	0	Error	-2	1	438	0	0	0	0
6	7	7	2J7	547 Sp8	9060	22630	50	43	42	11	26	39	39	39	7	17	42	8	0	0	0	0	0	0	0	0	12	104	100	0	0	Error	4	3	503	0.429	0	0	0
6	8	7	2N7	570 Sp21	9360	22640	100	32	32	5	15	47	47	48	12	25	0	0	0	0	0	0	0	0	0	0	80	560	100	0	0	Error	-15	-15	2592	-1.333	0	0	0
6	9	7	2B15	593 Sp25	9670	22650	90	51	55	26	47	53	53	53	11	20	21	10	0	0	0	0	0	0	0	0	52	420	100	0	0	Error	-2	2	2853	0.182	0	0	0
6	10	7	2F15	0	9960	22650	100	39	42	13	30	56	56	57	16	28	5	1	0	0	0	0	0	0	0	0	80	560	100	0	0	Error	-17	-14	3374	-0.937	0	0	0
6	11	7	2B15	593 Sp25	10260	22660	90	42	46	20	43	43	43	45	17	37	10	6	0	0	0	0	0	0	0	0	52	420	100	0	0	Error	-1	3	2399	0.059	0	0	0
6	12	7	2F15	0	10560	22660	100	44	45	10	22	58	58	58	12	20	0	0	0	0	0	0	0	0	0	0	80	560	100	0	0	Error	-14	-13	3638	-1.083	0	0	0
6	1	8	1J15	237 Sp8	7270	22930	50	34	34	5	14	34	34	34	6	17	17	0	0	0	0	0	0	0	0	0	12	104	100	0	0	Error	0	0	407	0	0	0	0
6	2	8	1N15	260 Sp0	7580	22950	40	44	43	7	16	34	34	34	7	20	67	33	0	0	0	0	0	0	0	0	12	68	100	0	0	Error	10	9	521	1.286	0	0	0
6	3	8	1J15	237 Sp8	7860	22950	60	36	35	6	17	36	36	36	6	16	19	3	0	0	0	0	0	0	0	0	32	176	100	0	0	Error	0	-1	1128	-0.167	0	0	0
6	4	8	1N15	260 Sp0	8160	22930	50	44	44	6	13	37	37	37	7	18	33	17	0	0	0	0	0	0	0	0	12	104	100	0	0	Error	7	7	522	1	0	0	0
6	5	8	1B23	297 Sp0	8470	22970	40	53	49	11	22	38	38	38	7	18	67	50	0	0	0	0	0	0	0	0	12	68	100	0	0	Error	15	11	585	1.571	0	0	0
6	6	8	1F23	327 Sp10	8770	22960	60	46	48	10	20	38	38	38	7	18	50	34	0	0	0	0	0	0	0	0	32	176	100	0	0	Error	8	10	1521	1.429	0	0	0
6	7	8	1B23	297 Sp0	9070	22950	50	52	51	13	25	41	41	42	8	19	50	17	0	0	0	0	0	0	0	0	12	104	100	0	0	Error	11	10	616	1.125	0	0	0
6	8	8	1F23	327 Sp10	9360	22960	50	44	45	8	17	36	36	37	7	18	50	17	0	0	0	0	0	0	0	0	12	104	100	0	0	Error	8	9	543	1.143	0	0	0
6	9	8	1J23	357 Sp0	9670	22950	100	29	30	5	16	41	41	42	12	28	0	0	0	0	0	0	0	0	0	0	80	560	100	0	0	Error	-12	-11	2417	-1	0	0	0
6	10	8	1N23	382 Sp0	9980	22950	60	45	45	7	15	35	35	35	7	20	69	16	0	0	0	0	0	0	0	0	32	176	100	0	0	Error	10	10	1438	1.429	0	0	0
6	11	8	1J23	357 Sp0	10270	22940	40	35	34	3	8	34	34	35	7	20	0	0	0	0	0	0	0	0	0	0	12	68	100	0	0	Error	1	0	402	-0.143	0	0	0
6	12	8	1N23	382 Sp0	10560	22970	90	44	44	8	18	39	39	40	8	20	33	8	0	0	0	0	0	0	0	0	52	420	100	0	0	Error	5	5	2310	0.5	0	0	0
6	1	9	1B7	90 Sp0	7270	23220	60	41	43	10	23	37	37	36	6	16	41	19	0	0	0	0	0	0	0	0	32	176	100	0	0	Error	4	6	1374	1.167	0	0	0
6	2	9	1F7	108 Sp0	7560	23240	50	40	40	6	15	33	33	34	9	26	33	0	0	0	0	0	0	0	0	0	12	104	100	0	0	Error	7	7	474	0.667	0	0	0
6	3	9	1B7	90 Sp0	7860	23250	60	36	37	6	16	38	38	40	8	20	9	0	0	0	0	0	0	0	0	0	32	176	100	0	0	Error	-2	-1	1192	-0.375	0	0	0
6	4	9	1F7	108 Sp0	8160	23240	40	37	41	8	19	38	38	39	7	17	25	17	0	0	0	0	0	0	0	0	12	68	100	0	0	Error	-1	3	490	0.286	0	0	0
6	5	9	1J7	128 Sp0	8470	23230	40	40	39	7	17	32	32	33	5	15	67	8	0	0	0	0	0	0	0	0	12	68	100	0	0	Error	8	7	462	1.2	0	0	0
6	6	9	1N7	152 Sp8	8760	23250	50	47	47	8	17	34	34	35	6	17	75	50	0	0	0	0	0	0	0	0	12	104	100	0	0	Error	13	13	565	2	0	0	0
6	7	9	1J7	128 Sp0	9060	23250	100	40	40	7	17	58	58	63	69	109	0	0	0	0	0	0	0	0	0	0	80	560	100	0	0	Error	-18	-18	3200	-0.333	0	0	0
6	8	9	1N7	152 Sp8	9370	23250	60	40	43	13	30	34	34	35	8	22	41	19	0	0	0	0	0	0	0	0	32	176	100	0	0	Error	6	9	1379	1	0	0	0
6	9	9	1B15	176 Sp14	9650	23230	50	41	40	8	20	33	33	34	10	29	33	0	0	0	0	0	0	0	0	0	12	104	100	0	0	Error	8	7	482	0.6	0	0	0
6	10	9	1F15	205 Sp12	9950	23250	50	33	32	5	15	33	33	35	12	34	0	0	0	0	0	0	0	0	0	0	12	104	100	0	0	Error	0	-1	388	-0.25	0	0	0
6	11	9	1B15	176 Sp14	10270	23240	60	45	58	53	91	35	35	36	7	19	56	31	0	0	0	0	0	0	0	0	32	176	100	0	0	Error	10	23	1842	3.143	0	0	0
6	12	9	1F15	205 Sp12	10560	23250	70	36	39	9	23	35	35	35	6	17	25	16	0	0	0	0	0	0	0	0	32	236	100	0	0	Error	1	4	1238	0.667	0	0	0
6	1	10	1J15	237 Sp8	7260	23550	50	33	32	5	15	37	37	38	8	21	0	0	0	0	0	0	0	0	0	0	12	104	100	0	0	Error	-4	-5	389	-0.75	0	0	0
6	2	10	1N15	260 Sp0	7560	23560	40	42	42	6	14	34	34	35	8	22	42	8	0	0	0	0	0	0	0	0	12	68	100	0	0	Error	8	8	509	0.875	0	0	0
6	3	10	1J15	237 Sp8	7870	23550	50	32	34	6	17	37	37	38	7	18	8	0	0	0	0	0	0	0	0	0	12	104	100	0	0	Error	-5	-3	404	-0.571	0	0	0
6	4	10	1N15	260 Sp0	8160	23550	60	36	37	12	32	33	33	34	7	20	34	6	0	0	0	0	0	0	0	0	32	176	100	0	0	Error	3	4	1185	0.429	0	0	0
6	5	10	1B23	297 Sp0	8470	23580	50	49	48	15	31	36	36	37	7	18	58	42	0	0	0	0	0	0	0	0	12	104	100	0	0	Error	13	12	575	1.571	0	0	0
6	6	10	1F23	327 Sp10	8760	23550	60	42	41	9	21	34	34	35	7	20	50	22	0	0	0	0	0	0	0	0	32	176	100	0	0	Error	8	7	1325	0.857	0	0	0
6	7	10	1B23	297 Sp0	9080	23550	50	60	61	14	22	35	35	36	8	22	92	75	0	0	0	0	0	0	0	0	12	104	100	0	0	Error	25	26	729	3.125	0	0	0
6	8	10	1F23	327 Sp10	9360	23550	60	44	44	14	31	36	36	36	7	19	53	25	0	0	0	0	0	0	0	0	32	176	100	0	0	Error	8	8	1419	1.143	0	0	0
6	9	10	1J23	357 Sp0	9670	23560	40	36	35	11	31	33	33	75	257	342	0	0	0	0	0	0	0	0	0	0	12	68	100	0	0	Error	3	2	420	-0.156	0	0	0
6	10	10	1N23	382 Sp0	9980	23570	60	43	44	11	25	35	35	36	7	19	50	19	0	0	0	0	0	0	0	0	32	176	100	0	0	Error	8	9	1405	1.143	0	0	0
6	11	10	1J23	357 Sp0	10260	23550	50	34	34	7	20	34	34	36	10	27	8	0	0	0	0	0	0	0	0	0	12	104	100	0	0	Error	0	0	407	-0.2	0	0	0
6	12	10	1N23	382 Sp0	10560	23630	60	42	42	7	16	43	43	45	9	20	6	0	0	0	0	0	0	0	0	0	32	176	100	0	0	Error	-1	-1	1336	-0.333	0	0	0
6	1	11	1B7	90 Sp0	7260	23810	100	36	38	7	18	56	56	55	11	20	0	0	0	0	0	0	0	0	0	0	80	560	100	0	0	Error	-20	-18	3032	-1.545	0	0	0
6	2	11	1F7	108 Sp0	7570	23820	40	42	42	6	14	39	39	39	8	20	17	0	0	0	0	0	0	0	0	0	12	68	100	0	0	Error	3	3	503	0.375	0	0	0
6	3	11	1B7	90 Sp0	7870	23820	60	41	42	8	19	35	35	35	7	20	38	9	0	0	0	0	0	0	0	0	32	176	100	0	0	Error	6	7	1331	1	0	0	0
6	4	11	1F7	108 Sp0	8170	23830	50	45	44	5	11	34	34	34	6	17	58	33	0	0	0	0	0	0	0	0	12	104	100	0	0	Error	11	10	525	1.667	0	0	0
6	5	11	1J7	128 Sp0	8460	23830	40	40	48	30	62	33	33	33	8	24	25	25	0	0	0	0	0	0	0	0	12	68	100	0	0	Error	7	15	578	1.875	0	0	0
6	6	11	1N7	152 Sp8	8770	23850	70	43	43	8	18	34	34	35	7	20	53	25	0	0	0	0	0	0	0	0	32	236	100	0	0	Error	9	9	1370	1.143	0	0	0
6	7	11	1J7	128 Sp0	9070	23840	40	41	58	44	75	32	32	33	7	21	67	33	0	0	0	0	0	0	0	0	12	68	100	0	0	Error	9	26	700	3.571	0	0	0
6	8	11	1N7	152 Sp8	9370	23840	50	48	47	11	23	35	35	36	7	19	67	50	0	0	0	0	0	0	0	0	12	104	100	0	0	Error	13	12	562	1.571	0	0	0
6	9	11	1B15	176 Sp14	9660	23850	50	43	46	10	21	34	34	34	6	17	67	42	0	0	0	0	0	0	0	0	12	104	100	0	0	Error	9	12	557	2	0	0	0
6	10	11	1F15	205 Sp12	9970	23830	90	37	40	17	42	37	37	39	15	38	4	2	0	0	0	0	0	0	0	0	52	420	100	0	0	Error	0	3	2062	0.067	0	0	0
6	11	11	1B15	176 Sp14	10270	23840	50	52	54	12	22	33	33	35	9	25	75	50	0	0	0	0	0	0	0	0	12	104	100	0	0	Error	19	21	645	2.111	0	0	0
6	12	11	1F15	205 Sp12	10550	23860	40	33	34	6	17	37	37	37	6	16	8	0	0	0	0	0	0	0	0	0	12	68	100	0	0	Error	-4	-3	410	-0.5	0	0	0
6	1	12	1J15	237 Sp8	7270	24130	40	35	36	7	19	33	33	34	9	26	25	0	0	0	0	0	0	0	0	0	12	68	100	0	0	Error	2	3	427	0.222	0	0	0
6	2	12	1N15	260 Sp0	7570	24130	40	46	45	9	20	33	33	34	7	20	75	42	0	0	0	0	0	0	0	0	12	68	100	0	0	Error	13	12	538	1.571	0	0	0
6	3	12	1J15	237 Sp8	7860	24130	50	33	34	6	17	33	33	35	9	25	8	0	0	0	0	0	0	0	0	0	12	104	100	0	0	Error	0	1	405	-0.111	0	0	0
6	4	12	1N15	260 Sp0	8160	24130	40	41	41	6	14	33	33	33	6	18	58	25	0	0	0	0	0	0	0	0	12	68	100	0	0	Error	8	8	492	1.333	0	0	0
6	5	12	1B23	297 Sp0	8470	24150	40	48	50	12	24	39	39	40	9	22	42	25	0	0	0	0	0	0	0	0	12	68	100	0	0	Error	9	11	598	1.111	0	0	0
6	6	12	1F23	327 Sp10	8760	24140	60	43	44	12	27	37	37	38	8	21	44	13	0	0	0	0	0	0	0	0	32	176	100	0	0	Error	6	7	1403	0.75	0	0	0
6	7	12	1B23	297 Sp0	9060	24140	50	51	48	15	31	40	40	41	8	19	58	25	0	0	0	0	0	0	0	0	12	104	100	0	0	Error	11	8	575	0.875	0	0	0
6	8	12	1F23	327 Sp10	9370	24150	70	41	43	7	16	36	36	37	8	21	34	13	0	0	0	0	0	0	0	0	32	236	100	0	0	Error	5	7	1387	0.75	0	0	0
6	9	12	1J23	357 Sp0	9660	24150	50	32	34	5	14	36	36	37	9	24	0	0	0	0	0	0	0	0	0	0	12	104	100	0	0	Error	-4	-2	408	-0.333	0	0	0
6	10	12	1N23	382 Sp0	9960	24140	40	59	145	307	211	35	35	36	8	22	75	58	0	0	0	0	0	0	0	0	12	68	100	0	0	Error	24	110	1743	13.625	0	0	0
6	11	12	1J23	357 Sp0	10260	24140	100	36	37	10	27	50	50	51	14	27	1	1	0	0	0	0	0	0	0	0	80	560	100	0	0	Error	-14	-13	2990	-1	0	0	0
6	12	12	1N23	382 Sp0	10560	24150	40	42	41	9	21	34	34	34	6	17	67	25	0	0	0	0	0	0	0	0	12	68	100	0	0	Error	8	7	489	1.167	0	0	0
6	1	13	1B7	90 Sp0	7260	24410	50	45	45	9	20	32	32	33	7	21	75	42	0	0	0	0	0	0	0	0	12	104	100	0	0	Error	13	13	534	1.714	0	0	0
6	2	13	1F7	108 Sp0	7560	24460	40	40	40	7	17	35	35	35	8	22	42	0	0	0	0	0	0	0	0	0	12	68	100	0	0	Error	5	5	478	0.625	0	0	0
6	3	13	1B7	90 Sp0	7870	24420	50	41	42	12	28	33	33	33	6	18	58	25	0	0	0	0	0	0	0	0	12	104	100	0	0	Error	8	9	499	1.5	0	0	0
6	4	13	1F7	108 Sp0	8160	24440	50	39	39	8	20	33	33	33	6	18	42	25	0	0	0	0	0	0	0	0	12	104	100	0	0	Error	6	6	472	1	0	0	0
6	5	13	1J7	128 Sp0	8460	24450	40	39	38	6	15	33	33	34	7	20	50	0	0	0	0	0	0	0	0	0	12	68	100	0	0	Error	6	5	458	0.571	0	0	0
6	6	13	1N7	152 Sp8	8770	24430	40	40	40	9	22	36	36	37	7	18	42	8	0	0	0	0	0	0	0	0	12	68	100	0	0	Error	4	4	482	0.429	0	0	0
6	7	13	1J7	128 Sp0	9060	24430	40	38	38	6	15	34	34	35	6	17	8	8	0	0	0	0	0	0	0	0	12	68	100	0	0	Error	4	4	455	0.5	0	0	0
6	8	13	1N7	152 Sp8	9370	24450	40	40	44	9	20	34	34	34	7	20	42	33	0	0	0	0	0	0	0	0	12	68	100	0	0	Error	6	10	523	1.429	0	0	0
6	9	13	1B15	176 Sp14	9670	24430	40	47	45	8	17	32	32	33	8	24	75	33	0	0	0	0	0	0	0	0	12	68	100	0	0	Error	15	13	542	1.5	0	0	0
6	10	13	1F15	205 Sp12	9970	24450	80	39	40	9	22	38	38	39	9	23	17	6	0	0	0	0	0	0	0	0	52	340	100	0	0	Error	1	2	2075	0.111	0	0	0
6	11	13	1B15	176 Sp14	10270	24440	50	44	44	9	20	35	35	35	7	20	67	33	0	0	0	0	0	0	0	0	12	104	100	0	0	Error	9	9	528	1.286	0	0	0
6	12	13	1F15	205 Sp12	10560	24450	40	38	37	4	10	33	33	34	8	23	25	0	0	0	0	0	0	0	0	0	12	68	100	0	0	Error	5	4	446	0.375	0	0	0
6	1	14	2B23	Grid Marker	7260	24760	150	105	651	1496	229	61	61	62	11	17	74	62	0	0	0	0	0	0	0	0	156	1242	100	0	0	Error	44	590	101529	53.545	0	0	0
6	2	14	2B23	Grid Marker	7560	24760	180	89	474	1357	286	65	65	65	12	18	69	50	0	0	0	0	0	0	0	0	256	1788	100	0	0	Error	24	409	121245	34.083	0	0	0
6	3	14	empty	empty	7840	24750	100	70	69	10	14	69	69	69	12	17	8	0	0	0	0	0	0	0	0	0	80	560	100	0	0	Error	1	0	5481	0	-75	0	0
6	4	14	empty	empty	8140	24750	100	69	70	10	14	69	69	69	10	14	18	5	0	0	0	0	0	0	0	0	80	560	100	0	0	Error	0	1	5584	0.1	-75	0	0
6	5	14	empty	empty	8440	24750	100	69	70	10	14	68	68	69	11	15	14	4	0	0	0	0	0	0	0	0	80	560	100	0	0	Error	1	2	5612	0.091	-75	0	0
6	6	14	empty	empty	8740	24750	100	73	74	13	17	70	70	71	11	15	23	6	0	0	0	0	0	0	0	0	80	560	100	0	0	Error	3	4	5918	0.273	-75	0	0
6	7	14	empty	empty	9040	24750	100	72	72	10	13	72	72	73	11	15	9	1	0	0	0	0	0	0	0	0	80	560	100	0	0	Error	0	0	5723	-0.091	-75	0	0
6	8	14	empty	empty	9340	24750	100	70	71	12	16	71	71	72	11	15	16	5	0	0	0	0	0	0	0	0	80	560	100	0	0	Error	-1	0	5705	-0.091	-75	0	0
6	9	14	empty	empty	9640	24750	100	64	65	11	16	67	67	68	12	17	8	1	0	0	0	0	0	0	0	0	80	560	100	0	0	Error	-3	-2	5229	-0.25	-75	0	0
6	10	14	empty	empty	9940	24750	100	58	59	11	18	60	60	62	12	19	16	0	0	0	0	0	0	0	0	0	80	560	100	0	0	Error	-2	-1	4721	-0.25	-75	0	0
6	11	14	empty	empty	10240	24750	100	58	58	9	15	60	60	61	12	19	8	0	0	0	0	0	0	0	0	0	80	560	100	0	0	Error	-2	-2	4604	-0.25	-75	0	0
6	12	14	empty	empty	10540	24750	100	61	59	12	20	61	61	62	12	19	10	1	0	0	0	0	0	0	0	0	80	560	100	0	0	Error	0	-2	4753	-0.25	-75	0	0
7	1	1	empty	empty	11720	20830	100	54	56	8	14	55	55	55	10	18	13	4	0	0	0	0	0	0	0	0	80	560	100	0	0	Error	-1	1	4470	0.1	-75	0	0
7	2	1	empty	empty	12020	20830	100	57	58	9	15	56	56	57	9	15	21	4	0	0	0	0	0	0	0	0	80	560	100	0	0	Error	1	2	4653	0.111	-75	0	0
7	3	1	empty	empty	12320	20830	100	53	55	11	20	54	54	55	10	18	15	5	0	0	0	0	0	0	0	0	80	560	100	0	0	Error	-1	1	4390	0	-75	0	0
7	4	1	empty	empty	12620	20830	100	54	54	10	18	53	53	54	9	16	16	5	0	0	0	0	0	0	0	0	80	560	100	0	0	Error	1	1	4349	0	-75	0	0
7	5	1	empty	empty	12920	20830	100	57	58	12	20	52	52	53	9	16	39	13	0	0	0	0	0	0	0	0	80	560	100	0	0	Error	5	6	4651	0.556	-75	0	0
7	6	1	empty	empty	13220	20830	100	53	54	9	16	53	53	54	9	16	18	1	0	0	0	0	0	0	0	0	80	560	100	0	0	Error	0	1	4349	0	-75	0	0
7	7	1	empty	empty	13520	20830	100	50	52	11	21	52	52	55	26	47	3	0	0	0	0	0	0	0	0	0	80	560	100	0	0	Error	-2	0	4124	-0.115	-75	0	0
7	8	1	empty	empty	13820	20830	100	49	48	8	16	49	49	50	9	18	10	1	0	0	0	0	0	0	0	0	80	560	100	0	0	Error	0	-1	3840	-0.222	-75	0	0
7	9	1	empty	empty	14120	20830	100	53	53	8	15	51	51	52	9	17	15	1	0	0	0	0	0	0	0	0	80	560	100	0	0	Error	2	2	4226	0.111	-75	0	0
7	10	1	2C23	Grid Marker	14430	20830	140	395	813	1208	148	50	50	51	10	19	96	94	0	0	0	0	0	0	0	0	156	1140	100	0	0	Error	345	763	126877	76.2	0	0	0
7	11	1	2C23	Grid Marker	14730	20850	130	692	1207	1566	129	50	50	52	15	28	97	92	0	0	0	0	0	0	0	0	120	932	100	0	0	Error	642	1157	144784	77	0	0	0
7	12	1	2C23	Grid Marker	15020	20840	190	115	620	1699	274	45	45	46	12	26	93	84	0	0	0	0	0	0	0	0	256	1942	100	0	0	Error	70	575	158765	47.833	0	0	0
7	1	2	2K15	630 Sp14	11720	21160	100	36	41	19	46	51	51	52	12	23	11	10	0	0	0	0	0	0	0	0	80	560	100	0	0	Error	-15	-10	3288	-0.917	0	0	0
7	2	2	2O15	0	12020	21160	100	38	40	11	27	54	54	54	11	20	4	3	0	0	0	0	0	0	0	0	80	560	100	0	0	Error	-16	-14	3188	-1.273	0	0	0
7	3	2	2K15	630 Sp14	12320	21160	100	36	38	8	21	51	51	54	17	31	0	0	0	0	0	0	0	0	0	0	80	560	100	0	0	Error	-15	-13	3049	-0.941	0	0	0
7	4	2	2O15	0	12620	21160	40	49	56	22	39	39	39	39	7	17	58	42	0	0	0	0	0	0	0	0	12	68	100	0	0	Error	10	17	669	2.429	0	0	0
7	5	2	empty	empty	12920	21130	100	50	51	9	17	50	50	50	9	18	15	5	0	0	0	0	0	0	0	0	80	560	100	0	0	Error	0	1	4049	0.111	-75	0	0
7	6	2	empty	empty	13220	21130	100	52	53	9	16	52	52	53	9	16	19	0	0	0	0	0	0	0	0	0	80	560	100	0	0	Error	0	1	4226	0	-75	0	0
7	7	2	empty	empty	13520	21130	100	54	54	8	14	52	52	53	10	18	15	1	0	0	0	0	0	0	0	0	80	560	100	0	0	Error	2	2	4339	0.1	-75	0	0
7	8	2	empty	empty	13820	21130	100	51	52	8	15	51	51	52	10	19	15	4	0	0	0	0	0	0	0	0	80	560	100	0	0	Error	0	1	4192	0	-75	0	0
7	9	2	empty	empty	14120	21130	100	51	53	9	16	53	53	53	8	15	14	8	0	0	0	0	0	0	0	0	80	560	100	0	0	Error	-2	0	4235	0	-75	0	0
7	10	2	empty	empty	14420	21130	100	54	54	8	14	51	51	52	9	17	24	4	0	0	0	0	0	0	0	0	80	560	100	0	0	Error	3	3	4317	0.222	-75	0	0
7	11	2	empty	empty	14720	21130	100	50	51	8	15	49	49	51	8	15	24	3	0	0	0	0	0	0	0	0	80	560	100	0	0	Error	1	2	4071	0	-75	0	0
7	12	2	empty	empty	15020	21130	100	46	45	6	13	46	46	46	9	19	6	0	0	0	0	0	0	0	0	0	80	560	100	0	0	Error	0	-1	3622	-0.111	-75	0	0
7	1	3	2C7	512 Sp14	11730	21460	40	78	71	36	50	39	39	39	8	20	67	67	0	0	0	0	0	0	0	0	12	68	100	0	0	Error	39	32	849	4	0	0	0
7	2	3	2G7	535 Sp8	12030	21470	40	49	48	9	18	34	34	34	8	23	67	42	0	0	0	0	0	0	0	0	12	68	100	0	0	Error	15	14	581	1.75	0	0	0
7	3	3	2C7	512 Sp14	12330	21460	40	73	68	29	42	36	36	37	8	21	75	58	0	0	0	0	0	0	0	0	12	68	100	0	0	Error	37	32	816	3.875	0	0	0
7	4	3	2G7	535 Sp8	12620	21450	100	33	34	7	20	45	45	45	11	24	0	0	0	0	0	0	0	0	0	0	80	560	100	0	0	Error	-12	-11	2722	-1	0	0	0
7	5	3	2K7	558 Sp0	12920	21450	100	32	34	7	20	40	40	41	9	21	3	1	0	0	0	0	0	0	0	0	80	560	100	0	0	Error	-8	-6	2683	-0.778	0	0	0
7	6	3	2O7	577 Sp12	13230	21440	70	72	78	58	74	38	38	39	8	20	91	84	0	0	0	0	0	0	0	0	32	236	100	0	0	Error	34	40	2497	4.875	0	0	0
7	7	3	2K7	558 Sp0	13520	21440	100	33	34	7	20	47	47	48	11	22	0	0	0	0	0	0	0	0	0	0	80	560	100	0	0	Error	-14	-13	2735	-1.273	0	0	0
7	8	3	2O7	577 Sp12	13820	21450	90	73	113	250	221	44	44	45	10	22	79	65	0	0	0	0	0	0	0	0	52	420	100	0	0	Error	29	69	5853	6.8	0	0	0
7	9	3	2C15	600 Sp24	14110	21470	100	71	68	22	32	45	45	46	10	21	73	59	0	0	0	0	0	0	0	0	80	560	100	0	0	Error	26	23	5407	2.2	0	0	0
7	10	3	2G15	0	14410	21460	100	36	41	16	39	49	49	49	9	18	10	9	0	0	0	0	0	0	0	0	80	560	100	0	0	Error	-13	-8	3257	-0.889	0	0	0
7	11	3	2C15	600 Sp24	14720	21450	100	66	69	20	28	46	46	46	9	19	78	55	0	0	0	0	0	0	0	0	80	560	100	0	0	Error	20	23	5498	2.556	0	0	0
7	12	3	2G15	0	15010	21440	100	38	40	11	27	46	46	47	9	19	8	4	0	0	0	0	0	0	0	0	80	560	100	0	0	Error	-8	-6	3167	-0.778	0	0	0
7	1	4	2K15	630 Sp14	11720	21730	100	34	42	23	54	49	49	50	10	20	14	11	0	0	0	0	0	0	0	0	80	560	100	0	0	Error	-15	-7	3380	-0.8	0	0	0
7	2	4	2O15	0	12020	21730	100	38	39	9	23	51	51	52	10	19	5	0	0	0	0	0	0	0	0	0	80	560	100	0	0	Error	-13	-12	3135	-1.3	0	0	0
7	3	4	2K15	630 Sp14	12320	21730	100	40	43	16	37	48	48	48	10	20	9	8	0	0	0	0	0	0	0	0	80	560	100	0	0	Error	-8	-5	3444	-0.5	0	0	0
7	4	4	2O15	0	12620	21730	40	39	40	8	20	35	35	36	7	19	17	8	0	0	0	0	0	0	0	0	12	68	100	0	0	Error	4	5	478	0.571	0	0	0
7	5	4	empty	empty	12920	21730	100	51	50	8	16	48	48	49	9	18	23	0	0	0	0	0	0	0	0	0	80	560	100	0	0	Error	3	2	4017	0.111	-75	0	0
7	6	4	empty	empty	13220	21730	100	52	52	9	17	51	51	52	9	17	16	4	0	0	0	0	0	0	0	0	80	560	100	0	0	Error	1	1	4176	0	-75	0	0
7	7	4	empty	empty	13520	21730	100	51	53	11	20	53	53	54	9	16	19	9	0	0	0	0	0	0	0	0	80	560	100	0	0	Error	-2	0	4237	-0.111	-75	0	0
7	8	4	empty	empty	13820	21730	100	49	50	8	16	52	52	55	15	27	3	0	0	0	0	0	0	0	0	0	80	560	100	0	0	Error	-3	-2	3994	-0.333	-75	0	0
7	9	4	empty	empty	14120	21730	100	52	54	9	16	51	51	52	9	17	24	5	0	0	0	0	0	0	0	0	80	560	100	0	0	Error	1	3	4297	0.222	-75	0	0
7	10	4	empty	empty	14420	21730	100	56	56	9	16	52	52	52	8	15	26	11	0	0	0	0	0	0	0	0	80	560	100	0	0	Error	4	4	4469	0.5	-75	0	0
7	11	4	empty	empty	14720	21730	100	52	54	11	20	52	52	52	9	17	15	5	0	0	0	0	0	0	0	0	80	560	100	0	0	Error	0	2	4315	0.222	-75	0	0
7	12	4	empty	empty	15020	21730	100	47	49	8	16	48	48	49	8	16	18	4	0	0	0	0	0	0	0	0	80	560	100	0	0	Error	-1	1	3898	0	-75	0	0
7	1	5	2C7	512 Sp14	11730	22070	100	40	46	20	43	49	49	50	12	24	15	11	0	0	0	0	0	0	0	0	80	560	100	0	0	Error	-9	-3	3640	-0.333	0	0	0
7	2	5	2G7	535 Sp8	12030	22070	40	32	32	4	12	33	33	34	7	20	0	0	0	0	0	0	0	0	0	0	12	68	100	0	0	Error	-1	-1	385	-0.286	0	0	0
7	3	5	2C7	512 Sp14	12330	22060	100	35	38	15	39	46	46	47	9	19	13	9	0	0	0	0	0	0	0	0	80	560	100	0	0	Error	-11	-8	3049	-1	0	0	0
7	4	5	2G7	535 Sp8	12630	22060	40	38	38	5	13	31	31	31	5	16	50	33	0	0	0	0	0	0	0	0	12	68	100	0	0	Error	7	7	457	1.4	0	0	0
7	5	5	2K7	558 Sp0	12920	22050	100	32	34	8	23	47	47	52	71	136	0	0	0	0	0	0	0	0	0	0	80	560	100	0	0	Error	-15	-13	2701	-0.254	0	0	0
7	6	5	2O7	577 Sp12	13210	22050	90	66	70	24	34	37	37	38	9	23	81	69	0	0	0	0	0	0	0	0	52	420	100	0	0	Error	29	33	3632	3.556	0	0	0
7	7	5	2K7	558 Sp0	13510	22050	100	33	33	7	21	43	43	44	11	25	0	0	0	0	0	0	0	0	0	0	80	560	100	0	0	Error	-10	-10	2632	-1	0	0	0
7	8	5	2O7	577 Sp12	13820	22050	90	60	58	17	29	38	38	39	8	20	63	54	0	0	0	0	0	0	0	0	52	420	100	0	0	Error	22	20	3009	2.375	0	0	0
7	9	5	2C15	600 Sp24	14120	22050	100	72	128	363	283	42	42	43	10	23	84	69	0	0	0	0	0	0	0	0	80	560	100	0	0	Error	30	86	10219	8.5	0	0	0
7	10	5	2G15	0	14420	22040	100	36	39	12	30	47	47	47	10	21	9	8	0	0	0	0	0	0	0	0	80	560	100	0	0	Error	-11	-8	3132	-0.8	0	0	0
7	11	5	2C15	600 Sp24	14730	22040	100	68	70	23	32	41	41	42	10	23	83	64	0	0	0	0	0	0	0	0	80	560	100	0	0	Error	27	29	5621	2.8	0	0	0
7	12	5	2G15	0	15020	22030	100	38	39	10	25	46	46	46	9	19	5	3	0	0	0	0	0	0	0	0	80	560	100	0	0	Error	-8	-7	3143	-0.778	0	0	0
7	1	6	2K15	630 Sp14	11720	22340	100	36	43	20	46	49	49	50	11	22	14	8	0	0	0	0	0	0	0	0	80	560	100	0	0	Error	-13	-6	3471	-0.636	0	0	0
7	2	6	2O15	0	12020	22340	100	36	41	17	41	50	50	50	10	20	9	9	0	0	0	0	0	0	0	0	80	560	100	0	0	Error	-14	-9	3286	-0.9	0	0	0
7	3	6	2K15	630 Sp14	12320	22340	100	33	37	13	35	46	46	46	9	19	10	5	0	0	0	0	0	0	0	0	80	560	100	0	0	Error	-13	-9	2955	-1	0	0	0
7	4	6	2O15	0	12620	22340	100	37	40	14	35	47	47	48	10	20	13	9	0	0	0	0	0	0	0	0	80	560	100	0	0	Error	-10	-7	3231	-0.8	0	0	0
7	5	6	empty	empty	12920	22330	100	50	51	10	19	49	49	50	9	18	20	6	0	0	0	0	0	0	0	0	80	560	100	0	0	Error	1	2	4098	0.111	-75	0	0
7	6	6	empty	empty	13220	22330	100	53	54	8	14	51	51	51	9	17	21	4	0	0	0	0	0	0	0	0	80	560	100	0	0	Error	2	3	4301	0.333	-75	0	0
7	7	6	empty	empty	13520	22330	100	50	51	10	19	52	52	52	9	17	10	4	0	0	0	0	0	0	0	0	80	560	100	0	0	Error	-2	-1	4047	-0.111	-75	0	0
7	8	6	empty	empty	13820	22330	100	56	62	18	29	53	53	56	29	51	20	3	0	0	0	0	0	0	0	0	80	560	100	0	0	Error	3	9	4987	0.207	-75	0	0
7	9	6	empty	empty	14120	22330	100	54	53	9	16	51	51	52	9	17	26	4	0	0	0	0	0	0	0	0	80	560	100	0	0	Error	3	2	4279	0.111	-75	0	0
7	10	6	empty	empty	14420	22330	100	51	52	9	17	52	52	53	9	16	16	4	0	0	0	0	0	0	0	0	80	560	100	0	0	Error	-1	0	4194	-0.111	-75	0	0
7	11	6	empty	empty	14720	22330	100	50	52	10	19	52	52	53	9	16	15	4	0	0	0	0	0	0	0	0	80	560	100	0	0	Error	-2	0	4144	-0.111	-75	0	0
7	12	6	empty	empty	15020	22330	100	49	50	8	16	48	48	49	9	18	16	3	0	0	0	0	0	0	0	0	80	560	100	0	0	Error	1	2	3979	0.111	-75	0	0
7	1	7	2C7	512 Sp14	11720	22640	100	39	46	28	60	49	49	49	10	20	13	8	0	0	0	0	0	0	0	0	80	560	100	0	0	Error	-10	-3	3664	-0.3	0	0	0
7	2	7	2G7	535 Sp8	12020	22640	100	33	35	10	28	45	45	45	10	22	4	3	0	0	0	0	0	0	0	0	80	560	100	0	0	Error	-12	-10	2798	-1	0	0	0
7	3	7	2C7	512 Sp14	12320	22640	100	34	36	12	33	46	46	51	32	62	1	0	0	0	0	0	0	0	0	0	80	560	100	0	0	Error	-12	-10	2907	-0.469	0	0	0
7	4	7	2G7	535 Sp8	12620	22640	100	32	33	9	27	42	42	43	16	37	1	1	0	0	0	0	0	0	0	0	80	560	100	0	0	Error	-10	-9	2675	-0.625	0	0	0
7	5	7	2K7	558 Sp0	12920	22640	100	32	32	5	15	42	42	43	10	23	0	0	0	0	0	0	0	0	0	0	80	560	100	0	0	Error	-10	-10	2572	-1.1	0	0	0
7	6	7	2O7	577 Sp12	13260	22820	80	40	40	7	17	40	40	40	9	22	8	2	0	0	0	0	0	0	0	0	52	313	100	0	0	Error	0	0	2068	0	0	0	0
7	7	7	2K7	558 Sp0	13520	22650	100	30	31	6	19	39	39	40	10	25	0	0	0	0	0	0	0	0	0	0	80	560	100	0	0	Error	-9	-8	2502	-0.9	0	0	0
7	8	7	2O7	577 Sp12	13820	22650	80	69	105	157	149	34	34	35	8	22	88	67	0	0	0	0	0	0	0	0	52	340	100	0	0	Error	35	71	5475	8.75	0	0	0
7	9	7	2C15	600 Sp24	14120	22640	80	63	64	23	35	41	41	42	9	21	65	52	0	0	0	0	0	0	0	0	52	340	100	0	0	Error	22	23	3334	2.444	0	0	0
7	10	7	2G15	0	14420	22630	100	40	42	12	28	51	51	51	9	17	6	3	0	0	0	0	0	0	0	0	80	560	100	0	0	Error	-11	-9	3340	-1	0	0	0
7	11	7	2C15	600 Sp24	14730	22630	90	64	64	10	15	37	37	38	10	26	94	79	0	0	0	0	0	0	0	0	52	420	100	0	0	Error	27	27	3340	2.6	0	0	0
7	12	7	2G15	0	15020	22680	40	42	43	12	27	33	33	33	6	18	50	42	0	0	0	0	0	0	0	0	12	68	100	0	0	Error	9	10	512	1.667	0	0	0
7	1	8	1K15	0	11730	22950	40	59	59	13	22	33	33	33	6	18	92	83	0	0	0	0	0	0	0	0	12	68	100	0	0	Error	26	26	712	4.333	0	0	0
7	2	8	1O15	271 Sp8	12030	22930	40	36	38	6	15	32	32	33	7	21	33	8	0	0	0	0	0	0	0	0	12	68	100	0	0	Error	4	6	458	0.714	0	0	0
7	3	8	1K15	0	12320	22930	40	50	48	9	18	33	33	34	7	20	75	58	0	0	0	0	0	0	0	0	12	68	100	0	0	Error	17	15	574	2	0	0	0
7	4	8	1O15	271 Sp8	12630	22950	50	35	35	6	17	30	30	31	6	19	42	17	0	0	0	0	0	0	0	0	12	104	100	0	0	Error	5	5	423	0.667	0	0	0
7	5	8	1C23	312 Sp8	12920	22940	50	48	52	18	34	30	30	30	5	16	83	75	0	0	0	0	0	0	0	0	12	104	100	0	0	Error	18	22	622	4.4	0	0	0
7	6	8	1G23	342 Sp8	13220	22930	50	43	44	9	20	31	31	32	7	21	75	33	0	0	0	0	0	0	0	0	12	98	100	0	0	Error	12	13	525	1.714	0	0	0
7	7	8	1C23	312 Sp8	13520	22920	50	46	43	10	23	32	32	33	7	21	58	42	0	0	0	0	0	0	0	0	12	104	100	0	0	Error	14	11	512	1.429	0	0	0
7	8	8	1G23	342 Sp8	13820	22940	50	42	45	11	24	32	32	32	7	21	58	42	0	0	0	0	0	0	0	0	12	104	100	0	0	Error	10	13	536	1.857	0	0	0
7	9	8	1K23	368 Sp12	14130	22990	70	34	33	5	15	33	33	35	9	25	3	0	0	0	0	0	0	0	0	0	32	236	100	0	0	Error	1	0	1066	-0.222	0	0	0
7	10	8	1O23	393 Sp21	14420	22930	80	30	31	5	16	37	37	37	8	21	0	0	0	0	0	0	0	0	0	0	52	340	100	0	0	Error	-7	-6	1595	-0.75	0	0	0
7	11	8	1K23	368 Sp12	14720	22980	40	32	37	13	35	32	32	34	8	23	17	17	0	0	0	0	0	0	0	0	12	68	100	0	0	Error	0	5	443	0.375	0	0	0
7	12	8	1O23	393 Sp21	15020	22940	80	29	29	5	17	33	33	34	7	20	2	0	0	0	0	0	0	0	0	0	52	340	100	0	0	Error	-4	-4	1524	-0.714	0	0	0
7	1	9	1C7	98 Sp18	11730	23220	50	41	38	6	15	31	31	31	6	19	58	17	0	0	0	0	0	0	0	0	12	104	100	0	0	Error	10	7	461	1.167	0	0	0
7	2	9	1G7	119 Sp8	12020	23250	50	38	37	6	16	33	33	36	21	58	0	0	0	0	0	0	0	0	0	0	12	104	100	0	0	Error	5	4	440	0.048	0	0	0
7	3	9	1C7	98 Sp18	12330	23220	60	36	36	7	19	30	30	32	7	21	38	13	0	0	0	0	0	0	0	0	32	176	100	0	0	Error	6	6	1166	0.571	0	0	0
7	4	9	1G7	119 Sp8	12630	23230	40	45	46	9	19	27	27	29	6	20	83	67	0	0	0	0	0	0	0	0	12	68	100	0	0	Error	18	19	547	2.833	0	0	0
7	5	9	1K7	138 Sp0	12920	23270	60	33	35	6	17	31	31	32	7	21	31	6	0	0	0	0	0	0	0	0	32	176	100	0	0	Error	2	4	1111	0.429	0	0	0
7	6	9	1O7	159 Sp14	13230	23250	40	42	41	6	14	30	30	31	6	19	75	50	0	0	0	0	0	0	0	0	12	68	100	0	0	Error	12	11	494	1.667	0	0	0
7	7	9	1K7	138 Sp0	13520	23260	40	33	34	7	20	34	34	38	25	65	0	0	0	0	0	0	0	0	0	0	12	68	100	0	0	Error	-1	0	403	-0.16	0	0	0
7	8	9	1O7	159 Sp14	13820	23270	40	48	46	9	19	31	31	31	6	19	83	67	0	0	0	0	0	0	0	0	12	68	100	0	0	Error	17	15	553	2.5	0	0	0
7	9	9	1C15	187 Sp8	14110	23280	40	51	55	17	30	32	32	32	6	18	83	83	0	0	0	0	0	0	0	0	12	68	100	0	0	Error	19	23	655	3.833	0	0	0
7	10	9	1G15	224 Sp0	14430	23240	40	31	31	5	16	30	30	30	6	20	8	0	0	0	0	0	0	0	0	0	12	68	100	0	0	Error	1	1	371	0.167	0	0	0
7	11	9	1C15	187 Sp8	14710	23270	40	51	52	14	26	30	30	31	7	22	83	67	0	0	0	0	0	0	0	0	12	68	100	0	0	Error	21	22	619	3	0	0	0
7	12	9	1G15	224 Sp0	15030	23260	70	33	36	16	44	29	29	30	6	20	31	9	0	0	0	0	0	0	0	0	32	236	100	0	0	Error	4	7	1136	1	0	0	0
7	1	10	1K15	0	11720	23550	40	55	54	16	29	33	33	34	6	17	83	67	0	0	0	0	0	0	0	0	12	68	100	0	0	Error	22	21	643	3.333	0	0	0
7	2	10	1O15	271 Sp8	12030	23530	40	33	34	8	23	34	34	34	6	17	17	8	0	0	0	0	0	0	0	0	12	68	100	0	0	Error	-1	0	411	0	0	0	0
7	3	10	1K15	0	12320	23550	50	49	47	10	21	36	36	37	6	16	67	50	0	0	0	0	0	0	0	0	12	104	100	0	0	Error	13	11	568	1.667	0	0	0
7	4	10	1O15	271 Sp8	12690	23580	50	32	33	8	24	36	36	54	52	96	0	0	0	0	0	0	0	0	0	0	12	104	100	0	0	Error	-4	-3	399	-0.404	0	0	0
7	5	10	1C23	312 Sp8	12920	23530	50	40	40	7	17	33	33	35	9	25	25	0	0	0	0	0	0	0	0	0	12	104	100	0	0	Error	7	7	475	0.556	0	0	0
7	6	10	1G23	342 Sp8	13220	23540	60	33	34	5	14	30	30	30	6	20	28	9	0	0	0	0	0	0	0	0	32	176	100	0	0	Error	3	4	1079	0.667	0	0	0
7	7	10	1C23	312 Sp8	13540	23550	60	46	46	10	21	31	31	32	14	43	50	6	0	0	0	0	0	0	0	0	32	176	100	0	0	Error	15	15	1480	1	0	0	0
7	8	10	1G23	342 Sp8	13820	23550	60	32	33	7	21	30	30	31	7	22	16	3	0	0	0	0	0	0	0	0	32	176	100	0	0	Error	2	3	1055	0.286	0	0	0
7	9	10	1K23	368 Sp12	14130	23520	60	31	31	5	16	29	29	30	6	20	22	3	0	0	0	0	0	0	0	0	32	176	100	0	0	Error	2	2	997	0.167	0	0	0
7	10	10	1O23	393 Sp21	14430	23520	40	30	32	4	12	29	29	50	145	290	0	0	0	0	0	0	0	0	0	0	12	68	100	0	0	Error	1	3	383	-0.124	0	0	0
7	11	10	1K23	368 Sp12	14740	23600	60	31	31	5	16	32	32	32	6	18	13	0	0	0	0	0	0	0	0	0	32	176	100	0	0	Error	-1	-1	992	-0.167	0	0	0
7	12	10	1O23	393 Sp21	15040	23520	50	28	29	4	13	29	29	29	6	20	0	0	0	0	0	0	0	0	0	0	12	104	100	0	0	Error	-1	0	343	0	0	0	0
7	1	11	1C7	98 Sp18	11720	23830	40	33	34	4	11	36	36	37	10	27	0	0	0	0	0	0	0	0	0	0	12	68	100	0	0	Error	-3	-2	405	-0.3	0	0	0
7	2	11	1G7	119 Sp8	12030	23840	40	37	39	6	15	31	31	32	6	18	42	25	0	0	0	0	0	0	0	0	12	68	100	0	0	Error	6	8	465	1.167	0	0	0
7	3	11	1C7	98 Sp18	12320	23830	50	38	39	9	23	31	31	32	6	18	50	17	0	0	0	0	0	0	0	0	12	104	100	0	0	Error	7	8	472	1.167	0	0	0
7	4	11	1G7	119 Sp8	12640	23840	50	41	47	17	36	31	31	31	6	19	75	42	0	0	0	0	0	0	0	0	12	104	100	0	0	Error	10	16	561	2.667	0	0	0
7	5	11	1K7	138 Sp0	12930	23850	50	31	32	4	12	31	31	32	7	21	8	0	0	0	0	0	0	0	0	0	12	104	100	0	0	Error	0	1	385	0	0	0	0
7	6	11	1O7	159 Sp14	13220	23840	50	42	43	11	25	32	32	33	7	21	83	33	0	0	0	0	0	0	0	0	12	104	100	0	0	Error	10	11	516	1.429	0	0	0
7	7	11	1K7	138 Sp0	13510	23840	50	38	38	5	13	32	32	33	7	21	42	8	0	0	0	0	0	0	0	0	12	104	100	0	0	Error	6	6	451	0.714	0	0	0
7	8	11	1O7	159 Sp14	13830	23840	40	55	55	20	36	42	42	43	10	23	50	25	0	0	0	0	0	0	0	0	12	68	100	0	0	Error	13	13	654	1.2	0	0	0
7	9	11	1C15	187 Sp8	14130	23830	50	59	58	12	20	33	33	33	7	21	100	67	0	0	0	0	0	0	0	0	12	104	100	0	0	Error	26	25	693	3.571	0	0	0
7	10	11	1G15	224 Sp0	14420	23850	50	32	32	4	12	33	33	34	6	17	0	0	0	0	0	0	0	0	0	0	12	104	100	0	0	Error	-1	-1	385	-0.333	0	0	0
7	11	11	1C15	187 Sp8	14720	23860	50	48	47	6	12	32	32	32	6	18	92	67	0	0	0	0	0	0	0	0	12	104	100	0	0	Error	16	15	567	2.5	0	0	0
7	12	11	1G15	224 Sp0	15020	23820	50	31	32	7	21	32	32	33	5	15	25	17	0	0	0	0	0	0	0	0	12	104	100	0	0	Error	-1	0	388	-0.2	0	0	0
7	1	12	1K15	0	11720	24160	40	59	70	36	51	34	34	36	10	27	58	58	0	0	0	0	0	0	0	0	12	68	100	0	0	Error	25	36	841	3.4	0	0	0
7	2	12	1O15	271 Sp8	12020	24150	100	36	36	7	19	39	39	40	9	22	4	0	0	0	0	0	0	0	0	0	80	560	100	0	0	Error	-3	-3	2853	-0.444	0	0	0
7	3	12	1K15	0	12330	24150	40	55	51	14	27	32	32	32	6	18	67	67	0	0	0	0	0	0	0	0	12	68	100	0	0	Error	23	19	613	3.167	0	0	0
7	4	12	1O15	271 Sp8	12610	24150	50	38	38	5	13	30	30	32	9	28	33	0	0	0	0	0	0	0	0	0	12	104	100	0	0	Error	8	8	452	0.667	0	0	0
7	5	12	1C23	312 Sp8	12930	24150	40	40	40	15	37	29	29	30	6	20	67	42	0	0	0	0	0	0	0	0	12	68	100	0	0	Error	11	11	480	1.667	0	0	0
7	6	12	1G23	342 Sp8	13220	24140	60	43	42	10	23	31	31	32	7	21	66	38	0	0	0	0	0	0	0	0	32	176	100	0	0	Error	12	11	1349	1.429	0	0	0
7	7	12	1C23	312 Sp8	13510	24150	50	45	46	12	26	34	34	35	6	17	67	50	0	0	0	0	0	0	0	0	12	104	100	0	0	Error	11	12	548	1.833	0	0	0
7	8	12	1G23	342 Sp8	13820	24130	60	36	40	18	45	31	31	32	6	18	44	19	0	0	0	0	0	0	0	0	32	176	100	0	0	Error	5	9	1281	1.333	0	0	0
7	9	12	1K23	368 Sp12	14110	24130	60	34	46	47	102	32	32	33	7	21	22	9	0	0	0	0	0	0	0	0	32	176	100	0	0	Error	2	14	1456	1.857	0	0	0
7	10	12	1O23	393 Sp21	14420	24140	80	32	33	6	18	31	31	32	7	21	15	2	0	0	0	0	0	0	0	0	52	340	100	0	0	Error	1	2	1699	0.143	0	0	0
7	11	12	1K23	368 Sp12	14730	24120	80	31	32	8	25	30	30	30	5	16	19	8	0	0	0	0	0	0	0	0	52	340	100	0	0	Error	1	2	1674	0.4	0	0	0
7	12	12	1O23	393 Sp21	15030	24120	100	31	31	6	19	38	38	38	7	18	3	1	0	0	0	0	0	0	0	0	80	560	100	0	0	Error	-7	-7	2464	-1	0	0	0
7	1	13	1C7	98 Sp18	11720	24400	60	33	35	9	25	30	30	32	7	21	38	13	0	0	0	0	0	0	0	0	32	176	100	0	0	Error	3	5	1126	0.429	0	0	0
7	2	13	1G7	119 Sp8	12030	24430	50	37	38	6	15	33	33	33	7	21	33	0	0	0	0	0	0	0	0	0	12	104	100	0	0	Error	4	5	459	0.714	0	0	0
7	3	13	1C7	98 Sp18	12330	24450	40	34	33	6	18	30	30	31	7	22	25	0	0	0	0	0	0	0	0	0	12	68	100	0	0	Error	4	3	401	0.286	0	0	0
7	4	13	1G7	119 Sp8	12740	24430	50	36	36	7	19	38	38	52	49	94	0	0	0	0	0	0	0	0	0	0	12	104	100	0	0	Error	-2	-2	429	-0.327	0	0	0
7	5	13	1K7	138 Sp0	12920	24440	50	36	36	9	25	29	29	30	5	16	58	25	0	0	0	0	0	0	0	0	12	104	100	0	0	Error	7	7	429	1.2	0	0	0
7	6	13	1O7	159 Sp14	13240	24440	50	42	41	6	14	31	31	31	6	19	58	50	0	0	0	0	0	0	0	0	12	104	100	0	0	Error	11	10	492	1.667	0	0	0
7	7	13	1K7	138 Sp0	13520	24450	50	38	37	7	18	31	31	32	9	28	25	0	0	0	0	0	0	0	0	0	12	104	100	0	0	Error	7	6	438	0.556	0	0	0
7	8	13	1O7	159 Sp14	13830	24450	40	47	48	9	18	32	32	33	10	30	75	25	0	0	0	0	0	0	0	0	12	68	100	0	0	Error	15	16	580	1.5	0	0	0
7	9	13	1C15	187 Sp8	14120	24470	40	55	61	19	31	32	32	33	6	18	92	83	0	0	0	0	0	0	0	0	12	68	100	0	0	Error	23	29	734	4.667	0	0	0
7	10	13	1G15	224 Sp0	14420	24450	100	36	35	8	22	39	39	40	10	25	4	1	0	0	0	0	0	0	0	0	80	560	100	0	0	Error	-3	-4	2813	-0.5	0	0	0
7	11	13	1C15	187 Sp8	14730	24440	50	58	56	16	28	32	32	32	6	18	83	83	0	0	0	0	0	0	0	0	12	104	100	0	0	Error	26	24	673	4	0	0	0
7	12	13	1G15	224 Sp0	15030	24440	100	30	32	6	18	40	40	41	8	19	1	0	0	0	0	0	0	0	0	0	80	560	100	0	0	Error	-10	-8	2522	-1.125	0	0	0
7	1	14	2C23	Grid Marker	11720	24730	140	80	504	1169	231	53	53	54	12	22	66	50	0	0	0	0	0	0	0	0	156	1110	100	0	0	Error	27	451	78582	37.5	0	0	0
7	2	14	2C23	Grid Marker	12020	24730	200	101	478	1228	256	54	54	55	18	32	75	59	0	0	0	0	0	0	0	0	316	2160	100	0	0	Error	47	424	151025	23.5	0	0	0
7	3	14	empty	empty	12320	24730	100	56	57	13	22	54	54	54	9	16	19	9	0	0	0	0	0	0	0	0	80	560	100	0	0	Error	2	3	4567	0.333	-75	0	0
7	4	14	empty	empty	12620	24730	100	51	52	11	21	53	53	53	9	16	16	4	0	0	0	0	0	0	0	0	80	560	100	0	0	Error	-2	-1	4186	-0.111	-75	0	0
7	5	14	empty	empty	12920	24730	100	53	54	9	16	53	53	54	10	18	13	1	0	0	0	0	0	0	0	0	80	560	100	0	0	Error	0	1	4350	0	-75	0	0
7	6	14	empty	empty	13220	24730	100	54	54	10	18	54	54	55	10	18	14	4	0	0	0	0	0	0	0	0	80	560	100	0	0	Error	0	0	4317	-0.1	-75	0	0
7	7	14	empty	empty	13520	24730	100	52	53	12	22	52	52	53	10	18	20	5	0	0	0	0	0	0	0	0	80	560	100	0	0	Error	0	1	4279	0	-75	0	0
7	8	14	empty	empty	13820	24730	100	51	52	11	21	53	53	53	9	16	13	5	0	0	0	0	0	0	0	0	80	560	100	0	0	Error	-2	-1	4147	-0.111	-75	0	0
7	9	14	empty	empty	14120	24730	100	55	55	9	16	55	55	55	10	18	13	4	0	0	0	0	0	0	0	0	80	560	100	0	0	Error	0	0	4395	0	-75	0	0
7	10	14	empty	empty	14420	24730	100	59	59	10	16	57	57	57	10	17	18	5	0	0	0	0	0	0	0	0	80	560	100	0	0	Error	2	2	4698	0.2	-75	0	0
7	11	14	empty	empty	14720	24730	100	55	56	11	19	55	55	56	10	17	20	8	0	0	0	0	0	0	0	0	80	560	100	0	0	Error	0	1	4508	0	-75	0	0
7	12	14	empty	empty	15020	24730	100	48	49	9	18	51	51	51	9	17	8	1	0	0	0	0	0	0	0	0	80	560	100	0	0	Error	-3	-2	3893	-0.222	-75	0	0
8	1	1	empty	empty	16190	20830	100	44	44	10	22	42	42	44	9	20	16	3	0	0	0	0	0	0	0	0	80	560	100	0	0	Error	2	2	3512	0	-75	0	0
8	2	1	empty	empty	16490	20830	100	42	43	7	16	44	44	45	8	17	5	1	0	0	0	0	0	0	0	0	80	560	100	0	0	Error	-2	-1	3407	-0.25	-75	0	0
8	3	1	empty	empty	16790	20830	100	44	45	8	17	44	44	48	57	118	0	0	0	0	0	0	0	0	0	0	80	560	100	0	0	Error	0	1	3580	-0.053	-75	0	0
8	4	1	empty	empty	17090	20830	100	42	87	283	325	38	38	42	14	33	15	6	0	0	0	0	0	0	0	0	80	560	100	0	0	Error	4	49	6924	3.214	-75	0	0
8	5	1	empty	empty	17390	20830	100	35	35	6	17	35	35	35	7	20	9	1	0	0	0	0	0	0	0	0	80	560	100	0	0	Error	0	0	2788	0	-75	0	0
8	6	1	empty	empty	17690	20830	100	35	35	6	17	32	32	33	7	21	19	4	0	0	0	0	0	0	0	0	80	560	100	0	0	Error	3	3	2761	0.286	-75	0	0
8	7	1	empty	empty	17990	20830	100	33	33	6	18	32	32	33	9	27	8	1	0	0	0	0	0	0	0	0	80	560	100	0	0	Error	1	1	2663	0	-75	0	0
8	8	1	empty	empty	18290	20830	100	32	32	5	15	30	30	30	5	16	29	4	0	0	0	0	0	0	0	0	80	560	100	0	0	Error	2	2	2575	0.4	-75	0	0
8	9	1	empty	empty	18590	20830	100	32	35	17	48	30	30	31	7	22	21	6	0	0	0	0	0	0	0	0	80	560	100	0	0	Error	2	5	2791	0.571	-75	0	0
8	10	1	2D23	Grid Marker	18910	20840	90	1656	1887	1504	79	32	32	41	59	143	92	92	0	0	0	0	0	0	0	0	52	420	100	0	0	Error	1624	1855	98122	31.288	0	0	0
8	11	1	2D23	Grid Marker	19220	20850	100	1612	1867	1738	93	29	29	30	7	23	100	99	0	0	0	0	0	0	0	0	80	560	100	0	0	Error	1583	1838	149349	262.429	0	0	0
8	12	1	2D23	Grid Marker	19520	20850	100	1406	1791	1907	106	30	30	31	6	19	100	100	0	0	0	0	0	0	0	0	80	560	100	0	0	Error	1376	1761	143262	293.333	0	0	0
8	1	2	2L15	631 Sp14	16210	21140	50	38	36	10	27	33	33	36	25	69	0	0	0	0	0	0	0	0	0	0	12	104	100	0	0	Error	5	3	434	0	0	0	0
8	2	2	2P15	0	16510	21150	100	37	40	20	50	42	42	43	17	39	3	1	0	0	0	0	0	0	0	0	80	560	100	0	0	Error	-5	-2	3207	-0.176	0	0	0
8	3	2	2L15	631 Sp14	16820	21160	40	54	51	11	21	34	34	37	19	51	50	0	0	0	0	0	0	0	0	0	12	68	100	0	0	Error	20	17	615	0.737	0	0	0
8	4	2	2P15	0	17110	21150	100	39	39	8	20	41	41	44	33	75	0	0	0	0	0	0	0	0	0	0	80	560	100	0	0	Error	-2	-2	3151	-0.152	0	0	0
8	5	2	empty	empty	17390	21130	100	35	35	6	17	35	35	35	7	20	11	0	0	0	0	0	0	0	0	0	80	560	100	0	0	Error	0	0	2788	0	-75	0	0
8	6	2	empty	empty	17690	21130	100	33	34	6	17	34	34	34	6	17	16	4	0	0	0	0	0	0	0	0	80	560	100	0	0	Error	-1	0	2757	0	-75	0	0
8	7	2	empty	empty	17990	21130	100	32	32	5	15	32	32	32	6	18	5	1	0	0	0	0	0	0	0	0	80	560	100	0	0	Error	0	0	2592	0	-75	0	0
8	8	2	empty	empty	18290	21130	100	30	31	6	19	31	31	31	7	22	10	3	0	0	0	0	0	0	0	0	80	560	100	0	0	Error	-1	0	2482	0	-75	0	0
8	9	2	empty	empty	18590	21130	100	31	31	6	19	30	30	31	6	19	18	4	0	0	0	0	0	0	0	0	80	560	100	0	0	Error	1	1	2515	0	-75	0	0
8	10	2	empty	empty	18890	21130	100	31	32	8	25	30	30	36	39	108	1	0	0	0	0	0	0	0	0	0	80	560	100	0	0	Error	1	2	2573	-0.103	-75	0	0
8	11	2	empty	empty	19190	21130	100	30	30	5	16	30	30	30	5	16	11	3	0	0	0	0	0	0	0	0	80	560	100	0	0	Error	0	0	2399	0	-75	0	0
8	12	2	empty	empty	19490	21130	100	30	30	5	16	30	30	30	5	16	9	1	0	0	0	0	0	0	0	0	80	560	100	0	0	Error	0	0	2395	0	-75	0	0
8	1	3	2D7	513 Sp14	16200	21420	100	32	32	7	21	38	38	38	8	21	4	1	0	0	0	0	0	0	0	0	80	560	100	0	0	Error	-6	-6	2581	-0.75	0	0	0
8	2	3	2H7	536 Sp8	16510	21430	40	38	39	9	23	31	31	31	7	22	42	25	0	0	0	0	0	0	0	0	12	68	100	0	0	Error	7	8	464	1.143	0	0	0
8	3	3	2D7	513 Sp14	16810	21430	100	35	35	6	17	35	35	37	17	45	0	0	0	0	0	0	0	0	0	0	80	560	100	0	0	Error	0	0	2804	-0.118	0	0	0
8	4	3	2H7	536 Sp8	17120	21440	40	31	37	21	56	32	32	32	6	18	17	17	0	0	0	0	0	0	0	0	12	68	100	0	0	Error	-1	5	445	0.833	0	0	0
8	5	3	2L7	559 Sp0	17410	21430	100	30	30	5	16	35	35	36	6	16	0	0	0	0	0	0	0	0	0	0	80	560	100	0	0	Error	-5	-5	2413	-1	0	0	0
8	6	3	2P7	0	17710	21430	100	33	34	8	23	34	34	34	7	20	13	5	0	0	0	0	0	0	0	0	80	560	100	0	0	Error	-1	0	2686	0	0	0	0
8	7	3	2L7	559 Sp0	18010	21470	40	30	30	3	10	32	32	32	5	15	0	0	0	0	0	0	0	0	0	0	12	68	100	0	0	Error	-2	-2	357	-0.4	0	0	0
8	8	3	2P7	0	18310	21450	100	30	30	5	16	31	31	33	28	84	0	0	0	0	0	0	0	0	0	0	80	560	100	0	0	Error	-1	-1	2428	-0.107	0	0	0
8	9	3	2D15	601 Sp24	18620	21430	90	77	87	55	63	30	30	31	8	25	87	85	0	0	0	0	0	0	0	0	52	420	100	0	0	Error	47	57	4500	7	0	0	0
8	10	3	2H15	0	18910	21430	60	78	84	42	50	31	31	33	10	30	84	78	0	0	0	0	0	0	0	0	32	176	100	0	0	Error	47	53	2683	5.1	0	0	0
8	11	3	2D15	601 Sp24	19210	21430	70	87	102	75	73	30	30	31	8	25	94	94	0	0	0	0	0	0	0	0	32	236	100	0	0	Error	57	72	3254	8.875	0	0	0
8	12	3	2H15	0	19520	21450	100	61	71	41	57	29	29	30	5	16	95	84	0	0	0	0	0	0	0	0	80	560	100	0	0	Error	32	42	5719	8.2	0	0	0
8	1	4	2L15	631 Sp14	16190	21720	100	32	33	7	21	38	38	39	9	23	1	1	0	0	0	0	0	0	0	0	80	560	100	0	0	Error	-6	-5	2672	-0.667	0	0	0
8	2	4	2P15	0	16490	21720	100	36	37	9	24	40	40	40	7	17	11	5	0	0	0	0	0	0	0	0	80	560	100	0	0	Error	-4	-3	2984	-0.429	0	0	0
8	3	4	2L15	631 Sp14	16800	21730	60	32	31	4	12	31	31	32	7	21	3	0	0	0	0	0	0	0	0	0	32	176	100	0	0	Error	1	0	986	-0.143	0	0	0
8	4	4	2P15	0	17100	21730	100	33	35	8	22	37	37	37	7	18	10	4	0	0	0	0	0	0	0	0	80	560	100	0	0	Error	-4	-2	2810	-0.286	0	0	0
8	5	4	empty	empty	17390	21730	100	38	38	6	15	37	37	37	6	16	16	4	0	0	0	0	0	0	0	0	80	560	100	0	0	Error	1	1	3005	0.167	-75	0	0
8	6	4	empty	empty	17690	21730	100	35	36	6	16	35	35	35	6	17	15	3	0	0	0	0	0	0	0	0	80	560	100	0	0	Error	0	1	2858	0.167	-75	0	0
8	7	4	empty	empty	17990	21730	100	34	34	5	14	33	33	34	6	17	16	0	0	0	0	0	0	0	0	0	80	560	100	0	0	Error	1	1	2727	0	-75	0	0
8	8	4	empty	empty	18290	21730	100	31	32	6	18	31	31	33	11	33	5	0	0	0	0	0	0	0	0	0	80	560	100	0	0	Error	0	1	2576	-0.091	-75	0	0
8	9	4	empty	empty	18590	21730	100	32	33	5	15	31	31	31	7	22	14	1	0	0	0	0	0	0	0	0	80	560	100	0	0	Error	1	2	2637	0.286	-75	0	0
8	10	4	empty	empty	18890	21730	100	32	32	6	18	31	31	31	8	25	8	1	0	0	0	0	0	0	0	0	80	560	100	0	0	Error	1	1	2534	0.125	-75	0	0
8	11	4	empty	empty	19190	21730	100	32	33	6	18	31	31	32	7	21	19	3	0	0	0	0	0	0	0	0	80	560	100	0	0	Error	1	2	2608	0.143	-75	0	0
8	12	4	empty	empty	19490	21730	100	32	31	5	16	31	31	32	10	31	0	0	0	0	0	0	0	0	0	0	80	560	100	0	0	Error	1	0	2479	-0.1	-75	0	0
8	1	5	2D7	513 Sp14	16230	22050	50	39	56	50	89	29	29	29	5	17	58	50	0	0	0	0	0	0	0	0	12	104	100	0	0	Error	10	27	677	5.4	0	0	0
8	2	5	2H7	536 Sp8	16520	22040	40	36	36	7	19	27	27	29	6	20	58	42	0	0	0	0	0	0	0	0	12	68	100	0	0	Error	9	9	436	1.167	0	0	0
8	3	5	2D7	513 Sp14	16820	22030	100	34	34	7	20	35	35	35	7	20	11	1	0	0	0	0	0	0	0	0	80	560	100	0	0	Error	-1	-1	2746	-0.143	0	0	0
8	4	5	2H7	536 Sp8	17120	22030	100	30	31	6	19	35	35	38	28	73	0	0	0	0	0	0	0	0	0	0	80	560	100	0	0	Error	-5	-4	2444	-0.25	0	0	0
8	5	5	2L7	559 Sp0	17420	22030	100	29	30	8	26	36	36	37	12	32	6	1	0	0	0	0	0	0	0	0	80	560	100	0	0	Error	-7	-6	2423	-0.583	0	0	0
8	6	5	2P7	0	17720	22030	100	30	32	7	21	34	34	35	7	20	10	4	0	0	0	0	0	0	0	0	80	560	100	0	0	Error	-4	-2	2581	-0.429	0	0	0
8	7	5	2L7	559 Sp0	18020	22030	100	28	28	5	17	32	32	33	7	21	4	0	0	0	0	0	0	0	0	0	80	560	100	0	0	Error	-4	-4	2264	-0.714	0	0	0
8	8	5	2P7	0	18320	22030	100	29	29	5	17	31	31	33	16	48	0	0	0	0	0	0	0	0	0	0	80	560	100	0	0	Error	-2	-2	2357	-0.25	0	0	0
8	9	5	2D15	601 Sp24	18630	22020	90	71	71	16	22	30	30	30	5	16	98	96	0	0	0	0	0	0	0	0	52	420	100	0	0	Error	41	41	3687	8.2	0	0	0
8	10	5	2H15	0	18920	22030	60	71	90	50	55	30	30	36	57	158	34	19	0	0	0	0	0	0	0	0	32	176	100	0	0	Error	41	60	2866	0.947	0	0	0
8	11	5	2D15	601 Sp24	19230	22030	90	69	71	44	61	29	29	30	6	20	94	92	0	0	0	0	0	0	0	0	52	420	100	0	0	Error	40	42	3706	6.833	0	0	0
8	12	5	2H15	0	19530	22050	80	64	75	44	58	29	29	38	105	276	13	0	0	0	0	0	0	0	0	0	52	340	100	0	0	Error	35	46	3925	0.352	0	0	0
8	1	6	2L15	631 Sp14	16210	22330	100	33	34	8	23	36	36	37	11	29	5	3	0	0	0	0	0	0	0	0	80	560	100	0	0	Error	-3	-2	2707	-0.273	0	0	0
8	2	6	2P15	0	16510	22330	100	33	36	13	36	37	37	38	7	18	16	13	0	0	0	0	0	0	0	0	80	560	100	0	0	Error	-4	-1	2914	-0.286	0	0	0
8	3	6	2L15	631 Sp14	16820	22340	40	34	53	64	120	29	29	30	6	20	33	25	0	0	0	0	0	0	0	0	12	68	100	0	0	Error	5	24	631	3.833	0	0	0
8	4	6	2P15	0	17120	22340	100	33	35	8	22	37	37	37	7	18	14	5	0	0	0	0	0	0	0	0	80	560	100	0	0	Error	-4	-2	2787	-0.286	0	0	0
8	5	6	empty	empty	17390	22330	100	38	56	143	255	37	37	37	7	18	28	6	0	0	0	0	0	0	0	0	80	560	100	0	0	Error	1	19	4469	2.714	-75	0	0
8	6	6	empty	empty	17690	22330	100	37	37	7	18	35	35	37	15	40	3	0	0	0	0	0	0	0	0	0	80	560	100	0	0	Error	2	2	2953	0	-75	0	0
8	7	6	empty	empty	17990	22330	100	34	35	10	28	33	33	33	6	18	20	5	0	0	0	0	0	0	0	0	80	560	100	0	0	Error	1	2	2816	0.333	-75	0	0
8	8	6	empty	empty	18290	22330	100	35	35	6	17	32	32	32	6	18	19	5	0	0	0	0	0	0	0	0	80	560	100	0	0	Error	3	3	2779	0.5	-75	0	0
8	9	6	empty	empty	18590	22330	100	32	33	6	18	31	31	32	6	18	29	8	0	0	0	0	0	0	0	0	80	560	100	0	0	Error	1	2	2667	0.167	-75	0	0
8	10	6	empty	empty	18890	22330	100	32	32	5	15	30	30	31	16	51	0	0	0	0	0	0	0	0	0	0	80	560	100	0	0	Error	2	2	2540	0.063	-75	0	0
8	11	6	empty	empty	19190	22330	100	31	31	5	16	30	30	31	9	29	4	0	0	0	0	0	0	0	0	0	80	560	100	0	0	Error	1	1	2484	0	-75	0	0
8	12	6	empty	empty	19490	22330	100	30	30	5	16	30	30	30	7	23	6	0	0	0	0	0	0	0	0	0	80	560	100	0	0	Error	0	0	2399	0	-75	0	0
8	1	7	2D7	513 Sp14	16200	22620	100	32	33	8	24	38	38	38	8	21	6	1	0	0	0	0	0	0	0	0	80	560	100	0	0	Error	-6	-5	2651	-0.625	0	0	0
8	2	7	2H7	536 Sp8	16510	22630	70	33	34	8	23	32	32	33	6	18	25	9	0	0	0	0	0	0	0	0	32	236	100	0	0	Error	1	2	1091	0.167	0	0	0
8	3	7	2D7	513 Sp14	16820	22620	40	36	37	11	29	29	29	28	5	17	58	25	0	0	0	0	0	0	0	0	12	68	100	0	0	Error	7	8	449	1.8	0	0	0
8	4	7	2H7	536 Sp8	17110	22640	50	34	35	7	20	29	29	30	5	16	33	17	0	0	0	0	0	0	0	0	12	104	100	0	0	Error	5	6	423	1	0	0	0
8	5	7	2L7	559 Sp0	17420	22630	100	31	31	6	19	33	33	33	6	18	4	1	0	0	0	0	0	0	0	0	80	560	100	0	0	Error	-2	-2	2473	-0.333	0	0	0
8	6	7	2P7	0	17730	22630	50	53	52	21	40	30	30	31	6	19	58	58	0	0	0	0	0	0	0	0	12	104	100	0	0	Error	23	22	626	3.5	0	0	0
8	7	7	2L7	559 Sp0	18010	22620	100	31	31	6	19	32	32	33	11	33	1	1	0	0	0	0	0	0	0	0	80	560	100	0	0	Error	-1	-1	2479	-0.182	0	0	0
8	8	7	2P7	0	18290	22610	70	31	32	5	15	32	32	33	10	30	3	0	0	0	0	0	0	0	0	0	32	236	100	0	0	Error	-1	0	1015	-0.1	0	0	0
8	9	7	2D15	601 Sp24	18620	22650	90	52	60	46	76	31	31	32	11	34	63	46	0	0	0	0	0	0	0	0	52	420	100	0	0	Error	21	29	3129	2.545	0	0	0
8	10	7	2H15	0	18910	22660	60	51	57	25	43	30	30	32	15	46	56	38	0	0	0	0	0	0	0	0	32	176	100	0	0	Error	21	27	1810	1.667	0	0	0
8	11	7	2D15	601 Sp24	19230	22630	80	65	84	59	70	29	29	29	5	17	98	98	0	0	0	0	0	0	0	0	52	340	100	0	0	Error	36	55	4352	11	0	0	0
8	12	7	2H15	0	19520	22640	70	68	69	30	43	29	29	30	7	23	84	75	0	0	0	0	0	0	0	0	32	236	100	0	0	Error	39	40	2209	5.571	0	0	0
8	1	8	1L15	250 Sp8	16230	22940	50	331	334	67	20	32	32	32	6	18	100	100	0	0	0	0	0	0	0	0	12	104	100	0	0	Error	299	302	4007	50.333	0	0	0
8	2	8	1P15	272 Sp8	16530	22920	70	36	46	45	97	31	31	31	5	16	41	16	0	0	0	0	0	0	0	0	32	236	100	0	0	Error	5	15	1474	3	0	0	0
8	3	8	1L15	250 Sp8	16810	22930	50	235	219	36	16	36	36	43	30	69	100	100	0	0	0	0	0	0	0	0	12	104	100	0	0	Error	199	183	2624	5.867	0	0	0
8	4	8	1P15	272 Sp8	17120	22930	40	38	38	8	21	29	29	30	6	20	67	25	0	0	0	0	0	0	0	0	12	68	100	0	0	Error	9	9	460	1.333	0	0	0
8	5	8	1D23	313 Sp12	17420	22940	70	33	86	236	274	29	29	29	5	17	41	28	0	0	0	0	0	0	0	0	32	236	100	0	0	Error	4	57	2743	11.4	0	0	0
8	6	8	1H23	343 Sp19	17720	22930	80	40	43	12	27	29	29	29	5	17	81	56	0	0	0	0	0	0	0	0	52	340	100	0	0	Error	11	14	2225	2.8	0	0	0
8	7	8	1D23	313 Sp12	18030	22940	80	32	32	7	21	29	29	29	5	17	31	10	0	0	0	0	0	0	0	0	52	340	100	0	0	Error	3	3	1672	0.6	0	0	0
8	8	8	1H23	343 Sp19	18320	22950	70	41	41	8	19	30	30	30	5	16	72	56	0	0	0	0	0	0	0	0	32	236	100	0	0	Error	11	11	1318	2.2	0	0	0
8	9	8	1L23	369 Sp12	18630	22940	60	32	32	4	12	29	29	29	5	17	25	3	0	0	0	0	0	0	0	0	32	176	100	0	0	Error	3	3	1017	0.6	0	0	0
8	10	8	1P23	394 Sp20	18910	22930	70	32	38	23	60	30	30	32	11	34	19	6	0	0	0	0	0	0	0	0	32	236	100	0	0	Error	2	8	1225	0.545	0	0	0
8	11	8	1L23	369 Sp12	19230	22930	50	33	33	6	18	29	29	31	12	38	8	0	0	0	0	0	0	0	0	0	12	104	100	0	0	Error	4	4	390	0.167	0	0	0
8	12	8	1P23	394 Sp20	19520	22930	90	34	36	13	36	30	30	31	20	64	6	2	0	0	0	0	0	0	0	0	52	420	100	0	0	Error	4	6	1868	0.25	0	0	0
8	1	9	1D7	99 Sp8	16230	23200	60	39	40	7	17	30	30	30	5	16	69	44	0	0	0	0	0	0	0	0	32	176	100	0	0	Error	9	10	1277	2	0	0	0
8	2	9	1H7	119 Sp14	16520	23210	40	42	41	8	19	29	29	29	6	20	75	50	0	0	0	0	0	0	0	0	12	68	100	0	0	Error	13	12	494	2	0	0	0
8	3	9	1D7	99 Sp8	16870	23300	70	30	31	5	16	32	32	33	8	24	6	0	0	0	0	0	0	0	0	0	32	236	100	0	0	Error	-2	-1	976	-0.25	0	0	0
8	4	9	1H7	119 Sp14	17120	23220	40	43	43	6	13	30	30	31	7	22	92	25	0	0	0	0	0	0	0	0	12	68	100	0	0	Error	13	13	517	1.714	0	0	0
8	5	9	1L7	140 Sp0	17420	23240	50	66	68	18	26	30	30	32	12	37	92	83	0	0	0	0	0	0	0	0	12	104	100	0	0	Error	36	38	818	3	0	0	0
8	6	9	1P7	161 Sp8	17730	23240	70	33	35	14	40	30	30	32	11	34	13	6	0	0	0	0	0	0	0	0	32	236	100	0	0	Error	3	5	1113	0.273	0	0	0
8	7	9	1L7	140 Sp0	18020	23230	100	32	34	12	35	32	32	32	6	18	15	11	0	0	0	0	0	0	0	0	80	560	100	0	0	Error	0	2	2686	0.333	0	0	0
8	8	9	1P7	161 Sp8	18320	23220	70	31	32	7	21	27	27	28	5	17	34	13	0	0	0	0	0	0	0	0	32	236	100	0	0	Error	4	5	1016	0.8	0	0	0
8	9	9	1D15	188 Sp0	18610	23230	60	46	44	12	27	29	29	29	5	17	69	63	0	0	0	0	0	0	0	0	32	176	100	0	0	Error	17	15	1410	3	0	0	0
8	10	9	1H15	225 Sp0	18900	23230	40	35	47	36	76	28	28	29	4	13	50	50	0	0	0	0	0	0	0	0	12	68	100	0	0	Error	7	19	562	4.5	0	0	0
8	11	9	1D15	188 Sp0	19210	23220	60	43	46	14	30	29	29	30	13	43	56	28	0	0	0	0	0	0	0	0	32	176	100	0	0	Error	14	17	1460	1.231	0	0	0
8	12	9	1H15	225 Sp0	19520	23250	40	33	34	6	17	28	28	29	5	17	42	25	0	0	0	0	0	0	0	0	12	68	100	0	0	Error	5	6	404	1	0	0	0
8	1	10	1L15	250 Sp8	16240	23530	60	246	245	36	14	33	33	37	19	51	100	100	0	0	0	0	0	0	0	0	32	176	100	0	0	Error	213	212	7829	10.947	0	0	0
8	2	10	1P15	272 Sp8	16520	23540	70	33	35	6	17	29	29	30	12	40	6	0	0	0	0	0	0	0	0	0	32	236	100	0	0	Error	4	6	1104	0.417	0	0	0
8	3	10	1L15	250 Sp8	16820	23520	50	261	281	65	23	35	35	55	50	90	100	100	0	0	0	0	0	0	0	0	12	104	100	0	0	Error	226	246	3374	4.52	0	0	0
8	4	10	1P15	272 Sp8	17140	23530	50	34	36	5	13	29	29	29	5	17	42	25	0	0	0	0	0	0	0	0	12	104	100	0	0	Error	5	7	428	1.4	0	0	0
8	5	10	1D23	313 Sp12	17420	23530	60	29	30	6	20	29	29	30	6	20	19	6	0	0	0	0	0	0	0	0	32	176	100	0	0	Error	0	1	974	0	0	0	0
8	6	10	1H23	343 Sp19	17720	23540	80	40	42	15	35	30	30	31	8	25	60	21	0	0	0	0	0	0	0	0	52	340	100	0	0	Error	10	12	2173	1.375	0	0	0
8	7	10	1D23	313 Sp12	18030	23550	60	30	41	56	136	29	29	30	5	16	19	9	0	0	0	0	0	0	0	0	32	176	100	0	0	Error	1	12	1319	2.2	0	0	0
8	8	10	1H23	343 Sp19	18310	23560	70	41	45	18	40	29	29	30	5	16	75	56	0	0	0	0	0	0	0	0	32	236	100	0	0	Error	12	16	1432	3	0	0	0
8	9	10	1L23	369 Sp12	18620	23540	40	30	30	5	16	28	28	30	8	26	17	0	0	0	0	0	0	0	0	0	12	68	100	0	0	Error	2	2	365	0	0	0	0
8	10	10	1P23	394 Sp20	18920	23540	60	31	31	3	9	29	29	29	5	17	16	0	0	0	0	0	0	0	0	0	32	176	100	0	0	Error	2	2	988	0.4	0	0	0
8	11	10	1L23	369 Sp12	19210	23530	50	29	30	5	16	28	28	28	5	17	25	8	0	0	0	0	0	0	0	0	12	104	100	0	0	Error	1	2	358	0.4	0	0	0
8	12	10	1P23	394 Sp20	19520	23520	70	35	37	15	40	29	29	29	6	20	44	16	0	0	0	0	0	0	0	0	32	236	100	0	0	Error	6	8	1192	1.333	0	0	0
8	1	11	1D7	99 Sp8	16230	23830	50	39	41	8	19	32	32	71	301	423	0	0	0	0	0	0	0	0	0	0	12	104	100	0	0	Error	7	9	496	-0.1	0	0	0
8	2	11	1H7	119 Sp14	16520	23820	40	39	36	7	19	29	29	30	6	20	67	33	0	0	0	0	0	0	0	0	12	68	100	0	0	Error	10	7	433	1	0	0	0
8	3	11	1D7	99 Sp8	16810	23810	50	46	145	257	177	31	31	35	17	48	50	25	0	0	0	0	0	0	0	0	12	104	100	0	0	Error	15	114	1738	6.471	0	0	0
8	4	11	1H7	119 Sp14	17120	23830	40	38	38	9	23	30	30	30	6	20	58	25	0	0	0	0	0	0	0	0	12	68	100	0	0	Error	8	8	456	1.333	0	0	0
8	5	11	1L7	140 Sp0	17420	23830	80	38	40	15	37	32	32	32	6	18	48	27	0	0	0	0	0	0	0	0	52	340	100	0	0	Error	6	8	2066	1.333	0	0	0
8	6	11	1P7	161 Sp8	17730	23840	80	34	35	7	20	30	30	30	5	16	42	17	0	0	0	0	0	0	0	0	52	340	100	0	0	Error	4	5	1822	1	0	0	0
8	7	11	1L7	140 Sp0	18020	23840	50	44	46	7	15	30	30	30	5	16	92	92	0	0	0	0	0	0	0	0	12	104	100	0	0	Error	14	16	555	3.2	0	0	0
8	8	11	1P7	161 Sp8	18340	23830	70	32	33	5	15	30	30	30	5	16	28	6	0	0	0	0	0	0	0	0	32	236	100	0	0	Error	2	3	1062	0.6	0	0	0
8	9	11	1D15	188 Sp0	18620	23850	60	43	46	12	26	29	29	29	5	17	78	63	0	0	0	0	0	0	0	0	32	176	100	0	0	Error	14	17	1456	3.4	0	0	0
8	10	11	1H15	225 Sp0	18920	23830	80	33	35	10	28	30	30	30	5	16	31	8	0	0	0	0	0	0	0	0	52	340	100	0	0	Error	3	5	1808	1	0	0	0
8	11	11	1D15	188 Sp0	19220	23830	60	44	48	13	27	30	30	30	5	16	84	63	0	0	0	0	0	0	0	0	32	176	100	0	0	Error	14	18	1527	3.6	0	0	0
8	12	11	1H15	225 Sp0	19530	23820	50	33	34	5	14	29	29	31	10	32	25	0	0	0	0	0	0	0	0	0	12	104	100	0	0	Error	4	5	408	0.3	0	0	0
8	1	12	1L15	250 Sp8	16230	24140	30	411	407	51	12	35	35	37	12	32	100	100	0	0	0	0	0	0	0	0	4	20	100	0	0	Error	376	372	1629	30.833	0	0	0
8	2	12	1P15	272 Sp8	16520	24120	50	40	46	21	45	29	29	30	6	20	67	33	0	0	0	0	0	0	0	0	12	104	100	0	0	Error	11	17	551	2.667	0	0	0
8	3	12	1L15	250 Sp8	16820	24140	50	303	307	42	13	32	32	39	30	76	100	100	0	0	0	0	0	0	0	0	12	104	100	0	0	Error	271	275	3680	8.933	0	0	0
8	4	12	1P15	272 Sp8	17130	24120	70	33	33	5	15	30	30	30	6	20	31	0	0	0	0	0	0	0	0	0	32	236	100	0	0	Error	3	3	1040	0.5	0	0	0
8	5	12	1D23	313 Sp12	17430	24160	60	31	31	4	12	31	31	31	5	16	16	0	0	0	0	0	0	0	0	0	32	176	100	0	0	Error	0	0	991	0	0	0	0
8	6	12	1H23	343 Sp19	17730	24130	70	41	41	10	24	28	28	29	5	17	81	59	0	0	0	0	0	0	0	0	32	236	100	0	0	Error	13	13	1313	2.4	0	0	0
8	7	12	1D23	313 Sp12	18020	24140	90	30	36	33	91	29	29	29	5	17	21	8	0	0	0	0	0	0	0	0	52	420	100	0	0	Error	1	7	1849	1.4	0	0	0
8	8	12	1H23	343 Sp19	18310	24120	70	43	42	8	19	28	28	29	6	20	75	56	0	0	0	0	0	0	0	0	32	236	100	0	0	Error	15	14	1341	2.167	0	0	0
8	9	12	1L23	369 Sp12	18620	24130	50	29	30	4	13	29	29	30	5	16	17	0	0	0	0	0	0	0	0	0	12	104	100	0	0	Error	0	1	354	0	0	0	0
8	10	12	1P23	394 Sp20	18910	24130	100	30	33	15	45	29	29	30	14	46	4	3	0	0	0	0	0	0	0	0	80	560	100	0	0	Error	1	4	2661	0.214	0	0	0
8	11	12	1L23	369 Sp12	19210	24130	70	31	30	5	16	29	29	30	6	20	9	0	0	0	0	0	0	0	0	0	32	236	100	0	0	Error	2	1	947	0	0	0	0
8	12	12	1P23	394 Sp20	19520	24140	60	34	43	32	74	29	29	33	33	100	13	6	0	0	0	0	0	0	0	0	32	176	100	0	0	Error	5	14	1369	0.303	0	0	0
8	1	13	1D7	99 Sp8	16220	24420	60	43	49	30	61	31	31	30	6	20	75	50	0	0	0	0	0	0	0	0	32	176	100	0	0	Error	12	18	1570	3.167	0	0	0
8	2	13	1H7	119 Sp14	16540	24460	40	39	39	10	25	32	32	37	28	75	0	0	0	0	0	0	0	0	0	0	12	68	100	0	0	Error	7	7	471	0.071	0	0	0
8	3	13	1D7	99 Sp8	16830	24420	60	39	38	7	18	28	28	33	32	96	0	0	0	0	0	0	0	0	0	0	32	176	100	0	0	Error	11	10	1227	0.156	0	0	0
8	4	13	1H7	119 Sp14	17120	24460	40	31	32	4	12	28	28	29	6	20	33	0	0	0	0	0	0	0	0	0	12	68	100	0	0	Error	3	4	388	0.5	0	0	0
8	5	13	1L7	140 Sp0	17430	24430	40	50	51	11	21	30	30	30	8	26	83	67	0	0	0	0	0	0	0	0	12	68	100	0	0	Error	20	21	610	2.625	0	0	0
8	6	13	1P7	161 Sp8	17730	24450	50	33	34	6	17	29	29	30	5	16	42	33	0	0	0	0	0	0	0	0	12	104	100	0	0	Error	4	5	408	0.8	0	0	0
8	7	13	1L7	140 Sp0	18020	24440	40	42	45	13	28	29	29	29	6	20	67	50	0	0	0	0	0	0	0	0	12	68	100	0	0	Error	13	16	542	2.667	0	0	0
8	8	13	1P7	161 Sp8	18330	24420	60	35	35	7	20	28	28	28	6	21	50	22	0	0	0	0	0	0	0	0	32	176	100	0	0	Error	7	7	1117	1.167	0	0	0
8	9	13	1D15	188 Sp0	18620	24410	60	38	41	12	29	28	28	29	5	17	66	47	0	0	0	0	0	0	0	0	32	176	100	0	0	Error	10	13	1325	2.4	0	0	0
8	10	13	1H15	225 Sp0	18910	24440	60	35	38	11	28	29	29	29	7	24	41	22	0	0	0	0	0	0	0	0	32	176	100	0	0	Error	6	9	1231	1.286	0	0	0
8	11	13	1D15	188 Sp0	19230	24450	60	47	49	12	24	28	28	29	5	17	94	84	0	0	0	0	0	0	0	0	32	176	100	0	0	Error	19	21	1576	4	0	0	0
8	12	13	1H15	225 Sp0	19520	24450	100	31	52	147	282	28	28	39	202	517	3	1	0	0	0	0	0	0	0	0	80	560	100	0	0	Error	3	24	4163	0.064	0	0	0
8	1	14	2D23	Grid Marker	16220	24740	170	77	556	1469	264	45	45	45	10	22	77	63	0	0	0	0	0	0	0	0	208	1604	100	0	0	Error	32	511	115675	51.1	0	0	0
8	2	14	2D23	Grid Marker	16520	24740	170	77	306	556	181	44	44	47	22	46	62	42	0	0	0	0	0	0	0	0	208	1554	100	0	0	Error	33	262	63604	11.773	0	0	0
8	3	14	empty	empty	16790	24730	100	47	549	1908	347	43	43	47	28	59	19	15	0	0	0	0	0	0	0	0	80	560	100	0	0	Error	4	506	43940	17.929	-75	0	0
8	4	14	empty	empty	17090	24730	100	37	38	6	15	39	39	39	7	17	5	3	0	0	0	0	0	0	0	0	80	560	100	0	0	Error	-2	-1	3038	-0.143	-75	0	0
8	5	14	empty	empty	17390	24730	100	35	35	5	14	36	36	37	7	18	6	1	0	0	0	0	0	0	0	0	80	560	100	0	0	Error	-1	-1	2822	-0.286	-75	0	0
8	6	14	empty	empty	17690	24730	100	32	33	6	18	34	34	35	7	20	9	0	0	0	0	0	0	0	0	0	80	560	100	0	0	Error	-2	-1	2656	-0.286	-75	0	0
8	7	14	empty	empty	17990	24730	100	30	31	6	19	32	32	32	6	18	11	1	0	0	0	0	0	0	0	0	80	560	100	0	0	Error	-2	-1	2477	-0.167	-75	0	0
8	8	14	empty	empty	18290	24730	100	29	30	6	20	31	31	31	6	19	5	3	0	0	0	0	0	0	0	0	80	560	100	0	0	Error	-2	-1	2386	-0.167	-75	0	0
8	9	14	empty	empty	18590	24730	100	31	32	7	21	30	30	30	6	20	18	9	0	0	0	0	0	0	0	0	80	560	100	0	0	Error	1	2	2523	0.333	-75	0	0
8	10	14	empty	empty	18890	24730	100	29	30	6	20	30	30	32	33	103	0	0	0	0	0	0	0	0	0	0	80	560	100	0	0	Error	-1	0	2364	-0.061	-75	0	0
8	11	14	empty	empty	19190	24730	100	28	29	7	24	29	29	30	6	20	16	5	0	0	0	0	0	0	0	0	80	560	100	0	0	Error	-1	0	2335	-0.167	-75	0	0
8	12	14	empty	empty	19490	24730	100	28	28	5	17	29	29	29	5	17	9	3	0	0	0	0	0	0	0	0	80	560	100	0	0	Error	-1	-1	2276	-0.2	-75	0	0
9	1	1	empty	empty	2730	25320	100	28	28	4	14	29	29	31	31	100	0	0	0	0	0	0	0	0	0	0	80	560	100	0	0	Error	-1	-1	2245	-0.097	-75	0	0
9	2	1	empty	empty	3030	25320	100	29	29	6	20	29	29	29	6	20	14	5	0	0	0	0	0	0	0	0	80	560	100	0	0	Error	0	0	2337	0	-75	0	0
9	3	1	empty	empty	3330	25320	100	31	32	9	28	29	29	34	69	202	0	0	0	0	0	0	0	0	0	0	80	560	100	0	0	Error	2	3	2558	-0.029	-75	0	0
9	4	1	empty	empty	3630	25320	100	29	29	5	17	29	29	30	6	20	8	0	0	0	0	0	0	0	0	0	80	560	100	0	0	Error	0	0	2297	-0.167	-75	0	0
9	5	1	empty	empty	3930	25320	100	30	31	6	19	31	31	32	8	25	8	0	0	0	0	0	0	0	0	0	80	560	100	0	0	Error	-1	0	2484	-0.125	-75	0	0
9	6	1	empty	empty	4230	25320	100	31	32	6	18	32	32	32	6	18	11	5	0	0	0	0	0	0	0	0	80	560	100	0	0	Error	-1	0	2526	0	-75	0	0
9	7	1	empty	empty	4530	25320	100	34	34	5	14	33	33	34	6	17	19	3	0	0	0	0	0	0	0	0	80	560	100	0	0	Error	1	1	2736	0	-75	0	0
9	8	1	empty	empty	4830	25320	100	37	37	6	16	36	36	37	7	18	13	0	0	0	0	0	0	0	0	0	80	560	100	0	0	Error	1	1	2944	0	-75	0	0
9	9	1	empty	empty	5130	25320	100	38	38	7	18	38	38	39	7	17	16	4	0	0	0	0	0	0	0	0	80	560	100	0	0	Error	0	0	3053	-0.143	-75	0	0
9	10	1	2A22	Grid Marker	5440	25320	190	151	779	1939	248	41	41	42	9	21	96	89	0	0	0	0	0	0	0	0	256	1886	100	0	0	Error	110	738	199419	81.889	0	0	0
9	11	1	2A22	Grid Marker	5750	25320	190	172	837	1925	229	43	43	44	8	18	100	100	0	0	0	0	0	0	0	0	256	1795	100	0	0	Error	129	794	214227	99.125	0	0	0
9	12	1	2A22	Grid Marker	6040	25320	170	164	874	1990	227	45	45	45	10	22	100	97	0	0	0	0	0	0	0	0	208	1550	100	0	0	Error	119	829	181762	82.9	0	0	0
9	1	2	2I14	620 Sp14	2740	25600	90	47	54	24	44	29	29	31	14	45	54	29	0	0	0	0	0	0	0	0	52	420	100	0	0	Error	18	25	2782	1.643	0	0	0
9	2	2	2M14	635 Sp14	3030	25570	40	30	31	5	16	32	32	32	7	21	0	0	0	0	0	0	0	0	0	0	12	68	100	0	0	Error	-2	-1	368	-0.143	0	0	0
9	3	2	2I14	620 Sp14	3340	25620	70	56	61	25	40	29	29	30	6	20	91	91	0	0	0	0	0	0	0	0	32	236	100	0	0	Error	27	32	1947	5.167	0	0	0
9	4	2	2M14	635 Sp14	3640	25620	40	53	52	22	42	30	30	31	7	22	67	50	0	0	0	0	0	0	0	0	12	68	100	0	0	Error	23	22	621	3	0	0	0
9	5	2	empty	empty	3930	25620	100	32	31	5	16	31	31	34	39	114	0	0	0	0	0	0	0	0	0	0	80	560	100	0	0	Error	1	0	2501	-0.077	-75	0	0
9	6	2	empty	empty	4230	25620	100	31	31	7	22	31	31	31	5	16	15	4	0	0	0	0	0	0	0	0	80	560	100	0	0	Error	0	0	2507	0	-75	0	0
9	7	2	empty	empty	4530	25620	100	32	33	6	18	33	33	34	9	26	8	0	0	0	0	0	0	0	0	0	80	560	100	0	0	Error	-1	0	2669	-0.111	-75	0	0
9	8	2	empty	empty	4830	25620	100	36	36	6	16	35	35	36	7	19	14	1	0	0	0	0	0	0	0	0	80	560	100	0	0	Error	1	1	2860	0	-75	0	0
9	9	2	empty	empty	5130	25620	100	38	39	5	12	37	37	38	6	15	15	3	0	0	0	0	0	0	0	0	80	560	100	0	0	Error	1	2	3083	0.167	-75	0	0
9	10	2	empty	empty	5430	25620	100	40	40	7	17	40	40	41	13	31	5	0	0	0	0	0	0	0	0	0	80	560	100	0	0	Error	0	0	3229	-0.077	-75	0	0
9	11	2	empty	empty	5730	25620	100	41	42	8	19	42	42	42	7	16	15	4	0	0	0	0	0	0	0	0	80	560	100	0	0	Error	-1	0	3353	0	-75	0	0
9	12	2	empty	empty	6030	25620	100	42	42	7	16	43	43	43	7	16	13	1	0	0	0	0	0	0	0	0	80	560	100	0	0	Error	-1	-1	3391	-0.143	-75	0	0
9	1	3	2A6	406 Sp0	2740	25920	60	36	47	44	93	30	30	33	30	90	9	3	0	0	0	0	0	0	0	0	32	176	100	0	0	Error	6	17	1489	0.467	0	0	0
9	2	3	2.00E+06	430 Sp0	3020	25920	60	42	54	27	50	30	30	31	13	41	50	41	0	0	0	0	0	0	0	0	32	176	100	0	0	Error	12	24	1712	1.769	0	0	0
9	3	3	2A6	406 Sp0	3320	25900	100	32	33	7	21	29	29	30	9	30	18	5	0	0	0	0	0	0	0	0	80	560	100	0	0	Error	3	4	2663	0.333	0	0	0
9	4	3	2.00E+06	430 Sp0	3630	25890	50	81	72	29	40	29	29	30	5	16	92	83	0	0	0	0	0	0	0	0	12	104	100	0	0	Error	52	43	859	8.4	0	0	0
9	5	3	2I6	455 Sp21	3940	25920	40	39	39	6	15	31	31	32	7	21	67	17	0	0	0	0	0	0	0	0	12	68	100	0	0	Error	8	8	463	1	0	0	0
9	6	3	2M6	483 Sp22	4240	25920	100	31	33	8	24	31	31	32	6	18	21	4	0	0	0	0	0	0	0	0	80	560	100	0	0	Error	0	2	2611	0.167	0	0	0
9	7	3	2I6	455 Sp21	4540	25930	70	39	40	10	25	31	31	33	18	54	13	0	0	0	0	0	0	0	0	0	32	236	100	0	0	Error	8	9	1270	0.389	0	0	0
9	8	3	2M6	483 Sp22	4840	25920	50	40	43	7	16	31	31	31	6	19	75	33	0	0	0	0	0	0	0	0	12	104	100	0	0	Error	9	12	512	2	0	0	0
9	9	3	2A14	590 Sp14	5140	25910	100	34	35	7	20	36	36	37	7	18	13	3	0	0	0	0	0	0	0	0	80	560	100	0	0	Error	-2	-1	2770	-0.286	0	0	0
9	10	3	2.00E+14	605 Sp24	5440	25910	90	48	51	13	25	33	33	34	6	17	90	63	0	0	0	0	0	0	0	0	52	420	100	0	0	Error	15	18	2655	2.833	0	0	0
9	11	3	2A14	590 Sp14	5740	25910	100	34	35	8	22	38	38	39	7	17	11	4	0	0	0	0	0	0	0	0	80	560	100	0	0	Error	-4	-3	2823	-0.571	0	0	0
9	12	3	2.00E+14	605 Sp24	6040	25920	90	48	48	10	20	35	35	35	7	20	69	38	0	0	0	0	0	0	0	0	52	420	100	0	0	Error	13	13	2483	1.857	0	0	0
9	1	4	2I14	620 Sp14	2750	26210	80	48	58	39	67	31	31	32	8	25	81	52	0	0	0	0	0	0	0	0	52	340	100	0	0	Error	17	27	3010	3.25	0	0	0
9	2	4	2M14	635 Sp14	3030	26220	40	42	47	25	53	29	29	30	5	16	58	58	0	0	0	0	0	0	0	0	12	68	100	0	0	Error	13	18	561	3.4	0	0	0
9	3	4	2I14	620 Sp14	3340	26200	80	58	82	162	197	30	30	31	5	16	94	88	0	0	0	0	0	0	0	0	52	340	100	0	0	Error	28	52	4255	10.2	0	0	0
9	4	4	2M14	635 Sp14	3640	26210	100	32	39	41	105	32	32	33	13	39	9	3	0	0	0	0	0	0	0	0	80	560	100	0	0	Error	0	7	3105	0.462	0	0	0
9	5	4	empty	empty	3930	26220	100	33	33	6	18	32	32	33	11	33	5	0	0	0	0	0	0	0	0	0	80	560	100	0	0	Error	1	1	2653	0	-75	0	0
9	6	4	empty	empty	4230	26220	100	33	33	6	18	33	33	34	9	26	4	0	0	0	0	0	0	0	0	0	80	560	100	0	0	Error	0	0	2627	-0.111	-75	0	0
9	7	4	empty	empty	4530	26220	100	35	35	6	17	34	34	35	7	20	13	4	0	0	0	0	0	0	0	0	80	560	100	0	0	Error	1	1	2815	0	-75	0	0
9	8	4	empty	empty	4830	26220	100	35	35	6	17	35	35	38	42	110	0	0	0	0	0	0	0	0	0	0	80	560	100	0	0	Error	0	0	2776	-0.071	-75	0	0
9	9	4	empty	empty	5130	26220	100	39	39	7	17	39	39	39	7	17	14	3	0	0	0	0	0	0	0	0	80	560	100	0	0	Error	0	0	3095	0	-75	0	0
9	10	4	empty	empty	5430	26220	100	42	43	7	16	41	41	41	6	14	29	10	0	0	0	0	0	0	0	0	80	560	100	0	0	Error	1	2	3429	0.333	-75	0	0
9	11	4	empty	empty	5730	26220	100	40	41	6	14	40	40	40	7	17	18	1	0	0	0	0	0	0	0	0	80	560	100	0	0	Error	0	1	3269	0.143	-75	0	0
9	12	4	empty	empty	6030	26220	100	35	36	6	16	37	37	37	7	18	9	1	0	0	0	0	0	0	0	0	80	560	100	0	0	Error	-2	-1	2862	-0.143	-75	0	0
9	1	5	2A6	406 Sp0	2750	26530	70	33	34	7	20	29	29	30	5	16	38	22	0	0	0	0	0	0	0	0	32	236	100	0	0	Error	4	5	1092	0.8	0	0	0
9	2	5	2.00E+06	430 Sp0	3040	26520	60	55	61	26	42	29	29	29	4	13	88	75	0	0	0	0	0	0	0	0	32	176	100	0	0	Error	26	32	1951	8	0	0	0
9	3	5	2A6	406 Sp0	3330	26530	50	35	35	7	20	31	31	32	6	18	25	17	0	0	0	0	0	0	0	0	12	104	100	0	0	Error	4	4	417	0.5	0	0	0
9	4	5	2.00E+06	430 Sp0	3640	26520	50	60	56	20	35	32	32	36	34	94	25	0	0	0	0	0	0	0	0	0	12	104	100	0	0	Error	28	24	672	0.588	0	0	0
9	5	5	2I6	455 Sp21	3940	26520	100	31	31	5	16	32	32	33	6	18	6	1	0	0	0	0	0	0	0	0	80	560	100	0	0	Error	-1	-1	2470	-0.333	0	0	0
9	6	5	2M6	483 Sp22	4240	26530	40	39	40	9	22	31	31	32	9	28	42	17	0	0	0	0	0	0	0	0	12	68	100	0	0	Error	8	9	483	0.889	0	0	0
9	7	5	2I6	455 Sp21	4550	26520	40	35	35	5	14	32	32	32	7	21	25	0	0	0	0	0	0	0	0	0	12	68	100	0	0	Error	3	3	419	0.429	0	0	0
9	8	5	2M6	483 Sp22	4850	26520	40	38	40	6	15	31	31	31	6	19	58	17	0	0	0	0	0	0	0	0	12	68	100	0	0	Error	7	9	481	1.5	0	0	0
9	9	5	2A14	590 Sp14	5140	26510	100	35	34	7	20	35	35	35	7	20	9	1	0	0	0	0	0	0	0	0	80	560	100	0	0	Error	0	-1	2749	-0.143	0	0	0
9	10	5	2.00E+14	605 Sp24	5440	26510	90	49	52	13	25	32	32	32	6	18	96	79	0	0	0	0	0	0	0	0	52	420	100	0	0	Error	17	20	2714	3.333	0	0	0
9	11	5	2A14	590 Sp14	5730	26510	50	37	37	9	24	33	33	34	13	38	17	0	0	0	0	0	0	0	0	0	12	104	100	0	0	Error	4	4	442	0.231	0	0	0
9	12	5	2.00E+14	605 Sp24	6040	26510	90	51	57	36	63	33	33	34	13	38	65	15	0	0	0	0	0	0	0	0	52	420	100	0	0	Error	18	24	2939	1.769	0	0	0
9	1	6	2I14	620 Sp14	2740	26810	70	48	58	27	46	29	29	30	5	16	91	72	0	0	0	0	0	0	0	0	32	236	100	0	0	Error	19	29	1846	5.6	0	0	0
9	2	6	2M14	635 Sp14	3040	26810	100	30	30	5	16	30	30	31	12	38	0	0	0	0	0	0	0	0	0	0	80	560	100	0	0	Error	0	0	2404	-0.083	0	0	0
9	3	6	2I14	620 Sp14	3350	26820	80	42	59	79	133	30	30	31	6	19	65	46	0	0	0	0	0	0	0	0	52	340	100	0	0	Error	12	29	3078	4.667	0	0	0
9	4	6	2M14	635 Sp14	3630	26810	40	38	42	16	38	31	31	31	5	16	67	33	0	0	0	0	0	0	0	0	12	68	100	0	0	Error	7	11	503	2.2	0	0	0
9	5	6	empty	empty	3930	26820	100	32	32	6	18	31	31	32	17	53	0	0	0	0	0	0	0	0	0	0	80	560	100	0	0	Error	1	1	2541	0	-75	0	0
9	6	6	empty	empty	4230	26820	100	32	33	6	18	31	31	32	7	21	14	4	0	0	0	0	0	0	0	0	80	560	100	0	0	Error	1	2	2607	0.143	-75	0	0
9	7	6	empty	empty	4530	26820	100	32	32	7	21	32	32	32	6	18	10	4	0	0	0	0	0	0	0	0	80	560	100	0	0	Error	0	0	2565	0	-75	0	0
9	8	6	empty	empty	4830	26820	100	32	33	7	21	33	33	33	7	21	13	4	0	0	0	0	0	0	0	0	80	560	100	0	0	Error	-1	0	2628	0	-75	0	0
9	9	6	empty	empty	5130	26820	100	36	35	6	17	35	35	36	6	16	10	1	0	0	0	0	0	0	0	0	80	560	100	0	0	Error	1	0	2783	-0.167	-75	0	0
9	10	6	empty	empty	5430	26820	100	37	37	5	13	37	37	37	7	18	9	0	0	0	0	0	0	0	0	0	80	560	100	0	0	Error	0	0	2954	0	-75	0	0
9	11	6	empty	empty	5730	26820	100	37	38	6	15	37	37	40	20	50	1	0	0	0	0	0	0	0	0	0	80	560	100	0	0	Error	0	1	3010	-0.1	-75	0	0
9	12	6	empty	empty	6030	26820	100	36	36	6	16	35	35	35	6	17	16	3	0	0	0	0	0	0	0	0	80	560	100	0	0	Error	1	1	2887	0.167	-75	0	0
9	1	7	2A6	406 Sp0	2740	27080	70	36	86	215	250	31	31	31	9	29	31	19	0	0	0	0	0	0	0	0	32	236	100	0	0	Error	5	55	2740	6.111	0	0	0
9	2	7	2.00E+06	430 Sp0	3030	27100	40	73	68	19	27	31	31	32	6	18	92	92	0	0	0	0	0	0	0	0	12	68	100	0	0	Error	42	37	814	6	0	0	0
9	3	7	2A6	406 Sp0	3310	27130	70	36	35	8	22	30	30	36	56	155	0	0	0	0	0	0	0	0	0	0	32	236	100	0	0	Error	6	5	1125	-0.018	0	0	0
9	4	7	2.00E+06	430 Sp0	3620	27100	40	53	62	27	43	31	31	32	8	25	67	58	0	0	0	0	0	0	0	0	12	68	100	0	0	Error	22	31	738	3.75	0	0	0
9	5	7	2I6	455 Sp21	3960	27090	50	37	54	67	124	31	31	30	5	16	50	42	0	0	0	0	0	0	0	0	12	104	100	0	0	Error	6	23	650	4.8	0	0	0
9	6	7	2M6	483 Sp22	4240	27080	50	41	62	79	127	30	30	31	11	35	33	8	0	0	0	0	0	0	0	0	12	104	100	0	0	Error	11	32	744	2.818	0	0	0
9	7	7	2I6	455 Sp21	4540	27100	100	32	33	6	18	30	30	31	7	22	19	6	0	0	0	0	0	0	0	0	80	560	100	0	0	Error	2	3	2623	0.286	0	0	0
9	8	7	2M6	483 Sp22	4840	27120	50	37	37	7	18	31	31	31	6	19	42	25	0	0	0	0	0	0	0	0	12	104	100	0	0	Error	6	6	446	1	0	0	0
9	9	7	2A14	590 Sp14	5140	27120	100	33	35	10	28	33	33	34	10	29	11	6	0	0	0	0	0	0	0	0	80	560	100	0	0	Error	0	2	2839	0.1	0	0	0
9	10	7	2.00E+14	605 Sp24	5440	27120	90	45	50	24	48	32	32	32	6	18	85	54	0	0	0	0	0	0	0	0	52	420	100	0	0	Error	13	18	2608	3	0	0	0
9	11	7	2A14	590 Sp14	5740	27110	100	36	36	8	22	35	35	35	6	17	18	10	0	0	0	0	0	0	0	0	80	560	100	0	0	Error	1	1	2861	0.167	0	0	0
9	12	7	2.00E+14	605 Sp24	6040	27100	90	43	43	8	18	34	34	35	6	17	69	33	0	0	0	0	0	0	0	0	52	420	100	0	0	Error	9	9	2258	1.333	0	0	0
9	1	8	1I14	234 Sp8	2730	27410	50	34	34	8	23	28	28	29	7	24	50	17	0	0	0	0	0	0	0	0	12	104	100	0	0	Error	6	6	411	0.714	0	0	0
9	2	8	1M14	258 Sp0	3040	27420	70	41	39	9	23	28	28	29	5	17	78	59	0	0	0	0	0	0	0	0	32	236	100	0	0	Error	13	11	1262	2	0	0	0
9	3	8	1I14	234 Sp8	3340	27420	60	33	34	6	17	31	31	37	57	154	0	0	0	0	0	0	0	0	0	0	32	176	100	0	0	Error	2	3	1091	-0.053	0	0	0
9	4	8	1M14	258 Sp0	3640	27410	50	43	44	11	25	30	30	31	8	25	50	50	0	0	0	0	0	0	0	0	12	104	100	0	0	Error	13	14	530	1.625	0	0	0
9	5	8	1A22	286 Sp0	3940	27410	50	32	31	5	16	29	29	30	7	23	17	0	0	0	0	0	0	0	0	0	12	104	100	0	0	Error	3	2	369	0.143	0	0	0
9	6	8	1.00E+22	324 Sp10	4240	27420	40	105	87	39	44	30	30	30	5	16	75	75	0	0	0	0	0	0	0	0	12	68	100	0	0	Error	75	57	1042	11.4	0	0	0
9	7	8	1A22	286 Sp0	4580	27410	40	35	38	14	36	28	28	28	6	21	50	17	0	0	0	0	0	0	0	0	12	68	100	0	0	Error	7	10	460	1.667	0	0	0
9	8	8	1.00E+22	324 Sp10	4840	27410	40	77	76	35	46	29	29	29	5	17	92	83	0	0	0	0	0	0	0	0	12	68	100	0	0	Error	48	47	909	9.4	0	0	0
9	9	8	1I22	354 Sp0	5140	27410	100	30	30	5	16	31	31	31	6	19	8	1	0	0	0	0	0	0	0	0	80	560	100	0	0	Error	-1	-1	2419	-0.167	0	0	0
9	10	8	1M22	379 Sp0	5440	27420	60	35	34	6	17	30	30	30	7	23	28	6	0	0	0	0	0	0	0	0	32	176	100	0	0	Error	5	4	1094	0.571	0	0	0
9	11	8	1I22	354 Sp0	5750	27420	40	35	39	13	33	31	31	33	6	18	33	17	0	0	0	0	0	0	0	0	12	68	100	0	0	Error	4	8	466	1	0	0	0
9	12	8	1M22	379 Sp0	6030	27430	70	32	33	6	18	31	31	31	6	19	16	6	0	0	0	0	0	0	0	0	32	236	100	0	0	Error	1	2	1053	0.333	0	0	0
9	1	9	1A6	14 Sp8	2740	27680	50	40	37	7	18	31	31	32	10	31	25	0	0	0	0	0	0	0	0	0	12	104	100	0	0	Error	9	6	447	0.5	0	0	0
9	2	9	1.00E+06	33 Sp8	3030	27720	60	41	43	11	25	28	28	29	7	24	72	38	0	0	0	0	0	0	0	0	32	176	100	0	0	Error	13	15	1365	2	0	0	0
9	3	9	1A6	14 Sp8	3340	27710	70	38	38	6	15	30	30	31	7	22	53	13	0	0	0	0	0	0	0	0	32	236	100	0	0	Error	8	8	1216	1	0	0	0
9	4	9	1.00E+06	33 Sp8	3630	27700	60	44	43	7	16	30	30	32	9	28	75	16	0	0	0	0	0	0	0	0	32	176	100	0	0	Error	14	13	1371	1.222	0	0	0
9	5	9	1I6	52 Sp9	3930	27680	60	33	36	10	27	30	30	31	8	25	34	13	0	0	0	0	0	0	0	0	32	176	100	0	0	Error	3	6	1160	0.625	0	0	0
9	6	9	1M6	74 Sp0	4240	27700	50	36	36	4	11	30	30	30	5	16	50	17	0	0	0	0	0	0	0	0	12	104	100	0	0	Error	6	6	430	1.2	0	0	0
9	7	9	1I6	52 Sp9	4530	27680	50	58	59	14	23	31	31	32	14	43	83	42	0	0	0	0	0	0	0	0	12	104	100	0	0	Error	27	28	704	1.929	0	0	0
9	8	9	1M6	74 Sp0	4840	27690	60	32	41	41	100	29	29	29	5	17	38	22	0	0	0	0	0	0	0	0	32	176	100	0	0	Error	3	12	1314	2.4	0	0	0
9	9	9	1A14	171 Sp8	5110	27700	60	46	49	16	32	31	31	32	6	18	69	56	0	0	0	0	0	0	0	0	32	176	100	0	0	Error	15	18	1583	2.833	0	0	0
9	10	9	1.00E+14	199 Sp9	5430	27730	60	38	37	8	21	29	29	30	6	20	59	31	0	0	0	0	0	0	0	0	32	176	100	0	0	Error	9	8	1188	1.167	0	0	0
9	11	9	1A14	171 Sp8	5720	27710	60	53	51	15	29	31	31	32	6	18	72	66	0	0	0	0	0	0	0	0	32	176	100	0	0	Error	22	20	1632	3.167	0	0	0
9	12	9	1.00E+14	199 Sp9	6040	27730	50	44	43	5	11	28	28	29	5	17	100	75	0	0	0	0	0	0	0	0	12	104	100	0	0	Error	16	15	516	2.8	0	0	0
9	1	10	1I14	234 Sp8	2740	28020	70	31	33	7	21	30	30	30	6	20	22	13	0	0	0	0	0	0	0	0	32	236	100	0	0	Error	1	3	1062	0.5	0	0	0
9	2	10	1M14	258 Sp0	3050	28020	70	37	46	46	100	29	29	30	7	23	50	28	0	0	0	0	0	0	0	0	32	236	100	0	0	Error	8	17	1468	2.286	0	0	0
9	3	10	1I14	234 Sp8	3340	28010	50	33	34	8	23	30	30	31	6	19	33	17	0	0	0	0	0	0	0	0	12	104	100	0	0	Error	3	4	408	0.5	0	0	0
9	4	10	1M14	258 Sp0	3640	28020	60	36	36	9	25	29	29	29	6	20	50	19	0	0	0	0	0	0	0	0	32	176	100	0	0	Error	7	7	1154	1.167	0	0	0
9	5	10	1A22	286 Sp0	3940	28010	70	33	33	8	24	28	28	28	5	17	47	25	0	0	0	0	0	0	0	0	32	236	100	0	0	Error	5	5	1055	1	0	0	0
9	6	10	1.00E+22	324 Sp10	4240	28010	50	72	65	30	46	30	30	30	8	26	58	58	0	0	0	0	0	0	0	0	12	104	100	0	0	Error	42	35	774	4.375	0	0	0
9	7	10	1A22	286 Sp0	4550	28010	60	29	32	6	18	28	28	29	6	20	28	9	0	0	0	0	0	0	0	0	32	176	100	0	0	Error	1	4	1008	0.5	0	0	0
9	8	10	1.00E+22	324 Sp10	4840	28010	50	87	81	30	37	29	29	35	45	128	75	8	0	0	0	0	0	0	0	0	12	104	100	0	0	Error	58	52	971	1.022	0	0	0
9	9	10	1I22	354 Sp0	5130	28010	80	32	32	5	15	30	30	31	6	19	17	4	0	0	0	0	0	0	0	0	52	340	100	0	0	Error	2	2	1641	0.167	0	0	0
9	10	10	1M22	379 Sp0	5440	28010	80	35	36	11	30	29	29	31	25	80	6	0	0	0	0	0	0	0	0	0	52	340	100	0	0	Error	6	7	1888	0.2	0	0	0
9	11	10	1I22	354 Sp0	5760	27990	50	36	36	6	16	31	31	32	7	21	33	8	0	0	0	0	0	0	0	0	12	104	100	0	0	Error	5	5	427	0.571	0	0	0
9	12	10	1M22	379 Sp0	6030	28010	70	30	31	6	19	30	30	30	6	20	25	0	0	0	0	0	0	0	0	0	32	236	100	0	0	Error	0	1	1003	0.167	0	0	0
9	1	11	1A6	14 Sp8	2740	28300	60	36	36	8	22	29	29	30	8	26	44	9	0	0	0	0	0	0	0	0	32	176	100	0	0	Error	7	7	1162	0.75	0	0	0
9	2	11	1.00E+06	33 Sp8	3040	28310	50	46	49	28	57	27	27	28	7	25	92	58	0	0	0	0	0	0	0	0	12	104	100	0	0	Error	19	22	592	3	0	0	0
9	3	11	1A6	14 Sp8	3350	28290	70	35	35	8	22	29	29	30	6	20	47	22	0	0	0	0	0	0	0	0	32	236	100	0	0	Error	6	6	1126	0.833	0	0	0
9	4	11	1.00E+06	33 Sp8	3640	28310	50	40	39	10	25	29	29	30	6	20	67	33	0	0	0	0	0	0	0	0	12	104	100	0	0	Error	11	10	463	1.5	0	0	0
9	5	11	1I6	52 Sp9	3940	28310	80	41	42	12	28	28	28	29	6	20	69	52	0	0	0	0	0	0	0	0	52	340	100	0	0	Error	13	14	2180	2.167	0	0	0
9	6	11	1M6	74 Sp0	4250	28320	60	33	34	6	17	28	28	28	5	17	44	25	0	0	0	0	0	0	0	0	32	176	100	0	0	Error	5	6	1096	1.2	0	0	0
9	7	11	1I6	52 Sp9	4540	28320	50	38	38	10	26	28	28	29	5	17	67	50	0	0	0	0	0	0	0	0	12	104	100	0	0	Error	10	10	460	1.8	0	0	0
9	8	11	1M6	74 Sp0	4850	28300	40	28	28	5	17	28	28	32	17	53	0	0	0	0	0	0	0	0	0	0	12	68	100	0	0	Error	0	0	338	-0.235	0	0	0
9	9	11	1A14	171 Sp8	5140	28330	50	43	44	10	22	32	32	32	8	25	58	33	0	0	0	0	0	0	0	0	12	104	100	0	0	Error	11	12	522	1.5	0	0	0
9	10	11	1.00E+14	199 Sp9	5430	28320	100	31	34	12	35	32	32	32	6	18	21	8	0	0	0	0	0	0	0	0	80	560	100	0	0	Error	-1	2	2715	0.333	0	0	0
9	11	11	1A14	171 Sp8	5730	28310	70	54	54	15	27	31	31	31	7	22	78	72	0	0	0	0	0	0	0	0	32	236	100	0	0	Error	23	23	1723	3.286	0	0	0
9	12	11	1.00E+14	199 Sp9	6030	28330	50	39	38	7	18	31	31	31	6	19	58	17	0	0	0	0	0	0	0	0	12	104	100	0	0	Error	8	7	450	1.167	0	0	0
9	1	12	1I14	234 Sp8	2740	28620	60	30	31	7	22	28	28	30	14	46	3	0	0	0	0	0	0	0	0	0	32	176	100	0	0	Error	2	3	980	0.071	0	0	0
9	2	12	1M14	258 Sp0	3040	28620	50	39	43	9	20	28	28	28	5	17	92	58	0	0	0	0	0	0	0	0	12	104	100	0	0	Error	11	15	517	3	0	0	0
9	3	12	1I14	234 Sp8	3330	28620	50	35	35	5	14	29	29	29	5	17	50	17	0	0	0	0	0	0	0	0	12	104	100	0	0	Error	6	6	417	1.2	0	0	0
9	4	12	1M14	258 Sp0	3640	28610	60	37	38	9	23	29	29	29	5	17	66	38	0	0	0	0	0	0	0	0	32	176	100	0	0	Error	8	9	1209	1.8	0	0	0
9	5	12	1A22	286 Sp0	3940	28620	70	33	34	7	20	28	28	28	5	17	47	16	0	0	0	0	0	0	0	0	32	236	100	0	0	Error	5	6	1081	1.2	0	0	0
9	6	12	1.00E+22	324 Sp10	4240	28580	40	75	76	37	48	27	27	27	5	18	83	75	0	0	0	0	0	0	0	0	12	68	100	0	0	Error	48	49	915	9.8	0	0	0
9	7	12	1A22	286 Sp0	4540	28610	60	32	36	23	63	26	26	27	5	18	53	16	0	0	0	0	0	0	0	0	32	176	100	0	0	Error	6	10	1161	1.8	0	0	0
9	8	12	1.00E+22	324 Sp10	4840	28600	50	88	85	33	38	28	28	43	102	237	8	0	0	0	0	0	0	0	0	0	12	104	100	0	0	Error	60	57	1018	0.412	0	0	0
9	9	12	1I22	354 Sp0	5140	28610	100	29	28	5	17	31	31	31	6	19	3	0	0	0	0	0	0	0	0	0	80	560	100	0	0	Error	-2	-3	2254	-0.5	0	0	0
9	10	12	1M22	379 Sp0	5450	28630	50	34	38	8	21	28	28	29	6	20	42	33	0	0	0	0	0	0	0	0	12	104	100	0	0	Error	6	10	453	1.5	0	0	0
9	11	12	1I22	354 Sp0	5750	28620	60	32	33	7	21	28	28	28	5	17	38	13	0	0	0	0	0	0	0	0	32	176	100	0	0	Error	4	5	1041	1	0	0	0
9	12	12	1M22	379 Sp0	6050	28610	60	32	34	8	23	29	29	30	6	20	34	13	0	0	0	0	0	0	0	0	32	176	100	0	0	Error	3	5	1085	0.667	0	0	0
9	1	13	1A6	14 Sp8	2730	28900	50	35	36	5	13	29	29	30	5	16	50	25	0	0	0	0	0	0	0	0	12	104	100	0	0	Error	6	7	428	1.2	0	0	0
9	2	13	1.00E+06	33 Sp8	3030	28920	40	41	41	10	24	29	29	30	5	16	83	58	0	0	0	0	0	0	0	0	12	68	100	0	0	Error	12	12	496	2.2	0	0	0
9	3	13	1A6	14 Sp8	3340	28890	60	38	45	35	77	31	31	36	37	102	6	3	0	0	0	0	0	0	0	0	32	176	100	0	0	Error	7	14	1440	0.243	0	0	0
9	4	13	1.00E+06	33 Sp8	3650	28920	40	48	51	18	35	29	29	29	4	13	92	75	0	0	0	0	0	0	0	0	12	68	100	0	0	Error	19	22	616	5.5	0	0	0
9	5	13	1I6	52 Sp9	3930	28880	40	46	50	17	34	30	30	31	6	19	67	58	0	0	0	0	0	0	0	0	12	68	100	0	0	Error	16	20	601	3.167	0	0	0
9	6	13	1M6	74 Sp0	4240	28900	100	32	33	8	24	29	29	31	18	58	8	1	0	0	0	0	0	0	0	0	80	560	100	0	0	Error	3	4	2653	0.111	0	0	0
9	7	13	1I6	52 Sp9	4550	28920	90	38	40	10	25	30	30	30	5	16	65	42	0	0	0	0	0	0	0	0	52	420	100	0	0	Error	8	10	2054	2	0	0	0
9	8	13	1M6	74 Sp0	4850	28920	50	34	37	8	21	30	30	31	8	25	33	17	0	0	0	0	0	0	0	0	12	104	100	0	0	Error	4	7	446	0.75	0	0	0
9	9	13	1A14	171 Sp8	5130	28890	60	45	52	21	40	32	32	33	16	48	44	34	0	0	0	0	0	0	0	0	32	176	100	0	0	Error	13	20	1672	1.188	0	0	0
9	10	13	1.00E+14	199 Sp9	5430	28900	50	39	40	6	15	31	31	33	9	27	33	17	0	0	0	0	0	0	0	0	12	104	100	0	0	Error	8	9	481	0.778	0	0	0
9	11	13	1A14	171 Sp8	5740	28900	40	51	52	5	9	34	34	34	7	20	100	67	0	0	0	0	0	0	0	0	12	68	100	0	0	Error	17	18	618	2.571	0	0	0
9	12	13	1.00E+14	199 Sp9	6040	28930	60	41	42	8	19	30	30	31	6	19	69	44	0	0	0	0	0	0	0	0	32	176	100	0	0	Error	11	12	1332	1.833	0	0	0
9	1	14	2A22	Grid Marker	2730	29220	170	76	564	1497	265	30	30	31	8	25	88	79	0	0	0	0	0	0	0	0	208	1601	100	0	0	Error	46	534	117253	66.625	0	0	0
9	2	14	2A22	Grid Marker	3040	29200	190	144	872	2298	263	32	32	34	30	88	85	69	0	0	0	0	0	0	0	0	256	1911	100	0	0	Error	112	840	223323	27.933	0	0	0
9	3	14	empty	empty	3330	29220	100	29	30	5	16	30	30	30	6	20	11	0	0	0	0	0	0	0	0	0	80	560	100	0	0	Error	-1	0	2384	0	-75	0	0
9	4	14	empty	empty	3630	29220	100	29	30	5	16	29	29	29	5	17	20	1	0	0	0	0	0	0	0	0	80	560	100	0	0	Error	0	1	2411	0.2	-75	0	0
9	5	14	empty	empty	3930	29220	100	29	31	7	22	29	29	31	15	48	6	0	0	0	0	0	0	0	0	0	80	560	100	0	0	Error	0	2	2447	0	-75	0	0
9	6	14	empty	empty	4230	29220	100	30	31	5	16	29	29	30	8	26	10	1	0	0	0	0	0	0	0	0	80	560	100	0	0	Error	1	2	2446	0.125	-75	0	0
9	7	14	empty	empty	4530	29220	100	31	30	5	16	30	30	31	6	19	11	1	0	0	0	0	0	0	0	0	80	560	100	0	0	Error	1	0	2428	-0.167	-75	0	0
9	8	14	empty	empty	4830	29220	100	31	32	5	15	31	31	31	6	19	11	1	0	0	0	0	0	0	0	0	80	560	100	0	0	Error	0	1	2536	0.167	-75	0	0
9	9	14	empty	empty	5130	29220	100	33	34	6	17	32	32	32	6	18	25	6	0	0	0	0	0	0	0	0	80	560	100	0	0	Error	1	2	2716	0.333	-75	0	0
9	10	14	empty	empty	5430	29220	100	33	34	7	20	32	32	33	5	15	26	10	0	0	0	0	0	0	0	0	80	560	100	0	0	Error	1	2	2687	0.2	-75	0	0
9	11	14	empty	empty	5730	29220	100	34	34	6	17	33	33	34	6	17	18	6	0	0	0	0	0	0	0	0	80	560	100	0	0	Error	1	1	2742	0	-75	0	0
9	12	14	empty	empty	6030	29220	100	34	34	5	14	34	34	42	126	300	0	0	0	0	0	0	0	0	0	0	80	560	100	0	0	Error	0	0	2694	-0.063	-75	0	0
10	1	1	empty	empty	7250	25300	100	56	56	9	16	56	56	57	9	15	15	4	0	0	0	0	0	0	0	0	80	560	100	0	0	Error	0	0	4460	-0.111	-75	0	0
10	2	1	empty	empty	7550	25300	100	69	68	12	17	64	64	65	10	15	26	6	0	0	0	0	0	0	0	0	80	560	100	0	0	Error	5	4	5452	0.3	-75	0	0
10	3	1	empty	empty	7850	25300	100	66	68	10	14	68	68	68	11	16	13	1	0	0	0	0	0	0	0	0	80	560	100	0	0	Error	-2	0	5406	0	-75	0	0
10	4	1	empty	empty	8150	25300	100	69	70	10	14	69	69	70	11	15	15	4	0	0	0	0	0	0	0	0	80	560	100	0	0	Error	0	1	5623	0	-75	0	0
10	5	1	empty	empty	8450	25300	100	70	71	11	15	69	69	70	11	15	15	5	0	0	0	0	0	0	0	0	80	560	100	0	0	Error	1	2	5640	0.091	-75	0	0
10	6	1	empty	empty	8750	25300	100	71	71	9	12	69	69	71	11	15	14	3	0	0	0	0	0	0	0	0	80	560	100	0	0	Error	2	2	5678	0	-75	0	0
10	7	1	empty	empty	9050	25300	100	74	73	11	15	72	72	73	11	15	14	3	0	0	0	0	0	0	0	0	80	560	100	0	0	Error	2	1	5867	0	-75	0	0
10	8	1	empty	empty	9350	25300	100	73	75	13	17	73	73	74	12	16	20	5	0	0	0	0	0	0	0	0	80	560	100	0	0	Error	0	2	6014	0.083	-75	0	0
10	9	1	empty	empty	9650	25300	100	69	71	10	14	69	69	71	13	18	14	1	0	0	0	0	0	0	0	0	80	560	100	0	0	Error	0	2	5650	0	-75	0	0
10	10	1	2B22	Grid Marker	9960	25310	160	93	421	1137	270	62	62	62	12	19	68	52	0	0	0	0	0	0	0	0	208	1458	100	0	0	Error	31	359	87636	29.917	0	0	0
10	11	1	2B22	Grid Marker	10260	25310	160	104	490	1249	254	61	61	61	11	18	77	63	0	0	0	0	0	0	0	0	208	1420	100	0	0	Error	43	429	101837	39	0	0	0
10	12	1	2B22	Grid Marker	10550	25320	150	99	584	1357	232	61	61	62	16	25	70	52	0	0	0	0	0	0	0	0	156	1240	100	0	0	Error	38	523	91044	32.625	0	0	0
10	1	2	2J14	621 Sp14	7280	25630	100	36	45	27	60	55	55	55	10	18	11	11	0	0	0	0	0	0	0	0	80	560	100	0	0	Error	-19	-10	3613	-1	0	0	0
10	2	2	2N14	636 Sp12	7580	25630	70	63	102	186	182	49	49	49	10	20	53	41	0	0	0	0	0	0	0	0	32	236	100	0	0	Error	14	53	3254	5.3	0	0	0
10	3	2	2J14	621 Sp14	7860	25620	100	40	41	12	29	63	63	64	11	17	1	1	0	0	0	0	0	0	0	0	80	560	100	0	0	Error	-23	-22	3276	-2.091	0	0	0
10	4	2	2N14	636 Sp12	8150	25610	80	61	66	46	69	54	54	55	12	21	33	25	0	0	0	0	0	0	0	0	52	340	100	0	0	Error	7	12	3444	0.917	0	0	0
10	5	2	empty	empty	8450	25600	100	67	67	11	16	68	68	69	11	15	14	1	0	0	0	0	0	0	0	0	80	560	100	0	0	Error	-1	-1	5365	-0.182	-75	0	0
10	6	2	empty	empty	8750	25600	100	72	72	10	13	70	70	70	11	15	15	1	0	0	0	0	0	0	0	0	80	560	100	0	0	Error	2	2	5733	0.182	-75	0	0
10	7	2	empty	empty	9050	25600	100	73	73	11	15	74	74	74	11	14	13	1	0	0	0	0	0	0	0	0	80	560	100	0	0	Error	-1	-1	5817	-0.091	-75	0	0
10	8	2	empty	empty	9350	25600	100	75	76	11	14	74	74	75	12	16	15	3	0	0	0	0	0	0	0	0	80	560	100	0	0	Error	1	2	6048	0.083	-75	0	0
10	9	2	empty	empty	9650	25600	100	72	73	12	16	69	69	70	12	17	26	3	0	0	0	0	0	0	0	0	80	560	100	0	0	Error	3	4	5817	0.25	-75	0	0
10	10	2	empty	empty	9950	25600	100	60	61	11	18	61	61	61	11	18	14	3	0	0	0	0	0	0	0	0	80	560	100	0	0	Error	-1	0	4897	0	-75	0	0
10	11	2	empty	empty	10250	25600	100	59	61	12	19	59	59	60	11	18	13	4	0	0	0	0	0	0	0	0	80	560	100	0	0	Error	0	2	4845	0.091	-75	0	0
10	12	2	empty	empty	10550	25600	100	58	59	9	15	60	60	61	10	16	16	0	0	0	0	0	0	0	0	0	80	560	100	0	0	Error	-2	-1	4748	-0.2	-75	0	0
10	1	3	2B6	407 Sp21	7260	25890	100	35	36	6	16	53	53	53	10	18	0	0	0	0	0	0	0	0	0	0	80	560	100	0	0	Error	-18	-17	2842	-1.7	0	0	0
10	2	3	2F6	431 Sp0	7560	25900	40	46	46	8	17	32	32	34	9	26	67	33	0	0	0	0	0	0	0	0	12	68	100	0	0	Error	14	14	553	1.333	0	0	0
10	3	3	2B6	407 Sp21	7850	25900	100	34	36	7	19	56	56	57	11	19	0	0	0	0	0	0	0	0	0	0	80	560	100	0	0	Error	-22	-20	2862	-1.909	0	0	0
10	4	3	2F6	431 Sp0	8150	25900	40	45	42	10	23	31	31	32	6	18	67	58	0	0	0	0	0	0	0	0	12	68	100	0	0	Error	14	11	500	1.667	0	0	0
10	5	3	2J6	456 Sp21	8450	25910	100	35	35	8	22	49	49	49	13	26	0	0	0	0	0	0	0	0	0	0	80	560	100	0	0	Error	-14	-14	2821	-1.077	0	0	0
10	6	3	2N6	484 Sp22	8760	25930	40	41	42	5	11	31	31	32	6	18	83	33	0	0	0	0	0	0	0	0	12	68	100	0	0	Error	10	11	504	1.667	0	0	0
10	7	3	2J6	456 Sp21	9070	25890	40	33	35	7	20	37	37	39	7	17	8	8	0	0	0	0	0	0	0	0	12	68	100	0	0	Error	-4	-2	415	-0.571	0	0	0
10	8	3	2N6	484 Sp22	9360	25900	40	49	50	9	18	36	36	36	7	19	75	25	0	0	0	0	0	0	0	0	12	68	100	0	0	Error	13	14	600	2	0	0	0
10	9	3	2B14	591 Sp0	9660	25930	50	71	73	30	41	36	36	37	8	21	83	58	0	0	0	0	0	0	0	0	12	104	100	0	0	Error	35	37	878	4.5	0	0	0
10	10	3	2F14	0	9960	25920	100	39	46	26	56	58	58	59	16	27	10	10	0	0	0	0	0	0	0	0	80	560	100	0	0	Error	-19	-12	3647	-0.812	0	0	0
10	11	3	2B14	591 Sp0	10260	25910	40	88	90	47	52	35	35	36	7	19	83	83	0	0	0	0	0	0	0	0	12	68	100	0	0	Error	53	55	1080	7.714	0	0	0
10	12	3	2F14	0	10550	25910	100	40	43	13	30	58	58	59	12	20	4	3	0	0	0	0	0	0	0	0	80	560	100	0	0	Error	-18	-15	3412	-1.333	0	0	0
10	1	4	2J14	621 Sp14	7260	26200	100	38	44	19	43	52	52	52	10	19	13	11	0	0	0	0	0	0	0	0	80	560	100	0	0	Error	-14	-8	3521	-0.8	0	0	0
10	2	4	2N14	636 Sp12	7560	26210	80	67	63	19	30	46	46	46	9	19	65	56	0	0	0	0	0	0	0	0	52	340	100	0	0	Error	21	17	3298	1.889	0	0	0
10	3	4	2J14	621 Sp14	7860	26220	100	41	41	9	21	62	62	62	10	16	0	0	0	0	0	0	0	0	0	0	80	560	100	0	0	Error	-21	-21	3263	-2.1	0	0	0
10	4	4	2N14	636 Sp12	8170	26230	90	56	55	14	25	50	50	50	11	22	29	8	0	0	0	0	0	0	0	0	52	420	100	0	0	Error	6	5	2870	0.455	0	0	0
10	5	4	empty	empty	8450	26200	100	68	68	9	13	68	68	68	10	14	15	1	0	0	0	0	0	0	0	0	80	560	100	0	0	Error	0	0	5477	0	-75	0	0
10	6	4	empty	empty	8750	26200	100	64	65	11	16	66	66	67	10	14	11	4	0	0	0	0	0	0	0	0	80	560	100	0	0	Error	-2	-1	5174	-0.2	-75	0	0
10	7	4	empty	empty	9050	26200	100	70	71	10	14	71	71	71	11	15	13	3	0	0	0	0	0	0	0	0	80	560	100	0	0	Error	-1	0	5683	0	-75	0	0
10	8	4	empty	empty	9350	26200	100	75	75	13	17	72	72	73	13	17	21	4	0	0	0	0	0	0	0	0	80	560	100	0	0	Error	3	3	5988	0.154	-75	0	0
10	9	4	empty	empty	9650	26200	100	71	70	12	17	67	67	68	12	17	19	5	0	0	0	0	0	0	0	0	80	560	100	0	0	Error	4	3	5636	0.167	-75	0	0
10	10	4	empty	empty	9950	26200	100	65	69	41	59	61	61	61	12	19	19	11	0	0	0	0	0	0	0	0	80	560	100	0	0	Error	4	8	5544	0.667	-75	0	0
10	11	4	empty	empty	10250	26200	100	60	68	60	88	57	57	59	23	38	5	3	0	0	0	0	0	0	0	0	80	560	100	0	0	Error	3	11	5446	0.391	-75	0	0
10	12	4	empty	empty	10550	26200	100	60	59	10	16	58	58	59	10	16	16	3	0	0	0	0	0	0	0	0	80	560	100	0	0	Error	2	1	4748	0	-75	0	0
10	1	5	2B6	407 Sp21	7260	26520	100	35	37	8	21	43	43	44	10	22	3	1	0	0	0	0	0	0	0	0	80	560	100	0	0	Error	-8	-6	2926	-0.7	0	0	0
10	2	5	2F6	431 Sp0	7560	26530	40	54	52	10	19	32	32	33	6	18	83	75	0	0	0	0	0	0	0	0	12	68	100	0	0	Error	22	20	623	3.167	0	0	0
10	3	5	2B6	407 Sp21	7860	26530	100	34	35	7	20	41	41	42	9	21	1	0	0	0	0	0	0	0	0	0	80	560	100	0	0	Error	-7	-6	2828	-0.778	0	0	0
10	4	5	2F6	431 Sp0	8160	26530	40	38	40	10	25	33	33	35	15	42	25	0	0	0	0	0	0	0	0	0	12	68	100	0	0	Error	5	7	479	0.333	0	0	0
10	5	5	2J6	456 Sp21	8460	26520	100	37	37	8	21	63	63	63	10	15	0	0	0	0	0	0	0	0	0	0	80	560	100	0	0	Error	-26	-26	2991	-2.6	0	0	0
10	6	5	2N6	484 Sp22	8760	26510	40	41	44	14	31	35	35	36	7	19	42	25	0	0	0	0	0	0	0	0	12	68	100	0	0	Error	6	9	528	1.143	0	0	0
10	7	5	2J6	456 Sp21	9060	26520	100	36	37	8	21	51	51	52	13	25	3	0	0	0	0	0	0	0	0	0	80	560	100	0	0	Error	-15	-14	2949	-1.154	0	0	0
10	8	5	2N6	484 Sp22	9360	26530	40	44	43	9	20	35	35	36	7	19	58	8	0	0	0	0	0	0	0	0	12	68	100	0	0	Error	9	8	514	1	0	0	0
10	9	5	2B14	591 Sp0	9660	26520	50	79	73	23	31	36	36	36	8	22	83	83	0	0	0	0	0	0	0	0	12	104	100	0	0	Error	43	37	881	4.625	0	0	0
10	10	5	2F14	0	9960	26520	100	36	45	28	62	56	56	57	11	19	10	10	0	0	0	0	0	0	0	0	80	560	100	0	0	Error	-20	-11	3624	-1.091	0	0	0
10	11	5	2B14	591 Sp0	10260	26530	50	56	57	23	40	37	37	38	8	21	58	50	0	0	0	0	0	0	0	0	12	104	100	0	0	Error	19	20	680	2.375	0	0	0
10	12	5	2F14	0	10550	26530	100	38	53	104	196	55	55	55	10	18	6	5	0	0	0	0	0	0	0	0	80	560	100	0	0	Error	-17	-2	4260	-0.2	0	0	0
10	1	6	2J14	621 Sp14	7250	26810	100	37	40	14	35	49	49	49	8	16	8	8	0	0	0	0	0	0	0	0	80	560	100	0	0	Error	-12	-9	3207	-1.125	0	0	0
10	2	6	2N14	636 Sp12	7550	26820	70	56	58	17	29	38	38	39	8	20	75	53	0	0	0	0	0	0	0	0	32	236	100	0	0	Error	18	20	1861	2.375	0	0	0
10	3	6	2J14	621 Sp14	7850	26810	100	37	42	18	42	51	51	52	12	23	14	10	0	0	0	0	0	0	0	0	80	560	100	0	0	Error	-14	-9	3352	-0.833	0	0	0
10	4	6	2N14	636 Sp12	8150	26810	80	54	59	28	47	40	40	41	9	21	58	38	0	0	0	0	0	0	0	0	52	340	100	0	0	Error	14	19	3048	2	0	0	0
10	5	6	empty	empty	8450	26800	100	68	68	10	14	67	67	68	11	16	14	3	0	0	0	0	0	0	0	0	80	560	100	0	0	Error	1	1	5472	0	-75	0	0
10	6	6	empty	empty	8750	26800	100	66	66	11	16	67	67	68	10	14	13	4	0	0	0	0	0	0	0	0	80	560	100	0	0	Error	-1	-1	5268	-0.2	-75	0	0
10	7	6	empty	empty	9050	26800	100	67	68	11	16	68	68	69	12	17	14	0	0	0	0	0	0	0	0	0	80	560	100	0	0	Error	-1	0	5402	-0.083	-75	0	0
10	8	6	empty	empty	9350	26800	100	68	67	10	14	68	68	69	11	15	11	0	0	0	0	0	0	0	0	0	80	560	100	0	0	Error	0	-1	5368	-0.182	-75	0	0
10	9	6	empty	empty	9650	26800	100	62	63	10	15	61	61	62	10	16	24	3	0	0	0	0	0	0	0	0	80	560	100	0	0	Error	1	2	5003	0.1	-75	0	0
10	10	6	empty	empty	9950	26800	100	56	56	9	16	56	56	57	11	19	13	0	0	0	0	0	0	0	0	0	80	560	100	0	0	Error	0	0	4496	-0.091	-75	0	0
10	11	6	empty	empty	10250	26800	100	53	52	10	19	52	52	53	10	18	11	6	0	0	0	0	0	0	0	0	80	560	100	0	0	Error	1	0	4195	-0.1	-75	0	0
10	12	6	empty	empty	10550	26800	100	50	51	9	17	50	50	51	10	19	15	4	0	0	0	0	0	0	0	0	80	560	100	0	0	Error	0	1	4054	0	-75	0	0
10	1	7	2B6	407 Sp21	7250	27080	100	33	33	6	18	38	38	40	9	22	1	0	0	0	0	0	0	0	0	0	80	560	100	0	0	Error	-5	-5	2679	-0.778	0	0	0
10	2	7	2F6	431 Sp0	7550	27090	40	51	49	12	24	31	31	32	6	18	83	67	0	0	0	0	0	0	0	0	12	68	100	0	0	Error	20	18	593	2.833	0	0	0
10	3	7	2B6	407 Sp21	7850	27110	100	33	35	7	20	39	39	41	9	21	4	0	0	0	0	0	0	0	0	0	80	560	100	0	0	Error	-6	-4	2788	-0.667	0	0	0
10	4	7	2F6	431 Sp0	8160	27130	40	52	51	7	13	33	33	34	8	23	92	58	0	0	0	0	0	0	0	0	12	68	100	0	0	Error	19	18	607	2.125	0	0	0
10	5	7	2J6	456 Sp21	8450	27110	100	36	37	7	18	45	45	45	10	22	3	0	0	0	0	0	0	0	0	0	80	560	100	0	0	Error	-9	-8	2941	-0.8	0	0	0
10	6	7	2N6	484 Sp22	8750	27090	50	42	41	7	17	36	36	37	7	18	42	8	0	0	0	0	0	0	0	0	12	104	100	0	0	Error	6	5	495	0.571	0	0	0
10	7	7	2J6	456 Sp21	9060	27120	70	35	35	7	20	36	36	37	8	21	6	0	0	0	0	0	0	0	0	0	32	236	100	0	0	Error	-1	-1	1121	-0.25	0	0	0
10	8	7	2N6	484 Sp22	9350	27110	100	35	35	7	20	48	48	49	13	26	0	0	0	0	0	0	0	0	0	0	80	560	100	0	0	Error	-13	-13	2830	-1.077	0	0	0
10	9	7	2B14	591 Sp0	9650	27110	100	38	43	17	39	56	56	57	12	21	10	9	0	0	0	0	0	0	0	0	80	560	100	0	0	Error	-18	-13	3462	-1.167	0	0	0
10	10	7	2F14	0	9950	27110	100	42	49	24	48	54	54	55	11	20	13	8	0	0	0	0	0	0	0	0	80	560	100	0	0	Error	-12	-5	3883	-0.545	0	0	0
10	11	7	2B14	591 Sp0	10260	27120	40	50	58	23	39	34	34	36	8	22	75	50	0	0	0	0	0	0	0	0	12	68	100	0	0	Error	16	24	697	2.75	0	0	0
10	12	7	2F14	0	10550	27120	100	36	40	13	32	47	47	47	9	19	8	5	0	0	0	0	0	0	0	0	80	560	100	0	0	Error	-11	-7	3202	-0.778	0	0	0
10	1	8	1J14	235 Sp0	7260	27430	40	42	42	6	14	29	29	30	6	20	92	50	0	0	0	0	0	0	0	0	12	68	100	0	0	Error	13	13	506	2	0	0	0
10	2	8	1N14	258 Sp8	7560	27400	50	41	41	7	17	32	32	33	7	21	58	8	0	0	0	0	0	0	0	0	12	104	100	0	0	Error	9	9	487	1.143	0	0	0
10	3	8	1J14	235 Sp0	7840	27420	70	37	39	10	25	33	33	34	7	20	34	19	0	0	0	0	0	0	0	0	32	236	100	0	0	Error	4	6	1243	0.714	0	0	0
10	4	8	1N14	258 Sp8	8170	27430	50	47	49	6	12	36	36	37	8	21	75	25	0	0	0	0	0	0	0	0	12	104	100	0	0	Error	11	13	582	1.5	0	0	0
10	5	8	1B22	287 Sp8	8460	27410	40	49	46	9	19	31	31	32	7	21	75	67	0	0	0	0	0	0	0	0	12	68	100	0	0	Error	18	15	550	2	0	0	0
10	6	8	1F22	325 Sp10	8760	27410	100	36	36	8	22	57	57	58	12	20	0	0	0	0	0	0	0	0	0	0	80	560	100	0	0	Error	-21	-21	2903	-1.833	0	0	0
10	7	8	1B22	287 Sp8	9060	27410	40	45	46	10	21	32	32	33	7	21	75	42	0	0	0	0	0	0	0	0	12	68	100	0	0	Error	13	14	552	1.857	0	0	0
10	8	8	1F22	325 Sp10	9350	27410	50	42	42	8	19	36	36	36	7	19	42	8	0	0	0	0	0	0	0	0	12	104	100	0	0	Error	6	6	502	0.857	0	0	0
10	9	8	1J22	355 Sp0	9660	27430	60	44	44	11	25	32	32	33	8	24	63	34	0	0	0	0	0	0	0	0	32	176	100	0	0	Error	12	12	1407	1.375	0	0	0
10	10	8	1N22	380 Sp0	9950	27430	40	40	41	10	24	32	32	34	7	20	50	25	0	0	0	0	0	0	0	0	12	68	100	0	0	Error	8	9	486	1	0	0	0
10	11	8	1J22	355 Sp0	10260	27430	50	42	44	6	13	32	32	32	6	18	83	33	0	0	0	0	0	0	0	0	12	104	100	0	0	Error	10	12	522	2	0	0	0
10	12	8	1N22	380 Sp0	10540	27410	40	43	43	11	25	36	36	38	18	47	17	0	0	0	0	0	0	0	0	0	12	68	100	0	0	Error	7	7	521	0.278	0	0	0
10	1	9	1B6	15 Sp8	7260	27680	40	77	69	25	36	30	30	30	5	16	92	75	0	0	0	0	0	0	0	0	12	68	100	0	0	Error	47	39	823	7.8	0	0	0
10	2	9	1F6	34 Sp0	7550	27670	40	39	39	7	17	31	31	31	6	19	67	25	0	0	0	0	0	0	0	0	12	68	100	0	0	Error	8	8	462	1.333	0	0	0
10	3	9	1B6	15 Sp8	7850	27680	100	35	42	18	42	41	41	41	8	19	19	16	0	0	0	0	0	0	0	0	80	560	100	0	0	Error	-6	1	3387	0.125	0	0	0
10	4	9	1F6	34 Sp0	8150	27690	50	35	35	4	11	33	33	33	6	18	8	0	0	0	0	0	0	0	0	0	12	104	100	0	0	Error	2	2	416	0.333	0	0	0
10	5	9	1J6	53 Sp9	8450	27690	60	39	45	21	46	34	34	35	8	22	31	16	0	0	0	0	0	0	0	0	32	176	100	0	0	Error	5	11	1435	1.25	0	0	0
10	6	9	1N6	75 Sp0	8760	27760	40	35	35	7	20	33	33	34	6	17	25	8	0	0	0	0	0	0	0	0	12	68	100	0	0	Error	2	2	425	0.167	0	0	0
10	7	9	1J6	53 Sp9	9060	27710	100	34	35	7	20	42	42	42	9	21	1	0	0	0	0	0	0	0	0	0	80	560	100	0	0	Error	-8	-7	2814	-0.778	0	0	0
10	8	9	1N6	75 Sp0	9370	27700	50	39	38	5	13	32	32	34	7	20	50	0	0	0	0	0	0	0	0	0	12	104	100	0	0	Error	7	6	456	0.571	0	0	0
10	9	9	1B14	173 Sp8	9650	27720	50	53	55	21	38	37	37	37	7	18	67	50	0	0	0	0	0	0	0	0	12	104	100	0	0	Error	16	18	659	2.571	0	0	0
10	10	9	1F14	200 Sp9	9940	27710	50	62	95	88	92	35	35	36	9	25	100	58	0	0	0	0	0	0	0	0	12	104	100	0	0	Error	27	60	1137	6.556	0	0	0
10	11	9	1B14	173 Sp8	10250	27700	40	49	47	11	23	36	36	35	6	17	58	50	0	0	0	0	0	0	0	0	12	68	100	0	0	Error	13	11	564	2	0	0	0
10	12	9	1F14	200 Sp9	10550	27720	60	51	51	13	25	31	31	31	6	19	91	63	0	0	0	0	0	0	0	0	32	176	100	0	0	Error	20	20	1633	3.333	0	0	0
10	1	10	1J14	235 Sp0	7250	28020	50	36	37	8	21	32	32	33	8	24	33	8	0	0	0	0	0	0	0	0	12	104	100	0	0	Error	4	5	440	0.5	0	0	0
10	2	10	1N14	258 Sp8	7550	28000	50	44	45	8	17	31	31	32	6	18	83	50	0	0	0	0	0	0	0	0	12	104	100	0	0	Error	13	14	542	2.167	0	0	0
10	3	10	1J14	235 Sp0	7850	28010	60	35	36	6	16	36	36	37	8	21	9	0	0	0	0	0	0	0	0	0	32	176	100	0	0	Error	-1	0	1140	-0.125	0	0	0
10	4	10	1N14	258 Sp8	8160	28000	50	38	40	5	12	36	36	36	6	16	17	8	0	0	0	0	0	0	0	0	12	104	100	0	0	Error	2	4	477	0.667	0	0	0
10	5	10	1B22	287 Sp8	8450	28000	60	35	36	9	25	33	33	34	7	20	25	16	0	0	0	0	0	0	0	0	32	176	100	0	0	Error	2	3	1155	0.286	0	0	0
10	6	10	1F22	325 Sp10	8760	28020	50	39	39	8	20	31	31	31	5	16	58	33	0	0	0	0	0	0	0	0	12	104	100	0	0	Error	8	8	464	1.6	0	0	0
10	7	10	1B22	287 Sp8	9060	28010	40	40	39	7	17	33	33	33	7	21	42	0	0	0	0	0	0	0	0	0	12	68	100	0	0	Error	7	6	468	0.857	0	0	0
10	8	10	1F22	325 Sp10	9360	28030	40	39	39	8	20	29	29	29	5	17	58	50	0	0	0	0	0	0	0	0	12	68	100	0	0	Error	10	10	462	2	0	0	0
10	9	10	1J22	355 Sp0	9660	28010	50	41	39	7	17	37	37	37	8	21	17	0	0	0	0	0	0	0	0	0	12	104	100	0	0	Error	4	2	466	0.25	0	0	0
10	10	10	1N22	380 Sp0	9940	28030	60	39	40	11	27	34	34	35	8	22	34	16	0	0	0	0	0	0	0	0	32	176	100	0	0	Error	5	6	1271	0.625	0	0	0
10	11	10	1J22	355 Sp0	10260	28010	50	46	46	6	13	30	30	31	7	22	83	58	0	0	0	0	0	0	0	0	12	104	100	0	0	Error	16	16	549	2.143	0	0	0
10	12	10	1N22	380 Sp0	10550	28010	40	45	45	7	15	29	29	31	7	22	92	58	0	0	0	0	0	0	0	0	12	68	100	0	0	Error	16	16	538	2	0	0	0
10	1	11	1B6	15 Sp8	7250	28310	50	65	58	19	32	30	30	31	6	19	75	75	0	0	0	0	0	0	0	0	12	104	100	0	0	Error	35	28	699	4.5	0	0	0
10	2	11	1F6	34 Sp0	7550	28300	100	30	31	6	19	39	39	40	8	20	1	0	0	0	0	0	0	0	0	0	80	560	100	0	0	Error	-9	-8	2460	-1.125	0	0	0
10	3	11	1B6	15 Sp8	7860	28300	50	65	60	20	33	30	30	31	7	22	83	75	0	0	0	0	0	0	0	0	12	104	100	0	0	Error	35	30	719	4.143	0	0	0
10	4	11	1F6	34 Sp0	8160	28310	60	33	33	6	18	35	35	35	7	20	9	3	0	0	0	0	0	0	0	0	32	176	100	0	0	Error	-2	-2	1068	-0.286	0	0	0
10	5	11	1J6	53 Sp9	8450	28330	60	34	36	8	22	35	35	35	6	17	22	6	0	0	0	0	0	0	0	0	32	176	100	0	0	Error	-1	1	1148	0.167	0	0	0
10	6	11	1N6	75 Sp0	8740	28320	60	35	34	8	23	34	34	34	7	20	16	3	0	0	0	0	0	0	0	0	32	176	100	0	0	Error	1	0	1091	0	0	0	0
10	7	11	1J6	53 Sp9	9060	28310	70	34	36	8	22	38	38	39	8	20	19	3	0	0	0	0	0	0	0	0	32	236	100	0	0	Error	-4	-2	1149	-0.375	0	0	0
10	8	11	1N6	75 Sp0	9360	28320	60	36	38	10	26	31	31	32	6	18	34	22	0	0	0	0	0	0	0	0	32	176	100	0	0	Error	5	7	1219	1	0	0	0
10	9	11	1B14	173 Sp8	9650	28320	50	40	42	9	21	34	34	35	7	20	42	25	0	0	0	0	0	0	0	0	12	104	100	0	0	Error	6	8	509	1	0	0	0
10	10	11	1F14	200 Sp9	9950	28320	60	50	52	18	34	32	32	36	29	80	28	3	0	0	0	0	0	0	0	0	32	176	100	0	0	Error	18	20	1675	0.552	0	0	0
10	11	11	1B14	173 Sp8	10250	28310	60	36	39	12	30	33	33	34	7	20	38	28	0	0	0	0	0	0	0	0	32	176	100	0	0	Error	3	6	1251	0.714	0	0	0
10	12	11	1F14	200 Sp9	10550	28310	60	53	52	13	25	30	30	31	6	19	88	75	0	0	0	0	0	0	0	0	32	176	100	0	0	Error	23	22	1650	3.5	0	0	0
10	1	12	1J14	235 Sp0	7250	28600	100	32	34	9	26	34	34	34	7	20	18	9	0	0	0	0	0	0	0	0	80	560	100	0	0	Error	-2	0	2713	0	0	0	0
10	2	12	1N14	258 Sp8	7550	28600	100	33	35	8	22	37	37	38	8	21	14	1	0	0	0	0	0	0	0	0	80	560	100	0	0	Error	-4	-2	2765	-0.375	0	0	0
10	3	12	1J14	235 Sp0	7860	28620	60	33	35	7	20	37	37	38	7	18	6	3	0	0	0	0	0	0	0	0	32	176	100	0	0	Error	-4	-2	1121	-0.429	0	0	0
10	4	12	1N14	258 Sp8	8160	28610	50	46	49	18	36	33	33	34	6	17	83	58	0	0	0	0	0	0	0	0	12	104	100	0	0	Error	13	16	592	2.5	0	0	0
10	5	12	1B22	287 Sp8	8460	28620	40	43	45	13	28	31	31	32	6	18	67	33	0	0	0	0	0	0	0	0	12	68	100	0	0	Error	12	14	539	2.167	0	0	0
10	6	12	1F22	325 Sp10	8750	28590	40	33	36	10	27	33	33	34	7	20	25	17	0	0	0	0	0	0	0	0	12	68	100	0	0	Error	0	3	429	0.286	0	0	0
10	7	12	1B22	287 Sp8	9060	28610	40	41	44	12	27	31	31	31	8	25	50	42	0	0	0	0	0	0	0	0	12	68	100	0	0	Error	10	13	532	1.625	0	0	0
10	8	12	1F22	325 Sp10	9350	28620	40	36	35	5	14	37	37	38	7	18	0	0	0	0	0	0	0	0	0	0	12	68	100	0	0	Error	-1	-2	424	-0.429	0	0	0
10	9	12	1J22	355 Sp0	9650	28620	40	41	40	7	17	31	31	32	8	25	58	17	0	0	0	0	0	0	0	0	12	68	100	0	0	Error	10	9	485	1	0	0	0
10	10	12	1N22	380 Sp0	9940	28620	40	43	46	10	21	31	31	33	10	30	67	33	0	0	0	0	0	0	0	0	12	68	100	0	0	Error	12	15	557	1.3	0	0	0
10	11	12	1J22	355 Sp0	10250	28610	50	40	41	9	21	31	31	32	7	21	58	33	0	0	0	0	0	0	0	0	12	104	100	0	0	Error	9	10	487	1.286	0	0	0
10	12	12	1N22	380 Sp0	10560	28630	50	50	49	8	16	29	29	30	9	30	92	67	0	0	0	0	0	0	0	0	12	104	100	0	0	Error	21	20	584	2.111	0	0	0
10	1	13	1B6	15 Sp8	7240	28880	40	46	57	28	49	31	31	39	67	171	8	0	0	0	0	0	0	0	0	0	12	68	100	0	0	Error	15	26	679	0.269	0	0	0
10	2	13	1F6	34 Sp0	7550	28870	50	36	37	7	18	32	32	32	5	15	33	25	0	0	0	0	0	0	0	0	12	104	100	0	0	Error	4	5	442	1	0	0	0
10	3	13	1B6	15 Sp8	7860	28910	60	49	313	920	293	33	33	33	6	18	84	66	0	0	0	0	0	0	0	0	32	176	100	0	0	Error	16	280	10020	46.667	0	0	0
10	4	13	1F6	34 Sp0	8160	28910	40	37	35	6	17	32	32	34	7	20	17	0	0	0	0	0	0	0	0	0	12	68	100	0	0	Error	5	3	420	0.143	0	0	0
10	5	13	1J6	53 Sp9	8440	28870	40	37	38	11	28	32	32	33	6	18	42	17	0	0	0	0	0	0	0	0	12	68	100	0	0	Error	5	6	460	0.833	0	0	0
10	6	13	1N6	75 Sp0	8760	28900	60	36	36	6	16	34	34	35	7	20	16	3	0	0	0	0	0	0	0	0	32	176	100	0	0	Error	2	2	1146	0.143	0	0	0
10	7	13	1J6	53 Sp9	9050	28910	40	42	44	15	34	34	34	34	7	20	50	25	0	0	0	0	0	0	0	0	12	68	100	0	0	Error	8	10	525	1.429	0	0	0
10	8	13	1N6	75 Sp0	9360	28900	50	37	36	7	19	33	33	33	6	18	33	8	0	0	0	0	0	0	0	0	12	104	100	0	0	Error	4	3	432	0.5	0	0	0
10	9	13	1B14	173 Sp8	9660	28890	50	52	52	11	21	34	34	35	6	17	83	75	0	0	0	0	0	0	0	0	12	104	100	0	0	Error	18	18	621	2.833	0	0	0
10	10	13	1F14	200 Sp9	9960	28900	100	37	41	11	26	42	42	43	9	20	15	10	0	0	0	0	0	0	0	0	80	560	100	0	0	Error	-5	-1	3253	-0.222	0	0	0
10	11	13	1B14	173 Sp8	10260	28920	60	48	46	11	23	35	35	35	7	20	69	47	0	0	0	0	0	0	0	0	32	176	100	0	0	Error	13	11	1475	1.571	0	0	0
10	12	13	1F14	200 Sp9	10560	28910	50	52	54	7	12	32	32	34	7	20	100	83	0	0	0	0	0	0	0	0	12	104	100	0	0	Error	20	22	644	2.857	0	0	0
10	1	14	2B22	Grid Marker	7260	29200	140	78	459	1027	223	36	36	36	7	19	89	77	0	0	0	0	0	0	0	0	156	1134	100	0	0	Error	42	423	71579	60.429	0	0	0
10	2	14	2B22	Grid Marker	7560	29210	170	73	335	807	240	39	39	40	18	45	69	48	0	0	0	0	0	0	0	0	208	1599	100	0	0	Error	34	296	69581	16.389	0	0	0
10	3	14	empty	empty	7850	29200	100	43	44	8	18	43	43	45	29	64	0	0	0	0	0	0	0	0	0	0	80	560	100	0	0	Error	0	1	3503	-0.034	-75	0	0
10	4	14	empty	empty	8150	29200	100	55	56	10	17	54	54	55	10	18	18	4	0	0	0	0	0	0	0	0	80	560	100	0	0	Error	1	2	4478	0.1	-75	0	0
10	5	14	empty	empty	8450	29200	100	65	66	11	16	64	64	65	11	16	20	6	0	0	0	0	0	0	0	0	80	560	100	0	0	Error	1	2	5286	0.091	-75	0	0
10	6	14	empty	empty	8750	29200	100	63	65	11	16	65	65	66	11	16	15	3	0	0	0	0	0	0	0	0	80	560	100	0	0	Error	-2	0	5179	-0.091	-75	0	0
10	7	14	empty	empty	9050	29200	100	64	65	10	15	64	64	64	11	17	14	1	0	0	0	0	0	0	0	0	80	560	100	0	0	Error	0	1	5211	0.091	-75	0	0
10	8	14	empty	empty	9350	29200	100	58	59	10	16	59	59	60	10	16	13	4	0	0	0	0	0	0	0	0	80	560	100	0	0	Error	-1	0	4687	-0.1	-75	0	0
10	9	14	empty	empty	9650	29200	100	52	53	9	16	51	51	52	10	19	15	5	0	0	0	0	0	0	0	0	80	560	100	0	0	Error	1	2	4263	0.1	-75	0	0
10	10	14	empty	empty	9950	29200	100	46	47	9	19	46	46	48	17	35	5	0	0	0	0	0	0	0	0	0	80	560	100	0	0	Error	0	1	3787	-0.059	-75	0	0
10	11	14	empty	empty	10250	29200	100	39	39	9	23	38	38	39	8	20	14	9	0	0	0	0	0	0	0	0	80	560	100	0	0	Error	1	1	3144	0	-75	0	0
10	12	14	empty	empty	10550	29200	100	36	36	8	22	35	35	36	7	19	15	6	0	0	0	0	0	0	0	0	80	560	100	0	0	Error	1	1	2918	0	-75	0	0
11	1	1	empty	empty	11730	25360	100	53	56	21	37	53	53	54	11	20	14	6	0	0	0	0	0	0	0	0	80	560	100	0	0	Error	0	3	4479	0.182	-75	0	0
11	2	1	empty	empty	12030	25360	100	60	64	43	67	56	56	57	11	19	23	8	0	0	0	0	0	0	0	0	80	560	100	0	0	Error	4	8	5148	0.636	-75	0	0
11	3	1	empty	empty	12330	25360	100	58	58	9	15	56	56	56	10	17	24	0	0	0	0	0	0	0	0	0	80	560	100	0	0	Error	2	2	4656	0.2	-75	0	0
11	4	1	empty	empty	12630	25360	100	52	52	10	19	53	53	55	10	18	14	3	0	0	0	0	0	0	0	0	80	560	100	0	0	Error	-1	-1	4176	-0.3	-75	0	0
11	5	1	empty	empty	12930	25360	100	55	56	12	21	55	55	55	10	18	19	3	0	0	0	0	0	0	0	0	80	560	100	0	0	Error	0	1	4495	0.1	-75	0	0
11	6	1	empty	empty	13230	25360	100	54	54	10	18	53	53	54	10	18	16	4	0	0	0	0	0	0	0	0	80	560	100	0	0	Error	1	1	4339	0	-75	0	0
11	7	1	empty	empty	13530	25360	100	54	54	11	20	52	52	53	12	22	18	4	0	0	0	0	0	0	0	0	80	560	100	0	0	Error	2	2	4333	0.083	-75	0	0
11	8	1	empty	empty	13830	25360	100	50	50	8	16	50	50	52	10	19	10	1	0	0	0	0	0	0	0	0	80	560	100	0	0	Error	0	0	4029	-0.2	-75	0	0
11	9	1	empty	empty	14130	25360	100	52	53	9	16	55	55	55	10	18	9	1	0	0	0	0	0	0	0	0	80	560	100	0	0	Error	-3	-2	4275	-0.2	-75	0	0
11	10	1	2C22	Grid Marker	14440	25370	170	108	509	1256	246	58	58	59	11	18	88	73	0	0	0	0	0	0	0	0	208	1571	100	0	0	Error	50	451	105975	40.909	0	0	0
11	11	1	2C22	Grid Marker	14750	25360	190	99	505	1347	266	56	56	57	11	19	88	76	0	0	0	0	0	0	0	0	256	1823	100	0	0	Error	43	449	129235	40.727	0	0	0
11	12	1	2C22	Grid Marker	15040	25380	160	83	476	1186	249	52	52	53	11	20	80	61	0	0	0	0	0	0	0	0	208	1413	100	0	0	Error	31	424	99018	38.455	0	0	0
11	1	2	2K14	628 Sp14	11740	25640	100	36	36	9	25	47	47	48	12	25	3	0	0	0	0	0	0	0	0	0	80	560	100	0	0	Error	-11	-11	2903	-1	0	0	0
11	2	2	2O14	0	12040	25640	100	41	44	11	25	53	53	54	11	20	4	3	0	0	0	0	0	0	0	0	80	560	100	0	0	Error	-12	-9	3490	-0.909	0	0	0
11	3	2	2K14	628 Sp14	12340	25650	100	34	35	8	22	48	48	48	11	22	1	1	0	0	0	0	0	0	0	0	80	560	100	0	0	Error	-14	-13	2762	-1.182	0	0	0
11	4	2	2O14	0	12640	25650	100	35	45	25	55	49	49	49	10	20	16	14	0	0	0	0	0	0	0	0	80	560	100	0	0	Error	-14	-4	3614	-0.4	0	0	0
11	5	2	empty	empty	12930	25660	100	57	57	10	17	55	55	56	10	17	18	1	0	0	0	0	0	0	0	0	80	560	100	0	0	Error	2	2	4522	0.1	-75	0	0
11	6	2	empty	empty	13230	25660	100	53	55	10	18	55	55	55	10	18	13	5	0	0	0	0	0	0	0	0	80	560	100	0	0	Error	-2	0	4396	0	-75	0	0
11	7	2	empty	empty	13530	25660	100	51	53	10	18	52	52	53	10	18	16	8	0	0	0	0	0	0	0	0	80	560	100	0	0	Error	-1	1	4252	0	-75	0	0
11	8	2	empty	empty	13830	25660	100	52	52	10	19	52	52	52	10	19	18	4	0	0	0	0	0	0	0	0	80	560	100	0	0	Error	0	0	4172	0	-75	0	0
11	9	2	empty	empty	14130	25660	100	56	59	16	27	56	56	56	9	16	21	9	0	0	0	0	0	0	0	0	80	560	100	0	0	Error	0	3	4715	0.333	-75	0	0
11	10	2	empty	empty	14430	25660	100	58	59	11	18	58	58	59	16	27	8	3	0	0	0	0	0	0	0	0	80	560	100	0	0	Error	0	1	4742	0	-75	0	0
11	11	2	empty	empty	14730	25660	100	58	57	10	17	57	57	57	11	19	9	1	0	0	0	0	0	0	0	0	80	560	100	0	0	Error	1	0	4555	0	-75	0	0
11	12	2	empty	empty	15030	25660	100	54	53	9	16	53	53	56	57	101	0	0	0	0	0	0	0	0	0	0	80	560	100	0	0	Error	1	0	4262	-0.053	-75	0	0
11	1	3	2C6	418 Sp19	11720	25990	70	33	35	8	22	43	43	461	3206	695	0	0	0	0	0	0	0	0	0	0	32	236	100	0	0	Error	-10	-8	1114	-0.133	0	0	0
11	2	3	2G6	443 Sp14	12040	25940	60	41	45	13	28	43	43	44	10	22	19	13	0	0	0	0	0	0	0	0	32	176	100	0	0	Error	-2	2	1427	0.1	0	0	0
11	3	3	2C6	418 Sp19	12350	25950	80	35	51	82	160	40	40	41	9	21	6	6	0	0	0	0	0	0	0	0	52	340	100	0	0	Error	-5	11	2663	1.111	0	0	0
11	4	3	2G6	443 Sp14	12640	25940	70	40	39	11	28	45	45	45	9	20	3	3	0	0	0	0	0	0	0	0	32	236	100	0	0	Error	-5	-6	1246	-0.667	0	0	0
11	5	3	2K6	468 Sp8	12930	25930	40	64	63	22	34	36	36	37	8	21	75	58	0	0	0	0	0	0	0	0	12	68	100	0	0	Error	28	27	759	3.25	0	0	0
11	6	3	2O6	496Sp21	13250	25960	70	46	46	10	21	34	34	35	8	22	63	31	0	0	0	0	0	0	0	0	32	236	100	0	0	Error	12	12	1458	1.375	0	0	0
11	7	3	2K6	468 Sp8	13540	25930	40	66	65	25	38	37	37	38	7	18	75	58	0	0	0	0	0	0	0	0	12	68	100	0	0	Error	29	28	782	3.857	0	0	0
11	8	3	2O6	496Sp21	13840	25960	60	41	50	53	106	33	33	34	7	20	50	16	0	0	0	0	0	0	0	0	32	176	100	0	0	Error	8	17	1609	2.286	0	0	0
11	9	3	2C14	598 Sp21	14130	25960	100	38	38	10	26	48	48	48	10	20	4	1	0	0	0	0	0	0	0	0	80	560	100	0	0	Error	-10	-10	3035	-1	0	0	0
11	10	3	2G14	613 Sp24	14430	25970	90	52	54	21	38	38	38	39	10	25	58	21	0	0	0	0	0	0	0	0	52	420	100	0	0	Error	14	16	2831	1.5	0	0	0
11	11	3	2C14	598 Sp21	14730	25940	40	46	46	12	26	34	34	34	6	17	58	50	0	0	0	0	0	0	0	0	12	68	100	0	0	Error	12	12	550	2	0	0	0
11	12	3	2G14	613 Sp24	15030	25970	100	49	59	53	89	43	43	43	11	25	33	20	0	0	0	0	0	0	0	0	80	560	100	0	0	Error	6	16	4759	1.455	0	0	0
11	1	4	2K14	628 Sp14	11740	26240	100	34	36	8	22	47	47	47	11	23	3	1	0	0	0	0	0	0	0	0	80	560	100	0	0	Error	-13	-11	2878	-1	0	0	0
11	2	4	2O14	0	12040	26240	100	40	43	15	34	51	51	52	11	21	13	8	0	0	0	0	0	0	0	0	80	560	100	0	0	Error	-11	-8	3471	-0.818	0	0	0
11	3	4	2K14	628 Sp14	12340	26240	100	35	37	10	27	47	47	48	11	22	3	1	0	0	0	0	0	0	0	0	80	560	100	0	0	Error	-12	-10	2931	-1	0	0	0
11	4	4	2O14	0	12640	26250	100	37	42	18	42	50	50	51	12	23	14	13	0	0	0	0	0	0	0	0	80	560	100	0	0	Error	-13	-8	3387	-0.75	0	0	0
11	5	4	empty	empty	12930	26260	100	55	57	12	21	55	55	65	45	69	1	0	0	0	0	0	0	0	0	0	80	560	100	0	0	Error	0	2	4523	-0.178	-75	0	0
11	6	4	empty	empty	13230	26260	100	55	56	10	17	56	56	57	10	17	15	5	0	0	0	0	0	0	0	0	80	560	100	0	0	Error	-1	0	4491	-0.1	-75	0	0
11	7	4	empty	empty	13530	26260	100	58	59	10	16	57	57	58	9	15	20	6	0	0	0	0	0	0	0	0	80	560	100	0	0	Error	1	2	4684	0.111	-75	0	0
11	8	4	empty	empty	13830	26260	100	56	57	9	15	59	59	62	16	25	1	0	0	0	0	0	0	0	0	0	80	560	100	0	0	Error	-3	-2	4545	-0.312	-75	0	0
11	9	4	empty	empty	14130	26260	100	58	58	10	17	58	58	59	10	16	14	4	0	0	0	0	0	0	0	0	80	560	100	0	0	Error	0	0	4628	-0.1	-75	0	0
11	10	4	empty	empty	14430	26260	100	62	63	10	15	61	61	61	11	18	16	4	0	0	0	0	0	0	0	0	80	560	100	0	0	Error	1	2	5012	0.182	-75	0	0
11	11	4	empty	empty	14730	26260	100	60	61	9	14	59	59	60	10	16	19	4	0	0	0	0	0	0	0	0	80	560	100	0	0	Error	1	2	4858	0.1	-75	0	0
11	12	4	empty	empty	15030	26260	100	56	56	9	16	54	54	55	9	16	21	4	0	0	0	0	0	0	0	0	80	560	100	0	0	Error	2	2	4505	0.111	-75	0	0
11	1	5	2C6	418 Sp19	11740	26570	60	37	38	7	18	35	35	35	7	20	16	6	0	0	0	0	0	0	0	0	32	176	100	0	0	Error	2	3	1212	0.429	0	0	0
11	2	5	2G6	443 Sp14	12060	26560	50	48	47	7	14	36	36	37	6	16	58	50	0	0	0	0	0	0	0	0	12	104	100	0	0	Error	12	11	560	1.667	0	0	0
11	3	5	2C6	418 Sp19	12350	26560	60	38	41	12	29	43	43	44	10	22	13	6	0	0	0	0	0	0	0	0	32	176	100	0	0	Error	-5	-2	1300	-0.3	0	0	0
11	4	5	2G6	443 Sp14	12640	26560	70	43	43	9	20	41	41	43	11	25	16	3	0	0	0	0	0	0	0	0	32	236	100	0	0	Error	2	2	1381	0	0	0	0
11	5	5	2K6	468 Sp8	12940	26570	40	67	62	17	27	33	33	34	8	23	83	75	0	0	0	0	0	0	0	0	12	68	100	0	0	Error	34	29	740	3.5	0	0	0
11	6	5	2O6	496Sp21	13240	26550	50	42	42	7	16	35	35	37	9	24	17	8	0	0	0	0	0	0	0	0	12	104	100	0	0	Error	7	7	502	0.556	0	0	0
11	7	5	2K6	468 Sp8	13540	26580	40	56	57	17	29	44	44	44	9	20	50	33	0	0	0	0	0	0	0	0	12	68	100	0	0	Error	12	13	679	1.444	0	0	0
11	8	5	2O6	496Sp21	13850	26570	70	36	37	7	18	34	34	34	8	23	16	6	0	0	0	0	0	0	0	0	32	236	100	0	0	Error	2	3	1175	0.375	0	0	0
11	9	5	2C14	598 Sp21	14140	26560	100	37	39	12	30	47	47	48	12	25	6	3	0	0	0	0	0	0	0	0	80	560	100	0	0	Error	-10	-8	3140	-0.75	0	0	0
11	10	5	2G14	613 Sp24	14440	26560	110	44	51	36	70	46	46	47	12	25	20	10	0	0	0	0	0	0	0	0	80	656	100	0	0	Error	-2	5	4061	0.333	0	0	0
11	11	5	2C14	598 Sp21	14740	26560	100	39	40	9	22	48	48	48	12	25	4	0	0	0	0	0	0	0	0	0	80	560	100	0	0	Error	-9	-8	3206	-0.667	0	0	0
11	12	5	2G14	613 Sp24	15040	26560	100	46	51	18	35	39	39	40	10	25	35	18	0	0	0	0	0	0	0	0	80	560	100	0	0	Error	7	12	4060	1.1	0	0	0
11	1	6	2K14	628 Sp14	11740	26830	100	32	32	6	18	44	44	45	15	33	0	0	0	0	0	0	0	0	0	0	80	560	100	0	0	Error	-12	-12	2594	-0.867	0	0	0
11	2	6	2O14	0	12040	26840	40	65	71	38	53	34	34	35	7	20	67	58	0	0	0	0	0	0	0	0	12	68	100	0	0	Error	31	37	846	5.143	0	0	0
11	3	6	2K14	628 Sp14	12340	26850	100	36	50	84	168	49	49	50	11	22	3	3	0	0	0	0	0	0	0	0	80	560	100	0	0	Error	-13	1	4014	0	0	0	0
11	4	6	2O14	0	12640	26870	40	57	64	31	48	35	35	36	9	25	58	50	0	0	0	0	0	0	0	0	12	68	100	0	0	Error	22	29	763	3.111	0	0	0
11	5	6	empty	empty	12930	26860	100	43	45	16	35	45	45	46	8	17	19	3	0	0	0	0	0	0	0	0	80	560	100	0	0	Error	-2	0	3621	-0.125	-75	0	0
11	6	6	empty	empty	13230	26860	100	51	52	12	23	52	52	53	10	18	20	4	0	0	0	0	0	0	0	0	80	560	100	0	0	Error	-1	0	4193	-0.1	-75	0	0
11	7	6	empty	empty	13530	26860	100	57	57	10	17	55	55	56	10	17	16	3	0	0	0	0	0	0	0	0	80	560	100	0	0	Error	2	2	4535	0.1	-75	0	0
11	8	6	empty	empty	13830	26860	100	54	54	9	16	58	58	59	13	22	3	0	0	0	0	0	0	0	0	0	80	560	100	0	0	Error	-4	-4	4327	-0.385	-75	0	0
11	9	6	empty	empty	14130	26860	100	59	58	10	17	58	58	59	13	22	6	1	0	0	0	0	0	0	0	0	80	560	100	0	0	Error	1	0	4631	-0.077	-75	0	0
11	10	6	empty	empty	14430	26860	100	60	59	9	15	59	59	60	10	16	16	1	0	0	0	0	0	0	0	0	80	560	100	0	0	Error	1	0	4756	-0.1	-75	0	0
11	11	6	empty	empty	14730	26860	100	61	60	8	13	59	59	59	10	16	13	1	0	0	0	0	0	0	0	0	80	560	100	0	0	Error	2	1	4823	0.1	-75	0	0
11	12	6	empty	empty	15030	26860	100	52	54	12	22	54	54	55	11	20	10	4	0	0	0	0	0	0	0	0	80	560	100	0	0	Error	-2	0	4322	-0.091	-75	0	0
11	1	7	2C6	418 Sp19	11730	27140	50	35	38	7	18	33	33	35	8	22	25	8	0	0	0	0	0	0	0	0	12	104	100	0	0	Error	2	5	450	0.375	0	0	0
11	2	7	2G6	443 Sp14	12040	27130	50	39	42	10	23	38	38	39	13	33	8	8	0	0	0	0	0	0	0	0	12	104	100	0	0	Error	1	4	501	0.231	0	0	0
11	3	7	2C6	418 Sp19	12350	27160	50	37	37	5	13	30	30	31	8	25	33	0	0	0	0	0	0	0	0	0	12	104	100	0	0	Error	7	7	443	0.75	0	0	0
11	4	7	2G6	443 Sp14	12660	27180	50	50	53	19	35	38	38	39	8	20	67	33	0	0	0	0	0	0	0	0	12	104	100	0	0	Error	12	15	641	1.75	0	0	0
11	5	7	2K6	468 Sp8	12930	27120	40	45	50	20	40	33	33	34	7	20	67	42	0	0	0	0	0	0	0	0	12	68	100	0	0	Error	12	17	594	2.286	0	0	0
11	6	7	2O6	496Sp21	13230	27150	100	38	41	13	31	44	44	45	9	20	9	3	0	0	0	0	0	0	0	0	80	560	100	0	0	Error	-6	-3	3269	-0.444	0	0	0
11	7	7	2K6	468 Sp8	13540	27180	40	71	69	16	23	35	35	38	18	47	75	50	0	0	0	0	0	0	0	0	12	68	100	0	0	Error	36	34	823	1.722	0	0	0
11	8	7	2O6	496Sp21	13840	27170	70	38	39	8	20	32	32	33	7	21	28	13	0	0	0	0	0	0	0	0	32	236	100	0	0	Error	6	7	1234	0.857	0	0	0
11	9	7	2C14	598 Sp21	14130	27140	40	42	44	12	27	38	38	38	8	21	33	8	0	0	0	0	0	0	0	0	12	68	100	0	0	Error	4	6	533	0.75	0	0	0
11	10	7	2G14	613 Sp24	14430	27160	90	45	55	72	130	42	42	42	10	23	21	4	0	0	0	0	0	0	0	0	52	420	100	0	0	Error	3	13	2869	1.3	0	0	0
11	11	7	2C14	598 Sp21	14740	27160	50	43	43	8	18	34	34	35	6	17	58	42	0	0	0	0	0	0	0	0	12	104	100	0	0	Error	9	9	516	1.333	0	0	0
11	12	7	2G14	613 Sp24	15020	27170	100	42	48	27	56	40	40	41	24	58	8	5	0	0	0	0	0	0	0	0	80	560	100	0	0	Error	2	8	3823	0.292	0	0	0
11	1	8	1K14	248 Sp0	11740	27440	100	31	33	8	24	33	33	34	8	23	11	4	0	0	0	0	0	0	0	0	80	560	100	0	0	Error	-2	0	2634	-0.125	0	0	0
11	2	8	1O14	270 Sp0	12040	27450	70	31	34	7	20	31	31	32	6	18	28	9	0	0	0	0	0	0	0	0	32	236	100	0	0	Error	0	3	1085	0.333	0	0	0
11	3	8	1K14	248 Sp0	12320	27460	50	35	35	6	17	30	30	31	7	22	33	0	0	0	0	0	0	0	0	0	12	104	100	0	0	Error	5	5	420	0.571	0	0	0
11	4	8	1O14	270 Sp0	12630	27470	60	32	37	23	62	32	32	33	7	21	19	9	0	0	0	0	0	0	0	0	32	176	100	0	0	Error	0	5	1180	0.571	0	0	0
11	5	8	1C22	307 Sp10	12930	27460	60	60	59	22	37	34	34	34	7	20	75	66	0	0	0	0	0	0	0	0	32	176	100	0	0	Error	26	25	1895	3.571	0	0	0
11	6	8	1G22	340 Sp17	13230	27460	50	45	47	11	23	33	33	35	15	42	42	8	0	0	0	0	0	0	0	0	12	104	100	0	0	Error	12	14	568	0.8	0	0	0
11	7	8	1C22	307 Sp10	13540	27450	60	71	72	22	30	37	37	37	7	18	91	88	0	0	0	0	0	0	0	0	32	176	100	0	0	Error	34	35	2317	5	0	0	0
11	8	8	1G22	340 Sp17	13840	27460	60	49	51	12	23	35	35	36	8	22	72	38	0	0	0	0	0	0	0	0	32	176	100	0	0	Error	14	16	1622	1.875	0	0	0
11	9	8	1K22	366 Sp14	14130	27470	70	34	38	19	50	33	33	34	7	20	22	9	0	0	0	0	0	0	0	0	32	236	100	0	0	Error	1	5	1217	0.571	0	0	0
11	10	8	1O22	391 Sp21	14430	27480	60	34	35	6	17	36	36	37	7	18	9	0	0	0	0	0	0	0	0	0	32	176	100	0	0	Error	-2	-1	1105	-0.286	0	0	0
11	11	8	1K22	366 Sp14	14740	27470	50	39	41	7	17	31	31	32	6	18	75	33	0	0	0	0	0	0	0	0	12	104	100	0	0	Error	8	10	493	1.5	0	0	0
11	12	8	1O22	391 Sp21	15030	27470	70	35	34	6	17	36	36	37	8	21	9	0	0	0	0	0	0	0	0	0	32	236	100	0	0	Error	-1	-2	1090	-0.375	0	0	0
11	1	9	1C6	24 Sp0	11740	27730	40	40	40	9	22	31	31	32	8	25	50	25	0	0	0	0	0	0	0	0	12	68	100	0	0	Error	9	9	481	1	0	0	0
11	2	9	1G6	44 Sp8	12040	27730	40	42	42	9	21	30	30	31	6	19	75	42	0	0	0	0	0	0	0	0	12	68	100	0	0	Error	12	12	499	1.833	0	0	0
11	3	9	1C6	24 Sp0	12340	27730	40	38	38	9	23	30	30	33	11	33	25	8	0	0	0	0	0	0	0	0	12	68	100	0	0	Error	8	8	459	0.455	0	0	0
11	4	9	1G6	44 Sp8	12640	27740	50	38	37	8	21	30	30	34	25	73	0	0	0	0	0	0	0	0	0	0	12	104	100	0	0	Error	8	7	445	0.12	0	0	0
11	5	9	1K6	62 Sp0	12940	27760	70	41	41	7	17	29	29	30	6	20	69	44	0	0	0	0	0	0	0	0	32	236	100	0	0	Error	12	12	1298	1.833	0	0	0
11	6	9	1O6	85 Sp8	13240	27760	50	41	44	16	36	31	31	33	7	21	58	33	0	0	0	0	0	0	0	0	12	104	100	0	0	Error	10	13	533	1.571	0	0	0
11	7	9	1K6	62 Sp0	13530	27760	80	41	40	9	22	33	33	35	15	42	12	2	0	0	0	0	0	0	0	0	52	340	100	0	0	Error	8	7	2088	0.333	0	0	0
11	8	9	1O6	85 Sp8	13840	27760	60	52	52	14	26	33	33	34	7	20	72	59	0	0	0	0	0	0	0	0	32	176	100	0	0	Error	19	19	1655	2.571	0	0	0
11	9	9	1C14	185 Sp8	14130	27760	100	35	42	18	42	40	40	42	14	33	20	10	0	0	0	0	0	0	0	0	80	560	100	0	0	Error	-5	2	3340	0	0	0	0
11	10	9	1G14	221 Sp0	14430	27760	50	33	38	17	44	34	34	35	8	22	17	8	0	0	0	0	0	0	0	0	12	104	100	0	0	Error	-1	4	456	0.375	0	0	0
11	11	9	1C14	185 Sp8	14740	27760	50	62	65	19	29	31	31	32	7	21	92	83	0	0	0	0	0	0	0	0	12	104	100	0	0	Error	31	34	782	4.714	0	0	0
11	12	9	1G14	221 Sp0	15040	27770	50	33	35	9	25	34	34	34	8	23	17	8	0	0	0	0	0	0	0	0	12	104	100	0	0	Error	-1	1	416	0.125	0	0	0
11	1	10	1K14	248 Sp0	11740	28050	60	37	37	6	16	30	30	31	7	22	44	9	0	0	0	0	0	0	0	0	32	176	100	0	0	Error	7	7	1182	0.857	0	0	0
11	2	10	1O14	270 Sp0	12030	28050	90	31	35	14	40	32	32	32	7	21	19	8	0	0	0	0	0	0	0	0	52	420	100	0	0	Error	-1	3	1807	0.429	0	0	0
11	3	10	1K14	248 Sp0	12330	28050	40	30	31	5	16	35	35	36	7	19	0	0	0	0	0	0	0	0	0	0	12	68	100	0	0	Error	-5	-4	366	-0.714	0	0	0
11	4	10	1O14	270 Sp0	12650	28040	60	33	34	6	17	31	31	31	6	19	19	6	0	0	0	0	0	0	0	0	32	176	100	0	0	Error	2	3	1072	0.5	0	0	0
11	5	10	1C22	307 Sp10	12930	28060	80	51	58	27	46	33	33	34	8	23	60	52	0	0	0	0	0	0	0	0	52	340	100	0	0	Error	18	25	3019	3	0	0	0
11	6	10	1G22	340 Sp17	13240	28070	60	41	44	19	43	35	35	37	8	21	31	16	0	0	0	0	0	0	0	0	32	176	100	0	0	Error	6	9	1422	0.875	0	0	0
11	7	10	1C22	307 Sp10	13540	28060	80	60	59	23	38	36	36	37	7	18	65	60	0	0	0	0	0	0	0	0	52	340	100	0	0	Error	24	23	3042	3.143	0	0	0
11	8	10	1G22	340 Sp17	13830	28070	60	38	40	11	27	33	33	35	7	20	47	22	0	0	0	0	0	0	0	0	32	176	100	0	0	Error	5	7	1278	0.714	0	0	0
11	9	10	1K22	366 Sp14	14140	28080	50	37	37	10	27	30	30	31	5	16	50	17	0	0	0	0	0	0	0	0	12	104	100	0	0	Error	7	7	445	1.2	0	0	0
11	10	10	1O22	391 Sp21	14420	28060	70	34	34	5	14	34	34	35	7	20	6	0	0	0	0	0	0	0	0	0	32	236	100	0	0	Error	0	0	1079	-0.143	0	0	0
11	11	10	1K22	366 Sp14	14720	28060	40	38	37	5	13	31	31	31	5	16	50	17	0	0	0	0	0	0	0	0	12	68	100	0	0	Error	7	6	439	1.2	0	0	0
11	12	10	1O22	391 Sp21	15030	28050	50	33	33	4	12	33	33	34	6	17	8	0	0	0	0	0	0	0	0	0	12	104	100	0	0	Error	0	0	390	-0.167	0	0	0
11	1	11	1C6	24 Sp0	11730	28350	60	32	33	9	27	30	30	31	6	19	28	16	0	0	0	0	0	0	0	0	32	176	100	0	0	Error	2	3	1070	0.333	0	0	0
11	2	11	1G6	44 Sp8	12050	28330	50	39	40	10	25	32	32	34	13	38	17	8	0	0	0	0	0	0	0	0	12	104	100	0	0	Error	7	8	477	0.462	0	0	0
11	3	11	1C6	24 Sp0	12340	28350	50	37	38	6	15	32	32	33	8	24	42	0	0	0	0	0	0	0	0	0	12	104	100	0	0	Error	5	6	456	0.625	0	0	0
11	4	11	1G6	44 Sp8	12650	28320	50	39	40	9	22	33	33	33	7	21	42	8	0	0	0	0	0	0	0	0	12	104	100	0	0	Error	6	7	476	1	0	0	0
11	5	11	1K6	62 Sp0	12940	28370	80	39	40	9	22	30	30	31	6	19	63	29	0	0	0	0	0	0	0	0	52	340	100	0	0	Error	9	10	2084	1.5	0	0	0
11	6	11	1O6	85 Sp8	13230	28360	50	49	48	11	22	32	32	32	7	21	83	67	0	0	0	0	0	0	0	0	12	104	100	0	0	Error	17	16	581	2.286	0	0	0
11	7	11	1K6	62 Sp0	13540	28370	90	37	37	7	18	38	38	39	8	20	6	2	0	0	0	0	0	0	0	0	52	420	100	0	0	Error	-1	-1	1933	-0.25	0	0	0
11	8	11	1O6	85 Sp8	13840	28360	60	44	44	11	25	32	32	34	11	32	53	16	0	0	0	0	0	0	0	0	32	176	100	0	0	Error	12	12	1399	0.909	0	0	0
11	9	11	1C14	185 Sp8	14140	28370	40	58	58	11	18	30	30	30	6	20	100	92	0	0	0	0	0	0	0	0	12	68	100	0	0	Error	28	28	691	4.667	0	0	0
11	10	11	1G14	221 Sp0	14440	28360	100	31	35	22	62	42	42	42	8	19	6	6	0	0	0	0	0	0	0	0	80	560	100	0	0	Error	-11	-7	2826	-0.875	0	0	0
11	11	11	1C14	185 Sp8	14740	28360	40	61	61	13	21	31	31	31	5	16	100	100	0	0	0	0	0	0	0	0	12	68	100	0	0	Error	30	30	737	6	0	0	0
11	12	11	1G14	221 Sp0	15020	28350	70	31	36	21	58	33	33	33	7	21	19	13	0	0	0	0	0	0	0	0	32	236	100	0	0	Error	-2	3	1162	0.429	0	0	0
11	1	12	1K14	248 Sp0	11730	28640	50	36	36	5	13	30	30	30	7	23	33	0	0	0	0	0	0	0	0	0	12	104	100	0	0	Error	6	6	431	0.857	0	0	0
11	2	12	1O14	270 Sp0	12030	28640	40	31	33	7	21	29	29	30	6	20	42	17	0	0	0	0	0	0	0	0	12	68	100	0	0	Error	2	4	397	0.5	0	0	0
11	3	12	1K14	248 Sp0	12340	28670	40	34	35	6	17	29	29	34	26	76	0	0	0	0	0	0	0	0	0	0	12	68	100	0	0	Error	5	6	421	0.038	0	0	0
11	4	12	1O14	270 Sp0	12630	28640	60	33	33	6	18	31	31	31	6	19	6	6	0	0	0	0	0	0	0	0	32	176	100	0	0	Error	2	2	1053	0.333	0	0	0
11	5	12	1C22	307 Sp10	12930	28650	50	54	56	19	33	34	34	37	12	32	58	33	0	0	0	0	0	0	0	0	12	104	100	0	0	Error	20	22	672	1.583	0	0	0
11	6	12	1G22	340 Sp17	13230	28650	70	40	40	10	25	39	39	40	10	25	28	3	0	0	0	0	0	0	0	0	32	236	100	0	0	Error	1	1	1284	0	0	0	0
11	7	12	1C22	307 Sp10	13530	28660	70	68	66	25	37	34	34	35	7	20	75	72	0	0	0	0	0	0	0	0	32	236	100	0	0	Error	34	32	2115	4.429	0	0	0
11	8	12	1G22	340 Sp17	13820	28660	50	40	39	6	15	33	33	33	7	21	42	8	0	0	0	0	0	0	0	0	12	104	100	0	0	Error	7	6	462	0.857	0	0	0
11	9	12	1K22	366 Sp14	14130	28650	40	42	71	76	107	35	35	37	9	24	33	25	0	0	0	0	0	0	0	0	12	68	100	0	0	Error	7	36	855	3.778	0	0	0
11	10	12	1O22	391 Sp21	14430	28640	50	35	34	5	14	33	33	33	5	15	25	0	0	0	0	0	0	0	0	0	12	104	100	0	0	Error	2	1	412	0.2	0	0	0
11	11	12	1K22	366 Sp14	14730	28660	50	35	35	7	20	29	29	29	6	20	42	17	0	0	0	0	0	0	0	0	12	104	100	0	0	Error	6	6	419	1	0	0	0
11	12	12	1O22	391 Sp21	15020	28660	70	31	32	6	18	33	33	34	7	20	13	0	0	0	0	0	0	0	0	0	32	236	100	0	0	Error	-2	-1	1039	-0.286	0	0	0
11	1	13	1C6	24 Sp0	11730	28920	40	46	43	7	16	31	31	32	8	25	58	42	0	0	0	0	0	0	0	0	12	68	100	0	0	Error	15	12	517	1.375	0	0	0
11	2	13	1G6	44 Sp8	12030	28950	50	39	39	5	12	31	31	32	6	18	58	17	0	0	0	0	0	0	0	0	12	104	100	0	0	Error	8	8	462	1.167	0	0	0
11	3	13	1C6	24 Sp0	12340	28940	40	39	37	9	24	30	30	31	6	19	58	33	0	0	0	0	0	0	0	0	12	68	100	0	0	Error	9	7	446	1	0	0	0
11	4	13	1G6	44 Sp8	12590	28930	110	38	37	7	18	39	39	42	17	40	0	0	0	0	0	0	0	0	0	0	80	656	100	0	0	Error	-1	-2	2945	-0.294	0	0	0
11	5	13	1K6	62 Sp0	12930	28940	70	41	42	8	19	30	30	31	7	22	69	31	0	0	0	0	0	0	0	0	32	236	100	0	0	Error	11	12	1328	1.571	0	0	0
11	6	13	1O6	85 Sp8	13240	28940	50	53	50	13	26	34	34	35	7	20	67	67	0	0	0	0	0	0	0	0	12	104	100	0	0	Error	19	16	594	2.143	0	0	0
11	7	13	1K6	62 Sp0	13540	28960	80	39	40	8	20	32	32	33	7	21	48	19	0	0	0	0	0	0	0	0	52	340	100	0	0	Error	7	8	2095	1	0	0	0
11	8	13	1O6	85 Sp8	13840	28950	60	40	43	15	34	34	34	35	7	20	44	34	0	0	0	0	0	0	0	0	32	176	100	0	0	Error	6	9	1385	1.143	0	0	0
11	9	13	1C14	185 Sp8	14140	28950	100	39	44	19	43	45	45	47	17	36	16	9	0	0	0	0	0	0	0	0	80	560	100	0	0	Error	-6	-1	3558	-0.176	0	0	0
11	10	13	1G14	221 Sp0	14440	28950	60	33	35	12	34	35	35	36	6	16	9	6	0	0	0	0	0	0	0	0	32	176	100	0	0	Error	-2	0	1110	-0.167	0	0	0
11	11	13	1C14	185 Sp8	14740	28960	40	56	54	15	27	31	31	31	6	19	75	67	0	0	0	0	0	0	0	0	12	68	100	0	0	Error	25	23	648	3.833	0	0	0
11	12	13	1G14	221 Sp0	15040	28950	60	34	35	8	22	30	30	31	7	22	38	9	0	0	0	0	0	0	0	0	32	176	100	0	0	Error	4	5	1124	0.571	0	0	0
11	1	14	2C22	Grid Marker	11760	29260	230	48	167	401	240	35	35	36	8	22	57	43	0	0	0	0	0	0	0	0	392	2801	100	0	0	Error	13	132	65598	16.375	0	0	0
11	2	14	2C22	Grid Marker	12030	29250	170	83	577	1609	278	38	38	39	8	20	87	78	0	0	0	0	0	0	0	0	208	1454	100	0	0	Error	45	539	120054	67.25	0	0	0
11	3	14	empty	empty	12330	29260	100	43	43	8	18	42	42	43	10	23	11	1	0	0	0	0	0	0	0	0	80	560	100	0	0	Error	1	1	3432	0	-75	0	0
11	4	14	empty	empty	12630	29260	100	47	47	8	17	48	48	53	65	122	0	0	0	0	0	0	0	0	0	0	80	560	100	0	0	Error	-1	-1	3782	-0.092	-75	0	0
11	5	14	empty	empty	12930	29260	100	46	45	9	20	46	46	47	9	19	11	1	0	0	0	0	0	0	0	0	80	560	100	0	0	Error	0	-1	3638	-0.222	-75	0	0
11	6	14	empty	empty	13230	29260	100	50	51	11	21	47	47	48	9	18	26	13	0	0	0	0	0	0	0	0	80	560	100	0	0	Error	3	4	4040	0.333	-75	0	0
11	7	14	empty	empty	13530	29260	100	50	52	10	19	49	49	49	9	18	23	8	0	0	0	0	0	0	0	0	80	560	100	0	0	Error	1	3	4123	0.333	-75	0	0
11	8	14	empty	empty	13830	29260	100	48	49	10	20	49	49	50	9	18	15	4	0	0	0	0	0	0	0	0	80	560	100	0	0	Error	-1	0	3893	-0.111	-75	0	0
11	9	14	empty	empty	14130	29260	100	59	61	16	26	52	52	54	14	25	30	10	0	0	0	0	0	0	0	0	80	560	100	0	0	Error	7	9	4855	0.5	-75	0	0
11	10	14	empty	empty	14430	29260	100	49	50	10	20	48	48	49	9	18	25	5	0	0	0	0	0	0	0	0	80	560	100	0	0	Error	1	2	4022	0.111	-75	0	0
11	11	14	empty	empty	14730	29260	100	49	50	9	18	49	49	50	9	18	14	4	0	0	0	0	0	0	0	0	80	560	100	0	0	Error	0	1	3968	0	-75	0	0
11	12	14	empty	empty	15030	29260	100	53	53	10	18	52	52	52	8	15	19	5	0	0	0	0	0	0	0	0	80	560	100	0	0	Error	1	1	4250	0.125	-75	0	0
12	1	1	empty	empty	16230	25330	100	46	47	11	23	45	45	45	8	17	24	11	0	0	0	0	0	0	0	0	80	560	100	0	0	Error	1	2	3767	0.25	-75	0	0
12	2	1	empty	empty	16530	25330	100	46	46	9	19	43	43	43	8	18	26	5	0	0	0	0	0	0	0	0	80	560	100	0	0	Error	3	3	3659	0.375	-75	0	0
12	3	1	empty	empty	16830	25330	100	41	41	7	17	39	39	40	8	20	21	4	0	0	0	0	0	0	0	0	80	560	100	0	0	Error	2	2	3307	0.125	-75	0	0
12	4	1	empty	empty	17130	25330	100	39	39	7	17	39	39	40	8	20	13	4	0	0	0	0	0	0	0	0	80	560	100	0	0	Error	0	0	3159	-0.125	-75	0	0
12	5	1	empty	empty	17430	25330	100	37	37	7	18	36	36	37	7	18	18	5	0	0	0	0	0	0	0	0	80	560	100	0	0	Error	1	1	2962	0	-75	0	0
12	6	1	empty	empty	17730	25330	100	32	32	5	15	32	32	34	12	35	3	0	0	0	0	0	0	0	0	0	80	560	100	0	0	Error	0	0	2588	-0.167	-75	0	0
12	7	1	empty	empty	18030	25330	100	31	31	6	19	31	31	31	6	19	11	3	0	0	0	0	0	0	0	0	80	560	100	0	0	Error	0	0	2490	0	-75	0	0
12	8	1	empty	empty	18330	25330	100	31	32	5	15	31	31	32	12	37	3	0	0	0	0	0	0	0	0	0	80	560	100	0	0	Error	0	1	2562	0	-75	0	0
12	9	1	empty	empty	18630	25330	100	31	36	30	83	32	32	35	10	28	14	4	0	0	0	0	0	0	0	0	80	560	100	0	0	Error	-1	4	2886	0.1	-75	0	0
12	10	1	2D22	Grid Marker	18940	25360	140	472	1440	2024	140	29	29	30	6	20	99	98	0	0	0	0	0	0	0	0	156	1134	100	0	0	Error	443	1411	224669	235	0	0	0
12	11	1	2D22	Grid Marker	19240	25350	140	951	1884	2524	133	29	29	30	23	76	96	91	0	0	0	0	0	0	0	0	156	1124	100	0	0	Error	922	1855	293888	80.609	0	0	0
12	12	1	2D22	Grid Marker	19530	25350	170	332	1137	2106	185	28	28	30	12	40	99	97	0	0	0	0	0	0	0	0	208	1574	100	0	0	Error	304	1109	236549	92.25	0	0	0
12	1	2	2L14	0	16230	25660	40	41	42	10	23	31	31	32	6	18	58	25	0	0	0	0	0	0	0	0	12	68	100	0	0	Error	10	11	500	1.667	0	0	0
12	2	2	2P14	0	16520	25680	40	31	33	8	24	35	35	35	7	20	8	8	0	0	0	0	0	0	0	0	12	68	100	0	0	Error	-4	-2	393	-0.286	0	0	0
12	3	2	2L14	0	16820	25670	100	34	35	8	22	35	35	36	9	25	10	1	0	0	0	0	0	0	0	0	80	560	100	0	0	Error	-1	0	2766	-0.111	0	0	0
12	4	2	2P14	0	17120	25670	100	32	36	12	33	36	36	37	8	21	15	10	0	0	0	0	0	0	0	0	80	560	100	0	0	Error	-4	0	2846	-0.125	0	0	0
12	5	2	empty	empty	17430	25630	100	38	39	6	15	36	36	37	7	18	21	3	0	0	0	0	0	0	0	0	80	560	100	0	0	Error	2	3	3105	0.286	-75	0	0
12	6	2	empty	empty	17730	25630	100	32	33	7	21	32	32	33	8	24	11	3	0	0	0	0	0	0	0	0	80	560	100	0	0	Error	0	1	2666	0	-75	0	0
12	7	2	empty	empty	18030	25630	100	33	40	34	85	32	32	32	7	21	21	9	0	0	0	0	0	0	0	0	80	560	100	0	0	Error	1	8	3194	1.143	-75	0	0
12	8	2	empty	empty	18330	25630	100	31	32	5	15	31	31	31	7	22	13	0	0	0	0	0	0	0	0	0	80	560	100	0	0	Error	0	1	2535	0.143	-75	0	0
12	9	2	empty	empty	18630	25630	100	32	39	49	125	31	31	36	58	161	4	1	0	0	0	0	0	0	0	0	80	560	100	0	0	Error	1	8	3102	0.052	-75	0	0
12	10	2	empty	empty	18930	25630	100	28	29	5	17	29	29	30	6	20	13	3	0	0	0	0	0	0	0	0	80	560	100	0	0	Error	-1	0	2347	-0.167	-75	0	0
12	11	2	empty	empty	19230	25630	100	28	29	6	20	29	29	30	6	20	13	3	0	0	0	0	0	0	0	0	80	560	100	0	0	Error	-1	0	2351	-0.167	-75	0	0
12	12	2	empty	empty	19530	25630	100	27	28	5	17	29	29	30	9	30	0	0	0	0	0	0	0	0	0	0	80	560	100	0	0	Error	-2	-1	2224	-0.222	-75	0	0
12	1	3	2D6	419 Sp19	16240	25950	60	56	99	245	247	31	31	32	11	34	81	59	0	0	0	0	0	0	0	0	32	176	100	0	0	Error	25	68	3157	6.091	0	0	0
12	2	3	2H6	444 Sp22	16540	25940	60	39	63	109	173	30	30	31	6	19	69	28	0	0	0	0	0	0	0	0	32	176	100	0	0	Error	9	33	2022	5.333	0	0	0
12	3	3	2D6	419 Sp19	16850	25930	120	33	37	13	35	32	32	33	6	18	29	24	0	0	0	0	0	0	0	0	120	820	100	0	0	Error	1	5	4434	0.667	0	0	0
12	4	3	2H6	444 Sp22	17140	25930	70	38	48	51	106	30	30	31	5	16	66	41	0	0	0	0	0	0	0	0	32	236	100	0	0	Error	8	18	1539	3.4	0	0	0
12	5	3	2L6	469 Sp0	17430	25960	40	37	38	10	26	33	33	34	5	14	42	33	0	0	0	0	0	0	0	0	12	68	100	0	0	Error	4	5	459	0.8	0	0	0
12	6	3	2P6	499 Sp8	17740	25950	60	34	33	5	15	28	28	29	5	17	50	16	0	0	0	0	0	0	0	0	32	176	100	0	0	Error	6	5	1071	0.8	0	0	0
12	7	3	2L6	469 Sp0	18050	25950	50	51	48	12	25	29	29	30	7	23	75	67	0	0	0	0	0	0	0	0	12	104	100	0	0	Error	22	19	579	2.571	0	0	0
12	8	3	2P6	499 Sp8	18330	25950	60	34	36	8	22	28	28	29	5	17	53	28	0	0	0	0	0	0	0	0	32	176	100	0	0	Error	6	8	1138	1.4	0	0	0
12	9	3	2D14	599 Sp0	18630	25950	40	35	55	64	116	30	30	31	7	22	42	25	0	0	0	0	0	0	0	0	12	68	100	0	0	Error	5	25	663	3.429	0	0	0
12	10	3	2H14	0	18940	25970	40	42	57	29	50	28	28	29	5	17	75	58	0	0	0	0	0	0	0	0	12	68	100	0	0	Error	14	29	678	5.6	0	0	0
12	11	3	2D14	599 Sp0	19220	25970	40	30	31	6	19	30	30	31	6	19	17	0	0	0	0	0	0	0	0	0	12	68	100	0	0	Error	0	1	376	0	0	0	0
12	12	3	2H14	0	19540	25970	40	50	63	32	50	29	29	29	5	17	75	67	0	0	0	0	0	0	0	0	12	68	100	0	0	Error	21	34	753	6.8	0	0	0
12	1	4	2L14	0	16220	26260	60	40	42	14	33	32	32	33	8	24	47	19	0	0	0	0	0	0	0	0	32	176	100	0	0	Error	8	10	1341	1.125	0	0	0
12	2	4	2P14	0	16520	26250	100	34	35	5	14	42	42	44	21	47	0	0	0	0	0	0	0	0	0	0	80	560	100	0	0	Error	-8	-7	2760	-0.429	0	0	0
12	3	4	2L14	0	16820	26240	80	35	35	8	22	32	32	33	6	18	35	12	0	0	0	0	0	0	0	0	52	340	100	0	0	Error	3	3	1841	0.333	0	0	0
12	4	4	2P14	0	17120	26250	100	32	34	8	23	36	36	37	7	18	13	3	0	0	0	0	0	0	0	0	80	560	100	0	0	Error	-4	-2	2680	-0.429	0	0	0
12	5	4	empty	empty	17430	26230	100	37	38	7	18	37	37	38	12	31	6	0	0	0	0	0	0	0	0	0	80	560	100	0	0	Error	0	1	3034	0	-75	0	0
12	6	4	empty	empty	17730	26230	100	35	35	7	20	35	35	36	6	16	15	5	0	0	0	0	0	0	0	0	80	560	100	0	0	Error	0	0	2828	-0.167	-75	0	0
12	7	4	empty	empty	18030	26230	100	33	35	6	17	33	33	34	7	20	21	3	0	0	0	0	0	0	0	0	80	560	100	0	0	Error	0	2	2774	0.143	-75	0	0
12	8	4	empty	empty	18330	26230	100	34	35	6	17	34	34	37	14	37	3	0	0	0	0	0	0	0	0	0	80	560	100	0	0	Error	0	1	2772	-0.143	-75	0	0
12	9	4	empty	empty	18630	26230	100	33	33	6	18	34	34	38	18	47	0	0	0	0	0	0	0	0	0	0	80	560	100	0	0	Error	-1	-1	2613	-0.278	-75	0	0
12	10	4	empty	empty	18930	26230	100	32	32	7	21	32	32	33	11	33	6	3	0	0	0	0	0	0	0	0	80	560	100	0	0	Error	0	0	2581	-0.091	-75	0	0
12	11	4	empty	empty	19230	26230	100	32	32	6	18	30	30	34	49	144	0	0	0	0	0	0	0	0	0	0	80	560	100	0	0	Error	2	2	2593	-0.041	-75	0	0
12	12	4	empty	empty	19530	26230	100	31	31	5	16	30	30	32	17	53	0	0	0	0	0	0	0	0	0	0	80	560	100	0	0	Error	1	1	2479	-0.059	-75	0	0
12	1	5	2D6	419 Sp19	16240	26550	60	53	59	32	54	31	31	32	6	18	84	81	0	0	0	0	0	0	0	0	32	176	100	0	0	Error	22	28	1876	4.5	0	0	0
12	2	5	2H6	444 Sp22	16540	26550	60	39	43	18	41	31	31	32	7	21	53	31	0	0	0	0	0	0	0	0	32	176	100	0	0	Error	8	12	1391	1.571	0	0	0
12	3	5	2D6	419 Sp19	16830	26560	90	44	45	11	24	31	31	32	5	15	65	54	0	0	0	0	0	0	0	0	52	420	100	0	0	Error	13	14	2342	2.6	0	0	0
12	4	5	2H6	444 Sp22	17140	26550	70	39	42	14	33	30	30	30	5	16	78	44	0	0	0	0	0	0	0	0	32	236	100	0	0	Error	9	12	1344	2.4	0	0	0
12	5	5	2L6	469 Sp0	17430	26550	50	46	44	12	27	31	31	32	9	28	58	42	0	0	0	0	0	0	0	0	12	104	100	0	0	Error	15	13	530	1.333	0	0	0
12	6	5	2P6	499 Sp8	17740	26550	60	33	33	6	18	31	31	31	5	16	25	6	0	0	0	0	0	0	0	0	32	176	100	0	0	Error	2	2	1054	0.4	0	0	0
12	7	5	2L6	469 Sp0	18050	26550	50	43	43	6	13	32	32	33	9	27	58	17	0	0	0	0	0	0	0	0	12	104	100	0	0	Error	11	11	519	1.111	0	0	0
12	8	5	2P6	499 Sp8	18350	26650	100	31	35	13	37	35	35	37	12	32	5	5	0	0	0	0	0	0	0	0	80	528	100	0	0	Error	-4	0	2765	-0.167	0	0	0
12	9	5	2D14	599 Sp0	18650	26550	50	33	35	6	17	30	30	30	7	23	25	17	0	0	0	0	0	0	0	0	12	104	100	0	0	Error	3	5	416	0.714	0	0	0
12	10	5	2H14	0	18930	26560	50	50	51	18	35	31	31	30	5	16	67	67	0	0	0	0	0	0	0	0	12	104	100	0	0	Error	19	20	614	4.2	0	0	0
12	11	5	2D14	599 Sp0	19240	26530	40	33	35	8	22	32	32	32	8	25	17	8	0	0	0	0	0	0	0	0	12	68	100	0	0	Error	1	3	421	0.375	0	0	0
12	12	5	2H14	0	19540	26530	100	30	32	9	28	29	29	31	10	32	20	8	0	0	0	0	0	0	0	0	80	560	100	0	0	Error	1	3	2584	0.1	0	0	0
12	1	6	2L14	0	16230	26810	60	32	33	9	27	33	33	34	6	17	19	9	0	0	0	0	0	0	0	0	32	176	100	0	0	Error	-1	0	1049	-0.167	0	0	0
12	2	6	2P14	0	16530	26830	100	34	35	9	25	42	42	45	57	126	0	0	0	0	0	0	0	0	0	0	80	560	100	0	0	Error	-8	-7	2805	-0.175	0	0	0
12	3	6	2L14	0	16840	26850	60	32	33	6	18	29	29	30	5	16	31	9	0	0	0	0	0	0	0	0	32	176	100	0	0	Error	3	4	1065	0.6	0	0	0
12	4	6	2P14	0	17130	26830	100	31	32	8	25	35	35	37	28	75	0	0	0	0	0	0	0	0	0	0	80	560	100	0	0	Error	-4	-3	2583	-0.179	0	0	0
12	5	6	empty	empty	17430	26830	100	34	34	6	17	34	34	34	6	17	15	3	0	0	0	0	0	0	0	0	80	560	100	0	0	Error	0	0	2716	0	-75	0	0
12	6	6	empty	empty	17730	26830	100	33	35	11	31	33	33	34	9	26	8	3	0	0	0	0	0	0	0	0	80	560	100	0	0	Error	0	2	2788	0.111	-75	0	0
12	7	6	empty	empty	18030	26830	100	31	32	6	18	33	33	34	18	52	1	0	0	0	0	0	0	0	0	0	80	560	100	0	0	Error	-2	-1	2538	-0.111	-75	0	0
12	8	6	empty	empty	18330	26830	100	32	31	5	16	32	32	32	7	21	5	0	0	0	0	0	0	0	0	0	80	528	100	0	0	Error	0	-1	2511	-0.143	-75	0	0
12	9	6	empty	empty	18630	26830	100	32	32	5	15	32	32	34	20	58	0	0	0	0	0	0	0	0	0	0	80	560	100	0	0	Error	0	0	2586	-0.1	-75	0	0
12	10	6	empty	empty	18930	26830	100	30	31	6	19	31	31	32	7	21	9	0	0	0	0	0	0	0	0	0	80	560	100	0	0	Error	-1	0	2463	-0.143	-75	0	0
12	11	6	empty	empty	19230	26830	100	29	29	5	17	30	30	31	13	41	1	0	0	0	0	0	0	0	0	0	80	560	100	0	0	Error	-1	-1	2349	-0.154	-75	0	0
12	12	6	empty	empty	19530	26830	100	30	30	5	16	28	28	29	5	17	20	5	0	0	0	0	0	0	0	0	80	560	100	0	0	Error	2	2	2361	0.2	-75	0	0
12	1	7	2D6	419 Sp19	16240	27140	60	51	55	23	41	32	32	33	7	21	84	72	0	0	0	0	0	0	0	0	32	176	100	0	0	Error	19	23	1774	3.143	0	0	0
12	2	7	2H6	444 Sp22	16540	27130	50	41	46	18	39	32	32	33	5	15	58	50	0	0	0	0	0	0	0	0	12	104	100	0	0	Error	9	14	556	2.6	0	0	0
12	3	7	2D6	419 Sp19	16830	27150	90	42	42	10	23	31	31	32	7	21	62	37	0	0	0	0	0	0	0	0	52	420	100	0	0	Error	11	11	2186	1.429	0	0	0
12	4	7	2H6	444 Sp22	17140	27140	60	41	62	81	130	30	30	32	13	40	34	16	0	0	0	0	0	0	0	0	32	176	100	0	0	Error	11	32	1987	2.308	0	0	0
12	5	7	2L6	469 Sp0	17440	27110	50	46	45	15	33	30	30	31	9	29	67	33	0	0	0	0	0	0	0	0	12	104	100	0	0	Error	16	15	543	1.556	0	0	0
12	6	7	2P6	499 Sp8	17750	27140	50	34	35	8	22	29	29	30	6	20	42	8	0	0	0	0	0	0	0	0	12	104	100	0	0	Error	5	6	415	0.833	0	0	0
12	7	7	2L6	469 Sp0	18040	27140	60	39	39	9	23	29	29	29	6	20	56	38	0	0	0	0	0	0	0	0	32	176	100	0	0	Error	10	10	1238	1.667	0	0	0
12	8	7	2P6	499 Sp8	18340	27140	40	34	35	6	17	29	29	30	5	16	50	25	0	0	0	0	0	0	0	0	12	68	100	0	0	Error	5	6	416	1	0	0	0
12	9	7	2D14	599 Sp0	18640	27140	100	36	36	8	22	30	30	32	15	46	9	1	0	0	0	0	0	0	0	0	80	560	100	0	0	Error	6	6	2916	0.267	0	0	0
12	10	7	2H14	0	18940	27150	40	60	71	42	59	30	30	31	6	19	75	67	0	0	0	0	0	0	0	0	12	68	100	0	0	Error	30	41	851	6.667	0	0	0
12	11	7	2D14	599 Sp0	19230	27140	80	32	33	7	21	29	29	29	6	20	29	13	0	0	0	0	0	0	0	0	52	340	100	0	0	Error	3	4	1723	0.667	0	0	0
12	12	7	2H14	0	19520	27140	100	32	38	18	47	29	29	29	5	17	34	20	0	0	0	0	0	0	0	0	80	560	100	0	0	Error	3	9	3019	1.8	0	0	0
12	1	8	1L14	249 Sp0	16240	27440	60	48	49	12	24	30	30	30	6	20	81	69	0	0	0	0	0	0	0	0	32	176	100	0	0	Error	18	19	1556	3.167	0	0	0
12	2	8	1P14	271 Sp0	16530	27440	70	32	32	5	15	29	29	29	5	17	34	6	0	0	0	0	0	0	0	0	32	236	100	0	0	Error	3	3	1036	0.6	0	0	0
12	3	8	1L14	249 Sp0	16820	27430	60	45	44	13	29	29	29	29	5	17	72	56	0	0	0	0	0	0	0	0	32	176	100	0	0	Error	16	15	1411	3	0	0	0
12	4	8	1P14	271 Sp0	17130	27420	70	36	42	22	52	28	28	29	9	31	41	16	0	0	0	0	0	0	0	0	32	236	100	0	0	Error	8	14	1339	1.444	0	0	0
12	5	8	1D22	311 Sp14	17440	27440	120	49	54	28	51	29	29	30	6	20	82	73	0	0	0	0	0	0	0	0	120	820	100	0	0	Error	20	25	6447	4	0	0	0
12	6	8	1H22	341 Sp8	17720	27470	40	32	32	4	12	30	30	30	6	20	17	0	0	0	0	0	0	0	0	0	12	68	100	0	0	Error	2	2	380	0.333	0	0	0
12	7	8	1D22	311 Sp14	18030	27430	110	54	63	53	84	28	28	29	7	24	94	89	0	0	0	0	0	0	0	0	80	656	100	0	0	Error	26	35	5062	4.857	0	0	0
12	8	8	1H22	341 Sp8	18320	27420	100	30	30	6	20	30	30	35	75	214	0	0	0	0	0	0	0	0	0	0	80	560	100	0	0	Error	0	0	2436	-0.067	0	0	0
12	9	8	1L22	367 Sp12	18620	27420	60	31	32	9	28	29	29	30	6	20	31	9	0	0	0	0	0	0	0	0	32	176	100	0	0	Error	2	3	1014	0.333	0	0	0
12	10	8	1P22	392 Sp21	18930	27440	90	30	30	5	16	29	29	29	5	17	17	2	0	0	0	0	0	0	0	0	52	420	100	0	0	Error	1	1	1566	0.2	0	0	0
12	11	8	1L22	367 Sp12	19230	27440	100	31	32	6	18	28	28	31	11	35	14	0	0	0	0	0	0	0	0	0	80	560	100	0	0	Error	3	4	2575	0.091	0	0	0
12	12	8	1P22	392 Sp21	19530	27450	60	31	31	5	16	28	28	29	5	17	31	6	0	0	0	0	0	0	0	0	32	176	100	0	0	Error	3	3	986	0.4	0	0	0
12	1	9	1D6	25 Sp0	16240	27700	40	47	47	13	27	33	33	34	7	20	75	50	0	0	0	0	0	0	0	0	12	68	100	0	0	Error	14	14	566	1.857	0	0	0
12	2	9	1H6	46 Sp8	16520	27710	100	31	32	6	18	35	35	36	8	22	5	1	0	0	0	0	0	0	0	0	80	560	100	0	0	Error	-4	-3	2570	-0.5	0	0	0
12	3	9	1D6	25 Sp0	16810	27730	50	42	45	13	28	30	30	31	6	19	67	50	0	0	0	0	0	0	0	0	12	104	100	0	0	Error	12	15	535	2.333	0	0	0
12	4	9	1H6	46 Sp8	17130	27730	50	31	31	7	22	30	30	30	5	16	25	8	0	0	0	0	0	0	0	0	12	104	100	0	0	Error	1	1	366	0.2	0	0	0
12	5	9	1L6	64 Sp0	17450	27740	50	31	29	5	17	29	29	30	5	16	8	0	0	0	0	0	0	0	0	0	12	104	100	0	0	Error	2	0	347	-0.2	0	0	0
12	6	9	1P6	86 Sp8	17720	27730	70	39	39	8	20	28	28	29	5	17	81	50	0	0	0	0	0	0	0	0	32	236	100	0	0	Error	11	11	1260	2	0	0	0
12	7	9	1L6	64 Sp0	18040	27750	60	32	34	7	20	28	28	29	6	20	38	22	0	0	0	0	0	0	0	0	32	176	100	0	0	Error	4	6	1083	0.833	0	0	0
12	8	9	1P6	86 Sp8	18330	27750	60	36	37	9	24	29	29	30	8	26	41	19	0	0	0	0	0	0	0	0	32	176	100	0	0	Error	7	8	1195	0.875	0	0	0
12	9	9	1D14	186 Sp8	18640	27760	60	44	51	38	74	29	29	29	5	17	75	59	0	0	0	0	0	0	0	0	32	176	100	0	0	Error	15	22	1645	4.4	0	0	0
12	10	9	1H14	223 Sp0	18910	27760	60	32	71	181	254	30	30	30	6	20	34	9	0	0	0	0	0	0	0	0	32	176	100	0	0	Error	2	41	2262	6.833	0	0	0
12	11	9	1D14	186 Sp8	19240	27760	40	41	41	8	19	27	27	28	4	14	92	75	0	0	0	0	0	0	0	0	12	68	100	0	0	Error	14	14	495	3.25	0	0	0
12	12	9	1H14	223 Sp0	19530	27750	50	44	50	24	48	28	28	30	8	26	83	33	0	0	0	0	0	0	0	0	12	104	100	0	0	Error	16	22	598	2.5	0	0	0
12	1	10	1L14	249 Sp0	16220	28040	60	53	52	12	23	33	33	33	7	21	81	69	0	0	0	0	0	0	0	0	32	176	100	0	0	Error	20	19	1676	2.714	0	0	0
12	2	10	1P14	271 Sp0	16530	28040	70	32	33	6	18	33	33	33	6	18	16	3	0	0	0	0	0	0	0	0	32	236	100	0	0	Error	-1	0	1063	0	0	0	0
12	3	10	1L14	249 Sp0	16830	28040	60	45	47	11	23	30	30	31	5	16	88	69	0	0	0	0	0	0	0	0	32	176	100	0	0	Error	15	17	1501	3.2	0	0	0
12	4	10	1P14	271 Sp0	17150	28050	50	37	37	5	13	30	30	31	6	19	50	8	0	0	0	0	0	0	0	0	12	104	100	0	0	Error	7	7	442	1	0	0	0
12	5	10	1D22	311 Sp14	17440	28030	110	50	82	233	284	29	29	29	6	20	94	85	0	0	0	0	0	0	0	0	80	656	100	0	0	Error	21	53	6591	8.833	0	0	0
12	6	10	1H22	341 Sp8	17720	28040	70	31	31	5	16	28	28	29	5	17	38	3	0	0	0	0	0	0	0	0	32	236	100	0	0	Error	3	3	1005	0.4	0	0	0
12	7	10	1D22	311 Sp14	18040	28050	110	54	60	52	86	29	29	29	5	17	96	94	0	0	0	0	0	0	0	0	80	656	100	0	0	Error	25	31	4783	6.2	0	0	0
12	8	10	1H22	341 Sp8	18320	28020	70	29	30	6	20	29	29	31	9	29	9	0	0	0	0	0	0	0	0	0	32	236	100	0	0	Error	0	1	954	-0.111	0	0	0
12	9	10	1L22	367 Sp12	18630	28040	60	32	33	5	15	30	30	31	8	25	16	0	0	0	0	0	0	0	0	0	32	176	100	0	0	Error	2	3	1042	0.25	0	0	0
12	10	10	1P22	392 Sp21	18930	28040	80	33	33	5	15	29	29	30	6	20	29	8	0	0	0	0	0	0	0	0	52	340	100	0	0	Error	4	4	1718	0.5	0	0	0
12	11	10	1L22	367 Sp12	19230	28040	100	30	30	6	20	29	29	30	5	16	19	4	0	0	0	0	0	0	0	0	80	560	100	0	0	Error	1	1	2392	0	0	0	0
[truncated: 3,409 more rows]
