# Supplementary material for: Origins of glycan selectivity in streptococcal Siglec-like adhesins suggest mechanisms of receptor adaptation
Source: Nat Commun. 2022 May 18;13:2753. doi: 10.1038/s41467-022-30509-y (PMC9117288; doi:10.1038/s41467-022-30509-y)
Supplement: Supplementary file 8 — Source Data [file 41467_2022_30509_MOESM8_ESM.zip › source_data/supplementaryfig18b-GST-NCTC-E285R_500nM-data.csv]

ATF	1
30	40
Type=GenePix Results 3
DateTime=2019/03/11 14:43:50
Settings=R:\Cummings Lab\Glycomics Center\Harvard_BIDMC\CFG\Investigators\Microarray data\3587 Iverson\3849_500nM_nCFG-661_488.gps
GalFile=R:\Cummings Lab\Glycomics Center\Harvard_BIDMC\CFG\Glycan Array Ver5.4\NCFGv5.4.gal
PixelSize=10
Wavelengths=532
ImageFiles=R:\Cummings Lab\Glycomics Center\Harvard_BIDMC\CFG\Investigators\Microarray data\3587 Iverson\3849_500nM_nCFG-661_488.tif 0
NormalizationMethod=None
NormalizationFactors=1
JpegImage=
StdDev=Type 1
RatioFormulations=W1/W2 (#1/#2)
FeatureType=Circular
Barcode=
BackgroundSubtraction=LocalFeature
ImageOrigin=0, 0
JpegOrigin=0, 0
Creator=GenePix Pro 7.2.29.002
Scanner=GenePix 4300
FocusPosition=0
Temperature=0
LinesAveraged=1
Comment=
PMTGain=450
ScanPower=70
LaserPower=2.13
Filters=Standard Blue
ScanRegion=0,1488,2197,5318
ScanArea=1
Supplier=
Block	Column	Row	Name	ID	X	Y	Dia.	F532 Median	F532 Mean	F532 SD	F532 CV	B532	B532 Median	B532 Mean	B532 SD	B532 CV	% > B532+1SD	% > B532+2SD	F532 % Sat.	Ratio of Medians (#1/#2)	Ratio of Means (#1/#2)	Median of Ratios (#1/#2)	Mean of Ratios (#1/#2)	Ratios SD (#1/#2)	Rgn Ratio (#1/#2)	Rgn R2 (#1/#2)	F Pixels	B Pixels	Circularity	Sum of Medians (#1/#2)	Sum of Means (#1/#2)	Log Ratio (#1/#2)	F532 Median - B532	F532 Mean - B532	F532 Total Intensity	SNR 532	Flags	Normalize	Autoflag
1	1	1	empty	empty	2920	16350	110	26	26	4	15	27	27	30	17	56	0	0	0	0	0	0	0	0	0	0	80	656	100	0	0	Error	-1	-1	2068	-0.235	-75	0	0
1	2	1	empty	empty	3220	16350	110	26	26	4	15	26	26	26	4	15	13	3	0	0	0	0	0	0	0	0	80	656	100	0	0	Error	0	0	2103	0	-75	0	0
1	3	1	empty	empty	3520	16350	110	27	27	3	11	26	26	29	16	55	0	0	0	0	0	0	0	0	0	0	80	656	100	0	0	Error	1	1	2156	-0.125	-75	0	0
1	4	1	empty	empty	3820	16350	110	25	26	3	11	26	26	27	5	18	5	1	0	0	0	0	0	0	0	0	80	656	100	0	0	Error	-1	0	2098	-0.2	-75	0	0
1	5	1	empty	empty	4120	16350	110	27	34	21	61	26	26	29	14	48	13	13	0	0	0	0	0	0	0	0	80	656	100	0	0	Error	1	8	2732	0.357	-75	0	0
1	6	1	empty	empty	4420	16350	110	24	25	4	16	26	26	26	4	15	11	1	0	0	0	0	0	0	0	0	80	656	100	0	0	Error	-2	-1	2014	-0.25	-75	0	0
1	7	1	empty	empty	4720	16350	110	26	26	4	15	26	26	26	4	15	16	1	0	0	0	0	0	0	0	0	80	656	100	0	0	Error	0	0	2118	0	-75	0	0
1	8	1	empty	empty	5020	16350	110	26	26	4	15	26	26	36	153	425	0	0	0	0	0	0	0	0	0	0	80	656	100	0	0	Error	0	0	2101	-0.065	-75	0	0
1	9	1	empty	empty	5320	16350	110	26	26	3	11	26	26	27	19	70	0	0	0	0	0	0	0	0	0	0	80	656	100	0	0	Error	0	0	2081	-0.053	-75	0	0
1	10	1	2A24	Grid Marker	5640	16380	150	119	2576	6517	252	27	27	44	179	406	40	33	0	0	0	0	0	0	0	0	156	1259	100	0	0	Error	92	2549	401778	14.145	0	0	0
1	11	1	2A24	Grid Marker	5930	16380	110	234	5825	11194	192	27	27	68	291	427	48	43	0	0	0	0	0	0	0	0	80	656	100	0	0	Error	207	5798	466024	19.784	0	0	0
1	12	1	2A24	Grid Marker	6230	16370	110	481	7341	12621	171	27	27	71	346	487	53	45	0	0	0	0	0	0	0	0	80	656	100	0	0	Error	454	7314	587290	21.012	0	0	0
1	1	2	2I16	624 Sp14	2900	16680	110	29	29	5	17	27	27	27	6	22	11	4	0	0	0	0	0	0	0	0	80	656	100	0	0	Error	2	2	2311	0.333	0	0	0
1	2	2	2M16	639 Sp21	3210	16680	80	33	415	2091	503	27	27	28	10	35	40	29	0	0	0	0	0	0	0	0	52	340	100	0	0	Error	6	388	21565	38.7	0	0	0
1	3	2	2I16	624 Sp14	3510	16670	110	28	29	7	24	26	26	28	11	39	5	1	0	0	0	0	0	0	0	0	80	656	100	0	0	Error	2	3	2280	0.091	0	0	0
1	4	2	2M16	639 Sp21	3810	16670	110	27	27	4	14	26	26	26	4	15	18	6	0	0	0	0	0	0	0	0	80	656	100	0	0	Error	1	1	2160	0.25	0	0	0
1	5	2	empty	empty	4120	16650	110	26	27	7	25	26	26	30	17	56	4	0	0	0	0	0	0	0	0	0	80	656	100	0	0	Error	0	1	2182	-0.176	-75	0	0
1	6	2	empty	empty	4420	16650	110	25	25	4	16	26	26	27	24	88	0	0	0	0	0	0	0	0	0	0	80	656	100	0	0	Error	-1	-1	2013	-0.083	-75	0	0
1	7	2	empty	empty	4720	16650	110	26	26	4	15	26	26	26	4	15	11	0	0	0	0	0	0	0	0	0	80	656	100	0	0	Error	0	0	2048	0	-75	0	0
1	8	2	empty	empty	5020	16650	110	25	25	3	12	26	26	26	4	15	6	0	0	0	0	0	0	0	0	0	80	656	100	0	0	Error	-1	-1	2028	-0.25	-75	0	0
1	9	2	empty	empty	5320	16650	110	24	25	4	16	26	26	35	157	448	0	0	0	0	0	0	0	0	0	0	80	656	100	0	0	Error	-2	-1	2015	-0.064	-75	0	0
1	10	2	empty	empty	5620	16650	110	25	33	38	115	26	26	27	6	22	15	10	0	0	0	0	0	0	0	0	80	656	100	0	0	Error	-1	7	2675	1	-75	0	0
1	11	2	empty	empty	5920	16650	110	26	26	4	15	26	26	26	4	15	14	3	0	0	0	0	0	0	0	0	80	656	100	0	0	Error	0	0	2083	0	-75	0	0
1	12	2	empty	empty	6220	16650	110	25	25	3	12	26	26	27	39	144	0	0	0	0	0	0	0	0	0	0	80	656	100	0	0	Error	-1	-1	1989	-0.051	-75	0	0
1	1	3	2A8	502 Sp10	2930	16990	50	27	28	3	10	27	27	28	4	14	8	0	0	0	0	0	0	0	0	0	12	104	100	0	0	Error	0	1	335	0	0	0	0
1	2	3	2.00E+08	525 Sp21	3220	16980	50	31	30	4	13	29	29	30	10	33	0	0	0	0	0	0	0	0	0	0	12	104	100	0	0	Error	2	1	357	0	0	0	0
1	3	3	2A8	502 Sp10	3510	16970	110	28	28	4	14	26	26	26	4	15	28	10	0	0	0	0	0	0	0	0	80	656	100	0	0	Error	2	2	2235	0.5	0	0	0
1	4	3	2.00E+08	525 Sp21	3810	16970	110	29	30	4	13	26	26	27	4	14	44	16	0	0	0	0	0	0	0	0	80	656	100	0	0	Error	3	4	2379	0.75	0	0	0
1	5	3	2I8	548 Sp10	4060	16980	60	29	29	4	13	27	27	34	25	73	0	0	0	0	0	0	0	0	0	0	32	176	100	0	0	Error	2	2	936	-0.2	0	0	0
1	6	3	2M8	571 Sp21	4410	16970	110	29	29	4	13	26	26	26	4	15	36	15	0	0	0	0	0	0	0	0	80	656	100	0	0	Error	3	3	2358	0.75	0	0	0
1	7	3	2I8	548 Sp10	4710	16970	110	26	28	6	21	26	26	26	4	15	23	11	0	0	0	0	0	0	0	0	80	656	100	0	0	Error	0	2	2237	0.5	0	0	0
1	8	3	2M8	571 Sp21	5030	16960	50	29	29	3	10	27	27	27	4	14	25	0	0	0	0	0	0	0	0	0	12	104	100	0	0	Error	2	2	348	0.5	0	0	0
1	9	3	2A16	594 Sp25	5330	16960	100	30	30	5	16	26	26	26	4	15	41	16	0	0	0	0	0	0	0	0	80	560	100	0	0	Error	4	4	2415	1	0	0	0
1	10	3	2.00E+16	0	5630	16960	110	26	27	4	14	26	26	26	4	15	15	3	0	0	0	0	0	0	0	0	80	656	100	0	0	Error	0	1	2133	0.25	0	0	0
1	11	3	2A16	594 Sp25	5930	16960	100	30	51	120	235	26	26	27	7	25	33	14	0	0	0	0	0	0	0	0	80	560	100	0	0	Error	4	25	4043	3.429	0	0	0
1	12	3	2.00E+16	0	6230	16950	110	27	27	4	14	26	26	26	5	19	11	1	0	0	0	0	0	0	0	0	80	656	100	0	0	Error	1	1	2135	0.2	0	0	0
1	1	4	2I16	624 Sp14	2920	17320	70	27	28	5	17	26	26	27	4	14	22	13	0	0	0	0	0	0	0	0	32	236	100	0	0	Error	1	2	893	0.25	0	0	0
1	2	4	2M16	639 Sp21	3210	17270	110	27	28	4	14	27	27	31	16	51	0	0	0	0	0	0	0	0	0	0	80	656	100	0	0	Error	0	1	2220	-0.187	0	0	0
1	3	4	2I16	624 Sp14	3520	17310	110	27	27	4	14	26	26	26	4	15	18	4	0	0	0	0	0	0	0	0	80	656	100	0	0	Error	1	1	2166	0.25	0	0	0
1	4	4	2M16	639 Sp21	3820	17310	110	28	29	9	31	27	27	30	19	63	3	1	0	0	0	0	0	0	0	0	80	656	100	0	0	Error	1	2	2347	-0.053	0	0	0
1	5	4	empty	empty	4120	17250	110	26	28	12	42	26	26	30	21	70	1	1	0	0	0	0	0	0	0	0	80	656	100	0	0	Error	0	2	2217	-0.095	-75	0	0
1	6	4	empty	empty	4420	17250	110	26	26	4	15	26	26	26	4	15	14	4	0	0	0	0	0	0	0	0	80	656	100	0	0	Error	0	0	2113	0	-75	0	0
1	7	4	empty	empty	4720	17250	110	28	28	5	17	26	26	26	4	15	35	9	0	0	0	0	0	0	0	0	80	656	100	0	0	Error	2	2	2260	0.5	-75	0	0
1	8	4	empty	empty	5020	17250	110	25	26	4	15	26	26	26	4	15	11	1	0	0	0	0	0	0	0	0	80	656	100	0	0	Error	-1	0	2051	0	-75	0	0
1	9	4	empty	empty	5320	17250	110	26	26	4	15	26	26	26	3	11	16	3	0	0	0	0	0	0	0	0	80	656	100	0	0	Error	0	0	2071	0	-75	0	0
1	10	4	empty	empty	5620	17250	110	27	27	3	11	26	26	27	4	14	20	1	0	0	0	0	0	0	0	0	80	656	100	0	0	Error	1	1	2182	0	-75	0	0
1	11	4	empty	empty	5920	17250	110	26	26	4	15	26	26	26	4	15	13	4	0	0	0	0	0	0	0	0	80	656	100	0	0	Error	0	0	2118	0	-75	0	0
1	12	4	empty	empty	6220	17250	110	26	26	4	15	26	26	26	4	15	14	4	0	0	0	0	0	0	0	0	80	656	100	0	0	Error	0	0	2096	0	-75	0	0
1	1	5	2A8	502 Sp10	2920	17570	110	27	28	5	17	26	26	26	4	15	21	8	0	0	0	0	0	0	0	0	80	655	100	0	0	Error	1	2	2200	0.5	0	0	0
1	2	5	2.00E+08	525 Sp21	3140	17510	110	27	28	4	14	27	27	31	18	58	0	0	0	0	0	0	0	0	0	0	80	655	100	0	0	Error	0	1	2221	-0.167	0	0	0
1	3	5	2A8	502 Sp10	3520	17590	50	27	28	4	14	28	28	28	4	14	8	8	0	0	0	0	0	0	0	0	12	104	100	0	0	Error	-1	0	333	0	0	0	0
1	4	5	2.00E+08	525 Sp21	3820	17570	110	29	29	4	13	27	27	31	21	67	0	0	0	0	0	0	0	0	0	0	80	656	100	0	0	Error	2	2	2321	-0.095	0	0	0
1	5	5	2I8	548 Sp10	4120	17570	110	27	29	5	17	26	26	26	4	15	26	14	0	0	0	0	0	0	0	0	80	656	100	0	0	Error	1	3	2310	0.75	0	0	0
1	6	5	2M8	571 Sp21	4450	17550	60	26	30	26	86	26	26	29	10	34	3	3	0	0	0	0	0	0	0	0	32	176	100	0	0	Error	0	4	969	0.1	0	0	0
1	7	5	2I8	548 Sp10	4730	17560	110	26	26	3	11	26	26	26	4	15	13	0	0	0	0	0	0	0	0	0	80	656	100	0	0	Error	0	0	2119	0	0	0	0
1	8	5	2M8	571 Sp21	5020	17580	70	31	31	4	12	27	27	44	248	563	0	0	0	0	0	0	0	0	0	0	32	236	100	0	0	Error	4	4	999	-0.052	0	0	0
1	9	5	2A16	594 Sp25	5340	17570	100	29	318	1989	625	26	26	28	17	60	28	16	0	0	0	0	0	0	0	0	80	560	100	0	0	Error	3	292	25434	17.059	0	0	0
1	10	5	2.00E+16	0	5630	17570	110	27	28	6	21	26	26	26	4	15	18	8	0	0	0	0	0	0	0	0	80	656	100	0	0	Error	1	2	2224	0.5	0	0	0
1	11	5	2A16	594 Sp25	5930	17570	100	28	36	32	88	26	26	31	76	245	4	1	0	0	0	0	0	0	0	0	80	560	100	0	0	Error	2	10	2865	0.066	0	0	0
1	12	5	2.00E+16	0	6230	17590	50	26	27	6	22	25	25	26	5	19	33	8	0	0	0	0	0	0	0	0	12	104	100	0	0	Error	1	2	318	0.2	0	0	0
1	1	6	2I16	624 Sp14	2920	17890	80	30	31	6	19	27	27	28	6	21	25	10	0	0	0	0	0	0	0	0	52	340	100	0	0	Error	3	4	1601	0.5	0	0	0
1	2	6	2M16	639 Sp21	3240	17860	70	28	30	13	43	28	28	34	23	67	6	3	0	0	0	0	0	0	0	0	32	236	100	0	0	Error	0	2	974	-0.174	0	0	0
1	3	6	2I16	624 Sp14	3530	17870	110	29	29	5	17	27	27	27	4	14	21	8	0	0	0	0	0	0	0	0	80	656	100	0	0	Error	2	2	2312	0.5	0	0	0
1	4	6	2M16	639 Sp21	3780	17870	110	30	30	5	16	28	28	34	29	85	0	0	0	0	0	0	0	0	0	0	80	656	100	0	0	Error	2	2	2413	-0.138	0	0	0
1	5	6	empty	empty	4070	17850	110	26	27	4	14	27	27	27	5	18	8	1	0	0	0	0	0	0	0	0	80	656	100	0	0	Error	-1	0	2143	0	-75	0	0
1	6	6	empty	empty	4420	17850	110	26	26	3	11	27	27	28	9	32	1	0	0	0	0	0	0	0	0	0	80	656	100	0	0	Error	-1	-1	2090	-0.222	-75	0	0
1	7	6	empty	empty	4720	17850	110	26	26	3	11	26	26	28	26	92	0	0	0	0	0	0	0	0	0	0	80	656	100	0	0	Error	0	0	2091	-0.077	-75	0	0
1	8	6	empty	empty	5020	17850	110	29	36	47	130	26	26	26	3	11	40	24	0	0	0	0	0	0	0	0	80	656	100	0	0	Error	3	10	2867	3.333	-75	0	0
1	9	6	empty	empty	5320	17850	110	25	26	4	15	27	27	28	6	21	3	0	0	0	0	0	0	0	0	0	80	656	100	0	0	Error	-2	-1	2100	-0.333	-75	0	0
1	10	6	empty	empty	5620	17850	110	26	26	4	15	26	26	27	4	14	13	3	0	0	0	0	0	0	0	0	80	656	100	0	0	Error	0	0	2096	-0.25	-75	0	0
1	11	6	empty	empty	5920	17850	110	26	27	4	14	27	27	31	70	225	0	0	0	0	0	0	0	0	0	0	80	656	100	0	0	Error	-1	0	2122	-0.057	-75	0	0
1	12	6	empty	empty	6220	17850	110	26	26	3	11	26	26	26	4	15	8	1	0	0	0	0	0	0	0	0	80	656	100	0	0	Error	0	0	2112	0	-75	0	0
1	1	7	2A8	502 Sp10	2890	18160	110	27	27	5	18	26	26	26	4	15	18	6	0	0	0	0	0	0	0	0	80	656	100	0	0	Error	1	1	2196	0.25	0	0	0
1	2	7	2.00E+08	525 Sp21	3230	18170	70	28	29	4	13	28	28	36	31	86	0	0	0	0	0	0	0	0	0	0	32	236	100	0	0	Error	0	1	915	-0.226	0	0	0
1	3	7	2A8	502 Sp10	3520	18180	110	28	28	5	17	26	26	27	7	25	9	4	0	0	0	0	0	0	0	0	80	656	100	0	0	Error	2	2	2223	0.143	0	0	0
1	4	7	2.00E+08	525 Sp21	3770	18180	110	29	29	4	13	27	27	34	29	85	0	0	0	0	0	0	0	0	0	0	80	656	100	0	0	Error	2	2	2327	-0.172	0	0	0
1	5	7	2I8	548 Sp10	4070	18180	110	28	29	6	20	26	26	26	4	15	28	10	0	0	0	0	0	0	0	0	80	656	100	0	0	Error	2	3	2280	0.75	0	0	0
1	6	7	2M8	571 Sp21	4440	18180	60	27	27	5	18	27	27	27	4	14	19	9	0	0	0	0	0	0	0	0	32	176	100	0	0	Error	0	0	877	0	0	0	0
1	7	7	2I8	548 Sp10	4730	18170	110	27	29	8	27	26	26	27	7	25	15	10	0	0	0	0	0	0	0	0	80	656	100	0	0	Error	1	3	2309	0.286	0	0	0
1	8	7	2M8	571 Sp21	5030	18170	60	28	28	5	17	26	26	26	4	15	19	6	0	0	0	0	0	0	0	0	32	176	100	0	0	Error	2	2	899	0.5	0	0	0
1	9	7	2A16	594 Sp25	5340	18180	80	34	507	2627	518	27	27	28	7	25	50	38	0	0	0	0	0	0	0	0	52	340	100	0	0	Error	7	480	26354	68.429	0	0	0
1	10	7	2.00E+16	0	5630	18180	110	27	28	6	21	26	26	26	4	15	19	9	0	0	0	0	0	0	0	0	80	656	100	0	0	Error	1	2	2213	0.5	0	0	0
1	11	7	2A16	594 Sp25	5930	18190	90	30	32	12	37	26	26	27	4	14	35	19	0	0	0	0	0	0	0	0	52	420	100	0	0	Error	4	6	1642	1.25	0	0	0
1	12	7	2.00E+16	0	6230	18210	50	27	27	3	11	26	26	26	4	15	8	0	0	0	0	0	0	0	0	0	12	104	100	0	0	Error	1	1	320	0.25	0	0	0
1	1	8	1I16	238 Sp0	2930	18460	110	30	31	7	22	26	26	26	4	15	46	25	0	0	0	0	0	0	0	0	80	656	100	0	0	Error	4	5	2440	1.25	0	0	0
1	2	8	1M16	261 Sp0	3260	18470	110	26	27	4	14	26	26	29	19	65	0	0	0	0	0	0	0	0	0	0	80	656	100	0	0	Error	0	1	2136	-0.105	0	0	0
1	3	8	1I16	238 Sp0	3540	18480	100	29	30	5	16	25	25	26	4	15	48	25	0	0	0	0	0	0	0	0	80	544	100	0	0	Error	4	5	2367	1	0	0	0
1	4	8	1M16	261 Sp0	3720	18430	80	27	27	3	11	27	27	35	37	105	0	0	0	0	0	0	0	0	0	0	52	338	100	0	0	Error	0	0	1381	-0.216	0	0	0
1	5	8	1A24	298 Sp0	4080	18450	60	29	29	5	17	25	25	25	4	16	50	22	0	0	0	0	0	0	0	0	32	176	100	0	0	Error	4	4	927	1	0	0	0
1	6	8	1.00E+24	329 Sp10	4430	18460	110	26	26	4	15	25	25	25	4	16	19	9	0	0	0	0	0	0	0	0	80	656	100	0	0	Error	1	1	2106	0.25	0	0	0
1	7	8	1A24	298 Sp0	4770	18460	110	25	28	12	42	25	25	26	7	26	16	5	0	0	0	0	0	0	0	0	80	656	100	0	0	Error	0	3	2257	0.286	0	0	0
1	8	8	1.00E+24	329 Sp10	5070	18460	110	25	25	4	16	25	25	25	4	16	13	3	0	0	0	0	0	0	0	0	80	656	100	0	0	Error	0	0	2025	0	0	0	0
1	9	8	1I24	358 Sp0	5380	18480	110	25	25	4	16	25	25	29	43	148	0	0	0	0	0	0	0	0	0	0	80	656	100	0	0	Error	0	0	2016	-0.093	0	0	0
1	10	8	1M24	383 Sp14	5630	18460	110	26	29	12	41	25	25	26	5	19	21	11	0	0	0	0	0	0	0	0	80	656	100	0	0	Error	1	4	2357	0.6	0	0	0
1	11	8	1I24	358 Sp0	5930	18460	110	27	27	6	22	25	25	25	4	16	24	5	0	0	0	0	0	0	0	0	80	656	100	0	0	Error	2	2	2164	0.5	0	0	0
1	12	8	1M24	383 Sp14	6230	18460	110	25	26	9	34	25	25	25	4	16	13	5	0	0	0	0	0	0	0	0	80	656	100	0	0	Error	0	1	2096	0.25	0	0	0
1	1	9	1A8	92 Sp0	2930	18770	70	28	33	14	42	26	26	26	4	15	38	28	0	0	0	0	0	0	0	0	32	236	100	0	0	Error	2	7	1054	1.75	0	0	0
1	2	9	1.00E+08	108 Sp8	3220	18770	110	28	52	207	398	26	26	28	15	53	3	1	0	0	0	0	0	0	0	0	80	656	100	0	0	Error	2	26	4142	1.6	0	0	0
1	3	9	1A8	92 Sp0	3520	18780	70	26	27	6	22	26	26	27	4	14	22	16	0	0	0	0	0	0	0	0	32	236	100	0	0	Error	0	1	876	0	0	0	0
1	4	9	1.00E+08	108 Sp8	3810	18730	80	28	48	70	145	26	26	33	33	100	10	8	0	0	0	0	0	0	0	0	52	340	100	0	0	Error	2	22	2486	0.455	0	0	0
1	5	9	1I8	129 Sp0	4150	18790	60	27	27	5	18	26	26	27	4	14	16	3	0	0	0	0	0	0	0	0	32	176	100	0	0	Error	1	1	854	0	0	0	0
1	6	9	1M8	152 Sp14	4430	18790	120	27	28	6	21	25	25	25	5	20	23	8	0	0	0	0	0	0	0	0	120	820	100	0	0	Error	2	3	3318	0.6	0	0	0
1	7	9	1I8	129 Sp0	4770	18790	80	25	25	5	20	26	26	28	11	39	0	0	0	0	0	0	0	0	0	0	52	340	100	0	0	Error	-1	-1	1293	-0.273	0	0	0
1	8	9	1M8	152 Sp14	5070	18780	110	25	25	4	16	25	25	27	22	81	0	0	0	0	0	0	0	0	0	0	80	656	100	0	0	Error	0	0	2020	-0.091	0	0	0
1	9	9	1A16	177 Sp8	5370	18780	80	25	25	3	12	26	26	28	10	35	0	0	0	0	0	0	0	0	0	0	52	340	100	0	0	Error	-1	-1	1295	-0.3	0	0	0
1	10	9	1.00E+16	208 Sp0	5630	18790	100	26	28	7	25	25	25	26	4	15	31	18	0	0	0	0	0	0	0	0	80	560	100	0	0	Error	1	3	2253	0.5	0	0	0
1	11	9	1A16	177 Sp8	5930	18770	70	26	26	5	19	26	26	40	217	542	0	0	0	0	0	0	0	0	0	0	32	236	100	0	0	Error	0	0	832	-0.065	0	0	0
1	12	9	1.00E+16	208 Sp0	6220	18770	110	26	27	6	22	25	25	26	5	19	23	10	0	0	0	0	0	0	0	0	80	656	100	0	0	Error	1	2	2173	0.2	0	0	0
1	1	10	1I16	238 Sp0	2920	19080	100	31	33	7	21	26	26	29	18	62	8	0	0	0	0	0	0	0	0	0	80	560	100	0	0	Error	5	7	2601	0.222	0	0	0
1	2	10	1M16	261 Sp0	3230	19080	110	28	28	5	17	25	25	26	4	15	35	15	0	0	0	0	0	0	0	0	80	656	100	0	0	Error	3	3	2240	0.5	0	0	0
1	3	10	1I16	238 Sp0	3540	19080	110	27	28	6	21	26	26	26	4	15	31	10	0	0	0	0	0	0	0	0	80	656	100	0	0	Error	1	2	2235	0.5	0	0	0
1	4	10	1M16	261 Sp0	3830	19090	110	26	27	5	18	26	26	31	27	87	0	0	0	0	0	0	0	0	0	0	80	656	100	0	0	Error	0	1	2165	-0.148	0	0	0
1	5	10	1A24	298 Sp0	4130	19100	50	27	27	3	11	26	26	26	5	19	0	0	0	0	0	0	0	0	0	0	12	104	100	0	0	Error	1	1	322	0.2	0	0	0
1	6	10	1.00E+24	329 Sp10	4440	19080	60	24	25	5	20	25	25	25	4	16	16	6	0	0	0	0	0	0	0	0	32	176	100	0	0	Error	-1	0	798	0	0	0	0
1	7	10	1A24	298 Sp0	4780	19090	70	24	24	3	12	26	26	114	831	728	0	0	0	0	0	0	0	0	0	0	32	236	100	0	0	Error	-2	-2	763	-0.108	0	0	0
1	8	10	1.00E+24	329 Sp10	5060	19090	50	24	24	3	12	25	25	25	4	16	8	0	0	0	0	0	0	0	0	0	12	104	100	0	0	Error	-1	-1	290	-0.25	0	0	0
1	9	10	1I24	358 Sp0	5340	19090	140	25	25	4	16	25	25	27	9	33	2	0	0	0	0	0	0	0	0	0	156	1140	100	0	0	Error	0	0	3967	-0.222	0	0	0
1	10	10	1M24	383 Sp14	5630	19060	80	25	25	4	16	25	25	26	7	26	6	0	0	0	0	0	0	0	0	0	52	340	100	0	0	Error	0	0	1320	-0.143	0	0	0
1	11	10	1I24	358 Sp0	5920	19080	110	27	41	71	173	25	25	25	7	28	16	8	0	0	0	0	0	0	0	0	80	656	100	0	0	Error	2	16	3307	2.286	0	0	0
1	12	10	1M24	383 Sp14	6220	19080	110	26	26	4	15	25	25	25	4	16	15	3	0	0	0	0	0	0	0	0	80	656	100	0	0	Error	1	1	2063	0.25	0	0	0
1	1	11	1A8	92 Sp0	2930	19380	50	26	26	3	11	28	28	33	15	45	0	0	0	0	0	0	0	0	0	0	12	104	100	0	0	Error	-2	-2	314	-0.467	0	0	0
1	2	11	1.00E+08	108 Sp8	3230	19380	110	26	27	4	14	26	26	26	4	15	18	5	0	0	0	0	0	0	0	0	80	656	100	0	0	Error	0	1	2144	0.25	0	0	0
1	3	11	1A8	92 Sp0	3540	19380	60	27	27	4	14	26	26	27	4	14	25	6	0	0	0	0	0	0	0	0	32	176	100	0	0	Error	1	1	872	0	0	0	0
1	4	11	1.00E+08	108 Sp8	3830	19380	110	28	28	5	17	26	26	29	15	51	3	0	0	0	0	0	0	0	0	0	80	656	100	0	0	Error	2	2	2256	-0.067	0	0	0
1	5	11	1I8	129 Sp0	4130	19380	110	26	26	4	15	26	26	26	5	19	8	1	0	0	0	0	0	0	0	0	80	656	100	0	0	Error	0	0	2090	0	0	0	0
1	6	11	1M8	152 Sp14	4430	19400	70	28	27	5	18	26	26	28	13	46	3	0	0	0	0	0	0	0	0	0	32	236	100	0	0	Error	2	1	879	-0.077	0	0	0
1	7	11	1I8	129 Sp0	4730	19390	110	27	27	4	14	25	25	25	3	12	33	15	0	0	0	0	0	0	0	0	80	656	100	0	0	Error	2	2	2136	0.667	0	0	0
1	8	11	1M8	152 Sp14	5040	19390	70	28	119	492	413	26	26	27	9	33	19	16	0	0	0	0	0	0	0	0	32	236	100	0	0	Error	2	93	3795	10.222	0	0	0
1	9	11	1A16	177 Sp8	5330	19400	50	27	30	7	23	27	27	34	47	138	0	0	0	0	0	0	0	0	0	0	12	104	100	0	0	Error	0	3	357	-0.085	0	0	0
1	10	11	1.00E+16	208 Sp0	5610	19390	50	30	32	8	25	28	28	28	4	14	33	17	0	0	0	0	0	0	0	0	12	104	100	0	0	Error	2	4	381	1	0	0	0
1	11	11	1A16	177 Sp8	5920	19390	110	26	26	4	15	25	25	26	5	19	16	3	0	0	0	0	0	0	0	0	80	656	100	0	0	Error	1	1	2118	0	0	0	0
1	12	11	1.00E+16	208 Sp0	6220	19390	110	26	26	4	15	25	25	26	5	19	18	3	0	0	0	0	0	0	0	0	80	656	100	0	0	Error	1	1	2103	0	0	0	0
1	1	12	1I16	238 Sp0	3040	19700	110	26	27	4	14	26	26	28	10	35	1	0	0	0	0	0	0	0	0	0	80	646	100	0	0	Error	0	1	2132	-0.1	0	0	0
1	2	12	1M16	261 Sp0	3230	19680	60	29	30	8	26	26	26	26	5	19	22	9	0	0	0	0	0	0	0	0	32	176	100	0	0	Error	3	4	967	0.8	0	0	0
1	3	12	1I16	238 Sp0	3530	19680	110	27	28	5	17	26	26	31	23	74	0	0	0	0	0	0	0	0	0	0	80	656	100	0	0	Error	1	2	2224	-0.13	0	0	0
1	4	12	1M16	261 Sp0	3830	19680	70	28	29	5	17	26	26	27	4	14	31	13	0	0	0	0	0	0	0	0	32	236	100	0	0	Error	2	3	924	0.5	0	0	0
1	5	12	1A24	298 Sp0	4220	19730	100	25	25	4	16	26	26	29	14	48	0	0	0	0	0	0	0	0	0	0	80	560	100	0	0	Error	-1	-1	2010	-0.286	0	0	0
1	6	12	1.00E+24	329 Sp10	4480	19710	60	25	25	3	12	26	26	26	4	15	6	0	0	0	0	0	0	0	0	0	32	176	100	0	0	Error	-1	-1	800	-0.25	0	0	0
1	7	12	1A24	298 Sp0	4730	19680	80	28	37	37	100	26	26	26	4	15	35	15	0	0	0	0	0	0	0	0	52	340	100	0	0	Error	2	11	1941	2.75	0	0	0
1	8	12	1.00E+24	329 Sp10	5030	19690	110	27	27	5	18	26	26	28	12	42	1	0	0	0	0	0	0	0	0	0	80	656	100	0	0	Error	1	1	2198	-0.083	0	0	0
1	9	12	1I24	358 Sp0	5330	19690	110	28	32	17	53	25	25	26	5	19	31	13	0	0	0	0	0	0	0	0	80	656	100	0	0	Error	3	7	2522	1.2	0	0	0
1	10	12	1M24	383 Sp14	5630	19690	110	27	27	4	14	26	26	27	7	25	10	0	0	0	0	0	0	0	0	0	80	656	100	0	0	Error	1	1	2164	0	0	0	0
1	11	12	1I24	358 Sp0	5930	19680	70	32	32	7	21	26	26	27	5	18	50	22	0	0	0	0	0	0	0	0	32	236	100	0	0	Error	6	6	1014	1	0	0	0
1	12	12	1M24	383 Sp14	6240	19690	50	26	25	4	16	26	26	28	8	28	0	0	0	0	0	0	0	0	0	0	12	104	100	0	0	Error	0	-1	299	-0.375	0	0	0
1	1	13	1A8	92 Sp0	2950	19990	70	27	27	4	14	27	27	30	12	40	0	0	0	0	0	0	0	0	0	0	32	236	100	0	0	Error	0	0	850	-0.25	0	0	0
1	2	13	1.00E+08	108 Sp8	3230	19970	110	28	29	6	20	28	28	28	6	21	16	5	0	0	0	0	0	0	0	0	80	656	100	0	0	Error	0	1	2296	0.167	0	0	0
1	3	13	1A8	92 Sp0	3570	20040	90	26	27	3	11	27	27	39	50	128	0	0	0	0	0	0	0	0	0	0	52	420	100	0	0	Error	-1	0	1392	-0.24	0	0	0
1	4	13	1.00E+08	108 Sp8	3820	19980	110	29	29	5	17	27	27	29	11	37	6	0	0	0	0	0	0	0	0	0	80	656	100	0	0	Error	2	2	2341	0	0	0	0
1	5	13	1I8	129 Sp0	4120	19980	110	27	28	4	14	27	27	32	45	140	0	0	0	0	0	0	0	0	0	0	80	656	100	0	0	Error	0	1	2207	-0.089	0	0	0
1	6	13	1M8	152 Sp14	4420	19980	110	26	27	4	14	25	25	26	3	11	31	19	0	0	0	0	0	0	0	0	80	656	100	0	0	Error	1	2	2155	0.333	0	0	0
1	7	13	1I8	129 Sp0	4710	19960	70	29	28	4	14	26	26	26	4	15	22	3	0	0	0	0	0	0	0	0	32	236	100	0	0	Error	3	2	898	0.5	0	0	0
1	8	13	1M8	152 Sp14	5030	20000	50	28	28	7	25	27	27	28	7	25	25	0	0	0	0	0	0	0	0	0	12	104	100	0	0	Error	1	1	336	0	0	0	0
1	9	13	1A16	177 Sp8	5320	20000	110	27	28	5	17	26	26	27	6	22	14	4	0	0	0	0	0	0	0	0	80	656	100	0	0	Error	1	2	2219	0.167	0	0	0
1	10	13	1.00E+16	208 Sp0	5620	20000	50	30	29	4	13	27	27	27	4	14	17	8	0	0	0	0	0	0	0	0	12	104	100	0	0	Error	3	2	345	0.5	0	0	0
1	11	13	1A16	177 Sp8	5900	19980	60	30	30	4	13	27	27	27	3	11	41	19	0	0	0	0	0	0	0	0	32	176	100	0	0	Error	3	3	951	1	0	0	0
1	12	13	1.00E+16	208 Sp0	6190	19980	110	27	28	4	14	26	26	26	4	15	21	5	0	0	0	0	0	0	0	0	80	656	100	0	0	Error	1	2	2202	0.5	0	0	0
1	1	14	2A24	Grid Marker	2890	20270	200	86	957	3169	331	28	28	29	8	27	97	91	0	0	0	0	0	0	0	0	316	2109	100	0	0	Error	58	929	302337	116	0	0	0
1	2	14	2A24	Grid Marker	3200	20290	220	86	1160	4328	373	28	28	33	27	81	71	52	0	0	0	0	0	0	0	0	392	2461	100	0	0	Error	58	1132	454879	41.741	0	0	0
1	3	14	empty	empty	3520	20250	110	26	26	3	11	27	27	33	37	112	0	0	0	0	0	0	0	0	0	0	80	654	100	0	0	Error	-1	-1	2107	-0.189	-75	0	0
1	4	14	empty	empty	3820	20250	110	28	38	26	68	27	27	31	64	206	10	0	0	0	0	0	0	0	0	0	80	656	100	0	0	Error	1	11	3051	0.109	-75	0	0
1	5	14	empty	empty	4120	20250	110	26	26	4	15	26	26	27	11	40	0	0	0	0	0	0	0	0	0	0	80	656	100	0	0	Error	0	0	2107	-0.091	-75	0	0
1	6	14	empty	empty	4420	20250	110	27	28	10	35	26	26	26	4	15	25	6	0	0	0	0	0	0	0	0	80	656	100	0	0	Error	1	2	2277	0.5	-75	0	0
1	7	14	empty	empty	4720	20250	110	26	26	3	11	26	26	27	5	18	10	0	0	0	0	0	0	0	0	0	80	656	100	0	0	Error	0	0	2117	-0.2	-75	0	0
1	8	14	empty	empty	5020	20250	110	27	27	4	14	26	26	26	5	19	15	3	0	0	0	0	0	0	0	0	80	656	100	0	0	Error	1	1	2187	0.2	-75	0	0
1	9	14	empty	empty	5320	20250	110	28	27	3	11	26	26	28	8	28	1	0	0	0	0	0	0	0	0	0	80	656	100	0	0	Error	2	1	2177	-0.125	-75	0	0
1	10	14	empty	empty	5620	20250	110	26	27	4	14	26	26	27	5	18	5	1	0	0	0	0	0	0	0	0	80	656	100	0	0	Error	0	1	2149	0	-75	0	0
1	11	14	empty	empty	5920	20250	110	27	28	4	14	26	26	27	4	14	19	6	0	0	0	0	0	0	0	0	80	656	100	0	0	Error	1	2	2214	0.25	-75	0	0
1	12	14	empty	empty	6220	20250	110	26	26	4	15	26	26	26	5	19	6	1	0	0	0	0	0	0	0	0	80	656	100	0	0	Error	0	0	2093	0	-75	0	0
2	1	1	empty	empty	7440	16340	90	26	27	4	14	26	26	26	4	15	17	2	0	0	0	0	0	0	0	0	52	420	100	0	0	Error	0	1	1388	0.25	-75	0	0
2	2	1	empty	empty	7740	16340	90	26	26	4	15	26	26	26	3	11	15	8	0	0	0	0	0	0	0	0	52	420	100	0	0	Error	0	0	1364	0	-75	0	0
2	3	1	empty	empty	8040	16340	90	26	26	4	15	26	26	26	4	15	13	0	0	0	0	0	0	0	0	0	52	420	100	0	0	Error	0	0	1359	0	-75	0	0
2	4	1	empty	empty	8340	16340	90	25	26	3	11	26	26	26	4	15	8	0	0	0	0	0	0	0	0	0	52	420	100	0	0	Error	-1	0	1327	0	-75	0	0
2	5	1	empty	empty	8640	16340	90	26	26	4	15	26	26	26	4	15	19	0	0	0	0	0	0	0	0	0	52	420	100	0	0	Error	0	0	1372	0	-75	0	0
2	6	1	empty	empty	8940	16340	90	25	25	3	12	26	26	26	4	15	4	0	0	0	0	0	0	0	0	0	52	420	100	0	0	Error	-1	-1	1285	-0.25	-75	0	0
2	7	1	empty	empty	9240	16340	90	25	26	6	23	25	25	28	18	64	2	0	0	0	0	0	0	0	0	0	52	420	100	0	0	Error	0	1	1360	-0.111	-75	0	0
2	8	1	empty	empty	9540	16340	90	25	25	3	12	25	25	27	19	70	0	0	0	0	0	0	0	0	0	0	52	420	100	0	0	Error	0	0	1322	-0.105	-75	0	0
2	9	1	empty	empty	9840	16340	90	26	26	4	15	26	26	26	4	15	10	2	0	0	0	0	0	0	0	0	52	420	100	0	0	Error	0	0	1351	0	-75	0	0
2	10	1	2B24	Grid Marker	10150	16370	180	184	1410	3760	266	26	26	27	4	14	100	100	0	0	0	0	0	0	0	0	256	1778	100	0	0	Error	158	1384	361040	345.75	0	0	0
2	11	1	2B24	Grid Marker	10460	16370	160	174	1498	3665	244	26	26	27	4	14	100	100	0	0	0	0	0	0	0	0	208	1440	100	0	0	Error	148	1472	311557	367.75	0	0	0
2	12	1	2B24	Grid Marker	10760	16380	110	1029	3375	5165	153	27	27	29	17	58	100	100	0	0	0	0	0	0	0	0	80	656	100	0	0	Error	1002	3348	269961	196.824	0	0	0
2	1	2	2J16	625 Sp14	7450	16670	30	45	45	4	8	25	25	25	3	12	100	100	0	0	0	0	0	0	0	0	4	20	100	0	0	Error	20	20	179	6.667	0	0	0
2	2	2	2N16	640 Sp21	7750	16670	90	27	28	5	17	26	26	26	3	11	31	19	0	0	0	0	0	0	0	0	52	420	100	0	0	Error	1	2	1451	0.667	0	0	0
2	3	2	2J16	625 Sp14	8050	16670	90	29	30	8	26	25	25	26	4	15	44	21	0	0	0	0	0	0	0	0	52	420	100	0	0	Error	4	5	1559	1	0	0	0
2	4	2	2N16	640 Sp21	8360	16680	40	32	33	6	18	27	27	26	3	11	67	33	0	0	0	0	0	0	0	0	12	68	100	0	0	Error	5	6	396	2.333	0	0	0
2	5	2	empty	empty	8640	16640	90	26	25	3	12	26	26	26	4	15	10	0	0	0	0	0	0	0	0	0	52	420	100	0	0	Error	0	-1	1322	-0.25	-75	0	0
2	6	2	empty	empty	8940	16640	90	26	25	3	12	25	25	25	3	12	12	4	0	0	0	0	0	0	0	0	52	420	100	0	0	Error	1	0	1319	0	-75	0	0
2	7	2	empty	empty	9240	16640	90	26	27	3	11	25	25	26	4	15	17	6	0	0	0	0	0	0	0	0	52	420	100	0	0	Error	1	2	1394	0.25	-75	0	0
2	8	2	empty	empty	9540	16640	90	26	26	3	11	26	26	26	4	15	4	0	0	0	0	0	0	0	0	0	52	420	100	0	0	Error	0	0	1347	0	-75	0	0
2	9	2	empty	empty	9840	16640	90	27	27	4	14	26	26	26	4	15	13	4	0	0	0	0	0	0	0	0	52	420	100	0	0	Error	1	1	1388	0.25	-75	0	0
2	10	2	empty	empty	10140	16640	90	27	27	4	14	26	26	26	4	15	17	0	0	0	0	0	0	0	0	0	52	420	100	0	0	Error	1	1	1405	0.25	-75	0	0
2	11	2	empty	empty	10440	16640	90	27	27	4	14	26	26	26	4	15	12	4	0	0	0	0	0	0	0	0	52	420	100	0	0	Error	1	1	1378	0.25	-75	0	0
2	12	2	empty	empty	10740	16640	90	26	26	4	15	26	26	26	3	11	12	6	0	0	0	0	0	0	0	0	52	420	100	0	0	Error	0	0	1328	0	-75	0	0
2	1	3	2B8	503 Sp14	7440	16960	30	38	39	6	15	32	32	30	5	16	50	25	0	0	0	0	0	0	0	0	4	20	100	0	0	Error	6	7	157	1.8	0	0	0
2	2	3	2F8	526 Sp14	7750	16960	70	28	29	4	13	27	27	27	3	11	34	19	0	0	0	0	0	0	0	0	32	236	100	0	0	Error	1	2	933	0.667	0	0	0
2	3	3	2B8	503 Sp14	8040	16980	40	44	45	9	20	26	26	27	3	11	100	100	0	0	0	0	0	0	0	0	12	68	100	0	0	Error	18	19	544	6	0	0	0
2	4	3	2F8	526 Sp14	8360	16990	30	31	30	2	6	27	27	28	4	14	25	0	0	0	0	0	0	0	0	0	4	20	100	0	0	Error	4	3	120	0.5	0	0	0
2	5	3	2J8	549 Sp0	8680	16980	30	32	32	1	3	29	29	28	4	14	0	0	0	0	0	0	0	0	0	0	4	20	100	0	0	Error	3	3	127	1	0	0	0
2	6	3	2N8	572 Sp25	8970	16980	90	28	29	4	13	27	27	27	4	14	27	2	0	0	0	0	0	0	0	0	52	420	100	0	0	Error	1	2	1488	0.5	0	0	0
2	7	3	2J8	549 Sp0	9270	16990	60	40	40	8	20	29	29	29	5	17	75	56	0	0	0	0	0	0	0	0	32	176	100	0	0	Error	11	11	1290	2.2	0	0	0
2	8	3	2N8	572 Sp25	9550	16970	90	30	30	5	16	27	27	27	4	14	37	13	0	0	0	0	0	0	0	0	52	420	100	0	0	Error	3	3	1570	0.75	0	0	0
2	9	3	2B16	595 Sp14	9850	16970	90	31	31	6	19	26	26	26	4	15	50	31	0	0	0	0	0	0	0	0	52	420	100	0	0	Error	5	5	1615	1.25	0	0	0
2	10	3	2F16	0	10150	16980	90	29	31	10	32	26	26	26	4	15	33	23	0	0	0	0	0	0	0	0	52	420	100	0	0	Error	3	5	1617	1.25	0	0	0
2	11	3	2B16	595 Sp14	10450	16980	30	33	34	5	14	28	28	28	4	14	50	25	0	0	0	0	0	0	0	0	4	20	100	0	0	Error	5	6	136	1.5	0	0	0
2	12	3	2F16	0	10750	16980	90	28	30	7	23	27	27	27	3	11	33	15	0	0	0	0	0	0	0	0	52	420	100	0	0	Error	1	3	1556	1	0	0	0
2	1	4	2J16	625 Sp14	7440	17270	90	28	29	6	20	26	26	27	6	22	21	8	0	0	0	0	0	0	0	0	52	420	100	0	0	Error	2	3	1510	0.333	0	0	0
2	2	4	2N16	640 Sp21	7740	17270	90	28	28	4	14	26	26	27	5	18	15	4	0	0	0	0	0	0	0	0	52	420	100	0	0	Error	2	2	1455	0.2	0	0	0
2	3	4	2J16	625 Sp14	8040	17270	90	27	29	6	20	26	26	27	4	14	29	15	0	0	0	0	0	0	0	0	52	420	100	0	0	Error	1	3	1494	0.5	0	0	0
2	4	4	2N16	640 Sp21	8350	17270	90	27	27	4	14	26	26	27	4	14	19	8	0	0	0	0	0	0	0	0	52	420	100	0	0	Error	1	1	1429	0	0	0	0
2	5	4	empty	empty	8640	17240	90	27	27	3	11	26	26	26	4	15	17	2	0	0	0	0	0	0	0	0	52	420	100	0	0	Error	1	1	1418	0.25	-75	0	0
2	6	4	empty	empty	8940	17240	90	28	28	4	14	27	27	27	8	29	2	0	0	0	0	0	0	0	0	0	52	420	100	0	0	Error	1	1	1453	0.125	-75	0	0
2	7	4	empty	empty	9240	17240	90	28	28	4	14	28	28	29	7	24	4	0	0	0	0	0	0	0	0	0	52	420	100	0	0	Error	0	0	1458	-0.143	-75	0	0
2	8	4	empty	empty	9540	17240	90	27	27	3	11	27	27	27	5	18	8	0	0	0	0	0	0	0	0	0	52	420	100	0	0	Error	0	0	1399	0	-75	0	0
2	9	4	empty	empty	9840	17240	90	26	26	3	11	27	27	27	4	14	6	0	0	0	0	0	0	0	0	0	52	420	100	0	0	Error	-1	-1	1367	-0.25	-75	0	0
2	10	4	empty	empty	10140	17240	90	26	27	3	11	26	26	27	4	14	13	0	0	0	0	0	0	0	0	0	52	420	100	0	0	Error	0	1	1386	0	-75	0	0
2	11	4	empty	empty	10440	17240	90	26	26	4	15	26	26	27	4	14	13	2	0	0	0	0	0	0	0	0	52	420	100	0	0	Error	0	0	1343	-0.25	-75	0	0
2	12	4	empty	empty	10740	17240	90	27	26	3	11	26	26	27	4	14	8	2	0	0	0	0	0	0	0	0	52	420	100	0	0	Error	1	0	1353	-0.25	-75	0	0
2	1	5	2B8	503 Sp14	7450	17580	30	38	38	3	7	28	28	28	3	10	100	100	0	0	0	0	0	0	0	0	4	20	100	0	0	Error	10	10	153	3.333	0	0	0
2	2	5	2F8	526 Sp14	7740	17570	90	28	28	4	14	26	26	26	4	15	25	10	0	0	0	0	0	0	0	0	52	420	100	0	0	Error	2	2	1460	0.5	0	0	0
2	3	5	2B8	503 Sp14	8030	17570	40	38	37	5	13	26	26	27	4	14	75	58	0	0	0	0	0	0	0	0	12	68	100	0	0	Error	12	11	439	2.5	0	0	0
2	4	5	2F8	526 Sp14	8340	17570	90	29	33	29	87	26	26	26	4	15	37	13	0	0	0	0	0	0	0	0	52	420	100	0	0	Error	3	7	1707	1.75	0	0	0
2	5	5	2J8	549 Sp0	8640	17570	90	29	29	4	13	26	26	26	3	11	44	13	0	0	0	0	0	0	0	0	52	420	100	0	0	Error	3	3	1514	1	0	0	0
2	6	5	2N8	572 Sp25	8940	17570	90	29	29	5	17	25	25	26	4	15	48	17	0	0	0	0	0	0	0	0	52	420	100	0	0	Error	4	4	1518	0.75	0	0	0
2	7	5	2J8	549 Sp0	9240	17580	90	29	29	4	13	26	26	26	6	23	23	2	0	0	0	0	0	0	0	0	52	420	100	0	0	Error	3	3	1499	0.5	0	0	0
2	8	5	2N8	572 Sp25	9550	17600	40	30	32	6	18	27	27	27	4	14	42	33	0	0	0	0	0	0	0	0	12	68	100	0	0	Error	3	5	389	1.25	0	0	0
2	9	5	2B16	595 Sp14	9850	17570	30	34	33	3	9	30	30	29	4	13	50	0	0	0	0	0	0	0	0	0	4	20	100	0	0	Error	4	3	132	1	0	0	0
2	10	5	2F16	0	10140	17580	90	29	31	10	32	26	26	27	7	25	27	13	0	0	0	0	0	0	0	0	52	420	100	0	0	Error	3	5	1621	0.571	0	0	0
2	11	5	2B16	595 Sp14	10440	17580	90	25	26	3	11	25	25	26	4	15	17	0	0	0	0	0	0	0	0	0	52	420	100	0	0	Error	0	1	1341	0	0	0	0
2	12	5	2F16	0	10750	17580	30	60	59	3	5	26	26	27	5	18	100	100	0	0	0	0	0	0	0	0	4	20	100	0	0	Error	34	33	234	6.4	0	0	0
2	1	6	2J16	625 Sp14	7440	17870	90	27	30	8	26	26	26	27	4	14	31	19	0	0	0	0	0	0	0	0	52	420	100	0	0	Error	1	4	1543	0.75	0	0	0
2	2	6	2N16	640 Sp21	7750	17870	90	28	28	4	14	27	27	27	4	14	25	4	0	0	0	0	0	0	0	0	52	420	100	0	0	Error	1	1	1474	0.25	0	0	0
2	3	6	2J16	625 Sp14	8050	17870	90	28	31	12	38	26	26	26	3	11	33	25	0	0	0	0	0	0	0	0	52	420	100	0	0	Error	2	5	1623	1.667	0	0	0
2	4	6	2N16	640 Sp21	8350	17870	90	30	31	5	16	26	26	27	4	14	46	19	0	0	0	0	0	0	0	0	52	420	100	0	0	Error	4	5	1589	1	0	0	0
2	5	6	empty	empty	8640	17840	90	27	27	3	11	27	27	27	4	14	8	0	0	0	0	0	0	0	0	0	52	420	100	0	0	Error	0	0	1396	0	-75	0	0
2	6	6	empty	empty	8940	17840	90	26	26	3	11	27	27	27	4	14	6	0	0	0	0	0	0	0	0	0	52	420	100	0	0	Error	-1	-1	1356	-0.25	-75	0	0
2	7	6	empty	empty	9240	17840	90	27	27	4	14	26	26	27	9	33	0	0	0	0	0	0	0	0	0	0	52	420	100	0	0	Error	1	1	1391	0	-75	0	0
2	8	6	empty	empty	9540	17840	90	26	26	4	15	26	26	26	4	15	10	2	0	0	0	0	0	0	0	0	52	420	100	0	0	Error	0	0	1347	0	-75	0	0
2	9	6	empty	empty	9840	17840	90	27	34	35	102	26	26	26	4	15	21	13	0	0	0	0	0	0	0	0	52	420	100	0	0	Error	1	8	1749	2	-75	0	0
2	10	6	empty	empty	10140	17840	90	26	27	4	14	27	27	27	3	11	15	8	0	0	0	0	0	0	0	0	52	420	100	0	0	Error	-1	0	1408	0	-75	0	0
2	11	6	empty	empty	10440	17840	90	27	27	4	14	27	27	27	4	14	8	2	0	0	0	0	0	0	0	0	52	420	100	0	0	Error	0	0	1396	0	-75	0	0
2	12	6	empty	empty	10740	17840	90	27	27	4	14	26	26	27	4	14	19	4	0	0	0	0	0	0	0	0	52	420	100	0	0	Error	1	1	1405	0	-75	0	0
2	1	7	2B8	503 Sp14	7440	18160	30	44	43	7	16	29	29	29	4	13	100	75	0	0	0	0	0	0	0	0	4	20	100	0	0	Error	15	14	173	3.5	0	0	0
2	2	7	2F8	526 Sp14	7740	18160	90	28	29	4	13	26	26	26	4	15	40	12	0	0	0	0	0	0	0	0	52	420	100	0	0	Error	2	3	1516	0.75	0	0	0
2	3	7	2B8	503 Sp14	8050	18170	30	37	37	3	8	27	27	27	5	18	100	25	0	0	0	0	0	0	0	0	4	20	100	0	0	Error	10	10	149	2	0	0	0
2	4	7	2F8	526 Sp14	8340	18150	90	27	28	4	14	26	26	26	4	15	21	12	0	0	0	0	0	0	0	0	52	420	100	0	0	Error	1	2	1445	0.5	0	0	0
2	5	7	2J8	549 Sp0	8640	18150	90	27	28	4	14	27	27	27	4	14	25	4	0	0	0	0	0	0	0	0	52	420	100	0	0	Error	0	1	1458	0.25	0	0	0
2	6	7	2N8	572 Sp25	8940	18150	90	27	27	4	14	26	26	26	4	15	10	6	0	0	0	0	0	0	0	0	52	420	100	0	0	Error	1	1	1386	0.25	0	0	0
2	7	7	2J8	549 Sp0	9240	18140	50	32	32	4	12	25	25	25	4	16	67	33	0	0	0	0	0	0	0	0	12	104	100	0	0	Error	7	7	389	1.75	0	0	0
2	8	7	2N8	572 Sp25	9540	18150	90	29	29	4	13	26	26	28	17	60	0	0	0	0	0	0	0	0	0	0	52	420	100	0	0	Error	3	3	1517	0.059	0	0	0
2	9	7	2B16	595 Sp14	9840	18150	90	28	29	5	17	26	26	26	4	15	38	12	0	0	0	0	0	0	0	0	52	420	100	0	0	Error	2	3	1489	0.75	0	0	0
2	10	7	2F16	0	10140	18150	90	26	27	5	18	26	26	26	3	11	23	12	0	0	0	0	0	0	0	0	52	420	100	0	0	Error	0	1	1414	0.333	0	0	0
2	11	7	2B16	595 Sp14	10440	18160	50	32	32	5	15	26	26	26	4	15	58	25	0	0	0	0	0	0	0	0	12	104	100	0	0	Error	6	6	384	1.5	0	0	0
2	12	7	2F16	0	10740	18160	90	28	31	11	35	26	26	26	4	15	29	15	0	0	0	0	0	0	0	0	52	420	100	0	0	Error	2	5	1606	1.25	0	0	0
2	1	8	1J16	240 Sp8	7450	18460	90	28	29	5	17	25	25	25	3	12	40	27	0	0	0	0	0	0	0	0	52	420	100	0	0	Error	3	4	1493	1.333	0	0	0
2	2	8	1N16	261 Sp8	7750	18470	40	55	54	8	14	26	26	26	4	15	100	100	0	0	0	0	0	0	0	0	12	68	100	0	0	Error	29	28	648	7	0	0	0
2	3	8	1J16	240 Sp8	8050	18480	40	30	30	5	16	25	25	25	4	16	50	25	0	0	0	0	0	0	0	0	12	68	100	0	0	Error	5	5	357	1.25	0	0	0
2	4	8	1N16	261 Sp8	8350	18480	40	60	61	8	13	26	26	26	4	15	100	100	0	0	0	0	0	0	0	0	12	68	100	0	0	Error	34	35	729	8.75	0	0	0
2	5	8	1B24	299 Sp0	8630	18480	30	30	32	4	12	30	30	29	4	13	25	0	0	0	0	0	0	0	0	0	4	20	100	0	0	Error	0	2	127	0.75	0	0	0
2	6	8	1F24	330 Sp10	8960	18460	30	29	30	6	20	27	27	27	4	14	25	25	0	0	0	0	0	0	0	0	4	20	100	0	0	Error	2	3	120	0.75	0	0	0
2	7	8	1B24	299 Sp0	9250	18470	90	31	34	29	85	25	25	25	4	16	60	21	0	0	0	0	0	0	0	0	52	420	100	0	0	Error	6	9	1791	2.25	0	0	0
2	8	8	1F24	330 Sp10	9550	18470	90	27	28	4	14	25	25	25	3	12	40	15	0	0	0	0	0	0	0	0	52	420	100	0	0	Error	2	3	1449	1	0	0	0
2	9	8	1J24	359 Sp14	9850	18470	30	378	367	87	23	140	140	199	177	88	75	0	0	0	0	0	0	0	0	0	4	20	100	0	0	Error	238	227	1467	0.949	0	0	0
2	10	8	1N24	384 Sp20	10160	18460	70	32	33	10	30	25	25	27	25	92	3	3	0	0	0	0	0	0	0	0	32	236	100	0	0	Error	7	8	1047	0.24	0	0	0
2	11	8	1J24	359 Sp14	10450	18480	50	358	435	324	74	27	27	32	15	46	100	100	0	0	0	0	0	0	0	0	12	104	100	0	0	Error	331	408	5217	26.867	0	0	0
2	12	8	1N24	384 Sp20	10740	18460	60	32	37	15	40	26	26	26	4	15	56	34	0	0	0	0	0	0	0	0	32	176	100	0	0	Error	6	11	1185	2.75	0	0	0
2	1	9	1B8	92 Sp8	7450	18770	90	28	29	6	20	26	26	26	5	19	31	8	0	0	0	0	0	0	0	0	52	420	100	0	0	Error	2	3	1502	0.6	0	0	0
2	2	9	1F8	109 Sp0	7750	18770	90	27	28	5	17	26	26	26	4	15	29	12	0	0	0	0	0	0	0	0	52	420	100	0	0	Error	1	2	1454	0.5	0	0	0
2	3	9	1B8	92 Sp8	8050	18780	30	41	39	8	20	25	25	25	4	16	75	75	0	0	0	0	0	0	0	0	4	20	100	0	0	Error	16	14	157	3.5	0	0	0
2	4	9	1F8	109 Sp0	8350	18760	30	42	41	9	21	25	25	25	4	16	100	75	0	0	0	0	0	0	0	0	4	20	100	0	0	Error	17	16	163	4	0	0	0
2	5	9	1J8	130 Sp8	8650	18790	40	42	41	7	17	27	27	27	4	14	92	75	0	0	0	0	0	0	0	0	12	68	100	0	0	Error	15	14	494	3.5	0	0	0
2	6	9	1N8	153 Sp0	8970	18780	60	32	32	5	15	25	25	26	4	15	66	31	0	0	0	0	0	0	0	0	32	176	100	0	0	Error	7	7	1009	1.5	0	0	0
2	7	9	1J8	130 Sp8	9250	18790	50	39	39	4	10	26	26	26	4	15	100	92	0	0	0	0	0	0	0	0	12	104	100	0	0	Error	13	13	473	3.25	0	0	0
2	8	9	1N8	153 Sp0	9570	18790	50	73	338	756	223	26	26	26	4	15	100	100	0	0	0	0	0	0	0	0	12	104	100	0	0	Error	47	312	4061	78	0	0	0
2	9	9	1B16	178 Sp8	9860	18780	90	28	29	6	20	25	25	26	4	15	44	21	0	0	0	0	0	0	0	0	52	420	100	0	0	Error	3	4	1510	0.75	0	0	0
2	10	9	1F16	210 Sp0	10160	18780	60	30	31	5	16	25	25	26	4	15	50	25	0	0	0	0	0	0	0	0	32	176	100	0	0	Error	5	6	989	1.25	0	0	0
2	11	9	1B16	178 Sp8	10450	18770	40	36	37	4	10	26	26	26	4	15	100	67	0	0	0	0	0	0	0	0	12	68	100	0	0	Error	10	11	439	2.75	0	0	0
2	12	9	1F16	210 Sp0	10740	18770	90	29	29	5	17	26	26	26	3	11	46	25	0	0	0	0	0	0	0	0	52	420	100	0	0	Error	3	3	1505	1	0	0	0
2	1	10	1J16	240 Sp8	7440	19060	90	27	28	5	17	25	25	25	4	16	27	15	0	0	0	0	0	0	0	0	52	420	100	0	0	Error	2	3	1438	0.75	0	0	0
2	2	10	1N16	261 Sp8	7740	19070	40	56	55	9	16	25	25	26	4	15	100	100	0	0	0	0	0	0	0	0	12	68	100	0	0	Error	31	30	660	7.25	0	0	0
2	3	10	1J16	240 Sp8	8040	19070	90	27	27	5	18	25	25	26	4	15	33	15	0	0	0	0	0	0	0	0	52	420	100	0	0	Error	2	2	1426	0.25	0	0	0
2	4	10	1N16	261 Sp8	8350	19070	40	59	58	7	12	25	25	25	4	16	100	100	0	0	0	0	0	0	0	0	12	68	100	0	0	Error	34	33	698	8.25	0	0	0
2	5	10	1B24	299 Sp0	8640	19050	30	34	34	6	17	26	26	26	5	19	75	25	0	0	0	0	0	0	0	0	4	20	100	0	0	Error	8	8	135	1.6	0	0	0
2	6	10	1F24	330 Sp10	8930	19070	90	26	27	5	18	25	25	25	4	16	31	12	0	0	0	0	0	0	0	0	52	420	100	0	0	Error	1	2	1413	0.5	0	0	0
2	7	10	1B24	299 Sp0	9230	19100	60	39	214	732	342	25	25	26	4	15	81	69	0	0	0	0	0	0	0	0	32	176	100	0	0	Error	14	189	6855	47	0	0	0
2	8	10	1F24	330 Sp10	9540	19090	90	26	26	4	15	25	25	25	3	12	27	12	0	0	0	0	0	0	0	0	52	420	100	0	0	Error	1	1	1373	0.333	0	0	0
2	9	10	1J24	359 Sp14	9850	19080	50	250	267	70	26	26	26	28	9	32	100	100	0	0	0	0	0	0	0	0	12	104	100	0	0	Error	224	241	3198	26.556	0	0	0
2	10	10	1N24	384 Sp20	10150	19080	70	30	31	5	16	25	25	26	4	15	53	25	0	0	0	0	0	0	0	0	32	236	100	0	0	Error	5	6	991	1.25	0	0	0
2	11	10	1J24	359 Sp14	10450	19080	40	347	333	47	14	29	29	30	9	30	100	100	0	0	0	0	0	0	0	0	12	68	100	0	0	Error	318	304	3997	33.667	0	0	0
2	12	10	1N24	384 Sp20	10730	19120	60	37	743	2974	400	25	25	26	5	19	69	56	0	0	0	0	0	0	0	0	32	176	100	0	0	Error	12	718	23788	143.4	0	0	0
2	1	11	1B8	92 Sp8	7460	19380	50	44	285	363	127	25	25	25	4	16	100	100	0	0	0	0	0	0	0	0	12	104	100	0	0	Error	19	260	3423	65	0	0	0
2	2	11	1F8	109 Sp0	7750	19370	90	29	29	5	17	26	26	26	4	15	29	15	0	0	0	0	0	0	0	0	52	420	100	0	0	Error	3	3	1527	0.75	0	0	0
2	3	11	1B8	92 Sp8	8050	19360	40	39	37	7	18	26	26	26	4	15	83	75	0	0	0	0	0	0	0	0	12	68	100	0	0	Error	13	11	442	2.75	0	0	0
2	4	11	1F8	109 Sp0	8350	19360	40	34	33	6	18	25	25	26	4	15	67	50	0	0	0	0	0	0	0	0	12	68	100	0	0	Error	9	8	397	1.75	0	0	0
2	5	11	1J8	130 Sp8	8650	19380	30	34	37	8	21	26	26	27	5	18	75	25	0	0	0	0	0	0	0	0	4	20	100	0	0	Error	8	11	146	2	0	0	0
2	6	11	1N8	153 Sp0	8940	19390	40	32	32	6	18	27	27	26	3	11	50	42	0	0	0	0	0	0	0	0	12	68	100	0	0	Error	5	5	385	2	0	0	0
2	7	11	1J8	130 Sp8	9250	19380	30	37	36	3	8	28	28	28	4	14	75	50	0	0	0	0	0	0	0	0	4	20	100	0	0	Error	9	8	143	2	0	0	0
2	8	11	1N8	153 Sp0	9540	19370	90	29	29	5	17	26	26	26	5	19	29	10	0	0	0	0	0	0	0	0	52	420	100	0	0	Error	3	3	1518	0.6	0	0	0
2	9	11	1B16	178 Sp8	9840	19370	70	29	29	7	24	25	25	25	4	16	47	22	0	0	0	0	0	0	0	0	32	236	100	0	0	Error	4	4	928	1	0	0	0
2	10	11	1F16	210 Sp0	10140	19370	70	30	29	4	13	26	26	26	4	15	38	13	0	0	0	0	0	0	0	0	32	236	100	0	0	Error	4	3	935	0.75	0	0	0
2	11	11	1B16	178 Sp8	10440	19370	70	31	31	6	19	25	25	25	4	16	53	31	0	0	0	0	0	0	0	0	32	236	100	0	0	Error	6	6	995	1.5	0	0	0
2	12	11	1F16	210 Sp0	10740	19390	110	27	28	6	21	25	25	25	3	12	39	18	0	0	0	0	0	0	0	0	80	656	100	0	0	Error	2	3	2229	1	0	0	0
2	1	12	1J16	240 Sp8	7450	19690	90	29	30	5	16	26	26	27	4	14	46	25	0	0	0	0	0	0	0	0	52	420	100	0	0	Error	3	4	1573	0.75	0	0	0
2	2	12	1N16	261 Sp8	7750	19690	30	60	61	4	6	25	25	26	4	15	100	100	0	0	0	0	0	0	0	0	4	20	100	0	0	Error	35	36	243	8.75	0	0	0
2	3	12	1J16	240 Sp8	8070	19680	40	36	35	5	14	26	26	26	3	11	75	67	0	0	0	0	0	0	0	0	12	68	100	0	0	Error	10	9	418	3	0	0	0
2	4	12	1N16	261 Sp8	8340	19670	40	68	66	11	16	26	26	27	4	14	100	100	0	0	0	0	0	0	0	0	12	68	100	0	0	Error	42	40	793	9.75	0	0	0
2	5	12	1B24	299 Sp0	8650	19670	90	29	30	5	16	26	26	26	4	15	38	19	0	0	0	0	0	0	0	0	52	420	100	0	0	Error	3	4	1546	1	0	0	0
2	6	12	1F24	330 Sp10	8950	19670	90	28	28	4	14	26	26	27	14	51	0	0	0	0	0	0	0	0	0	0	52	420	100	0	0	Error	2	2	1451	0.071	0	0	0
2	7	12	1B24	299 Sp0	9250	19670	90	30	34	26	76	26	26	26	4	15	40	25	0	0	0	0	0	0	0	0	52	420	100	0	0	Error	4	8	1789	2	0	0	0
2	8	12	1F24	330 Sp10	9550	19670	70	30	31	5	16	26	26	27	4	14	47	22	0	0	0	0	0	0	0	0	32	236	100	0	0	Error	4	5	995	1	0	0	0
2	9	12	1J24	359 Sp14	9860	19670	40	229	254	71	27	28	28	31	14	45	100	100	0	0	0	0	0	0	0	0	12	68	100	0	0	Error	201	226	3042	15.929	0	0	0
2	10	12	1N24	384 Sp20	10150	19690	30	33	32	3	9	29	29	29	5	17	25	0	0	0	0	0	0	0	0	0	4	20	100	0	0	Error	4	3	129	0.6	0	0	0
2	11	12	1J24	359 Sp14	10450	19670	50	91	100	29	29	28	28	61	310	508	0	0	0	0	0	0	0	0	0	0	12	104	100	0	0	Error	63	72	1200	0.126	0	0	0
2	12	12	1N24	384 Sp20	10750	19670	50	35	34	4	11	26	26	26	4	15	83	50	0	0	0	0	0	0	0	0	12	104	100	0	0	Error	9	8	410	2	0	0	0
2	1	13	1B8	92 Sp8	7450	19970	90	29	29	5	17	27	27	27	4	14	29	17	0	0	0	0	0	0	0	0	52	420	100	0	0	Error	2	2	1522	0.5	0	0	0
2	2	13	1F8	109 Sp0	7750	19970	90	32	33	7	21	27	27	28	6	21	40	10	0	0	0	0	0	0	0	0	52	420	100	0	0	Error	5	6	1696	0.833	0	0	0
2	3	13	1B8	92 Sp8	8050	19980	30	43	43	4	9	27	27	27	4	14	100	100	0	0	0	0	0	0	0	0	4	20	100	0	0	Error	16	16	173	4	0	0	0
2	4	13	1F8	109 Sp0	8350	19990	30	39	38	5	13	28	28	28	4	14	75	75	0	0	0	0	0	0	0	0	4	20	100	0	0	Error	11	10	153	2.5	0	0	0
2	5	13	1J8	130 Sp8	8650	19980	30	36	38	9	23	28	28	28	4	14	50	50	0	0	0	0	0	0	0	0	4	20	100	0	0	Error	8	10	150	2.5	0	0	0
2	6	13	1N8	153 Sp0	8950	19990	40	38	38	5	13	27	27	28	5	17	83	50	0	0	0	0	0	0	0	0	12	68	100	0	0	Error	11	11	452	2	0	0	0
2	7	13	1J8	130 Sp8	9250	19950	30	36	38	5	13	29	29	29	3	10	100	50	0	0	0	0	0	0	0	0	4	20	100	0	0	Error	7	9	150	3	0	0	0
2	8	13	1N8	153 Sp0	9550	19940	50	87	284	589	207	27	27	27	3	11	100	100	0	0	0	0	0	0	0	0	12	104	100	0	0	Error	60	257	3403	85.667	0	0	0
2	9	13	1B16	178 Sp8	9850	19990	40	43	45	6	13	26	26	26	4	15	100	100	0	0	0	0	0	0	0	0	12	68	100	0	0	Error	17	19	543	4.75	0	0	0
2	10	13	1F16	210 Sp0	10140	19970	100	28	28	4	14	26	26	26	4	15	29	9	0	0	0	0	0	0	0	0	80	560	100	0	0	Error	2	2	2276	0.5	0	0	0
2	11	13	1B16	178 Sp8	10440	19970	100	27	28	5	17	26	26	26	4	15	20	8	0	0	0	0	0	0	0	0	80	560	100	0	0	Error	1	2	2233	0.5	0	0	0
2	12	13	1F16	210 Sp0	10720	19980	60	29	29	5	17	26	26	26	4	15	38	6	0	0	0	0	0	0	0	0	32	176	100	0	0	Error	3	3	915	0.75	0	0	0
2	1	14	2B24	Grid Marker	7460	20280	160	77	821	2473	301	28	28	34	191	561	27	22	0	0	0	0	0	0	0	0	208	1456	100	0	0	Error	49	793	170688	4.12	0	0	0
2	2	14	2B24	Grid Marker	7750	20280	160	100	1268	3870	305	28	28	29	6	20	100	100	0	0	0	0	0	0	0	0	208	1452	100	0	0	Error	72	1240	263770	206.5	0	0	0
2	3	14	empty	empty	8040	20240	90	26	27	3	11	26	26	27	4	14	8	2	0	0	0	0	0	0	0	0	52	420	100	0	0	Error	0	1	1388	0	-75	0	0
2	4	14	empty	empty	8340	20240	90	26	26	4	15	26	26	26	4	15	17	4	0	0	0	0	0	0	0	0	52	420	100	0	0	Error	0	0	1372	0	-75	0	0
2	5	14	empty	empty	8640	20240	90	26	26	4	15	27	27	27	4	14	12	2	0	0	0	0	0	0	0	0	52	420	100	0	0	Error	-1	-1	1367	-0.25	-75	0	0
2	6	14	empty	empty	8940	20240	90	27	27	4	14	27	27	27	6	22	6	0	0	0	0	0	0	0	0	0	52	420	100	0	0	Error	0	0	1400	0	-75	0	0
2	7	14	empty	empty	9240	20240	90	26	27	4	14	26	26	27	4	14	23	4	0	0	0	0	0	0	0	0	52	420	100	0	0	Error	0	1	1419	0	-75	0	0
2	8	14	empty	empty	9540	20240	120	26	26	4	15	26	26	27	4	14	11	3	0	0	0	0	0	0	0	0	120	820	100	0	0	Error	0	0	3156	-0.25	-75	0	0
2	9	14	empty	empty	9840	20240	120	26	26	3	11	26	26	26	4	15	9	3	0	0	0	0	0	0	0	0	120	820	100	0	0	Error	0	0	3122	0	-75	0	0
2	10	14	empty	empty	10140	20240	120	26	26	4	15	26	26	26	3	11	21	5	0	0	0	0	0	0	0	0	120	820	100	0	0	Error	0	0	3158	0	-75	0	0
2	11	14	empty	empty	10440	20240	120	27	27	4	14	26	26	27	4	14	22	2	0	0	0	0	0	0	0	0	120	820	100	0	0	Error	1	1	3258	0	-75	0	0
2	12	14	empty	empty	10740	20240	120	26	27	4	14	26	26	27	4	14	14	4	0	0	0	0	0	0	0	0	120	820	100	0	0	Error	0	1	3189	0	-75	0	0
3	1	1	empty	empty	11920	16310	110	25	26	4	15	25	25	26	3	11	16	8	0	0	0	0	0	0	0	0	80	656	100	0	0	Error	0	1	2045	0	-75	0	0
3	2	1	empty	empty	12220	16310	110	26	26	4	15	25	25	25	3	12	28	6	0	0	0	0	0	0	0	0	80	656	100	0	0	Error	1	1	2095	0.333	-75	0	0
3	3	1	empty	empty	12520	16310	110	26	26	3	11	25	25	26	11	42	0	0	0	0	0	0	0	0	0	0	80	656	100	0	0	Error	1	1	2047	0	-75	0	0
3	4	1	empty	empty	12820	16310	110	26	26	3	11	26	26	26	4	15	10	1	0	0	0	0	0	0	0	0	80	656	100	0	0	Error	0	0	2048	0	-75	0	0
3	5	1	empty	empty	13120	16310	110	26	26	3	11	26	26	26	4	15	16	1	0	0	0	0	0	0	0	0	80	656	100	0	0	Error	0	0	2119	0	-75	0	0
3	6	1	empty	empty	13420	16310	110	26	26	4	15	25	25	25	3	12	19	5	0	0	0	0	0	0	0	0	80	656	100	0	0	Error	1	1	2066	0.333	-75	0	0
3	7	1	empty	empty	13720	16310	110	26	26	3	11	25	25	26	4	15	9	3	0	0	0	0	0	0	0	0	80	656	100	0	0	Error	1	1	2067	0	-75	0	0
3	8	1	empty	empty	14020	16310	110	24	25	3	12	25	25	26	6	23	1	0	0	0	0	0	0	0	0	0	80	656	100	0	0	Error	-1	0	1975	-0.167	-75	0	0
3	9	1	empty	empty	14320	16310	110	26	26	3	11	26	26	26	4	15	11	0	0	0	0	0	0	0	0	0	80	656	100	0	0	Error	0	0	2092	0	-75	0	0
3	10	1	2C24	Grid Marker	14630	16330	200	156	1272	3634	285	26	26	27	4	14	100	98	0	0	0	0	0	0	0	0	316	2035	100	0	0	Error	130	1246	401868	311.25	0	0	0
3	11	1	2C24	Grid Marker	14930	16330	190	106	1038	2869	276	26	26	27	5	18	98	95	0	0	0	0	0	0	0	0	256	1684	100	0	0	Error	80	1012	265695	202.2	0	0	0
3	12	1	2C24	Grid Marker	15230	16340	200	70	729	2201	301	26	26	33	91	275	37	28	0	0	0	0	0	0	0	0	316	2082	100	0	0	Error	44	703	230459	7.648	0	0	0
3	1	2	2K16	632 Sp14	11930	16630	80	31	32	6	18	25	25	26	4	15	60	33	0	0	0	0	0	0	0	0	52	340	100	0	0	Error	6	7	1642	1.5	0	0	0
3	2	2	2O16	0	12240	16630	50	31	31	7	22	26	26	26	4	15	50	33	0	0	0	0	0	0	0	0	12	104	100	0	0	Error	5	5	374	1.25	0	0	0
3	3	2	2K16	632 Sp14	12530	16620	110	27	47	97	206	25	25	26	15	57	11	8	0	0	0	0	0	0	0	0	80	656	100	0	0	Error	2	22	3730	1.4	0	0	0
3	4	2	2O16	0	12830	16620	110	28	28	6	21	26	26	26	4	15	26	16	0	0	0	0	0	0	0	0	80	656	100	0	0	Error	2	2	2277	0.5	0	0	0
3	5	2	empty	empty	13120	16610	110	26	26	3	11	26	26	26	4	15	9	0	0	0	0	0	0	0	0	0	80	656	100	0	0	Error	0	0	2075	0	-75	0	0
3	6	2	empty	empty	13420	16610	110	27	27	4	14	26	26	26	4	15	15	3	0	0	0	0	0	0	0	0	80	656	100	0	0	Error	1	1	2141	0.25	-75	0	0
3	7	2	empty	empty	13720	16610	110	25	26	4	15	26	26	26	4	15	11	1	0	0	0	0	0	0	0	0	80	656	100	0	0	Error	-1	0	2051	0	-75	0	0
3	8	2	empty	empty	14020	16610	110	26	26	3	11	26	26	26	4	15	6	1	0	0	0	0	0	0	0	0	80	656	100	0	0	Error	0	0	2052	0	-75	0	0
3	9	2	empty	empty	14320	16610	110	26	26	3	11	26	26	26	4	15	6	0	0	0	0	0	0	0	0	0	80	656	100	0	0	Error	0	0	2047	0	-75	0	0
3	10	2	empty	empty	14620	16610	110	26	26	3	11	26	26	26	4	15	9	0	0	0	0	0	0	0	0	0	80	656	100	0	0	Error	0	0	2091	0	-75	0	0
3	11	2	empty	empty	14920	16610	110	25	26	4	15	26	26	26	4	15	13	1	0	0	0	0	0	0	0	0	80	656	100	0	0	Error	-1	0	2093	0	-75	0	0
3	12	2	empty	empty	15220	16610	110	25	26	4	15	27	27	36	38	105	0	0	0	0	0	0	0	0	0	0	80	649	100	0	0	Error	-2	-1	2045	-0.263	-75	0	0
3	1	3	2C8	514 Sp24	11920	16950	110	29	29	5	17	26	26	26	4	15	34	13	0	0	0	0	0	0	0	0	80	656	100	0	0	Error	3	3	2353	0.75	0	0	0
3	2	3	2G8	537 Sp14	12230	16950	90	34	85	279	328	26	26	26	4	15	67	44	0	0	0	0	0	0	0	0	52	420	100	0	0	Error	8	59	4394	14.75	0	0	0
3	3	3	2C8	514 Sp24	12520	16940	90	30	30	6	20	26	26	26	4	15	42	15	0	0	0	0	0	0	0	0	52	420	100	0	0	Error	4	4	1584	1	0	0	0
3	4	3	2G8	537 Sp14	12820	16940	90	30	33	11	33	26	26	26	4	15	48	21	0	0	0	0	0	0	0	0	52	420	100	0	0	Error	4	7	1699	1.75	0	0	0
3	5	3	2K8	560 Sp0	13110	16890	50	26	59	116	196	26	26	27	4	14	17	8	0	0	0	0	0	0	0	0	12	104	100	0	0	Error	0	33	709	8	0	0	0
3	6	3	2O8	0	13420	16920	110	28	29	7	24	27	27	27	4	14	24	14	0	0	0	0	0	0	0	0	80	656	100	0	0	Error	1	2	2337	0.5	0	0	0
3	7	3	2K8	560 Sp0	13720	16920	110	26	27	5	18	26	26	26	4	15	26	11	0	0	0	0	0	0	0	0	80	656	100	0	0	Error	0	1	2194	0.25	0	0	0
3	8	3	2O8	0	14020	16920	110	26	30	12	40	26	26	26	3	11	35	18	0	0	0	0	0	0	0	0	80	656	100	0	0	Error	0	4	2433	1.333	0	0	0
3	9	3	2C16	602 Sp21	14320	16920	110	28	28	4	14	26	26	26	4	15	30	8	0	0	0	0	0	0	0	0	80	656	100	0	0	Error	2	2	2247	0.5	0	0	0
3	10	3	2G16	0	14620	16920	110	26	27	6	22	26	26	26	4	15	16	8	0	0	0	0	0	0	0	0	80	656	100	0	0	Error	0	1	2188	0.25	0	0	0
3	11	3	2C16	602 Sp21	14920	16920	110	28	31	16	51	27	27	27	5	18	20	5	0	0	0	0	0	0	0	0	80	656	100	0	0	Error	1	4	2459	0.8	0	0	0
3	12	3	2G16	0	15220	16920	110	27	29	9	31	26	26	36	42	116	0	0	0	0	0	0	0	0	0	0	80	656	100	0	0	Error	1	3	2332	-0.167	0	0	0
3	1	4	2K16	632 Sp14	11920	17240	80	31	30	4	13	25	25	26	3	11	65	37	0	0	0	0	0	0	0	0	52	340	100	0	0	Error	6	5	1583	1.333	0	0	0
3	2	4	2O16	0	12220	17230	110	27	27	4	14	26	26	26	3	11	28	16	0	0	0	0	0	0	0	0	80	656	100	0	0	Error	1	1	2189	0.333	0	0	0
3	3	4	2K16	632 Sp14	12520	17230	70	32	33	6	18	26	26	26	3	11	72	47	0	0	0	0	0	0	0	0	32	236	100	0	0	Error	6	7	1060	2.333	0	0	0
3	4	4	2O16	0	12820	17230	110	28	28	4	14	26	26	27	4	14	34	8	0	0	0	0	0	0	0	0	80	656	100	0	0	Error	2	2	2278	0.25	0	0	0
3	5	4	empty	empty	13120	17210	110	27	27	3	11	26	26	27	4	14	16	1	0	0	0	0	0	0	0	0	80	656	100	0	0	Error	1	1	2197	0	-75	0	0
3	6	4	empty	empty	13420	17210	110	27	27	4	14	26	26	26	4	15	13	3	0	0	0	0	0	0	0	0	80	656	100	0	0	Error	1	1	2146	0.25	-75	0	0
3	7	4	empty	empty	13720	17210	110	26	26	4	15	26	26	27	4	14	11	1	0	0	0	0	0	0	0	0	80	656	100	0	0	Error	0	0	2103	-0.25	-75	0	0
3	8	4	empty	empty	14020	17210	110	26	26	3	11	26	26	27	4	14	14	1	0	0	0	0	0	0	0	0	80	656	100	0	0	Error	0	0	2084	-0.25	-75	0	0
3	9	4	empty	empty	14320	17210	110	28	28	4	14	26	26	27	4	14	21	9	0	0	0	0	0	0	0	0	80	656	100	0	0	Error	2	2	2263	0.25	-75	0	0
3	10	4	empty	empty	14620	17210	110	27	27	4	14	26	26	27	4	14	16	1	0	0	0	0	0	0	0	0	80	656	100	0	0	Error	1	1	2165	0	-75	0	0
3	11	4	empty	empty	14920	17210	110	27	28	4	14	26	26	27	5	18	15	3	0	0	0	0	0	0	0	0	80	656	100	0	0	Error	1	2	2226	0.2	-75	0	0
3	12	4	empty	empty	15220	17210	110	29	48	55	114	27	27	33	33	100	14	13	0	0	0	0	0	0	0	0	80	656	100	0	0	Error	2	21	3820	0.455	-75	0	0
3	1	5	2C8	514 Sp24	11910	17550	110	28	29	7	24	25	25	26	4	15	39	10	0	0	0	0	0	0	0	0	80	656	100	0	0	Error	3	4	2326	0.75	0	0	0
3	2	5	2G8	537 Sp14	12210	17550	110	29	30	5	16	26	26	26	4	15	35	15	0	0	0	0	0	0	0	0	80	656	100	0	0	Error	3	4	2361	1	0	0	0
3	3	5	2C8	514 Sp24	12510	17540	70	32	41	35	85	26	26	26	4	15	63	38	0	0	0	0	0	0	0	0	32	236	100	0	0	Error	6	15	1323	3.75	0	0	0
3	4	5	2G8	537 Sp14	12820	17550	60	35	33	6	18	26	26	27	19	70	0	0	0	0	0	0	0	0	0	0	32	176	100	0	0	Error	9	7	1064	0.316	0	0	0
3	5	5	2K8	560 Sp0	13110	17550	110	26	26	4	15	26	26	27	10	37	1	0	0	0	0	0	0	0	0	0	80	656	100	0	0	Error	0	0	2116	-0.1	0	0	0
3	6	5	2O8	0	13410	17550	110	27	28	6	21	26	26	26	4	15	16	9	0	0	0	0	0	0	0	0	80	656	100	0	0	Error	1	2	2203	0.5	0	0	0
3	7	5	2K8	560 Sp0	13710	17550	110	28	28	5	17	26	26	26	4	15	30	13	0	0	0	0	0	0	0	0	80	656	100	0	0	Error	2	2	2254	0.5	0	0	0
3	8	5	2O8	0	14010	17550	110	27	29	10	34	25	25	26	4	15	26	15	0	0	0	0	0	0	0	0	80	656	100	0	0	Error	2	4	2356	0.75	0	0	0
3	9	5	2C16	602 Sp21	14310	17550	110	28	28	4	14	26	26	26	4	15	25	6	0	0	0	0	0	0	0	0	80	656	100	0	0	Error	2	2	2262	0.5	0	0	0
3	10	5	2G16	0	14610	17550	110	27	27	5	18	26	26	26	4	15	15	9	0	0	0	0	0	0	0	0	80	656	100	0	0	Error	1	1	2170	0.25	0	0	0
3	11	5	2C16	602 Sp21	14940	17580	50	31	34	9	26	27	27	27	4	14	50	33	0	0	0	0	0	0	0	0	12	104	100	0	0	Error	4	7	412	1.75	0	0	0
3	12	5	2G16	0	15200	17550	70	34	65	62	95	27	27	35	36	102	28	25	0	0	0	0	0	0	0	0	32	236	100	0	0	Error	7	38	2079	0.833	0	0	0
3	1	6	2K16	632 Sp14	11920	17830	110	28	29	4	13	26	26	26	4	15	33	9	0	0	0	0	0	0	0	0	80	656	100	0	0	Error	2	3	2317	0.75	0	0	0
3	2	6	2O16	0	12220	17830	110	27	28	6	21	26	26	26	3	11	34	16	0	0	0	0	0	0	0	0	80	656	100	0	0	Error	1	2	2269	0.667	0	0	0
3	3	6	2K16	632 Sp14	12520	17830	110	28	28	4	14	26	26	26	4	15	29	8	0	0	0	0	0	0	0	0	80	656	100	0	0	Error	2	2	2269	0.5	0	0	0
3	4	6	2O16	0	12820	17830	110	26	27	6	22	26	26	27	4	14	24	13	0	0	0	0	0	0	0	0	80	656	100	0	0	Error	0	1	2199	0	0	0	0
3	5	6	empty	empty	13120	17810	110	27	27	3	11	26	26	27	4	14	18	0	0	0	0	0	0	0	0	0	80	656	100	0	0	Error	1	1	2152	0	-75	0	0
3	6	6	empty	empty	13420	17810	110	26	26	3	11	26	26	27	4	14	10	1	0	0	0	0	0	0	0	0	80	656	100	0	0	Error	0	0	2083	-0.25	-75	0	0
3	7	6	empty	empty	13720	17810	110	27	27	4	14	26	26	27	3	11	18	9	0	0	0	0	0	0	0	0	80	656	100	0	0	Error	1	1	2128	0	-75	0	0
3	8	6	empty	empty	14020	17810	110	26	26	4	15	26	26	27	4	14	13	4	0	0	0	0	0	0	0	0	80	656	100	0	0	Error	0	0	2103	-0.25	-75	0	0
3	9	6	empty	empty	14320	17810	110	26	26	3	11	26	26	27	4	14	13	1	0	0	0	0	0	0	0	0	80	656	100	0	0	Error	0	0	2113	-0.25	-75	0	0
3	10	6	empty	empty	14620	17810	110	26	26	4	15	27	27	27	8	29	0	0	0	0	0	0	0	0	0	0	80	656	100	0	0	Error	-1	-1	2091	-0.125	-75	0	0
3	11	6	empty	empty	14920	17810	110	27	27	4	14	27	27	27	6	22	4	0	0	0	0	0	0	0	0	0	80	656	100	0	0	Error	0	0	2175	0	-75	0	0
3	12	6	empty	empty	15220	17810	110	26	27	3	11	27	27	35	35	100	0	0	0	0	0	0	0	0	0	0	80	656	100	0	0	Error	-1	0	2141	-0.229	-75	0	0
3	1	7	2C8	514 Sp24	11910	18140	110	27	28	5	17	26	26	26	7	26	9	1	0	0	0	0	0	0	0	0	80	656	100	0	0	Error	1	2	2212	0.286	0	0	0
3	2	7	2G8	537 Sp14	12220	18150	60	36	87	170	195	25	25	25	3	12	78	66	0	0	0	0	0	0	0	0	32	176	100	0	0	Error	11	62	2779	20.667	0	0	0
3	3	7	2C8	514 Sp24	12520	18140	110	28	31	13	41	26	26	26	4	15	29	15	0	0	0	0	0	0	0	0	80	656	100	0	0	Error	2	5	2442	1.25	0	0	0
3	4	7	2G8	537 Sp14	12820	18140	60	33	34	12	35	26	26	26	4	15	59	41	0	0	0	0	0	0	0	0	32	176	100	0	0	Error	7	8	1099	2	0	0	0
3	5	7	2K8	560 Sp0	13120	18140	110	27	27	4	14	26	26	26	5	19	11	1	0	0	0	0	0	0	0	0	80	656	100	0	0	Error	1	1	2180	0.2	0	0	0
3	6	7	2O8	0	13420	18140	110	28	31	13	41	26	26	26	4	15	25	11	0	0	0	0	0	0	0	0	80	656	100	0	0	Error	2	5	2458	1.25	0	0	0
3	7	7	2K8	560 Sp0	13720	18140	110	28	29	10	34	26	26	26	4	15	23	6	0	0	0	0	0	0	0	0	80	656	100	0	0	Error	2	3	2357	0.75	0	0	0
3	8	7	2O8	0	14020	18140	110	26	29	8	27	26	26	26	3	11	25	16	0	0	0	0	0	0	0	0	80	656	100	0	0	Error	0	3	2292	1	0	0	0
3	9	7	2C16	602 Sp21	14320	18140	110	28	29	5	17	26	26	26	4	15	28	11	0	0	0	0	0	0	0	0	80	656	100	0	0	Error	2	3	2288	0.75	0	0	0
3	10	7	2G16	0	14620	18140	110	27	28	5	17	26	26	26	3	11	30	13	0	0	0	0	0	0	0	0	80	656	100	0	0	Error	1	2	2221	0.667	0	0	0
3	11	7	2C16	602 Sp21	14920	18140	110	29	29	5	17	26	26	26	4	15	34	15	0	0	0	0	0	0	0	0	80	656	100	0	0	Error	3	3	2356	0.75	0	0	0
3	12	7	2G16	0	15220	18140	110	27	29	9	31	27	27	32	29	90	4	0	0	0	0	0	0	0	0	0	80	656	100	0	0	Error	0	2	2339	-0.103	0	0	0
3	1	8	1K16	251 Sp8	11920	18430	40	16123	16212	909	5	87	87	309	972	314	100	100	0	0	0	0	0	0	0	0	12	68	100	0	0	Error	16036	16125	194540	16.361	0	0	0
3	2	8	1O16	273 Sp8	12210	18440	50	31	31	5	16	26	26	27	7	25	25	8	0	0	0	0	0	0	0	0	12	104	100	0	0	Error	5	5	371	0.571	0	0	0
3	3	8	1K16	251 Sp8	12520	18440	50	17761	19080	4215	22	39	39	90	184	204	100	100	0	0	0	0	0	0	0	0	12	104	100	0	0	Error	17722	19041	228965	103.207	0	0	0
3	4	8	1O16	273 Sp8	12820	18430	50	29	28	5	17	25	25	25	4	16	33	17	0	0	0	0	0	0	0	0	12	104	100	0	0	Error	4	3	340	0.75	0	0	0
3	5	8	1C24	314 Sp0	13110	18420	110	26	26	4	15	25	25	25	4	16	21	6	0	0	0	0	0	0	0	0	80	656	100	0	0	Error	1	1	2118	0.25	0	0	0
3	6	8	1G24	345 Sp12	13410	18420	110	26	27	4	14	25	25	25	3	12	31	11	0	0	0	0	0	0	0	0	80	656	100	0	0	Error	1	2	2136	0.667	0	0	0
3	7	8	1C24	314 Sp0	13710	18420	110	27	27	4	14	25	25	26	6	23	10	0	0	0	0	0	0	0	0	0	80	656	100	0	0	Error	2	2	2148	0.167	0	0	0
3	8	8	1G24	345 Sp12	14010	18420	110	26	27	5	18	25	25	26	5	19	14	3	0	0	0	0	0	0	0	0	80	656	100	0	0	Error	1	2	2132	0.2	0	0	0
3	9	8	1K24	370 Sp12	14310	18430	100	29	64	209	326	25	25	26	4	15	45	28	0	0	0	0	0	0	0	0	80	560	100	0	0	Error	4	39	5132	9.5	0	0	0
3	10	8	1O24	395 Sp20	14610	18410	90	33	65	145	223	25	25	26	6	23	54	35	0	0	0	0	0	0	0	0	52	420	100	0	0	Error	8	40	3399	6.5	0	0	0
3	11	8	1K24	370 Sp12	14920	18410	70	26	27	5	18	25	25	26	4	15	25	9	0	0	0	0	0	0	0	0	32	236	100	0	0	Error	1	2	859	0.25	0	0	0
3	12	8	1O24	395 Sp20	15210	18410	100	28	29	4	13	25	25	26	10	38	9	0	0	0	0	0	0	0	0	0	80	560	100	0	0	Error	3	4	2320	0.3	0	0	0
3	1	9	1C8	100 Sp8	11920	18740	50	39	38	5	13	25	25	25	3	12	92	83	0	0	0	0	0	0	0	0	12	104	100	0	0	Error	14	13	459	4.333	0	0	0
3	2	9	1G8	120 Sp8	12220	18730	60	36	130	380	292	26	26	26	5	19	63	47	0	0	0	0	0	0	0	0	32	176	100	0	0	Error	10	104	4164	20.8	0	0	0
3	3	9	1C8	100 Sp8	12510	18740	80	27	29	6	20	26	26	26	7	26	19	10	0	0	0	0	0	0	0	0	52	340	100	0	0	Error	1	3	1495	0.429	0	0	0
3	4	9	1G8	120 Sp8	12810	18750	70	45	726	3520	484	26	26	27	4	14	88	75	0	0	0	0	0	0	0	0	32	236	100	0	0	Error	19	700	23243	174.75	0	0	0
3	5	9	1K8	140 Sp8	13130	18750	50	46	161	292	181	25	25	25	3	12	92	75	0	0	0	0	0	0	0	0	12	104	100	0	0	Error	21	136	1932	45.333	0	0	0
3	6	9	1O8	162 Sp8	13420	18750	60	36	36	8	22	26	26	25	4	16	78	53	0	0	0	0	0	0	0	0	32	176	100	0	0	Error	10	10	1160	2.75	0	0	0
3	7	9	1K8	140 Sp8	13730	18760	50	40	38	7	18	26	26	26	4	15	83	67	0	0	0	0	0	0	0	0	12	104	100	0	0	Error	14	12	454	3	0	0	0
3	8	9	1O8	162 Sp8	14020	18750	50	41	39	7	17	26	26	27	5	18	83	58	0	0	0	0	0	0	0	0	12	104	100	0	0	Error	15	13	465	2.4	0	0	0
3	9	9	1C16	189 Sp0	14330	18730	50	35	36	11	30	25	25	26	4	15	75	58	0	0	0	0	0	0	0	0	12	104	100	0	0	Error	10	11	431	2.5	0	0	0
3	10	9	1G16	227 Sp8	14630	18750	60	37	36	8	22	26	26	26	4	15	78	59	0	0	0	0	0	0	0	0	32	176	100	0	0	Error	11	10	1166	2.5	0	0	0
3	11	9	1C16	189 Sp0	14930	18750	110	28	29	6	20	26	26	33	32	96	0	0	0	0	0	0	0	0	0	0	80	656	100	0	0	Error	2	3	2299	-0.125	0	0	0
3	12	9	1G16	227 Sp8	15230	18750	70	38	38	8	21	26	26	26	4	15	84	75	0	0	0	0	0	0	0	0	32	236	100	0	0	Error	12	12	1217	3	0	0	0
3	1	10	1K16	251 Sp8	11920	19040	40	16532	17943	2795	15	61	61	91	74	81	100	100	0	0	0	0	0	0	0	0	12	68	100	0	0	Error	16471	17882	215310	241.243	0	0	0
3	2	10	1O16	273 Sp8	12220	19030	110	27	27	5	18	25	25	25	4	16	23	10	0	0	0	0	0	0	0	0	80	656	100	0	0	Error	2	2	2140	0.5	0	0	0
3	3	10	1K16	251 Sp8	12530	19040	30	16665	16646	472	2	760	760	2482	3662	147	100	100	0	0	0	0	0	0	0	0	4	20	100	0	0	Error	15905	15886	66582	3.868	0	0	0
3	4	10	1O16	273 Sp8	12850	19040	100	28	32	15	46	25	25	26	4	15	33	21	0	0	0	0	0	0	0	0	80	560	100	0	0	Error	3	7	2574	1.5	0	0	0
3	5	10	1C24	314 Sp0	13120	19030	110	27	27	4	14	26	26	26	4	15	19	3	0	0	0	0	0	0	0	0	80	656	100	0	0	Error	1	1	2145	0.25	0	0	0
3	6	10	1G24	345 Sp12	13430	19030	110	26	26	4	15	25	25	27	43	159	0	0	0	0	0	0	0	0	0	0	80	656	100	0	0	Error	1	1	2071	-0.023	0	0	0
3	7	10	1C24	314 Sp0	13730	19030	110	27	28	12	42	25	25	26	7	26	11	4	0	0	0	0	0	0	0	0	80	656	100	0	0	Error	2	3	2270	0.286	0	0	0
3	8	10	1G24	345 Sp12	14030	19030	110	25	27	11	40	25	25	26	4	15	16	4	0	0	0	0	0	0	0	0	80	656	100	0	0	Error	0	2	2157	0.25	0	0	0
3	9	10	1K24	370 Sp12	14330	19010	60	29	43	66	153	25	25	26	4	15	41	22	0	0	0	0	0	0	0	0	32	176	100	0	0	Error	4	18	1380	4.25	0	0	0
3	10	10	1O24	395 Sp20	14630	19030	110	27	27	4	14	25	25	28	63	225	0	0	0	0	0	0	0	0	0	0	80	656	100	0	0	Error	2	2	2134	-0.016	0	0	0
3	11	10	1K24	370 Sp12	14930	19030	110	27	27	4	14	25	25	31	28	90	0	0	0	0	0	0	0	0	0	0	80	656	100	0	0	Error	2	2	2193	-0.143	0	0	0
3	12	10	1O24	395 Sp20	15220	19060	50	45	254	464	182	27	27	39	116	297	25	17	0	0	0	0	0	0	0	0	12	104	100	0	0	Error	18	227	3043	1.853	0	0	0
3	1	11	1C8	100 Sp8	11920	19350	80	33	35	16	45	25	25	25	3	12	79	58	0	0	0	0	0	0	0	0	52	340	100	0	0	Error	8	10	1815	3.333	0	0	0
3	2	11	1G8	120 Sp8	12220	19340	60	32	33	9	27	25	25	26	4	15	63	44	0	0	0	0	0	0	0	0	32	176	100	0	0	Error	7	8	1065	1.75	0	0	0
3	3	11	1C8	100 Sp8	12520	19340	110	30	32	17	53	26	26	55	443	805	0	0	0	0	0	0	0	0	0	0	80	656	100	0	0	Error	4	6	2570	-0.052	0	0	0
3	4	11	1G8	120 Sp8	12820	19350	60	39	46	23	50	26	26	28	9	32	59	28	0	0	0	0	0	0	0	0	32	176	100	0	0	Error	13	20	1474	2	0	0	0
3	5	11	1K8	140 Sp8	13120	19350	50	36	37	7	18	25	25	25	3	12	100	75	0	0	0	0	0	0	0	0	12	104	100	0	0	Error	11	12	446	4	0	0	0
3	6	11	1O8	162 Sp8	13420	19340	60	36	36	9	25	26	26	26	4	15	69	50	0	0	0	0	0	0	0	0	32	176	100	0	0	Error	10	10	1144	2.5	0	0	0
3	7	11	1K8	140 Sp8	13720	19350	60	36	37	9	24	26	26	26	4	15	75	59	0	0	0	0	0	0	0	0	32	176	100	0	0	Error	10	11	1171	2.75	0	0	0
3	8	11	1O8	162 Sp8	14020	19350	60	38	37	10	27	26	26	26	4	15	66	63	0	0	0	0	0	0	0	0	32	176	100	0	0	Error	12	11	1183	2.75	0	0	0
3	9	11	1C16	189 Sp0	14320	19340	60	33	32	7	21	26	26	26	4	15	66	41	0	0	0	0	0	0	0	0	32	176	100	0	0	Error	7	6	1027	1.5	0	0	0
3	10	11	1G16	227 Sp8	14620	19340	60	33	34	8	23	25	25	26	3	11	78	63	0	0	0	0	0	0	0	0	32	176	100	0	0	Error	8	9	1084	2.667	0	0	0
3	11	11	1C16	189 Sp0	14870	19350	110	28	34	34	100	26	26	34	34	100	4	3	0	0	0	0	0	0	0	0	80	656	100	0	0	Error	2	8	2708	0	0	0	0
3	12	11	1G16	227 Sp8	15220	19340	60	39	40	9	22	26	26	26	4	15	81	69	0	0	0	0	0	0	0	0	32	176	100	0	0	Error	13	14	1283	3.5	0	0	0
3	1	12	1K16	251 Sp8	11920	19650	30	18067	18004	532	2	164	164	211	187	88	100	100	0	0	0	0	0	0	0	0	4	20	100	0	0	Error	17903	17840	72015	95.15	0	0	0
3	2	12	1O16	273 Sp8	12230	19660	50	37	36	5	13	26	26	26	4	15	83	58	0	0	0	0	0	0	0	0	12	104	100	0	0	Error	11	10	428	2.5	0	0	0
3	3	12	1K16	251 Sp8	12530	19650	40	18259	18427	4854	26	36	36	51	37	72	100	100	0	0	0	0	0	0	0	0	12	68	100	0	0	Error	18223	18391	221125	496.649	0	0	0
3	4	12	1O16	273 Sp8	12820	19650	110	31	35	16	45	26	26	28	19	67	16	8	0	0	0	0	0	0	0	0	80	656	100	0	0	Error	5	9	2837	0.368	0	0	0
3	5	12	1C24	314 Sp0	13120	19650	110	27	27	3	11	26	26	26	4	15	9	3	0	0	0	0	0	0	0	0	80	656	100	0	0	Error	1	1	2148	0.25	0	0	0
3	6	12	1G24	345 Sp12	13420	19650	110	29	30	7	23	26	26	29	58	200	0	0	0	0	0	0	0	0	0	0	80	656	100	0	0	Error	3	4	2403	0.017	0	0	0
3	7	12	1C24	314 Sp0	13720	19660	110	29	29	4	13	26	26	27	4	14	36	8	0	0	0	0	0	0	0	0	80	656	100	0	0	Error	3	3	2341	0.5	0	0	0
3	8	12	1G24	345 Sp12	14020	19660	110	27	27	4	14	26	26	26	3	11	21	11	0	0	0	0	0	0	0	0	80	656	100	0	0	Error	1	1	2168	0.333	0	0	0
3	9	12	1K24	370 Sp12	14320	19670	50	31	31	4	12	28	28	27	4	14	25	17	0	0	0	0	0	0	0	0	12	104	100	0	0	Error	3	3	369	1	0	0	0
3	10	12	1O24	395 Sp20	14620	19660	60	33	50	72	144	26	26	26	4	15	69	38	0	0	0	0	0	0	0	0	32	176	100	0	0	Error	7	24	1586	6	0	0	0
3	11	12	1K24	370 Sp12	14920	19680	70	32	63	63	100	26	26	34	32	94	28	22	0	0	0	0	0	0	0	0	32	236	100	0	0	Error	6	37	2029	0.906	0	0	0
3	12	12	1O24	395 Sp20	15230	19650	70	48	1125	5644	501	27	27	27	4	14	91	69	0	0	0	0	0	0	0	0	32	236	100	0	0	Error	21	1098	35992	274.5	0	0	0
3	1	13	1C8	100 Sp8	11910	19940	110	28	29	6	20	27	27	27	4	14	35	13	0	0	0	0	0	0	0	0	80	656	100	0	0	Error	1	2	2345	0.5	0	0	0
3	2	13	1G8	120 Sp8	12220	19950	80	32	32	7	21	26	26	27	4	14	52	35	0	0	0	0	0	0	0	0	52	340	100	0	0	Error	6	6	1684	1.25	0	0	0
3	3	13	1C8	100 Sp8	12510	19930	50	35	34	7	20	26	26	26	4	15	75	67	0	0	0	0	0	0	0	0	12	104	100	0	0	Error	9	8	413	2	0	0	0
3	4	13	1G8	120 Sp8	12780	19940	110	29	35	19	54	26	26	27	5	18	40	31	0	0	0	0	0	0	0	0	80	656	100	0	0	Error	3	9	2815	1.6	0	0	0
3	5	13	1K8	140 Sp8	13100	19940	110	27	28	6	21	26	26	26	4	15	23	13	0	0	0	0	0	0	0	0	80	656	100	0	0	Error	1	2	2271	0.5	0	0	0
3	6	13	1O8	162 Sp8	13420	19950	50	39	37	5	13	26	26	26	3	11	92	92	0	0	0	0	0	0	0	0	12	104	100	0	0	Error	13	11	448	3.667	0	0	0
3	7	13	1K8	140 Sp8	13720	19940	50	37	39	7	17	27	27	27	4	14	92	58	0	0	0	0	0	0	0	0	12	104	100	0	0	Error	10	12	473	3	0	0	0
3	8	13	1O8	162 Sp8	14020	19950	50	32	35	11	31	27	27	26	4	15	50	42	0	0	0	0	0	0	0	0	12	104	100	0	0	Error	5	8	422	2.25	0	0	0
3	9	13	1C16	189 Sp0	14310	19960	70	33	33	8	24	26	26	26	3	11	63	50	0	0	0	0	0	0	0	0	32	236	100	0	0	Error	7	7	1061	2.333	0	0	0
3	10	13	1G16	227 Sp8	14620	19950	60	40	40	9	22	26	26	27	4	14	81	66	0	0	0	0	0	0	0	0	32	176	100	0	0	Error	14	14	1274	3.25	0	0	0
3	11	13	1C16	189 Sp0	14910	20000	150	40	92	358	389	26	26	31	23	74	28	13	0	0	0	0	0	0	0	0	156	1184	100	0	0	Error	14	66	14401	2.652	0	0	0
3	12	13	1G16	227 Sp8	15220	19950	60	37	40	12	30	27	27	27	4	14	66	53	0	0	0	0	0	0	0	0	32	176	100	0	0	Error	10	13	1269	3.25	0	0	0
3	1	14	2C24	Grid Marker	11930	20250	170	83	808	2262	279	28	28	28	6	21	98	94	0	0	0	0	0	0	0	0	208	1558	100	0	0	Error	55	780	168155	130	0	0	0
3	2	14	2C24	Grid Marker	12220	20240	180	74	858	2631	306	28	28	28	4	14	99	97	0	0	0	0	0	0	0	0	256	1746	100	0	0	Error	46	830	219762	207.5	0	0	0
3	3	14	empty	empty	12520	20210	110	26	26	3	11	27	27	51	349	684	0	0	0	0	0	0	0	0	0	0	80	656	100	0	0	Error	-1	-1	2104	-0.072	-75	0	0
3	4	14	empty	empty	12820	20210	110	27	27	4	14	27	27	27	4	14	14	4	0	0	0	0	0	0	0	0	80	656	100	0	0	Error	0	0	2169	0	-75	0	0
3	5	14	empty	empty	13120	20210	110	27	27	4	14	27	27	31	81	261	0	0	0	0	0	0	0	0	0	0	80	656	100	0	0	Error	0	0	2183	-0.049	-75	0	0
3	6	14	empty	empty	13420	20210	110	27	27	4	14	27	27	27	4	14	10	3	0	0	0	0	0	0	0	0	80	656	100	0	0	Error	0	0	2177	0	-75	0	0
3	7	14	empty	empty	13720	20210	110	27	27	4	14	26	26	27	4	14	19	0	0	0	0	0	0	0	0	0	80	656	100	0	0	Error	1	1	2164	0	-75	0	0
3	8	14	empty	empty	14020	20210	110	26	27	4	14	27	27	27	4	14	14	4	0	0	0	0	0	0	0	0	80	656	100	0	0	Error	-1	0	2144	0	-75	0	0
3	9	14	empty	empty	14320	20210	110	26	26	4	15	26	26	27	5	18	8	0	0	0	0	0	0	0	0	0	80	656	100	0	0	Error	0	0	2076	-0.2	-75	0	0
3	10	14	empty	empty	14620	20210	110	25	26	4	15	26	26	26	4	15	9	3	0	0	0	0	0	0	0	0	80	656	100	0	0	Error	-1	0	2060	0	-75	0	0
3	11	14	empty	empty	14920	20210	110	25	26	4	15	27	27	34	31	91	0	0	0	0	0	0	0	0	0	0	80	620	100	0	0	Error	-2	-1	2045	-0.258	-75	0	0
3	12	14	empty	empty	15220	20210	110	25	26	3	11	26	26	27	4	14	8	1	0	0	0	0	0	0	0	0	80	656	100	0	0	Error	-1	0	2054	-0.25	-75	0	0
4	1	1	empty	empty	16440	16360	110	25	25	4	16	26	26	27	23	85	0	0	0	0	0	0	0	0	0	0	80	656	100	0	0	Error	-1	-1	2014	-0.087	-75	0	0
4	2	1	empty	empty	16740	16360	110	25	26	4	15	26	26	26	4	15	13	0	0	0	0	0	0	0	0	0	80	656	100	0	0	Error	-1	0	2071	0	-75	0	0
4	3	1	empty	empty	17040	16360	110	25	25	4	16	26	26	26	5	19	1	1	0	0	0	0	0	0	0	0	80	656	100	0	0	Error	-1	-1	2018	-0.2	-75	0	0
4	4	1	empty	empty	17340	16360	110	26	27	4	14	26	26	27	4	14	15	3	0	0	0	0	0	0	0	0	80	656	100	0	0	Error	0	1	2136	0	-75	0	0
4	5	1	empty	empty	17640	16360	110	27	27	6	22	27	27	28	21	75	1	0	0	0	0	0	0	0	0	0	80	656	100	0	0	Error	0	0	2193	-0.048	-75	0	0
4	6	1	empty	empty	17940	16360	110	31	31	5	16	30	30	34	29	85	0	0	0	0	0	0	0	0	0	0	80	656	100	0	0	Error	1	1	2501	-0.103	-75	0	0
4	7	1	empty	empty	18240	16360	110	28	28	4	14	28	28	29	11	37	0	0	0	0	0	0	0	0	0	0	80	656	100	0	0	Error	0	0	2210	-0.091	-75	0	0
4	8	1	empty	empty	18540	16360	110	27	29	10	34	27	27	28	6	21	16	14	0	0	0	0	0	0	0	0	80	656	100	0	0	Error	0	2	2353	0.167	-75	0	0
4	9	1	empty	empty	18840	16360	110	27	27	4	14	27	27	27	4	14	13	3	0	0	0	0	0	0	0	0	80	656	100	0	0	Error	0	0	2191	0	-75	0	0
4	10	1	2D24	Grid Marker	19150	16380	120	812	2856	5040	176	27	27	28	6	21	96	93	0	0	0	0	0	0	0	0	120	820	100	0	0	Error	785	2829	342672	471.333	0	0	0
4	11	1	2D24	Grid Marker	19450	16390	110	3284	6313	8043	127	28	28	29	9	31	100	100	0	0	0	0	0	0	0	0	80	656	100	0	0	Error	3256	6285	505028	698.222	0	0	0
4	12	1	2D24	Grid Marker	19750	16390	110	3647	6913	8571	123	29	29	30	6	20	100	100	0	0	0	0	0	0	0	0	80	656	100	0	0	Error	3618	6884	553005	1147.167	0	0	0
4	1	2	2L16	0	16450	16670	50	34	35	6	17	25	25	25	3	12	100	75	0	0	0	0	0	0	0	0	12	104	100	0	0	Error	9	10	421	3.333	0	0	0
4	2	2	2P16	0	16750	16680	60	34	34	6	17	26	26	26	4	15	75	41	0	0	0	0	0	0	0	0	32	176	100	0	0	Error	8	8	1077	2	0	0	0
4	3	2	2L16	0	17050	16680	50	41	41	5	12	25	25	26	4	15	100	92	0	0	0	0	0	0	0	0	12	104	100	0	0	Error	16	16	493	3.75	0	0	0
4	4	2	2P16	0	17350	16660	90	30	31	5	16	26	26	27	4	14	46	23	0	0	0	0	0	0	0	0	52	420	100	0	0	Error	4	5	1595	1	0	0	0
4	5	2	empty	empty	17640	16660	110	27	27	4	14	27	27	27	4	14	9	3	0	0	0	0	0	0	0	0	80	656	100	0	0	Error	0	0	2149	0	-75	0	0
4	6	2	empty	empty	17940	16660	110	31	31	10	32	30	30	32	25	78	3	1	0	0	0	0	0	0	0	0	80	656	100	0	0	Error	1	1	2507	-0.04	-75	0	0
4	7	2	empty	empty	18240	16660	110	28	30	20	66	29	29	30	16	53	1	1	0	0	0	0	0	0	0	0	80	656	100	0	0	Error	-1	1	2429	0	-75	0	0
4	8	2	empty	empty	18540	16660	110	27	26	4	15	28	28	28	5	17	1	0	0	0	0	0	0	0	0	0	80	643	100	0	0	Error	-1	-2	2106	-0.4	-75	0	0
4	9	2	empty	empty	18840	16660	110	26	26	4	15	26	26	27	4	14	11	3	0	0	0	0	0	0	0	0	80	656	100	0	0	Error	0	0	2084	-0.25	-75	0	0
4	10	2	empty	empty	19140	16660	110	26	27	11	40	26	26	27	4	14	10	5	0	0	0	0	0	0	0	0	80	656	100	0	0	Error	0	1	2193	0	-75	0	0
4	11	2	empty	empty	19440	16660	110	26	26	4	15	27	27	30	54	180	0	0	0	0	0	0	0	0	0	0	80	656	100	0	0	Error	-1	-1	2077	-0.074	-75	0	0
4	12	2	empty	empty	19740	16660	110	27	28	4	14	28	28	29	7	24	4	0	0	0	0	0	0	0	0	0	80	656	100	0	0	Error	-1	0	2218	-0.143	-75	0	0
4	1	3	2D8	0	16440	16970	60	36	39	13	33	26	26	27	8	29	56	28	0	0	0	0	0	0	0	0	32	176	100	0	0	Error	10	13	1262	1.5	0	0	0
4	2	3	2H8	0	16740	16960	50	45	44	9	20	26	26	26	4	15	100	83	0	0	0	0	0	0	0	0	12	104	100	0	0	Error	19	18	533	4.5	0	0	0
4	3	3	2D8	0	17040	16970	50	50	48	12	25	26	26	27	4	14	92	92	0	0	0	0	0	0	0	0	12	104	100	0	0	Error	24	22	578	5.25	0	0	0
4	4	3	2H8	0	17340	16970	110	29	32	9	28	26	26	26	4	15	43	20	0	0	0	0	0	0	0	0	80	656	100	0	0	Error	3	6	2556	1.5	0	0	0
4	5	3	2L8	0	17650	16980	60	33	37	11	29	26	26	26	3	11	78	59	0	0	0	0	0	0	0	0	32	176	100	0	0	Error	7	11	1178	3.667	0	0	0
4	6	3	2P8	0	17930	16980	110	29	30	5	16	27	27	29	6	20	19	5	0	0	0	0	0	0	0	0	80	656	100	0	0	Error	2	3	2360	0.167	0	0	0
4	7	3	2L8	0	18230	16980	110	33	34	7	20	31	31	33	13	39	9	0	0	0	0	0	0	0	0	0	80	656	100	0	0	Error	2	3	2758	0.077	0	0	0
4	8	3	2P8	0	18550	16870	110	36	36	6	16	34	34	43	45	104	0	0	0	0	0	0	0	0	0	0	80	643	100	0	0	Error	2	2	2862	-0.156	0	0	0
4	9	3	2D16	0	18830	16980	110	29	32	9	28	28	28	28	4	14	33	19	0	0	0	0	0	0	0	0	80	656	100	0	0	Error	1	4	2549	1	0	0	0
4	10	3	2H16	0	19130	16980	110	28	28	4	14	27	27	28	9	32	4	0	0	0	0	0	0	0	0	0	80	656	100	0	0	Error	1	1	2243	0	0	0	0
4	11	3	2D16	0	19430	16990	70	34	37	10	27	27	27	27	5	18	53	41	0	0	0	0	0	0	0	0	32	236	100	0	0	Error	7	10	1175	2	0	0	0
4	12	3	2H16	0	19750	17000	50	45	45	7	15	27	27	27	4	14	100	100	0	0	0	0	0	0	0	0	12	104	100	0	0	Error	18	18	542	4.5	0	0	0
4	1	4	2L16	0	16420	17260	110	26	26	4	15	26	26	27	4	14	11	6	0	0	0	0	0	0	0	0	80	656	100	0	0	Error	0	0	2111	-0.25	0	0	0
4	2	4	2P16	0	16730	17270	60	30	32	7	21	26	26	27	4	14	44	28	0	0	0	0	0	0	0	0	32	176	100	0	0	Error	4	6	1009	1.25	0	0	0
4	3	4	2L16	0	17040	17280	90	29	30	7	23	26	26	27	4	14	42	19	0	0	0	0	0	0	0	0	52	420	100	0	0	Error	3	4	1565	0.75	0	0	0
4	4	4	2P16	0	17320	17270	60	32	35	11	31	26	26	27	4	14	63	41	0	0	0	0	0	0	0	0	32	176	100	0	0	Error	6	9	1121	2	0	0	0
4	5	4	empty	empty	17640	17260	110	25	26	4	15	28	28	30	10	33	0	0	0	0	0	0	0	0	0	0	80	656	100	0	0	Error	-3	-2	2088	-0.4	-75	0	0
4	6	4	empty	empty	17940	17260	110	27	27	4	14	27	27	27	4	14	9	1	0	0	0	0	0	0	0	0	80	656	100	0	0	Error	0	0	2162	0	-75	0	0
4	7	4	empty	empty	18240	17260	110	29	29	4	13	28	28	29	5	17	9	0	0	0	0	0	0	0	0	0	80	656	100	0	0	Error	1	1	2295	0	-75	0	0
4	8	4	empty	empty	18540	17260	110	29	29	5	17	30	30	31	5	16	10	1	0	0	0	0	0	0	0	0	80	656	100	0	0	Error	-1	-1	2353	-0.4	-75	0	0
4	9	4	empty	empty	18840	17260	110	27	27	3	11	27	27	28	5	17	9	0	0	0	0	0	0	0	0	0	80	656	100	0	0	Error	0	0	2176	-0.2	-75	0	0
4	10	4	empty	empty	19140	17260	110	26	27	4	14	27	27	27	7	25	6	0	0	0	0	0	0	0	0	0	80	656	100	0	0	Error	-1	0	2122	0	-75	0	0
4	11	4	empty	empty	19440	17260	110	27	27	4	14	27	27	28	8	28	3	0	0	0	0	0	0	0	0	0	80	656	100	0	0	Error	0	0	2170	-0.125	-75	0	0
4	12	4	empty	empty	19740	17260	110	27	27	4	14	26	26	27	4	14	15	1	0	0	0	0	0	0	0	0	80	656	100	0	0	Error	1	1	2158	0	-75	0	0
4	1	5	2D8	0	16430	17570	110	27	28	6	21	26	26	26	4	15	16	9	0	0	0	0	0	0	0	0	80	656	100	0	0	Error	1	2	2219	0.5	0	0	0
4	2	5	2H8	0	16740	17580	50	43	47	14	29	26	26	26	7	26	92	75	0	0	0	0	0	0	0	0	12	104	100	0	0	Error	17	21	569	3	0	0	0
4	3	5	2D8	0	17040	17580	60	33	39	23	58	26	26	26	4	15	59	41	0	0	0	0	0	0	0	0	32	176	100	0	0	Error	7	13	1257	3.25	0	0	0
4	4	5	2H8	0	17340	17570	50	53	53	15	28	26	26	26	3	11	100	92	0	0	0	0	0	0	0	0	12	104	100	0	0	Error	27	27	635	9	0	0	0
4	5	5	2L8	0	17640	17590	50	41	100	167	167	26	26	27	11	40	67	25	0	0	0	0	0	0	0	0	12	104	100	0	0	Error	15	74	1197	6.636	0	0	0
4	6	5	2P8	0	17950	17590	50	44	43	6	13	26	26	26	4	15	100	92	0	0	0	0	0	0	0	0	12	104	100	0	0	Error	18	17	512	4.25	0	0	0
4	7	5	2L8	0	18240	17580	110	27	28	5	17	26	26	27	11	40	5	1	0	0	0	0	0	0	0	0	80	656	100	0	0	Error	1	2	2250	0.091	0	0	0
4	8	5	2P8	0	18540	17580	110	28	28	4	14	26	26	27	6	22	18	1	0	0	0	0	0	0	0	0	80	656	100	0	0	Error	2	2	2262	0.167	0	0	0
4	9	5	2D16	0	18840	17580	110	27	27	5	18	26	26	26	4	15	16	9	0	0	0	0	0	0	0	0	80	656	100	0	0	Error	1	1	2172	0.25	0	0	0
4	10	5	2H16	0	19150	17590	50	43	43	9	20	26	26	26	4	15	92	83	0	0	0	0	0	0	0	0	12	104	100	0	0	Error	17	17	512	4.25	0	0	0
4	11	5	2D16	0	19450	17590	110	27	30	19	63	26	26	26	4	15	31	14	0	0	0	0	0	0	0	0	80	656	100	0	0	Error	1	4	2402	1	0	0	0
4	12	5	2H16	0	19750	17590	50	39	42	10	23	27	27	27	4	14	100	75	0	0	0	0	0	0	0	0	12	104	100	0	0	Error	12	15	509	3.75	0	0	0
4	1	6	2L16	0	16430	17860	110	29	30	6	20	27	27	28	20	71	3	0	0	0	0	0	0	0	0	0	80	656	100	0	0	Error	2	3	2396	0.1	0	0	0
4	2	6	2P16	0	16740	17870	50	39	38	7	18	27	27	28	4	14	75	58	0	0	0	0	0	0	0	0	12	104	100	0	0	Error	12	11	459	2.5	0	0	0
4	3	6	2L16	0	17050	17870	110	28	30	7	23	27	27	29	9	31	13	5	0	0	0	0	0	0	0	0	80	656	100	0	0	Error	1	3	2409	0.111	0	0	0
4	4	6	2P16	0	17360	17880	90	32	31	9	29	27	27	27	4	14	50	23	0	0	0	0	0	0	0	0	52	420	100	0	0	Error	5	4	1633	1	0	0	0
4	5	6	empty	empty	17640	17860	110	26	27	4	14	27	27	27	4	14	10	1	0	0	0	0	0	0	0	0	80	656	100	0	0	Error	-1	0	2132	0	-75	0	0
4	6	6	empty	empty	17940	17860	110	26	26	5	19	27	27	27	4	14	11	3	0	0	0	0	0	0	0	0	80	656	100	0	0	Error	-1	-1	2115	-0.25	-75	0	0
4	7	6	empty	empty	18240	17860	110	26	27	4	14	27	27	28	17	60	0	0	0	0	0	0	0	0	0	0	80	656	100	0	0	Error	-1	0	2164	-0.059	-75	0	0
4	8	6	empty	empty	18540	17860	110	26	27	3	11	27	27	27	4	14	6	3	0	0	0	0	0	0	0	0	80	656	100	0	0	Error	-1	0	2139	0	-75	0	0
4	9	6	empty	empty	18840	17860	110	27	28	15	53	27	27	27	4	14	13	1	0	0	0	0	0	0	0	0	80	656	100	0	0	Error	0	1	2277	0.25	-75	0	0
4	10	6	empty	empty	19140	17860	110	27	28	5	17	27	27	27	4	14	13	4	0	0	0	0	0	0	0	0	80	656	100	0	0	Error	0	1	2210	0.25	-75	0	0
4	11	6	empty	empty	19440	17860	110	28	28	5	17	27	27	27	5	18	11	4	0	0	0	0	0	0	0	0	80	656	100	0	0	Error	1	1	2249	0.2	-75	0	0
4	12	6	empty	empty	19740	17860	110	26	27	3	11	27	27	27	4	14	8	0	0	0	0	0	0	0	0	0	80	656	100	0	0	Error	-1	0	2122	0	-75	0	0
4	1	7	2D8	0	16460	18190	110	28	31	11	35	26	26	26	4	15	34	18	0	0	0	0	0	0	0	0	80	656	100	0	0	Error	2	5	2508	1.25	0	0	0
4	2	7	2H8	0	16760	18200	90	45	47	13	27	26	26	26	4	15	94	85	0	0	0	0	0	0	0	0	52	420	100	0	0	Error	19	21	2424	5.25	0	0	0
4	3	7	2D8	0	17040	18170	110	27	27	5	18	26	26	26	4	15	21	9	0	0	0	0	0	0	0	0	80	656	100	0	0	Error	1	1	2190	0.25	0	0	0
4	4	7	2H8	0	17340	18180	110	27	29	8	27	26	26	26	3	11	33	20	0	0	0	0	0	0	0	0	80	656	100	0	0	Error	1	3	2345	1	0	0	0
4	5	7	2L8	0	17660	18170	70	28	30	12	40	25	25	26	4	15	31	16	0	0	0	0	0	0	0	0	32	236	100	0	0	Error	3	5	969	1	0	0	0
4	6	7	2P8	0	17940	18180	50	47	47	14	29	27	27	27	4	14	92	83	0	0	0	0	0	0	0	0	12	104	100	0	0	Error	20	20	568	5	0	0	0
4	7	7	2L8	0	18240	18180	110	27	27	5	18	26	26	26	4	15	19	6	0	0	0	0	0	0	0	0	80	656	100	0	0	Error	1	1	2155	0.25	0	0	0
4	8	7	2P8	0	18540	18180	50	52	51	10	19	27	27	27	4	14	100	100	0	0	0	0	0	0	0	0	12	104	100	0	0	Error	25	24	611	6	0	0	0
4	9	7	2D16	0	18840	18180	110	27	27	4	14	26	26	26	4	15	13	5	0	0	0	0	0	0	0	0	80	656	100	0	0	Error	1	1	2171	0.25	0	0	0
4	10	7	2H16	0	19150	18180	80	32	37	15	40	26	26	28	18	64	21	8	0	0	0	0	0	0	0	0	52	340	100	0	0	Error	6	11	1930	0.5	0	0	0
4	11	7	2D16	0	19440	18190	110	28	46	103	223	26	26	26	4	15	34	19	0	0	0	0	0	0	0	0	80	656	100	0	0	Error	2	20	3679	5	0	0	0
4	12	7	2H16	0	19740	18200	60	35	36	10	27	27	27	27	6	22	53	25	0	0	0	0	0	0	0	0	32	176	100	0	0	Error	8	9	1152	1.5	0	0	0
4	1	8	1L16	0	16440	18470	110	26	29	7	24	26	26	28	9	32	18	5	0	0	0	0	0	0	0	0	80	656	100	0	0	Error	0	3	2309	0.111	0	0	0
4	2	8	1P16	0	16740	18470	110	26	27	5	18	25	25	26	4	15	25	11	0	0	0	0	0	0	0	0	80	656	100	0	0	Error	1	2	2183	0.25	0	0	0
4	3	8	1L16	0	17050	18460	50	46	44	8	18	24	24	25	4	16	100	83	0	0	0	0	0	0	0	0	12	104	100	0	0	Error	22	20	528	4.75	0	0	0
4	4	8	1P16	0	17350	18490	60	33	35	8	22	26	26	28	17	60	19	0	0	0	0	0	0	0	0	0	32	176	100	0	0	Error	7	9	1110	0.412	0	0	0
4	5	8	1D24	0	17640	18490	60	35	35	10	28	25	25	26	5	19	59	44	0	0	0	0	0	0	0	0	32	176	100	0	0	Error	10	10	1111	1.8	0	0	0
4	6	8	1H24	0	17940	18490	110	28	28	5	17	25	25	25	4	16	39	11	0	0	0	0	0	0	0	0	80	656	100	0	0	Error	3	3	2261	0.75	0	0	0
4	7	8	1D24	0	18240	18490	50	49	49	9	18	26	26	26	4	15	92	92	0	0	0	0	0	0	0	0	12	104	100	0	0	Error	23	23	586	5.75	0	0	0
4	8	8	1H24	0	18540	18480	110	27	28	5	17	25	25	25	4	16	34	15	0	0	0	0	0	0	0	0	80	656	100	0	0	Error	2	3	2220	0.75	0	0	0
4	9	8	1L24	0	18840	18480	110	27	27	4	14	25	25	26	4	15	26	10	0	0	0	0	0	0	0	0	80	656	100	0	0	Error	2	2	2185	0.25	0	0	0
4	10	8	1P24	0	19140	18480	110	29	29	5	17	26	26	27	8	29	11	1	0	0	0	0	0	0	0	0	80	656	100	0	0	Error	3	3	2283	0.25	0	0	0
4	11	8	1L24	0	19440	18490	110	26	27	5	18	25	25	26	8	30	10	1	0	0	0	0	0	0	0	0	80	656	100	0	0	Error	1	2	2158	0.125	0	0	0
4	12	8	1P24	0	19740	18490	110	27	28	5	17	25	25	25	4	16	35	10	0	0	0	0	0	0	0	0	80	656	100	0	0	Error	2	3	2220	0.75	0	0	0
4	1	9	1D8	0	16450	18760	110	28	32	13	40	26	26	26	6	23	29	15	0	0	0	0	0	0	0	0	80	656	100	0	0	Error	2	6	2590	1	0	0	0
4	2	9	1H8	0	16750	18770	50	49	48	8	16	27	27	32	49	153	0	0	0	0	0	0	0	0	0	0	12	104	100	0	0	Error	22	21	574	0.327	0	0	0
4	3	9	1D8	0	17040	18770	50	70	197	278	141	27	27	27	4	14	100	100	0	0	0	0	0	0	0	0	12	104	100	0	0	Error	43	170	2362	42.5	0	0	0
4	4	9	1H8	0	17350	18770	50	47	48	6	12	25	25	26	3	11	100	100	0	0	0	0	0	0	0	0	12	104	100	0	0	Error	22	23	573	7.333	0	0	0
4	5	9	1L8	0	17650	18780	60	37	41	15	36	26	26	26	4	15	66	53	0	0	0	0	0	0	0	0	32	176	100	0	0	Error	11	15	1304	3.75	0	0	0
4	6	9	1P8	0	17950	18790	50	49	49	7	14	26	26	27	4	14	100	100	0	0	0	0	0	0	0	0	12	104	100	0	0	Error	23	23	586	5.5	0	0	0
4	7	9	1L8	0	18250	18780	50	62	59	9	15	26	26	26	5	19	100	100	0	0	0	0	0	0	0	0	12	104	100	0	0	Error	36	33	705	6.6	0	0	0
4	8	9	1P8	0	18550	18780	60	35	36	9	25	25	25	25	4	16	72	59	0	0	0	0	0	0	0	0	32	176	100	0	0	Error	10	11	1155	2.75	0	0	0
4	9	9	1D16	0	18850	18790	50	56	54	7	12	26	26	26	4	15	100	100	0	0	0	0	0	0	0	0	12	104	100	0	0	Error	30	28	643	7	0	0	0
4	10	9	1H16	0	19160	18780	100	32	41	41	100	26	26	27	11	40	33	16	0	0	0	0	0	0	0	0	80	560	100	0	0	Error	6	15	3309	1.273	0	0	0
4	11	9	1D16	0	19450	18790	50	61	62	11	17	27	27	27	4	14	100	100	0	0	0	0	0	0	0	0	12	104	100	0	0	Error	34	35	743	8.75	0	0	0
4	12	9	1H16	0	19740	18790	50	48	48	9	18	26	26	27	4	14	92	92	0	0	0	0	0	0	0	0	12	104	100	0	0	Error	22	22	574	5.25	0	0	0
4	1	10	1L16	0	16460	19090	50	42	41	5	12	26	26	26	4	15	100	92	0	0	0	0	0	0	0	0	12	104	100	0	0	Error	16	15	492	3.75	0	0	0
4	2	10	1P16	0	16750	19090	110	27	29	7	24	25	25	25	6	24	20	5	0	0	0	0	0	0	0	0	80	656	100	0	0	Error	2	4	2282	0.667	0	0	0
4	3	10	1L16	0	17050	19090	60	36	35	8	22	25	25	25	4	16	66	56	0	0	0	0	0	0	0	0	32	176	100	0	0	Error	11	10	1119	2.5	0	0	0
4	4	10	1P16	0	17350	19070	110	26	27	5	18	25	25	26	5	19	13	8	0	0	0	0	0	0	0	0	80	656	100	0	0	Error	1	2	2131	0.2	0	0	0
4	5	10	1D24	0	17650	19070	110	27	28	5	17	26	26	28	46	164	0	0	0	0	0	0	0	0	0	0	80	656	100	0	0	Error	1	2	2225	0	0	0	0
4	6	10	1H24	0	17950	19070	110	26	27	4	14	25	25	26	4	15	25	6	0	0	0	0	0	0	0	0	80	656	100	0	0	Error	1	2	2141	0.25	0	0	0
4	7	10	1D24	0	18250	19080	110	28	28	6	21	25	25	26	8	30	11	3	0	0	0	0	0	0	0	0	80	656	100	0	0	Error	3	3	2242	0.25	0	0	0
4	8	10	1H24	0	18550	19080	110	27	27	4	14	25	25	25	4	16	28	5	0	0	0	0	0	0	0	0	80	656	100	0	0	Error	2	2	2174	0.5	0	0	0
4	9	10	1L24	0	18850	19080	110	26	26	4	15	25	25	25	4	16	16	4	0	0	0	0	0	0	0	0	80	656	100	0	0	Error	1	1	2094	0.25	0	0	0
4	10	10	1P24	0	19140	19080	50	40	47	17	36	27	27	29	12	41	58	33	0	0	0	0	0	0	0	0	12	104	100	0	0	Error	13	20	567	1.5	0	0	0
4	11	10	1L24	0	19450	19070	110	27	27	6	22	26	26	26	4	15	20	9	0	0	0	0	0	0	0	0	80	656	100	0	0	Error	1	1	2191	0.25	0	0	0
4	12	10	1P24	0	19760	19060	60	31	38	29	76	26	26	26	5	19	41	22	0	0	0	0	0	0	0	0	32	176	100	0	0	Error	5	12	1209	2.4	0	0	0
4	1	11	1D8	0	16440	19370	50	56	56	6	10	27	27	26	3	11	100	100	0	0	0	0	0	0	0	0	12	104	100	0	0	Error	29	29	673	10	0	0	0
4	2	11	1H8	0	16750	19380	50	50	49	10	20	27	27	27	4	14	92	92	0	0	0	0	0	0	0	0	12	104	100	0	0	Error	23	22	586	5.5	0	0	0
4	3	11	1D8	0	17040	19370	60	36	39	12	30	25	25	26	4	15	75	56	0	0	0	0	0	0	0	0	32	176	100	0	0	Error	11	14	1253	3.25	0	0	0
4	4	11	1H8	0	17340	19380	50	55	58	11	18	27	27	27	4	14	100	100	0	0	0	0	0	0	0	0	12	104	100	0	0	Error	28	31	692	7.75	0	0	0
4	5	11	1L8	0	17650	19370	50	49	48	11	22	27	27	27	4	14	92	83	0	0	0	0	0	0	0	0	12	104	100	0	0	Error	22	21	573	5.25	0	0	0
4	6	11	1P8	0	17950	19390	70	38	39	12	30	26	26	26	4	15	66	56	0	0	0	0	0	0	0	0	32	236	100	0	0	Error	12	13	1256	3.25	0	0	0
4	7	11	1L8	0	18240	19390	50	44	43	9	20	26	26	27	4	14	92	75	0	0	0	0	0	0	0	0	12	104	100	0	0	Error	18	17	511	4	0	0	0
4	8	11	1P8	0	18540	19380	110	27	27	4	14	26	26	26	4	15	24	8	0	0	0	0	0	0	0	0	80	656	100	0	0	Error	1	1	2190	0.25	0	0	0
4	9	11	1D16	0	18840	19380	110	29	30	8	26	26	26	26	4	15	40	18	0	0	0	0	0	0	0	0	80	656	100	0	0	Error	3	4	2418	1	0	0	0
4	10	11	1H16	0	19140	19370	90	33	35	8	22	26	26	28	8	28	44	25	0	0	0	0	0	0	0	0	52	420	100	0	0	Error	7	9	1814	0.875	0	0	0
4	11	11	1D16	0	19440	19380	60	43	43	13	30	26	26	27	4	14	84	72	0	0	0	0	0	0	0	0	32	176	100	0	0	Error	17	17	1375	4	0	0	0
4	12	11	1H16	0	19750	19400	50	45	42	7	16	27	27	27	4	14	92	83	0	0	0	0	0	0	0	0	12	104	100	0	0	Error	18	15	508	3.75	0	0	0
4	1	12	1L16	0	16450	19670	50	42	45	14	31	26	26	27	12	44	50	33	0	0	0	0	0	0	0	0	12	104	100	0	0	Error	16	19	543	1.5	0	0	0
4	2	12	1P16	0	16750	19670	50	51	50	7	14	26	26	27	4	14	100	92	0	0	0	0	0	0	0	0	12	104	100	0	0	Error	25	24	597	5.75	0	0	0
4	3	12	1L16	0	17050	19670	50	42	44	9	20	26	26	26	4	15	100	92	0	0	0	0	0	0	0	0	12	104	100	0	0	Error	16	18	532	4.5	0	0	0
4	4	12	1P16	0	17350	19670	50	57	53	10	18	26	26	27	7	25	92	83	0	0	0	0	0	0	0	0	12	104	100	0	0	Error	31	27	637	3.714	0	0	0
4	5	12	1D24	0	17650	19680	50	45	48	13	27	26	26	27	4	14	100	83	0	0	0	0	0	0	0	0	12	104	100	0	0	Error	19	22	578	5.25	0	0	0
4	6	12	1H24	0	17950	19690	70	33	36	10	27	27	27	27	4	14	69	41	0	0	0	0	0	0	0	0	32	236	100	0	0	Error	6	9	1143	2.25	0	0	0
4	7	12	1D24	0	18250	19680	50	52	54	9	16	26	26	27	5	18	100	100	0	0	0	0	0	0	0	0	12	104	100	0	0	Error	26	28	653	5.4	0	0	0
4	8	12	1H24	0	18540	19700	60	31	32	7	21	26	26	27	8	29	28	3	0	0	0	0	0	0	0	0	32	176	100	0	0	Error	5	6	1016	0.625	0	0	0
4	9	12	1L24	0	18840	19680	50	42	41	9	21	26	26	27	5	18	83	75	0	0	0	0	0	0	0	0	12	104	100	0	0	Error	16	15	486	2.8	0	0	0
4	10	12	1P24	0	19140	19690	80	39	260	1496	575	27	27	28	7	25	73	40	0	0	0	0	0	0	0	0	52	340	100	0	0	Error	12	233	13521	33.143	0	0	0
4	11	12	1L24	0	19450	19690	50	48	47	7	14	27	27	27	3	11	100	100	0	0	0	0	0	0	0	0	12	104	100	0	0	Error	21	20	565	6.667	0	0	0
4	12	12	1P24	0	19740	19700	90	36	35	6	17	26	26	27	4	14	79	62	0	0	0	0	0	0	0	0	52	420	100	0	0	Error	10	9	1831	2	0	0	0
4	1	13	1D8	0	16440	19970	110	29	33	12	36	26	26	32	118	368	0	0	0	0	0	0	0	0	0	0	80	656	100	0	0	Error	3	7	2613	0.008	0	0	0
4	2	13	1H8	0	16740	19970	110	29	32	12	37	27	27	27	4	14	25	16	0	0	0	0	0	0	0	0	80	656	100	0	0	Error	2	5	2558	1.25	0	0	0
4	3	13	1D8	0	17040	19970	110	29	34	14	41	26	26	26	4	15	40	21	0	0	0	0	0	0	0	0	80	656	100	0	0	Error	3	8	2694	2	0	0	0
4	4	13	1H8	0	17340	19970	50	61	57	15	26	26	26	27	4	14	100	92	0	0	0	0	0	0	0	0	12	104	100	0	0	Error	35	31	689	7.5	0	0	0
4	5	13	1L8	0	17640	19980	70	36	40	16	40	26	26	27	4	14	69	53	0	0	0	0	0	0	0	0	32	236	100	0	0	Error	10	14	1287	3.25	0	0	0
4	6	13	1P8	0	17940	19980	50	48	48	10	20	26	26	27	5	18	100	92	0	0	0	0	0	0	0	0	12	104	100	0	0	Error	22	22	571	4.2	0	0	0
4	7	13	1L8	0	18240	19980	110	30	33	13	39	26	26	26	4	15	43	23	0	0	0	0	0	0	0	0	80	656	100	0	0	Error	4	7	2664	1.75	0	0	0
4	8	13	1P8	0	18550	19980	90	30	36	15	41	26	26	27	4	14	46	37	0	0	0	0	0	0	0	0	52	420	100	0	0	Error	4	10	1864	2.25	0	0	0
4	9	13	1D16	0	18840	19980	60	37	50	39	78	26	26	26	4	15	75	56	0	0	0	0	0	0	0	0	32	176	100	0	0	Error	11	24	1592	6	0	0	0
4	10	13	1H16	0	19140	19980	60	44	553	2799	506	27	27	27	5	18	72	59	0	0	0	0	0	0	0	0	32	176	100	0	0	Error	17	526	17711	105.2	0	0	0
4	11	13	1D16	0	19440	19980	50	64	64	14	21	28	28	27	4	14	100	100	0	0	0	0	0	0	0	0	12	104	100	0	0	Error	36	36	770	9.25	0	0	0
4	12	13	1H16	0	19730	19980	110	29	33	13	39	26	26	27	4	14	38	19	0	0	0	0	0	0	0	0	80	656	100	0	0	Error	3	7	2606	1.5	0	0	0
4	1	14	2D24	Grid Marker	16450	20290	190	117	1059	2863	270	28	28	29	12	41	100	92	0	0	0	0	0	0	0	0	256	1900	100	0	0	Error	89	1031	271041	85.833	0	0	0
4	2	14	2D24	Grid Marker	16750	20290	200	119	1182	3572	302	28	28	29	11	37	98	93	0	0	0	0	0	0	0	0	316	2064	100	0	0	Error	91	1154	373411	104.818	0	0	0
4	3	14	empty	empty	17040	20260	110	28	28	4	14	27	27	27	4	14	16	3	0	0	0	0	0	0	0	0	80	656	100	0	0	Error	1	1	2210	0.25	-75	0	0
4	4	14	empty	empty	17340	20260	110	27	27	4	14	27	27	27	4	14	13	3	0	0	0	0	0	0	0	0	80	656	100	0	0	Error	0	0	2170	0	-75	0	0
4	5	14	empty	empty	17640	20260	110	27	27	4	14	27	27	27	5	18	10	1	0	0	0	0	0	0	0	0	80	656	100	0	0	Error	0	0	2157	0	-75	0	0
4	6	14	empty	empty	17940	20260	110	27	27	3	11	27	27	27	4	14	9	3	0	0	0	0	0	0	0	0	80	656	100	0	0	Error	0	0	2162	0	-75	0	0
4	7	14	empty	empty	18240	20260	110	25	26	4	15	26	26	27	4	14	6	4	0	0	0	0	0	0	0	0	80	656	100	0	0	Error	-1	0	2042	-0.25	-75	0	0
4	8	14	empty	empty	18540	20260	110	26	26	3	11	26	26	26	4	15	9	0	0	0	0	0	0	0	0	0	80	656	100	0	0	Error	0	0	2073	0	-75	0	0
4	9	14	empty	empty	18840	20260	110	26	26	4	15	27	27	44	274	622	0	0	0	0	0	0	0	0	0	0	80	656	100	0	0	Error	-1	-1	2111	-0.066	-75	0	0
4	10	14	empty	empty	19140	20260	110	27	27	4	14	27	27	27	4	14	10	1	0	0	0	0	0	0	0	0	80	656	100	0	0	Error	0	0	2155	0	-75	0	0
4	11	14	empty	empty	19440	20260	110	26	27	4	14	26	26	27	4	14	10	3	0	0	0	0	0	0	0	0	80	656	100	0	0	Error	0	1	2123	0	-75	0	0
4	12	14	empty	empty	19740	20260	110	27	27	3	11	27	27	27	4	14	6	1	0	0	0	0	0	0	0	0	80	656	100	0	0	Error	0	0	2143	0	-75	0	0
5	1	1	empty	empty	2870	20800	100	26	26	4	15	27	27	35	36	102	0	0	0	0	0	0	0	0	0	0	80	560	100	0	0	Error	-1	-1	2070	-0.25	-75	0	0
5	2	1	empty	empty	3170	20800	100	25	26	4	15	26	26	26	4	15	18	4	0	0	0	0	0	0	0	0	80	560	100	0	0	Error	-1	0	2093	0	-75	0	0
5	3	1	empty	empty	3470	20800	100	26	27	5	18	26	26	28	9	32	3	1	0	0	0	0	0	0	0	0	80	560	100	0	0	Error	0	1	2124	-0.111	-75	0	0
5	4	1	empty	empty	3770	20800	100	25	25	3	12	26	26	26	4	15	4	0	0	0	0	0	0	0	0	0	80	560	100	0	0	Error	-1	-1	2022	-0.25	-75	0	0
5	5	1	empty	empty	4070	20800	100	26	26	4	15	25	25	26	5	19	15	5	0	0	0	0	0	0	0	0	80	560	100	0	0	Error	1	1	2114	0	-75	0	0
5	6	1	empty	empty	4370	20800	100	26	26	4	15	26	26	26	5	19	8	4	0	0	0	0	0	0	0	0	80	560	100	0	0	Error	0	0	2083	0	-75	0	0
5	7	1	empty	empty	4670	20800	100	26	26	4	15	26	26	43	290	674	0	0	0	0	0	0	0	0	0	0	80	560	100	0	0	Error	0	0	2060	-0.059	-75	0	0
5	8	1	empty	empty	4970	20800	100	25	25	4	16	26	26	26	4	15	10	1	0	0	0	0	0	0	0	0	80	560	100	0	0	Error	-1	-1	2026	-0.25	-75	0	0
5	9	1	empty	empty	5270	20800	100	26	26	3	11	26	26	29	11	37	0	0	0	0	0	0	0	0	0	0	80	560	100	0	0	Error	0	0	2096	-0.273	-75	0	0
5	10	1	2A23	Grid Marker	5600	20830	150	100	789	2059	260	27	27	34	137	402	40	30	0	0	0	0	0	0	0	0	156	1245	100	0	0	Error	73	762	123033	5.511	0	0	0
5	11	1	2A23	Grid Marker	5900	20840	160	74	668	1985	297	27	27	27	4	14	100	97	0	0	0	0	0	0	0	0	208	1403	100	0	0	Error	47	641	138884	160.25	0	0	0
5	12	1	2A23	Grid Marker	6190	20840	150	115	923	2359	255	27	27	27	4	14	100	99	0	0	0	0	0	0	0	0	156	1224	100	0	0	Error	88	896	143996	224	0	0	0
5	1	2	2I15	622 Sp14	2890	21130	110	28	28	4	14	26	26	32	27	84	0	0	0	0	0	0	0	0	0	0	80	656	100	0	0	Error	2	2	2222	-0.148	0	0	0
5	2	2	2M15	637 Sp12	3190	21130	100	54	90	260	288	26	26	26	4	15	96	90	0	0	0	0	0	0	0	0	80	560	100	0	0	Error	28	64	7234	16	0	0	0
5	3	2	2I15	622 Sp14	3490	21140	110	26	26	4	15	27	27	28	9	32	1	0	0	0	0	0	0	0	0	0	80	656	100	0	0	Error	-1	-1	2106	-0.222	0	0	0
5	4	2	2M15	637 Sp12	3800	21150	110	55	70	84	120	26	26	27	4	14	98	96	0	0	0	0	0	0	0	0	80	656	100	0	0	Error	29	44	5572	10.75	0	0	0
5	5	2	empty	empty	4070	21100	110	26	27	3	11	26	26	27	16	59	0	0	0	0	0	0	0	0	0	0	80	656	100	0	0	Error	0	1	2125	0	-75	0	0
5	6	2	empty	empty	4370	21100	110	26	26	3	11	26	26	27	9	33	0	0	0	0	0	0	0	0	0	0	80	656	100	0	0	Error	0	0	2101	-0.111	-75	0	0
5	7	2	empty	empty	4670	21100	110	27	29	12	41	27	27	27	4	14	13	9	0	0	0	0	0	0	0	0	80	656	100	0	0	Error	0	2	2291	0.5	-75	0	0
5	8	2	empty	empty	4970	21100	110	29	30	6	20	29	29	32	15	46	4	0	0	0	0	0	0	0	0	0	80	656	100	0	0	Error	0	1	2405	-0.133	-75	0	0
5	9	2	empty	empty	5270	21100	110	28	34	17	50	27	27	29	9	31	18	14	0	0	0	0	0	0	0	0	80	656	100	0	0	Error	1	7	2694	0.556	-75	0	0
5	10	2	empty	empty	5570	21100	110	27	28	4	14	27	27	32	129	403	0	0	0	0	0	0	0	0	0	0	80	656	100	0	0	Error	0	1	2207	-0.031	-75	0	0
5	11	2	empty	empty	5870	21100	110	27	29	8	27	27	27	28	4	14	23	9	0	0	0	0	0	0	0	0	80	656	100	0	0	Error	0	2	2321	0.25	-75	0	0
5	12	2	empty	empty	6170	21100	110	25	25	3	12	27	27	27	5	18	3	0	0	0	0	0	0	0	0	0	80	656	100	0	0	Error	-2	-2	1977	-0.4	-75	0	0
5	1	3	2A7	500 Sp8	2940	21450	110	28	29	5	17	26	26	27	5	18	23	4	0	0	0	0	0	0	0	0	80	656	100	0	0	Error	2	3	2290	0.4	0	0	0
5	2	3	2.00E+07	523 Sp14	3240	21450	150	28	144	1313	911	27	27	27	5	18	36	25	0	0	0	0	0	0	0	0	156	1263	100	0	0	Error	1	117	22497	23.4	0	0	0
5	3	3	2A7	500 Sp8	3520	21440	110	27	27	5	18	26	26	27	4	14	24	5	0	0	0	0	0	0	0	0	80	656	100	0	0	Error	1	1	2177	0	0	0	0
5	4	3	2.00E+07	523 Sp14	3800	21440	50	37	74	132	178	26	26	26	4	15	83	58	0	0	0	0	0	0	0	0	12	104	100	0	0	Error	11	48	888	12	0	0	0
5	5	3	2I7	546 Sp8	4100	21430	110	25	26	5	19	26	26	26	4	15	20	6	0	0	0	0	0	0	0	0	80	656	100	0	0	Error	-1	0	2093	0	0	0	0
5	6	3	2M7	569 Sp21	4400	21430	110	27	27	5	18	26	26	26	4	15	20	6	0	0	0	0	0	0	0	0	80	656	100	0	0	Error	1	1	2183	0.25	0	0	0
5	7	3	2I7	546 Sp8	4700	21450	50	41	40	7	17	27	27	28	4	14	75	58	0	0	0	0	0	0	0	0	12	104	100	0	0	Error	14	13	476	3	0	0	0
5	8	3	2M7	569 Sp21	4970	21430	110	30	30	5	16	29	29	30	6	20	15	3	0	0	0	0	0	0	0	0	80	656	100	0	0	Error	1	1	2424	0	0	0	0
5	9	3	2A15	592 Sp0	5240	21410	60	29	35	16	45	27	27	30	14	46	19	19	0	0	0	0	0	0	0	0	32	176	100	0	0	Error	2	8	1135	0.357	0	0	0
5	10	3	2.00E+15	0	5580	21420	110	26	28	6	21	27	27	27	4	14	15	8	0	0	0	0	0	0	0	0	80	656	100	0	0	Error	-1	1	2203	0.25	0	0	0
5	11	3	2A15	592 Sp0	5920	21440	60	32	38	22	57	27	27	28	5	17	41	22	0	0	0	0	0	0	0	0	32	176	100	0	0	Error	5	11	1210	2	0	0	0
5	12	3	2.00E+15	0	6200	21440	150	29	34	28	82	27	27	28	6	21	31	13	0	0	0	0	0	0	0	0	156	1251	100	0	0	Error	2	7	5299	1	0	0	0
5	1	4	2I15	622 Sp14	2890	21730	110	27	27	4	14	26	26	26	3	11	23	1	0	0	0	0	0	0	0	0	80	656	100	0	0	Error	1	1	2154	0.333	0	0	0
5	2	4	2M15	637 Sp12	3190	21730	100	44	49	30	61	26	26	27	4	14	90	78	0	0	0	0	0	0	0	0	80	560	100	0	0	Error	18	23	3955	5.5	0	0	0
5	3	4	2I15	622 Sp14	3490	21730	110	26	27	5	18	26	26	26	3	11	23	10	0	0	0	0	0	0	0	0	80	656	100	0	0	Error	0	1	2142	0.333	0	0	0
5	4	4	2M15	637 Sp12	3800	21740	120	47	61	78	127	26	26	26	4	15	82	73	0	0	0	0	0	0	0	0	120	820	100	0	0	Error	21	35	7304	8.75	0	0	0
5	5	4	empty	empty	4070	21700	110	27	27	4	14	26	26	27	18	66	0	0	0	0	0	0	0	0	0	0	80	656	100	0	0	Error	1	1	2120	0	-75	0	0
5	6	4	empty	empty	4370	21700	110	26	26	6	23	26	26	26	5	19	5	1	0	0	0	0	0	0	0	0	80	656	100	0	0	Error	0	0	2109	0	-75	0	0
5	7	4	empty	empty	4670	21700	110	26	27	4	14	26	26	28	10	35	1	0	0	0	0	0	0	0	0	0	80	656	100	0	0	Error	0	1	2134	-0.1	-75	0	0
5	8	4	empty	empty	4970	21700	110	26	26	3	11	26	26	27	7	25	3	0	0	0	0	0	0	0	0	0	80	656	100	0	0	Error	0	0	2103	-0.143	-75	0	0
5	9	4	empty	empty	5270	21700	110	27	27	4	14	27	27	30	15	50	0	0	0	0	0	0	0	0	0	0	80	656	100	0	0	Error	0	0	2139	-0.2	-75	0	0
5	10	4	empty	empty	5570	21700	110	27	27	4	14	27	27	27	4	14	15	3	0	0	0	0	0	0	0	0	80	656	100	0	0	Error	0	0	2154	0	-75	0	0
5	11	4	empty	empty	5870	21700	110	27	28	5	17	27	27	28	5	17	10	5	0	0	0	0	0	0	0	0	80	656	100	0	0	Error	0	1	2204	0	-75	0	0
5	12	4	empty	empty	6170	21700	110	27	28	5	17	27	27	28	5	17	18	6	0	0	0	0	0	0	0	0	80	656	100	0	0	Error	0	1	2235	0	-75	0	0
5	1	5	2A7	500 Sp8	2900	22040	110	27	27	4	14	25	25	26	4	15	25	6	0	0	0	0	0	0	0	0	80	656	100	0	0	Error	2	2	2159	0.25	0	0	0
5	2	5	2.00E+07	523 Sp14	3200	22040	70	34	33	8	24	25	25	25	3	12	72	53	0	0	0	0	0	0	0	0	32	236	100	0	0	Error	9	8	1049	2.667	0	0	0
5	3	5	2A7	500 Sp8	3480	22030	70	28	29	5	17	25	25	26	4	15	34	19	0	0	0	0	0	0	0	0	32	236	100	0	0	Error	3	4	931	0.75	0	0	0
5	4	5	2.00E+07	523 Sp14	3800	22040	60	40	72	144	200	25	25	26	6	23	69	53	0	0	0	0	0	0	0	0	32	176	100	0	0	Error	15	47	2298	7.667	0	0	0
5	5	5	2I7	546 Sp8	4090	22040	70	31	35	20	57	25	25	26	4	15	66	34	0	0	0	0	0	0	0	0	32	236	100	0	0	Error	6	10	1107	2.25	0	0	0
5	6	5	2M7	569 Sp21	4600	22160	140	26	26	4	15	25	25	26	9	34	1	0	0	0	0	0	0	0	0	0	156	940	100	0	0	Error	1	1	4020	0	0	0	0
5	7	5	2I7	546 Sp8	4710	22050	50	35	36	7	19	27	27	28	17	60	25	0	0	0	0	0	0	0	0	0	12	104	100	0	0	Error	8	9	426	0.471	0	0	0
5	8	5	2M7	569 Sp21	5000	22030	110	27	27	3	11	25	25	27	7	25	6	0	0	0	0	0	0	0	0	0	80	656	100	0	0	Error	2	2	2165	0	0	0	0
5	9	5	2A15	592 Sp0	5290	22020	50	37	54	61	112	25	25	26	4	15	75	67	0	0	0	0	0	0	0	0	12	104	100	0	0	Error	12	29	653	7	0	0	0
5	10	5	2.00E+15	0	5600	22020	110	27	28	5	17	26	26	26	4	15	29	11	0	0	0	0	0	0	0	0	80	656	100	0	0	Error	1	2	2239	0.5	0	0	0
5	11	5	2A15	592 Sp0	5910	22030	70	43	184	644	350	26	26	27	5	18	94	69	0	0	0	0	0	0	0	0	32	236	100	0	0	Error	17	158	5879	31.4	0	0	0
5	12	5	2.00E+15	0	6200	22020	110	28	31	14	45	26	26	27	5	18	29	16	0	0	0	0	0	0	0	0	80	656	100	0	0	Error	2	5	2479	0.8	0	0	0
5	1	6	2I15	622 Sp14	2900	22340	110	25	25	3	12	24	24	25	4	16	11	1	0	0	0	0	0	0	0	0	80	656	100	0	0	Error	1	1	1996	0	0	0	0
5	2	6	2M15	637 Sp12	3200	22340	100	41	42	13	30	25	25	25	4	16	78	69	0	0	0	0	0	0	0	0	80	560	100	0	0	Error	16	17	3323	4.25	0	0	0
5	3	6	2I15	622 Sp14	3500	22340	110	24	25	5	20	24	24	24	4	16	20	8	0	0	0	0	0	0	0	0	80	656	100	0	0	Error	0	1	2011	0.25	0	0	0
5	4	6	2M15	637 Sp12	3800	22340	100	51	53	21	39	25	25	25	4	16	94	86	0	0	0	0	0	0	0	0	80	560	100	0	0	Error	26	28	4258	7	0	0	0
5	5	6	empty	empty	4070	22300	110	24	24	4	16	25	25	26	13	50	0	0	0	0	0	0	0	0	0	0	80	656	100	0	0	Error	-1	-1	1943	-0.154	-75	0	0
5	6	6	empty	empty	4370	22300	110	24	25	8	32	25	25	26	8	30	5	5	0	0	0	0	0	0	0	0	80	656	100	0	0	Error	-1	0	2035	-0.125	-75	0	0
5	7	6	empty	empty	4670	22300	110	25	25	4	16	25	25	25	4	16	10	3	0	0	0	0	0	0	0	0	80	537	100	0	0	Error	0	0	1983	0	-75	0	0
5	8	6	empty	empty	4970	22300	110	26	33	20	60	25	25	26	10	38	18	15	0	0	0	0	0	0	0	0	80	656	100	0	0	Error	1	8	2677	0.7	-75	0	0
5	9	6	empty	empty	5270	22300	110	24	25	3	12	25	25	25	4	16	9	1	0	0	0	0	0	0	0	0	80	656	100	0	0	Error	-1	0	1962	0	-75	0	0
5	10	6	empty	empty	5570	22300	110	26	26	4	15	25	25	26	4	15	18	1	0	0	0	0	0	0	0	0	80	656	100	0	0	Error	1	1	2064	0	-75	0	0
5	11	6	empty	empty	5870	22300	110	25	26	4	15	25	25	27	15	55	0	0	0	0	0	0	0	0	0	0	80	656	100	0	0	Error	0	1	2043	-0.067	-75	0	0
5	12	6	empty	empty	6170	22300	110	25	25	3	12	25	25	26	5	19	5	0	0	0	0	0	0	0	0	0	80	656	100	0	0	Error	0	0	2012	-0.2	-75	0	0
5	1	7	2A7	500 Sp8	2880	22630	110	25	26	4	15	25	25	25	5	20	19	4	0	0	0	0	0	0	0	0	80	656	100	0	0	Error	0	1	2079	0.2	0	0	0
5	2	7	2.00E+07	523 Sp14	3190	22630	50	34	35	8	22	25	25	26	7	26	67	17	0	0	0	0	0	0	0	0	12	104	100	0	0	Error	9	10	418	1.286	0	0	0
5	3	7	2A7	500 Sp8	3490	22630	110	27	29	12	41	25	25	25	4	16	29	9	0	0	0	0	0	0	0	0	80	656	100	0	0	Error	2	4	2323	1	0	0	0
5	4	7	2.00E+07	523 Sp14	3800	22640	50	35	34	5	14	26	26	26	4	15	67	58	0	0	0	0	0	0	0	0	12	104	100	0	0	Error	9	8	406	2	0	0	0
5	5	7	2I7	546 Sp8	4110	22710	60	26	30	12	40	26	26	27	7	25	19	16	0	0	0	0	0	0	0	0	32	176	100	0	0	Error	0	4	974	0.429	0	0	0
5	6	7	2M7	569 Sp21	4410	22670	110	26	29	19	65	26	26	26	9	34	8	3	0	0	0	0	0	0	0	0	80	656	100	0	0	Error	0	3	2302	0.333	0	0	0
5	7	7	2I7	546 Sp8	4800	22770	120	25	25	4	16	26	26	29	17	58	0	0	0	0	0	0	0	0	0	0	120	756	100	0	0	Error	-1	-1	3017	-0.235	0	0	0
5	8	7	2M7	569 Sp21	5010	22650	110	27	27	4	14	25	25	31	109	351	0	0	0	0	0	0	0	0	0	0	80	656	100	0	0	Error	2	2	2152	-0.037	0	0	0
5	9	7	2A15	592 Sp0	5300	22680	50	34	36	12	33	26	26	30	43	143	0	0	0	0	0	0	0	0	0	0	12	104	100	0	0	Error	8	10	426	0.14	0	0	0
5	10	7	2.00E+15	0	5600	22650	110	25	26	5	19	26	26	26	5	19	13	3	0	0	0	0	0	0	0	0	80	656	100	0	0	Error	-1	0	2061	0	0	0	0
5	11	7	2A15	592 Sp0	5900	22650	110	27	32	39	121	25	25	26	5	19	25	11	0	0	0	0	0	0	0	0	80	656	100	0	0	Error	2	7	2573	1.2	0	0	0
5	12	7	2.00E+15	0	6200	22650	110	26	28	8	28	26	26	26	5	19	21	13	0	0	0	0	0	0	0	0	80	656	100	0	0	Error	0	2	2254	0.4	0	0	0
5	1	8	1I15	236 Sp8	2890	22920	60	39	47	40	85	26	26	27	4	14	69	59	0	0	0	0	0	0	0	0	32	176	100	0	0	Error	13	21	1496	5	0	0	0
5	2	8	1M15	259 Sp0	3200	22930	110	26	26	4	15	25	25	26	4	15	21	1	0	0	0	0	0	0	0	0	80	656	100	0	0	Error	1	1	2076	0	0	0	0
5	3	8	1I15	236 Sp8	3500	22930	110	29	31	8	25	26	26	26	6	23	24	14	0	0	0	0	0	0	0	0	80	656	100	0	0	Error	3	5	2440	0.833	0	0	0
5	4	8	1M15	259 Sp0	3800	22930	110	27	27	4	14	26	26	26	4	15	18	3	0	0	0	0	0	0	0	0	80	656	100	0	0	Error	1	1	2160	0.25	0	0	0
5	5	8	1A23	295 Sp14	4100	22930	110	31	31	6	19	27	27	28	8	28	16	5	0	0	0	0	0	0	0	0	80	656	100	0	0	Error	4	4	2480	0.375	0	0	0
5	6	8	1.00E+23	325 Sp12	4400	22930	110	27	29	5	17	26	26	29	21	72	0	0	0	0	0	0	0	0	0	0	80	656	100	0	0	Error	1	3	2290	0	0	0	0
5	7	8	1A23	295 Sp14	4700	22930	110	29	31	20	64	26	26	30	22	73	1	1	0	0	0	0	0	0	0	0	80	605	100	0	0	Error	3	5	2515	0.045	0	0	0
5	8	8	1.00E+23	325 Sp12	5000	22920	110	27	27	4	14	25	25	25	4	16	28	5	0	0	0	0	0	0	0	0	80	656	100	0	0	Error	2	2	2149	0.5	0	0	0
5	9	8	1I23	356 Sp0	5310	22930	70	32	41	32	78	25	25	25	5	20	56	31	0	0	0	0	0	0	0	0	32	236	100	0	0	Error	7	16	1322	3.2	0	0	0
5	10	8	1M23	381 Sp0	5610	22930	110	28	29	7	24	26	26	28	35	125	1	0	0	0	0	0	0	0	0	0	80	656	100	0	0	Error	2	3	2313	0.029	0	0	0
5	11	8	1I23	356 Sp0	5920	22940	100	32	41	46	112	26	26	26	4	15	68	35	0	0	0	0	0	0	0	0	80	560	100	0	0	Error	6	15	3274	3.75	0	0	0
5	12	8	1M23	381 Sp0	6220	22930	110	28	28	5	17	26	26	27	5	18	21	6	0	0	0	0	0	0	0	0	80	656	100	0	0	Error	2	2	2246	0.2	0	0	0
5	1	9	1A7	87 Sp0	2900	23220	50	37	35	5	14	26	26	27	8	29	58	0	0	0	0	0	0	0	0	0	12	104	100	0	0	Error	11	9	415	1	0	0	0
5	2	9	1.00E+07	107 Sp8	3200	23220	110	26	27	5	18	25	25	26	4	15	24	10	0	0	0	0	0	0	0	0	80	656	100	0	0	Error	1	2	2161	0.25	0	0	0
5	3	9	1A7	87 Sp0	3500	23220	110	29	29	4	13	26	26	26	4	15	31	14	0	0	0	0	0	0	0	0	80	656	100	0	0	Error	3	3	2316	0.75	0	0	0
5	4	9	1.00E+07	107 Sp8	3800	23260	50	33	33	4	12	26	26	28	6	21	50	8	0	0	0	0	0	0	0	0	12	104	100	0	0	Error	7	7	397	0.833	0	0	0
5	5	9	1I7	127 Sp8	4110	23230	60	34	35	8	22	26	26	26	4	15	63	44	0	0	0	0	0	0	0	0	32	176	100	0	0	Error	8	9	1112	2.25	0	0	0
5	6	9	1M7	148 Sp8	4400	23220	70	66	71	41	57	27	27	31	20	64	69	47	0	0	0	0	0	0	0	0	32	236	100	0	0	Error	39	44	2260	2	0	0	0
5	7	9	1I7	127 Sp8	4700	23240	60	35	36	10	27	26	26	26	3	11	69	63	0	0	0	0	0	0	0	0	32	176	100	0	0	Error	9	10	1156	3.333	0	0	0
5	8	9	1M7	148 Sp8	5000	23230	70	64	68	37	54	26	26	26	4	15	94	81	0	0	0	0	0	0	0	0	32	236	100	0	0	Error	38	42	2183	10.5	0	0	0
5	9	9	1A15	176 Sp8	5310	23230	70	34	34	7	20	26	26	27	6	22	53	25	0	0	0	0	0	0	0	0	32	236	100	0	0	Error	8	8	1077	1.167	0	0	0
5	10	9	1.00E+15	203 Sp12	5600	23230	110	29	29	5	17	26	26	26	4	15	30	8	0	0	0	0	0	0	0	0	80	656	100	0	0	Error	3	3	2306	0.75	0	0	0
5	11	9	1A15	176 Sp8	5900	23240	70	35	50	49	98	26	26	26	4	15	75	53	0	0	0	0	0	0	0	0	32	236	100	0	0	Error	9	24	1600	6	0	0	0
5	12	9	1.00E+15	203 Sp12	6190	23220	60	32	32	5	15	26	26	27	9	33	22	3	0	0	0	0	0	0	0	0	32	176	100	0	0	Error	6	6	1018	0.556	0	0	0
5	1	10	1I15	236 Sp8	2910	23540	50	57	56	11	19	27	27	27	5	18	100	100	0	0	0	0	0	0	0	0	12	104	100	0	0	Error	30	29	674	5.8	0	0	0
5	2	10	1M15	259 Sp0	3200	23540	110	29	29	4	13	26	26	27	5	18	30	6	0	0	0	0	0	0	0	0	80	656	100	0	0	Error	3	3	2345	0.4	0	0	0
5	3	10	1I15	236 Sp8	3500	23540	50	48	47	7	14	26	26	27	5	18	100	92	0	0	0	0	0	0	0	0	12	104	100	0	0	Error	22	21	567	4	0	0	0
5	4	10	1M15	259 Sp0	3800	23530	110	28	29	4	13	26	26	26	4	15	35	9	0	0	0	0	0	0	0	0	80	656	100	0	0	Error	2	3	2298	0.75	0	0	0
5	5	10	1A23	295 Sp14	4100	23530	110	29	29	5	17	26	26	29	16	55	3	0	0	0	0	0	0	0	0	0	80	646	100	0	0	Error	3	3	2347	0	0	0	0
5	6	10	1.00E+23	325 Sp12	4400	23530	110	27	28	5	17	26	26	29	14	48	0	0	0	0	0	0	0	0	0	0	80	656	100	0	0	Error	1	2	2234	-0.071	0	0	0
5	7	10	1A23	295 Sp14	4720	23550	80	30	30	5	16	26	26	26	4	15	44	27	0	0	0	0	0	0	0	0	52	340	100	0	0	Error	4	4	1581	1	0	0	0
5	8	10	1.00E+23	325 Sp12	5000	23550	50	31	32	5	15	26	26	26	5	19	42	17	0	0	0	0	0	0	0	0	12	104	100	0	0	Error	5	6	380	1.2	0	0	0
5	9	10	1I23	356 Sp0	5310	23500	70	33	34	10	29	26	26	29	13	44	19	6	0	0	0	0	0	0	0	0	32	236	100	0	0	Error	7	8	1087	0.385	0	0	0
5	10	10	1M23	381 Sp0	5600	23520	110	28	28	4	14	26	26	27	4	14	24	5	0	0	0	0	0	0	0	0	80	656	100	0	0	Error	2	2	2226	0.25	0	0	0
5	11	10	1I23	356 Sp0	5900	23550	70	31	32	5	15	27	27	28	8	28	16	3	0	0	0	0	0	0	0	0	32	236	100	0	0	Error	4	5	1010	0.5	0	0	0
5	12	10	1M23	381 Sp0	6200	23540	110	28	28	4	14	26	26	27	4	14	28	8	0	0	0	0	0	0	0	0	80	656	100	0	0	Error	2	2	2261	0.25	0	0	0
5	1	11	1A7	87 Sp0	2910	23820	70	31	33	8	24	26	26	27	6	22	41	19	0	0	0	0	0	0	0	0	32	236	100	0	0	Error	5	7	1054	1	0	0	0
5	2	11	1.00E+07	107 Sp8	3210	23840	60	29	30	4	13	26	26	26	4	15	47	19	0	0	0	0	0	0	0	0	32	176	100	0	0	Error	3	4	972	1	0	0	0
5	3	11	1A7	87 Sp0	3510	23840	110	28	29	7	24	26	26	26	4	15	26	11	0	0	0	0	0	0	0	0	80	656	100	0	0	Error	2	3	2286	0.75	0	0	0
5	4	11	1.00E+07	107 Sp8	3810	23840	50	36	36	4	11	27	27	27	4	14	92	50	0	0	0	0	0	0	0	0	12	104	100	0	0	Error	9	9	435	2.25	0	0	0
5	5	11	1I7	127 Sp8	4020	23750	140	27	27	5	18	27	27	30	16	53	1	0	0	0	0	0	0	0	0	0	156	1087	100	0	0	Error	0	0	4230	-0.187	0	0	0
5	6	11	1M7	148 Sp8	4400	23840	60	63	57	21	36	26	26	26	4	15	84	78	0	0	0	0	0	0	0	0	32	176	100	0	0	Error	37	31	1825	7.75	0	0	0
5	7	11	1I7	127 Sp8	4700	23850	50	39	39	9	23	26	26	27	6	22	75	58	0	0	0	0	0	0	0	0	12	104	100	0	0	Error	13	13	469	2	0	0	0
5	8	11	1M7	148 Sp8	5000	23850	70	60	60	20	33	26	26	26	4	15	91	84	0	0	0	0	0	0	0	0	32	236	100	0	0	Error	34	34	1915	8.5	0	0	0
5	9	11	1A15	176 Sp8	5290	23810	80	33	34	7	20	26	26	27	5	18	60	31	0	0	0	0	0	0	0	0	52	340	100	0	0	Error	7	8	1743	1.4	0	0	0
5	10	11	1.00E+15	203 Sp12	5590	23810	110	29	29	5	17	26	26	27	7	25	14	4	0	0	0	0	0	0	0	0	80	656	100	0	0	Error	3	3	2306	0.286	0	0	0
5	11	11	1A15	176 Sp8	5900	23820	60	34	37	12	32	27	27	27	4	14	69	38	0	0	0	0	0	0	0	0	32	176	100	0	0	Error	7	10	1174	2.5	0	0	0
5	12	11	1.00E+15	203 Sp12	6220	23830	50	34	33	5	15	27	27	28	4	14	58	25	0	0	0	0	0	0	0	0	12	104	100	0	0	Error	7	6	397	1.25	0	0	0
5	1	12	1I15	236 Sp8	2910	24160	50	50	49	9	18	24	24	25	4	16	100	100	0	0	0	0	0	0	0	0	12	104	100	0	0	Error	26	25	586	6	0	0	0
5	2	12	1M15	259 Sp0	3200	24140	110	26	26	4	15	25	25	26	10	38	3	0	0	0	0	0	0	0	0	0	80	656	100	0	0	Error	1	1	2094	0	0	0	0
5	3	12	1I15	236 Sp8	3500	24140	110	27	29	8	27	25	25	26	6	23	16	11	0	0	0	0	0	0	0	0	80	656	100	0	0	Error	2	4	2307	0.5	0	0	0
5	4	12	1M15	259 Sp0	3800	24140	110	26	26	5	19	25	25	26	4	15	23	6	0	0	0	0	0	0	0	0	80	656	100	0	0	Error	1	1	2112	0	0	0	0
5	5	12	1A23	295 Sp14	4100	24140	60	33	32	6	18	26	26	25	4	16	66	34	0	0	0	0	0	0	0	0	32	176	100	0	0	Error	7	6	1035	1.75	0	0	0
5	6	12	1.00E+23	325 Sp12	4420	24150	50	34	32	4	12	26	26	26	6	23	58	8	0	0	0	0	0	0	0	0	12	104	100	0	0	Error	8	6	388	1	0	0	0
5	7	12	1A23	295 Sp14	4710	24140	70	33	33	5	15	26	26	26	4	15	66	41	0	0	0	0	0	0	0	0	32	236	100	0	0	Error	7	7	1064	1.75	0	0	0
5	8	12	1.00E+23	325 Sp12	5010	24140	110	26	27	4	14	25	25	26	4	15	19	8	0	0	0	0	0	0	0	0	80	656	100	0	0	Error	1	2	2122	0.25	0	0	0
5	9	12	1I23	356 Sp0	5310	24140	80	33	45	59	131	25	25	26	6	23	58	31	0	0	0	0	0	0	0	0	52	340	100	0	0	Error	8	20	2357	3.167	0	0	0
5	10	12	1M23	381 Sp0	5600	24140	110	27	27	5	18	26	26	27	18	66	0	0	0	0	0	0	0	0	0	0	80	656	100	0	0	Error	1	1	2170	0	0	0	0
5	11	12	1I23	356 Sp0	5900	24140	90	32	34	10	29	25	25	26	4	15	63	35	0	0	0	0	0	0	0	0	52	420	100	0	0	Error	7	9	1748	2	0	0	0
5	12	12	1M23	381 Sp0	6200	24130	110	28	29	4	13	26	26	26	4	15	29	11	0	0	0	0	0	0	0	0	80	656	100	0	0	Error	2	3	2283	0.75	0	0	0
5	1	13	1A7	87 Sp0	2900	24440	110	28	29	5	17	27	27	27	4	14	26	9	0	0	0	0	0	0	0	0	80	656	100	0	0	Error	1	2	2310	0.5	0	0	0
5	2	13	1.00E+07	107 Sp8	3200	24440	110	28	29	5	17	27	27	27	4	14	33	13	0	0	0	0	0	0	0	0	80	656	100	0	0	Error	1	2	2297	0.5	0	0	0
5	3	13	1A7	87 Sp0	3500	24430	70	32	34	10	29	26	26	27	4	14	56	31	0	0	0	0	0	0	0	0	32	236	100	0	0	Error	6	8	1076	1.75	0	0	0
5	4	13	1.00E+07	107 Sp8	3800	24440	110	30	30	6	20	27	27	30	14	46	3	0	0	0	0	0	0	0	0	0	80	656	100	0	0	Error	3	3	2412	0	0	0	0
5	5	13	1I7	127 Sp8	4100	24440	110	28	31	10	32	27	27	27	4	14	29	16	0	0	0	0	0	0	0	0	80	656	100	0	0	Error	1	4	2447	1	0	0	0
5	6	13	1M7	148 Sp8	4400	24440	60	52	53	24	45	26	26	26	4	15	78	63	0	0	0	0	0	0	0	0	32	176	100	0	0	Error	26	27	1703	6.75	0	0	0
5	7	13	1I7	127 Sp8	4700	24450	50	43	41	5	12	26	26	27	4	14	100	83	0	0	0	0	0	0	0	0	12	104	100	0	0	Error	17	15	496	3.5	0	0	0
5	8	13	1M7	148 Sp8	5000	24450	60	55	60	27	45	27	27	27	4	14	81	69	0	0	0	0	0	0	0	0	32	176	100	0	0	Error	28	33	1918	8.25	0	0	0
5	9	13	1A15	176 Sp8	5300	24460	60	32	34	8	23	27	27	27	4	14	50	38	0	0	0	0	0	0	0	0	32	176	100	0	0	Error	5	7	1090	1.75	0	0	0
5	10	13	1.00E+15	203 Sp12	5620	24440	50	35	33	5	15	27	27	28	5	17	58	25	0	0	0	0	0	0	0	0	12	104	100	0	0	Error	8	6	393	1	0	0	0
5	11	13	1A15	176 Sp8	5910	24440	60	38	37	9	24	27	27	28	4	14	66	56	0	0	0	0	0	0	0	0	32	176	100	0	0	Error	11	10	1175	2.25	0	0	0
5	12	13	1.00E+15	203 Sp12	6200	24450	50	35	34	4	11	28	28	28	3	10	67	58	0	0	0	0	0	0	0	0	12	104	100	0	0	Error	7	6	412	2	0	0	0
5	1	14	2A23	Grid Marker	2900	24750	160	63	996	3348	336	27	27	28	14	50	82	55	0	0	0	0	0	0	0	0	208	1457	100	0	0	Error	36	969	207076	69.143	0	0	0
5	2	14	2A23	Grid Marker	3190	24730	160	67	1151	3967	344	27	27	28	4	14	99	95	0	0	0	0	0	0	0	0	208	1422	100	0	0	Error	40	1124	239487	280.75	0	0	0
5	3	14	empty	empty	3470	24700	110	27	36	74	205	27	27	27	4	14	16	9	0	0	0	0	0	0	0	0	80	656	100	0	0	Error	0	9	2899	2.25	-75	0	0
5	4	14	empty	empty	3770	24700	110	27	35	22	62	27	27	29	13	44	15	13	0	0	0	0	0	0	0	0	80	656	100	0	0	Error	0	8	2770	0.462	-75	0	0
5	5	14	empty	empty	4070	24700	110	26	26	4	15	26	26	27	10	37	1	0	0	0	0	0	0	0	0	0	80	656	100	0	0	Error	0	0	2058	-0.1	-75	0	0
5	6	14	empty	empty	4370	24700	110	26	26	5	19	27	27	27	4	14	8	4	0	0	0	0	0	0	0	0	80	656	100	0	0	Error	-1	-1	2073	-0.25	-75	0	0
5	7	14	empty	empty	4670	24700	110	26	26	4	15	27	27	29	16	55	0	0	0	0	0	0	0	0	0	0	80	656	100	0	0	Error	-1	-1	2068	-0.187	-75	0	0
5	8	14	empty	empty	4970	24700	110	25	26	7	26	27	27	28	11	39	1	1	0	0	0	0	0	0	0	0	80	656	100	0	0	Error	-2	-1	2109	-0.182	-75	0	0
5	9	14	empty	empty	5270	24700	110	26	26	3	11	26	26	27	4	14	10	1	0	0	0	0	0	0	0	0	80	656	100	0	0	Error	0	0	2070	-0.25	-75	0	0
5	10	14	empty	empty	5570	24700	110	26	26	4	15	27	27	27	4	14	9	3	0	0	0	0	0	0	0	0	80	656	100	0	0	Error	-1	-1	2088	-0.25	-75	0	0
5	11	14	empty	empty	5870	24700	110	27	27	3	11	27	27	27	4	14	8	0	0	0	0	0	0	0	0	0	80	656	100	0	0	Error	0	0	2125	0	-75	0	0
5	12	14	empty	empty	6170	24700	110	26	26	4	15	27	27	27	4	14	10	0	0	0	0	0	0	0	0	0	80	656	100	0	0	Error	-1	-1	2079	-0.25	-75	0	0
6	1	1	empty	empty	7430	20820	110	27	27	5	18	26	26	26	4	15	13	4	0	0	0	0	0	0	0	0	80	656	100	0	0	Error	1	1	2146	0.25	-75	0	0
6	2	1	empty	empty	7730	20820	110	26	26	4	15	26	26	26	4	15	18	0	0	0	0	0	0	0	0	0	80	656	100	0	0	Error	0	0	2111	0	-75	0	0
6	3	1	empty	empty	8030	20820	110	26	26	4	15	26	26	27	5	18	10	0	0	0	0	0	0	0	0	0	80	656	100	0	0	Error	0	0	2084	-0.2	-75	0	0
6	4	1	empty	empty	8330	20820	110	26	26	4	15	26	26	26	4	15	11	3	0	0	0	0	0	0	0	0	80	656	100	0	0	Error	0	0	2087	0	-75	0	0
6	5	1	empty	empty	8630	20820	110	26	27	3	11	26	26	26	4	15	11	0	0	0	0	0	0	0	0	0	80	656	100	0	0	Error	0	1	2120	0.25	-75	0	0
6	6	1	empty	empty	8930	20820	110	25	26	4	15	26	26	26	4	15	18	5	0	0	0	0	0	0	0	0	80	656	100	0	0	Error	-1	0	2083	0	-75	0	0
6	7	1	empty	empty	9230	20820	110	25	26	3	11	26	26	26	5	19	8	0	0	0	0	0	0	0	0	0	80	656	100	0	0	Error	-1	0	2072	0	-75	0	0
6	8	1	empty	empty	9530	20820	110	25	26	4	15	26	26	26	3	11	21	4	0	0	0	0	0	0	0	0	80	656	100	0	0	Error	-1	0	2084	0	-75	0	0
6	9	1	empty	empty	9830	20820	110	26	26	3	11	26	26	27	4	14	10	0	0	0	0	0	0	0	0	0	80	656	100	0	0	Error	0	0	2085	-0.25	-75	0	0
6	10	1	2B23	Grid Marker	10150	20850	180	70	600	1827	304	27	27	27	4	14	99	97	0	0	0	0	0	0	0	0	256	1698	100	0	0	Error	43	573	153618	143.25	0	0	0
6	11	1	2B23	Grid Marker	10440	20850	180	75	659	1986	301	27	27	27	4	14	98	96	0	0	0	0	0	0	0	0	256	1619	100	0	0	Error	48	632	168646	158	0	0	0
6	12	1	2B23	Grid Marker	10740	20860	170	87	867	2659	306	27	27	27	4	14	100	100	0	0	0	0	0	0	0	0	208	1523	100	0	0	Error	60	840	180393	210	0	0	0
6	1	2	2J15	623 Sp14	7450	21150	50	34	34	3	8	27	27	28	4	14	83	25	0	0	0	0	0	0	0	0	12	104	100	0	0	Error	7	7	405	1.5	0	0	0
6	2	2	2N15	638 Sp12	7750	21150	70	38	42	26	61	27	27	27	4	14	78	59	0	0	0	0	0	0	0	0	32	236	100	0	0	Error	11	15	1332	3.75	0	0	0
6	3	2	2J15	623 Sp14	8060	21140	50	35	35	5	14	26	26	26	5	19	67	25	0	0	0	0	0	0	0	0	12	104	100	0	0	Error	9	9	415	1.8	0	0	0
6	4	2	2N15	638 Sp12	8350	21160	70	38	106	226	213	26	26	26	4	15	88	78	0	0	0	0	0	0	0	0	32	236	100	0	0	Error	12	80	3387	20	0	0	0
6	5	2	empty	empty	8630	21120	110	27	27	5	18	26	26	26	4	15	15	1	0	0	0	0	0	0	0	0	80	656	100	0	0	Error	1	1	2126	0.25	-75	0	0
6	6	2	empty	empty	8930	21120	110	26	26	3	11	26	26	26	4	15	9	0	0	0	0	0	0	0	0	0	80	656	100	0	0	Error	0	0	2070	0	-75	0	0
6	7	2	empty	empty	9230	21120	110	26	25	3	12	26	26	27	4	14	6	0	0	0	0	0	0	0	0	0	80	656	100	0	0	Error	0	-1	2033	-0.5	-75	0	0
6	8	2	empty	empty	9530	21120	110	26	26	4	15	26	26	27	4	14	11	1	0	0	0	0	0	0	0	0	80	656	100	0	0	Error	0	0	2066	-0.25	-75	0	0
6	9	2	empty	empty	9830	21120	110	26	26	3	11	26	26	27	4	14	15	0	0	0	0	0	0	0	0	0	80	656	100	0	0	Error	0	0	2085	-0.25	-75	0	0
6	10	2	empty	empty	10130	21120	110	26	26	4	15	26	26	26	4	15	11	4	0	0	0	0	0	0	0	0	80	656	100	0	0	Error	0	0	2104	0	-75	0	0
6	11	2	empty	empty	10430	21120	110	26	26	4	15	27	27	27	4	14	9	0	0	0	0	0	0	0	0	0	80	656	100	0	0	Error	-1	-1	2091	-0.25	-75	0	0
6	12	2	empty	empty	10730	21120	110	27	27	3	11	27	27	27	4	14	6	1	0	0	0	0	0	0	0	0	80	656	100	0	0	Error	0	0	2142	0	-75	0	0
6	1	3	2B7	501 Sp10	7440	21450	60	33	34	9	26	26	26	27	4	14	59	34	0	0	0	0	0	0	0	0	32	176	100	0	0	Error	7	8	1086	1.75	0	0	0
6	2	3	2F7	524 Sp0	7750	21440	70	33	33	6	18	26	26	26	4	15	63	34	0	0	0	0	0	0	0	0	32	236	100	0	0	Error	7	7	1041	1.75	0	0	0
6	3	3	2B7	501 Sp10	8030	21450	60	33	33	7	21	26	26	26	4	15	69	41	0	0	0	0	0	0	0	0	32	176	100	0	0	Error	7	7	1058	1.75	0	0	0
6	4	3	2F7	524 Sp0	8340	21450	110	28	28	4	14	27	27	27	4	14	23	5	0	0	0	0	0	0	0	0	80	656	100	0	0	Error	1	1	2262	0.25	0	0	0
6	5	3	2J7	547 Sp8	8640	21450	110	27	28	7	25	27	27	32	86	268	0	0	0	0	0	0	0	0	0	0	80	656	100	0	0	Error	0	1	2269	-0.047	0	0	0
6	6	3	2N7	570 Sp21	8940	21470	50	33	32	5	15	26	26	26	4	15	58	17	0	0	0	0	0	0	0	0	12	104	100	0	0	Error	7	6	378	1.5	0	0	0
6	7	3	2J7	547 Sp8	9240	21460	110	28	28	5	17	27	27	27	4	14	18	10	0	0	0	0	0	0	0	0	80	656	100	0	0	Error	1	1	2237	0.25	0	0	0
6	8	3	2N7	570 Sp21	9540	21460	110	25	26	4	15	27	27	31	62	200	0	0	0	0	0	0	0	0	0	0	80	656	100	0	0	Error	-2	-1	2095	-0.081	0	0	0
6	9	3	2B15	593 Sp25	9850	21480	90	34	35	5	14	26	26	26	4	15	79	46	0	0	0	0	0	0	0	0	52	420	100	0	0	Error	8	9	1809	2.25	0	0	0
6	10	3	2F15	0	10150	21470	110	25	26	5	19	26	26	26	4	15	15	4	0	0	0	0	0	0	0	0	80	656	100	0	0	Error	-1	0	2055	0	0	0	0
6	11	3	2B15	593 Sp25	10450	21470	90	34	35	6	17	26	26	27	4	14	79	48	0	0	0	0	0	0	0	0	52	420	100	0	0	Error	8	9	1818	2	0	0	0
6	12	3	2F15	0	10750	21470	110	27	28	6	21	26	26	26	4	15	24	8	0	0	0	0	0	0	0	0	80	656	100	0	0	Error	1	2	2245	0.5	0	0	0
6	1	4	2J15	623 Sp14	7450	21740	110	27	28	5	17	26	26	27	9	33	3	1	0	0	0	0	0	0	0	0	80	656	100	0	0	Error	1	2	2244	0.111	0	0	0
6	2	4	2N15	638 Sp12	7760	21750	50	35	35	5	14	27	27	27	4	14	75	42	0	0	0	0	0	0	0	0	12	104	100	0	0	Error	8	8	420	2	0	0	0
6	3	4	2J15	623 Sp14	8070	21750	70	37	483	2363	489	26	26	26	4	15	75	63	0	0	0	0	0	0	0	0	32	236	100	0	0	Error	11	457	15443	114.25	0	0	0
6	4	4	2N15	638 Sp12	8350	21740	70	33	32	5	15	26	26	27	4	14	66	28	0	0	0	0	0	0	0	0	32	236	100	0	0	Error	7	6	1025	1.25	0	0	0
6	5	4	empty	empty	8630	21720	110	25	26	4	15	27	27	30	85	283	0	0	0	0	0	0	0	0	0	0	80	656	100	0	0	Error	-2	-1	2101	-0.047	-75	0	0
6	6	4	empty	empty	8930	21720	110	26	26	4	15	26	26	26	4	15	14	5	0	0	0	0	0	0	0	0	80	656	100	0	0	Error	0	0	2100	0	-75	0	0
6	7	4	empty	empty	9230	21720	110	26	26	4	15	26	26	27	4	14	16	4	0	0	0	0	0	0	0	0	80	656	100	0	0	Error	0	0	2117	-0.25	-75	0	0
6	8	4	empty	empty	9530	21720	110	26	26	3	11	27	27	28	6	21	4	0	0	0	0	0	0	0	0	0	80	656	100	0	0	Error	-1	-1	2117	-0.333	-75	0	0
6	9	4	empty	empty	9830	21720	110	26	26	4	15	27	27	27	6	22	6	1	0	0	0	0	0	0	0	0	80	656	100	0	0	Error	-1	-1	2081	-0.167	-75	0	0
6	10	4	empty	empty	10130	21720	110	26	26	3	11	26	26	26	4	15	8	3	0	0	0	0	0	0	0	0	80	656	100	0	0	Error	0	0	2099	0	-75	0	0
6	11	4	empty	empty	10430	21720	110	26	27	3	11	26	26	27	4	14	14	1	0	0	0	0	0	0	0	0	80	656	100	0	0	Error	0	1	2125	0	-75	0	0
6	12	4	empty	empty	10730	21720	110	26	26	3	11	26	26	26	4	15	8	3	0	0	0	0	0	0	0	0	80	656	100	0	0	Error	0	0	2097	0	-75	0	0
6	1	5	2B7	501 Sp10	7430	22070	80	32	35	15	42	27	27	27	4	14	52	31	0	0	0	0	0	0	0	0	52	340	100	0	0	Error	5	8	1840	2	0	0	0
6	2	5	2F7	524 Sp0	7750	22040	50	35	36	5	13	27	27	27	4	14	92	42	0	0	0	0	0	0	0	0	12	104	100	0	0	Error	8	9	434	2.25	0	0	0
6	3	5	2B7	501 Sp10	8040	22080	50	37	36	4	11	25	25	26	4	15	92	83	0	0	0	0	0	0	0	0	12	104	100	0	0	Error	12	11	434	2.5	0	0	0
6	4	5	2F7	524 Sp0	8340	22050	50	34	39	23	58	27	27	27	3	11	67	50	0	0	0	0	0	0	0	0	12	104	100	0	0	Error	7	12	470	4	0	0	0
6	5	5	2J7	547 Sp8	8640	22050	50	39	38	5	13	26	26	27	4	14	92	75	0	0	0	0	0	0	0	0	12	104	100	0	0	Error	13	12	452	2.75	0	0	0
6	6	5	2N7	570 Sp21	8940	22040	110	28	28	4	14	26	26	27	7	25	10	0	0	0	0	0	0	0	0	0	80	656	100	0	0	Error	2	2	2219	0.143	0	0	0
6	7	5	2J7	547 Sp8	9240	22040	50	37	37	4	10	27	27	29	20	68	0	0	0	0	0	0	0	0	0	0	12	104	100	0	0	Error	10	10	446	0.4	0	0	0
6	8	5	2N7	570 Sp21	9540	22050	110	29	29	4	13	28	28	29	11	37	0	0	0	0	0	0	0	0	0	0	80	656	100	0	0	Error	1	1	2304	0	0	0	0
6	9	5	2B15	593 Sp25	9840	22070	100	46	518	2851	550	28	28	28	6	21	79	64	0	0	0	0	0	0	0	0	80	560	100	0	0	Error	18	490	41435	81.667	0	0	0
6	10	5	2F15	0	10150	22060	80	28	30	7	23	26	26	26	3	11	40	25	0	0	0	0	0	0	0	0	52	340	100	0	0	Error	2	4	1555	1.333	0	0	0
6	11	5	2B15	593 Sp25	10440	22110	70	46	204	463	226	27	27	27	5	18	88	75	0	0	0	0	0	0	0	0	32	236	100	0	0	Error	19	177	6518	35.4	0	0	0
6	12	5	2F15	0	10740	22050	50	39	41	9	21	26	26	26	4	15	92	75	0	0	0	0	0	0	0	0	12	104	100	0	0	Error	13	15	488	3.75	0	0	0
6	1	6	2J15	623 Sp14	7430	22370	70	36	56	78	139	26	26	27	6	22	69	41	0	0	0	0	0	0	0	0	32	236	100	0	0	Error	10	30	1791	4.833	0	0	0
6	2	6	2N15	638 Sp12	7730	22360	90	33	34	10	29	26	26	27	4	14	65	37	0	0	0	0	0	0	0	0	52	420	100	0	0	Error	7	8	1751	1.75	0	0	0
6	3	6	2J15	623 Sp14	8040	22370	110	27	28	6	21	26	26	26	4	15	28	11	0	0	0	0	0	0	0	0	80	656	100	0	0	Error	1	2	2241	0.5	0	0	0
6	4	6	2N15	638 Sp12	8350	22380	80	32	32	5	15	25	25	26	4	15	67	38	0	0	0	0	0	0	0	0	52	340	100	0	0	Error	7	7	1645	1.5	0	0	0
6	5	6	empty	empty	8630	22320	110	26	26	5	19	25	25	29	59	203	0	0	0	0	0	0	0	0	0	0	80	656	100	0	0	Error	1	1	2116	-0.051	-75	0	0
6	6	6	empty	empty	8930	22320	110	25	25	4	16	25	25	25	4	16	9	1	0	0	0	0	0	0	0	0	80	656	100	0	0	Error	0	0	1991	0	-75	0	0
6	7	6	empty	empty	9230	22320	110	26	26	3	11	26	26	26	4	15	9	1	0	0	0	0	0	0	0	0	80	656	100	0	0	Error	0	0	2082	0	-75	0	0
6	8	6	empty	empty	9530	22320	110	25	25	3	12	27	27	28	7	25	0	0	0	0	0	0	0	0	0	0	80	656	100	0	0	Error	-2	-2	2001	-0.429	-75	0	0
6	9	6	empty	empty	9830	22320	110	26	26	4	15	27	27	29	9	31	3	0	0	0	0	0	0	0	0	0	80	656	100	0	0	Error	-1	-1	2106	-0.333	-75	0	0
6	10	6	empty	empty	10130	22320	110	25	25	4	16	25	25	25	4	16	15	4	0	0	0	0	0	0	0	0	80	656	100	0	0	Error	0	0	2007	0	-75	0	0
6	11	6	empty	empty	10430	22320	110	25	25	4	16	25	25	25	4	16	18	0	0	0	0	0	0	0	0	0	80	656	100	0	0	Error	0	0	2039	0	-75	0	0
6	12	6	empty	empty	10730	22320	110	24	24	3	12	25	25	25	4	16	6	1	0	0	0	0	0	0	0	0	80	656	100	0	0	Error	-1	-1	1919	-0.25	-75	0	0
6	1	7	2B7	501 Sp10	7430	22670	60	38	39	9	23	29	29	47	225	478	0	0	0	0	0	0	0	0	0	0	32	176	100	0	0	Error	9	10	1249	-0.036	0	0	0
6	2	7	2F7	524 Sp0	7730	22660	70	34	36	11	30	27	27	27	4	14	56	44	0	0	0	0	0	0	0	0	32	236	100	0	0	Error	7	9	1158	2.25	0	0	0
6	3	7	2B7	501 Sp10	8040	22670	50	37	40	11	27	26	26	27	5	18	75	50	0	0	0	0	0	0	0	0	12	104	100	0	0	Error	11	14	477	2.6	0	0	0
6	4	7	2F7	524 Sp0	8330	22670	110	28	28	4	14	26	26	26	5	19	21	4	0	0	0	0	0	0	0	0	80	656	100	0	0	Error	2	2	2270	0.4	0	0	0
6	5	7	2J7	547 Sp8	8620	22670	70	34	40	27	67	27	27	27	4	14	66	47	0	0	0	0	0	0	0	0	32	236	100	0	0	Error	7	13	1288	3.25	0	0	0
6	6	7	2N7	570 Sp21	8920	22660	110	27	27	4	14	26	26	26	4	15	25	5	0	0	0	0	0	0	0	0	80	656	100	0	0	Error	1	1	2194	0.25	0	0	0
6	7	7	2J7	547 Sp8	9220	22660	110	27	28	6	21	26	26	26	5	19	24	11	0	0	0	0	0	0	0	0	80	656	100	0	0	Error	1	2	2250	0.4	0	0	0
6	8	7	2N7	570 Sp21	9520	22660	110	28	28	4	14	27	27	28	6	21	14	1	0	0	0	0	0	0	0	0	80	656	100	0	0	Error	1	1	2245	0	0	0	0
6	9	7	2B15	593 Sp25	9820	22640	140	37	71	285	401	27	27	29	7	24	54	34	0	0	0	0	0	0	0	0	156	1140	100	0	0	Error	10	44	11148	6	0	0	0
6	10	7	2F15	0	10120	22660	110	27	27	4	14	25	25	26	4	15	20	4	0	0	0	0	0	0	0	0	80	656	100	0	0	Error	2	2	2125	0.25	0	0	0
6	11	7	2B15	593 Sp25	10430	22680	100	34	54	105	194	26	26	26	4	15	71	45	0	0	0	0	0	0	0	0	80	560	100	0	0	Error	8	28	4323	7	0	0	0
6	12	7	2F15	0	10730	22680	110	26	28	8	28	26	26	26	4	15	16	9	0	0	0	0	0	0	0	0	80	656	100	0	0	Error	0	2	2258	0.5	0	0	0
6	1	8	1J15	237 Sp8	7450	22920	80	32	33	9	27	27	27	28	7	25	33	6	0	0	0	0	0	0	0	0	52	340	100	0	0	Error	5	6	1706	0.714	0	0	0
6	2	8	1N15	260 Sp0	7740	22950	90	34	36	10	27	27	27	28	5	17	60	31	0	0	0	0	0	0	0	0	52	420	100	0	0	Error	7	9	1876	1.6	0	0	0
6	3	8	1J15	237 Sp8	8030	22970	90	34	38	19	50	27	27	27	7	25	44	23	0	0	0	0	0	0	0	0	52	420	100	0	0	Error	7	11	1993	1.571	0	0	0
6	4	8	1N15	260 Sp0	8340	22950	60	35	35	7	20	26	26	27	4	14	75	56	0	0	0	0	0	0	0	0	32	176	100	0	0	Error	9	9	1112	2	0	0	0
6	5	8	1B23	297 Sp0	8650	22960	70	40	57	50	87	26	26	26	4	15	91	75	0	0	0	0	0	0	0	0	32	236	100	0	0	Error	14	31	1817	7.75	0	0	0
6	6	8	1F23	327 Sp10	8950	22960	60	33	34	7	20	26	26	26	4	15	69	41	0	0	0	0	0	0	0	0	32	176	100	0	0	Error	7	8	1098	2	0	0	0
6	7	8	1B23	297 Sp0	9260	22950	70	37	43	22	51	26	26	27	4	14	81	59	0	0	0	0	0	0	0	0	32	236	100	0	0	Error	11	17	1360	4	0	0	0
6	8	8	1F23	327 Sp10	9580	22930	120	31	33	9	27	27	27	29	7	24	34	16	0	0	0	0	0	0	0	0	120	820	100	0	0	Error	4	6	3965	0.571	0	0	0
6	9	8	1J23	357 Sp0	9850	22940	90	29	30	6	20	27	27	28	8	28	21	2	0	0	0	0	0	0	0	0	52	420	100	0	0	Error	2	3	1559	0.25	0	0	0
6	10	8	1N23	382 Sp0	10140	23020	80	29	30	5	16	26	26	26	4	15	37	15	0	0	0	0	0	0	0	0	52	340	100	0	0	Error	3	4	1540	1	0	0	0
6	11	8	1J23	357 Sp0	10440	22960	110	27	26	4	15	26	26	26	4	15	14	3	0	0	0	0	0	0	0	0	80	656	100	0	0	Error	1	0	2116	0	0	0	0
6	12	8	1N23	382 Sp0	10740	22960	110	30	30	5	16	27	27	28	8	28	14	3	0	0	0	0	0	0	0	0	80	656	100	0	0	Error	3	3	2424	0.25	0	0	0
6	1	9	1B7	90 Sp0	7440	23230	120	33	35	14	40	27	27	28	7	25	45	15	0	0	0	0	0	0	0	0	120	820	100	0	0	Error	6	8	4206	1	0	0	0
6	2	9	1F7	108 Sp0	7750	23240	110	28	31	25	80	26	26	27	5	18	24	9	0	0	0	0	0	0	0	0	80	656	100	0	0	Error	2	5	2517	0.8	0	0	0
6	3	9	1B7	90 Sp0	8060	23250	100	31	33	8	24	26	26	27	6	22	44	18	0	0	0	0	0	0	0	0	80	560	100	0	0	Error	5	7	2610	1	0	0	0
6	4	9	1F7	108 Sp0	8340	23240	90	36	37	9	24	27	27	27	4	14	75	50	0	0	0	0	0	0	0	0	52	420	100	0	0	Error	9	10	1930	2.5	0	0	0
6	5	9	1J7	128 Sp0	8630	23260	60	31	33	8	24	26	26	26	4	15	56	34	0	0	0	0	0	0	0	0	32	176	100	0	0	Error	5	7	1056	1.75	0	0	0
6	6	9	1N7	152 Sp8	8950	23260	60	33	32	6	18	26	26	28	18	64	3	0	0	0	0	0	0	0	0	0	32	176	100	0	0	Error	7	6	1031	0.222	0	0	0
6	7	9	1J7	128 Sp0	9250	23240	50	34	34	9	26	26	26	27	4	14	58	50	0	0	0	0	0	0	0	0	12	104	100	0	0	Error	8	8	408	1.75	0	0	0
6	8	9	1N7	152 Sp8	9600	23250	110	34	129	762	590	29	29	31	12	38	30	10	0	0	0	0	0	0	0	0	80	656	100	0	0	Error	5	100	10290	8.167	0	0	0
6	9	9	1B15	176 Sp14	9840	23230	100	30	32	8	25	27	27	28	7	25	28	13	0	0	0	0	0	0	0	0	80	560	100	0	0	Error	3	5	2520	0.571	0	0	0
6	10	9	1F15	205 Sp12	10140	23260	60	33	34	6	17	26	26	26	3	11	75	50	0	0	0	0	0	0	0	0	32	176	100	0	0	Error	7	8	1076	2.667	0	0	0
6	11	9	1B15	176 Sp14	10450	23270	80	38	143	390	272	25	25	26	4	15	79	62	0	0	0	0	0	0	0	0	52	340	100	0	0	Error	13	118	7435	29.25	0	0	0
6	12	9	1F15	205 Sp12	10750	23260	90	33	34	7	20	26	26	27	6	22	54	23	0	0	0	0	0	0	0	0	52	420	100	0	0	Error	7	8	1744	1.167	0	0	0
6	1	10	1J15	237 Sp8	7450	23570	80	35	38	18	47	28	28	28	6	21	52	15	0	0	0	0	0	0	0	0	52	340	100	0	0	Error	7	10	1989	1.667	0	0	0
6	2	10	1N15	260 Sp0	7720	23550	140	33	93	695	747	27	27	28	5	17	52	27	0	0	0	0	0	0	0	0	156	1140	100	0	0	Error	6	66	14510	13	0	0	0
6	3	10	1J15	237 Sp8	8070	23530	70	31	33	11	33	27	27	27	5	18	38	19	0	0	0	0	0	0	0	0	32	236	100	0	0	Error	4	6	1044	1.2	0	0	0
6	4	10	1N15	260 Sp0	8340	23560	60	34	34	9	26	27	27	27	4	14	59	38	0	0	0	0	0	0	0	0	32	176	100	0	0	Error	7	7	1092	1.75	0	0	0
6	5	10	1B23	297 Sp0	8650	23570	70	38	40	16	40	26	26	27	4	14	72	56	0	0	0	0	0	0	0	0	32	236	100	0	0	Error	12	14	1281	3.25	0	0	0
6	6	10	1F23	327 Sp10	8940	23570	70	35	34	7	20	25	25	26	4	15	75	56	0	0	0	0	0	0	0	0	32	236	100	0	0	Error	10	9	1102	2	0	0	0
6	7	10	1B23	297 Sp0	9260	23590	70	35	36	8	22	26	26	26	4	15	75	53	0	0	0	0	0	0	0	0	32	236	100	0	0	Error	9	10	1148	2.5	0	0	0
6	8	10	1F23	327 Sp10	9540	23560	70	37	36	7	19	28	28	28	7	25	56	19	0	0	0	0	0	0	0	0	32	236	100	0	0	Error	9	8	1165	1.143	0	0	0
6	9	10	1J23	357 Sp0	9840	23560	110	27	26	3	11	27	27	28	7	25	0	0	0	0	0	0	0	0	0	0	80	656	100	0	0	Error	0	-1	2101	-0.286	0	0	0
6	10	10	1N23	382 Sp0	10150	23570	70	34	33	7	21	26	26	26	4	15	56	41	0	0	0	0	0	0	0	0	32	236	100	0	0	Error	8	7	1054	1.75	0	0	0
6	11	10	1J23	357 Sp0	10440	23580	110	28	28	4	14	26	26	26	4	15	18	5	0	0	0	0	0	0	0	0	80	656	100	0	0	Error	2	2	2213	0.5	0	0	0
6	12	10	1N23	382 Sp0	10740	23590	60	34	33	6	18	26	26	26	4	15	66	44	0	0	0	0	0	0	0	0	32	176	100	0	0	Error	8	7	1070	1.75	0	0	0
6	1	11	1B7	90 Sp0	7450	23840	110	39	43	17	39	27	27	28	7	25	68	35	0	0	0	0	0	0	0	0	80	656	100	0	0	Error	12	16	3436	2.143	0	0	0
6	2	11	1F7	108 Sp0	7740	23850	90	36	443	2144	483	27	27	27	4	14	73	56	0	0	0	0	0	0	0	0	52	420	100	0	0	Error	9	416	23031	104	0	0	0
6	3	11	1B7	90 Sp0	8050	23840	60	33	34	6	17	26	26	27	4	14	75	47	0	0	0	0	0	0	0	0	32	176	100	0	0	Error	7	8	1089	1.75	0	0	0
6	4	11	1F7	108 Sp0	8350	23850	50	32	32	6	18	26	26	27	4	14	58	33	0	0	0	0	0	0	0	0	12	104	100	0	0	Error	6	6	383	1.25	0	0	0
6	5	11	1J7	128 Sp0	8660	23830	60	31	31	5	16	26	26	27	6	22	34	13	0	0	0	0	0	0	0	0	32	176	100	0	0	Error	5	5	992	0.667	0	0	0
6	6	11	1N7	152 Sp8	8930	23860	60	32	32	7	21	26	26	26	4	15	56	31	0	0	0	0	0	0	0	0	32	176	100	0	0	Error	6	6	1026	1.5	0	0	0
6	7	11	1J7	128 Sp0	9240	23840	110	28	28	4	14	27	27	27	4	14	16	5	0	0	0	0	0	0	0	0	80	656	100	0	0	Error	1	1	2260	0.25	0	0	0
6	8	11	1N7	152 Sp8	9540	23840	110	28	29	5	17	27	27	28	5	17	23	6	0	0	0	0	0	0	0	0	80	656	100	0	0	Error	1	2	2314	0.2	0	0	0
6	9	11	1B15	176 Sp14	9850	23850	60	29	31	6	19	26	26	27	4	14	41	25	0	0	0	0	0	0	0	0	32	176	100	0	0	Error	3	5	983	1	0	0	0
6	10	11	1F15	205 Sp12	10150	23850	80	33	33	5	15	26	26	26	4	15	67	42	0	0	0	0	0	0	0	0	52	340	100	0	0	Error	7	7	1720	1.75	0	0	0
6	11	11	1B15	176 Sp14	10460	23830	50	32	31	5	16	28	28	28	4	14	42	8	0	0	0	0	0	0	0	0	12	104	100	0	0	Error	4	3	370	0.75	0	0	0
6	12	11	1F15	205 Sp12	10740	23860	60	34	35	7	20	27	27	28	7	25	47	16	0	0	0	0	0	0	0	0	32	176	100	0	0	Error	7	8	1105	1	0	0	0
6	1	12	1J15	237 Sp8	7460	24160	60	30	54	86	159	26	26	26	4	15	44	31	0	0	0	0	0	0	0	0	32	176	100	0	0	Error	4	28	1736	7	0	0	0
6	2	12	1N15	260 Sp0	7760	24160	110	27	28	5	17	26	26	35	147	420	0	0	0	0	0	0	0	0	0	0	80	656	100	0	0	Error	1	2	2211	-0.048	0	0	0
6	3	12	1J15	237 Sp8	8060	24160	50	29	29	4	13	26	26	26	3	11	42	33	0	0	0	0	0	0	0	0	12	104	100	0	0	Error	3	3	353	1	0	0	0
6	4	12	1N15	260 Sp0	8340	24150	50	36	36	5	13	26	26	26	3	11	92	75	0	0	0	0	0	0	0	0	12	104	100	0	0	Error	10	10	435	3.333	0	0	0
6	5	12	1B23	297 Sp0	8650	24160	50	38	39	5	12	26	26	26	4	15	92	75	0	0	0	0	0	0	0	0	12	104	100	0	0	Error	12	13	462	3.25	0	0	0
6	6	12	1F23	327 Sp10	8940	24160	70	36	38	16	42	25	25	25	4	16	81	59	0	0	0	0	0	0	0	0	32	236	100	0	0	Error	11	13	1213	3.25	0	0	0
6	7	12	1B23	297 Sp0	9250	24150	60	34	34	8	23	25	25	25	4	16	66	53	0	0	0	0	0	0	0	0	32	176	100	0	0	Error	9	9	1094	2.25	0	0	0
6	8	12	1F23	327 Sp10	9550	24160	50	36	37	6	16	26	26	26	3	11	92	83	0	0	0	0	0	0	0	0	12	104	100	0	0	Error	10	11	447	3.667	0	0	0
6	9	12	1J23	357 Sp0	9840	24150	110	27	27	4	14	25	25	26	4	15	28	4	0	0	0	0	0	0	0	0	80	656	100	0	0	Error	2	2	2175	0.25	0	0	0
6	10	12	1N23	382 Sp0	10140	24150	110	27	28	6	21	25	25	26	5	19	31	10	0	0	0	0	0	0	0	0	80	656	100	0	0	Error	2	3	2244	0.4	0	0	0
6	11	12	1J23	357 Sp0	10440	24150	110	27	27	5	18	26	26	26	4	15	21	8	0	0	0	0	0	0	0	0	80	656	100	0	0	Error	1	1	2187	0.25	0	0	0
6	12	12	1N23	382 Sp0	10740	24150	60	34	36	14	38	27	27	28	8	28	41	22	0	0	0	0	0	0	0	0	32	176	100	0	0	Error	7	9	1166	1	0	0	0
6	1	13	1B7	90 Sp0	7450	24440	80	33	34	8	23	28	28	44	264	600	0	0	0	0	0	0	0	0	0	0	52	340	100	0	0	Error	5	6	1760	-0.038	0	0	0
6	2	13	1F7	108 Sp0	7740	24460	80	33	34	6	17	27	27	28	4	14	58	38	0	0	0	0	0	0	0	0	52	340	100	0	0	Error	6	7	1761	1.5	0	0	0
6	3	13	1B7	90 Sp0	8040	24480	80	34	33	5	15	27	27	28	18	64	0	0	0	0	0	0	0	0	0	0	52	340	100	0	0	Error	7	6	1739	0.278	0	0	0
6	4	13	1F7	108 Sp0	8340	24480	50	34	34	5	14	27	27	28	4	14	67	42	0	0	0	0	0	0	0	0	12	104	100	0	0	Error	7	7	411	1.5	0	0	0
6	5	13	1J7	128 Sp0	8630	24460	110	29	29	4	13	27	27	27	4	14	28	9	0	0	0	0	0	0	0	0	80	656	100	0	0	Error	2	2	2319	0.5	0	0	0
6	6	13	1N7	152 Sp8	8930	24460	110	29	29	5	17	27	27	27	4	14	21	9	0	0	0	0	0	0	0	0	80	656	100	0	0	Error	2	2	2340	0.5	0	0	0
6	7	13	1J7	128 Sp0	9240	24480	70	32	32	6	18	27	27	27	4	14	56	34	0	0	0	0	0	0	0	0	32	236	100	0	0	Error	5	5	1038	1.25	0	0	0
6	8	13	1N7	152 Sp8	9530	24460	110	30	34	35	102	26	26	27	4	14	39	15	0	0	0	0	0	0	0	0	80	656	100	0	0	Error	4	8	2725	1.75	0	0	0
6	9	13	1B15	176 Sp14	9830	24460	110	29	30	5	16	27	27	72	1071	1487	0	0	0	0	0	0	0	0	0	0	80	656	100	0	0	Error	2	3	2360	-0.039	0	0	0
6	10	13	1F15	205 Sp12	10130	24450	70	34	33	6	18	26	26	26	4	15	66	44	0	0	0	0	0	0	0	0	32	236	100	0	0	Error	8	7	1062	1.75	0	0	0
6	11	13	1B15	176 Sp14	10430	24460	110	28	29	6	20	27	27	27	4	14	28	13	0	0	0	0	0	0	0	0	80	656	100	0	0	Error	1	2	2329	0.5	0	0	0
6	12	13	1F15	205 Sp12	10730	24470	60	33	34	6	17	27	27	28	5	17	53	22	0	0	0	0	0	0	0	0	32	176	100	0	0	Error	6	7	1083	1.2	0	0	0
6	1	14	2B23	Grid Marker	7440	24760	150	99	725	1822	251	27	27	28	8	28	99	92	0	0	0	0	0	0	0	0	156	1246	100	0	0	Error	72	698	113054	87.125	0	0	0
6	2	14	2B23	Grid Marker	7730	24760	170	76	639	1666	260	28	28	28	8	28	97	82	0	0	0	0	0	0	0	0	208	1591	100	0	0	Error	48	611	132835	76.375	0	0	0
6	3	14	empty	empty	8030	24720	110	26	27	5	18	27	27	27	4	14	18	4	0	0	0	0	0	0	0	0	80	656	100	0	0	Error	-1	0	2138	0	-75	0	0
6	4	14	empty	empty	8330	24720	110	26	26	4	15	27	27	27	4	14	4	1	0	0	0	0	0	0	0	0	80	656	100	0	0	Error	-1	-1	2061	-0.25	-75	0	0
6	5	14	empty	empty	8630	24720	110	27	27	4	14	27	27	27	12	44	0	0	0	0	0	0	0	0	0	0	80	656	100	0	0	Error	0	0	2156	0	-75	0	0
6	6	14	empty	empty	8930	24720	110	25	26	4	15	26	26	27	12	44	0	0	0	0	0	0	0	0	0	0	80	656	100	0	0	Error	-1	0	2070	-0.083	-75	0	0
6	7	14	empty	empty	9230	24720	110	27	27	4	14	26	26	27	4	14	19	5	0	0	0	0	0	0	0	0	80	656	100	0	0	Error	1	1	2173	0	-75	0	0
6	8	14	empty	empty	9530	24720	110	27	27	4	14	26	26	27	4	14	15	3	0	0	0	0	0	0	0	0	80	656	100	0	0	Error	1	1	2155	0	-75	0	0
6	9	14	empty	empty	9830	24720	110	26	26	4	15	26	26	27	4	14	16	3	0	0	0	0	0	0	0	0	80	656	100	0	0	Error	0	0	2096	-0.25	-75	0	0
6	10	14	empty	empty	10130	24720	110	26	26	4	15	27	27	27	4	14	9	1	0	0	0	0	0	0	0	0	80	656	100	0	0	Error	-1	-1	2064	-0.25	-75	0	0
6	11	14	empty	empty	10430	24720	110	27	27	4	14	27	27	27	4	14	13	0	0	0	0	0	0	0	0	0	80	656	100	0	0	Error	0	0	2143	0	-75	0	0
6	12	14	empty	empty	10730	24720	110	27	27	4	14	27	27	28	14	50	1	0	0	0	0	0	0	0	0	0	80	656	100	0	0	Error	0	0	2175	-0.071	-75	0	0
7	1	1	empty	empty	11880	20810	100	26	26	4	15	26	26	26	4	15	15	1	0	0	0	0	0	0	0	0	80	560	100	0	0	Error	0	0	2075	0	-75	0	0
7	2	1	empty	empty	12180	20810	100	26	26	3	11	26	26	26	4	15	8	3	0	0	0	0	0	0	0	0	80	560	100	0	0	Error	0	0	2081	0	-75	0	0
7	3	1	empty	empty	12480	20810	100	27	26	3	11	26	26	26	4	15	10	0	0	0	0	0	0	0	0	0	80	560	100	0	0	Error	1	0	2115	0	-75	0	0
7	4	1	empty	empty	12780	20810	100	25	26	4	15	26	26	26	4	15	9	1	0	0	0	0	0	0	0	0	80	560	100	0	0	Error	-1	0	2057	0	-75	0	0
7	5	1	empty	empty	13080	20810	100	26	27	4	14	26	26	26	4	15	14	4	0	0	0	0	0	0	0	0	80	560	100	0	0	Error	0	1	2122	0.25	-75	0	0
7	6	1	empty	empty	13380	20810	100	28	28	4	14	26	26	27	4	14	20	8	0	0	0	0	0	0	0	0	80	560	100	0	0	Error	2	2	2233	0.25	-75	0	0
7	7	1	empty	empty	13680	20810	100	27	27	4	14	26	26	26	4	15	11	3	0	0	0	0	0	0	0	0	80	560	100	0	0	Error	1	1	2125	0.25	-75	0	0
7	8	1	empty	empty	13980	20810	100	26	26	4	15	26	26	27	4	14	11	1	0	0	0	0	0	0	0	0	80	560	100	0	0	Error	0	0	2079	-0.25	-75	0	0
7	9	1	empty	empty	14280	20810	100	25	26	4	15	26	26	27	4	14	9	3	0	0	0	0	0	0	0	0	80	560	100	0	0	Error	-1	0	2060	-0.25	-75	0	0
7	10	1	2C23	Grid Marker	14610	20840	170	134	1129	3176	281	28	28	32	21	65	99	84	0	0	0	0	0	0	0	0	208	1543	100	0	0	Error	106	1101	234797	52.238	0	0	0
7	11	1	2C23	Grid Marker	14900	20840	170	151	1010	2630	260	28	28	33	22	66	100	88	0	0	0	0	0	0	0	0	208	1486	100	0	0	Error	123	982	210181	44.409	0	0	0
7	12	1	2C23	Grid Marker	15200	20840	160	115	978	2824	288	27	27	28	10	35	100	98	0	0	0	0	0	0	0	0	208	1439	100	0	0	Error	88	951	203500	95	0	0	0
7	1	2	2K15	630 Sp14	11890	21140	110	28	29	6	20	26	26	26	4	15	29	13	0	0	0	0	0	0	0	0	80	656	100	0	0	Error	2	3	2303	0.75	0	0	0
7	2	2	2O15	0	12190	21140	110	27	28	6	21	26	26	26	4	15	23	14	0	0	0	0	0	0	0	0	80	656	100	0	0	Error	1	2	2226	0.5	0	0	0
7	3	2	2K15	630 Sp14	12500	21150	50	36	38	7	18	26	26	26	4	15	83	67	0	0	0	0	0	0	0	0	12	104	100	0	0	Error	10	12	454	3	0	0	0
7	4	2	2O15	0	12800	21140	50	37	36	5	13	26	26	26	4	15	83	58	0	0	0	0	0	0	0	0	12	104	100	0	0	Error	11	10	431	2.5	0	0	0
7	5	2	empty	empty	13080	21110	110	25	25	4	16	26	26	26	4	15	5	1	0	0	0	0	0	0	0	0	80	656	100	0	0	Error	-1	-1	2005	-0.25	-75	0	0
7	6	2	empty	empty	13380	21110	110	25	26	4	15	26	26	26	4	15	11	1	0	0	0	0	0	0	0	0	80	656	100	0	0	Error	-1	0	2043	0	-75	0	0
7	7	2	empty	empty	13680	21110	110	26	26	4	15	26	26	26	4	15	16	4	0	0	0	0	0	0	0	0	80	656	100	0	0	Error	0	0	2091	0	-75	0	0
7	8	2	empty	empty	13980	21110	110	28	28	4	14	27	27	28	7	25	10	1	0	0	0	0	0	0	0	0	80	656	100	0	0	Error	1	1	2235	0	-75	0	0
7	9	2	empty	empty	14280	21110	110	26	27	4	14	26	26	27	4	14	10	5	0	0	0	0	0	0	0	0	80	656	100	0	0	Error	0	1	2136	0	-75	0	0
7	10	2	empty	empty	14580	21110	110	27	28	5	17	27	27	31	20	64	1	0	0	0	0	0	0	0	0	0	80	656	100	0	0	Error	0	1	2204	-0.15	-75	0	0
7	11	2	empty	empty	14880	21110	110	26	27	4	14	27	27	27	4	14	10	3	0	0	0	0	0	0	0	0	80	656	100	0	0	Error	-1	0	2123	0	-75	0	0
7	12	2	empty	empty	15180	21110	110	26	26	3	11	26	26	26	4	15	4	0	0	0	0	0	0	0	0	0	80	656	100	0	0	Error	0	0	2050	0	-75	0	0
7	1	3	2C7	512 Sp14	11890	21450	110	27	28	6	21	26	26	26	4	15	20	13	0	0	0	0	0	0	0	0	80	656	100	0	0	Error	1	2	2245	0.5	0	0	0
7	2	3	2G7	535 Sp8	12200	21460	60	33	32	6	18	26	26	26	4	15	63	31	0	0	0	0	0	0	0	0	32	176	100	0	0	Error	7	6	1011	1.5	0	0	0
7	3	3	2C7	512 Sp14	12480	21460	60	31	32	7	21	26	26	26	4	15	50	31	0	0	0	0	0	0	0	0	32	176	100	0	0	Error	5	6	1030	1.5	0	0	0
7	4	3	2G7	535 Sp8	12790	21450	110	26	28	6	21	26	26	27	4	14	24	11	0	0	0	0	0	0	0	0	80	656	100	0	0	Error	0	2	2209	0.25	0	0	0
7	5	3	2K7	558 Sp0	13090	21450	110	27	28	5	17	26	26	26	4	15	26	10	0	0	0	0	0	0	0	0	80	656	100	0	0	Error	1	2	2226	0.5	0	0	0
7	6	3	2O7	577 Sp12	13400	21440	90	63	1004	4488	447	26	26	27	4	14	98	88	0	0	0	0	0	0	0	0	52	420	100	0	0	Error	37	978	52187	244.25	0	0	0
7	7	3	2K7	558 Sp0	13690	21440	110	27	27	4	14	26	26	27	4	14	21	3	0	0	0	0	0	0	0	0	80	656	100	0	0	Error	1	1	2184	0	0	0	0
7	8	3	2O7	577 Sp12	13990	21440	90	44	56	51	91	26	26	27	5	18	87	77	0	0	0	0	0	0	0	0	52	420	100	0	0	Error	18	30	2893	5.8	0	0	0
7	9	3	2C15	600 Sp24	14290	21450	100	63	129	514	398	26	26	26	4	15	94	89	0	0	0	0	0	0	0	0	80	560	100	0	0	Error	37	103	10293	25.75	0	0	0
7	10	3	2G15	0	14590	21450	110	27	29	7	24	27	27	31	19	61	1	0	0	0	0	0	0	0	0	0	80	656	100	0	0	Error	0	2	2303	-0.105	0	0	0
7	11	3	2C15	600 Sp24	14890	21460	100	57	59	38	64	26	26	27	7	25	91	81	0	0	0	0	0	0	0	0	80	560	100	0	0	Error	31	33	4713	4.571	0	0	0
7	12	3	2G15	0	15200	21470	60	28	33	12	36	26	26	28	16	57	16	3	0	0	0	0	0	0	0	0	32	176	100	0	0	Error	2	7	1057	0.313	0	0	0
7	1	4	2K15	630 Sp14	11900	21750	50	37	38	7	18	26	26	26	4	15	83	58	0	0	0	0	0	0	0	0	12	104	100	0	0	Error	11	12	457	3	0	0	0
7	2	4	2O15	0	12200	21740	110	26	28	6	21	26	26	26	4	15	28	16	0	0	0	0	0	0	0	0	80	656	100	0	0	Error	0	2	2229	0.5	0	0	0
7	3	4	2K15	630 Sp14	12510	21740	50	33	34	7	20	26	26	26	3	11	83	58	0	0	0	0	0	0	0	0	12	104	100	0	0	Error	7	8	405	2.667	0	0	0
7	4	4	2O15	0	12800	21740	110	27	27	5	18	26	26	26	3	11	25	16	0	0	0	0	0	0	0	0	80	656	100	0	0	Error	1	1	2198	0.333	0	0	0
7	5	4	empty	empty	13080	21710	110	26	26	3	11	26	26	27	4	14	13	1	0	0	0	0	0	0	0	0	80	656	100	0	0	Error	0	0	2099	-0.25	-75	0	0
7	6	4	empty	empty	13380	21710	110	25	26	4	15	26	26	27	4	14	16	3	0	0	0	0	0	0	0	0	80	656	100	0	0	Error	-1	0	2086	-0.25	-75	0	0
7	7	4	empty	empty	13680	21710	110	26	26	4	15	26	26	27	4	14	16	1	0	0	0	0	0	0	0	0	80	656	100	0	0	Error	0	0	2106	-0.25	-75	0	0
7	8	4	empty	empty	13980	21710	110	26	26	4	15	26	26	26	4	15	9	3	0	0	0	0	0	0	0	0	80	656	100	0	0	Error	0	0	2084	0	-75	0	0
7	9	4	empty	empty	14280	21710	110	25	26	4	15	26	26	26	4	15	13	1	0	0	0	0	0	0	0	0	80	656	100	0	0	Error	-1	0	2042	0	-75	0	0
7	10	4	empty	empty	14580	21710	110	26	27	4	14	26	26	29	15	51	0	0	0	0	0	0	0	0	0	0	80	656	100	0	0	Error	0	1	2126	-0.133	-75	0	0
7	11	4	empty	empty	14880	21710	110	26	27	4	14	26	26	26	4	15	16	3	0	0	0	0	0	0	0	0	80	656	100	0	0	Error	0	1	2149	0.25	-75	0	0
7	12	4	empty	empty	15180	21710	110	27	27	4	14	26	26	26	4	15	15	4	0	0	0	0	0	0	0	0	80	656	100	0	0	Error	1	1	2167	0.25	-75	0	0
7	1	5	2C7	512 Sp14	11890	22040	110	27	29	6	20	26	26	26	4	15	26	10	0	0	0	0	0	0	0	0	80	656	100	0	0	Error	1	3	2288	0.75	0	0	0
7	2	5	2G7	535 Sp8	12190	22040	110	28	28	4	14	26	26	26	4	15	29	8	0	0	0	0	0	0	0	0	80	656	100	0	0	Error	2	2	2245	0.5	0	0	0
7	3	5	2C7	512 Sp14	12490	22040	110	27	27	4	14	27	27	27	4	14	10	3	0	0	0	0	0	0	0	0	80	656	100	0	0	Error	0	0	2129	0	0	0	0
7	4	5	2G7	535 Sp8	12790	22040	110	29	29	4	13	26	26	27	4	14	26	9	0	0	0	0	0	0	0	0	80	651	100	0	0	Error	3	3	2294	0.5	0	0	0
7	5	5	2K7	558 Sp0	13110	22040	50	31	30	5	16	26	26	27	4	14	50	25	0	0	0	0	0	0	0	0	12	104	100	0	0	Error	5	4	361	0.75	0	0	0
7	6	5	2O7	577 Sp12	13390	22030	90	51	343	1647	480	26	26	27	4	14	94	85	0	0	0	0	0	0	0	0	52	420	100	0	0	Error	25	317	17855	79	0	0	0
7	7	5	2K7	558 Sp0	13690	22040	110	28	29	5	17	26	26	26	4	15	28	11	0	0	0	0	0	0	0	0	80	656	100	0	0	Error	2	3	2304	0.75	0	0	0
7	8	5	2O7	577 Sp12	13990	22060	100	49	151	455	301	26	26	26	4	15	91	84	0	0	0	0	0	0	0	0	80	560	100	0	0	Error	23	125	12117	31.25	0	0	0
7	9	5	2C15	600 Sp24	14290	22050	90	74	1137	7041	619	25	25	26	4	15	100	100	0	0	0	0	0	0	0	0	52	420	100	0	0	Error	49	1112	59123	277.75	0	0	0
7	10	5	2G15	0	14600	22050	60	35	44	23	52	27	27	29	11	37	41	31	0	0	0	0	0	0	0	0	32	176	100	0	0	Error	8	17	1396	1.364	0	0	0
7	11	5	2C15	600 Sp24	14890	22060	100	55	82	205	250	25	25	26	4	15	90	86	0	0	0	0	0	0	0	0	80	560	100	0	0	Error	30	57	6592	14	0	0	0
7	12	5	2G15	0	15190	22060	110	27	27	4	14	26	26	26	4	15	18	5	0	0	0	0	0	0	0	0	80	656	100	0	0	Error	1	1	2161	0.25	0	0	0
7	1	6	2K15	630 Sp14	11890	22300	110	26	27	6	22	25	25	26	4	15	19	8	0	0	0	0	0	0	0	0	80	656	100	0	0	Error	1	2	2130	0.25	0	0	0
7	2	6	2O15	0	12190	22300	110	27	28	6	21	26	26	26	4	15	18	10	0	0	0	0	0	0	0	0	80	656	100	0	0	Error	1	2	2253	0.5	0	0	0
7	3	6	2K15	630 Sp14	12490	22350	50	38	38	7	18	25	25	26	4	15	83	75	0	0	0	0	0	0	0	0	12	104	100	0	0	Error	13	13	450	3	0	0	0
7	4	6	2O15	0	12810	22270	120	39	41	14	34	26	26	26	4	15	79	66	0	0	0	0	0	0	0	0	120	807	100	0	0	Error	13	15	4946	3.75	0	0	0
7	5	6	empty	empty	13080	22310	110	26	26	4	15	25	25	26	4	15	20	4	0	0	0	0	0	0	0	0	80	656	100	0	0	Error	1	1	2104	0	-75	0	0
7	6	6	empty	empty	13380	22310	110	26	27	6	22	25	25	25	4	16	23	10	0	0	0	0	0	0	0	0	80	656	100	0	0	Error	1	2	2180	0.5	-75	0	0
7	7	6	empty	empty	13680	22310	110	25	26	4	15	26	26	26	4	15	13	3	0	0	0	0	0	0	0	0	80	656	100	0	0	Error	-1	0	2087	0	-75	0	0
7	8	6	empty	empty	13980	22310	110	26	26	4	15	26	26	30	79	263	0	0	0	0	0	0	0	0	0	0	80	656	100	0	0	Error	0	0	2087	-0.051	-75	0	0
7	9	6	empty	empty	14280	22310	110	25	25	3	12	25	25	25	4	16	10	1	0	0	0	0	0	0	0	0	80	656	100	0	0	Error	0	0	2010	0	-75	0	0
7	10	6	empty	empty	14580	22310	110	26	32	17	53	25	25	28	13	46	18	10	0	0	0	0	0	0	0	0	80	656	100	0	0	Error	1	7	2578	0.308	-75	0	0
7	11	6	empty	empty	14880	22310	110	25	25	4	16	25	25	25	4	16	13	1	0	0	0	0	0	0	0	0	80	656	100	0	0	Error	0	0	2023	0	-75	0	0
7	12	6	empty	empty	15180	22310	110	25	25	4	16	25	25	25	4	16	19	1	0	0	0	0	0	0	0	0	80	656	100	0	0	Error	0	0	2019	0	-75	0	0
7	1	7	2C7	512 Sp14	11900	22640	70	31	31	8	25	26	26	27	4	14	53	28	0	0	0	0	0	0	0	0	32	236	100	0	0	Error	5	5	995	1	0	0	0
7	2	7	2G7	535 Sp8	12190	22620	110	28	28	5	17	26	26	26	4	15	34	13	0	0	0	0	0	0	0	0	80	656	100	0	0	Error	2	2	2268	0.5	0	0	0
7	3	7	2C7	512 Sp14	12480	22600	150	41	45	17	37	26	26	26	4	15	81	69	0	0	0	0	0	0	0	0	156	1268	100	0	0	Error	15	19	6969	4.75	0	0	0
7	4	7	2G7	535 Sp8	12790	22640	110	27	29	11	37	26	26	26	4	15	20	10	0	0	0	0	0	0	0	0	80	656	100	0	0	Error	1	3	2314	0.75	0	0	0
7	5	7	2K7	558 Sp0	13090	22640	110	28	28	4	14	26	26	27	4	14	25	10	0	0	0	0	0	0	0	0	80	656	100	0	0	Error	2	2	2255	0.25	0	0	0
7	6	7	2O7	577 Sp12	13400	22660	80	37	41	18	43	26	26	26	4	15	83	63	0	0	0	0	0	0	0	0	52	340	100	0	0	Error	11	15	2157	3.75	0	0	0
7	7	7	2K7	558 Sp0	13690	22650	110	28	29	5	17	26	26	26	4	15	26	15	0	0	0	0	0	0	0	0	80	656	100	0	0	Error	2	3	2293	0.75	0	0	0
7	8	7	2O7	577 Sp12	13990	22650	90	48	377	1912	507	26	26	41	272	663	8	6	0	0	0	0	0	0	0	0	52	420	100	0	0	Error	22	351	19592	1.235	0	0	0
7	9	7	2C15	600 Sp24	14290	22650	110	43	49	27	55	27	27	70	1001	1430	0	0	0	0	0	0	0	0	0	0	80	656	100	0	0	Error	16	22	3956	-0.021	0	0	0
7	10	7	2G15	0	14590	22650	110	28	30	8	26	26	26	28	9	32	14	9	0	0	0	0	0	0	0	0	80	656	100	0	0	Error	2	4	2420	0.222	0	0	0
7	11	7	2C15	600 Sp24	14890	22660	110	63	458	1969	429	26	26	26	4	15	99	96	0	0	0	0	0	0	0	0	80	656	100	0	0	Error	37	432	36637	108	0	0	0
7	12	7	2G15	0	15190	22660	110	27	28	6	21	25	25	26	4	15	21	9	0	0	0	0	0	0	0	0	80	656	100	0	0	Error	2	3	2219	0.5	0	0	0
7	1	8	1K15	0	11900	22930	60	32	33	7	21	26	26	26	4	15	63	44	0	0	0	0	0	0	0	0	32	176	100	0	0	Error	6	7	1052	1.75	0	0	0
7	2	8	1O15	271 Sp8	12180	22910	140	45	56	64	114	26	26	27	4	14	79	68	0	0	0	0	0	0	0	0	156	1140	100	0	0	Error	19	30	8800	7.25	0	0	0
7	3	8	1K15	0	12500	22930	60	31	31	6	19	26	26	27	4	14	56	31	0	0	0	0	0	0	0	0	32	176	100	0	0	Error	5	5	1007	1	0	0	0
7	4	8	1O15	271 Sp8	12810	22950	60	30	30	4	13	26	26	27	4	14	44	16	0	0	0	0	0	0	0	0	32	176	100	0	0	Error	4	4	953	0.75	0	0	0
7	5	8	1C23	312 Sp8	13100	22960	70	40	40	12	30	26	26	27	4	14	84	56	0	0	0	0	0	0	0	0	32	236	100	0	0	Error	14	14	1284	3.25	0	0	0
7	6	8	1G23	342 Sp8	13400	22950	110	28	29	4	13	26	26	26	4	15	30	10	0	0	0	0	0	0	0	0	80	656	100	0	0	Error	2	3	2286	0.75	0	0	0
7	7	8	1C23	312 Sp8	13700	22950	60	37	36	7	19	26	26	27	4	14	81	56	0	0	0	0	0	0	0	0	32	176	100	0	0	Error	11	10	1160	2.25	0	0	0
7	8	8	1G23	342 Sp8	14000	22950	70	34	34	5	14	27	27	27	4	14	78	38	0	0	0	0	0	0	0	0	32	236	100	0	0	Error	7	7	1085	1.75	0	0	0
7	9	8	1K23	368 Sp12	14290	22940	110	27	27	4	14	27	27	27	5	18	10	0	0	0	0	0	0	0	0	0	80	656	100	0	0	Error	0	0	2165	0	0	0	0
7	10	8	1O23	393 Sp21	14590	22940	110	28	30	16	53	26	26	27	7	25	9	4	0	0	0	0	0	0	0	0	80	656	100	0	0	Error	2	4	2370	0.429	0	0	0
7	11	8	1K23	368 Sp12	14890	22940	110	27	27	4	14	26	26	27	9	33	5	0	0	0	0	0	0	0	0	0	80	656	100	0	0	Error	1	1	2171	0	0	0	0
7	12	8	1O23	393 Sp21	15190	22940	110	27	28	5	17	26	26	26	4	15	25	9	0	0	0	0	0	0	0	0	80	656	100	0	0	Error	1	2	2237	0.5	0	0	0
7	1	9	1C7	98 Sp18	11910	23310	150	47	57	45	78	26	26	28	43	153	20	4	0	0	0	0	0	0	0	0	156	1254	100	0	0	Error	21	31	8876	0.674	0	0	0
7	2	9	1G7	119 Sp8	12200	23260	50	38	37	5	13	26	26	27	4	14	92	67	0	0	0	0	0	0	0	0	12	104	100	0	0	Error	12	11	443	2.5	0	0	0
7	3	9	1C7	98 Sp18	12490	23260	110	28	28	4	14	26	26	26	4	15	24	8	0	0	0	0	0	0	0	0	80	656	100	0	0	Error	2	2	2231	0.5	0	0	0
7	4	9	1G7	119 Sp8	12790	23260	70	34	34	6	17	26	26	26	4	15	72	47	0	0	0	0	0	0	0	0	32	236	100	0	0	Error	8	8	1092	2	0	0	0
7	5	9	1K7	138 Sp0	13090	23260	110	30	30	5	16	26	26	27	4	14	39	13	0	0	0	0	0	0	0	0	80	656	100	0	0	Error	4	4	2364	0.75	0	0	0
7	6	9	1O7	159 Sp14	13390	23260	60	31	31	6	19	26	26	26	4	15	56	38	0	0	0	0	0	0	0	0	32	176	100	0	0	Error	5	5	998	1.25	0	0	0
7	7	9	1K7	138 Sp0	13700	23260	110	27	27	5	18	26	26	27	4	14	25	5	0	0	0	0	0	0	0	0	80	656	100	0	0	Error	1	1	2179	0	0	0	0
7	8	9	1O7	159 Sp14	14000	23260	110	27	27	4	14	26	26	27	8	29	6	0	0	0	0	0	0	0	0	0	80	656	100	0	0	Error	1	1	2189	0	0	0	0
7	9	9	1C15	187 Sp8	14310	23240	50	44	44	8	18	25	25	25	3	12	100	100	0	0	0	0	0	0	0	0	12	104	100	0	0	Error	19	19	533	6.333	0	0	0
7	10	9	1G15	224 Sp0	14630	23260	60	30	30	4	13	26	26	27	4	14	41	13	0	0	0	0	0	0	0	0	32	176	100	0	0	Error	4	4	950	0.75	0	0	0
7	11	9	1C15	187 Sp8	14910	23250	60	35	37	9	24	26	26	26	4	15	75	53	0	0	0	0	0	0	0	0	32	176	100	0	0	Error	9	11	1172	2.75	0	0	0
7	12	9	1G15	224 Sp0	15210	23250	110	29	29	5	17	26	26	27	9	33	9	1	0	0	0	0	0	0	0	0	80	656	100	0	0	Error	3	3	2313	0.222	0	0	0
7	1	10	1K15	0	11900	23540	50	39	39	7	17	27	27	27	4	14	92	58	0	0	0	0	0	0	0	0	12	104	100	0	0	Error	12	12	469	3	0	0	0
7	2	10	1O15	271 Sp8	12200	23540	110	29	29	5	17	26	26	28	20	71	0	0	0	0	0	0	0	0	0	0	80	656	100	0	0	Error	3	3	2285	0.05	0	0	0
7	3	10	1K15	0	12510	23540	60	33	33	6	18	26	26	27	3	11	75	50	0	0	0	0	0	0	0	0	32	176	100	0	0	Error	7	7	1065	2	0	0	0
7	4	10	1O15	271 Sp8	12800	23540	110	28	29	6	20	27	27	27	6	22	15	3	0	0	0	0	0	0	0	0	80	656	100	0	0	Error	1	2	2332	0.333	0	0	0
7	5	10	1C23	312 Sp8	13100	23540	80	33	34	6	17	26	26	27	4	14	63	40	0	0	0	0	0	0	0	0	52	340	100	0	0	Error	7	8	1777	1.75	0	0	0
7	6	10	1G23	342 Sp8	13400	23540	110	29	29	5	17	27	27	27	4	14	30	9	0	0	0	0	0	0	0	0	80	656	100	0	0	Error	2	2	2338	0.5	0	0	0
7	7	10	1C23	312 Sp8	13700	23550	70	37	40	8	20	28	28	28	4	14	84	56	0	0	0	0	0	0	0	0	32	236	100	0	0	Error	9	12	1269	3	0	0	0
7	8	10	1G23	342 Sp8	13970	23540	60	57	344	1027	298	27	27	27	4	14	78	75	0	0	0	0	0	0	0	0	32	176	100	0	0	Error	30	317	11021	79.25	0	0	0
7	9	10	1K23	368 Sp12	14320	23550	150	29	34	20	58	27	27	28	8	28	19	10	0	0	0	0	0	0	0	0	156	1272	100	0	0	Error	2	7	5376	0.75	0	0	0
7	10	10	1O23	393 Sp21	14620	23560	110	29	31	12	38	27	27	27	4	14	31	13	0	0	0	0	0	0	0	0	80	656	100	0	0	Error	2	4	2497	1	0	0	0
7	11	10	1K23	368 Sp12	14930	23580	60	34	50	60	120	28	28	28	4	14	56	44	0	0	0	0	0	0	0	0	32	176	100	0	0	Error	6	22	1612	5.5	0	0	0
7	12	10	1O23	393 Sp21	15230	23580	110	27	28	5	17	27	27	27	4	14	13	3	0	0	0	0	0	0	0	0	80	656	100	0	0	Error	0	1	2205	0.25	0	0	0
7	1	11	1C7	98 Sp18	11920	23860	60	34	36	10	27	27	27	28	6	21	50	25	0	0	0	0	0	0	0	0	32	176	100	0	0	Error	7	9	1140	1.333	0	0	0
7	2	11	1G7	119 Sp8	12160	23890	90	36	760	4940	650	27	27	27	4	14	67	50	0	0	0	0	0	0	0	0	52	420	100	0	0	Error	9	733	39500	183.25	0	0	0
7	3	11	1C7	98 Sp18	12510	23870	50	29	29	5	17	28	28	28	4	14	33	8	0	0	0	0	0	0	0	0	12	104	100	0	0	Error	1	1	352	0.25	0	0	0
7	4	11	1G7	119 Sp8	12830	23870	60	29	70	182	260	27	27	28	4	14	41	19	0	0	0	0	0	0	0	0	32	176	100	0	0	Error	2	43	2242	10.5	0	0	0
7	5	11	1K7	138 Sp0	13110	23860	110	28	29	4	13	27	27	27	4	14	24	9	0	0	0	0	0	0	0	0	80	656	100	0	0	Error	1	2	2340	0.5	0	0	0
7	6	11	1O7	159 Sp14	13400	23850	50	36	36	6	16	27	27	27	4	14	83	58	0	0	0	0	0	0	0	0	12	104	100	0	0	Error	9	9	437	2.25	0	0	0
7	7	11	1K7	138 Sp0	13710	23860	50	35	34	4	11	27	27	38	95	250	0	0	0	0	0	0	0	0	0	0	12	104	100	0	0	Error	8	7	409	-0.042	0	0	0
7	8	11	1O7	159 Sp14	13990	23850	60	35	36	6	16	27	27	30	15	50	13	0	0	0	0	0	0	0	0	0	32	176	100	0	0	Error	8	9	1147	0.4	0	0	0
7	9	11	1C15	187 Sp8	14290	23850	60	38	38	10	26	26	26	26	3	11	75	69	0	0	0	0	0	0	0	0	32	176	100	0	0	Error	12	12	1225	4	0	0	0
7	10	11	1G15	224 Sp0	14620	23870	60	29	31	5	16	27	27	27	4	14	38	22	0	0	0	0	0	0	0	0	32	176	100	0	0	Error	2	4	980	1	0	0	0
7	11	11	1C15	187 Sp8	14890	23860	60	33	34	8	23	27	27	27	3	11	53	50	0	0	0	0	0	0	0	0	32	176	100	0	0	Error	6	7	1090	2.333	0	0	0
7	12	11	1G15	224 Sp0	15190	23860	110	28	28	4	14	27	27	27	4	14	23	3	0	0	0	0	0	0	0	0	80	656	100	0	0	Error	1	1	2261	0.25	0	0	0
7	1	12	1K15	0	11890	24140	110	26	28	7	25	26	26	28	6	21	19	10	0	0	0	0	0	0	0	0	80	656	100	0	0	Error	0	2	2269	0	0	0	0
7	2	12	1O15	271 Sp8	12190	24140	110	29	28	5	17	26	26	27	5	18	23	8	0	0	0	0	0	0	0	0	80	656	100	0	0	Error	3	2	2278	0.2	0	0	0
7	3	12	1K15	0	12490	24140	110	27	28	5	17	26	26	27	4	14	25	13	0	0	0	0	0	0	0	0	80	656	100	0	0	Error	1	2	2218	0.25	0	0	0
7	4	12	1O15	271 Sp8	12800	24150	70	32	32	6	18	26	26	26	6	23	44	13	0	0	0	0	0	0	0	0	32	236	100	0	0	Error	6	6	1019	1	0	0	0
7	5	12	1C23	312 Sp8	13100	24160	60	35	35	8	22	26	26	26	4	15	72	50	0	0	0	0	0	0	0	0	32	176	100	0	0	Error	9	9	1126	2.25	0	0	0
7	6	12	1G23	342 Sp8	13410	24170	50	31	31	7	22	26	26	26	4	15	50	33	0	0	0	0	0	0	0	0	12	104	100	0	0	Error	5	5	374	1.25	0	0	0
7	7	12	1C23	312 Sp8	13700	24160	60	38	84	200	238	26	26	26	4	15	78	63	0	0	0	0	0	0	0	0	32	176	100	0	0	Error	12	58	2701	14.5	0	0	0
7	8	12	1G23	342 Sp8	13990	24140	60	30	31	7	22	25	25	26	5	19	47	25	0	0	0	0	0	0	0	0	32	176	100	0	0	Error	5	6	985	1	0	0	0
7	9	12	1K23	368 Sp12	14300	24140	110	27	28	5	17	25	25	26	4	15	25	13	0	0	0	0	0	0	0	0	80	656	100	0	0	Error	2	3	2200	0.5	0	0	0
7	10	12	1O23	393 Sp21	14610	24150	90	29	29	5	17	25	25	26	8	30	12	2	0	0	0	0	0	0	0	0	52	420	100	0	0	Error	4	4	1507	0.375	0	0	0
7	11	12	1K23	368 Sp12	14890	24130	60	32	190	633	333	25	25	25	4	16	66	41	0	0	0	0	0	0	0	0	32	176	100	0	0	Error	7	165	6081	41.25	0	0	0
7	12	12	1O23	393 Sp21	15190	24130	110	27	28	13	46	26	26	27	4	14	20	5	0	0	0	0	0	0	0	0	80	656	100	0	0	Error	1	2	2270	0.25	0	0	0
7	1	13	1C7	98 Sp18	11880	24370	110	26	26	4	15	28	28	31	12	38	0	0	0	0	0	0	0	0	0	0	80	656	100	0	0	Error	-2	-2	2119	-0.417	0	0	0
7	2	13	1G7	119 Sp8	12190	24380	50	31	44	40	90	27	27	28	5	17	42	33	0	0	0	0	0	0	0	0	12	104	100	0	0	Error	4	17	525	3.2	0	0	0
7	3	13	1C7	98 Sp18	12490	24410	70	33	31	5	16	27	27	27	4	14	53	19	0	0	0	0	0	0	0	0	32	236	100	0	0	Error	6	4	993	1	0	0	0
7	4	13	1G7	119 Sp8	12790	24430	60	41	101	183	181	27	27	27	4	14	84	66	0	0	0	0	0	0	0	0	32	176	100	0	0	Error	14	74	3232	18.5	0	0	0
7	5	13	1K7	138 Sp0	13090	24440	110	28	28	4	14	27	27	27	4	14	18	4	0	0	0	0	0	0	0	0	80	656	100	0	0	Error	1	1	2238	0.25	0	0	0
7	6	13	1O7	159 Sp14	13400	24460	50	37	37	4	10	26	26	27	4	14	92	75	0	0	0	0	0	0	0	0	12	104	100	0	0	Error	11	11	439	2.5	0	0	0
7	7	13	1K7	138 Sp0	13650	24390	180	28	33	18	54	27	27	28	10	35	11	8	0	0	0	0	0	0	0	0	256	1803	100	0	0	Error	1	6	8501	0.5	0	0	0
7	8	13	1O7	159 Sp14	13990	24440	60	34	34	6	17	26	26	26	4	15	63	44	0	0	0	0	0	0	0	0	32	176	100	0	0	Error	8	8	1077	2	0	0	0
7	9	13	1C15	187 Sp8	14290	24460	60	38	37	10	27	27	27	26	4	15	63	56	0	0	0	0	0	0	0	0	32	176	100	0	0	Error	11	10	1178	2.75	0	0	0
7	10	13	1G15	224 Sp0	14580	24470	60	31	31	5	16	26	26	27	4	14	56	16	0	0	0	0	0	0	0	0	32	176	100	0	0	Error	5	5	980	1	0	0	0
7	11	13	1C15	187 Sp8	14900	24440	50	43	44	5	11	27	27	28	6	21	100	83	0	0	0	0	0	0	0	0	12	104	100	0	0	Error	16	17	526	2.667	0	0	0
7	12	13	1G15	224 Sp0	15190	24440	50	34	34	5	14	27	27	27	4	14	75	33	0	0	0	0	0	0	0	0	12	104	100	0	0	Error	7	7	410	1.75	0	0	0
7	1	14	2C23	Grid Marker	11900	24740	120	132	826	2029	245	29	29	30	7	23	100	94	0	0	0	0	0	0	0	0	120	820	100	0	0	Error	103	797	99101	113.714	0	0	0
7	2	14	2C23	Grid Marker	12200	24740	150	89	869	2280	262	28	28	29	5	17	100	97	0	0	0	0	0	0	0	0	156	1267	100	0	0	Error	61	841	135546	168	0	0	0
7	3	14	empty	empty	12480	24710	100	27	27	4	14	28	28	28	5	17	5	0	0	0	0	0	0	0	0	0	80	560	100	0	0	Error	-1	-1	2176	-0.2	-75	0	0
7	4	14	empty	empty	12780	24710	100	27	27	4	14	27	27	27	4	14	13	5	0	0	0	0	0	0	0	0	80	560	100	0	0	Error	0	0	2176	0	-75	0	0
7	5	14	empty	empty	13080	24710	100	28	27	4	14	27	27	27	5	18	9	0	0	0	0	0	0	0	0	0	80	560	100	0	0	Error	1	0	2181	0	-75	0	0
7	6	14	empty	empty	13380	24710	100	26	26	3	11	27	27	30	14	46	0	0	0	0	0	0	0	0	0	0	80	560	100	0	0	Error	-1	-1	2076	-0.286	-75	0	0
7	7	14	empty	empty	13680	24710	100	27	27	4	14	26	26	27	4	14	21	1	0	0	0	0	0	0	0	0	80	560	100	0	0	Error	1	1	2169	0	-75	0	0
7	8	14	empty	empty	13980	24710	100	26	26	4	15	27	27	27	6	22	4	0	0	0	0	0	0	0	0	0	80	560	100	0	0	Error	-1	-1	2084	-0.167	-75	0	0
7	9	14	empty	empty	14280	24710	100	25	26	3	11	26	26	27	4	14	8	1	0	0	0	0	0	0	0	0	80	560	100	0	0	Error	-1	0	2052	-0.25	-75	0	0
7	10	14	empty	empty	14580	24710	100	26	27	4	14	27	27	27	4	14	11	1	0	0	0	0	0	0	0	0	80	560	100	0	0	Error	-1	0	2120	0	-75	0	0
7	11	14	empty	empty	14880	24710	100	27	31	17	54	27	27	27	5	18	15	8	0	0	0	0	0	0	0	0	80	560	100	0	0	Error	0	4	2440	0.8	-75	0	0
7	12	14	empty	empty	15180	24710	100	26	26	3	11	27	27	27	4	14	5	0	0	0	0	0	0	0	0	0	80	560	100	0	0	Error	-1	-1	2075	-0.25	-75	0	0
8	1	1	empty	empty	16370	20830	100	27	27	4	14	27	27	27	4	14	11	0	0	0	0	0	0	0	0	0	80	560	100	0	0	Error	0	0	2169	0	-75	0	0
8	2	1	empty	empty	16670	20830	100	26	26	4	15	26	26	27	16	59	0	0	0	0	0	0	0	0	0	0	80	560	100	0	0	Error	0	0	2097	-0.062	-75	0	0
8	3	1	empty	empty	16970	20830	100	26	26	4	15	26	26	27	10	37	0	0	0	0	0	0	0	0	0	0	80	560	100	0	0	Error	0	0	2090	-0.1	-75	0	0
8	4	1	empty	empty	17270	20830	100	26	31	36	116	26	26	26	6	23	8	4	0	0	0	0	0	0	0	0	80	560	100	0	0	Error	0	5	2518	0.833	-75	0	0
8	5	1	empty	empty	17570	20830	100	26	26	5	19	26	26	26	4	15	15	3	0	0	0	0	0	0	0	0	80	560	100	0	0	Error	0	0	2102	0	-75	0	0
8	6	1	empty	empty	17870	20830	100	25	26	4	15	26	26	26	4	15	11	4	0	0	0	0	0	0	0	0	80	560	100	0	0	Error	-1	0	2058	0	-75	0	0
8	7	1	empty	empty	18170	20830	100	26	26	3	11	26	26	27	5	18	4	0	0	0	0	0	0	0	0	0	80	560	100	0	0	Error	0	0	2054	-0.2	-75	0	0
8	8	1	empty	empty	18470	20830	100	27	27	4	14	26	26	26	6	23	5	0	0	0	0	0	0	0	0	0	80	560	100	0	0	Error	1	1	2143	0.167	-75	0	0
8	9	1	empty	empty	18770	20830	100	26	26	4	15	27	27	28	10	35	4	0	0	0	0	0	0	0	0	0	80	560	100	0	0	Error	-1	-1	2107	-0.2	-75	0	0
8	10	1	2D23	Grid Marker	19090	20850	130	236	1012	1868	184	27	27	29	35	120	94	77	0	0	0	0	0	0	0	0	120	940	100	0	0	Error	209	985	121471	28.086	0	0	0
8	11	1	2D23	Grid Marker	19390	20850	130	208	805	1461	181	27	27	29	34	117	93	76	0	0	0	0	0	0	0	0	120	940	100	0	0	Error	181	778	96588	22.824	0	0	0
8	12	1	2D23	Grid Marker	19690	20850	120	247	1086	2019	185	27	27	51	687	1347	31	18	0	0	0	0	0	0	0	0	120	820	100	0	0	Error	220	1059	130339	1.507	0	0	0
8	1	2	2L15	631 Sp14	16390	21140	80	30	35	29	82	27	27	31	71	229	2	2	0	0	0	0	0	0	0	0	52	340	100	0	0	Error	3	8	1832	0.056	0	0	0
8	2	2	2P15	0	16700	21140	70	29	30	7	23	26	26	27	4	14	41	22	0	0	0	0	0	0	0	0	32	236	100	0	0	Error	3	4	944	0.75	0	0	0
8	3	2	2L15	631 Sp14	17000	21150	70	31	34	9	26	26	26	27	4	14	50	41	0	0	0	0	0	0	0	0	32	236	100	0	0	Error	5	8	1077	1.75	0	0	0
8	4	2	2P15	0	17290	21140	120	26	27	4	14	26	26	27	7	25	8	0	0	0	0	0	0	0	0	0	120	820	100	0	0	Error	0	1	3236	0	0	0	0
8	5	2	empty	empty	17570	21130	120	27	27	4	14	27	27	27	4	14	15	3	0	0	0	0	0	0	0	0	120	820	100	0	0	Error	0	0	3254	0	-75	0	0
8	6	2	empty	empty	17870	21130	120	27	33	59	178	26	26	27	9	33	6	2	0	0	0	0	0	0	0	0	120	820	100	0	0	Error	1	7	3941	0.667	-75	0	0
8	7	2	empty	empty	18170	21130	120	26	27	3	11	26	26	27	7	25	5	0	0	0	0	0	0	0	0	0	120	820	100	0	0	Error	0	1	3201	0	-75	0	0
8	8	2	empty	empty	18470	21130	120	26	27	4	14	26	26	26	4	15	14	4	0	0	0	0	0	0	0	0	120	820	100	0	0	Error	0	1	3184	0.25	-75	0	0
8	9	2	empty	empty	18770	21130	120	26	26	4	15	26	26	28	12	42	1	0	0	0	0	0	0	0	0	0	120	820	100	0	0	Error	0	0	3143	-0.167	-75	0	0
8	10	2	empty	empty	19070	21130	120	27	27	4	14	27	27	28	12	42	0	0	0	0	0	0	0	0	0	0	120	820	100	0	0	Error	0	0	3222	-0.083	-75	0	0
8	11	2	empty	empty	19370	21130	120	26	26	3	11	27	27	27	6	22	4	0	0	0	0	0	0	0	0	0	120	820	100	0	0	Error	-1	-1	3141	-0.167	-75	0	0
8	12	2	empty	empty	19670	21130	120	27	28	4	14	27	27	27	4	14	16	3	0	0	0	0	0	0	0	0	120	820	100	0	0	Error	0	1	3322	0.25	-75	0	0
8	1	3	2D7	513 Sp14	16400	21460	80	29	34	24	70	27	27	27	4	14	35	19	0	0	0	0	0	0	0	0	52	340	100	0	0	Error	2	7	1767	1.75	0	0	0
8	2	3	2H7	536 Sp8	16690	21460	120	27	27	4	14	27	27	27	5	18	8	2	0	0	0	0	0	0	0	0	120	820	100	0	0	Error	0	0	3296	0	0	0	0
8	3	3	2D7	513 Sp14	16980	21460	70	33	35	12	34	26	26	27	4	14	63	47	0	0	0	0	0	0	0	0	32	236	100	0	0	Error	7	9	1114	2	0	0	0
8	4	3	2H7	536 Sp8	17290	21470	70	32	33	8	24	27	27	27	4	14	50	28	0	0	0	0	0	0	0	0	32	236	100	0	0	Error	5	6	1048	1.5	0	0	0
8	5	3	2L7	559 Sp0	17590	21450	120	27	27	4	14	27	27	29	25	86	0	0	0	0	0	0	0	0	0	0	120	820	100	0	0	Error	0	0	3253	-0.08	0	0	0
8	6	3	2P7	0	17890	21450	120	25	25	4	16	27	27	28	17	60	0	0	0	0	0	0	0	0	0	0	120	820	100	0	0	Error	-2	-2	3054	-0.176	0	0	0
8	7	3	2L7	559 Sp0	18170	21440	80	35	563	3572	634	26	26	26	4	15	69	50	0	0	0	0	0	0	0	0	52	340	100	0	0	Error	9	537	29275	134.25	0	0	0
8	8	3	2P7	0	18480	21450	120	27	29	7	24	26	26	27	4	14	25	16	0	0	0	0	0	0	0	0	120	820	100	0	0	Error	1	3	3472	0.5	0	0	0
8	9	3	2D15	601 Sp24	18800	21460	110	74	297	1272	428	26	26	27	11	40	93	78	0	0	0	0	0	0	0	0	80	656	100	0	0	Error	48	271	23777	24.545	0	0	0
8	10	3	2H15	0	19120	21460	100	45	238	1234	518	27	27	27	5	18	79	68	0	0	0	0	0	0	0	0	80	560	100	0	0	Error	18	211	19025	42.2	0	0	0
8	11	3	2D15	601 Sp24	19390	21450	120	56	220	980	445	27	27	27	4	14	80	73	0	0	0	0	0	0	0	0	120	820	100	0	0	Error	29	193	26347	48.25	0	0	0
8	12	3	2H15	0	19700	21470	110	37	211	1287	609	27	27	27	5	18	70	49	0	0	0	0	0	0	0	0	80	656	100	0	0	Error	10	184	16905	36.8	0	0	0
8	1	4	2L15	631 Sp14	16390	21760	70	31	42	50	119	26	26	26	4	15	53	25	0	0	0	0	0	0	0	0	32	236	100	0	0	Error	5	16	1342	4	0	0	0
8	2	4	2P15	0	16700	21750	70	32	32	6	18	26	26	26	4	15	59	28	0	0	0	0	0	0	0	0	32	236	100	0	0	Error	6	6	1013	1.5	0	0	0
8	3	4	2L15	631 Sp14	17000	21750	120	28	31	17	54	26	26	27	5	18	18	9	0	0	0	0	0	0	0	0	120	820	100	0	0	Error	2	5	3687	0.8	0	0	0
8	4	4	2P15	0	17300	21750	80	32	32	9	28	26	26	28	18	64	4	2	0	0	0	0	0	0	0	0	52	340	100	0	0	Error	6	6	1657	0.222	0	0	0
8	5	4	empty	empty	17570	21730	120	26	26	4	15	26	26	28	13	46	0	0	0	0	0	0	0	0	0	0	120	820	100	0	0	Error	0	0	3170	-0.154	-75	0	0
8	6	4	empty	empty	17870	21730	120	27	27	4	14	27	27	27	4	14	11	2	0	0	0	0	0	0	0	0	120	820	100	0	0	Error	0	0	3254	0	-75	0	0
8	7	4	empty	empty	18170	21730	120	26	26	4	15	26	26	27	4	14	8	1	0	0	0	0	0	0	0	0	120	820	100	0	0	Error	0	0	3064	-0.25	-75	0	0
8	8	4	empty	empty	18470	21730	120	26	26	4	15	26	26	26	4	15	16	3	0	0	0	0	0	0	0	0	120	820	100	0	0	Error	0	0	3146	0	-75	0	0
8	9	4	empty	empty	18770	21730	120	26	26	4	15	26	26	27	4	14	13	3	0	0	0	0	0	0	0	0	120	820	100	0	0	Error	0	0	3133	-0.25	-75	0	0
8	10	4	empty	empty	19070	21730	120	26	27	4	14	27	27	27	9	33	1	0	0	0	0	0	0	0	0	0	120	820	100	0	0	Error	-1	0	3209	0	-75	0	0
8	11	4	empty	empty	19370	21730	120	27	26	4	15	27	27	27	9	33	0	0	0	0	0	0	0	0	0	0	120	820	100	0	0	Error	0	-1	3173	-0.111	-75	0	0
8	12	4	empty	empty	19670	21730	120	27	26	3	11	27	27	27	6	22	2	0	0	0	0	0	0	0	0	0	120	820	100	0	0	Error	0	-1	3169	-0.167	-75	0	0
8	1	5	2D7	513 Sp14	16400	22040	120	25	26	6	23	26	26	27	6	22	7	2	0	0	0	0	0	0	0	0	120	820	100	0	0	Error	-1	0	3127	-0.167	0	0	0
8	2	5	2H7	536 Sp8	16700	22040	120	27	27	4	14	26	26	26	5	19	15	3	0	0	0	0	0	0	0	0	120	820	100	0	0	Error	1	1	3245	0.2	0	0	0
8	3	5	2D7	513 Sp14	17000	22040	120	27	28	5	17	26	26	27	7	25	11	2	0	0	0	0	0	0	0	0	120	820	100	0	0	Error	1	2	3309	0.143	0	0	0
8	4	5	2H7	536 Sp8	17300	22040	120	26	27	5	18	26	26	26	6	23	8	3	0	0	0	0	0	0	0	0	120	820	100	0	0	Error	0	1	3287	0.167	0	0	0
8	5	5	2L7	559 Sp0	17620	22010	90	27	28	6	21	26	26	27	7	25	12	2	0	0	0	0	0	0	0	0	52	420	100	0	0	Error	1	2	1430	0.143	0	0	0
8	6	5	2P7	0	17910	22020	120	27	27	4	14	26	26	26	4	15	15	6	0	0	0	0	0	0	0	0	120	820	100	0	0	Error	1	1	3247	0.25	0	0	0
8	7	5	2L7	559 Sp0	18200	22040	80	35	158	731	462	26	26	27	4	14	73	56	0	0	0	0	0	0	0	0	52	340	100	0	0	Error	9	132	8234	32.75	0	0	0
8	8	5	2P7	0	18500	22040	120	27	27	5	18	26	26	26	5	19	15	3	0	0	0	0	0	0	0	0	120	820	100	0	0	Error	1	1	3281	0.2	0	0	0
8	9	5	2D15	601 Sp24	18800	22050	100	54	59	41	69	26	26	26	4	15	81	73	0	0	0	0	0	0	0	0	80	560	100	0	0	Error	28	33	4734	8.25	0	0	0
8	10	5	2H15	0	19100	22070	80	39	194	960	494	26	26	27	8	29	62	42	0	0	0	0	0	0	0	0	52	340	100	0	0	Error	13	168	10104	20.875	0	0	0
8	11	5	2D15	601 Sp24	19390	22050	110	45	48	24	50	26	26	26	4	15	79	68	0	0	0	0	0	0	0	0	80	656	100	0	0	Error	19	22	3835	5.5	0	0	0
8	12	5	2H15	0	19700	22070	90	38	38	9	23	27	27	28	8	28	60	27	0	0	0	0	0	0	0	0	52	420	100	0	0	Error	11	11	2001	1.25	0	0	0
8	1	6	2L15	631 Sp14	16390	22340	120	27	34	48	141	25	25	26	5	19	20	9	0	0	0	0	0	0	0	0	120	820	100	0	0	Error	2	9	4028	1.6	0	0	0
8	2	6	2P15	0	16690	22340	120	26	26	4	15	25	25	26	14	53	1	0	0	0	0	0	0	0	0	0	120	820	100	0	0	Error	1	1	3112	0	0	0	0
8	3	6	2L15	631 Sp14	16990	22340	120	26	30	34	113	25	25	26	14	53	3	1	0	0	0	0	0	0	0	0	120	820	100	0	0	Error	1	5	3627	0.286	0	0	0
8	4	6	2P15	0	17290	22350	120	26	27	6	22	25	25	27	19	70	3	0	0	0	0	0	0	0	0	0	120	820	100	0	0	Error	1	2	3213	0	0	0	0
8	5	6	empty	empty	17570	22330	120	25	26	5	19	25	25	25	6	24	6	1	0	0	0	0	0	0	0	0	120	820	100	0	0	Error	0	1	3078	0.167	-75	0	0
8	6	6	empty	empty	17870	22330	120	26	26	5	19	25	25	25	4	16	18	5	0	0	0	0	0	0	0	0	120	820	100	0	0	Error	1	1	3118	0.25	-75	0	0
8	7	6	empty	empty	18170	22330	120	25	25	4	16	25	25	25	4	16	13	1	0	0	0	0	0	0	0	0	120	820	100	0	0	Error	0	0	2973	0	-75	0	0
8	8	6	empty	empty	18470	22330	120	26	26	4	15	25	25	26	4	15	16	3	0	0	0	0	0	0	0	0	120	820	100	0	0	Error	1	1	3143	0	-75	0	0
8	9	6	empty	empty	18770	22330	120	25	25	4	16	25	25	26	4	15	12	3	0	0	0	0	0	0	0	0	120	820	100	0	0	Error	0	0	3027	-0.25	-75	0	0
8	10	6	empty	empty	19070	22330	120	25	25	3	12	25	25	27	24	88	0	0	0	0	0	0	0	0	0	0	120	820	100	0	0	Error	0	0	3002	-0.083	-75	0	0
8	11	6	empty	empty	19370	22330	120	25	25	4	16	25	25	26	6	23	9	2	0	0	0	0	0	0	0	0	120	820	100	0	0	Error	0	0	3058	-0.167	-75	0	0
8	12	6	empty	empty	19670	22330	120	26	26	4	15	26	26	26	6	23	3	1	0	0	0	0	0	0	0	0	120	820	100	0	0	Error	0	0	3089	0	-75	0	0
8	1	7	2D7	513 Sp14	16400	22650	70	29	30	5	16	26	26	26	4	15	38	16	0	0	0	0	0	0	0	0	32	236	100	0	0	Error	3	4	955	1	0	0	0
8	2	7	2H7	536 Sp8	16710	22650	90	30	34	14	41	25	25	26	4	15	50	35	0	0	0	0	0	0	0	0	52	420	100	0	0	Error	5	9	1775	2	0	0	0
8	3	7	2D7	513 Sp14	16990	22660	70	32	32	5	15	25	25	26	3	11	69	53	0	0	0	0	0	0	0	0	32	236	100	0	0	Error	7	7	1017	2	0	0	0
8	4	7	2H7	536 Sp8	17290	22660	120	26	27	5	18	25	25	26	4	15	32	13	0	0	0	0	0	0	0	0	120	820	100	0	0	Error	1	2	3274	0.25	0	0	0
8	5	7	2L7	559 Sp0	17590	22660	120	26	30	40	133	26	26	26	5	19	11	3	0	0	0	0	0	0	0	0	120	820	100	0	0	Error	0	4	3602	0.8	0	0	0
8	6	7	2P7	0	17890	22660	120	26	26	5	19	26	26	27	6	22	8	3	0	0	0	0	0	0	0	0	120	820	100	0	0	Error	0	0	3157	-0.167	0	0	0
8	7	7	2L7	559 Sp0	18190	22660	120	27	27	4	14	26	26	27	36	133	0	0	0	0	0	0	0	0	0	0	120	820	100	0	0	Error	1	1	3218	0	0	0	0
8	8	7	2P7	0	18490	22660	70	29	48	76	158	26	26	26	4	15	47	44	0	0	0	0	0	0	0	0	32	236	100	0	0	Error	3	22	1539	5.5	0	0	0
8	9	7	2D15	601 Sp24	18780	22660	90	49	87	243	279	26	26	26	4	15	87	81	0	0	0	0	0	0	0	0	52	420	100	0	0	Error	23	61	4548	15.25	0	0	0
8	10	7	2H15	0	19100	22670	70	35	36	8	22	26	26	26	4	15	66	53	0	0	0	0	0	0	0	0	32	236	100	0	0	Error	9	10	1145	2.5	0	0	0
8	11	7	2D15	601 Sp24	19390	22680	100	42	58	91	156	26	26	27	5	18	85	66	0	0	0	0	0	0	0	0	80	560	100	0	0	Error	16	32	4641	6.2	0	0	0
8	12	7	2H15	0	19690	22680	70	36	39	10	25	26	26	29	9	31	59	28	0	0	0	0	0	0	0	0	32	236	100	0	0	Error	10	13	1248	1.111	0	0	0
8	1	8	1L15	250 Sp8	16400	22940	70	22218	21694	7244	33	31	31	108	236	218	100	100	0	0	0	0	0	0	0	0	32	236	100	0	0	Error	22187	21663	694200	91.466	0	0	0
8	2	8	1P15	272 Sp8	16690	22940	90	35	35	7	20	26	26	26	4	15	67	56	0	0	0	0	0	0	0	0	52	420	100	0	0	Error	9	9	1825	2.25	0	0	0
8	3	8	1L15	250 Sp8	17000	22950	60	24015	24105	9652	40	32	32	92	171	185	100	100	0	0	0	0	0	0	0	0	32	176	100	0	0	Error	23983	24073	771362	140.427	0	0	0
8	4	8	1P15	272 Sp8	17290	22950	70	48	179	494	275	26	26	27	20	74	56	25	0	0	0	0	0	0	0	0	32	236	100	0	0	Error	22	153	5737	7.6	0	0	0
8	5	8	1D23	313 Sp12	17600	22950	120	28	29	14	48	26	26	27	17	62	2	2	0	0	0	0	0	0	0	0	120	820	100	0	0	Error	2	3	3464	0.118	0	0	0
8	6	8	1H23	343 Sp19	17910	22960	100	35	38	20	52	28	28	28	6	21	51	25	0	0	0	0	0	0	0	0	80	560	100	0	0	Error	7	10	3005	1.667	0	0	0
8	7	8	1D23	313 Sp12	18210	22970	70	30	50	98	196	27	27	27	4	14	38	22	0	0	0	0	0	0	0	0	32	236	100	0	0	Error	3	23	1584	5.75	0	0	0
8	8	8	1H23	343 Sp19	18500	22950	90	35	38	11	28	27	27	27	4	14	77	42	0	0	0	0	0	0	0	0	52	420	100	0	0	Error	8	11	1950	2.75	0	0	0
8	9	8	1L23	369 Sp12	18790	22930	80	38	523	2370	453	26	26	26	4	15	79	60	0	0	0	0	0	0	0	0	52	340	100	0	0	Error	12	497	27174	124.25	0	0	0
8	10	8	1P23	394 Sp20	19060	22950	70	36	131	331	252	27	27	27	4	14	72	50	0	0	0	0	0	0	0	0	32	236	100	0	0	Error	9	104	4195	26	0	0	0
8	11	8	1L23	369 Sp12	19380	22940	120	28	28	4	14	27	27	28	9	32	3	0	0	0	0	0	0	0	0	0	120	820	100	0	0	Error	1	1	3341	0	0	0	0
8	12	8	1P23	394 Sp20	19700	22940	130	36	197	1031	523	27	27	28	5	17	59	43	0	0	0	0	0	0	0	0	120	940	100	0	0	Error	9	170	23638	33.8	0	0	0
8	1	9	1D7	99 Sp8	16400	23230	80	33	33	8	24	26	26	30	54	180	0	0	0	0	0	0	0	0	0	0	52	340	100	0	0	Error	7	7	1729	0.056	0	0	0
8	2	9	1H7	119 Sp14	16690	23230	120	27	28	5	17	26	26	27	4	14	27	11	0	0	0	0	0	0	0	0	120	820	100	0	0	Error	1	2	3375	0.25	0	0	0
8	3	9	1D7	99 Sp8	16990	23230	90	41	702	3920	558	26	26	26	4	15	83	69	0	0	0	0	0	0	0	0	52	420	100	0	0	Error	15	676	36493	169	0	0	0
8	4	9	1H7	119 Sp14	17300	23230	70	33	39	22	56	26	26	26	4	15	78	38	0	0	0	0	0	0	0	0	32	236	100	0	0	Error	7	13	1239	3.25	0	0	0
8	5	9	1L7	140 Sp0	17600	23260	70	38	38	12	31	27	27	29	22	75	22	0	0	0	0	0	0	0	0	0	32	236	100	0	0	Error	11	11	1223	0.409	0	0	0
8	6	9	1P7	161 Sp8	17880	23250	70	31	37	23	62	27	27	28	8	28	28	13	0	0	0	0	0	0	0	0	32	236	100	0	0	Error	4	10	1176	1.125	0	0	0
8	7	9	1L7	140 Sp0	18200	23260	70	36	36	7	19	26	26	26	4	15	72	56	0	0	0	0	0	0	0	0	32	236	100	0	0	Error	10	10	1138	2.5	0	0	0
8	8	9	1P7	161 Sp8	18490	23250	70	31	32	8	25	26	26	27	6	22	44	19	0	0	0	0	0	0	0	0	32	236	100	0	0	Error	5	6	1032	0.833	0	0	0
8	9	9	1D15	188 Sp0	18800	23250	80	38	40	13	32	26	26	26	4	15	73	58	0	0	0	0	0	0	0	0	52	340	100	0	0	Error	12	14	2094	3.5	0	0	0
8	10	9	1H15	225 Sp0	19110	23280	70	30	45	72	160	26	26	27	4	14	47	19	0	0	0	0	0	0	0	0	32	236	100	0	0	Error	4	19	1442	4.5	0	0	0
8	11	9	1D15	188 Sp0	19400	23230	100	35	41	17	41	26	26	37	165	445	0	0	0	0	0	0	0	0	0	0	80	560	100	0	0	Error	9	15	3245	0.024	0	0	0
8	12	9	1H15	225 Sp0	19680	23240	70	30	42	41	97	26	26	28	15	53	13	9	0	0	0	0	0	0	0	0	32	236	100	0	0	Error	4	16	1336	0.933	0	0	0
8	1	10	1L15	250 Sp8	16400	23540	70	22235	20581	9816	47	34	34	113	208	184	100	100	0	0	0	0	0	0	0	0	32	236	100	0	0	Error	22201	20547	658580	98.404	0	0	0
8	2	10	1P15	272 Sp8	16690	23540	90	32	33	6	18	27	27	27	4	14	56	37	0	0	0	0	0	0	0	0	52	420	100	0	0	Error	5	6	1719	1.5	0	0	0
8	3	10	1L15	250 Sp8	17000	23540	80	21718	19026	7414	38	30	30	49	64	130	100	100	0	0	0	0	0	0	0	0	52	340	100	0	0	Error	21688	18996	989353	296.516	0	0	0
8	4	10	1P15	272 Sp8	17300	23540	90	33	34	8	23	27	27	27	5	18	56	31	0	0	0	0	0	0	0	0	52	420	100	0	0	Error	6	7	1775	1.4	0	0	0
8	5	10	1D23	313 Sp12	17590	23540	120	29	34	31	91	27	27	27	5	18	18	7	0	0	0	0	0	0	0	0	120	820	100	0	0	Error	2	7	4112	1.4	0	0	0
8	6	10	1H23	343 Sp19	17890	23550	110	35	166	859	517	27	27	27	4	14	75	46	0	0	0	0	0	0	0	0	80	656	100	0	0	Error	8	139	13289	34.75	0	0	0
8	7	10	1D23	313 Sp12	18180	23520	70	41	565	2735	484	26	26	27	5	18	75	59	0	0	0	0	0	0	0	0	32	236	100	0	0	Error	15	539	18068	107.6	0	0	0
8	8	10	1H23	343 Sp19	18500	23560	120	35	78	326	417	27	27	27	6	22	52	33	0	0	0	0	0	0	0	0	120	820	100	0	0	Error	8	51	9321	8.5	0	0	0
8	9	10	1L23	369 Sp12	18780	23570	70	44	176	499	283	27	27	27	4	14	78	66	0	0	0	0	0	0	0	0	32	236	100	0	0	Error	17	149	5629	37.25	0	0	0
8	10	10	1P23	394 Sp20	19060	23560	80	34	276	1615	585	27	27	29	18	62	21	10	0	0	0	0	0	0	0	0	52	340	100	0	0	Error	7	249	14332	13.722	0	0	0
8	11	10	1L23	369 Sp12	19370	23560	120	28	29	5	17	27	27	27	4	14	24	8	0	0	0	0	0	0	0	0	120	820	100	0	0	Error	1	2	3424	0.5	0	0	0
8	12	10	1P23	394 Sp20	19690	23560	90	35	42	34	80	27	27	27	4	14	63	46	0	0	0	0	0	0	0	0	52	420	100	0	0	Error	8	15	2195	3.75	0	0	0
8	1	11	1D7	99 Sp8	16400	23860	110	37	108	303	280	26	26	27	12	44	45	20	0	0	0	0	0	0	0	0	80	656	100	0	0	Error	11	82	8647	6.75	0	0	0
8	2	11	1H7	119 Sp14	16700	23870	80	33	34	6	17	27	27	27	4	14	62	35	0	0	0	0	0	0	0	0	52	340	100	0	0	Error	6	7	1777	1.75	0	0	0
8	3	11	1D7	99 Sp8	16990	23830	70	35	34	7	20	27	27	27	4	14	66	44	0	0	0	0	0	0	0	0	32	236	100	0	0	Error	8	7	1102	1.75	0	0	0
8	4	11	1H7	119 Sp14	17300	23870	80	34	33	6	18	27	27	27	5	18	54	15	0	0	0	0	0	0	0	0	52	340	100	0	0	Error	7	6	1697	1.2	0	0	0
8	5	11	1L7	140 Sp0	17600	23860	70	36	36	8	22	26	26	27	4	14	75	56	0	0	0	0	0	0	0	0	32	236	100	0	0	Error	10	10	1141	2.25	0	0	0
8	6	11	1P7	161 Sp8	17900	23840	70	32	32	5	15	27	27	27	5	18	38	13	0	0	0	0	0	0	0	0	32	236	100	0	0	Error	5	5	1023	1	0	0	0
8	7	11	1L7	140 Sp0	18200	23860	70	37	42	24	57	27	27	27	4	14	69	53	0	0	0	0	0	0	0	0	32	236	100	0	0	Error	10	15	1330	3.75	0	0	0
8	8	11	1P7	161 Sp8	18500	23860	120	28	29	5	17	26	26	26	4	15	31	13	0	0	0	0	0	0	0	0	120	820	100	0	0	Error	2	3	3448	0.75	0	0	0
8	9	11	1D15	188 Sp0	18800	23860	80	38	38	10	26	26	26	27	4	14	69	60	0	0	0	0	0	0	0	0	52	340	100	0	0	Error	12	12	1977	2.75	0	0	0
8	10	11	1H15	225 Sp0	19090	23850	120	29	29	5	17	26	26	28	11	39	6	1	0	0	0	0	0	0	0	0	120	820	100	0	0	Error	3	3	3539	0.091	0	0	0
8	11	11	1D15	188 Sp0	19390	23850	90	40	39	13	33	27	27	27	4	14	65	62	0	0	0	0	0	0	0	0	52	420	100	0	0	Error	13	12	2039	3	0	0	0
8	12	11	1H15	225 Sp0	19680	23860	70	42	225	781	347	27	27	27	4	14	78	63	0	0	0	0	0	0	0	0	32	236	100	0	0	Error	15	198	7195	49.5	0	0	0
8	1	12	1L15	250 Sp8	16390	24160	40	24727	25889	8092	31	48	48	67	54	80	100	100	0	0	0	0	0	0	0	0	12	68	100	0	0	Error	24679	25841	310672	478.185	0	0	0
8	2	12	1P15	272 Sp8	16700	24150	80	32	32	7	21	26	26	26	5	19	50	27	0	0	0	0	0	0	0	0	52	340	100	0	0	Error	6	6	1670	1.2	0	0	0
8	3	12	1L15	250 Sp8	16990	24170	30	28953	33845	13401	39	306	306	4535	10114	223	100	100	0	0	0	0	0	0	0	0	4	20	100	0	0	Error	28647	33539	135381	2.898	0	0	0
8	4	12	1P15	272 Sp8	17300	24140	90	33	34	8	23	26	26	29	49	168	0	0	0	0	0	0	0	0	0	0	52	420	100	0	0	Error	7	8	1774	0.102	0	0	0
8	5	12	1D23	313 Sp12	17590	24150	120	28	30	13	43	26	26	26	4	15	32	8	0	0	0	0	0	0	0	0	120	820	100	0	0	Error	2	4	3573	1	0	0	0
8	6	12	1H23	343 Sp19	17890	24160	80	33	37	15	40	26	26	26	5	19	60	40	0	0	0	0	0	0	0	0	52	340	100	0	0	Error	7	11	1938	2.2	0	0	0
8	7	12	1D23	313 Sp12	18180	24170	90	47	600	2664	444	27	27	27	4	14	87	79	0	0	0	0	0	0	0	0	52	420	100	0	0	Error	20	573	31222	143.25	0	0	0
8	8	12	1H23	343 Sp19	18500	24150	70	39	37	7	18	26	26	26	5	19	75	56	0	0	0	0	0	0	0	0	32	236	100	0	0	Error	13	11	1187	2.2	0	0	0
8	9	12	1L23	369 Sp12	18780	24190	70	31	51	87	170	26	26	26	4	15	56	38	0	0	0	0	0	0	0	0	32	236	100	0	0	Error	5	25	1637	6.25	0	0	0
8	10	12	1P23	394 Sp20	19110	24160	70	41	147	456	310	26	26	26	4	15	81	63	0	0	0	0	0	0	0	0	32	236	100	0	0	Error	15	121	4691	30.25	0	0	0
8	11	12	1L23	369 Sp12	19370	24120	70	26	29	7	24	26	26	27	4	14	31	16	0	0	0	0	0	0	0	0	32	236	100	0	0	Error	0	3	916	0.5	0	0	0
8	12	12	1P23	394 Sp20	19670	24140	80	38	340	1348	396	27	27	28	10	35	50	38	0	0	0	0	0	0	0	0	52	340	100	0	0	Error	11	313	17658	31.2	0	0	0
8	1	13	1D7	99 Sp8	16400	24470	70	36	36	6	16	28	28	28	4	14	66	41	0	0	0	0	0	0	0	0	32	236	100	0	0	Error	8	8	1140	2	0	0	0
8	2	13	1H7	119 Sp14	16680	24470	70	32	35	9	25	28	28	28	4	14	50	44	0	0	0	0	0	0	0	0	32	236	100	0	0	Error	4	7	1109	1.75	0	0	0
8	3	13	1D7	99 Sp8	17000	24430	80	33	56	93	166	27	27	27	4	14	56	35	0	0	0	0	0	0	0	0	52	340	100	0	0	Error	6	29	2892	7.25	0	0	0
8	4	13	1H7	119 Sp14	17280	24450	80	38	335	1432	427	27	27	28	9	32	54	37	0	0	0	0	0	0	0	0	52	340	100	0	0	Error	11	308	17428	34.111	0	0	0
8	5	13	1L7	140 Sp0	17590	24460	70	33	49	64	130	27	27	28	4	14	66	47	0	0	0	0	0	0	0	0	32	236	100	0	0	Error	6	22	1557	5.25	0	0	0
8	6	13	1P7	161 Sp8	17910	24470	70	33	33	5	15	27	27	28	4	14	69	31	0	0	0	0	0	0	0	0	32	236	100	0	0	Error	6	6	1062	1.25	0	0	0
8	7	13	1L7	140 Sp0	18190	24450	70	37	37	9	24	28	28	28	5	17	63	44	0	0	0	0	0	0	0	0	32	236	100	0	0	Error	9	9	1197	1.8	0	0	0
8	8	13	1P7	161 Sp8	18490	24450	120	28	28	4	14	27	27	27	4	14	23	8	0	0	0	0	0	0	0	0	120	820	100	0	0	Error	1	1	3414	0.25	0	0	0
8	9	13	1D15	188 Sp0	18790	24460	70	47	47	13	27	27	27	27	4	14	81	78	0	0	0	0	0	0	0	0	32	236	100	0	0	Error	20	20	1517	5	0	0	0
8	10	13	1H15	225 Sp0	19110	24460	80	37	458	2699	589	27	27	27	4	14	63	50	0	0	0	0	0	0	0	0	52	340	100	0	0	Error	10	431	23837	107.75	0	0	0
8	11	13	1D15	188 Sp0	19390	24440	70	51	52	18	34	28	28	28	5	17	81	66	0	0	0	0	0	0	0	0	32	236	100	0	0	Error	23	24	1652	4.8	0	0	0
8	12	13	1H15	225 Sp0	19700	24460	90	38	151	620	410	28	28	28	6	21	65	38	0	0	0	0	0	0	0	0	52	420	100	0	0	Error	10	123	7858	20.5	0	0	0
8	1	14	2D23	Grid Marker	16390	24740	150	118	889	2296	258	29	29	29	5	17	100	99	0	0	0	0	0	0	0	0	156	1258	100	0	0	Error	89	860	138626	172	0	0	0
8	2	14	2D23	Grid Marker	16690	24760	160	70	720	2069	287	28	28	31	36	116	55	39	0	0	0	0	0	0	0	0	208	1466	100	0	0	Error	42	692	149846	19.139	0	0	0
8	3	14	empty	empty	16970	24730	100	26	27	4	14	27	27	31	53	170	0	0	0	0	0	0	0	0	0	0	80	560	100	0	0	Error	-1	0	2127	-0.075	-75	0	0
8	4	14	empty	empty	17270	24730	100	27	27	4	14	27	27	27	5	18	10	0	0	0	0	0	0	0	0	0	80	560	100	0	0	Error	0	0	2153	0	-75	0	0
8	5	14	empty	empty	17570	24730	100	27	27	5	18	27	27	27	4	14	11	6	0	0	0	0	0	0	0	0	80	560	100	0	0	Error	0	0	2171	0	-75	0	0
8	6	14	empty	empty	17870	24730	100	27	27	4	14	27	27	28	8	28	3	0	0	0	0	0	0	0	0	0	80	560	100	0	0	Error	0	0	2164	-0.125	-75	0	0
8	7	14	empty	empty	18170	24730	100	27	27	4	14	27	27	27	4	14	13	4	0	0	0	0	0	0	0	0	80	560	100	0	0	Error	0	0	2126	0	-75	0	0
8	8	14	empty	empty	18470	24730	100	27	27	4	14	27	27	27	4	14	14	5	0	0	0	0	0	0	0	0	80	560	100	0	0	Error	0	0	2179	0	-75	0	0
8	9	14	empty	empty	18770	24730	100	26	27	4	14	26	26	27	4	14	21	4	0	0	0	0	0	0	0	0	80	560	100	0	0	Error	0	1	2131	0	-75	0	0
8	10	14	empty	empty	19070	24730	100	26	27	3	11	27	27	27	4	14	11	0	0	0	0	0	0	0	0	0	80	560	100	0	0	Error	-1	0	2148	0	-75	0	0
8	11	14	empty	empty	19370	24730	100	28	28	5	17	27	27	28	6	21	8	4	0	0	0	0	0	0	0	0	80	560	100	0	0	Error	1	1	2216	0	-75	0	0
8	12	14	empty	empty	19670	24730	100	27	27	4	14	27	27	28	15	53	0	0	0	0	0	0	0	0	0	0	80	560	100	0	0	Error	0	0	2196	-0.067	-75	0	0
9	1	1	empty	empty	2900	25280	100	25	25	4	16	25	25	25	4	16	13	0	0	0	0	0	0	0	0	0	80	560	100	0	0	Error	0	0	2001	0	-75	0	0
9	2	1	empty	empty	3200	25280	100	26	25	3	12	25	25	26	4	15	10	0	0	0	0	0	0	0	0	0	80	560	100	0	0	Error	1	0	2032	-0.25	-75	0	0
9	3	1	empty	empty	3500	25280	100	26	27	4	14	26	26	26	4	15	21	4	0	0	0	0	0	0	0	0	80	560	100	0	0	Error	0	1	2123	0.25	-75	0	0
9	4	1	empty	empty	3800	25280	100	26	26	4	15	25	25	26	5	19	9	0	0	0	0	0	0	0	0	0	80	560	100	0	0	Error	1	1	2048	0	-75	0	0
9	5	1	empty	empty	4100	25280	100	26	27	4	14	26	26	26	5	19	16	0	0	0	0	0	0	0	0	0	80	560	100	0	0	Error	0	1	2141	0.2	-75	0	0
9	6	1	empty	empty	4400	25280	100	26	26	4	15	25	25	26	5	19	9	0	0	0	0	0	0	0	0	0	80	560	100	0	0	Error	1	1	2082	0	-75	0	0
9	7	1	empty	empty	4700	25280	100	26	26	4	15	26	26	26	5	19	1	0	0	0	0	0	0	0	0	0	80	560	100	0	0	Error	0	0	2048	0	-75	0	0
9	8	1	empty	empty	5000	25280	100	25	25	4	16	25	25	25	4	16	10	1	0	0	0	0	0	0	0	0	80	560	100	0	0	Error	0	0	2013	0	-75	0	0
9	9	1	empty	empty	5300	25280	100	25	26	5	19	25	25	26	7	26	6	1	0	0	0	0	0	0	0	0	80	560	100	0	0	Error	0	1	2048	0	-75	0	0
9	10	1	2A22	Grid Marker	5620	25310	180	130	1085	2855	263	27	27	27	5	18	100	100	0	0	0	0	0	0	0	0	256	1694	100	0	0	Error	103	1058	277634	211.6	0	0	0
9	11	1	2A22	Grid Marker	5920	25310	200	110	952	2740	287	28	28	29	16	55	97	83	0	0	0	0	0	0	0	0	316	1913	100	0	0	Error	82	924	300690	57.688	0	0	0
9	12	1	2A22	Grid Marker	6210	25310	170	157	1466	3927	267	28	28	34	181	532	46	36	0	0	0	0	0	0	0	0	208	1496	100	0	0	Error	129	1438	304892	7.912	0	0	0
9	1	2	2I14	620 Sp14	2920	25620	100	38	39	13	33	25	25	26	4	15	78	64	0	0	0	0	0	0	0	0	80	560	100	0	0	Error	13	14	3133	3.25	0	0	0
9	2	2	2M14	635 Sp14	3220	25620	110	27	27	4	14	25	25	26	4	15	30	9	0	0	0	0	0	0	0	0	80	656	100	0	0	Error	2	2	2173	0.25	0	0	0
9	3	2	2I14	620 Sp14	3520	25620	90	38	42	23	54	26	26	28	29	103	8	6	0	0	0	0	0	0	0	0	52	420	100	0	0	Error	12	16	2182	0.483	0	0	0
9	4	2	2M14	635 Sp14	3820	25610	110	27	27	4	14	26	26	26	4	15	19	6	0	0	0	0	0	0	0	0	80	656	100	0	0	Error	1	1	2195	0.25	0	0	0
9	5	2	empty	empty	4100	25580	110	26	26	4	15	26	26	26	4	15	11	1	0	0	0	0	0	0	0	0	80	656	100	0	0	Error	0	0	2088	0	-75	0	0
9	6	2	empty	empty	4400	25580	110	26	27	8	29	26	26	27	7	25	9	1	0	0	0	0	0	0	0	0	80	656	100	0	0	Error	0	1	2176	0	-75	0	0
9	7	2	empty	empty	4700	25580	110	25	26	3	11	25	25	25	4	16	18	1	0	0	0	0	0	0	0	0	80	656	100	0	0	Error	0	1	2073	0.25	-75	0	0
9	8	2	empty	empty	5000	25580	110	26	26	4	15	25	25	26	15	57	0	0	0	0	0	0	0	0	0	0	80	656	100	0	0	Error	1	1	2057	0	-75	0	0
9	9	2	empty	empty	5300	25580	110	25	27	10	37	25	25	26	6	23	8	3	0	0	0	0	0	0	0	0	80	656	100	0	0	Error	0	2	2145	0.167	-75	0	0
9	10	2	empty	empty	5600	25580	110	26	26	4	15	26	26	27	4	14	10	1	0	0	0	0	0	0	0	0	80	656	100	0	0	Error	0	0	2088	-0.25	-75	0	0
9	11	2	empty	empty	5900	25580	110	27	27	3	11	26	26	26	4	15	14	3	0	0	0	0	0	0	0	0	80	650	100	0	0	Error	1	1	2189	0.25	-75	0	0
9	12	2	empty	empty	6200	25580	110	26	28	13	46	26	26	26	4	15	16	6	0	0	0	0	0	0	0	0	80	656	100	0	0	Error	0	2	2256	0.5	-75	0	0
9	1	3	2A6	406 Sp0	2900	25920	110	28	27	5	18	26	26	26	9	34	6	1	0	0	0	0	0	0	0	0	80	656	100	0	0	Error	2	1	2195	0.111	0	0	0
9	2	3	2.00E+06	430 Sp0	3210	25920	50	41	44	12	27	25	25	25	4	16	92	83	0	0	0	0	0	0	0	0	12	104	100	0	0	Error	16	19	528	4.75	0	0	0
9	3	3	2A6	406 Sp0	3510	25910	110	27	27	5	18	26	26	27	19	70	1	0	0	0	0	0	0	0	0	0	80	656	100	0	0	Error	1	1	2157	0	0	0	0
9	4	3	2.00E+06	430 Sp0	3810	25910	50	49	54	13	24	26	26	27	5	18	100	100	0	0	0	0	0	0	0	0	12	104	100	0	0	Error	23	28	646	5.4	0	0	0
9	5	3	2I6	455 Sp21	4110	25930	110	26	26	4	15	26	26	27	6	22	5	0	0	0	0	0	0	0	0	0	80	656	100	0	0	Error	0	0	2081	-0.167	0	0	0
9	6	3	2M6	483 Sp22	4410	25930	110	27	27	5	18	26	26	26	4	15	19	5	0	0	0	0	0	0	0	0	80	656	100	0	0	Error	1	1	2194	0.25	0	0	0
9	7	3	2I6	455 Sp21	4710	25960	50	35	33	6	18	26	26	26	4	15	75	50	0	0	0	0	0	0	0	0	12	104	100	0	0	Error	9	7	398	1.75	0	0	0
9	8	3	2M6	483 Sp22	5020	25950	110	27	27	5	18	26	26	26	4	15	25	9	0	0	0	0	0	0	0	0	80	656	100	0	0	Error	1	1	2195	0.25	0	0	0
9	9	3	2A14	590 Sp14	5330	25940	50	34	32	5	15	26	26	26	4	15	67	50	0	0	0	0	0	0	0	0	12	104	100	0	0	Error	8	6	387	1.5	0	0	0
9	10	3	2.00E+14	605 Sp24	5630	25930	120	34	86	512	595	26	26	27	6	22	60	26	0	0	0	0	0	0	0	0	120	820	100	0	0	Error	8	60	10368	9.833	0	0	0
9	11	3	2A14	590 Sp14	5910	25920	110	28	28	4	14	26	26	26	4	15	31	9	0	0	0	0	0	0	0	0	80	656	100	0	0	Error	2	2	2237	0.5	0	0	0
9	12	3	2.00E+14	605 Sp24	6200	25920	80	34	37	22	59	27	27	31	21	67	6	2	0	0	0	0	0	0	0	0	52	340	100	0	0	Error	7	10	1945	0.286	0	0	0
9	1	4	2I14	620 Sp14	2920	26220	100	32	37	27	72	25	25	25	4	16	65	41	0	0	0	0	0	0	0	0	80	560	100	0	0	Error	7	12	2925	3	0	0	0
9	2	4	2M14	635 Sp14	3220	26220	110	26	26	4	15	25	25	26	5	19	11	1	0	0	0	0	0	0	0	0	80	656	100	0	0	Error	1	1	2106	0	0	0	0
9	3	4	2I14	620 Sp14	3520	26220	100	35	40	26	65	26	26	26	5	19	70	41	0	0	0	0	0	0	0	0	80	560	100	0	0	Error	9	14	3190	2.8	0	0	0
9	4	4	2M14	635 Sp14	3820	26210	110	27	28	7	25	26	26	26	4	15	18	9	0	0	0	0	0	0	0	0	80	656	100	0	0	Error	1	2	2212	0.5	0	0	0
9	5	4	empty	empty	4100	26180	110	27	27	5	18	26	26	27	8	29	11	0	0	0	0	0	0	0	0	0	80	656	100	0	0	Error	1	1	2162	0	-75	0	0
9	6	4	empty	empty	4400	26180	110	26	27	13	48	26	26	26	4	15	11	4	0	0	0	0	0	0	0	0	80	656	100	0	0	Error	0	1	2191	0.25	-75	0	0
9	7	4	empty	empty	4700	26180	110	25	25	4	16	26	26	26	6	23	4	1	0	0	0	0	0	0	0	0	80	656	100	0	0	Error	-1	-1	2033	-0.167	-75	0	0
9	8	4	empty	empty	5000	26180	110	25	25	4	16	26	26	26	5	19	9	0	0	0	0	0	0	0	0	0	80	656	100	0	0	Error	-1	-1	2022	-0.2	-75	0	0
9	9	4	empty	empty	5300	26180	110	25	25	5	20	26	26	26	4	15	8	1	0	0	0	0	0	0	0	0	80	656	100	0	0	Error	-1	-1	2012	-0.25	-75	0	0
9	10	4	empty	empty	5600	26180	110	25	26	3	11	26	26	31	76	245	0	0	0	0	0	0	0	0	0	0	80	656	100	0	0	Error	-1	0	2092	-0.066	-75	0	0
9	11	4	empty	empty	5900	26180	110	25	25	3	12	26	26	35	203	580	0	0	0	0	0	0	0	0	0	0	80	656	100	0	0	Error	-1	-1	2002	-0.049	-75	0	0
9	12	4	empty	empty	6200	26180	110	27	35	29	82	26	26	40	213	532	0	0	0	0	0	0	0	0	0	0	80	605	100	0	0	Error	1	9	2831	-0.023	-75	0	0
9	1	5	2A6	406 Sp0	2900	26520	110	27	27	4	14	25	25	26	4	15	23	9	0	0	0	0	0	0	0	0	80	656	100	0	0	Error	2	2	2188	0.25	0	0	0
9	2	5	2.00E+06	430 Sp0	3210	26520	50	44	45	10	22	26	26	26	3	11	92	92	0	0	0	0	0	0	0	0	12	104	100	0	0	Error	18	19	539	6.333	0	0	0
9	3	5	2A6	406 Sp0	3510	26520	110	28	29	5	17	26	26	26	4	15	33	9	0	0	0	0	0	0	0	0	80	656	100	0	0	Error	2	3	2280	0.75	0	0	0
9	4	5	2.00E+06	430 Sp0	3820	26520	60	37	69	171	247	27	27	27	4	14	72	56	0	0	0	0	0	0	0	0	32	176	100	0	0	Error	10	42	2218	10.5	0	0	0
9	5	5	2I6	455 Sp21	4110	26520	110	28	28	5	17	26	26	27	4	14	29	8	0	0	0	0	0	0	0	0	80	656	100	0	0	Error	2	2	2258	0.25	0	0	0
9	6	5	2M6	483 Sp22	4410	26520	110	28	28	5	17	26	26	27	5	18	21	9	0	0	0	0	0	0	0	0	80	656	100	0	0	Error	2	2	2278	0.2	0	0	0
9	7	5	2I6	455 Sp21	4710	26520	110	27	27	4	14	26	26	26	4	15	14	6	0	0	0	0	0	0	0	0	80	656	100	0	0	Error	1	1	2129	0.25	0	0	0
9	8	5	2M6	483 Sp22	5030	26530	60	31	32	6	18	26	26	27	4	14	50	31	0	0	0	0	0	0	0	0	32	176	100	0	0	Error	5	6	1035	1.25	0	0	0
9	9	5	2A14	590 Sp14	5320	26520	110	28	29	4	13	26	26	26	4	15	29	9	0	0	0	0	0	0	0	0	80	656	100	0	0	Error	2	3	2303	0.75	0	0	0
9	10	5	2.00E+14	605 Sp24	5620	26520	110	36	35	6	17	26	26	27	5	18	73	45	0	0	0	0	0	0	0	0	80	656	100	0	0	Error	10	9	2809	1.6	0	0	0
9	11	5	2A14	590 Sp14	5930	26520	50	30	31	5	16	27	27	27	4	14	42	17	0	0	0	0	0	0	0	0	12	104	100	0	0	Error	3	4	369	1	0	0	0
9	12	5	2.00E+14	605 Sp24	6090	26360	170	26	26	5	19	27	27	36	140	388	0	0	0	0	0	0	0	0	0	0	208	1428	100	0	0	Error	-1	-1	5501	-0.071	0	0	0
9	1	6	2I14	620 Sp14	2910	26840	70	37	41	20	48	24	24	25	4	16	84	78	0	0	0	0	0	0	0	0	32	236	100	0	0	Error	13	17	1317	4	0	0	0
9	2	6	2M14	635 Sp14	3210	26830	110	26	26	4	15	25	25	25	4	16	19	3	0	0	0	0	0	0	0	0	80	656	100	0	0	Error	1	1	2104	0.25	0	0	0
9	3	6	2I14	620 Sp14	3510	26820	80	38	107	381	356	25	25	25	4	16	85	79	0	0	0	0	0	0	0	0	52	340	100	0	0	Error	13	82	5539	20.5	0	0	0
9	4	6	2M14	635 Sp14	3810	26820	110	27	27	5	18	26	26	26	4	15	18	6	0	0	0	0	0	0	0	0	80	656	100	0	0	Error	1	1	2168	0.25	0	0	0
9	5	6	empty	empty	4100	26780	110	24	25	4	16	25	25	26	5	19	10	4	0	0	0	0	0	0	0	0	80	656	100	0	0	Error	-1	0	2002	-0.2	-75	0	0
9	6	6	empty	empty	4400	26780	110	26	26	3	11	25	25	25	4	16	13	3	0	0	0	0	0	0	0	0	80	656	100	0	0	Error	1	1	2072	0.25	-75	0	0
9	7	6	empty	empty	4700	26780	110	25	25	4	16	25	25	28	68	242	0	0	0	0	0	0	0	0	0	0	80	656	100	0	0	Error	0	0	2037	-0.044	-75	0	0
9	8	6	empty	empty	5000	26780	110	26	26	4	15	25	25	25	5	20	11	0	0	0	0	0	0	0	0	0	80	656	100	0	0	Error	1	1	2086	0.2	-75	0	0
9	9	6	empty	empty	5300	26780	110	25	25	4	16	25	25	26	4	15	13	1	0	0	0	0	0	0	0	0	80	656	100	0	0	Error	0	0	2016	-0.25	-75	0	0
9	10	6	empty	empty	5600	26780	110	25	26	4	15	25	25	25	4	16	14	3	0	0	0	0	0	0	0	0	80	656	100	0	0	Error	0	1	2040	0.25	-75	0	0
9	11	6	empty	empty	5900	26780	110	25	26	4	15	25	25	25	4	16	16	5	0	0	0	0	0	0	0	0	80	651	100	0	0	Error	0	1	2061	0.25	-75	0	0
9	12	6	empty	empty	6200	26780	110	26	25	4	16	26	26	34	33	97	0	0	0	0	0	0	0	0	0	0	80	656	100	0	0	Error	0	-1	2025	-0.273	-75	0	0
9	1	7	2A6	406 Sp0	2920	27110	110	26	30	21	70	25	25	26	4	15	25	10	0	0	0	0	0	0	0	0	80	656	100	0	0	Error	1	5	2407	1	0	0	0
9	2	7	2.00E+06	430 Sp0	3220	27110	110	26	28	8	28	26	26	27	21	77	3	0	0	0	0	0	0	0	0	0	80	656	100	0	0	Error	0	2	2249	0.048	0	0	0
9	3	7	2A6	406 Sp0	3530	27100	50	36	51	34	66	26	26	26	4	15	58	50	0	0	0	0	0	0	0	0	12	104	100	0	0	Error	10	25	613	6.25	0	0	0
9	4	7	2.00E+06	430 Sp0	3810	27100	60	47	540	1971	365	25	25	25	3	12	88	78	0	0	0	0	0	0	0	0	32	176	100	0	0	Error	22	515	17272	171.667	0	0	0
9	5	7	2I6	455 Sp21	4090	27100	90	31	299	1767	590	26	26	27	12	44	17	13	0	0	0	0	0	0	0	0	52	420	100	0	0	Error	5	273	15548	22.667	0	0	0
9	6	7	2M6	483 Sp22	4420	27110	110	26	27	5	18	26	26	26	5	19	16	5	0	0	0	0	0	0	0	0	80	656	100	0	0	Error	0	1	2151	0.2	0	0	0
9	7	7	2I6	455 Sp21	4720	27110	110	27	27	4	14	25	25	26	4	15	21	8	0	0	0	0	0	0	0	0	80	656	100	0	0	Error	2	2	2135	0.25	0	0	0
9	8	7	2M6	483 Sp22	5020	27110	110	27	28	5	17	26	26	26	5	19	15	4	0	0	0	0	0	0	0	0	80	656	100	0	0	Error	1	2	2225	0.4	0	0	0
9	9	7	2A14	590 Sp14	5320	27110	110	27	28	4	14	25	25	26	4	15	28	11	0	0	0	0	0	0	0	0	80	656	100	0	0	Error	2	3	2205	0.5	0	0	0
9	10	7	2.00E+14	605 Sp24	5620	27120	80	34	58	168	289	26	26	26	6	23	62	27	0	0	0	0	0	0	0	0	52	340	100	0	0	Error	8	32	3041	5.333	0	0	0
9	11	7	2A14	590 Sp14	5880	27020	150	26	26	4	15	26	26	33	31	93	0	0	0	0	0	0	0	0	0	0	156	1225	100	0	0	Error	0	0	4069	-0.226	0	0	0
9	12	7	2.00E+14	605 Sp24	6230	27120	80	32	33	6	18	26	26	26	4	15	58	38	0	0	0	0	0	0	0	0	52	340	100	0	0	Error	6	7	1703	1.75	0	0	0
9	1	8	1I14	234 Sp8	2900	27410	110	26	27	4	14	25	25	26	4	15	26	8	0	0	0	0	0	0	0	0	80	656	100	0	0	Error	1	2	2153	0.25	0	0	0
9	2	8	1M14	258 Sp0	3210	27420	50	31	31	3	9	26	26	26	4	15	67	17	0	0	0	0	0	0	0	0	12	104	100	0	0	Error	5	5	373	1.25	0	0	0
9	3	8	1I14	234 Sp8	3520	27420	110	26	27	5	18	25	25	26	4	15	26	11	0	0	0	0	0	0	0	0	80	656	100	0	0	Error	1	2	2153	0.25	0	0	0
9	4	8	1M14	258 Sp0	3830	27430	70	32	36	19	52	26	26	26	4	15	63	41	0	0	0	0	0	0	0	0	32	236	100	0	0	Error	6	10	1157	2.5	0	0	0
9	5	8	1A22	286 Sp0	4120	27420	110	26	26	4	15	25	25	26	5	19	14	0	0	0	0	0	0	0	0	0	80	656	100	0	0	Error	1	1	2104	0	0	0	0
9	6	8	1.00E+22	324 Sp10	4420	27420	60	39	44	17	38	25	25	25	4	16	72	66	0	0	0	0	0	0	0	0	32	176	100	0	0	Error	14	19	1406	4.75	0	0	0
9	7	8	1A22	286 Sp0	4700	27420	60	46	328	1412	430	26	26	26	4	15	91	81	0	0	0	0	0	0	0	0	32	176	100	0	0	Error	20	302	10487	75.5	0	0	0
9	8	8	1.00E+22	324 Sp10	5010	27410	50	49	50	9	18	26	26	27	5	18	100	100	0	0	0	0	0	0	0	0	12	104	100	0	0	Error	23	24	604	4.6	0	0	0
9	9	8	1I22	354 Sp0	5320	27400	110	27	27	4	14	26	26	26	4	15	16	4	0	0	0	0	0	0	0	0	80	656	100	0	0	Error	1	1	2130	0.25	0	0	0
9	10	8	1M22	379 Sp0	5630	27400	50	36	38	15	39	26	26	27	4	14	67	50	0	0	0	0	0	0	0	0	12	104	100	0	0	Error	10	12	451	2.75	0	0	0
9	11	8	1I22	354 Sp0	5980	27550	150	25	26	8	30	26	26	36	37	102	1	0	0	0	0	0	0	0	0	0	156	1118	100	0	0	Error	-1	0	4117	-0.27	0	0	0
9	12	8	1M22	379 Sp0	6170	27440	110	27	28	6	21	26	26	27	9	33	6	1	0	0	0	0	0	0	0	0	80	632	100	0	0	Error	1	2	2229	0.111	0	0	0
9	1	9	1A6	14 Sp8	2920	27740	60	30	30	6	20	25	25	26	6	23	34	9	0	0	0	0	0	0	0	0	32	176	100	0	0	Error	5	5	945	0.667	0	0	0
9	2	9	1.00E+06	33 Sp8	3210	27720	50	30	31	5	16	25	25	25	3	12	83	33	0	0	0	0	0	0	0	0	12	104	100	0	0	Error	5	6	369	2	0	0	0
9	3	9	1A6	14 Sp8	3510	27720	110	28	29	4	13	26	26	28	28	100	0	0	0	0	0	0	0	0	0	0	80	656	100	0	0	Error	2	3	2306	0.036	0	0	0
9	4	9	1.00E+06	33 Sp8	3810	27720	110	28	29	5	17	26	26	26	5	19	33	9	0	0	0	0	0	0	0	0	80	656	100	0	0	Error	2	3	2337	0.6	0	0	0
9	5	9	1I6	52 Sp9	4120	27720	60	31	37	29	78	26	26	26	4	15	53	31	0	0	0	0	0	0	0	0	32	176	100	0	0	Error	5	11	1177	2.75	0	0	0
9	6	9	1M6	74 Sp0	4420	27710	110	28	29	4	13	26	26	28	32	114	0	0	0	0	0	0	0	0	0	0	80	656	100	0	0	Error	2	3	2286	0.031	0	0	0
9	7	9	1I6	52 Sp9	4730	27700	50	37	36	6	16	26	26	26	4	15	83	58	0	0	0	0	0	0	0	0	12	104	100	0	0	Error	11	10	426	2.5	0	0	0
9	8	9	1M6	74 Sp0	5030	27710	110	27	28	6	21	26	26	26	4	15	29	9	0	0	0	0	0	0	0	0	80	656	100	0	0	Error	1	2	2256	0.5	0	0	0
9	9	9	1A14	171 Sp8	5340	27730	70	33	33	7	21	26	26	26	4	15	59	38	0	0	0	0	0	0	0	0	32	236	100	0	0	Error	7	7	1067	1.75	0	0	0
9	10	9	1.00E+14	199 Sp9	5620	27710	110	29	30	6	20	27	27	30	19	63	1	0	0	0	0	0	0	0	0	0	80	656	100	0	0	Error	2	3	2364	0	0	0	0
9	11	9	1A14	171 Sp8	5900	27700	70	39	42	17	40	26	26	26	5	19	81	63	0	0	0	0	0	0	0	0	32	224	100	0	0	Error	13	16	1347	3.2	0	0	0
9	12	9	1.00E+14	199 Sp9	6230	27740	70	34	34	6	17	26	26	26	4	15	72	41	0	0	0	0	0	0	0	0	32	236	100	0	0	Error	8	8	1078	2	0	0	0
9	1	10	1I14	234 Sp8	2910	28020	70	29	29	4	13	26	26	26	4	15	31	6	0	0	0	0	0	0	0	0	32	236	100	0	0	Error	3	3	923	0.75	0	0	0
9	2	10	1M14	258 Sp0	3230	28040	50	33	33	5	15	26	26	26	4	15	67	17	0	0	0	0	0	0	0	0	12	104	100	0	0	Error	7	7	401	1.75	0	0	0
9	3	10	1I14	234 Sp8	3510	28040	110	27	29	10	34	26	26	27	8	29	9	1	0	0	0	0	0	0	0	0	80	656	100	0	0	Error	1	3	2315	0.25	0	0	0
9	4	10	1M14	258 Sp0	3800	28040	50	33	32	5	15	27	27	27	4	14	75	17	0	0	0	0	0	0	0	0	12	104	100	0	0	Error	6	5	383	1.25	0	0	0
9	5	10	1A22	286 Sp0	4110	28030	110	27	27	4	14	26	26	27	9	33	4	0	0	0	0	0	0	0	0	0	80	656	100	0	0	Error	1	1	2165	0	0	0	0
9	6	10	1.00E+22	324 Sp10	4420	28030	50	56	61	14	22	26	26	27	4	14	100	100	0	0	0	0	0	0	0	0	12	104	100	0	0	Error	30	35	730	8.5	0	0	0
9	7	10	1A22	286 Sp0	4720	28030	110	26	27	4	14	26	26	26	4	15	18	1	0	0	0	0	0	0	0	0	80	656	100	0	0	Error	0	1	2129	0.25	0	0	0
9	8	10	1.00E+22	324 Sp10	5020	28030	60	44	47	19	40	26	26	26	4	15	72	69	0	0	0	0	0	0	0	0	32	176	100	0	0	Error	18	21	1498	5.25	0	0	0
9	9	10	1I22	354 Sp0	5350	28020	110	26	27	6	22	26	26	26	4	15	11	6	0	0	0	0	0	0	0	0	80	656	100	0	0	Error	0	1	2180	0.25	0	0	0
9	10	10	1M22	379 Sp0	5580	28020	110	28	28	5	17	27	27	37	30	81	0	0	0	0	0	0	0	0	0	0	80	656	100	0	0	Error	1	1	2255	-0.3	0	0	0
9	11	10	1I22	354 Sp0	5950	28020	110	28	28	4	14	26	26	26	5	19	15	3	0	0	0	0	0	0	0	0	80	656	100	0	0	Error	2	2	2223	0.4	0	0	0
9	12	10	1M22	379 Sp0	6220	28020	80	36	661	4138	626	26	26	26	5	19	62	48	0	0	0	0	0	0	0	0	52	340	100	0	0	Error	10	635	34396	127	0	0	0
9	1	11	1A6	14 Sp8	2920	28320	110	27	27	5	18	26	26	26	4	15	26	10	0	0	0	0	0	0	0	0	80	656	100	0	0	Error	1	1	2169	0.25	0	0	0
9	2	11	1.00E+06	33 Sp8	3220	28320	110	27	27	4	14	26	26	26	4	15	15	4	0	0	0	0	0	0	0	0	80	656	100	0	0	Error	1	1	2156	0.25	0	0	0
9	3	11	1A6	14 Sp8	3520	28320	110	28	29	6	20	26	26	26	4	15	34	13	0	0	0	0	0	0	0	0	80	656	100	0	0	Error	2	3	2305	0.75	0	0	0
9	4	11	1.00E+06	33 Sp8	3820	28320	50	36	37	6	16	28	28	28	5	17	75	33	0	0	0	0	0	0	0	0	12	104	100	0	0	Error	8	9	446	1.8	0	0	0
9	5	11	1I6	52 Sp9	4120	28330	80	31	33	9	27	27	27	27	7	25	27	2	0	0	0	0	0	0	0	0	52	340	100	0	0	Error	4	6	1697	0.857	0	0	0
9	6	11	1M6	74 Sp0	4420	28320	60	31	30	4	13	26	26	26	4	15	50	16	0	0	0	0	0	0	0	0	32	176	100	0	0	Error	5	4	962	1	0	0	0
9	7	11	1I6	52 Sp9	4710	28340	60	34	35	6	17	27	27	27	4	14	59	41	0	0	0	0	0	0	0	0	32	176	100	0	0	Error	7	8	1119	2	0	0	0
9	8	11	1M6	74 Sp0	5020	28340	110	30	30	5	16	27	27	27	4	14	39	13	0	0	0	0	0	0	0	0	80	656	100	0	0	Error	3	3	2434	0.75	0	0	0
9	9	11	1A14	171 Sp8	5330	28350	70	38	39	9	23	26	26	27	4	14	78	59	0	0	0	0	0	0	0	0	32	236	100	0	0	Error	12	13	1232	3	0	0	0
9	10	11	1.00E+14	199 Sp9	5540	28290	90	25	27	9	33	28	28	37	29	78	2	0	0	0	0	0	0	0	0	0	52	420	100	0	0	Error	-3	-1	1400	-0.345	0	0	0
9	11	11	1A14	171 Sp8	5930	28320	90	37	38	8	21	26	26	26	4	15	85	73	0	0	0	0	0	0	0	0	52	420	100	0	0	Error	11	12	1984	3	0	0	0
9	12	11	1.00E+14	199 Sp9	6240	28350	50	36	34	5	14	27	27	27	4	14	58	50	0	0	0	0	0	0	0	0	12	104	100	0	0	Error	9	7	402	1.75	0	0	0
9	1	12	1I14	234 Sp8	2930	28630	50	30	32	6	18	26	26	26	4	15	42	25	0	0	0	0	0	0	0	0	12	104	100	0	0	Error	4	6	381	1.5	0	0	0
9	2	12	1M14	258 Sp0	3220	28630	50	36	36	5	13	27	27	28	4	14	83	50	0	0	0	0	0	0	0	0	12	104	100	0	0	Error	9	9	433	2	0	0	0
9	3	12	1I14	234 Sp8	3510	28640	50	32	32	5	15	27	27	27	4	14	50	33	0	0	0	0	0	0	0	0	12	104	100	0	0	Error	5	5	385	1.25	0	0	0
9	4	12	1M14	258 Sp0	3820	28620	60	37	37	8	21	28	28	28	4	14	75	53	0	0	0	0	0	0	0	0	32	176	100	0	0	Error	9	9	1195	2.25	0	0	0
9	5	12	1A22	286 Sp0	4090	28630	70	30	33	10	30	28	28	28	5	17	28	9	0	0	0	0	0	0	0	0	32	236	100	0	0	Error	2	5	1044	1	0	0	0
9	6	12	1.00E+22	324 Sp10	4420	28640	50	59	60	10	16	27	27	27	4	14	100	100	0	0	0	0	0	0	0	0	12	104	100	0	0	Error	32	33	718	8.25	0	0	0
9	7	12	1A22	286 Sp0	4710	28620	110	28	29	4	13	27	27	27	4	14	23	5	0	0	0	0	0	0	0	0	80	656	100	0	0	Error	1	2	2287	0.5	0	0	0
9	8	12	1.00E+22	324 Sp10	5010	28600	50	59	59	14	23	28	28	28	4	14	92	92	0	0	0	0	0	0	0	0	12	104	100	0	0	Error	31	31	706	7.75	0	0	0
9	9	12	1I22	354 Sp0	5310	28610	110	28	29	4	13	27	27	28	4	14	30	8	0	0	0	0	0	0	0	0	80	624	100	0	0	Error	1	2	2327	0.25	0	0	0
9	10	12	1M22	379 Sp0	5500	28620	100	28	28	4	14	29	29	39	31	79	0	0	0	0	0	0	0	0	0	0	80	538	100	0	0	Error	-1	-1	2242	-0.355	0	0	0
9	11	12	1I22	354 Sp0	5900	28620	110	29	30	5	16	27	27	28	4	14	38	15	0	0	0	0	0	0	0	0	80	656	100	0	0	Error	2	3	2409	0.5	0	0	0
9	12	12	1M22	379 Sp0	6190	28620	50	35	36	5	13	28	28	28	4	14	83	42	0	0	0	0	0	0	0	0	12	104	100	0	0	Error	7	8	433	2	0	0	0
9	1	13	1A6	14 Sp8	2900	28930	110	29	29	5	17	27	27	27	4	14	26	13	0	0	0	0	0	0	0	0	80	656	100	0	0	Error	2	2	2306	0.5	0	0	0
9	2	13	1.00E+06	33 Sp8	3200	28930	110	27	28	5	17	27	27	28	6	21	10	4	0	0	0	0	0	0	0	0	80	656	100	0	0	Error	0	1	2244	0	0	0	0
9	3	13	1A6	14 Sp8	3510	28920	60	33	33	5	15	28	28	29	11	37	19	0	0	0	0	0	0	0	0	0	32	176	100	0	0	Error	5	5	1071	0.364	0	0	0
9	4	13	1.00E+06	33 Sp8	3800	28940	50	37	36	7	19	28	28	28	4	14	67	50	0	0	0	0	0	0	0	0	12	104	100	0	0	Error	9	8	433	2	0	0	0
9	5	13	1I6	52 Sp9	4110	28930	60	36	34	7	20	27	27	31	30	96	0	0	0	0	0	0	0	0	0	0	32	176	100	0	0	Error	9	7	1099	0.1	0	0	0
9	6	13	1M6	74 Sp0	4410	28930	110	28	28	5	17	27	27	27	4	14	25	8	0	0	0	0	0	0	0	0	80	656	100	0	0	Error	1	1	2272	0.25	0	0	0
9	7	13	1I6	52 Sp9	4710	28940	50	48	47	5	10	28	28	28	4	14	100	100	0	0	0	0	0	0	0	0	12	104	100	0	0	Error	20	19	561	4.75	0	0	0
9	8	13	1M6	74 Sp0	5010	28900	50	34	33	4	12	29	29	36	56	155	0	0	0	0	0	0	0	0	0	0	12	104	100	0	0	Error	5	4	398	-0.054	0	0	0
9	9	13	1A14	171 Sp8	5320	28950	50	48	48	5	10	27	27	28	9	32	100	67	0	0	0	0	0	0	0	0	12	104	100	0	0	Error	21	21	579	2.222	0	0	0
9	10	13	1.00E+14	199 Sp9	5470	28940	110	28	28	3	10	28	28	39	36	92	0	0	0	0	0	0	0	0	0	0	80	623	100	0	0	Error	0	0	2210	-0.306	0	0	0
9	11	13	1A14	171 Sp8	5920	28950	50	45	45	5	11	27	27	27	4	14	100	92	0	0	0	0	0	0	0	0	12	104	100	0	0	Error	18	18	535	4.5	0	0	0
9	12	13	1.00E+14	199 Sp9	6220	28950	110	26	29	19	65	27	27	27	7	25	8	4	0	0	0	0	0	0	0	0	80	656	100	0	0	Error	-1	2	2340	0.286	0	0	0
9	1	14	2A22	Grid Marker	2910	29210	160	69	756	2261	299	27	27	28	4	14	99	93	0	0	0	0	0	0	0	0	208	1417	100	0	0	Error	42	729	157272	182	0	0	0
9	2	14	2A22	Grid Marker	3190	29220	160	71	901	2668	296	28	28	29	10	34	91	73	0	0	0	0	0	0	0	0	208	1426	100	0	0	Error	43	873	187469	87.2	0	0	0
9	3	14	empty	empty	3500	29180	110	28	28	4	14	28	28	28	4	14	16	3	0	0	0	0	0	0	0	0	80	656	100	0	0	Error	0	0	2246	0	-75	0	0
9	4	14	empty	empty	3800	29180	110	27	27	4	14	27	27	28	4	14	16	0	0	0	0	0	0	0	0	0	80	656	100	0	0	Error	0	0	2189	-0.25	-75	0	0
9	5	14	empty	empty	4100	29180	110	28	28	4	14	28	28	28	7	25	5	0	0	0	0	0	0	0	0	0	80	656	100	0	0	Error	0	0	2242	0	-75	0	0
9	6	14	empty	empty	4400	29180	110	27	27	5	18	27	27	27	4	14	13	5	0	0	0	0	0	0	0	0	80	656	100	0	0	Error	0	0	2171	0	-75	0	0
9	7	14	empty	empty	4700	29180	110	28	28	7	25	27	27	28	4	14	18	5	0	0	0	0	0	0	0	0	80	656	100	0	0	Error	1	1	2268	0	-75	0	0
9	8	14	empty	empty	5000	29180	110	28	28	4	14	27	27	28	4	14	23	3	0	0	0	0	0	0	0	0	80	656	100	0	0	Error	1	1	2252	0	-75	0	0
9	9	14	empty	empty	5300	29180	110	27	27	3	11	28	28	28	5	17	3	0	0	0	0	0	0	0	0	0	80	656	100	0	0	Error	-1	-1	2172	-0.2	-75	0	0
9	10	14	empty	empty	5600	29180	110	29	42	38	90	28	28	35	24	68	11	10	0	0	0	0	0	0	0	0	80	656	100	0	0	Error	1	14	3376	0.292	-75	0	0
9	11	14	empty	empty	5900	29180	110	27	27	4	14	27	27	37	88	237	0	0	0	0	0	0	0	0	0	0	80	656	100	0	0	Error	0	0	2185	-0.114	-75	0	0
9	12	14	empty	empty	6200	29180	110	27	27	4	14	27	27	27	6	22	9	1	0	0	0	0	0	0	0	0	80	656	100	0	0	Error	0	0	2180	0	-75	0	0
10	1	1	empty	empty	7420	25270	110	26	26	4	15	26	26	26	4	15	13	3	0	0	0	0	0	0	0	0	80	656	100	0	0	Error	0	0	2086	0	-75	0	0
10	2	1	empty	empty	7720	25270	110	26	26	5	19	25	25	26	4	15	16	6	0	0	0	0	0	0	0	0	80	656	100	0	0	Error	1	1	2061	0	-75	0	0
10	3	1	empty	empty	8020	25270	110	25	25	4	16	25	25	26	4	15	15	0	0	0	0	0	0	0	0	0	80	656	100	0	0	Error	0	0	2035	-0.25	-75	0	0
10	4	1	empty	empty	8320	25270	110	26	26	4	15	26	26	36	191	530	0	0	0	0	0	0	0	0	0	0	80	656	100	0	0	Error	0	0	2071	-0.052	-75	0	0
10	5	1	empty	empty	8620	25270	110	28	62	160	258	25	25	25	4	16	44	24	0	0	0	0	0	0	0	0	80	656	100	0	0	Error	3	37	4987	9.25	-75	0	0
10	6	1	empty	empty	8920	25270	110	25	26	4	15	25	25	25	4	16	19	5	0	0	0	0	0	0	0	0	80	656	100	0	0	Error	0	1	2095	0.25	-75	0	0
10	7	1	empty	empty	9220	25270	110	25	26	4	15	26	26	26	4	15	14	1	0	0	0	0	0	0	0	0	80	656	100	0	0	Error	-1	0	2048	0	-75	0	0
10	8	1	empty	empty	9520	25270	110	25	25	4	16	26	26	26	4	15	13	0	0	0	0	0	0	0	0	0	80	656	100	0	0	Error	-1	-1	2025	-0.25	-75	0	0
10	9	1	empty	empty	9820	25270	110	26	26	4	15	26	26	26	4	15	13	3	0	0	0	0	0	0	0	0	80	656	100	0	0	Error	0	0	2088	0	-75	0	0
10	10	1	2B22	Grid Marker	10140	25320	150	73	796	2360	296	27	27	27	4	14	97	94	0	0	0	0	0	0	0	0	156	1213	100	0	0	Error	46	769	124131	192.25	0	0	0
10	11	1	2B22	Grid Marker	10430	25310	170	71	646	1947	301	27	27	40	436	1090	17	13	0	0	0	0	0	0	0	0	208	1492	100	0	0	Error	44	619	134396	1.39	0	0	0
10	12	1	2B22	Grid Marker	10730	25300	170	68	783	2577	329	27	27	28	5	17	94	87	0	0	0	0	0	0	0	0	208	1558	100	0	0	Error	41	756	162796	151	0	0	0
10	1	2	2J14	621 Sp14	7450	25630	110	27	28	6	21	26	26	26	4	15	23	14	0	0	0	0	0	0	0	0	80	656	100	0	0	Error	1	2	2227	0.5	0	0	0
10	2	2	2N14	636 Sp12	7750	25630	100	43	140	781	557	26	26	27	4	14	79	69	0	0	0	0	0	0	0	0	80	560	100	0	0	Error	17	114	11183	28.25	0	0	0
10	3	2	2J14	621 Sp14	8050	25630	110	27	27	6	22	26	26	26	5	19	15	6	0	0	0	0	0	0	0	0	80	656	100	0	0	Error	1	1	2180	0.2	0	0	0
10	4	2	2N14	636 Sp12	8350	25630	90	41	46	29	63	26	26	26	4	15	88	77	0	0	0	0	0	0	0	0	52	420	100	0	0	Error	15	20	2377	5	0	0	0
10	5	2	empty	empty	8620	25570	110	26	26	4	15	26	26	26	4	15	16	3	0	0	0	0	0	0	0	0	80	656	100	0	0	Error	0	0	2116	0	-75	0	0
10	6	2	empty	empty	8920	25570	110	27	27	4	14	26	26	26	4	15	18	5	0	0	0	0	0	0	0	0	80	656	100	0	0	Error	1	1	2184	0.25	-75	0	0
10	7	2	empty	empty	9220	25570	110	27	27	4	14	26	26	26	4	15	14	4	0	0	0	0	0	0	0	0	80	656	100	0	0	Error	1	1	2151	0.25	-75	0	0
10	8	2	empty	empty	9520	25570	110	28	27	4	14	26	26	26	4	15	20	4	0	0	0	0	0	0	0	0	80	656	100	0	0	Error	2	1	2194	0.25	-75	0	0
10	9	2	empty	empty	9820	25570	110	26	26	3	11	26	26	26	4	15	9	1	0	0	0	0	0	0	0	0	80	656	100	0	0	Error	0	0	2080	0	-75	0	0
10	10	2	empty	empty	10120	25570	110	26	27	4	14	26	26	26	4	15	18	5	0	0	0	0	0	0	0	0	80	656	100	0	0	Error	0	1	2125	0.25	-75	0	0
10	11	2	empty	empty	10420	25570	110	26	26	4	15	26	26	56	658	1175	0	0	0	0	0	0	0	0	0	0	80	656	100	0	0	Error	0	0	2101	-0.046	-75	0	0
10	12	2	empty	empty	10720	25570	110	26	27	6	22	27	27	27	4	14	25	8	0	0	0	0	0	0	0	0	80	656	100	0	0	Error	-1	0	2196	0	-75	0	0
10	1	3	2B6	407 Sp21	7430	25910	110	28	28	5	17	26	26	26	4	15	25	10	0	0	0	0	0	0	0	0	80	656	100	0	0	Error	2	2	2253	0.5	0	0	0
10	2	3	2F6	431 Sp0	7730	25910	50	36	36	6	16	27	27	26	4	15	75	58	0	0	0	0	0	0	0	0	12	104	100	0	0	Error	9	9	434	2.5	0	0	0
10	3	3	2B6	407 Sp21	8040	25890	60	32	338	1210	357	25	25	27	12	44	34	16	0	0	0	0	0	0	0	0	32	176	100	0	0	Error	7	313	10824	25.917	0	0	0
10	4	3	2F6	431 Sp0	8320	25910	50	34	34	7	20	26	26	26	4	15	75	50	0	0	0	0	0	0	0	0	12	104	100	0	0	Error	8	8	402	2	0	0	0
10	5	3	2J6	456 Sp21	8620	25920	110	27	27	4	14	26	26	26	4	15	20	8	0	0	0	0	0	0	0	0	80	656	100	0	0	Error	1	1	2154	0.25	0	0	0
10	6	3	2N6	484 Sp22	8930	25930	50	33	33	5	15	26	26	26	4	15	67	25	0	0	0	0	0	0	0	0	12	104	100	0	0	Error	7	7	391	1.75	0	0	0
10	7	3	2J6	456 Sp21	9220	25920	110	28	28	5	17	26	26	26	4	15	25	5	0	0	0	0	0	0	0	0	80	656	100	0	0	Error	2	2	2254	0.5	0	0	0
10	8	3	2N6	484 Sp22	9520	25920	50	32	31	5	16	27	27	27	4	14	50	25	0	0	0	0	0	0	0	0	12	104	100	0	0	Error	5	4	372	1	0	0	0
10	9	3	2B14	591 Sp0	9840	25950	50	47	48	14	29	26	26	27	4	14	92	92	0	0	0	0	0	0	0	0	12	104	100	0	0	Error	21	22	579	5.25	0	0	0
10	10	3	2F14	0	10130	25940	110	27	28	7	25	26	26	26	4	15	25	16	0	0	0	0	0	0	0	0	80	656	100	0	0	Error	1	2	2264	0.5	0	0	0
10	11	3	2B14	591 Sp0	10430	25940	50	45	46	10	21	27	27	26	3	11	100	92	0	0	0	0	0	0	0	0	12	104	100	0	0	Error	18	19	549	6.667	0	0	0
10	12	3	2F14	0	10730	25900	50	38	39	9	23	27	27	27	4	14	75	75	0	0	0	0	0	0	0	0	12	104	100	0	0	Error	11	12	467	3	0	0	0
10	1	4	2J14	621 Sp14	7430	26210	110	28	29	7	24	26	26	26	5	19	25	9	0	0	0	0	0	0	0	0	80	656	100	0	0	Error	2	3	2289	0.6	0	0	0
10	2	4	2N14	636 Sp12	7740	26220	90	48	56	34	60	25	25	26	4	15	100	92	0	0	0	0	0	0	0	0	52	420	100	0	0	Error	23	31	2895	7.5	0	0	0
10	3	4	2J14	621 Sp14	8030	26210	110	25	26	5	19	25	25	26	7	26	9	1	0	0	0	0	0	0	0	0	80	656	100	0	0	Error	0	1	2059	0	0	0	0
10	4	4	2N14	636 Sp12	8330	26210	90	51	53	20	37	25	25	26	4	15	92	90	0	0	0	0	0	0	0	0	52	420	100	0	0	Error	26	28	2762	6.75	0	0	0
10	5	4	empty	empty	8620	26170	110	25	25	4	16	26	26	26	5	19	0	0	0	0	0	0	0	0	0	0	80	656	100	0	0	Error	-1	-1	2004	-0.2	-75	0	0
10	6	4	empty	empty	8920	26170	110	25	26	3	11	26	26	35	134	382	0	0	0	0	0	0	0	0	0	0	80	656	100	0	0	Error	-1	0	2043	-0.067	-75	0	0
10	7	4	empty	empty	9220	26170	110	26	26	4	15	26	26	26	4	15	14	4	0	0	0	0	0	0	0	0	80	656	100	0	0	Error	0	0	2104	0	-75	0	0
10	8	4	empty	empty	9520	26170	110	25	26	4	15	26	26	26	4	15	16	1	0	0	0	0	0	0	0	0	80	656	100	0	0	Error	-1	0	2067	0	-75	0	0
10	9	4	empty	empty	9820	26170	110	25	25	4	16	26	26	26	4	15	10	0	0	0	0	0	0	0	0	0	80	656	100	0	0	Error	-1	-1	2027	-0.25	-75	0	0
10	10	4	empty	empty	10120	26170	110	26	26	4	15	26	26	26	4	15	11	3	0	0	0	0	0	0	0	0	80	656	100	0	0	Error	0	0	2075	0	-75	0	0
10	11	4	empty	empty	10420	26170	110	25	26	4	15	26	26	27	4	14	9	3	0	0	0	0	0	0	0	0	80	656	100	0	0	Error	-1	0	2044	-0.25	-75	0	0
10	12	4	empty	empty	10720	26170	110	24	26	4	15	27	27	27	5	18	6	0	0	0	0	0	0	0	0	0	80	656	100	0	0	Error	-3	-1	2053	-0.2	-75	0	0
10	1	5	2B6	407 Sp21	7410	26510	110	29	29	4	13	27	27	27	5	18	18	3	0	0	0	0	0	0	0	0	80	656	100	0	0	Error	2	2	2335	0.4	0	0	0
10	2	5	2F6	431 Sp0	7720	26520	70	33	33	7	21	26	26	26	4	15	63	34	0	0	0	0	0	0	0	0	32	236	100	0	0	Error	7	7	1055	1.75	0	0	0
10	3	5	2B6	407 Sp21	8020	26520	110	28	29	5	17	26	26	26	4	15	29	9	0	0	0	0	0	0	0	0	80	656	100	0	0	Error	2	3	2290	0.75	0	0	0
10	4	5	2F6	431 Sp0	8320	26530	60	34	33	7	21	26	26	26	5	19	56	31	0	0	0	0	0	0	0	0	32	176	100	0	0	Error	8	7	1068	1.4	0	0	0
10	5	5	2J6	456 Sp21	8610	26490	60	28	28	5	17	26	26	27	4	14	25	13	0	0	0	0	0	0	0	0	32	176	100	0	0	Error	2	2	882	0.25	0	0	0
10	6	5	2N6	484 Sp22	8940	26540	80	30	30	6	20	27	27	27	4	14	40	19	0	0	0	0	0	0	0	0	52	340	100	0	0	Error	3	3	1584	0.75	0	0	0
10	7	5	2J6	456 Sp21	9230	26540	110	28	30	10	33	27	27	27	4	14	25	13	0	0	0	0	0	0	0	0	80	656	100	0	0	Error	1	3	2432	0.75	0	0	0
10	8	5	2N6	484 Sp22	9530	26540	60	31	32	5	15	27	27	27	4	14	47	31	0	0	0	0	0	0	0	0	32	176	100	0	0	Error	4	5	1014	1.25	0	0	0
10	9	5	2B14	591 Sp0	9820	26530	50	51	60	33	55	26	26	27	4	14	100	100	0	0	0	0	0	0	0	0	12	104	100	0	0	Error	25	34	722	8.25	0	0	0
10	10	5	2F14	0	10130	26490	50	34	35	7	20	27	27	26	4	15	58	42	0	0	0	0	0	0	0	0	12	104	100	0	0	Error	7	8	414	2.25	0	0	0
10	11	5	2B14	591 Sp0	10420	26530	60	37	40	16	40	27	27	27	4	14	63	53	0	0	0	0	0	0	0	0	32	176	100	0	0	Error	10	13	1264	3.25	0	0	0
10	12	5	2F14	0	10730	26510	50	39	40	7	17	27	27	27	4	14	92	75	0	0	0	0	0	0	0	0	12	104	100	0	0	Error	12	13	477	3.25	0	0	0
10	1	6	2J14	621 Sp14	7420	26800	110	26	28	7	25	26	26	26	4	15	23	11	0	0	0	0	0	0	0	0	80	656	100	0	0	Error	0	2	2238	0.5	0	0	0
10	2	6	2N14	636 Sp12	7730	26810	70	40	46	24	52	26	26	26	4	15	88	66	0	0	0	0	0	0	0	0	32	236	100	0	0	Error	14	20	1458	5	0	0	0
10	3	6	2J14	621 Sp14	8020	26800	50	37	39	11	28	26	26	26	4	15	83	75	0	0	0	0	0	0	0	0	12	104	100	0	0	Error	11	13	462	3.25	0	0	0
10	4	6	2N14	636 Sp12	8330	26820	90	48	278	1578	567	25	25	26	4	15	94	88	0	0	0	0	0	0	0	0	52	420	100	0	0	Error	23	253	14480	63	0	0	0
10	5	6	empty	empty	8620	26770	110	27	27	4	14	26	26	28	42	150	0	0	0	0	0	0	0	0	0	0	80	656	100	0	0	Error	1	1	2142	-0.024	-75	0	0
10	6	6	empty	empty	8920	26770	110	25	26	3	11	26	26	26	4	15	9	0	0	0	0	0	0	0	0	0	80	656	100	0	0	Error	-1	0	2053	0	-75	0	0
10	7	6	empty	empty	9220	26770	110	26	26	4	15	26	26	27	9	33	5	0	0	0	0	0	0	0	0	0	80	656	100	0	0	Error	0	0	2109	-0.111	-75	0	0
10	8	6	empty	empty	9520	26770	110	25	26	4	15	26	26	26	4	15	13	0	0	0	0	0	0	0	0	0	80	656	100	0	0	Error	-1	0	2085	0	-75	0	0
10	9	6	empty	empty	9820	26770	110	25	26	4	15	26	26	26	4	15	10	1	0	0	0	0	0	0	0	0	80	656	100	0	0	Error	-1	0	2052	0	-75	0	0
10	10	6	empty	empty	10120	26770	110	25	26	4	15	26	26	26	4	15	16	3	0	0	0	0	0	0	0	0	80	656	100	0	0	Error	-1	0	2069	0	-75	0	0
10	11	6	empty	empty	10420	26770	110	26	26	4	15	26	26	27	4	14	11	0	0	0	0	0	0	0	0	0	80	656	100	0	0	Error	0	0	2075	-0.25	-75	0	0
10	12	6	empty	empty	10720	26770	110	25	25	4	16	26	26	26	4	15	8	1	0	0	0	0	0	0	0	0	80	656	100	0	0	Error	-1	-1	2014	-0.25	-75	0	0
10	1	7	2B6	407 Sp21	7410	27100	110	27	27	4	14	26	26	26	4	15	19	6	0	0	0	0	0	0	0	0	80	656	100	0	0	Error	1	1	2157	0.25	0	0	0
10	2	7	2F6	431 Sp0	7710	27100	110	27	29	9	31	26	26	26	4	15	25	15	0	0	0	0	0	0	0	0	80	656	100	0	0	Error	1	3	2306	0.75	0	0	0
10	3	7	2B6	407 Sp21	8010	27100	110	26	28	8	28	26	26	28	49	175	1	0	0	0	0	0	0	0	0	0	80	656	100	0	0	Error	0	2	2224	0	0	0	0
10	4	7	2F6	431 Sp0	8310	27100	70	34	32	6	18	26	26	26	4	15	56	44	0	0	0	0	0	0	0	0	32	236	100	0	0	Error	8	6	1035	1.5	0	0	0
10	5	7	2J6	456 Sp21	8610	27110	110	26	27	5	18	26	26	26	4	15	19	5	0	0	0	0	0	0	0	0	80	656	100	0	0	Error	0	1	2132	0.25	0	0	0
10	6	7	2N6	484 Sp22	8920	27120	50	34	35	4	11	27	27	26	4	15	75	33	0	0	0	0	0	0	0	0	12	104	100	0	0	Error	7	8	418	2.25	0	0	0
10	7	7	2J6	456 Sp21	9210	27100	110	26	26	5	19	26	26	26	4	15	9	4	0	0	0	0	0	0	0	0	80	656	100	0	0	Error	0	0	2051	0	0	0	0
10	8	7	2N6	484 Sp22	9510	27100	110	27	29	14	48	26	26	26	4	15	19	13	0	0	0	0	0	0	0	0	80	656	100	0	0	Error	1	3	2310	0.75	0	0	0
10	9	7	2B14	591 Sp0	9810	27100	110	27	31	12	38	26	26	26	4	15	31	18	0	0	0	0	0	0	0	0	80	656	100	0	0	Error	1	5	2469	1.25	0	0	0
10	10	7	2F14	0	10110	27100	110	25	27	7	25	26	26	26	4	15	15	11	0	0	0	0	0	0	0	0	80	656	100	0	0	Error	-1	1	2173	0.25	0	0	0
10	11	7	2B14	591 Sp0	10420	27100	60	33	37	14	37	26	26	26	4	15	59	44	0	0	0	0	0	0	0	0	32	176	100	0	0	Error	7	11	1168	2.75	0	0	0
10	12	7	2F14	0	10720	27100	110	26	27	5	18	26	26	29	66	227	0	0	0	0	0	0	0	0	0	0	80	656	100	0	0	Error	0	1	2144	-0.03	0	0	0
10	1	8	1J14	235 Sp0	7420	27420	60	36	36	7	19	25	25	27	15	55	31	3	0	0	0	0	0	0	0	0	32	176	100	0	0	Error	11	11	1162	0.6	0	0	0
10	2	8	1N14	258 Sp8	7720	27420	60	36	38	10	26	25	25	26	4	15	88	63	0	0	0	0	0	0	0	0	32	176	100	0	0	Error	11	13	1230	3	0	0	0
10	3	8	1J14	235 Sp0	8030	27430	60	34	34	7	20	25	25	26	7	26	59	16	0	0	0	0	0	0	0	0	32	176	100	0	0	Error	9	9	1085	1.143	0	0	0
10	4	8	1N14	258 Sp8	8330	27420	50	46	46	7	15	25	25	26	4	15	100	100	0	0	0	0	0	0	0	0	12	104	100	0	0	Error	21	21	550	5	0	0	0
10	5	8	1B22	287 Sp8	8630	27410	60	34	34	7	20	25	25	26	4	15	69	56	0	0	0	0	0	0	0	0	32	176	100	0	0	Error	9	9	1084	2	0	0	0
10	6	8	1F22	325 Sp10	8930	27420	70	31	32	6	18	25	25	26	4	15	66	28	0	0	0	0	0	0	0	0	32	236	100	0	0	Error	6	7	1011	1.5	0	0	0
10	7	8	1B22	287 Sp8	9230	27420	50	41	40	6	15	25	25	26	4	15	100	83	0	0	0	0	0	0	0	0	12	104	100	0	0	Error	16	15	476	3.5	0	0	0
10	8	8	1F22	325 Sp10	9520	27410	110	27	28	6	21	26	26	26	4	15	19	14	0	0	0	0	0	0	0	0	80	656	100	0	0	Error	1	2	2218	0.5	0	0	0
10	9	8	1J22	355 Sp0	9820	27410	80	33	36	30	83	25	25	26	4	15	60	46	0	0	0	0	0	0	0	0	52	340	100	0	0	Error	8	11	1870	2.5	0	0	0
10	10	8	1N22	380 Sp0	10120	27410	110	27	27	4	14	26	26	27	4	14	21	6	0	0	0	0	0	0	0	0	80	656	100	0	0	Error	1	1	2174	0	0	0	0
10	11	8	1J22	355 Sp0	10430	27420	70	31	32	7	21	26	26	26	4	15	53	28	0	0	0	0	0	0	0	0	32	236	100	0	0	Error	5	6	1012	1.5	0	0	0
10	12	8	1N22	380 Sp0	10720	27410	70	34	35	5	14	26	26	26	4	15	78	47	0	0	0	0	0	0	0	0	32	236	100	0	0	Error	8	9	1107	2.25	0	0	0
10	1	9	1B6	15 Sp8	7430	27700	50	50	52	12	23	27	27	26	3	11	100	92	0	0	0	0	0	0	0	0	12	104	100	0	0	Error	23	25	623	8.667	0	0	0
10	2	9	1F6	34 Sp0	7660	27710	180	28	32	15	46	26	26	27	9	33	18	13	0	0	0	0	0	0	0	0	256	1856	100	0	0	Error	2	6	8238	0.556	0	0	0
10	3	9	1B6	15 Sp8	8030	27710	50	47	48	6	12	26	26	26	4	15	100	100	0	0	0	0	0	0	0	0	12	104	100	0	0	Error	21	22	573	5.5	0	0	0
10	4	9	1F6	34 Sp0	8320	27720	110	27	28	5	17	26	26	27	19	70	0	0	0	0	0	0	0	0	0	0	80	656	100	0	0	Error	1	2	2216	0.053	0	0	0
10	5	9	1J6	53 Sp9	8620	27720	110	27	28	4	14	26	26	26	4	15	28	8	0	0	0	0	0	0	0	0	80	656	100	0	0	Error	1	2	2231	0.5	0	0	0
10	6	9	1N6	75 Sp0	8920	27720	110	29	28	4	14	26	26	26	4	15	29	9	0	0	0	0	0	0	0	0	80	656	100	0	0	Error	3	2	2265	0.5	0	0	0
10	7	9	1J6	53 Sp9	9220	27720	110	29	29	5	17	27	27	27	6	22	13	1	0	0	0	0	0	0	0	0	80	656	100	0	0	Error	2	2	2308	0.333	0	0	0
10	8	9	1N6	75 Sp0	9520	27720	110	27	28	5	17	26	26	27	5	18	21	6	0	0	0	0	0	0	0	0	80	656	100	0	0	Error	1	2	2255	0.2	0	0	0
10	9	9	1B14	173 Sp8	9840	27740	60	35	34	7	20	26	26	26	4	15	72	53	0	0	0	0	0	0	0	0	32	176	100	0	0	Error	9	8	1095	2	0	0	0
10	10	9	1F14	200 Sp9	10130	27730	60	44	43	12	27	25	25	26	4	15	88	72	0	0	0	0	0	0	0	0	32	176	100	0	0	Error	19	18	1391	4.25	0	0	0
10	11	9	1B14	173 Sp8	10440	27730	70	35	36	7	19	26	26	28	12	42	34	3	0	0	0	0	0	0	0	0	32	236	100	0	0	Error	9	10	1145	0.667	0	0	0
10	12	9	1F14	200 Sp9	10730	27730	60	43	42	9	21	26	26	26	4	15	81	78	0	0	0	0	0	0	0	0	32	176	100	0	0	Error	17	16	1333	4	0	0	0
10	1	10	1J14	235 Sp0	7460	28040	90	34	41	17	41	26	26	27	5	18	62	46	0	0	0	0	0	0	0	0	52	420	100	0	0	Error	8	15	2131	2.8	0	0	0
10	2	10	1N14	258 Sp8	7730	28020	70	39	41	11	26	26	26	26	4	15	94	75	0	0	0	0	0	0	0	0	32	236	100	0	0	Error	13	15	1299	3.75	0	0	0
10	3	10	1J14	235 Sp0	8040	28030	60	32	34	8	23	26	26	26	4	15	59	44	0	0	0	0	0	0	0	0	32	176	100	0	0	Error	6	8	1097	2	0	0	0
10	4	10	1N14	258 Sp8	8340	28030	60	34	35	6	17	25	25	26	4	15	81	53	0	0	0	0	0	0	0	0	32	176	100	0	0	Error	9	10	1129	2.25	0	0	0
10	5	10	1B22	287 Sp8	8640	28020	110	27	27	5	18	26	26	28	31	110	0	0	0	0	0	0	0	0	0	0	80	656	100	0	0	Error	1	1	2174	-0.032	0	0	0
10	6	10	1F22	325 Sp10	8940	28020	110	28	29	5	17	26	26	26	4	15	30	13	0	0	0	0	0	0	0	0	80	656	100	0	0	Error	2	3	2283	0.75	0	0	0
10	7	10	1B22	287 Sp8	9240	28010	70	36	36	6	16	26	26	26	4	15	84	56	0	0	0	0	0	0	0	0	32	236	100	0	0	Error	10	10	1151	2.5	0	0	0
10	8	10	1F22	325 Sp10	9530	28020	110	28	29	5	17	26	26	27	23	85	0	0	0	0	0	0	0	0	0	0	80	656	100	0	0	Error	2	3	2291	0.087	0	0	0
10	9	10	1J22	355 Sp0	9830	28030	60	33	34	8	23	26	26	26	4	15	59	38	0	0	0	0	0	0	0	0	32	176	100	0	0	Error	7	8	1093	2	0	0	0
10	10	10	1N22	380 Sp0	10140	28020	70	33	33	7	21	26	26	26	4	15	66	44	0	0	0	0	0	0	0	0	32	236	100	0	0	Error	7	7	1046	1.75	0	0	0
10	11	10	1J22	355 Sp0	10460	28030	50	33	39	17	43	26	26	26	4	15	67	50	0	0	0	0	0	0	0	0	12	104	100	0	0	Error	7	13	467	3.25	0	0	0
10	12	10	1N22	380 Sp0	10740	28020	60	33	33	7	21	26	26	26	4	15	59	38	0	0	0	0	0	0	0	0	32	176	100	0	0	Error	7	7	1060	1.75	0	0	0
10	1	11	1B6	15 Sp8	7380	28340	150	31	36	15	41	27	27	29	25	86	15	1	0	0	0	0	0	0	0	0	156	1272	100	0	0	Error	4	9	5677	0.28	0	0	0
10	2	11	1F6	34 Sp0	7710	28330	110	27	27	4	14	27	27	29	49	168	0	0	0	0	0	0	0	0	0	0	80	656	100	0	0	Error	0	0	2195	-0.041	0	0	0
10	3	11	1B6	15 Sp8	8040	28330	60	34	37	11	29	26	26	26	4	15	59	50	0	0	0	0	0	0	0	0	32	176	100	0	0	Error	8	11	1195	2.75	0	0	0
10	4	11	1F6	34 Sp0	8320	28330	110	29	29	5	17	26	26	26	4	15	41	19	0	0	0	0	0	0	0	0	80	656	100	0	0	Error	3	3	2331	0.75	0	0	0
10	5	11	1J6	53 Sp9	8620	28330	110	28	29	6	20	26	26	27	7	25	19	8	0	0	0	0	0	0	0	0	80	656	100	0	0	Error	2	3	2358	0.286	0	0	0
10	6	11	1N6	75 Sp0	8920	28330	110	27	28	4	14	26	26	27	4	14	24	8	0	0	0	0	0	0	0	0	80	656	100	0	0	Error	1	2	2210	0.25	0	0	0
10	7	11	1J6	53 Sp9	9220	28330	110	29	29	5	17	26	26	27	4	14	35	11	0	0	0	0	0	0	0	0	80	656	100	0	0	Error	3	3	2309	0.5	0	0	0
10	8	11	1N6	75 Sp0	9540	28340	50	33	33	4	12	27	27	27	4	14	67	25	0	0	0	0	0	0	0	0	12	104	100	0	0	Error	6	6	398	1.5	0	0	0
10	9	11	1B14	173 Sp8	9830	28330	60	36	34	7	20	27	27	27	4	14	66	53	0	0	0	0	0	0	0	0	32	176	100	0	0	Error	9	7	1099	1.75	0	0	0
10	10	11	1F14	200 Sp9	10130	28330	70	40	41	8	19	26	26	26	3	11	97	88	0	0	0	0	0	0	0	0	32	236	100	0	0	Error	14	15	1311	5	0	0	0
10	11	11	1B14	173 Sp8	10430	28320	60	37	38	10	26	27	27	27	4	14	72	56	0	0	0	0	0	0	0	0	32	176	100	0	0	Error	10	11	1222	2.75	0	0	0
10	12	11	1F14	200 Sp9	10730	28340	70	43	43	9	20	27	27	28	5	17	84	81	0	0	0	0	0	0	0	0	32	236	100	0	0	Error	16	16	1366	3	0	0	0
10	1	12	1J14	235 Sp0	7430	28640	60	37	37	7	18	28	28	28	4	14	69	53	0	0	0	0	0	0	0	0	32	176	100	0	0	Error	9	9	1196	2.25	0	0	0
10	2	12	1N14	258 Sp8	7730	28630	70	41	45	15	33	29	29	29	4	13	78	66	0	0	0	0	0	0	0	0	32	236	100	0	0	Error	12	16	1435	4	0	0	0
10	3	12	1J14	235 Sp0	8030	28620	60	33	35	8	22	28	28	28	4	14	59	34	0	0	0	0	0	0	0	0	32	176	100	0	0	Error	5	7	1132	1.75	0	0	0
10	4	12	1N14	258 Sp8	8330	28620	50	54	54	9	16	28	28	28	4	14	100	100	0	0	0	0	0	0	0	0	12	104	100	0	0	Error	26	26	645	6.5	0	0	0
10	5	12	1B22	287 Sp8	8630	28630	50	43	42	6	14	27	27	27	3	11	100	92	0	0	0	0	0	0	0	0	12	104	100	0	0	Error	16	15	508	5	0	0	0
10	6	12	1F22	325 Sp10	8940	28620	110	30	30	5	16	28	28	28	4	14	24	14	0	0	0	0	0	0	0	0	80	656	100	0	0	Error	2	2	2388	0.5	0	0	0
10	7	12	1B22	287 Sp8	9250	28620	90	51	314	849	270	28	28	28	4	14	77	73	0	0	0	0	0	0	0	0	52	420	100	0	0	Error	23	286	16329	71.5	0	0	0
10	8	12	1F22	325 Sp10	9530	28620	110	28	29	5	17	28	28	28	4	14	24	8	0	0	0	0	0	0	0	0	80	656	100	0	0	Error	0	1	2318	0.25	0	0	0
10	9	12	1J22	355 Sp0	9830	28620	110	29	30	10	33	28	28	28	4	14	26	10	0	0	0	0	0	0	0	0	80	656	100	0	0	Error	1	2	2406	0.5	0	0	0
10	10	12	1N22	380 Sp0	10130	28640	70	32	33	7	21	28	28	29	11	37	25	0	0	0	0	0	0	0	0	0	32	236	100	0	0	Error	4	5	1067	0.364	0	0	0
10	11	12	1J22	355 Sp0	10430	28610	60	36	35	8	22	28	28	28	4	14	59	41	0	0	0	0	0	0	0	0	32	176	100	0	0	Error	8	7	1120	1.75	0	0	0
10	12	12	1N22	380 Sp0	10740	28640	50	39	38	5	13	29	29	29	5	17	75	42	0	0	0	0	0	0	0	0	12	104	100	0	0	Error	10	9	451	1.8	0	0	0
10	1	13	1B6	15 Sp8	7460	28910	60	51	676	2639	390	28	28	28	4	14	84	75	0	0	0	0	0	0	0	0	32	176	100	0	0	Error	23	648	21618	162	0	0	0
10	2	13	1F6	34 Sp0	7740	28910	110	29	30	5	16	28	28	28	5	17	20	5	0	0	0	0	0	0	0	0	80	656	100	0	0	Error	1	2	2360	0.4	0	0	0
10	3	13	1B6	15 Sp8	8030	28910	50	49	49	8	16	27	27	28	4	14	100	92	0	0	0	0	0	0	0	0	12	104	100	0	0	Error	22	22	582	5.25	0	0	0
10	4	13	1F6	34 Sp0	8330	28920	110	28	28	4	14	27	27	27	4	14	23	6	0	0	0	0	0	0	0	0	80	656	100	0	0	Error	1	1	2273	0.25	0	0	0
10	5	13	1J6	53 Sp9	8630	28920	110	29	29	4	13	27	27	27	4	14	25	10	0	0	0	0	0	0	0	0	80	656	100	0	0	Error	2	2	2329	0.5	0	0	0
10	6	13	1N6	75 Sp0	8940	28950	80	38	190	520	273	28	28	28	4	14	77	56	0	0	0	0	0	0	0	0	52	340	100	0	0	Error	10	162	9895	40.5	0	0	0
10	7	13	1J6	53 Sp9	9230	28920	110	29	29	4	13	27	27	28	5	17	19	1	0	0	0	0	0	0	0	0	80	656	100	0	0	Error	2	2	2321	0.2	0	0	0
10	8	13	1N6	75 Sp0	9530	28920	110	29	29	4	13	27	27	27	4	14	31	11	0	0	0	0	0	0	0	0	80	656	100	0	0	Error	2	2	2346	0.5	0	0	0
10	9	13	1B14	173 Sp8	9830	28920	110	29	30	7	23	27	27	27	4	14	30	13	0	0	0	0	0	0	0	0	80	656	100	0	0	Error	2	3	2381	0.75	0	0	0
10	10	13	1F14	200 Sp9	10130	28930	70	41	41	9	21	27	27	27	4	14	84	72	0	0	0	0	0	0	0	0	32	236	100	0	0	Error	14	14	1318	3.5	0	0	0
10	11	13	1B14	173 Sp8	10430	28910	60	36	36	9	25	26	26	27	4	14	72	53	0	0	0	0	0	0	0	0	32	176	100	0	0	Error	10	10	1159	2.25	0	0	0
10	12	13	1F14	200 Sp9	10730	28930	80	34	37	11	29	28	28	28	8	28	40	27	0	0	0	0	0	0	0	0	52	340	100	0	0	Error	6	9	1933	1.125	0	0	0
10	1	14	2B22	Grid Marker	7420	29210	130	114	714	1770	247	28	28	29	5	17	100	98	0	0	0	0	0	0	0	0	120	940	100	0	0	Error	86	686	85625	137	0	0	0
10	2	14	2B22	Grid Marker	7720	29210	140	78	605	1705	281	28	28	29	4	13	98	94	0	0	0	0	0	0	0	0	156	1140	100	0	0	Error	50	577	94340	144	0	0	0
10	3	14	empty	empty	8020	29170	100	27	27	4	14	27	27	28	5	17	6	1	0	0	0	0	0	0	0	0	80	560	100	0	0	Error	0	0	2179	-0.2	-75	0	0
10	4	14	empty	empty	8320	29170	100	28	28	4	14	27	27	27	4	14	20	1	0	0	0	0	0	0	0	0	80	560	100	0	0	Error	1	1	2228	0.25	-75	0	0
10	5	14	empty	empty	8620	29170	100	26	26	3	11	27	27	27	4	14	5	0	0	0	0	0	0	0	0	0	80	560	100	0	0	Error	-1	-1	2103	-0.25	-75	0	0
10	6	14	empty	empty	8920	29170	100	27	31	31	100	28	28	28	6	21	8	3	0	0	0	0	0	0	0	0	80	560	100	0	0	Error	-1	3	2479	0.5	-75	0	0
10	7	14	empty	empty	9220	29170	100	28	28	4	14	28	28	28	4	14	14	1	0	0	0	0	0	0	0	0	80	560	100	0	0	Error	0	0	2219	0	-75	0	0
10	8	14	empty	empty	9520	29170	100	27	27	4	14	28	28	28	4	14	5	3	0	0	0	0	0	0	0	0	80	560	100	0	0	Error	-1	-1	2176	-0.25	-75	0	0
10	9	14	empty	empty	9820	29170	100	27	27	4	14	28	28	28	4	14	9	0	0	0	0	0	0	0	0	0	80	560	100	0	0	Error	-1	-1	2161	-0.25	-75	0	0
10	10	14	empty	empty	10120	29170	100	28	28	5	17	28	28	34	114	335	0	0	0	0	0	0	0	0	0	0	80	560	100	0	0	Error	0	0	2224	-0.053	-75	0	0
10	11	14	empty	empty	10420	29170	100	28	28	5	17	29	29	29	5	17	8	3	0	0	0	0	0	0	0	0	80	560	100	0	0	Error	-1	-1	2274	-0.2	-75	0	0
10	12	14	empty	empty	10720	29170	100	28	28	4	14	28	28	28	4	14	11	5	0	0	0	0	0	0	0	0	80	560	100	0	0	Error	0	0	2258	0	-75	0	0
11	1	1	empty	empty	11900	25330	100	26	28	6	21	27	27	28	8	28	11	4	0	0	0	0	0	0	0	0	80	560	100	0	0	Error	-1	1	2222	0	-75	0	0
11	2	1	empty	empty	12200	25330	100	27	27	5	18	26	26	27	4	14	23	4	0	0	0	0	0	0	0	0	80	560	100	0	0	Error	1	1	2154	0	-75	0	0
11	3	1	empty	empty	12500	25330	100	27	27	4	14	26	26	26	4	15	14	1	0	0	0	0	0	0	0	0	80	560	100	0	0	Error	1	1	2135	0.25	-75	0	0
11	4	1	empty	empty	12800	25330	100	25	25	4	16	26	26	27	4	14	15	0	0	0	0	0	0	0	0	0	80	560	100	0	0	Error	-1	-1	2029	-0.5	-75	0	0
11	5	1	empty	empty	13100	25330	100	26	26	4	15	27	27	30	16	53	0	0	0	0	0	0	0	0	0	0	80	560	100	0	0	Error	-1	-1	2057	-0.25	-75	0	0
11	6	1	empty	empty	13400	25330	100	25	25	4	16	26	26	26	4	15	10	0	0	0	0	0	0	0	0	0	80	560	100	0	0	Error	-1	-1	2008	-0.25	-75	0	0
11	7	1	empty	empty	13700	25330	100	26	26	4	15	26	26	26	4	15	13	1	0	0	0	0	0	0	0	0	80	560	100	0	0	Error	0	0	2054	0	-75	0	0
11	8	1	empty	empty	14000	25330	100	24	25	7	28	25	25	26	4	15	10	6	0	0	0	0	0	0	0	0	80	560	100	0	0	Error	-1	0	2026	-0.25	-75	0	0
11	9	1	empty	empty	14300	25330	100	26	32	42	131	26	26	26	4	15	19	5	0	0	0	0	0	0	0	0	80	560	100	0	0	Error	0	6	2571	1.5	-75	0	0
11	10	1	2C22	Grid Marker	14620	25370	160	64	572	1680	293	26	26	27	5	18	98	92	0	0	0	0	0	0	0	0	208	1408	100	0	0	Error	38	546	118880	109	0	0	0
11	11	1	2C22	Grid Marker	14910	25370	150	104	748	1892	252	27	27	27	5	18	100	99	0	0	0	0	0	0	0	0	156	1202	100	0	0	Error	77	721	116639	144.2	0	0	0
11	12	1	2C22	Grid Marker	15210	25360	150	98	994	2796	281	26	26	27	5	18	100	100	0	0	0	0	0	0	0	0	156	1240	100	0	0	Error	72	968	155080	193.4	0	0	0
11	1	2	2K14	628 Sp14	11910	25640	90	36	381	2139	561	26	26	27	5	18	69	48	0	0	0	0	0	0	0	0	52	420	100	0	0	Error	10	355	19803	70.8	0	0	0
11	2	2	2O14	0	12200	25630	120	28	30	10	33	27	27	27	4	14	28	13	0	0	0	0	0	0	0	0	120	820	100	0	0	Error	1	3	3585	0.75	0	0	0
11	3	2	2K14	628 Sp14	12490	25620	100	27	28	6	21	26	26	27	4	14	29	11	0	0	0	0	0	0	0	0	80	560	100	0	0	Error	1	2	2216	0.25	0	0	0
11	4	2	2O14	0	12800	25630	120	26	27	5	18	26	26	26	4	15	16	8	0	0	0	0	0	0	0	0	120	820	100	0	0	Error	0	1	3242	0.25	0	0	0
11	5	2	empty	empty	13130	25640	120	26	29	13	44	26	26	28	10	35	7	4	0	0	0	0	0	0	0	0	120	820	100	0	0	Error	0	3	3502	0.1	-75	0	0
11	6	2	empty	empty	13430	25640	120	26	26	4	15	26	26	26	4	15	13	3	0	0	0	0	0	0	0	0	120	820	100	0	0	Error	0	0	3134	0	-75	0	0
11	7	2	empty	empty	13700	25630	120	26	26	4	15	26	26	26	4	15	13	4	0	0	0	0	0	0	0	0	120	820	100	0	0	Error	0	0	3125	0	-75	0	0
11	8	2	empty	empty	14000	25630	120	26	26	4	15	26	26	26	4	15	9	3	0	0	0	0	0	0	0	0	120	820	100	0	0	Error	0	0	3077	0	-75	0	0
11	9	2	empty	empty	14300	25630	120	25	25	4	16	26	26	27	11	40	0	0	0	0	0	0	0	0	0	0	120	820	100	0	0	Error	-1	-1	3010	-0.182	-75	0	0
11	10	2	empty	empty	14600	25630	120	26	26	4	15	26	26	26	4	15	15	3	0	0	0	0	0	0	0	0	120	806	100	0	0	Error	0	0	3119	0	-75	0	0
11	11	2	empty	empty	14900	25630	120	25	26	4	15	26	26	26	4	15	10	1	0	0	0	0	0	0	0	0	120	814	100	0	0	Error	-1	0	3094	0	-75	0	0
11	12	2	empty	empty	15200	25630	120	26	26	5	19	25	25	26	4	15	18	7	0	0	0	0	0	0	0	0	120	820	100	0	0	Error	1	1	3112	0	-75	0	0
11	1	3	2C6	418 Sp19	11910	25950	80	37	40	12	30	26	26	27	5	18	75	50	0	0	0	0	0	0	0	0	52	334	100	0	0	Error	11	14	2055	2.6	0	0	0
11	2	3	2G6	443 Sp14	12220	25950	80	33	37	30	81	27	27	27	4	14	54	31	0	0	0	0	0	0	0	0	52	340	100	0	0	Error	6	10	1901	2.5	0	0	0
11	3	3	2C6	418 Sp19	12500	25940	120	27	28	5	17	26	26	27	4	14	28	6	0	0	0	0	0	0	0	0	120	820	100	0	0	Error	1	2	3300	0.25	0	0	0
11	4	3	2G6	443 Sp14	12800	25940	120	28	81	557	687	26	26	28	8	28	16	7	0	0	0	0	0	0	0	0	120	820	100	0	0	Error	2	55	9721	6.625	0	0	0
11	5	3	2K6	468 Sp8	13100	25940	80	53	66	48	72	26	26	27	7	25	65	58	0	0	0	0	0	0	0	0	52	340	100	0	0	Error	27	40	3428	5.571	0	0	0
11	6	3	2O6	496Sp21	13400	25940	120	28	28	5	17	26	26	26	4	15	25	8	0	0	0	0	0	0	0	0	120	820	100	0	0	Error	2	2	3388	0.5	0	0	0
11	7	3	2K6	468 Sp8	13710	25950	60	30	34	11	32	25	25	26	4	15	50	41	0	0	0	0	0	0	0	0	32	176	100	0	0	Error	5	9	1080	2	0	0	0
11	8	3	2O6	496Sp21	14000	25960	120	27	27	5	18	26	26	26	4	15	22	5	0	0	0	0	0	0	0	0	120	820	100	0	0	Error	1	1	3275	0.25	0	0	0
11	9	3	2C14	598 Sp21	14300	25960	120	26	27	5	18	26	26	26	4	15	20	7	0	0	0	0	0	0	0	0	120	820	100	0	0	Error	0	1	3232	0.25	0	0	0
11	10	3	2G14	613 Sp24	14600	25970	120	34	37	16	43	26	26	26	4	15	67	46	0	0	0	0	0	0	0	0	120	820	100	0	0	Error	8	11	4413	2.75	0	0	0
11	11	3	2C14	598 Sp21	14900	25970	120	27	28	8	28	26	26	26	4	15	18	6	0	0	0	0	0	0	0	0	120	820	100	0	0	Error	1	2	3348	0.5	0	0	0
11	12	3	2G14	613 Sp24	15210	25970	120	37	213	1143	536	26	26	26	4	15	81	63	0	0	0	0	0	0	0	0	120	820	100	0	0	Error	11	187	25519	46.75	0	0	0
11	1	4	2K14	628 Sp14	11900	26140	120	37	42	24	57	27	27	27	5	18	69	47	0	0	0	0	0	0	0	0	120	774	100	0	0	Error	10	15	5060	3	0	0	0
11	2	4	2O14	0	12200	26270	80	31	104	399	383	26	26	26	4	15	54	31	0	0	0	0	0	0	0	0	52	340	100	0	0	Error	5	78	5401	19.5	0	0	0
11	3	4	2K14	628 Sp14	12480	26270	120	27	29	14	48	26	26	26	4	15	23	8	0	0	0	0	0	0	0	0	120	820	100	0	0	Error	1	3	3463	0.75	0	0	0
11	4	4	2O14	0	12860	26370	100	25	26	4	15	26	26	29	21	72	0	0	0	0	0	0	0	0	0	0	80	560	100	0	0	Error	-1	0	2103	-0.143	0	0	0
11	5	4	empty	empty	13100	26230	120	26	26	4	15	26	26	27	10	37	0	0	0	0	0	0	0	0	0	0	120	820	100	0	0	Error	0	0	3116	-0.1	-75	0	0
11	6	4	empty	empty	13400	26230	120	26	26	4	15	26	26	26	4	15	10	2	0	0	0	0	0	0	0	0	120	820	100	0	0	Error	0	0	3077	0	-75	0	0
11	7	4	empty	empty	13700	26230	120	26	26	5	19	26	26	26	4	15	17	3	0	0	0	0	0	0	0	0	120	820	100	0	0	Error	0	0	3103	0	-75	0	0
11	8	4	empty	empty	14000	26230	120	25	26	4	15	25	25	26	4	15	13	2	0	0	0	0	0	0	0	0	120	820	100	0	0	Error	0	1	3077	0	-75	0	0
11	9	4	empty	empty	14300	26230	120	26	27	13	48	25	25	26	4	15	18	3	0	0	0	0	0	0	0	0	120	820	100	0	0	Error	1	2	3257	0.25	-75	0	0
11	10	4	empty	empty	14600	26230	120	25	25	4	16	25	25	26	4	15	13	2	0	0	0	0	0	0	0	0	120	820	100	0	0	Error	0	0	3027	-0.25	-75	0	0
11	11	4	empty	empty	14900	26230	120	26	26	4	15	25	25	26	4	15	17	3	0	0	0	0	0	0	0	0	120	820	100	0	0	Error	1	1	3114	0	-75	0	0
11	12	4	empty	empty	15200	26230	120	25	26	4	15	26	26	26	4	15	9	3	0	0	0	0	0	0	0	0	120	820	100	0	0	Error	-1	0	3110	0	-75	0	0
11	1	5	2C6	418 Sp19	11910	26560	120	31	32	8	25	28	28	29	10	34	18	6	0	0	0	0	0	0	0	0	120	775	100	0	0	Error	3	4	3891	0.3	0	0	0
11	2	5	2G6	443 Sp14	12220	26570	60	35	38	9	23	27	27	28	4	14	78	47	0	0	0	0	0	0	0	0	32	176	100	0	0	Error	8	11	1210	2.5	0	0	0
11	3	5	2C6	418 Sp19	12520	26590	100	33	171	872	509	26	26	27	4	14	61	45	0	0	0	0	0	0	0	0	80	520	100	0	0	Error	7	145	13653	36	0	0	0
11	4	5	2G6	443 Sp14	12790	26580	60	31	33	9	27	27	27	27	4	14	47	28	0	0	0	0	0	0	0	0	32	176	100	0	0	Error	4	6	1051	1.5	0	0	0
11	5	5	2K6	468 Sp8	13110	26570	70	36	39	11	28	27	27	27	4	14	69	50	0	0	0	0	0	0	0	0	32	236	100	0	0	Error	9	12	1238	3	0	0	0
11	6	5	2O6	496Sp21	13420	26600	90	36	187	636	340	26	26	26	4	15	69	58	0	0	0	0	0	0	0	0	52	420	100	0	0	Error	10	161	9701	40.25	0	0	0
11	7	5	2K6	468 Sp8	13710	26570	60	32	39	15	38	27	27	27	4	14	50	41	0	0	0	0	0	0	0	0	32	176	100	0	0	Error	5	12	1237	3	0	0	0
11	8	5	2O6	496Sp21	14000	26520	60	27	28	6	21	27	27	27	4	14	19	13	0	0	0	0	0	0	0	0	32	176	100	0	0	Error	0	1	899	0.25	0	0	0
11	9	5	2C14	598 Sp21	14310	26590	70	30	31	5	16	27	27	27	4	14	41	22	0	0	0	0	0	0	0	0	32	236	100	0	0	Error	3	4	998	1	0	0	0
11	10	5	2G14	613 Sp24	14600	26580	100	35	36	9	25	26	26	27	7	25	63	19	0	0	0	0	0	0	0	0	80	560	100	0	0	Error	9	10	2919	1.286	0	0	0
11	11	5	2C14	598 Sp21	14920	26590	70	31	31	6	19	26	26	26	4	15	53	28	0	0	0	0	0	0	0	0	32	236	100	0	0	Error	5	5	988	1.25	0	0	0
11	12	5	2G14	613 Sp24	15200	26570	120	34	35	9	25	26	26	26	4	15	67	48	0	0	0	0	0	0	0	0	120	820	100	0	0	Error	8	9	4187	2.25	0	0	0
11	1	6	2K14	628 Sp14	11870	26770	120	34	40	24	60	27	27	27	4	14	57	48	0	0	0	0	0	0	0	0	120	775	100	0	0	Error	7	13	4817	3.25	0	0	0
11	2	6	2O14	0	12170	26770	120	26	27	5	18	26	26	27	10	37	3	0	0	0	0	0	0	0	0	0	120	806	100	0	0	Error	0	1	3260	0	0	0	0
11	3	6	2K14	628 Sp14	12470	26770	120	25	25	4	16	26	26	26	4	15	8	3	0	0	0	0	0	0	0	0	120	757	100	0	0	Error	-1	-1	3031	-0.25	0	0	0
11	4	6	2O14	0	12770	26770	120	25	26	4	15	26	26	26	11	42	3	0	0	0	0	0	0	0	0	0	120	792	100	0	0	Error	-1	0	3133	0	0	0	0
11	5	6	empty	empty	13100	26830	120	26	26	3	11	25	25	26	4	15	18	2	0	0	0	0	0	0	0	0	120	820	100	0	0	Error	1	1	3109	0	-75	0	0
11	6	6	empty	empty	13400	26830	120	25	25	4	16	25	25	25	4	16	14	2	0	0	0	0	0	0	0	0	120	814	100	0	0	Error	0	0	3009	0	-75	0	0
11	7	6	empty	empty	13700	26830	120	25	25	4	16	26	26	26	4	15	9	0	0	0	0	0	0	0	0	0	120	820	100	0	0	Error	-1	-1	3025	-0.25	-75	0	0
11	8	6	empty	empty	14000	26830	120	25	25	4	16	25	25	26	4	15	13	3	0	0	0	0	0	0	0	0	120	820	100	0	0	Error	0	0	3023	-0.25	-75	0	0
11	9	6	empty	empty	14300	26830	120	25	25	4	16	26	26	26	4	15	6	0	0	0	0	0	0	0	0	0	120	820	100	0	0	Error	-1	-1	2985	-0.25	-75	0	0
11	10	6	empty	empty	14600	26830	120	25	26	4	15	25	25	25	4	16	20	6	0	0	0	0	0	0	0	0	120	820	100	0	0	Error	0	1	3092	0.25	-75	0	0
11	11	6	empty	empty	14900	26830	120	25	32	62	193	25	25	26	20	76	3	1	0	0	0	0	0	0	0	0	120	820	100	0	0	Error	0	7	3799	0.3	-75	0	0
11	12	6	empty	empty	15200	26830	120	25	25	3	12	25	25	25	4	16	10	0	0	0	0	0	0	0	0	0	120	820	100	0	0	Error	0	0	2947	0	-75	0	0
11	1	7	2C6	418 Sp19	11910	27160	90	42	45	17	37	26	26	27	4	14	87	73	0	0	0	0	0	0	0	0	52	420	100	0	0	Error	16	19	2328	4.5	0	0	0
11	2	7	2G6	443 Sp14	12200	27160	70	34	56	112	200	26	26	26	4	15	66	47	0	0	0	0	0	0	0	0	32	236	100	0	0	Error	8	30	1798	7.5	0	0	0
11	3	7	2C6	418 Sp19	12490	27170	60	32	40	25	62	25	25	26	5	19	53	31	0	0	0	0	0	0	0	0	32	176	100	0	0	Error	7	15	1273	2.8	0	0	0
11	4	7	2G6	443 Sp14	12810	27150	80	31	47	101	214	26	26	26	4	15	50	27	0	0	0	0	0	0	0	0	52	340	100	0	0	Error	5	21	2432	5.25	0	0	0
11	5	7	2K6	468 Sp8	13100	27140	60	33	36	11	30	26	26	26	4	15	56	44	0	0	0	0	0	0	0	0	32	176	100	0	0	Error	7	10	1158	2.5	0	0	0
11	6	7	2O6	496Sp21	13400	27150	120	26	27	5	18	25	25	26	5	19	18	2	0	0	0	0	0	0	0	0	120	820	100	0	0	Error	1	2	3201	0.2	0	0	0
11	7	7	2K6	468 Sp8	13700	27160	80	32	37	13	35	26	26	26	4	15	58	40	0	0	0	0	0	0	0	0	52	340	100	0	0	Error	6	11	1905	2.75	0	0	0
11	8	7	2O6	496Sp21	13970	27160	70	28	29	6	20	26	26	26	4	15	34	19	0	0	0	0	0	0	0	0	32	236	100	0	0	Error	2	3	939	0.75	0	0	0
11	9	7	2C14	598 Sp21	14290	27150	60	29	31	7	22	26	26	26	4	15	44	25	0	0	0	0	0	0	0	0	32	176	100	0	0	Error	3	5	976	1.25	0	0	0
11	10	7	2G14	613 Sp24	14610	27180	100	36	104	400	384	25	25	25	5	20	75	51	0	0	0	0	0	0	0	0	80	560	100	0	0	Error	11	79	8297	15.8	0	0	0
11	11	7	2C14	598 Sp21	14910	27180	120	26	27	4	14	26	26	26	4	15	13	8	0	0	0	0	0	0	0	0	120	820	100	0	0	Error	0	1	3224	0.25	0	0	0
11	12	7	2G14	613 Sp24	15210	27190	110	39	68	116	170	26	26	26	4	15	85	75	0	0	0	0	0	0	0	0	80	656	100	0	0	Error	13	42	5408	10.5	0	0	0
11	1	8	1K14	248 Sp0	11860	27420	120	27	27	5	18	27	27	28	5	17	10	4	0	0	0	0	0	0	0	0	120	820	100	0	0	Error	0	0	3277	-0.2	0	0	0
11	2	8	1O14	270 Sp0	12140	27550	140	27	28	4	14	30	30	40	152	380	0	0	0	0	0	0	0	0	0	0	156	1082	100	0	0	Error	-3	-2	4375	-0.079	0	0	0
11	3	8	1K14	248 Sp0	12620	27560	130	27	29	14	48	27	27	84	849	1010	0	0	0	0	0	0	0	0	0	0	120	852	100	0	0	Error	0	2	3477	-0.065	0	0	0
11	4	8	1O14	270 Sp0	12790	27450	120	28	36	38	105	26	26	58	607	1046	0	0	0	0	0	0	0	0	0	0	120	759	100	0	0	Error	2	10	4297	-0.036	0	0	0
11	5	8	1C22	307 Sp10	13100	27480	90	44	102	196	192	26	26	26	4	15	88	71	0	0	0	0	0	0	0	0	52	420	100	0	0	Error	18	76	5322	19	0	0	0
11	6	8	1G22	340 Sp17	13420	27470	90	32	33	6	18	26	26	26	4	15	65	40	0	0	0	0	0	0	0	0	52	420	100	0	0	Error	6	7	1722	1.75	0	0	0
11	7	8	1C22	307 Sp10	13700	27480	80	41	130	564	433	25	25	26	3	11	77	71	0	0	0	0	0	0	0	0	52	340	100	0	0	Error	16	105	6762	34.667	0	0	0
11	8	8	1G22	340 Sp17	14020	27470	100	31	31	6	19	25	25	26	4	15	55	36	0	0	0	0	0	0	0	0	80	560	100	0	0	Error	6	6	2488	1.25	0	0	0
11	9	8	1K22	366 Sp14	14300	27480	70	31	32	6	18	25	25	25	4	16	59	41	0	0	0	0	0	0	0	0	32	236	100	0	0	Error	6	7	1013	1.75	0	0	0
11	10	8	1O22	391 Sp21	14610	27480	80	29	30	5	16	25	25	26	4	15	44	21	0	0	0	0	0	0	0	0	52	340	100	0	0	Error	4	5	1567	1	0	0	0
11	11	8	1K22	366 Sp14	14890	27460	60	29	29	6	20	25	25	25	4	16	47	25	0	0	0	0	0	0	0	0	32	176	100	0	0	Error	4	4	934	1	0	0	0
11	12	8	1O22	391 Sp21	15190	27460	120	25	26	4	15	25	25	26	4	15	16	5	0	0	0	0	0	0	0	0	120	820	100	0	0	Error	0	1	3116	0	0	0	0
11	1	9	1C6	24 Sp0	11940	27750	100	31	43	49	113	27	27	27	4	14	46	24	0	0	0	0	0	0	0	0	80	560	100	0	0	Error	4	16	3450	4	0	0	0
11	2	9	1G6	44 Sp8	12210	27760	100	34	35	10	28	27	27	28	5	17	53	30	0	0	0	0	0	0	0	0	80	548	100	0	0	Error	7	8	2786	1.4	0	0	0
11	3	9	1C6	24 Sp0	12510	27750	70	32	32	10	31	27	27	28	6	21	38	9	0	0	0	0	0	0	0	0	32	236	100	0	0	Error	5	5	1034	0.667	0	0	0
11	4	9	1G6	44 Sp8	12820	27760	70	35	59	103	174	26	26	28	15	53	19	13	0	0	0	0	0	0	0	0	32	236	100	0	0	Error	9	33	1889	2.067	0	0	0
11	5	9	1K6	62 Sp0	13120	27770	90	34	35	7	20	26	26	27	7	25	54	13	0	0	0	0	0	0	0	0	52	420	100	0	0	Error	8	9	1813	1.143	0	0	0
11	6	9	1O6	85 Sp8	13410	27780	80	32	33	7	21	26	26	27	7	25	38	21	0	0	0	0	0	0	0	0	52	340	100	0	0	Error	6	7	1727	0.857	0	0	0
11	7	9	1K6	62 Sp0	13700	27770	90	34	35	6	17	26	26	26	4	15	73	42	0	0	0	0	0	0	0	0	52	420	100	0	0	Error	8	9	1803	2.25	0	0	0
11	8	9	1O6	85 Sp8	14010	27760	70	42	41	11	26	25	25	26	4	15	78	63	0	0	0	0	0	0	0	0	32	236	100	0	0	Error	17	16	1301	3.75	0	0	0
11	9	9	1C14	185 Sp8	14310	27780	60	31	36	11	30	26	26	26	3	11	59	44	0	0	0	0	0	0	0	0	32	176	100	0	0	Error	5	10	1149	3.333	0	0	0
11	10	9	1G14	221 Sp0	14610	27780	120	28	28	8	28	26	26	26	4	15	25	8	0	0	0	0	0	0	0	0	120	820	100	0	0	Error	2	2	3392	0.5	0	0	0
11	11	9	1C14	185 Sp8	14910	27780	60	34	36	8	22	26	26	27	4	14	75	47	0	0	0	0	0	0	0	0	32	176	100	0	0	Error	8	10	1144	2.25	0	0	0
11	12	9	1G14	221 Sp0	15200	27760	60	29	45	75	166	27	27	27	4	14	28	19	0	0	0	0	0	0	0	0	32	176	100	0	0	Error	2	18	1436	4.5	0	0	0
11	1	10	1K14	248 Sp0	11900	28060	60	29	30	5	16	26	26	26	4	15	38	16	0	0	0	0	0	0	0	0	32	176	100	0	0	Error	3	4	953	1	0	0	0
11	2	10	1O14	270 Sp0	12200	28050	120	29	28	4	14	26	26	26	4	15	28	8	0	0	0	0	0	0	0	0	120	820	100	0	0	Error	3	2	3400	0.5	0	0	0
11	3	10	1K14	248 Sp0	12500	28060	120	28	28	4	14	26	26	27	5	18	19	1	0	0	0	0	0	0	0	0	120	820	100	0	0	Error	2	2	3338	0.2	0	0	0
11	4	10	1O14	270 Sp0	12800	28060	120	28	29	10	34	26	26	27	5	18	23	9	0	0	0	0	0	0	0	0	120	820	100	0	0	Error	2	3	3507	0.4	0	0	0
11	5	10	1C22	307 Sp10	13100	28080	90	43	73	150	205	26	26	26	4	15	85	81	0	0	0	0	0	0	0	0	52	420	100	0	0	Error	17	47	3783	11.75	0	0	0
11	6	10	1G22	340 Sp17	13410	28070	70	36	35	6	17	26	26	26	4	15	78	56	0	0	0	0	0	0	0	0	32	236	100	0	0	Error	10	9	1132	2.25	0	0	0
11	7	10	1C22	307 Sp10	13700	28070	80	37	46	34	73	26	26	26	4	15	85	62	0	0	0	0	0	0	0	0	52	340	100	0	0	Error	11	20	2368	5	0	0	0
11	8	10	1G22	340 Sp17	14010	28080	80	31	32	7	21	25	25	25	4	16	60	37	0	0	0	0	0	0	0	0	52	340	100	0	0	Error	6	7	1684	1.75	0	0	0
11	9	10	1K22	366 Sp14	14300	28080	120	27	27	4	14	25	25	26	4	15	24	8	0	0	0	0	0	0	0	0	120	820	100	0	0	Error	2	2	3274	0.25	0	0	0
11	10	10	1O22	391 Sp21	14600	28080	70	32	32	7	21	25	25	26	4	15	56	38	0	0	0	0	0	0	0	0	32	236	100	0	0	Error	7	7	1032	1.5	0	0	0
11	11	10	1K22	366 Sp14	14900	28070	120	26	26	4	15	25	25	27	21	77	0	0	0	0	0	0	0	0	0	0	120	820	100	0	0	Error	1	1	3173	-0.048	0	0	0
11	12	10	1O22	391 Sp21	15210	28070	80	29	29	6	20	25	25	25	4	16	44	21	0	0	0	0	0	0	0	0	52	340	100	0	0	Error	4	4	1523	1	0	0	0
11	1	11	1C6	24 Sp0	11910	28370	70	35	34	6	17	26	26	27	4	14	69	53	0	0	0	0	0	0	0	0	32	236	100	0	0	Error	9	8	1098	1.75	0	0	0
11	2	11	1G6	44 Sp8	12220	28370	120	28	29	5	17	27	27	27	6	22	14	2	0	0	0	0	0	0	0	0	120	820	100	0	0	Error	1	2	3426	0.333	0	0	0
11	3	11	1C6	24 Sp0	12530	28370	60	33	32	6	18	26	26	27	5	18	53	13	0	0	0	0	0	0	0	0	32	176	100	0	0	Error	7	6	1020	1	0	0	0
11	4	11	1G6	44 Sp8	12820	28360	90	33	35	9	25	27	27	28	8	28	42	17	0	0	0	0	0	0	0	0	52	420	100	0	0	Error	6	8	1828	0.875	0	0	0
11	5	11	1K6	62 Sp0	13110	28370	110	33	34	7	20	26	26	28	24	85	1	0	0	0	0	0	0	0	0	0	80	656	100	0	0	Error	7	8	2704	0.25	0	0	0
11	6	11	1O6	85 Sp8	13410	28380	70	36	36	8	22	26	26	27	4	14	72	59	0	0	0	0	0	0	0	0	32	236	100	0	0	Error	10	10	1163	2.25	0	0	0
11	7	11	1K6	62 Sp0	13710	28380	90	35	35	7	20	26	26	27	4	14	73	50	0	0	0	0	0	0	0	0	52	420	100	0	0	Error	9	9	1822	2	0	0	0
11	8	11	1O6	85 Sp8	14010	28370	70	42	41	9	21	27	27	27	4	14	88	66	0	0	0	0	0	0	0	0	32	236	100	0	0	Error	15	14	1298	3.5	0	0	0
11	9	11	1C14	185 Sp8	14310	28380	60	36	36	8	22	26	26	27	4	14	72	56	0	0	0	0	0	0	0	0	32	176	100	0	0	Error	10	10	1149	2.25	0	0	0
11	10	11	1G14	221 Sp0	14610	28380	120	29	29	7	24	26	26	26	4	15	27	9	0	0	0	0	0	0	0	0	120	820	100	0	0	Error	3	3	3531	0.75	0	0	0
11	11	11	1C14	185 Sp8	14910	28380	60	36	36	8	22	26	26	26	4	15	78	59	0	0	0	0	0	0	0	0	32	176	100	0	0	Error	10	10	1167	2.5	0	0	0
11	12	11	1G14	221 Sp0	15210	28380	120	29	30	6	20	27	27	27	4	14	33	13	0	0	0	0	0	0	0	0	120	820	100	0	0	Error	2	3	3557	0.75	0	0	0
11	1	12	1K14	248 Sp0	11930	28660	80	30	31	7	22	27	27	28	4	14	38	17	0	0	0	0	0	0	0	0	52	340	100	0	0	Error	3	4	1626	0.75	0	0	0
11	2	12	1O14	270 Sp0	12210	28670	120	29	29	4	13	27	27	28	4	14	23	5	0	0	0	0	0	0	0	0	120	820	100	0	0	Error	2	2	3464	0.25	0	0	0
11	3	12	1K14	248 Sp0	12510	28680	120	29	30	8	26	27	27	28	6	21	19	2	0	0	0	0	0	0	0	0	120	820	100	0	0	Error	2	3	3565	0.333	0	0	0
11	4	12	1O14	270 Sp0	12820	28740	150	43	48	28	58	29	29	32	12	37	55	22	0	0	0	0	0	0	0	0	156	1060	100	0	0	Error	14	19	7531	1.333	0	0	0
11	5	12	1C22	307 Sp10	13100	28680	80	35	39	13	33	28	28	28	5	17	56	44	0	0	0	0	0	0	0	0	52	340	100	0	0	Error	7	11	2044	2.2	0	0	0
11	6	12	1G22	340 Sp17	13410	28700	60	32	33	7	21	28	28	28	4	14	47	22	0	0	0	0	0	0	0	0	32	176	100	0	0	Error	4	5	1042	1.25	0	0	0
11	7	12	1C22	307 Sp10	13710	28680	90	38	40	10	25	28	28	28	4	14	73	56	0	0	0	0	0	0	0	0	52	420	100	0	0	Error	10	12	2061	3	0	0	0
11	8	12	1G22	340 Sp17	14000	28670	80	32	34	7	20	27	27	28	8	28	38	4	0	0	0	0	0	0	0	0	52	340	100	0	0	Error	5	7	1744	0.75	0	0	0
11	9	12	1K22	366 Sp14	14300	28700	70	33	33	7	21	28	28	28	5	17	50	19	0	0	0	0	0	0	0	0	32	236	100	0	0	Error	5	5	1067	1	0	0	0
11	10	12	1O22	391 Sp21	14620	28680	60	32	32	6	18	28	28	28	4	14	44	19	0	0	0	0	0	0	0	0	32	176	100	0	0	Error	4	4	1015	1	0	0	0
11	11	12	1K22	366 Sp14	14910	28690	120	29	29	5	17	27	27	28	7	25	11	2	0	0	0	0	0	0	0	0	120	806	100	0	0	Error	2	2	3511	0.143	0	0	0
11	12	12	1O22	391 Sp21	15210	28700	70	33	55	67	121	27	27	27	5	18	50	31	0	0	0	0	0	0	0	0	32	236	100	0	0	Error	6	28	1744	5.6	0	0	0
11	1	13	1C6	24 Sp0	11920	28950	60	33	33	5	15	27	27	28	4	14	56	28	0	0	0	0	0	0	0	0	32	176	100	0	0	Error	6	6	1041	1.25	0	0	0
11	2	13	1G6	44 Sp8	12190	28930	120	30	30	6	20	28	28	171	1096	640	0	0	0	0	0	0	0	0	0	0	120	820	100	0	0	Error	2	2	3622	-0.129	0	0	0
11	3	13	1C6	24 Sp0	12490	28940	120	29	29	5	17	27	27	28	6	21	18	2	0	0	0	0	0	0	0	0	120	806	100	0	0	Error	2	2	3511	0.167	0	0	0
11	4	13	1G6	44 Sp8	12730	28870	150	32	34	7	20	29	29	31	8	25	28	6	0	0	0	0	0	0	0	0	156	1003	100	0	0	Error	3	5	5239	0.375	0	0	0
11	5	13	1K6	62 Sp0	13100	28970	90	34	36	22	61	27	27	27	5	18	54	25	0	0	0	0	0	0	0	0	52	420	100	0	0	Error	7	9	1879	1.8	0	0	0
11	6	13	1O6	85 Sp8	13400	28980	70	36	37	9	24	27	27	27	4	14	66	50	0	0	0	0	0	0	0	0	32	236	100	0	0	Error	9	10	1176	2.5	0	0	0
11	7	13	1K6	62 Sp0	13700	28960	100	33	33	7	21	27	27	27	4	14	58	34	0	0	0	0	0	0	0	0	80	560	100	0	0	Error	6	6	2638	1.5	0	0	0
11	8	13	1O6	85 Sp8	14010	28960	60	37	38	10	26	26	26	27	4	14	63	53	0	0	0	0	0	0	0	0	32	176	100	0	0	Error	11	12	1211	2.75	0	0	0
11	9	13	1C14	185 Sp8	14320	28960	120	28	29	6	20	27	27	29	9	31	11	3	0	0	0	0	0	0	0	0	120	820	100	0	0	Error	1	2	3533	0	0	0	0
11	10	13	1G14	221 Sp0	14630	28960	110	39	46	50	108	27	27	27	4	14	79	65	0	0	0	0	0	0	0	0	80	656	100	0	0	Error	12	19	3710	4.75	0	0	0
11	11	13	1C14	185 Sp8	14900	28920	100	41	666	3786	568	28	28	33	68	206	16	11	0	0	0	0	0	0	0	0	80	560	100	0	0	Error	13	638	53303	9.309	0	0	0
11	12	13	1G14	221 Sp0	15200	28980	70	46	209	664	317	28	28	28	4	14	81	75	0	0	0	0	0	0	0	0	32	236	100	0	0	Error	18	181	6696	45.25	0	0	0
11	1	14	2C22	Grid Marker	11910	29260	160	53	473	1532	323	29	29	33	29	87	45	34	0	0	0	0	0	0	0	0	208	1512	100	0	0	Error	24	444	98365	15.172	0	0	0
11	2	14	2C22	Grid Marker	12340	29260	120	31	33	7	21	34	34	2343	9509	405	0	0	0	0	0	0	0	0	0	0	120	696	100	0	0	Error	-3	-1	3996	-0.243	0	0	0
11	3	14	empty	empty	12500	29230	120	33	33	5	15	29	29	30	5	16	39	10	0	0	0	0	0	0	0	0	120	696	100	0	0	Error	4	4	3982	0.6	-75	0	0
11	4	14	empty	empty	12800	29230	120	30	30	4	13	29	29	30	5	16	18	1	0	0	0	0	0	0	0	0	120	820	100	0	0	Error	1	1	3595	0	-75	0	0
11	5	14	empty	empty	13100	29230	120	26	27	4	14	27	27	28	4	14	11	2	0	0	0	0	0	0	0	0	120	820	100	0	0	Error	-1	0	3216	-0.25	-75	0	0
11	6	14	empty	empty	13400	29230	120	28	28	4	14	27	27	27	4	14	15	3	0	0	0	0	0	0	0	0	120	820	100	0	0	Error	1	1	3307	0.25	-75	0	0
11	7	14	empty	empty	13700	29230	120	27	28	3	10	27	27	27	4	14	16	3	0	0	0	0	0	0	0	0	120	820	100	0	0	Error	0	1	3321	0.25	-75	0	0
11	8	14	empty	empty	14000	29230	120	28	29	6	20	27	27	27	4	14	23	11	0	0	0	0	0	0	0	0	120	820	100	0	0	Error	1	2	3459	0.5	-75	0	0
11	9	14	empty	empty	14300	29230	120	27	27	5	18	27	27	29	9	31	2	1	0	0	0	0	0	0	0	0	120	820	100	0	0	Error	0	0	3276	-0.222	-75	0	0
11	10	14	empty	empty	14600	29230	120	27	27	4	14	27	27	27	4	14	11	3	0	0	0	0	0	0	0	0	120	820	100	0	0	Error	0	0	3270	0	-75	0	0
11	11	14	empty	empty	14900	29230	120	27	27	4	14	27	27	27	7	25	3	0	0	0	0	0	0	0	0	0	120	820	100	0	0	Error	0	0	3272	0	-75	0	0
11	12	14	empty	empty	15200	29230	120	27	27	4	14	27	27	27	4	14	8	1	0	0	0	0	0	0	0	0	120	820	100	0	0	Error	0	0	3190	0	-75	0	0
12	1	1	empty	empty	16400	25310	100	25	26	8	30	25	25	26	4	15	15	5	0	0	0	0	0	0	0	0	80	560	100	0	0	Error	0	1	2119	0	-75	0	0
12	2	1	empty	empty	16700	25310	100	25	26	4	15	25	25	26	6	23	13	0	0	0	0	0	0	0	0	0	80	560	100	0	0	Error	0	1	2060	0	-75	0	0
12	3	1	empty	empty	17000	25310	100	26	26	4	15	25	25	26	4	15	16	4	0	0	0	0	0	0	0	0	80	560	100	0	0	Error	1	1	2092	0	-75	0	0
12	4	1	empty	empty	17300	25310	100	25	26	5	19	26	26	26	4	15	15	3	0	0	0	0	0	0	0	0	80	560	100	0	0	Error	-1	0	2053	0	-75	0	0
12	5	1	empty	empty	17600	25310	100	25	26	4	15	25	25	26	5	19	10	3	0	0	0	0	0	0	0	0	80	560	100	0	0	Error	0	1	2080	0	-75	0	0
12	6	1	empty	empty	17900	25310	100	25	25	4	16	25	25	26	13	50	0	0	0	0	0	0	0	0	0	0	80	560	100	0	0	Error	0	0	2012	-0.077	-75	0	0
12	7	1	empty	empty	18200	25310	100	25	25	4	16	26	26	26	4	15	9	0	0	0	0	0	0	0	0	0	80	560	100	0	0	Error	-1	-1	2029	-0.25	-75	0	0
12	8	1	empty	empty	18500	25310	100	26	26	4	15	25	25	25	4	16	14	3	0	0	0	0	0	0	0	0	80	560	100	0	0	Error	1	1	2047	0.25	-75	0	0
12	9	1	empty	empty	18800	25310	100	25	26	4	15	26	26	26	4	15	16	4	0	0	0	0	0	0	0	0	80	560	100	0	0	Error	-1	0	2078	0	-75	0	0
12	10	1	2D22	Grid Marker	19110	25340	180	199	1205	2928	242	26	26	27	6	22	100	100	0	0	0	0	0	0	0	0	256	1692	100	0	0	Error	173	1179	308455	196.333	0	0	0
12	11	1	2D22	Grid Marker	19400	25340	170	339	1806	4079	225	26	26	27	18	66	100	99	0	0	0	0	0	0	0	0	208	1442	100	0	0	Error	313	1780	375704	98.833	0	0	0
12	12	1	2D22	Grid Marker	19700	25350	170	288	1693	3958	233	26	26	27	16	59	100	100	0	0	0	0	0	0	0	0	208	1522	100	0	0	Error	262	1667	352074	104.125	0	0	0
12	1	2	2L14	0	16420	25650	70	29	31	8	25	26	26	27	7	25	31	19	0	0	0	0	0	0	0	0	32	236	100	0	0	Error	3	5	986	0.571	0	0	0
12	2	2	2P14	0	16710	25650	130	27	27	4	14	26	26	26	4	15	22	7	0	0	0	0	0	0	0	0	120	940	100	0	0	Error	1	1	3268	0.25	0	0	0
12	3	2	2L14	0	17010	25650	130	28	28	5	17	26	26	26	4	15	31	13	0	0	0	0	0	0	0	0	120	940	100	0	0	Error	2	2	3405	0.5	0	0	0
12	4	2	2P14	0	17310	25660	80	28	28	6	21	26	26	27	4	14	33	12	0	0	0	0	0	0	0	0	52	340	100	0	0	Error	2	2	1478	0.25	0	0	0
12	5	2	empty	empty	17600	25610	130	26	26	3	11	26	26	27	12	44	0	0	0	0	0	0	0	0	0	0	120	940	100	0	0	Error	0	0	3129	-0.083	-75	0	0
12	6	2	empty	empty	17900	25610	130	27	26	4	15	26	26	26	4	15	14	2	0	0	0	0	0	0	0	0	120	940	100	0	0	Error	1	0	3177	0	-75	0	0
12	7	2	empty	empty	18200	25610	130	26	27	8	29	25	25	26	4	15	24	8	0	0	0	0	0	0	0	0	120	940	100	0	0	Error	1	2	3296	0.25	-75	0	0
12	8	2	empty	empty	18500	25610	130	25	25	4	16	26	26	133	1384	1040	0	0	0	0	0	0	0	0	0	0	120	940	100	0	0	Error	-1	-1	3054	-0.078	-75	0	0
12	9	2	empty	empty	18800	25610	130	25	25	4	16	26	26	26	4	15	8	0	0	0	0	0	0	0	0	0	120	940	100	0	0	Error	-1	-1	3057	-0.25	-75	0	0
12	10	2	empty	empty	19100	25610	130	26	27	4	14	26	26	26	4	15	18	5	0	0	0	0	0	0	0	0	120	910	100	0	0	Error	0	1	3232	0.25	-75	0	0
12	11	2	empty	empty	19400	25610	130	26	27	4	14	26	26	28	21	75	0	0	0	0	0	0	0	0	0	0	120	924	100	0	0	Error	0	1	3214	-0.048	-75	0	0
12	12	2	empty	empty	19700	25610	130	26	26	4	15	26	26	27	11	40	1	0	0	0	0	0	0	0	0	0	120	914	100	0	0	Error	0	0	3149	-0.091	-75	0	0
12	1	3	2D6	419 Sp19	16400	25950	90	37	37	9	24	26	26	26	4	15	73	58	0	0	0	0	0	0	0	0	52	420	100	0	0	Error	11	11	1927	2.75	0	0	0
12	2	3	2H6	444 Sp22	16700	25960	90	30	42	75	178	26	26	26	4	15	46	33	0	0	0	0	0	0	0	0	52	420	100	0	0	Error	4	16	2189	4	0	0	0
12	3	3	2D6	419 Sp19	17000	25940	120	31	49	108	220	26	26	26	4	15	56	41	0	0	0	0	0	0	0	0	120	820	100	0	0	Error	5	23	5907	5.75	0	0	0
12	4	3	2H6	444 Sp22	17290	25950	90	32	35	14	40	26	26	26	4	15	56	38	0	0	0	0	0	0	0	0	52	420	100	0	0	Error	6	9	1810	2.25	0	0	0
12	5	3	2L6	469 Sp0	17600	25960	80	33	35	13	37	26	26	26	4	15	54	38	0	0	0	0	0	0	0	0	52	340	100	0	0	Error	7	9	1842	2.25	0	0	0
12	6	3	2P6	499 Sp8	17890	25950	110	29	29	5	17	26	26	26	5	19	33	13	0	0	0	0	0	0	0	0	80	656	100	0	0	Error	3	3	2333	0.6	0	0	0
12	7	3	2L6	469 Sp0	18200	25960	90	34	36	12	33	26	26	26	4	15	60	46	0	0	0	0	0	0	0	0	52	420	100	0	0	Error	8	10	1865	2.5	0	0	0
12	8	3	2P6	499 Sp8	18500	25950	70	30	30	5	16	25	25	26	3	11	63	41	0	0	0	0	0	0	0	0	32	236	100	0	0	Error	5	5	961	1.333	0	0	0
12	9	3	2D14	599 Sp0	18800	25960	130	26	27	4	14	26	26	26	4	15	19	3	0	0	0	0	0	0	0	0	120	924	100	0	0	Error	0	1	3181	0.25	0	0	0
12	10	3	2H14	0	19110	25970	70	31	31	8	25	26	26	26	4	15	53	22	0	0	0	0	0	0	0	0	32	236	100	0	0	Error	5	5	1001	1.25	0	0	0
12	11	3	2D14	599 Sp0	19400	25960	130	27	28	5	17	26	26	26	4	15	23	10	0	0	0	0	0	0	0	0	120	924	100	0	0	Error	1	2	3319	0.5	0	0	0
12	12	3	2H14	0	19700	25950	100	28	30	9	30	26	26	27	6	22	26	14	0	0	0	0	0	0	0	0	80	560	100	0	0	Error	2	4	2364	0.5	0	0	0
12	1	4	2L14	0	16410	26260	70	31	32	5	15	26	26	26	4	15	56	31	0	0	0	0	0	0	0	0	32	236	100	0	0	Error	5	6	1009	1.5	0	0	0
12	2	4	2P14	0	16700	26260	130	28	28	5	17	26	26	26	4	15	28	6	0	0	0	0	0	0	0	0	120	940	100	0	0	Error	2	2	3341	0.5	0	0	0
12	3	4	2L14	0	16990	26260	70	30	30	4	13	25	25	26	4	15	53	28	0	0	0	0	0	0	0	0	32	236	100	0	0	Error	5	5	973	1	0	0	0
12	4	4	2P14	0	17280	26210	90	26	27	4	14	26	26	26	4	15	17	2	0	0	0	0	0	0	0	0	52	420	100	0	0	Error	0	1	1393	0.25	0	0	0
12	5	4	empty	empty	17600	26210	130	25	26	5	19	26	26	26	6	23	10	2	0	0	0	0	0	0	0	0	120	940	100	0	0	Error	-1	0	3067	0	-75	0	0
12	6	4	empty	empty	17900	26210	130	26	27	6	22	26	26	26	5	19	11	4	0	0	0	0	0	0	0	0	120	940	100	0	0	Error	0	1	3181	0.2	-75	0	0
12	7	4	empty	empty	18200	26210	130	26	26	8	30	26	26	29	48	165	1	0	0	0	0	0	0	0	0	0	120	940	100	0	0	Error	0	0	3148	-0.062	-75	0	0
12	8	4	empty	empty	18500	26210	130	25	26	4	15	25	25	26	7	26	3	0	0	0	0	0	0	0	0	0	120	940	100	0	0	Error	0	1	3061	0	-75	0	0
12	9	4	empty	empty	18800	26210	130	26	26	4	15	26	26	27	7	25	3	0	0	0	0	0	0	0	0	0	120	924	100	0	0	Error	0	0	3119	-0.143	-75	0	0
12	10	4	empty	empty	19100	26210	130	26	25	3	12	25	25	26	9	34	3	0	0	0	0	0	0	0	0	0	120	940	100	0	0	Error	1	0	3059	-0.111	-75	0	0
12	11	4	empty	empty	19400	26210	130	25	25	4	16	26	26	26	5	19	8	1	0	0	0	0	0	0	0	0	120	924	100	0	0	Error	-1	-1	3039	-0.2	-75	0	0
12	12	4	empty	empty	19700	26210	130	26	26	4	15	26	26	27	7	25	3	0	0	0	0	0	0	0	0	0	120	940	100	0	0	Error	0	0	3129	-0.143	-75	0	0
12	1	5	2D6	419 Sp19	16410	26560	90	42	195	917	470	26	26	26	4	15	81	67	0	0	0	0	0	0	0	0	52	420	100	0	0	Error	16	169	10128	42.25	0	0	0
12	2	5	2H6	444 Sp22	16710	26540	100	35	535	3275	612	26	26	27	4	14	66	50	0	0	0	0	0	0	0	0	80	560	100	0	0	Error	9	509	42810	127	0	0	0
12	3	5	2D6	419 Sp19	17000	26550	90	38	39	13	33	26	26	27	8	29	60	31	0	0	0	0	0	0	0	0	52	420	100	0	0	Error	12	13	2045	1.5	0	0	0
12	4	5	2H6	444 Sp22	17320	26550	90	32	34	11	32	26	26	26	4	15	62	35	0	0	0	0	0	0	0	0	52	420	100	0	0	Error	6	8	1783	2	0	0	0
12	5	5	2L6	469 Sp0	17610	26550	80	33	36	12	33	26	26	26	4	15	60	46	0	0	0	0	0	0	0	0	52	340	100	0	0	Error	7	10	1895	2.5	0	0	0
12	6	5	2P6	499 Sp8	17910	26550	90	28	29	5	17	26	26	26	5	19	25	12	0	0	0	0	0	0	0	0	52	420	100	0	0	Error	2	3	1511	0.6	0	0	0
12	7	5	2L6	469 Sp0	18210	26560	100	35	176	849	482	26	26	80	1223	1528	4	1	0	0	0	0	0	0	0	0	80	560	100	0	0	Error	9	150	14063	0.078	0	0	0
12	8	5	2P6	499 Sp8	18510	26560	130	27	27	5	18	26	26	26	4	15	21	5	0	0	0	0	0	0	0	0	120	925	100	0	0	Error	1	1	3276	0.25	0	0	0
12	9	5	2D14	599 Sp0	18820	26570	100	29	30	6	20	26	26	26	4	15	34	15	0	0	0	0	0	0	0	0	80	560	100	0	0	Error	3	4	2404	1	0	0	0
12	10	5	2H14	0	19110	26570	130	26	27	5	18	26	26	26	4	15	21	9	0	0	0	0	0	0	0	0	120	914	100	0	0	Error	0	1	3251	0.25	0	0	0
12	11	5	2D14	599 Sp0	19400	26580	100	29	30	9	30	26	26	26	5	19	31	10	0	0	0	0	0	0	0	0	80	560	100	0	0	Error	3	4	2421	0.8	0	0	0
12	12	5	2H14	0	19690	26580	130	27	28	6	21	26	26	26	4	15	21	10	0	0	0	0	0	0	0	0	120	902	100	0	0	Error	1	2	3351	0.5	0	0	0
12	1	6	2L14	0	16410	26870	70	30	30	6	20	25	25	25	4	16	59	28	0	0	0	0	0	0	0	0	32	236	100	0	0	Error	5	5	968	1.25	0	0	0
12	2	6	2P14	0	16710	26860	80	29	31	10	32	25	25	25	4	16	40	23	0	0	0	0	0	0	0	0	52	340	100	0	0	Error	4	6	1623	1.5	0	0	0
12	3	6	2L14	0	17000	26850	80	30	30	6	20	25	25	26	5	19	46	13	0	0	0	0	0	0	0	0	52	340	100	0	0	Error	5	5	1539	0.8	0	0	0
12	4	6	2P14	0	17310	26870	70	33	41	22	53	26	26	37	101	272	0	0	0	0	0	0	0	0	0	0	32	236	100	0	0	Error	7	15	1297	0.04	0	0	0
12	5	6	empty	empty	17600	26810	130	25	26	4	15	26	26	26	4	15	11	2	0	0	0	0	0	0	0	0	120	940	100	0	0	Error	-1	0	3065	0	-75	0	0
12	6	6	empty	empty	17900	26810	130	26	26	4	15	25	25	34	120	352	0	0	0	0	0	0	0	0	0	0	120	940	100	0	0	Error	1	1	3098	-0.067	-75	0	0
12	7	6	empty	empty	18200	26810	130	24	24	3	12	25	25	57	947	1661	0	0	0	0	0	0	0	0	0	0	120	934	100	0	0	Error	-1	-1	2939	-0.035	-75	0	0
12	8	6	empty	empty	18500	26810	130	25	25	4	16	25	25	25	4	16	8	2	0	0	0	0	0	0	0	0	120	925	100	0	0	Error	0	0	2959	0	-75	0	0
12	9	6	empty	empty	18800	26810	130	26	27	7	25	25	25	26	4	15	17	9	0	0	0	0	0	0	0	0	120	927	100	0	0	Error	1	2	3207	0.25	-75	0	0
12	10	6	empty	empty	19100	26810	130	24	25	4	16	25	25	26	4	15	16	4	0	0	0	0	0	0	0	0	120	914	100	0	0	Error	-1	0	3004	-0.25	-75	0	0
12	11	6	empty	empty	19400	26810	130	25	25	4	16	25	25	26	5	19	6	1	0	0	0	0	0	0	0	0	120	916	100	0	0	Error	0	0	3022	-0.2	-75	0	0
12	12	6	empty	empty	19700	26810	130	25	25	4	16	25	25	25	4	16	10	3	0	0	0	0	0	0	0	0	120	902	100	0	0	Error	0	0	3006	0	-75	0	0
12	1	7	2D6	419 Sp19	16400	27140	80	34	46	33	71	26	26	30	59	196	8	2	0	0	0	0	0	0	0	0	52	340	100	0	0	Error	8	20	2401	0.271	0	0	0
12	2	7	2H6	444 Sp22	16700	27130	130	27	29	7	24	26	26	27	7	25	18	3	0	0	0	0	0	0	0	0	120	940	100	0	0	Error	1	3	3426	0.286	0	0	0
12	3	7	2D6	419 Sp19	17000	27130	90	50	880	3693	419	26	26	26	4	15	90	71	0	0	0	0	0	0	0	0	52	420	100	0	0	Error	24	854	45781	213.5	0	0	0
12	4	7	2H6	444 Sp22	17300	27130	70	32	36	20	55	26	26	26	4	15	69	25	0	0	0	0	0	0	0	0	32	236	100	0	0	Error	6	10	1153	2.5	0	0	0
12	5	7	2L6	469 Sp0	17610	27140	70	34	37	12	32	25	25	25	4	16	66	50	0	0	0	0	0	0	0	0	32	236	100	0	0	Error	9	12	1198	3	0	0	0
12	6	7	2P6	499 Sp8	17930	27150	70	28	29	5	17	25	25	26	4	15	34	16	0	0	0	0	0	0	0	0	32	236	100	0	0	Error	3	4	938	0.75	0	0	0
12	7	7	2L6	469 Sp0	18210	27130	70	35	36	13	36	26	26	26	4	15	59	53	0	0	0	0	0	0	0	0	32	236	100	0	0	Error	9	10	1150	2.5	0	0	0
12	8	7	2P6	499 Sp8	18500	27140	130	27	27	5	18	26	26	26	4	15	22	6	0	0	0	0	0	0	0	0	120	934	100	0	0	Error	1	1	3248	0.25	0	0	0
12	9	7	2D14	599 Sp0	18800	27140	130	27	27	4	14	26	26	27	6	22	10	1	0	0	0	0	0	0	0	0	120	940	100	0	0	Error	1	1	3254	0	0	0	0
12	10	7	2H14	0	19100	27140	130	26	26	4	15	26	26	31	86	277	0	0	0	0	0	0	0	0	0	0	120	940	100	0	0	Error	0	0	3132	-0.058	0	0	0
12	11	7	2D14	599 Sp0	19400	27140	130	27	31	35	112	26	26	28	23	82	2	1	0	0	0	0	0	0	0	0	120	940	100	0	0	Error	1	5	3679	0.13	0	0	0
12	12	7	2H14	0	19710	27170	70	31	33	9	27	26	26	26	4	15	53	31	0	0	0	0	0	0	0	0	32	236	100	0	0	Error	5	7	1053	1.75	0	0	0
12	1	8	1L14	249 Sp0	16410	27450	90	36	39	15	38	25	25	26	4	15	71	54	0	0	0	0	0	0	0	0	52	420	100	0	0	Error	11	14	2031	3.25	0	0	0
12	2	8	1P14	271 Sp0	16710	27450	130	28	28	7	25	26	26	26	5	19	18	4	0	0	0	0	0	0	0	0	120	940	100	0	0	Error	2	2	3418	0.4	0	0	0
12	3	8	1L14	249 Sp0	17010	27460	90	36	44	44	100	26	26	36	96	266	2	2	0	0	0	0	0	0	0	0	52	420	100	0	0	Error	10	18	2283	0.083	0	0	0
12	4	8	1P14	271 Sp0	17300	27450	130	27	28	5	17	26	26	27	17	62	2	0	0	0	0	0	0	0	0	0	120	940	100	0	0	Error	1	2	3401	0.059	0	0	0
12	5	8	1D22	311 Sp14	17590	27440	140	36	38	15	39	26	26	26	5	19	65	44	0	0	0	0	0	0	0	0	156	1140	100	0	0	Error	10	12	5878	2.4	0	0	0
12	6	8	1H22	341 Sp8	17920	27480	70	29	29	6	20	26	26	26	4	15	38	9	0	0	0	0	0	0	0	0	32	236	100	0	0	Error	3	3	940	0.75	0	0	0
12	7	8	1D22	311 Sp14	18200	27440	140	38	38	13	34	26	26	28	19	67	21	2	0	0	0	0	0	0	0	0	156	1140	100	0	0	Error	12	12	5897	0.526	0	0	0
12	8	8	1H22	341 Sp8	18480	27390	110	45	46	20	43	26	26	27	4	14	70	64	0	0	0	0	0	0	0	0	80	656	100	0	0	Error	19	20	3713	4.75	0	0	0
12	9	8	1L22	367 Sp12	18800	27440	130	26	27	4	14	26	26	27	10	37	2	0	0	0	0	0	0	0	0	0	120	940	100	0	0	Error	0	1	3232	0	0	0	0
12	10	8	1P22	392 Sp21	19100	27440	130	28	29	5	17	26	26	85	1337	1572	0	0	0	0	0	0	0	0	0	0	120	940	100	0	0	Error	2	3	3460	-0.042	0	0	0
12	11	8	1L22	367 Sp12	19420	27440	70	29	29	5	17	26	26	27	7	25	16	6	0	0	0	0	0	0	0	0	32	236	100	0	0	Error	3	3	933	0.286	0	0	0
12	12	8	1P22	392 Sp21	19690	27440	70	30	30	6	20	26	26	27	4	14	47	19	0	0	0	0	0	0	0	0	32	236	100	0	0	Error	4	4	953	0.75	0	0	0
12	1	9	1D6	25 Sp0	16400	27750	100	30	33	14	42	26	26	26	4	15	48	30	0	0	0	0	0	0	0	0	80	560	100	0	0	Error	4	7	2634	1.75	0	0	0
12	2	9	1H6	46 Sp8	16710	27750	130	26	27	4	14	26	26	27	6	22	12	1	0	0	0	0	0	0	0	0	120	940	100	0	0	Error	0	1	3255	0	0	0	0
12	3	9	1D6	25 Sp0	17030	27750	70	33	48	66	137	26	26	26	4	15	66	44	0	0	0	0	0	0	0	0	32	236	100	0	0	Error	7	22	1550	5.5	0	0	0
12	4	9	1H6	46 Sp8	17320	27760	130	28	28	6	21	26	26	27	6	22	17	4	0	0	0	0	0	0	0	0	120	940	100	0	0	Error	2	2	3400	0.167	0	0	0
12	5	9	1L6	64 Sp0	17620	27770	100	35	41	16	39	27	27	28	35	125	13	0	0	0	0	0	0	0	0	0	80	560	100	0	0	Error	8	14	3270	0.371	0	0	0
12	6	9	1P6	86 Sp8	17880	27700	150	31	194	1935	997	26	26	28	10	35	35	17	0	0	0	0	0	0	0	0	156	1223	100	0	0	Error	5	168	30268	16.6	0	0	0
12	7	9	1L6	64 Sp0	18190	27770	80	32	439	2238	509	27	27	27	4	14	50	42	0	0	0	0	0	0	0	0	52	340	100	0	0	Error	5	412	22849	103	0	0	0
12	8	9	1P6	86 Sp8	18530	27770	100	29	30	7	23	26	26	27	4	14	41	21	0	0	0	0	0	0	0	0	80	560	100	0	0	Error	3	4	2423	0.75	0	0	0
12	9	9	1D14	186 Sp8	18810	27760	130	27	28	7	25	26	26	26	4	15	18	11	0	0	0	0	0	0	0	0	120	940	100	0	0	Error	1	2	3340	0.5	0	0	0
12	10	9	1H14	223 Sp0	19090	27750	80	37	290	1642	566	26	26	27	4	14	71	58	0	0	0	0	0	0	0	0	52	340	100	0	0	Error	11	264	15058	65.75	0	0	0
12	11	9	1D14	186 Sp8	19390	27760	130	26	27	5	18	26	26	27	6	22	12	4	0	0	0	0	0	0	0	0	120	940	100	0	0	Error	0	1	3210	0	0	0	0
12	12	9	1H14	223 Sp0	19700	27770	100	30	42	84	200	27	27	28	23	82	5	3	0	0	0	0	0	0	0	0	80	560	100	0	0	Error	3	15	3349	0.609	0	0	0
12	1	10	1L14	249 Sp0	16410	28050	80	33	40	15	37	26	26	26	4	15	60	46	0	0	0	0	0	0	0	0	52	340	100	0	0	Error	7	14	2059	3.5	0	0	0
12	2	10	1P14	271 Sp0	16720	28040	130	26	27	9	33	27	27	32	69	215	1	0	0	0	0	0	0	0	0	0	120	940	100	0	0	Error	-1	0	3240	-0.072	0	0	0
12	3	10	1L14	249 Sp0	17040	28040	140	31	35	12	34	26	26	27	16	59	22	5	0	0	0	0	0	0	0	0	156	1124	100	0	0	Error	5	9	5392	0.5	0	0	0
12	4	10	1P14	271 Sp0	17310	28040	130	28	28	5	17	26	26	27	6	22	17	4	0	0	0	0	0	0	0	0	120	934	100	0	0	Error	2	2	3378	0.167	0	0	0
12	5	10	1D22	311 Sp14	17590	28040	140	38	433	3003	693	26	26	26	4	15	71	57	0	0	0	0	0	0	0	0	156	1129	100	0	0	Error	12	407	67523	101.75	0	0	0
12	6	10	1H22	341 Sp8	17890	28050	130	26	26	4	15	26	26	27	18	66	0	0	0	0	0	0	0	0	0	0	120	940	100	0	0	Error	0	0	3172	-0.056	0	0	0
12	7	10	1D22	311 Sp14	18200	28060	130	37	37	18	48	26	26	26	6	23	69	39	0	0	0	0	0	0	0	0	120	940	100	0	0	Error	11	11	4498	1.833	0	0	0
12	8	10	1H22	341 Sp8	18480	28020	80	28	28	4	14	26	26	26	4	15	31	13	0	0	0	0	0	0	0	0	52	340	100	0	0	Error	2	2	1478	0.5	0	0	0
12	9	10	1L22	367 Sp12	18800	28020	90	29	44	78	177	26	26	26	4	15	40	19	0	0	0	0	0	0	0	0	52	420	100	0	0	Error	3	18	2273	4.5	0	0	0
12	10	10	1P22	392 Sp21	19090	28030	130	27	29	12	41	26	26	26	4	15	24	5	0	0	0	0	0	0	0	0	120	940	100	0	0	Error	1	3	3454	0.75	0	0	0
12	11	10	1L22	367 Sp12	19390	28040	130	27	27	5	18	26	26	27	11	40	3	0	0	0	0	0	0	0	0	0	120	940	100	0	0	Error	1	1	3278	0	0	0	0
[truncated: 3,409 more rows]
