# Supplementary material for: Origins of glycan selectivity in streptococcal Siglec-like adhesins suggest mechanisms of receptor adaptation
Source: Nat Commun. 2022 May 18;13:2753. doi: 10.1038/s41467-022-30509-y (PMC9117288; doi:10.1038/s41467-022-30509-y)
Supplement: Supplementary file 8 — Source Data [file 41467_2022_30509_MOESM8_ESM.zip › source_data/supplementaryfig18b-GST-NCTC-E285R_500nM-Rptdata.csv]

ATF	1
30	40
Type=GenePix Results 3
DateTime=2019/04/24 15:39:44
Settings=R:\Cummings Lab\Glycomics Center\Harvard_BIDMC\CFG\Investigators\Microarray data\3587 Iverson\3849_500nM_nCFG-714_041719_AM_488.gps
GalFile=R:\Cummings Lab\Glycomics Center\Harvard_BIDMC\CFG\Glycan Array Ver5.4\NCFGv5.4.gal
PixelSize=10
Wavelengths=532
ImageFiles=R:\Cummings Lab\Glycomics Center\Harvard_BIDMC\CFG\Investigators\Microarray data\3587 Iverson\3849_500nM_nCFG-714_041719_AM_488.tif 0
NormalizationMethod=None
NormalizationFactors=1
JpegImage=
StdDev=Type 1
RatioFormulations=W1/W2 (#1/#2)
FeatureType=Circular
Barcode=
BackgroundSubtraction=LocalFeature
ImageOrigin=0, 0
JpegOrigin=0, 0
Creator=GenePix Pro 7.2.29.002
Scanner=GenePix 4300
FocusPosition=0
Temperature=0
LinesAveraged=1
Comment=
PMTGain=450
ScanPower=70
LaserPower=2.18
Filters=Standard Blue
ScanRegion=0,1337,2186,5392
ScanArea=1
Supplier=
Block	Column	Row	Name	ID	X	Y	Dia.	F532 Median	F532 Mean	F532 SD	F532 CV	B532	B532 Median	B532 Mean	B532 SD	B532 CV	% > B532+1SD	% > B532+2SD	F532 % Sat.	Ratio of Medians (#1/#2)	Ratio of Means (#1/#2)	Median of Ratios (#1/#2)	Mean of Ratios (#1/#2)	Ratios SD (#1/#2)	Rgn Ratio (#1/#2)	Rgn R2 (#1/#2)	F Pixels	B Pixels	Circularity	Sum of Medians (#1/#2)	Sum of Means (#1/#2)	Log Ratio (#1/#2)	F532 Median - B532	F532 Mean - B532	F532 Total Intensity	SNR 532	Flags	Normalize	Autoflag
1	1	1	empty	empty	2790	16240	100	36	36	5	13	37	37	39	26	66	0	0	0	0	0	0	0	0	0	0	80	560	100	0	0	Error	-1	-1	2903	-0.115	-75	0	0
1	2	1	empty	empty	3090	16240	100	36	37	6	16	37	37	38	8	21	10	1	0	0	0	0	0	0	0	0	80	560	100	0	0	Error	-1	0	2961	-0.125	-75	0	0
1	3	1	empty	empty	3390	16240	100	35	36	7	19	36	36	37	7	18	13	5	0	0	0	0	0	0	0	0	80	560	100	0	0	Error	-1	0	2883	-0.143	-75	0	0
1	4	1	empty	empty	3690	16240	100	34	35	5	14	36	36	36	6	16	11	0	0	0	0	0	0	0	0	0	80	560	100	0	0	Error	-2	-1	2763	-0.167	-75	0	0
1	5	1	empty	empty	3990	16240	100	34	33	5	15	35	35	39	48	123	0	0	0	0	0	0	0	0	0	0	80	560	100	0	0	Error	-1	-2	2679	-0.125	-75	0	0
1	6	1	empty	empty	4290	16240	100	66	1720	8166	474	34	34	35	5	14	73	64	1	0	0	0	0	0	0	0	80	560	100	0	0	Error	32	1686	137586	337	-75	0	0
1	7	1	empty	empty	4590	16240	100	35	35	6	17	34	34	34	6	17	14	1	0	0	0	0	0	0	0	0	80	560	100	0	0	Error	1	1	2778	0.167	-75	0	0
1	8	1	empty	empty	4890	16240	100	32	32	4	12	33	33	34	6	17	4	0	0	0	0	0	0	0	0	0	80	560	100	0	0	Error	-1	-1	2585	-0.333	-75	0	0
1	9	1	empty	empty	5190	16240	100	32	33	5	15	33	33	33	6	18	9	0	0	0	0	0	0	0	0	0	80	560	100	0	0	Error	-1	0	2601	0	-75	0	0
1	10	1	2A24	Grid Marker	5500	16250	130	429	3508	7038	200	35	35	37	13	35	99	96	0	0	0	0	0	0	0	0	120	940	100	0	0	Error	394	3473	420936	267	0	0	0
1	11	1	2A24	Grid Marker	5810	16250	120	823	5228	9944	190	37	37	40	14	35	100	100	0	0	0	0	0	0	0	0	120	820	100	0	0	Error	786	5191	627302	370.571	0	0	0
1	12	1	2A24	Grid Marker	6100	16250	140	459	3572	7549	211	38	38	42	18	42	100	99	0	0	0	0	0	0	0	0	156	1140	100	0	0	Error	421	3534	557164	196.111	0	0	0
1	1	2	2I16	624 Sp14	2820	16540	70	46	48	14	29	37	37	40	30	75	6	0	0	0	0	0	0	0	0	0	32	236	100	0	0	Error	9	11	1531	0.267	0	0	0
1	2	2	2M16	639 Sp21	3110	16540	70	42	43	7	16	36	36	37	7	18	38	16	0	0	0	0	0	0	0	0	32	236	100	0	0	Error	6	7	1373	0.857	0	0	0
1	3	2	2I16	624 Sp14	3420	16560	70	44	44	7	15	36	36	36	7	19	50	19	0	0	0	0	0	0	0	0	32	236	100	0	0	Error	8	8	1402	1.143	0	0	0
1	4	2	2M16	639 Sp21	3720	16560	80	41	41	10	24	34	34	40	66	165	0	0	0	0	0	0	0	0	0	0	52	340	100	0	0	Error	7	7	2153	0.015	0	0	0
1	5	2	empty	empty	3990	16540	100	34	35	5	14	34	34	35	8	22	9	0	0	0	0	0	0	0	0	0	80	560	100	0	0	Error	0	1	2780	0	-75	0	0
1	6	2	empty	empty	4290	16540	100	35	35	6	17	34	34	34	6	17	25	1	0	0	0	0	0	0	0	0	80	560	100	0	0	Error	1	1	2818	0.167	-75	0	0
1	7	2	empty	empty	4590	16540	100	35	36	8	22	34	34	37	55	148	0	0	0	0	0	0	0	0	0	0	80	560	100	0	0	Error	1	2	2863	-0.018	-75	0	0
1	8	2	empty	empty	4890	16540	100	33	33	5	15	34	34	43	106	246	0	0	0	0	0	0	0	0	0	0	80	560	100	0	0	Error	-1	-1	2652	-0.094	-75	0	0
1	9	2	empty	empty	5190	16540	100	33	33	5	15	33	33	34	5	14	16	4	0	0	0	0	0	0	0	0	80	560	100	0	0	Error	0	0	2666	-0.2	-75	0	0
1	10	2	empty	empty	5490	16540	100	34	35	6	17	34	34	35	6	17	19	3	0	0	0	0	0	0	0	0	80	560	100	0	0	Error	0	1	2789	0	-75	0	0
1	11	2	empty	empty	5790	16540	100	33	34	5	14	35	35	35	6	17	5	3	0	0	0	0	0	0	0	0	80	560	100	0	0	Error	-2	-1	2711	-0.167	-75	0	0
1	12	2	empty	empty	6090	16540	100	35	36	6	16	35	35	36	6	16	19	1	0	0	0	0	0	0	0	0	80	560	100	0	0	Error	0	1	2864	0	-75	0	0
1	1	3	2A8	502 Sp10	2820	16870	70	43	46	11	23	37	37	37	6	16	50	38	0	0	0	0	0	0	0	0	32	236	100	0	0	Error	6	9	1473	1.5	0	0	0
1	2	3	2.00E+08	525 Sp21	3110	16860	90	45	45	8	17	35	35	35	6	17	69	35	0	0	0	0	0	0	0	0	52	420	100	0	0	Error	10	10	2331	1.667	0	0	0
1	3	3	2A8	502 Sp10	3400	16860	70	36	37	8	21	35	35	36	6	16	22	6	0	0	0	0	0	0	0	0	32	236	100	0	0	Error	1	2	1197	0.167	0	0	0
1	4	3	2.00E+08	525 Sp21	3720	16870	90	45	45	9	20	33	33	34	5	14	71	58	0	0	0	0	0	0	0	0	52	420	100	0	0	Error	12	12	2335	2.2	0	0	0
1	5	3	2I8	548 Sp10	4010	16850	70	35	37	8	21	34	34	34	6	17	28	13	0	0	0	0	0	0	0	0	32	236	100	0	0	Error	1	3	1175	0.5	0	0	0
1	6	3	2M8	571 Sp21	4320	16850	70	50	51	7	13	33	33	33	5	15	97	78	0	0	0	0	0	0	0	0	32	236	100	0	0	Error	17	18	1618	3.6	0	0	0
1	7	3	2I8	548 Sp10	4620	16880	70	37	41	13	31	33	33	41	70	170	0	0	0	0	0	0	0	0	0	0	32	236	100	0	0	Error	4	8	1296	0	0	0	0
1	8	3	2M8	571 Sp21	4920	16870	90	48	48	10	20	32	32	33	10	30	73	33	0	0	0	0	0	0	0	0	52	420	100	0	0	Error	16	16	2498	1.5	0	0	0
1	9	3	2A16	594 Sp25	5210	16840	90	47	47	7	14	32	32	32	5	15	87	75	0	0	0	0	0	0	0	0	52	420	100	0	0	Error	15	15	2431	3	0	0	0
1	10	3	2.00E+16	0	5510	16840	100	33	36	10	27	33	33	33	6	18	24	14	0	0	0	0	0	0	0	0	80	560	100	0	0	Error	0	3	2846	0.5	0	0	0
1	11	3	2A16	594 Sp25	5820	16840	90	50	51	15	29	31	31	32	5	15	87	79	0	0	0	0	0	0	0	0	52	420	100	0	0	Error	19	20	2666	3.8	0	0	0
1	12	3	2.00E+16	0	6110	16870	70	37	43	17	39	33	33	33	5	15	47	31	0	0	0	0	0	0	0	0	32	236	100	0	0	Error	4	10	1360	2	0	0	0
1	1	4	2I16	624 Sp14	2810	17130	90	42	42	9	21	36	36	37	11	29	29	6	0	0	0	0	0	0	0	0	52	420	100	0	0	Error	6	6	2184	0.455	0	0	0
1	2	4	2M16	639 Sp21	3100	17130	100	34	35	6	17	36	36	37	8	21	10	3	0	0	0	0	0	0	0	0	80	560	100	0	0	Error	-2	-1	2798	-0.25	0	0	0
1	3	4	2I16	624 Sp14	3400	17140	80	43	44	9	20	35	35	35	6	17	56	31	0	0	0	0	0	0	0	0	52	340	100	0	0	Error	8	9	2267	1.5	0	0	0
1	4	4	2M16	639 Sp21	3720	17130	70	39	40	7	17	34	34	35	8	22	41	6	0	0	0	0	0	0	0	0	32	236	100	0	0	Error	5	6	1274	0.625	0	0	0
1	5	4	empty	empty	3990	17140	100	35	36	11	30	34	34	34	5	14	20	8	0	0	0	0	0	0	0	0	80	560	100	0	0	Error	1	2	2905	0.4	-75	0	0
1	6	4	empty	empty	4290	17140	100	34	45	55	122	35	35	35	12	34	11	6	0	0	0	0	0	0	0	0	80	560	100	0	0	Error	-1	10	3612	0.833	-75	0	0
1	7	4	empty	empty	4590	17140	100	35	34	5	14	35	35	35	7	20	6	0	0	0	0	0	0	0	0	0	80	560	100	0	0	Error	0	-1	2719	-0.143	-75	0	0
1	8	4	empty	empty	4890	17140	100	33	34	5	14	33	33	34	6	17	11	3	0	0	0	0	0	0	0	0	80	560	100	0	0	Error	0	1	2712	0	-75	0	0
1	9	4	empty	empty	5190	17140	100	33	34	7	20	34	34	35	18	51	3	0	0	0	0	0	0	0	0	0	80	560	100	0	0	Error	-1	0	2756	-0.056	-75	0	0
1	10	4	empty	empty	5490	17140	100	33	34	5	14	34	34	35	6	17	9	3	0	0	0	0	0	0	0	0	80	560	100	0	0	Error	-1	0	2686	-0.167	-75	0	0
1	11	4	empty	empty	5790	17140	100	34	34	6	17	34	34	37	37	100	0	0	0	0	0	0	0	0	0	0	80	560	100	0	0	Error	0	0	2738	-0.081	-75	0	0
1	12	4	empty	empty	6090	17140	100	35	36	5	13	35	35	39	83	212	0	0	0	0	0	0	0	0	0	0	80	560	100	0	0	Error	0	1	2865	-0.036	-75	0	0
1	1	5	2A8	502 Sp10	2810	17460	70	47	53	19	35	36	36	37	7	18	63	41	0	0	0	0	0	0	0	0	32	236	100	0	0	Error	11	17	1691	2.286	0	0	0
1	2	5	2.00E+08	525 Sp21	3110	17450	80	42	43	7	16	36	36	37	10	27	21	4	0	0	0	0	0	0	0	0	52	340	100	0	0	Error	6	7	2222	0.6	0	0	0
1	3	5	2A8	502 Sp10	3410	17450	70	42	42	8	19	36	36	36	7	19	34	13	0	0	0	0	0	0	0	0	32	236	100	0	0	Error	6	6	1349	0.857	0	0	0
1	4	5	2.00E+08	525 Sp21	3700	17450	80	36	36	6	16	34	34	35	5	14	27	8	0	0	0	0	0	0	0	0	52	340	100	0	0	Error	2	2	1877	0.2	0	0	0
1	5	5	2I8	548 Sp10	4020	17460	70	37	47	33	70	36	36	36	6	16	28	19	0	0	0	0	0	0	0	0	32	236	100	0	0	Error	1	11	1509	1.833	0	0	0
1	6	5	2M8	571 Sp21	4310	17450	110	40	41	10	24	34	34	34	9	26	40	13	0	0	0	0	0	0	0	0	80	656	100	0	0	Error	6	7	3302	0.778	0	0	0
1	7	5	2I8	548 Sp10	4610	17460	90	38	105	313	298	34	34	34	6	17	38	31	0	0	0	0	0	0	0	0	52	420	100	0	0	Error	4	71	5471	11.833	0	0	0
1	8	5	2M8	571 Sp21	4900	17450	100	50	774	4055	523	34	34	51	307	601	6	5	0	0	0	0	0	0	0	0	80	560	100	0	0	Error	16	740	61924	2.355	0	0	0
1	9	5	2A16	594 Sp25	5210	17440	110	45	64	92	143	33	33	34	6	17	76	48	0	0	0	0	0	0	0	0	80	656	100	0	0	Error	12	31	5085	5	0	0	0
1	10	5	2.00E+16	0	5500	17460	70	36	46	23	50	34	34	34	5	14	31	28	0	0	0	0	0	0	0	0	32	236	100	0	0	Error	2	12	1468	2.4	0	0	0
1	11	5	2A16	594 Sp25	5820	17450	100	46	266	1299	488	33	33	34	6	17	73	54	0	0	0	0	0	0	0	0	80	560	100	0	0	Error	13	233	21293	38.667	0	0	0
1	12	5	2.00E+16	0	6100	17460	70	38	40	11	27	35	35	36	6	16	34	19	0	0	0	0	0	0	0	0	32	236	100	0	0	Error	3	5	1286	0.667	0	0	0
1	1	6	2I16	624 Sp14	2810	17750	70	40	41	10	24	37	37	39	19	48	9	0	0	0	0	0	0	0	0	0	32	236	100	0	0	Error	3	4	1314	0.105	0	0	0
1	2	6	2M16	639 Sp21	3110	17770	70	45	45	7	15	35	35	36	9	25	50	16	0	0	0	0	0	0	0	0	32	236	100	0	0	Error	10	10	1428	1	0	0	0
1	3	6	2I16	624 Sp14	3410	17740	70	44	44	8	18	35	35	37	19	51	9	0	0	0	0	0	0	0	0	0	32	236	100	0	0	Error	9	9	1417	0.368	0	0	0
1	4	6	2M16	639 Sp21	3700	17730	70	36	40	14	35	35	35	37	11	29	9	3	0	0	0	0	0	0	0	0	32	236	100	0	0	Error	1	5	1266	0.273	0	0	0
1	5	6	empty	empty	3990	17740	100	33	35	7	20	35	35	56	386	689	0	0	0	0	0	0	0	0	0	0	80	560	100	0	0	Error	-2	0	2769	-0.054	-75	0	0
1	6	6	empty	empty	4290	17740	100	33	35	6	17	35	35	38	42	110	0	0	0	0	0	0	0	0	0	0	80	560	100	0	0	Error	-2	0	2763	-0.071	-75	0	0
1	7	6	empty	empty	4590	17740	100	33	34	5	14	35	35	169	2096	1240	0	0	0	0	0	0	0	0	0	0	80	560	100	0	0	Error	-2	-1	2718	-0.064	-75	0	0
1	8	6	empty	empty	4890	17740	100	34	34	5	14	33	33	34	10	29	5	0	0	0	0	0	0	0	0	0	80	560	100	0	0	Error	1	1	2735	0	-75	0	0
1	9	6	empty	empty	5190	17740	100	33	34	7	20	34	34	35	6	17	15	6	0	0	0	0	0	0	0	0	80	560	100	0	0	Error	-1	0	2756	-0.167	-75	0	0
1	10	6	empty	empty	5490	17740	100	35	39	27	69	34	34	35	6	17	21	4	0	0	0	0	0	0	0	0	80	560	100	0	0	Error	1	5	3095	0.667	-75	0	0
1	11	6	empty	empty	5790	17740	100	36	37	10	27	35	35	38	31	81	1	1	0	0	0	0	0	0	0	0	80	560	100	0	0	Error	1	2	2999	-0.032	-75	0	0
1	12	6	empty	empty	6090	17740	100	38	38	5	13	37	37	37	6	16	13	4	0	0	0	0	0	0	0	0	80	560	100	0	0	Error	1	1	3060	0.167	-75	0	0
1	1	7	2A8	502 Sp10	2820	18040	70	54	56	16	28	36	36	36	6	16	75	66	0	0	0	0	0	0	0	0	32	236	100	0	0	Error	18	20	1805	3.333	0	0	0
1	2	7	2.00E+08	525 Sp21	3110	18040	100	40	41	9	21	36	36	36	6	16	36	14	0	0	0	0	0	0	0	0	80	560	100	0	0	Error	4	5	3307	0.833	0	0	0
1	3	7	2A8	502 Sp10	3400	18050	70	40	39	8	20	35	35	37	28	75	0	0	0	0	0	0	0	0	0	0	32	236	100	0	0	Error	5	4	1252	0.071	0	0	0
1	4	7	2.00E+08	525 Sp21	3700	18040	110	36	45	77	171	35	35	35	6	17	18	6	0	0	0	0	0	0	0	0	80	656	100	0	0	Error	1	10	3600	1.667	0	0	0
1	5	7	2I8	548 Sp10	4010	18060	110	35	39	15	38	34	34	34	5	14	29	19	0	0	0	0	0	0	0	0	80	656	100	0	0	Error	1	5	3144	1	0	0	0
1	6	7	2M8	571 Sp21	4310	18030	70	40	39	9	23	34	34	34	6	17	47	19	0	0	0	0	0	0	0	0	32	236	100	0	0	Error	6	5	1255	0.833	0	0	0
1	7	7	2I8	548 Sp10	4610	18060	70	37	38	10	26	33	33	34	7	20	31	13	0	0	0	0	0	0	0	0	32	236	100	0	0	Error	4	5	1202	0.571	0	0	0
1	8	7	2M8	571 Sp21	4920	18040	90	44	51	57	111	32	32	33	6	18	65	44	0	0	0	0	0	0	0	0	52	420	100	0	0	Error	12	19	2635	3	0	0	0
1	9	7	2A16	594 Sp25	5210	18060	80	40	68	134	197	33	33	34	15	44	29	12	0	0	0	0	0	0	0	0	52	340	100	0	0	Error	7	35	3545	2.267	0	0	0
1	10	7	2.00E+16	0	5510	18050	100	36	41	18	43	34	34	34	5	14	30	19	0	0	0	0	0	0	0	0	80	560	100	0	0	Error	2	7	3309	1.4	0	0	0
1	11	7	2A16	594 Sp25	5930	17980	100	35	35	6	17	35	35	40	45	112	0	0	0	0	0	0	0	0	0	0	80	555	100	0	0	Error	0	0	2821	-0.111	0	0	0
1	12	7	2.00E+16	0	6090	18080	70	35	38	13	34	34	34	35	6	17	28	19	0	0	0	0	0	0	0	0	32	236	100	0	0	Error	1	4	1209	0.5	0	0	0
1	1	8	1I16	238 Sp0	2770	18410	140	38	41	12	29	36	36	37	7	18	31	19	0	0	0	0	0	0	0	0	156	1101	100	0	0	Error	2	5	6434	0.571	0	0	0
1	2	8	1M16	261 Sp0	3120	18330	80	58	102	73	71	35	35	35	6	17	75	60	0	0	0	0	0	0	0	0	52	340	100	0	0	Error	23	67	5308	11.167	0	0	0
1	3	8	1I16	238 Sp0	3490	18380	140	35	38	17	44	35	35	35	7	20	19	8	0	0	0	0	0	0	0	0	156	1109	100	0	0	Error	0	3	5896	0.429	0	0	0
1	4	8	1M16	261 Sp0	3720	18340	90	42	56	27	48	34	34	34	6	17	54	42	0	0	0	0	0	0	0	0	52	420	100	0	0	Error	8	22	2923	3.667	0	0	0
1	5	8	1A24	298 Sp0	4010	18340	100	37	37	7	18	33	33	34	6	17	38	10	0	0	0	0	0	0	0	0	80	560	100	0	0	Error	4	4	2963	0.5	0	0	0
1	6	8	1.00E+24	329 Sp10	4310	18350	110	34	36	9	25	33	33	35	27	77	3	0	0	0	0	0	0	0	0	0	80	656	100	0	0	Error	1	3	2889	0.037	0	0	0
1	7	8	1A24	298 Sp0	4620	18340	90	39	39	6	15	32	32	33	6	18	50	21	0	0	0	0	0	0	0	0	52	404	100	0	0	Error	7	7	2034	1	0	0	0
1	8	8	1.00E+24	329 Sp10	4840	18340	190	32	34	7	20	33	33	34	27	79	0	0	0	0	0	0	0	0	0	0	256	1804	100	0	0	Error	-1	1	8609	0	0	0	0
1	9	8	1I24	358 Sp0	5210	18330	80	44	267	1481	554	32	32	32	5	15	71	54	0	0	0	0	0	0	0	0	52	340	100	0	0	Error	12	235	13867	47	0	0	0
1	10	8	1M24	383 Sp14	5500	18330	70	38	38	7	18	33	33	33	5	15	44	19	0	0	0	0	0	0	0	0	32	236	100	0	0	Error	5	5	1216	1	0	0	0
1	11	8	1I24	358 Sp0	5800	18340	90	35	36	5	13	32	32	33	6	18	25	10	0	0	0	0	0	0	0	0	52	420	100	0	0	Error	3	4	1861	0.5	0	0	0
1	12	8	1M24	383 Sp14	6090	18360	110	36	36	7	19	34	34	35	9	25	11	1	0	0	0	0	0	0	0	0	80	656	100	0	0	Error	2	2	2915	0.111	0	0	0
1	1	9	1A8	92 Sp0	2780	18620	70	68	899	3832	426	37	37	38	9	23	72	59	0	0	0	0	0	0	0	0	32	236	100	0	0	Error	31	862	28764	95.667	0	0	0
1	2	9	1.00E+08	108 Sp8	3100	18610	100	44	47	13	27	36	36	36	6	16	55	40	0	0	0	0	0	0	0	0	80	560	100	0	0	Error	8	11	3740	1.833	0	0	0
1	3	9	1A8	92 Sp0	3390	18630	90	51	51	12	23	35	35	36	7	19	71	52	0	0	0	0	0	0	0	0	52	420	100	0	0	Error	16	16	2671	2.143	0	0	0
1	4	9	1.00E+08	108 Sp8	3690	18650	100	42	44	12	27	34	34	35	10	28	39	20	0	0	0	0	0	0	0	0	80	560	100	0	0	Error	8	10	3550	0.9	0	0	0
1	5	9	1I8	129 Sp0	4010	18630	90	39	44	20	45	34	34	34	6	17	44	31	0	0	0	0	0	0	0	0	52	420	100	0	0	Error	5	10	2284	1.667	0	0	0
1	6	9	1M8	152 Sp14	4290	18650	110	36	40	11	27	34	34	35	9	25	26	18	0	0	0	0	0	0	0	0	80	656	100	0	0	Error	2	6	3220	0.556	0	0	0
1	7	9	1I8	129 Sp0	4620	18640	90	43	43	9	20	34	34	34	6	17	56	31	0	0	0	0	0	0	0	0	52	420	100	0	0	Error	9	9	2210	1.5	0	0	0
1	8	9	1M8	152 Sp14	4890	18620	160	34	36	10	27	33	33	34	5	14	23	11	0	0	0	0	0	0	0	0	208	1401	100	0	0	Error	1	3	7545	0.4	0	0	0
1	9	9	1A16	177 Sp8	5200	18650	70	50	102	261	255	33	33	33	5	15	81	75	0	0	0	0	0	0	0	0	32	236	100	0	0	Error	17	69	3278	13.8	0	0	0
1	10	9	1.00E+16	208 Sp0	5510	18650	70	47	46	10	21	35	35	34	5	14	69	56	0	0	0	0	0	0	0	0	32	236	100	0	0	Error	12	11	1464	2.4	0	0	0
1	11	9	1A16	177 Sp8	5790	18650	110	41	41	11	26	34	34	34	6	17	50	30	0	0	0	0	0	0	0	0	80	656	100	0	0	Error	7	7	3318	1.167	0	0	0
1	12	9	1.00E+16	208 Sp0	6040	18650	70	34	34	5	14	35	35	37	8	21	9	0	0	0	0	0	0	0	0	0	32	236	100	0	0	Error	-1	-1	1091	-0.375	0	0	0
1	1	10	1I16	238 Sp0	2790	18930	110	47	50	19	38	36	36	37	10	27	50	26	0	0	0	0	0	0	0	0	80	656	100	0	0	Error	11	14	4033	1.3	0	0	0
1	2	10	1M16	261 Sp0	3100	18940	130	41	61	40	65	35	35	35	6	17	47	37	0	0	0	0	0	0	0	0	120	936	100	0	0	Error	6	26	7331	4.333	0	0	0
1	3	10	1I16	238 Sp0	3400	18930	150	39	41	14	34	34	34	35	11	31	27	6	0	0	0	0	0	0	0	0	156	1272	100	0	0	Error	5	7	6360	0.545	0	0	0
1	4	10	1M16	261 Sp0	3710	18950	110	58	66	32	48	34	34	34	6	17	66	58	0	0	0	0	0	0	0	0	80	656	100	0	0	Error	24	32	5288	5.333	0	0	0
1	5	10	1A24	298 Sp0	4010	18930	90	38	93	277	297	33	33	33	5	15	44	31	0	0	0	0	0	0	0	0	52	420	100	0	0	Error	5	60	4860	12	0	0	0
1	6	10	1.00E+24	329 Sp10	4300	18950	70	38	38	5	13	32	32	32	5	15	56	13	0	0	0	0	0	0	0	0	32	236	100	0	0	Error	6	6	1215	1.2	0	0	0
1	7	10	1A24	298 Sp0	4610	18940	120	33	34	6	17	32	32	33	5	15	31	13	0	0	0	0	0	0	0	0	120	820	100	0	0	Error	1	2	4113	0.2	0	0	0
1	8	10	1.00E+24	329 Sp10	4890	18940	100	32	33	6	18	33	33	34	9	26	9	0	0	0	0	0	0	0	0	0	80	560	100	0	0	Error	-1	0	2623	-0.111	0	0	0
1	9	10	1I24	358 Sp0	5210	18920	70	36	35	7	20	34	34	105	684	651	0	0	0	0	0	0	0	0	0	0	32	236	100	0	0	Error	2	1	1109	-0.102	0	0	0
1	10	10	1M24	383 Sp14	5500	18940	70	38	38	6	15	33	33	33	5	15	47	22	0	0	0	0	0	0	0	0	32	236	100	0	0	Error	5	5	1218	1	0	0	0
1	11	10	1I24	358 Sp0	5810	18950	100	37	50	67	134	33	33	34	7	20	35	13	0	0	0	0	0	0	0	0	80	560	100	0	0	Error	4	17	3961	2.286	0	0	0
1	12	10	1M24	383 Sp14	6110	18940	70	36	37	6	16	33	33	34	5	14	38	9	0	0	0	0	0	0	0	0	32	236	100	0	0	Error	3	4	1169	0.6	0	0	0
1	1	11	1A8	92 Sp0	2820	19240	130	40	46	23	50	35	35	36	6	16	44	33	0	0	0	0	0	0	0	0	120	940	100	0	0	Error	5	11	5564	1.667	0	0	0
1	2	11	1.00E+08	108 Sp8	3140	19200	130	35	37	11	29	34	34	35	6	17	23	9	0	0	0	0	0	0	0	0	120	936	100	0	0	Error	1	3	4420	0.333	0	0	0
1	3	11	1A8	92 Sp0	3400	19260	70	43	53	34	64	33	33	34	6	17	59	44	0	0	0	0	0	0	0	0	32	236	100	0	0	Error	10	20	1687	3.167	0	0	0
1	4	11	1.00E+08	108 Sp8	3680	19230	90	34	37	11	29	32	32	33	8	24	25	15	0	0	0	0	0	0	0	0	52	420	100	0	0	Error	2	5	1934	0.5	0	0	0
1	5	11	1I8	129 Sp0	4140	19390	160	33	33	5	15	32	32	33	11	33	2	0	0	0	0	0	0	0	0	0	208	1302	100	0	0	Error	1	1	6853	0	0	0	0
1	6	11	1M8	152 Sp14	4310	19250	70	39	42	12	28	30	30	31	5	16	66	47	0	0	0	0	0	0	0	0	32	236	100	0	0	Error	9	12	1330	2.2	0	0	0
1	7	11	1I8	129 Sp0	4610	19250	100	41	42	15	35	31	31	32	7	21	56	33	0	0	0	0	0	0	0	0	80	560	100	0	0	Error	10	11	3334	1.429	0	0	0
1	8	11	1M8	152 Sp14	4920	19260	70	50	61	53	86	31	31	32	9	28	78	50	0	0	0	0	0	0	0	0	32	236	100	0	0	Error	19	30	1960	3.222	0	0	0
1	9	11	1A16	177 Sp8	5210	19250	70	41	42	9	21	31	31	31	6	19	72	34	0	0	0	0	0	0	0	0	32	236	100	0	0	Error	10	11	1352	1.833	0	0	0
1	10	11	1.00E+16	208 Sp0	5490	19260	70	35	37	8	21	32	32	33	6	18	41	22	0	0	0	0	0	0	0	0	32	236	100	0	0	Error	3	5	1181	0.667	0	0	0
1	11	11	1A16	177 Sp8	5810	19250	100	40	42	13	30	32	32	32	6	18	54	28	0	0	0	0	0	0	0	0	80	560	100	0	0	Error	8	10	3331	1.667	0	0	0
1	12	11	1.00E+16	208 Sp0	6110	19240	70	36	37	9	24	32	32	32	5	15	44	25	0	0	0	0	0	0	0	0	32	236	100	0	0	Error	4	5	1196	1	0	0	0
1	1	12	1I16	238 Sp0	2800	19550	120	45	47	13	27	36	36	36	8	22	53	36	0	0	0	0	0	0	0	0	120	820	100	0	0	Error	9	11	5629	1.375	0	0	0
1	2	12	1M16	261 Sp0	3100	19560	100	45	88	84	95	35	35	35	6	17	60	44	0	0	0	0	0	0	0	0	80	560	100	0	0	Error	10	53	7062	8.833	0	0	0
1	3	12	1I16	238 Sp0	3410	19550	160	39	42	13	30	33	33	34	6	17	49	31	0	0	0	0	0	0	0	0	208	1492	100	0	0	Error	6	9	8740	1.333	0	0	0
1	4	12	1M16	261 Sp0	3700	19530	80	41	55	30	54	33	33	33	5	15	58	46	0	0	0	0	0	0	0	0	52	340	100	0	0	Error	8	22	2836	4.4	0	0	0
1	5	12	1A24	298 Sp0	4010	19530	80	49	62	70	112	32	32	32	5	15	87	67	0	0	0	0	0	0	0	0	52	318	100	0	0	Error	17	30	3246	6	0	0	0
1	6	12	1.00E+24	329 Sp10	4300	19570	70	40	44	12	27	31	31	32	5	15	69	44	0	0	0	0	0	0	0	0	32	236	100	0	0	Error	9	13	1414	2.4	0	0	0
1	7	12	1A24	298 Sp0	4610	19540	90	44	133	319	239	32	32	33	5	15	75	58	0	0	0	0	0	0	0	0	52	420	100	0	0	Error	12	101	6902	20	0	0	0
1	8	12	1.00E+24	329 Sp10	4890	19530	80	39	39	11	28	32	32	34	22	64	12	0	0	0	0	0	0	0	0	0	52	340	100	0	0	Error	7	7	2051	0.227	0	0	0
1	9	12	1I24	358 Sp0	5200	19560	80	47	116	382	329	34	34	69	490	710	2	2	0	0	0	0	0	0	0	0	52	340	100	0	0	Error	13	82	6032	0.096	0	0	0
1	10	12	1M24	383 Sp14	5520	19560	110	36	36	8	22	34	34	34	6	17	25	14	0	0	0	0	0	0	0	0	80	656	100	0	0	Error	2	2	2896	0.333	0	0	0
1	11	12	1I24	358 Sp0	5790	19550	80	34	35	6	17	33	33	33	9	27	8	2	0	0	0	0	0	0	0	0	52	340	100	0	0	Error	1	2	1802	0.222	0	0	0
1	12	12	1M24	383 Sp14	6100	19530	70	36	37	7	18	32	32	32	5	15	47	28	0	0	0	0	0	0	0	0	32	236	100	0	0	Error	4	5	1168	1	0	0	0
1	1	13	1A8	92 Sp0	2800	19850	70	44	51	20	39	38	38	38	7	18	47	41	0	0	0	0	0	0	0	0	32	236	100	0	0	Error	6	13	1645	1.857	0	0	0
1	2	13	1.00E+08	108 Sp8	3090	19830	70	55	56	12	21	37	37	37	7	18	81	66	0	0	0	0	0	0	0	0	32	236	100	0	0	Error	18	19	1804	2.714	0	0	0
1	3	13	1A8	92 Sp0	3420	19830	80	44	56	53	94	34	34	34	7	20	62	38	0	0	0	0	0	0	0	0	52	340	100	0	0	Error	10	22	2934	3.143	0	0	0
1	4	13	1.00E+08	108 Sp8	3720	19840	70	50	50	9	18	34	34	34	6	17	84	66	0	0	0	0	0	0	0	0	32	236	100	0	0	Error	16	16	1591	2.667	0	0	0
1	5	13	1I8	129 Sp0	4010	19820	70	38	40	9	22	33	33	37	18	48	13	0	0	0	0	0	0	0	0	0	32	236	100	0	0	Error	5	7	1268	0.167	0	0	0
1	6	13	1M8	152 Sp14	4310	19840	70	35	39	12	30	33	33	34	8	23	31	16	0	0	0	0	0	0	0	0	32	236	100	0	0	Error	2	6	1233	0.625	0	0	0
1	7	13	1I8	129 Sp0	4610	19840	80	40	41	9	21	32	32	32	6	18	60	31	0	0	0	0	0	0	0	0	52	340	100	0	0	Error	8	9	2108	1.5	0	0	0
1	8	13	1M8	152 Sp14	4910	19850	70	42	50	23	46	32	32	32	6	18	69	44	0	0	0	0	0	0	0	0	32	236	100	0	0	Error	10	18	1606	3	0	0	0
1	9	13	1A16	177 Sp8	5210	19840	70	35	38	12	31	34	34	34	6	17	28	25	0	0	0	0	0	0	0	0	32	236	100	0	0	Error	1	4	1220	0.667	0	0	0
1	10	13	1.00E+16	208 Sp0	5480	19850	130	36	37	9	24	34	34	34	6	17	28	13	0	0	0	0	0	0	0	0	120	940	100	0	0	Error	2	3	4473	0.5	0	0	0
1	11	13	1A16	177 Sp8	5810	19830	90	41	43	10	23	32	32	33	5	15	63	42	0	0	0	0	0	0	0	0	52	420	100	0	0	Error	9	11	2217	2	0	0	0
1	12	13	1.00E+16	208 Sp0	6080	19820	100	35	36	7	19	34	34	34	6	17	25	6	0	0	0	0	0	0	0	0	80	560	100	0	0	Error	1	2	2850	0.333	0	0	0
1	1	14	2A24	Grid Marker	2800	20140	180	126	1427	4442	311	38	38	40	11	27	96	86	0	0	0	0	0	0	0	0	256	1766	100	0	0	Error	88	1389	365277	126.091	0	0	0
1	2	14	2A24	Grid Marker	3090	20140	190	104	1134	3564	314	38	38	39	10	25	95	79	0	0	0	0	0	0	0	0	256	1868	100	0	0	Error	66	1096	290295	109.5	0	0	0
1	3	14	empty	empty	3390	20140	100	35	35	6	17	35	35	35	6	17	15	4	0	0	0	0	0	0	0	0	80	560	100	0	0	Error	0	0	2818	0	-75	0	0
1	4	14	empty	empty	3690	20140	100	33	34	6	17	34	34	34	6	17	15	1	0	0	0	0	0	0	0	0	80	560	100	0	0	Error	-1	0	2751	0	-75	0	0
1	5	14	empty	empty	3990	20140	100	31	32	6	18	32	32	34	9	26	8	0	0	0	0	0	0	0	0	0	80	560	100	0	0	Error	-1	0	2533	-0.222	-75	0	0
1	6	14	empty	empty	4290	20140	100	32	32	5	15	33	33	35	29	82	0	0	0	0	0	0	0	0	0	0	80	560	100	0	0	Error	-1	-1	2569	-0.103	-75	0	0
1	7	14	empty	empty	4590	20140	100	33	33	4	12	33	33	34	7	20	9	0	0	0	0	0	0	0	0	0	80	560	100	0	0	Error	0	0	2640	-0.143	-75	0	0
1	8	14	empty	empty	4890	20140	100	34	34	5	14	34	34	35	11	31	1	0	0	0	0	0	0	0	0	0	80	560	100	0	0	Error	0	0	2692	-0.091	-75	0	0
1	9	14	empty	empty	5190	20140	100	35	36	6	16	34	34	35	6	17	21	4	0	0	0	0	0	0	0	0	80	560	100	0	0	Error	1	2	2848	0.167	-75	0	0
1	10	14	empty	empty	5490	20140	100	37	48	53	110	36	36	36	6	16	19	11	0	0	0	0	0	0	0	0	80	560	100	0	0	Error	1	12	3831	2	-75	0	0
1	11	14	empty	empty	5790	20140	100	36	36	6	16	36	36	63	507	804	0	0	0	0	0	0	0	0	0	0	80	560	100	0	0	Error	0	0	2887	-0.053	-75	0	0
1	12	14	empty	empty	6090	20140	100	38	43	45	104	36	36	37	12	32	9	3	0	0	0	0	0	0	0	0	80	560	100	0	0	Error	2	7	3461	0.5	-75	0	0
2	1	1	empty	empty	7360	16240	100	35	35	5	14	36	36	36	7	19	8	0	0	0	0	0	0	0	0	0	80	560	100	0	0	Error	-1	-1	2831	-0.143	-75	0	0
2	2	1	empty	empty	7660	16240	100	34	35	6	17	36	36	81	699	862	0	0	0	0	0	0	0	0	0	0	80	560	100	0	0	Error	-2	-1	2788	-0.066	-75	0	0
2	3	1	empty	empty	7960	16240	100	34	35	5	14	35	35	35	6	17	11	1	0	0	0	0	0	0	0	0	80	560	100	0	0	Error	-1	0	2807	0	-75	0	0
2	4	1	empty	empty	8260	16240	100	35	35	6	17	34	34	37	37	100	0	0	0	0	0	0	0	0	0	0	80	560	100	0	0	Error	1	1	2781	-0.054	-75	0	0
2	5	1	empty	empty	8560	16240	100	35	35	6	17	34	34	34	6	17	16	6	0	0	0	0	0	0	0	0	80	560	100	0	0	Error	1	1	2807	0.167	-75	0	0
2	6	1	empty	empty	8860	16240	100	33	34	5	14	34	34	34	6	17	13	1	0	0	0	0	0	0	0	0	80	560	100	0	0	Error	-1	0	2688	0	-75	0	0
2	7	1	empty	empty	9160	16240	100	34	34	5	14	33	33	33	6	18	14	4	0	0	0	0	0	0	0	0	80	560	100	0	0	Error	1	1	2729	0.167	-75	0	0
2	8	1	empty	empty	9460	16240	100	33	33	6	18	34	34	35	9	25	6	0	0	0	0	0	0	0	0	0	80	560	100	0	0	Error	-1	-1	2647	-0.222	-75	0	0
2	9	1	empty	empty	9760	16240	100	35	35	5	14	35	35	35	6	17	13	0	0	0	0	0	0	0	0	0	80	560	100	0	0	Error	0	0	2780	0	-75	0	0
2	10	1	2B24	Grid Marker	10060	16250	110	754	2196	3346	152	41	41	46	18	39	100	100	0	0	0	0	0	0	0	0	80	656	100	0	0	Error	713	2155	175676	119.444	0	0	0
2	11	1	2B24	Grid Marker	10360	16250	110	634	1876	3018	160	40	40	45	19	42	100	98	0	0	0	0	0	0	0	0	80	656	100	0	0	Error	594	1836	150069	96.368	0	0	0
2	12	1	2B24	Grid Marker	10650	16250	130	507	1566	2606	166	39	39	42	16	38	100	99	0	0	0	0	0	0	0	0	120	940	100	0	0	Error	468	1527	187942	95.25	0	0	0
2	1	2	2J16	625 Sp14	7350	16530	70	36	50	30	60	34	34	35	6	17	44	34	0	0	0	0	0	0	0	0	32	236	100	0	0	Error	2	16	1608	2.5	0	0	0
2	2	2	2N16	640 Sp21	7660	16540	70	45	54	22	40	33	33	33	9	27	53	41	0	0	0	0	0	0	0	0	32	236	100	0	0	Error	12	21	1712	2.333	0	0	0
2	3	2	2J16	625 Sp14	7950	16530	70	33	39	22	56	33	33	33	6	18	19	13	0	0	0	0	0	0	0	0	32	236	100	0	0	Error	0	6	1239	1	0	0	0
2	4	2	2N16	640 Sp21	8260	16560	70	35	52	35	67	31	31	31	5	16	41	38	0	0	0	0	0	0	0	0	32	236	100	0	0	Error	4	21	1650	4.2	0	0	0
2	5	2	empty	empty	8560	16540	100	34	34	5	14	33	33	33	6	18	16	0	0	0	0	0	0	0	0	0	80	560	100	0	0	Error	1	1	2707	0.167	-75	0	0
2	6	2	empty	empty	8860	16540	100	32	33	5	15	33	33	33	6	18	15	0	0	0	0	0	0	0	0	0	80	560	100	0	0	Error	-1	0	2651	0	-75	0	0
2	7	2	empty	empty	9160	16540	100	34	33	5	15	33	33	34	9	26	4	0	0	0	0	0	0	0	0	0	80	560	100	0	0	Error	1	0	2662	-0.111	-75	0	0
2	8	2	empty	empty	9460	16540	100	35	35	7	20	33	33	34	6	17	25	6	0	0	0	0	0	0	0	0	80	560	100	0	0	Error	2	2	2821	0.167	-75	0	0
2	9	2	empty	empty	9760	16540	100	35	36	6	16	35	35	43	163	379	0	0	0	0	0	0	0	0	0	0	80	560	100	0	0	Error	0	1	2866	-0.043	-75	0	0
2	10	2	empty	empty	10060	16540	100	36	35	5	14	35	35	36	6	16	10	0	0	0	0	0	0	0	0	0	80	560	100	0	0	Error	1	0	2813	-0.167	-75	0	0
2	11	2	empty	empty	10360	16540	100	34	35	5	14	34	34	35	6	17	18	1	0	0	0	0	0	0	0	0	80	560	100	0	0	Error	0	1	2789	0	-75	0	0
2	12	2	empty	empty	10660	16540	100	34	34	6	17	33	33	33	5	15	20	9	0	0	0	0	0	0	0	0	80	560	100	0	0	Error	1	1	2744	0.2	-75	0	0
2	1	3	2B8	503 Sp14	7370	16840	70	46	102	84	82	33	33	34	6	17	63	50	0	0	0	0	0	0	0	0	32	236	100	0	0	Error	13	69	3256	11.333	0	0	0
2	2	3	2F8	526 Sp14	7650	16850	80	39	43	18	41	31	31	32	6	18	52	31	0	0	0	0	0	0	0	0	52	340	100	0	0	Error	8	12	2212	1.833	0	0	0
2	3	3	2B8	503 Sp14	7960	16830	70	40	85	73	85	32	32	36	31	86	38	31	0	0	0	0	0	0	0	0	32	236	100	0	0	Error	8	53	2728	1.581	0	0	0
2	4	3	2F8	526 Sp14	8320	16780	70	31	30	4	13	31	31	36	23	63	0	0	0	0	0	0	0	0	0	0	32	236	100	0	0	Error	0	-1	954	-0.261	0	0	0
2	5	3	2J8	549 Sp0	8550	16860	70	45	49	23	46	30	30	30	5	16	69	59	0	0	0	0	0	0	0	0	32	236	100	0	0	Error	15	19	1558	3.8	0	0	0
2	6	3	2N8	572 Sp25	8860	16850	80	40	39	8	20	30	30	30	5	16	63	40	0	0	0	0	0	0	0	0	52	340	100	0	0	Error	10	9	2014	1.8	0	0	0
2	7	3	2J8	549 Sp0	9150	16820	70	30	32	10	31	30	30	31	7	22	22	13	0	0	0	0	0	0	0	0	32	236	100	0	0	Error	0	2	1038	0.143	0	0	0
2	8	3	2N8	572 Sp25	9460	16840	90	34	34	6	17	31	31	32	6	18	25	10	0	0	0	0	0	0	0	0	52	420	100	0	0	Error	3	3	1781	0.333	0	0	0
2	9	3	2B16	595 Sp14	9760	16860	70	40	42	9	21	30	30	31	7	22	63	41	0	0	0	0	0	0	0	0	32	236	100	0	0	Error	10	12	1336	1.571	0	0	0
2	10	3	2F16	0	10050	16870	70	33	40	19	47	33	33	34	7	20	25	22	0	0	0	0	0	0	0	0	32	236	100	0	0	Error	0	7	1271	0.857	0	0	0
2	11	3	2B16	595 Sp14	10350	16880	100	32	33	7	21	34	34	34	6	17	13	3	0	0	0	0	0	0	0	0	80	560	100	0	0	Error	-2	-1	2609	-0.167	0	0	0
2	12	3	2F16	0	10670	16870	70	34	57	65	114	33	33	33	7	21	34	28	0	0	0	0	0	0	0	0	32	236	100	0	0	Error	1	24	1816	3.429	0	0	0
2	1	4	2J16	625 Sp14	7350	17150	70	40	52	27	51	33	33	34	9	26	47	34	0	0	0	0	0	0	0	0	32	236	100	0	0	Error	7	19	1661	2	0	0	0
2	2	4	2N16	640 Sp21	7660	17150	70	44	47	18	38	31	31	32	6	18	63	53	0	0	0	0	0	0	0	0	32	236	100	0	0	Error	13	16	1516	2.5	0	0	0
2	3	4	2J16	625 Sp14	7950	17150	70	40	56	33	58	32	32	32	5	15	53	47	0	0	0	0	0	0	0	0	32	236	100	0	0	Error	8	24	1802	4.8	0	0	0
2	4	4	2N16	640 Sp21	8260	17150	70	33	32	6	18	31	31	32	5	15	19	9	0	0	0	0	0	0	0	0	32	236	100	0	0	Error	2	1	1039	0	0	0	0
2	5	4	empty	empty	8560	17140	100	32	32	5	15	34	34	35	19	54	0	0	0	0	0	0	0	0	0	0	80	560	100	0	0	Error	-2	-2	2573	-0.158	-75	0	0
2	6	4	empty	empty	8860	17140	100	33	34	6	17	33	33	33	6	18	19	1	0	0	0	0	0	0	0	0	80	560	100	0	0	Error	0	1	2694	0.167	-75	0	0
2	7	4	empty	empty	9160	17140	100	33	34	5	14	33	33	34	6	17	18	1	0	0	0	0	0	0	0	0	80	560	100	0	0	Error	0	1	2693	0	-75	0	0
2	8	4	empty	empty	9460	17140	100	34	34	6	17	34	34	34	5	14	18	4	0	0	0	0	0	0	0	0	80	560	100	0	0	Error	0	0	2747	0	-75	0	0
2	9	4	empty	empty	9760	17140	100	32	34	6	17	35	35	35	6	17	13	5	0	0	0	0	0	0	0	0	80	560	100	0	0	Error	-3	-1	2695	-0.167	-75	0	0
2	10	4	empty	empty	10060	17140	100	33	34	5	14	34	34	35	6	17	13	1	0	0	0	0	0	0	0	0	80	560	100	0	0	Error	-1	0	2698	-0.167	-75	0	0
2	11	4	empty	empty	10360	17140	100	35	36	7	19	34	34	35	6	17	19	5	0	0	0	0	0	0	0	0	80	560	100	0	0	Error	1	2	2862	0.167	-75	0	0
2	12	4	empty	empty	10660	17140	100	35	36	5	13	35	35	35	6	17	13	0	0	0	0	0	0	0	0	0	80	560	100	0	0	Error	0	1	2841	0.167	-75	0	0
2	1	5	2B8	503 Sp14	7360	17450	70	71	107	76	71	35	35	35	6	17	69	59	0	0	0	0	0	0	0	0	32	236	100	0	0	Error	36	72	3420	12	0	0	0
2	2	5	2F8	526 Sp14	7660	17450	80	62	1320	7610	576	33	33	33	7	21	67	62	0	0	0	0	0	0	0	0	52	340	100	0	0	Error	29	1287	68652	183.857	0	0	0
2	3	5	2B8	503 Sp14	7950	17440	70	46	90	71	78	33	33	33	7	21	66	44	0	0	0	0	0	0	0	0	32	236	100	0	0	Error	13	57	2893	8.143	0	0	0
2	4	5	2F8	526 Sp14	8240	17450	70	36	39	14	35	31	31	32	6	18	44	22	0	0	0	0	0	0	0	0	32	236	100	0	0	Error	5	8	1232	1.167	0	0	0
2	5	5	2J8	549 Sp0	8550	17460	70	38	43	14	32	31	31	31	5	16	59	47	0	0	0	0	0	0	0	0	32	236	100	0	0	Error	7	12	1376	2.4	0	0	0
2	6	5	2N8	572 Sp25	8870	17460	110	37	39	10	25	33	33	33	5	15	44	28	0	0	0	0	0	0	0	0	80	656	100	0	0	Error	4	6	3092	1.2	0	0	0
2	7	5	2J8	549 Sp0	9160	17450	70	44	46	16	34	30	30	31	5	16	63	53	0	0	0	0	0	0	0	0	32	236	100	0	0	Error	14	16	1465	3	0	0	0
2	8	5	2N8	572 Sp25	9460	17460	80	32	33	4	12	33	33	33	5	15	6	2	0	0	0	0	0	0	0	0	52	340	100	0	0	Error	-1	0	1693	0	0	0	0
2	9	5	2B16	595 Sp14	9760	17460	70	43	45	10	22	31	31	31	5	16	81	53	0	0	0	0	0	0	0	0	32	236	100	0	0	Error	12	14	1429	2.8	0	0	0
2	10	5	2F16	0	10050	17450	70	38	56	34	60	32	32	32	5	15	50	41	0	0	0	0	0	0	0	0	32	236	100	0	0	Error	6	24	1776	4.8	0	0	0
2	11	5	2B16	595 Sp14	10360	17460	70	33	35	7	20	33	33	34	5	14	31	9	0	0	0	0	0	0	0	0	32	236	100	0	0	Error	0	2	1132	0.2	0	0	0
2	12	5	2F16	0	10660	17470	70	36	43	19	44	33	33	34	6	17	44	31	0	0	0	0	0	0	0	0	32	236	100	0	0	Error	3	10	1369	1.5	0	0	0
2	1	6	2J16	625 Sp14	7350	17710	70	34	50	33	66	36	36	37	7	18	28	25	0	0	0	0	0	0	0	0	32	236	100	0	0	Error	-2	14	1607	1.857	0	0	0
2	2	6	2N16	640 Sp21	7660	17750	70	34	38	16	42	32	32	32	5	15	31	13	0	0	0	0	0	0	0	0	32	236	100	0	0	Error	2	6	1217	1.2	0	0	0
2	3	6	2J16	625 Sp14	7950	17730	70	37	39	11	28	33	33	33	5	15	47	31	0	0	0	0	0	0	0	0	32	236	100	0	0	Error	4	6	1260	1.2	0	0	0
2	4	6	2N16	640 Sp21	8260	17750	70	34	43	20	46	31	31	32	5	15	47	44	0	0	0	0	0	0	0	0	32	236	100	0	0	Error	3	12	1382	2.2	0	0	0
2	5	6	empty	empty	8560	17740	100	33	34	9	26	33	33	34	5	14	19	4	0	0	0	0	0	0	0	0	80	560	100	0	0	Error	0	1	2759	0	-75	0	0
2	6	6	empty	empty	8860	17740	100	33	34	6	17	35	35	35	6	17	14	3	0	0	0	0	0	0	0	0	80	560	100	0	0	Error	-2	-1	2727	-0.167	-75	0	0
2	7	6	empty	empty	9160	17740	100	35	35	5	14	34	34	34	6	17	11	1	0	0	0	0	0	0	0	0	80	560	100	0	0	Error	1	1	2767	0.167	-75	0	0
2	8	6	empty	empty	9460	17740	100	34	34	6	17	33	33	34	6	17	19	4	0	0	0	0	0	0	0	0	80	560	100	0	0	Error	1	1	2749	0	-75	0	0
2	9	6	empty	empty	9760	17740	100	30	31	5	16	33	33	33	6	18	6	1	0	0	0	0	0	0	0	0	80	560	100	0	0	Error	-3	-2	2511	-0.333	-75	0	0
2	10	6	empty	empty	10060	17740	100	33	33	6	18	34	34	35	6	17	10	3	0	0	0	0	0	0	0	0	80	560	100	0	0	Error	-1	-1	2678	-0.333	-75	0	0
2	11	6	empty	empty	10360	17740	100	34	35	6	17	35	35	35	6	17	16	3	0	0	0	0	0	0	0	0	80	560	100	0	0	Error	-1	0	2768	0	-75	0	0
2	12	6	empty	empty	10660	17740	100	34	35	6	17	34	34	35	6	17	20	6	0	0	0	0	0	0	0	0	80	560	100	0	0	Error	0	1	2790	0	-75	0	0
2	1	7	2B8	503 Sp14	7350	18060	80	38	87	81	93	36	36	37	6	16	42	38	0	0	0	0	0	0	0	0	52	340	100	0	0	Error	2	51	4533	8.333	0	0	0
2	2	7	2F8	526 Sp14	7670	18030	80	42	72	156	216	33	33	33	6	18	56	37	0	0	0	0	0	0	0	0	52	340	100	0	0	Error	9	39	3757	6.5	0	0	0
2	3	7	2B8	503 Sp14	7930	18040	100	36	61	59	96	34	34	34	6	17	31	26	0	0	0	0	0	0	0	0	80	560	100	0	0	Error	2	27	4854	4.5	0	0	0
2	4	7	2F8	526 Sp14	8270	18050	70	43	43	9	20	30	30	31	5	16	75	56	0	0	0	0	0	0	0	0	32	236	100	0	0	Error	13	13	1364	2.4	0	0	0
2	5	7	2J8	549 Sp0	8550	18050	80	37	39	14	35	31	31	32	5	15	50	31	0	0	0	0	0	0	0	0	52	340	100	0	0	Error	6	8	2012	1.4	0	0	0
2	6	7	2N8	572 Sp25	8850	18030	70	38	38	6	15	31	31	31	5	16	56	34	0	0	0	0	0	0	0	0	32	236	100	0	0	Error	7	7	1220	1.4	0	0	0
2	7	7	2J8	549 Sp0	9160	18050	70	39	40	9	22	30	30	30	5	16	63	47	0	0	0	0	0	0	0	0	32	236	100	0	0	Error	9	10	1293	2	0	0	0
2	8	7	2N8	572 Sp25	9460	18040	70	38	38	8	21	30	30	30	6	20	63	25	0	0	0	0	0	0	0	0	32	236	100	0	0	Error	8	8	1223	1.333	0	0	0
2	9	7	2B16	595 Sp14	9770	18040	110	33	35	9	25	31	31	31	5	16	36	21	0	0	0	0	0	0	0	0	80	656	100	0	0	Error	2	4	2820	0.8	0	0	0
2	10	7	2F16	0	10050	18050	70	37	55	39	70	32	32	32	5	15	50	41	0	0	0	0	0	0	0	0	32	236	100	0	0	Error	5	23	1761	4.6	0	0	0
2	11	7	2B16	595 Sp14	10370	18060	100	34	35	10	28	31	31	32	5	15	41	25	0	0	0	0	0	0	0	0	80	560	100	0	0	Error	3	4	2807	0.6	0	0	0
2	12	7	2F16	0	10640	18030	70	35	50	36	72	32	32	32	5	15	34	28	0	0	0	0	0	0	0	0	32	236	100	0	0	Error	3	18	1610	3.6	0	0	0
2	1	8	1J16	240 Sp8	7370	18350	80	46	52	20	38	36	36	37	6	16	54	48	0	0	0	0	0	0	0	0	52	340	100	0	0	Error	10	16	2682	2.5	0	0	0
2	2	8	1N16	261 Sp8	7660	18360	60	163	164	102	62	31	31	32	6	18	97	94	0	0	0	0	0	0	0	0	32	176	100	0	0	Error	132	133	5247	22	0	0	0
2	3	8	1J16	240 Sp8	7940	18340	80	45	50	18	36	34	34	35	6	17	56	48	0	0	0	0	0	0	0	0	52	340	100	0	0	Error	11	16	2590	2.5	0	0	0
2	4	8	1N16	261 Sp8	8270	18360	60	153	150	99	66	31	31	32	5	15	88	81	0	0	0	0	0	0	0	0	32	176	100	0	0	Error	122	119	4805	23.6	0	0	0
2	5	8	1B24	299 Sp0	8550	18350	100	36	37	9	24	31	31	32	14	43	19	0	0	0	0	0	0	0	0	0	80	560	100	0	0	Error	5	6	2930	0.357	0	0	0
2	6	8	1F24	330 Sp10	8860	18330	70	35	35	5	14	29	29	29	5	17	59	16	0	0	0	0	0	0	0	0	32	236	100	0	0	Error	6	6	1111	1.2	0	0	0
2	7	8	1B24	299 Sp0	9170	18350	70	45	45	9	20	29	29	29	5	17	91	72	0	0	0	0	0	0	0	0	32	236	100	0	0	Error	16	16	1440	3.2	0	0	0
2	8	8	1F24	330 Sp10	9470	18340	90	40	39	8	20	29	29	30	5	16	75	52	0	0	0	0	0	0	0	0	52	420	100	0	0	Error	11	10	2053	1.8	0	0	0
2	9	8	1J24	359 Sp14	9750	18340	40	1244	1242	183	14	47	47	87	95	109	100	100	0	0	0	0	0	0	0	0	12	68	100	0	0	Error	1197	1195	14907	12.158	0	0	0
2	10	8	1N24	384 Sp20	10060	18330	90	39	40	11	27	30	30	30	5	16	69	38	0	0	0	0	0	0	0	0	52	420	100	0	0	Error	9	10	2086	2	0	0	0
2	11	8	1J24	359 Sp14	10360	18350	40	1240	1293	287	22	47	47	148	294	198	100	100	0	0	0	0	0	0	0	0	12	68	100	0	0	Error	1193	1246	15515	3.895	0	0	0
2	12	8	1N24	384 Sp20	10640	18350	100	39	39	7	17	29	29	30	5	16	74	46	0	0	0	0	0	0	0	0	80	560	100	0	0	Error	10	10	3155	1.8	0	0	0
2	1	9	1B8	92 Sp8	7350	18620	70	35	37	9	24	37	37	37	6	16	19	9	0	0	0	0	0	0	0	0	32	236	100	0	0	Error	-2	0	1194	0	0	0	0
2	2	9	1F8	109 Sp0	7650	18590	90	32	34	8	23	34	34	35	6	17	17	10	0	0	0	0	0	0	0	0	52	420	100	0	0	Error	-2	0	1781	-0.167	0	0	0
2	3	9	1B8	92 Sp8	7960	18650	70	42	47	13	27	34	34	35	5	14	59	44	0	0	0	0	0	0	0	0	32	236	100	0	0	Error	8	13	1496	2.4	0	0	0
2	4	9	1F8	109 Sp0	8250	18640	70	35	38	10	26	36	36	43	82	190	0	0	0	0	0	0	0	0	0	0	32	236	100	0	0	Error	-1	2	1220	-0.061	0	0	0
2	5	9	1J8	130 Sp8	8550	18650	70	51	65	28	43	31	31	32	6	18	84	69	0	0	0	0	0	0	0	0	32	236	100	0	0	Error	20	34	2072	5.5	0	0	0
2	6	9	1N8	153 Sp0	8860	18650	80	36	41	16	39	31	31	31	5	16	48	37	0	0	0	0	0	0	0	0	52	340	100	0	0	Error	5	10	2137	2	0	0	0
2	7	9	1J8	130 Sp8	9150	18650	70	48	56	24	42	30	30	31	5	16	75	59	0	0	0	0	0	0	0	0	32	236	100	0	0	Error	18	26	1794	5	0	0	0
2	8	9	1N8	153 Sp0	9470	18630	80	34	35	8	22	31	31	32	5	15	37	19	0	0	0	0	0	0	0	0	52	340	100	0	0	Error	3	4	1820	0.6	0	0	0
2	9	9	1B16	178 Sp8	9750	18650	40	42	41	12	29	31	31	32	6	18	58	42	0	0	0	0	0	0	0	0	12	68	100	0	0	Error	11	10	495	1.5	0	0	0
2	10	9	1F16	210 Sp0	10050	18660	70	41	40	6	15	31	31	31	6	19	72	31	0	0	0	0	0	0	0	0	32	236	100	0	0	Error	10	9	1285	1.5	0	0	0
2	11	9	1B16	178 Sp8	10470	18750	90	32	32	5	15	32	32	33	6	18	10	0	0	0	0	0	0	0	0	0	52	420	100	0	0	Error	0	0	1669	-0.167	0	0	0
2	12	9	1F16	210 Sp0	10640	18640	80	36	39	10	25	31	31	31	5	16	42	29	0	0	0	0	0	0	0	0	52	340	100	0	0	Error	5	8	2005	1.6	0	0	0
2	1	10	1J16	240 Sp8	7350	18920	70	43	62	35	56	33	33	35	14	40	47	41	0	0	0	0	0	0	0	0	32	236	100	0	0	Error	10	29	1999	1.929	0	0	0
2	2	10	1N16	261 Sp8	7660	18950	70	188	163	73	44	32	32	32	6	18	94	94	0	0	0	0	0	0	0	0	32	236	100	0	0	Error	156	131	5206	21.833	0	0	0
2	3	10	1J16	240 Sp8	7960	18930	90	71	70	18	25	31	31	32	5	15	98	92	0	0	0	0	0	0	0	0	52	420	100	0	0	Error	40	39	3625	7.6	0	0	0
2	4	10	1N16	261 Sp8	8260	18940	60	183	153	74	48	33	33	34	9	26	91	81	0	0	0	0	0	0	0	0	32	176	100	0	0	Error	150	120	4911	13.222	0	0	0
2	5	10	1B24	299 Sp0	8570	18930	90	31	32	6	18	34	34	36	36	100	0	0	0	0	0	0	0	0	0	0	52	420	100	0	0	Error	-3	-2	1648	-0.111	0	0	0
2	6	10	1F24	330 Sp10	8860	18950	70	37	38	7	18	31	31	31	8	25	38	6	0	0	0	0	0	0	0	0	32	236	100	0	0	Error	6	7	1216	0.875	0	0	0
2	7	10	1B24	299 Sp0	9160	18930	70	35	37	9	24	31	31	32	6	18	47	22	0	0	0	0	0	0	0	0	32	236	100	0	0	Error	4	6	1183	0.833	0	0	0
2	8	10	1F24	330 Sp10	9470	18950	70	37	38	10	26	30	30	30	5	16	59	22	0	0	0	0	0	0	0	0	32	236	100	0	0	Error	7	8	1203	1.6	0	0	0
2	9	10	1J24	359 Sp14	9750	18950	40	1239	1234	163	13	40	40	46	23	50	100	100	0	0	0	0	0	0	0	0	12	68	100	0	0	Error	1199	1194	14805	51.652	0	0	0
2	10	10	1N24	384 Sp20	9990	18860	80	29	31	5	16	31	31	32	5	15	12	2	0	0	0	0	0	0	0	0	52	340	100	0	0	Error	-2	0	1590	-0.2	0	0	0
2	11	10	1J24	359 Sp14	10350	18940	50	911	865	133	15	34	34	73	135	184	100	100	0	0	0	0	0	0	0	0	12	104	100	0	0	Error	877	831	10375	5.867	0	0	0
2	12	10	1N24	384 Sp20	10660	18950	80	37	38	6	15	30	30	30	5	16	56	35	0	0	0	0	0	0	0	0	52	340	100	0	0	Error	7	8	1968	1.6	0	0	0
2	1	11	1B8	92 Sp8	7350	19250	70	41	43	12	27	35	35	35	7	20	50	34	0	0	0	0	0	0	0	0	32	236	100	0	0	Error	6	8	1388	1.143	0	0	0
2	2	11	1F8	109 Sp0	7650	19250	90	38	43	19	44	33	33	33	6	18	44	29	0	0	0	0	0	0	0	0	52	420	100	0	0	Error	5	10	2224	1.667	0	0	0
2	3	11	1B8	92 Sp8	7950	19230	70	36	39	10	25	32	32	33	6	18	38	22	0	0	0	0	0	0	0	0	32	236	100	0	0	Error	4	7	1235	1	0	0	0
2	4	11	1F8	109 Sp0	8240	19250	90	39	42	14	33	33	33	35	15	42	29	6	0	0	0	0	0	0	0	0	52	420	100	0	0	Error	6	9	2185	0.467	0	0	0
2	5	11	1J8	130 Sp8	8560	19250	70	40	54	25	46	30	30	30	5	16	69	47	0	0	0	0	0	0	0	0	32	236	100	0	0	Error	10	24	1737	4.8	0	0	0
2	6	11	1N8	153 Sp0	8870	19260	70	45	43	10	23	30	30	30	5	16	81	63	0	0	0	0	0	0	0	0	32	236	100	0	0	Error	15	13	1378	2.6	0	0	0
2	7	11	1J8	130 Sp8	9160	19260	70	72	73	50	68	30	30	31	6	19	88	78	0	0	0	0	0	0	0	0	32	236	100	0	0	Error	42	43	2330	7	0	0	0
2	8	11	1N8	153 Sp0	9460	19260	70	33	34	6	17	30	30	30	5	16	34	19	0	0	0	0	0	0	0	0	32	236	100	0	0	Error	3	4	1077	0.8	0	0	0
2	9	11	1B16	178 Sp8	9750	19240	60	35	36	10	27	30	30	30	5	16	44	28	0	0	0	0	0	0	0	0	32	176	100	0	0	Error	5	6	1153	1.2	0	0	0
2	10	11	1F16	210 Sp0	10060	19250	60	46	46	7	15	28	28	29	5	17	94	91	0	0	0	0	0	0	0	0	32	176	100	0	0	Error	18	18	1461	3.4	0	0	0
2	11	11	1B16	178 Sp8	10470	19260	60	30	31	6	19	30	30	30	6	20	13	9	0	0	0	0	0	0	0	0	32	176	100	0	0	Error	0	1	980	0.167	0	0	0
2	12	11	1F16	210 Sp0	10660	19240	100	41	41	9	21	29	29	30	5	16	71	53	0	0	0	0	0	0	0	0	80	556	100	0	0	Error	12	12	3253	2.2	0	0	0
2	1	12	1J16	240 Sp8	7360	19560	70	102	104	41	39	34	34	36	7	19	94	84	0	0	0	0	0	0	0	0	32	236	100	0	0	Error	68	70	3313	9.714	0	0	0
2	2	12	1N16	261 Sp8	7650	19530	60	128	142	104	73	34	34	34	5	14	72	69	0	0	0	0	0	0	0	0	32	176	100	0	0	Error	94	108	4553	21.6	0	0	0
2	3	12	1J16	240 Sp8	7940	19550	80	41	59	34	57	34	34	35	6	17	50	40	0	0	0	0	0	0	0	0	52	340	100	0	0	Error	7	25	3092	4	0	0	0
2	4	12	1N16	261 Sp8	8260	19540	70	178	157	78	49	32	32	33	7	21	97	94	0	0	0	0	0	0	0	0	32	236	100	0	0	Error	146	125	5033	17.714	0	0	0
2	5	12	1B24	299 Sp0	8550	19560	80	35	39	12	30	32	32	32	6	18	40	25	0	0	0	0	0	0	0	0	52	340	100	0	0	Error	3	7	2044	1.167	0	0	0
2	6	12	1F24	330 Sp10	8850	19540	70	36	37	9	24	31	31	31	6	19	38	22	0	0	0	0	0	0	0	0	32	236	100	0	0	Error	5	6	1172	1	0	0	0
2	7	12	1B24	299 Sp0	9170	19550	90	38	38	7	18	32	32	32	5	15	52	25	0	0	0	0	0	0	0	0	52	420	100	0	0	Error	6	6	1966	1.2	0	0	0
2	8	12	1F24	330 Sp10	9450	19550	80	35	34	6	17	30	30	31	7	22	31	6	0	0	0	0	0	0	0	0	52	331	100	0	0	Error	5	4	1780	0.429	0	0	0
2	9	12	1J24	359 Sp14	9770	19530	40	943	1069	486	45	38	38	59	43	72	100	100	0	0	0	0	0	0	0	0	12	68	100	0	0	Error	905	1031	12833	23.488	0	0	0
2	10	12	1N24	384 Sp20	10070	19530	70	37	38	7	18	29	29	30	5	16	63	41	0	0	0	0	0	0	0	0	32	236	100	0	0	Error	8	9	1229	1.6	0	0	0
2	11	12	1J24	359 Sp14	10350	19550	50	960	951	102	10	37	37	73	132	180	100	100	0	0	0	0	0	0	0	0	12	104	100	0	0	Error	923	914	11409	6.652	0	0	0
2	12	12	1N24	384 Sp20	10660	19550	80	36	36	5	13	29	29	29	5	17	65	27	0	0	0	0	0	0	0	0	52	340	100	0	0	Error	7	7	1893	1.4	0	0	0
2	1	13	1B8	92 Sp8	7340	19860	70	40	42	15	35	37	37	38	7	18	25	22	0	0	0	0	0	0	0	0	32	236	100	0	0	Error	3	5	1333	0.571	0	0	0
2	2	13	1F8	109 Sp0	7640	19870	80	40	46	20	43	38	38	38	8	21	25	19	0	0	0	0	0	0	0	0	52	340	100	0	0	Error	2	8	2379	1	0	0	0
2	3	13	1B8	92 Sp8	7960	19850	70	43	47	14	29	35	35	36	7	19	53	38	0	0	0	0	0	0	0	0	32	236	100	0	0	Error	8	12	1488	1.571	0	0	0
2	4	13	1F8	109 Sp0	8260	19860	70	55	53	15	28	33	33	33	6	18	75	63	0	0	0	0	0	0	0	0	32	236	100	0	0	Error	22	20	1709	3.333	0	0	0
2	5	13	1J8	130 Sp8	8550	19830	80	35	45	21	46	37	37	37	7	18	35	31	0	0	0	0	0	0	0	0	52	340	100	0	0	Error	-2	8	2352	1.143	0	0	0
2	6	13	1N8	153 Sp0	8850	19820	90	37	45	25	55	34	34	35	6	17	38	27	0	0	0	0	0	0	0	0	52	420	100	0	0	Error	3	11	2316	1.667	0	0	0
2	7	13	1J8	130 Sp8	9080	19730	80	34	33	5	15	32	32	32	5	15	19	2	0	0	0	0	0	0	0	0	52	340	100	0	0	Error	2	1	1734	0.2	0	0	0
2	8	13	1N8	153 Sp0	9430	19690	50	31	31	4	12	31	31	32	10	31	0	0	0	0	0	0	0	0	0	0	12	104	100	0	0	Error	0	0	377	-0.1	0	0	0
2	9	13	1B16	178 Sp8	9750	19850	90	35	40	15	37	30	30	30	5	16	48	38	0	0	0	0	0	0	0	0	52	420	100	0	0	Error	5	10	2075	2	0	0	0
2	10	13	1F16	210 Sp0	10050	19860	70	36	38	12	31	29	29	30	5	16	56	44	0	0	0	0	0	0	0	0	32	236	100	0	0	Error	7	9	1227	1.6	0	0	0
2	11	13	1B16	178 Sp8	10390	19850	100	33	34	8	23	30	30	30	5	16	36	16	0	0	0	0	0	0	0	0	80	560	100	0	0	Error	3	4	2709	0.8	0	0	0
2	12	13	1F16	210 Sp0	10660	19860	80	49	49	11	22	31	31	31	5	16	88	75	0	0	0	0	0	0	0	0	52	340	100	0	0	Error	18	18	2566	3.6	0	0	0
2	1	14	2B24	Grid Marker	7360	20150	150	130	1237	3324	268	45	45	45	9	20	97	87	0	0	0	0	0	0	0	0	156	1213	100	0	0	Error	85	1192	192897	132.444	0	0	0
2	2	14	2B24	Grid Marker	7650	20130	210	147	959	2924	304	42	42	43	9	20	100	100	0	0	0	0	0	0	0	0	316	2225	100	0	0	Error	105	917	302954	101.778	0	0	0
2	3	14	empty	empty	7960	20140	100	40	41	7	17	40	40	40	7	17	20	4	0	0	0	0	0	0	0	0	80	560	100	0	0	Error	0	1	3266	0.143	-75	0	0
2	4	14	empty	empty	8260	20140	100	40	41	7	17	39	39	40	6	15	24	10	0	0	0	0	0	0	0	0	80	560	100	0	0	Error	1	2	3284	0.167	-75	0	0
2	5	14	empty	empty	8560	20140	100	39	39	7	17	39	39	39	6	15	18	5	0	0	0	0	0	0	0	0	80	560	100	0	0	Error	0	0	3116	0	-75	0	0
2	6	14	empty	empty	8860	20140	100	39	39	7	17	37	37	38	7	18	19	4	0	0	0	0	0	0	0	0	80	560	100	0	0	Error	2	2	3084	0.143	-75	0	0
2	7	14	empty	empty	9160	20140	100	36	36	6	16	36	36	36	6	16	14	4	0	0	0	0	0	0	0	0	80	560	100	0	0	Error	0	0	2910	0	-75	0	0
2	8	14	empty	empty	9460	20140	100	34	35	5	14	34	34	34	5	14	18	8	0	0	0	0	0	0	0	0	80	560	100	0	0	Error	0	1	2785	0.2	-75	0	0
2	9	14	empty	empty	9760	20140	100	31	33	10	30	31	31	32	5	15	13	5	0	0	0	0	0	0	0	0	80	560	100	0	0	Error	0	2	2616	0.2	-75	0	0
2	10	14	empty	empty	10060	20140	100	30	30	4	13	29	29	30	5	16	20	1	0	0	0	0	0	0	0	0	80	560	100	0	0	Error	1	1	2410	0	-75	0	0
2	11	14	empty	empty	10360	20140	100	30	31	5	16	30	30	30	5	16	14	4	0	0	0	0	0	0	0	0	80	560	100	0	0	Error	0	1	2459	0.2	-75	0	0
2	12	14	empty	empty	10660	20140	100	32	33	5	15	32	32	33	5	15	15	5	0	0	0	0	0	0	0	0	80	560	100	0	0	Error	0	1	2612	0	-75	0	0
3	1	1	empty	empty	11830	16240	100	31	30	5	16	31	31	33	15	45	0	0	0	0	0	0	0	0	0	0	80	560	100	0	0	Error	0	-1	2438	-0.2	-75	0	0
3	2	1	empty	empty	12130	16240	100	30	30	5	16	30	30	30	5	16	14	3	0	0	0	0	0	0	0	0	80	560	100	0	0	Error	0	0	2382	0	-75	0	0
3	3	1	empty	empty	12430	16240	100	28	28	5	17	28	28	29	5	17	13	5	0	0	0	0	0	0	0	0	80	560	100	0	0	Error	0	0	2263	-0.2	-75	0	0
3	4	1	empty	empty	12730	16240	100	29	29	5	17	27	27	28	4	14	28	9	0	0	0	0	0	0	0	0	80	560	100	0	0	Error	2	2	2330	0.25	-75	0	0
3	5	1	empty	empty	13030	16240	100	28	29	5	17	28	28	28	4	14	21	13	0	0	0	0	0	0	0	0	80	560	100	0	0	Error	0	1	2329	0.25	-75	0	0
3	6	1	empty	empty	13330	16240	100	28	27	4	14	28	28	28	5	17	6	0	0	0	0	0	0	0	0	0	80	560	100	0	0	Error	0	-1	2191	-0.2	-75	0	0
3	7	1	empty	empty	13630	16240	100	27	28	4	14	29	29	29	5	17	8	1	0	0	0	0	0	0	0	0	80	560	100	0	0	Error	-2	-1	2209	-0.2	-75	0	0
3	8	1	empty	empty	13930	16240	100	29	29	5	17	29	29	30	6	20	10	0	0	0	0	0	0	0	0	0	80	560	100	0	0	Error	0	0	2337	-0.167	-75	0	0
3	9	1	empty	empty	14230	16240	100	28	28	5	17	29	29	30	6	20	5	3	0	0	0	0	0	0	0	0	80	560	100	0	0	Error	-1	-1	2269	-0.333	-75	0	0
3	10	1	2C24	Grid Marker	14550	16240	120	495	2103	4091	194	29	29	30	6	20	100	100	0	0	0	0	0	0	0	0	120	820	100	0	0	Error	466	2074	252336	345.5	0	0	0
3	11	1	2C24	Grid Marker	14850	16240	130	411	1647	3241	196	28	28	28	5	17	100	100	0	0	0	0	0	0	0	0	120	940	100	0	0	Error	383	1619	197671	323.8	0	0	0
3	12	1	2C24	Grid Marker	15140	16250	140	397	1819	3576	196	28	28	29	8	27	100	99	0	0	0	0	0	0	0	0	156	1140	100	0	0	Error	369	1791	283689	223.75	0	0	0
3	1	2	2K16	632 Sp14	11840	16530	90	50	57	51	89	29	29	30	19	63	54	10	0	0	0	0	0	0	0	0	52	420	100	0	0	Error	21	28	2984	1.421	0	0	0
3	2	2	2O16	0	12130	16520	70	33	37	14	37	29	29	29	5	17	44	41	0	0	0	0	0	0	0	0	32	236	100	0	0	Error	4	8	1195	1.6	0	0	0
3	3	2	2K16	632 Sp14	12430	16540	80	43	46	14	30	28	28	29	9	31	65	42	0	0	0	0	0	0	0	0	52	340	100	0	0	Error	15	18	2377	1.889	0	0	0
3	4	2	2O16	0	12740	16530	70	40	42	13	30	28	28	28	6	21	63	47	0	0	0	0	0	0	0	0	32	236	100	0	0	Error	12	14	1344	2.333	0	0	0
3	5	2	empty	empty	13030	16540	100	29	34	23	67	28	28	29	5	17	21	8	0	0	0	0	0	0	0	0	80	560	100	0	0	Error	1	6	2737	1	-75	0	0
3	6	2	empty	empty	13330	16540	100	29	30	5	16	29	29	29	5	17	26	3	0	0	0	0	0	0	0	0	80	560	100	0	0	Error	0	1	2375	0.2	-75	0	0
3	7	2	empty	empty	13630	16540	100	30	30	4	13	30	30	30	5	16	14	1	0	0	0	0	0	0	0	0	80	560	100	0	0	Error	0	0	2436	0	-75	0	0
3	8	2	empty	empty	13930	16540	100	30	30	4	13	29	29	29	5	17	13	1	0	0	0	0	0	0	0	0	80	560	100	0	0	Error	1	1	2399	0.2	-75	0	0
3	9	2	empty	empty	14230	16540	100	30	30	4	13	29	29	29	5	17	14	0	0	0	0	0	0	0	0	0	80	560	100	0	0	Error	1	1	2383	0.2	-75	0	0
3	10	2	empty	empty	14530	16540	100	28	29	5	17	29	29	30	11	36	3	0	0	0	0	0	0	0	0	0	80	560	100	0	0	Error	-1	0	2314	-0.091	-75	0	0
3	11	2	empty	empty	14830	16540	100	28	28	4	14	27	27	28	5	17	13	3	0	0	0	0	0	0	0	0	80	560	100	0	0	Error	1	1	2269	0	-75	0	0
3	12	2	empty	empty	15130	16540	100	27	28	5	17	27	27	28	5	17	15	5	0	0	0	0	0	0	0	0	80	560	100	0	0	Error	0	1	2215	0	-75	0	0
3	1	3	2C8	514 Sp24	11840	16820	120	32	34	8	23	28	28	29	8	27	33	10	0	0	0	0	0	0	0	0	120	820	100	0	0	Error	4	6	4046	0.625	0	0	0
3	2	3	2G8	537 Sp14	12140	16840	70	44	52	30	57	27	27	28	6	21	94	75	0	0	0	0	0	0	0	0	32	236	100	0	0	Error	17	25	1677	4	0	0	0
3	3	3	2C8	514 Sp24	12440	16830	100	32	32	8	25	28	28	28	5	17	38	14	0	0	0	0	0	0	0	0	80	560	100	0	0	Error	4	4	2574	0.8	0	0	0
3	4	3	2G8	537 Sp14	12740	16840	80	37	39	10	25	27	27	27	4	14	71	62	0	0	0	0	0	0	0	0	52	340	100	0	0	Error	10	12	2013	3	0	0	0
3	5	3	2K8	560 Sp0	13020	16830	70	40	259	907	350	26	26	27	5	18	81	63	0	0	0	0	0	0	0	0	32	236	100	0	0	Error	14	233	8273	46.4	0	0	0
3	6	3	2O8	0	13330	16800	70	33	55	50	90	26	26	27	5	18	56	38	0	0	0	0	0	0	0	0	32	236	100	0	0	Error	7	29	1756	5.6	0	0	0
3	7	3	2K8	560 Sp0	13630	16840	70	35	36	9	25	27	27	27	5	18	56	44	0	0	0	0	0	0	0	0	32	236	100	0	0	Error	8	9	1158	1.8	0	0	0
3	8	3	2O8	0	13930	16840	100	30	40	33	82	29	29	29	5	17	20	14	0	0	0	0	0	0	0	0	80	560	100	0	0	Error	1	11	3207	2.2	0	0	0
3	9	3	2C16	602 Sp21	14230	16840	100	31	33	9	27	27	27	28	7	25	25	11	0	0	0	0	0	0	0	0	80	560	100	0	0	Error	4	6	2613	0.714	0	0	0
3	10	3	2G16	0	14530	16860	70	27	30	10	33	27	27	28	5	17	28	19	0	0	0	0	0	0	0	0	32	236	100	0	0	Error	0	3	969	0.4	0	0	0
3	11	3	2C16	602 Sp21	14850	16850	70	30	30	5	16	26	26	27	4	14	44	25	0	0	0	0	0	0	0	0	32	236	100	0	0	Error	4	4	957	0.75	0	0	0
3	12	3	2G16	0	15140	16870	70	35	51	37	72	27	27	27	4	14	59	44	0	0	0	0	0	0	0	0	32	236	100	0	0	Error	8	24	1634	6	0	0	0
3	1	4	2K16	632 Sp14	11840	17130	90	31	33	13	39	30	30	30	5	16	25	8	0	0	0	0	0	0	0	0	52	420	100	0	0	Error	1	3	1731	0.6	0	0	0
3	2	4	2O16	0	12140	17120	70	37	39	11	28	28	28	29	5	17	63	50	0	0	0	0	0	0	0	0	32	236	100	0	0	Error	9	11	1258	2	0	0	0
3	3	4	2K16	632 Sp14	12420	17110	110	31	38	31	81	28	28	29	5	17	38	24	0	0	0	0	0	0	0	0	80	656	100	0	0	Error	3	10	3050	1.8	0	0	0
3	4	4	2O16	0	12740	17130	70	38	39	12	30	28	28	29	4	13	63	53	0	0	0	0	0	0	0	0	32	236	100	0	0	Error	10	11	1245	2.5	0	0	0
3	5	4	empty	empty	13030	17140	100	29	30	7	23	29	29	47	264	561	0	0	0	0	0	0	0	0	0	0	80	560	100	0	0	Error	0	1	2427	-0.064	-75	0	0
3	6	4	empty	empty	13330	17140	100	30	30	4	13	29	29	30	14	46	0	0	0	0	0	0	0	0	0	0	80	560	100	0	0	Error	1	1	2398	0	-75	0	0
3	7	4	empty	empty	13630	17140	100	30	30	5	16	29	29	30	5	16	14	4	0	0	0	0	0	0	0	0	80	560	100	0	0	Error	1	1	2416	0	-75	0	0
3	8	4	empty	empty	13930	17140	100	30	30	5	16	30	30	30	6	20	14	0	0	0	0	0	0	0	0	0	80	560	100	0	0	Error	0	0	2424	0	-75	0	0
3	9	4	empty	empty	14230	17140	100	30	30	5	16	30	30	30	5	16	13	3	0	0	0	0	0	0	0	0	80	560	100	0	0	Error	0	0	2405	0	-75	0	0
3	10	4	empty	empty	14530	17140	100	30	30	5	16	29	29	30	5	16	15	0	0	0	0	0	0	0	0	0	80	560	100	0	0	Error	1	1	2365	0	-75	0	0
3	11	4	empty	empty	14830	17140	100	28	29	5	17	28	28	29	5	17	16	5	0	0	0	0	0	0	0	0	80	560	100	0	0	Error	0	1	2307	0	-75	0	0
3	12	4	empty	empty	15130	17140	100	28	29	5	17	28	28	31	53	170	0	0	0	0	0	0	0	0	0	0	80	560	100	0	0	Error	0	1	2317	-0.038	-75	0	0
3	1	5	2C8	514 Sp24	11850	17430	100	39	39	9	23	29	29	32	32	100	1	0	0	0	0	0	0	0	0	0	80	560	100	0	0	Error	10	10	3139	0.219	0	0	0
3	2	5	2G8	537 Sp14	12130	17440	70	40	39	8	20	28	28	28	4	14	78	56	0	0	0	0	0	0	0	0	32	236	100	0	0	Error	12	11	1249	2.75	0	0	0
3	3	5	2C8	514 Sp24	12440	17430	110	35	35	6	17	28	28	28	5	17	61	29	0	0	0	0	0	0	0	0	80	656	100	0	0	Error	7	7	2823	1.4	0	0	0
3	4	5	2G8	537 Sp14	12750	17450	130	30	32	8	25	28	28	28	5	17	35	22	0	0	0	0	0	0	0	0	120	940	100	0	0	Error	2	4	3810	0.8	0	0	0
3	5	5	2K8	560 Sp0	13040	17430	80	31	50	113	226	28	28	29	5	17	33	13	0	0	0	0	0	0	0	0	52	340	100	0	0	Error	3	22	2621	4.2	0	0	0
3	6	5	2O8	0	13330	17430	70	32	53	40	75	28	28	28	4	14	47	41	0	0	0	0	0	0	0	0	32	236	100	0	0	Error	4	25	1707	6.25	0	0	0
3	7	5	2K8	560 Sp0	13640	17440	90	32	33	7	21	28	28	29	5	17	42	13	0	0	0	0	0	0	0	0	52	420	100	0	0	Error	4	5	1710	0.8	0	0	0
3	8	5	2O8	0	13940	17440	70	37	51	31	60	28	28	29	5	17	53	47	0	0	0	0	0	0	0	0	32	236	100	0	0	Error	9	23	1623	4.4	0	0	0
3	9	5	2C16	602 Sp21	14250	17440	100	28	28	4	14	29	29	30	5	16	9	0	0	0	0	0	0	0	0	0	80	560	100	0	0	Error	-1	-1	2229	-0.4	0	0	0
3	10	5	2G16	0	14540	17450	70	30	34	11	32	28	28	29	4	13	38	31	0	0	0	0	0	0	0	0	32	236	100	0	0	Error	2	6	1089	1.25	0	0	0
3	11	5	2C16	602 Sp21	14840	17430	90	32	32	5	15	27	27	27	4	14	56	27	0	0	0	0	0	0	0	0	52	420	100	0	0	Error	5	5	1661	1.25	0	0	0
3	12	5	2G16	0	15140	17450	70	34	47	25	53	27	27	28	4	14	56	44	0	0	0	0	0	0	0	0	32	236	100	0	0	Error	7	20	1514	4.75	0	0	0
3	1	6	2K16	632 Sp14	11840	17740	80	46	50	16	32	29	29	29	4	13	92	69	0	0	0	0	0	0	0	0	52	340	100	0	0	Error	17	21	2616	5.25	0	0	0
3	2	6	2O16	0	12140	17740	100	29	36	19	52	30	30	188	1703	905	0	0	0	0	0	0	0	0	0	0	80	560	100	0	0	Error	-1	6	2847	-0.089	0	0	0
3	3	6	2K16	632 Sp14	12440	17740	80	40	41	10	24	28	28	28	5	17	75	56	0	0	0	0	0	0	0	0	52	340	100	0	0	Error	12	13	2114	2.6	0	0	0
3	4	6	2O16	0	12730	17730	70	35	46	21	45	28	28	28	5	17	59	44	0	0	0	0	0	0	0	0	32	236	100	0	0	Error	7	18	1468	3.6	0	0	0
3	5	6	empty	empty	13030	17740	100	30	31	6	19	29	29	30	10	33	8	0	0	0	0	0	0	0	0	0	80	560	100	0	0	Error	1	2	2450	0.1	-75	0	0
3	6	6	empty	empty	13330	17740	100	30	30	5	16	30	30	30	5	16	15	1	0	0	0	0	0	0	0	0	80	560	100	0	0	Error	0	0	2421	0	-75	0	0
3	7	6	empty	empty	13630	17740	100	29	31	6	19	30	30	30	5	16	21	6	0	0	0	0	0	0	0	0	80	560	100	0	0	Error	-1	1	2449	0.2	-75	0	0
3	8	6	empty	empty	13930	17740	100	31	31	5	16	30	30	30	5	16	16	4	0	0	0	0	0	0	0	0	80	560	100	0	0	Error	1	1	2478	0.2	-75	0	0
3	9	6	empty	empty	14230	17740	100	29	30	5	16	30	30	33	45	136	0	0	0	0	0	0	0	0	0	0	80	560	100	0	0	Error	-1	0	2388	-0.067	-75	0	0
3	10	6	empty	empty	14530	17740	100	29	29	5	17	29	29	30	5	16	9	1	0	0	0	0	0	0	0	0	80	560	100	0	0	Error	0	0	2289	-0.2	-75	0	0
3	11	6	empty	empty	14830	17740	100	28	29	5	17	29	29	29	5	17	11	4	0	0	0	0	0	0	0	0	80	560	100	0	0	Error	-1	0	2282	0	-75	0	0
3	12	6	empty	empty	15130	17740	100	29	29	5	17	29	29	30	6	20	15	1	0	0	0	0	0	0	0	0	80	560	100	0	0	Error	0	0	2355	-0.167	-75	0	0
3	1	7	2C8	514 Sp24	11840	18050	100	30	32	7	21	30	30	30	5	16	28	16	0	0	0	0	0	0	0	0	80	560	100	0	0	Error	0	2	2557	0.4	0	0	0
3	2	7	2G8	537 Sp14	12130	18050	70	34	36	10	27	27	27	28	6	21	50	38	0	0	0	0	0	0	0	0	32	236	100	0	0	Error	7	9	1156	1.333	0	0	0
3	3	7	2C8	514 Sp24	12570	17960	140	35	36	8	22	29	29	31	13	41	21	3	0	0	0	0	0	0	0	0	156	1036	100	0	0	Error	6	7	5646	0.385	0	0	0
3	4	7	2G8	537 Sp14	12730	18040	80	37	37	8	21	28	28	30	9	30	44	13	0	0	0	0	0	0	0	0	52	316	100	0	0	Error	9	9	1928	0.778	0	0	0
3	5	7	2K8	560 Sp0	13050	18040	80	33	34	6	17	29	29	32	25	78	0	0	0	0	0	0	0	0	0	0	52	340	100	0	0	Error	4	5	1752	0.08	0	0	0
3	6	7	2O8	0	13320	18040	70	32	56	47	83	29	29	32	15	46	25	25	0	0	0	0	0	0	0	0	32	236	100	0	0	Error	3	27	1793	1.6	0	0	0
3	7	7	2K8	560 Sp0	13620	18040	110	30	29	5	17	29	29	29	5	17	18	4	0	0	0	0	0	0	0	0	80	656	100	0	0	Error	1	0	2344	0	0	0	0
3	8	7	2O8	0	13940	18000	70	33	49	33	67	28	28	29	5	17	47	38	0	0	0	0	0	0	0	0	32	233	100	0	0	Error	5	21	1580	4	0	0	0
3	9	7	2C16	602 Sp21	14230	18040	90	36	36	9	25	27	27	28	5	17	60	38	0	0	0	0	0	0	0	0	52	420	100	0	0	Error	9	9	1894	1.6	0	0	0
3	10	7	2G16	0	14540	18040	100	27	33	20	60	28	28	29	5	17	16	14	0	0	0	0	0	0	0	0	80	560	100	0	0	Error	-1	5	2670	0.8	0	0	0
3	11	7	2C16	602 Sp21	14850	18040	70	33	33	5	15	26	26	27	5	18	59	25	0	0	0	0	0	0	0	0	32	236	100	0	0	Error	7	7	1054	1.2	0	0	0
3	12	7	2G16	0	15130	18050	70	29	38	19	50	27	27	27	4	14	34	31	0	0	0	0	0	0	0	0	32	236	100	0	0	Error	2	11	1207	2.75	0	0	0
3	1	8	1K16	251 Sp8	11840	18330	60	49694	42607	20066	47	41	41	68	57	83	100	100	0	0	0	0	0	0	0	0	32	176	100	0	0	Error	49653	42566	1363432	746.298	0	0	0
3	2	8	1O16	273 Sp8	12150	18300	60	37	45	19	42	28	28	28	5	17	59	47	0	0	0	0	0	0	0	0	32	176	100	0	0	Error	9	17	1453	3.4	0	0	0
3	3	8	1K16	251 Sp8	12430	18330	60	48983	37650	20354	54	38	38	54	47	87	100	100	0	0	0	0	0	0	0	0	32	176	100	0	0	Error	48945	37612	1204805	799.915	0	0	0
3	4	8	1O16	273 Sp8	12750	18320	140	29	34	13	38	27	27	28	5	17	36	22	0	0	0	0	0	0	0	0	156	1140	100	0	0	Error	2	7	5302	1.2	0	0	0
3	5	8	1C24	314 Sp0	13040	18330	90	31	31	5	16	27	27	29	17	58	2	0	0	0	0	0	0	0	0	0	52	420	100	0	0	Error	4	4	1629	0.118	0	0	0
3	6	8	1G24	345 Sp12	13330	18330	100	33	33	5	15	28	28	28	5	17	44	16	0	0	0	0	0	0	0	0	80	560	100	0	0	Error	5	5	2638	1	0	0	0
3	7	8	1C24	314 Sp0	13640	18330	100	32	34	11	32	27	27	27	4	14	53	35	0	0	0	0	0	0	0	0	80	560	100	0	0	Error	5	7	2728	1.75	0	0	0
3	8	8	1G24	345 Sp12	13850	18170	160	29	30	5	16	28	28	28	5	17	18	6	0	0	0	0	0	0	0	0	208	1346	100	0	0	Error	1	2	6142	0.4	0	0	0
3	9	8	1K24	370 Sp12	14280	18270	160	27	27	5	18	28	28	28	5	17	12	1	0	0	0	0	0	0	0	0	208	1378	100	0	0	Error	-1	-1	5683	-0.2	0	0	0
3	10	8	1O24	395 Sp20	14520	18330	110	33	36	14	38	27	27	27	5	18	50	26	0	0	0	0	0	0	0	0	80	649	100	0	0	Error	6	9	2850	1.8	0	0	0
3	11	8	1K24	370 Sp12	14840	18350	140	30	37	46	124	27	27	48	354	737	1	0	0	0	0	0	0	0	0	0	156	1114	100	0	0	Error	3	10	5720	-0.031	0	0	0
3	12	8	1O24	395 Sp20	15110	18340	150	30	33	13	39	27	27	28	7	25	27	7	0	0	0	0	0	0	0	0	156	1234	100	0	0	Error	3	6	5114	0.714	0	0	0
3	1	9	1C8	100 Sp8	11830	18610	70	48	45	14	31	29	29	29	5	17	69	63	0	0	0	0	0	0	0	0	32	236	100	0	0	Error	19	16	1447	3.2	0	0	0
3	2	9	1G8	120 Sp8	12130	18620	60	47	44	12	27	28	28	29	5	17	72	66	0	0	0	0	0	0	0	0	32	176	100	0	0	Error	19	16	1403	3	0	0	0
3	3	9	1C8	100 Sp8	12430	18600	60	34	36	10	27	29	29	29	5	17	44	34	0	0	0	0	0	0	0	0	32	176	100	0	0	Error	5	7	1149	1.4	0	0	0
3	4	9	1G8	120 Sp8	12720	18610	80	39	41	12	29	28	28	28	4	14	71	60	0	0	0	0	0	0	0	0	52	340	100	0	0	Error	11	13	2111	3.25	0	0	0
3	5	9	1K8	140 Sp8	13030	18630	80	40	45	18	40	28	28	28	4	14	73	62	0	0	0	0	0	0	0	0	52	340	100	0	0	Error	12	17	2342	4.25	0	0	0
3	6	9	1O8	162 Sp8	13330	18640	100	30	33	9	27	28	28	29	4	13	39	24	0	0	0	0	0	0	0	0	80	560	100	0	0	Error	2	5	2624	1	0	0	0
3	7	9	1K8	140 Sp8	13630	18650	90	34	42	19	45	28	28	29	4	13	54	44	0	0	0	0	0	0	0	0	52	348	100	0	0	Error	6	14	2179	3.25	0	0	0
3	8	9	1O8	162 Sp8	13790	18570	180	28	29	5	17	28	28	29	6	20	12	0	0	0	0	0	0	0	0	0	256	1746	100	0	0	Error	0	1	7343	0	0	0	0
3	9	9	1C16	189 Sp0	14360	18590	170	29	29	5	17	28	28	29	5	17	15	3	0	0	0	0	0	0	0	0	208	1342	100	0	0	Error	1	1	6018	0	0	0	0
3	10	9	1G16	227 Sp8	14530	18620	120	31	53	52	98	28	28	29	5	17	41	29	0	0	0	0	0	0	0	0	120	667	100	0	0	Error	3	25	6416	4.8	0	0	0
3	11	9	1C16	189 Sp0	14830	18640	100	34	36	12	33	28	28	28	5	17	51	31	0	0	0	0	0	0	0	0	80	560	100	0	0	Error	6	8	2898	1.6	0	0	0
3	12	9	1G16	227 Sp8	15130	18630	110	37	71	63	88	28	28	28	4	14	64	53	0	0	0	0	0	0	0	0	80	656	100	0	0	Error	9	43	5700	10.75	0	0	0
3	1	10	1K16	251 Sp8	11830	18930	60	56097	48017	16870	35	92	92	326	667	204	100	100	0	0	0	0	0	0	0	0	32	176	100	0	0	Error	56005	47925	1536545	71.501	0	0	0
3	2	10	1O16	273 Sp8	12160	18920	90	32	32	7	21	28	28	29	5	17	42	12	0	0	0	0	0	0	0	0	52	420	100	0	0	Error	4	4	1669	0.6	0	0	0
3	3	10	1K16	251 Sp8	12430	18920	60	50939	34848	23478	67	58	58	402	1258	312	100	91	0	0	0	0	0	0	0	0	32	176	100	0	0	Error	50881	34790	1115150	27.382	0	0	0
3	4	10	1O16	273 Sp8	12740	18910	90	29	31	8	25	28	28	29	7	24	27	6	0	0	0	0	0	0	0	0	52	420	100	0	0	Error	1	3	1632	0.286	0	0	0
3	5	10	1C24	314 Sp0	13030	18910	110	30	31	7	22	27	27	28	5	17	34	10	0	0	0	0	0	0	0	0	80	656	100	0	0	Error	3	4	2496	0.6	0	0	0
3	6	10	1G24	345 Sp12	13350	18940	130	31	33	14	42	29	29	29	5	17	30	8	0	0	0	0	0	0	0	0	120	922	100	0	0	Error	2	4	3947	0.8	0	0	0
3	7	10	1C24	314 Sp0	13600	18880	140	28	28	5	17	29	29	29	5	17	8	1	0	0	0	0	0	0	0	0	156	1079	100	0	0	Error	-1	-1	4356	-0.2	0	0	0
3	8	10	1G24	345 Sp12	13930	18920	90	30	31	6	19	28	28	29	5	17	31	15	0	0	0	0	0	0	0	0	52	420	100	0	0	Error	2	3	1632	0.4	0	0	0
3	9	10	1K24	370 Sp12	14130	18700	130	28	29	4	13	29	29	30	6	20	9	1	0	0	0	0	0	0	0	0	120	907	100	0	0	Error	-1	0	3492	-0.167	0	0	0
3	10	10	1O24	395 Sp20	14550	18910	90	32	34	14	41	28	28	29	5	17	37	19	0	0	0	0	0	0	0	0	52	420	100	0	0	Error	4	6	1774	1	0	0	0
3	11	10	1K24	370 Sp12	14880	18900	110	28	28	4	14	28	28	36	104	288	0	0	0	0	0	0	0	0	0	0	80	656	100	0	0	Error	0	0	2261	-0.077	0	0	0
3	12	10	1O24	395 Sp20	15130	18910	110	30	31	7	22	28	28	28	5	17	30	6	0	0	0	0	0	0	0	0	80	656	100	0	0	Error	2	3	2491	0.6	0	0	0
3	1	11	1C8	100 Sp8	11850	19240	110	31	34	9	26	29	29	29	5	17	40	25	0	0	0	0	0	0	0	0	80	656	100	0	0	Error	2	5	2700	1	0	0	0
3	2	11	1G8	120 Sp8	12140	19230	70	42	42	6	14	27	27	27	4	14	97	91	0	0	0	0	0	0	0	0	32	236	100	0	0	Error	15	15	1339	3.75	0	0	0
3	3	11	1C8	100 Sp8	12440	19220	90	29	31	8	25	27	27	27	4	14	40	35	0	0	0	0	0	0	0	0	52	420	100	0	0	Error	2	4	1624	1	0	0	0
3	4	11	1G8	120 Sp8	12740	19230	70	42	43	8	18	26	26	27	4	14	97	88	0	0	0	0	0	0	0	0	32	236	100	0	0	Error	16	17	1389	4	0	0	0
3	5	11	1K8	140 Sp8	13030	19230	70	46	48	17	35	27	27	27	4	14	75	69	0	0	0	0	0	0	0	0	32	236	100	0	0	Error	19	21	1534	5.25	0	0	0
3	6	11	1O8	162 Sp8	13320	19230	110	29	31	10	32	28	28	29	5	17	31	18	0	0	0	0	0	0	0	0	80	656	100	0	0	Error	1	3	2512	0.4	0	0	0
3	7	11	1K8	140 Sp8	13720	19280	130	27	28	5	17	28	28	29	6	20	9	1	0	0	0	0	0	0	0	0	120	909	100	0	0	Error	-1	0	3336	-0.167	0	0	0
3	8	11	1O8	162 Sp8	13940	19240	90	39	39	12	30	26	26	27	5	18	67	52	0	0	0	0	0	0	0	0	52	420	100	0	0	Error	13	13	2047	2.4	0	0	0
3	9	11	1C16	189 Sp0	14240	19220	100	28	28	5	17	28	28	28	5	17	15	4	0	0	0	0	0	0	0	0	80	560	100	0	0	Error	0	0	2247	0	0	0	0
3	10	11	1G16	227 Sp8	14550	19220	100	38	76	68	89	27	27	28	5	17	64	51	0	0	0	0	0	0	0	0	80	560	100	0	0	Error	11	49	6061	9.6	0	0	0
3	11	11	1C16	189 Sp0	14830	19250	100	28	29	7	24	28	28	28	5	17	28	10	0	0	0	0	0	0	0	0	80	560	100	0	0	Error	0	1	2330	0.2	0	0	0
3	12	11	1G16	227 Sp8	15120	19210	70	55	90	66	73	26	26	30	21	70	53	44	0	0	0	0	0	0	0	0	32	236	100	0	0	Error	29	64	2890	2.857	0	0	0
3	1	12	1K16	251 Sp8	11830	19540	60	24812	29934	26952	90	41	41	67	66	98	100	100	0	0	0	0	0	0	0	0	32	176	100	0	0	Error	24771	29893	957898	452.53	0	0	0
3	2	12	1O16	273 Sp8	12130	19550	60	41	44	16	36	28	28	28	4	14	72	53	0	0	0	0	0	0	0	0	32	176	100	0	0	Error	13	16	1413	4	0	0	0
3	3	12	1K16	251 Sp8	12440	19520	70	52379	49090	11671	23	48	48	161	453	281	100	100	0	0	0	0	0	0	0	0	32	236	100	0	0	Error	52331	49042	1570893	108.011	0	0	0
3	4	12	1O16	273 Sp8	12740	19530	110	36	41	14	34	28	28	28	5	17	56	43	0	0	0	0	0	0	0	0	80	656	100	0	0	Error	8	13	3293	2.6	0	0	0
3	5	12	1C24	314 Sp0	13020	19520	100	30	30	6	20	28	28	28	5	17	28	9	0	0	0	0	0	0	0	0	80	560	100	0	0	Error	2	2	2431	0.4	0	0	0
3	6	12	1G24	345 Sp12	13310	19670	140	29	29	5	17	29	29	30	5	16	15	3	0	0	0	0	0	0	0	0	156	1038	100	0	0	Error	0	0	4600	-0.2	0	0	0
3	7	12	1C24	314 Sp0	13650	19490	70	29	30	5	16	28	28	29	5	17	22	9	0	0	0	0	0	0	0	0	32	236	100	0	0	Error	1	2	960	0.2	0	0	0
3	8	12	1G24	345 Sp12	13920	19520	120	31	31	6	19	28	28	29	5	17	32	9	0	0	0	0	0	0	0	0	120	797	100	0	0	Error	3	3	3740	0.4	0	0	0
3	9	12	1K24	370 Sp12	14240	19520	80	34	34	7	20	27	27	27	4	14	60	37	0	0	0	0	0	0	0	0	52	340	100	0	0	Error	7	7	1763	1.75	0	0	0
3	10	12	1O24	395 Sp20	14550	19530	150	29	31	7	22	29	29	29	5	17	21	13	0	0	0	0	0	0	0	0	156	1266	100	0	0	Error	0	2	4802	0.4	0	0	0
3	11	12	1K24	370 Sp12	14830	19530	70	30	31	6	19	27	27	27	4	14	38	28	0	0	0	0	0	0	0	0	32	236	100	0	0	Error	3	4	985	1	0	0	0
3	12	12	1O24	395 Sp20	15150	19540	100	30	30	6	20	28	28	29	6	20	24	4	0	0	0	0	0	0	0	0	80	560	100	0	0	Error	2	2	2409	0.167	0	0	0
3	1	13	1C8	100 Sp8	11820	19830	70	52	50	11	22	28	28	29	5	17	91	88	0	0	0	0	0	0	0	0	32	236	100	0	0	Error	24	22	1604	4.2	0	0	0
3	2	13	1G8	120 Sp8	12120	19840	70	41	42	11	26	29	29	29	5	17	63	59	0	0	0	0	0	0	0	0	32	236	100	0	0	Error	12	13	1336	2.6	0	0	0
3	3	13	1C8	100 Sp8	12440	19840	80	43	42	10	23	28	28	28	5	17	77	63	0	0	0	0	0	0	0	0	52	340	100	0	0	Error	15	14	2167	2.8	0	0	0
3	4	13	1G8	120 Sp8	12730	19820	120	31	34	10	29	28	28	29	4	13	43	32	0	0	0	0	0	0	0	0	120	820	100	0	0	Error	3	6	4113	1.25	0	0	0
3	5	13	1K8	140 Sp8	13020	19810	100	28	31	9	29	30	30	30	5	16	16	14	0	0	0	0	0	0	0	0	80	560	100	0	0	Error	-2	1	2455	0.2	0	0	0
3	6	13	1O8	162 Sp8	13340	19840	90	30	33	8	24	30	30	31	5	16	33	17	0	0	0	0	0	0	0	0	52	375	100	0	0	Error	0	3	1703	0.4	0	0	0
3	7	13	1K8	140 Sp8	13650	19890	110	28	31	10	32	29	29	30	6	20	16	11	0	0	0	0	0	0	0	0	80	656	100	0	0	Error	-1	2	2471	0.167	0	0	0
3	8	13	1O8	162 Sp8	13940	19830	80	35	39	12	30	29	29	29	5	17	50	42	0	0	0	0	0	0	0	0	52	340	100	0	0	Error	6	10	2046	2	0	0	0
3	9	13	1C16	189 Sp0	14100	19680	150	30	31	5	16	29	29	29	5	17	22	4	0	0	0	0	0	0	0	0	156	1084	100	0	0	Error	1	2	4796	0.4	0	0	0
3	10	13	1G16	227 Sp8	14550	19830	140	30	48	55	114	30	30	30	7	23	23	15	0	0	0	0	0	0	0	0	156	1140	100	0	0	Error	0	18	7548	2.571	0	0	0
3	11	13	1C16	189 Sp0	14840	19850	80	37	38	10	26	27	27	28	5	17	73	44	0	0	0	0	0	0	0	0	52	340	100	0	0	Error	10	11	1960	2	0	0	0
3	12	13	1G16	227 Sp8	15140	19850	90	40	75	61	81	28	28	28	5	17	62	52	0	0	0	0	0	0	0	0	52	420	100	0	0	Error	12	47	3899	9.4	0	0	0
3	1	14	2C24	Grid Marker	11830	20150	150	130	1048	2793	266	36	36	37	7	18	99	96	0	0	0	0	0	0	0	0	156	1229	100	0	0	Error	94	1012	163516	144.429	0	0	0
3	2	14	2C24	Grid Marker	12140	20120	220	132	861	2534	294	33	33	34	8	23	99	98	0	0	0	0	0	0	0	0	392	2530	100	0	0	Error	99	828	337438	103.375	0	0	0
3	3	14	empty	empty	12430	20140	100	30	30	4	13	31	31	31	5	16	8	1	0	0	0	0	0	0	0	0	80	560	100	0	0	Error	-1	-1	2389	-0.2	-75	0	0
3	4	14	empty	empty	12730	20140	100	30	30	4	13	29	29	30	5	16	14	4	0	0	0	0	0	0	0	0	80	560	100	0	0	Error	1	1	2401	0	-75	0	0
3	5	14	empty	empty	13030	20140	100	31	31	5	16	31	31	31	5	16	11	3	0	0	0	0	0	0	0	0	80	560	100	0	0	Error	0	0	2472	0	-75	0	0
3	6	14	empty	empty	13330	20140	100	30	31	5	16	31	31	32	5	15	18	3	0	0	0	0	0	0	0	0	80	560	100	0	0	Error	-1	0	2501	-0.2	-75	0	0
3	7	14	empty	empty	13630	20140	100	31	32	5	15	31	31	32	5	15	15	3	0	0	0	0	0	0	0	0	80	560	100	0	0	Error	0	1	2539	0	-75	0	0
3	8	14	empty	empty	13930	20140	100	31	32	5	15	31	31	32	7	21	13	3	0	0	0	0	0	0	0	0	80	560	100	0	0	Error	0	1	2544	0	-75	0	0
3	9	14	empty	empty	14230	20140	100	32	33	5	15	31	31	32	5	15	23	3	0	0	0	0	0	0	0	0	80	560	100	0	0	Error	1	2	2625	0.2	-75	0	0
3	10	14	empty	empty	14530	20140	100	32	32	5	15	31	31	31	6	19	14	3	0	0	0	0	0	0	0	0	80	560	100	0	0	Error	1	1	2526	0.167	-75	0	0
3	11	14	empty	empty	14830	20140	100	31	32	6	18	31	31	31	5	16	11	3	0	0	0	0	0	0	0	0	80	560	100	0	0	Error	0	1	2522	0.2	-75	0	0
3	12	14	empty	empty	15130	20140	100	30	30	5	16	31	31	31	6	19	8	0	0	0	0	0	0	0	0	0	80	560	100	0	0	Error	-1	-1	2405	-0.167	-75	0	0
4	1	1	empty	empty	16350	16270	100	28	28	5	17	27	27	27	5	18	19	5	0	0	0	0	0	0	0	0	80	560	100	0	0	Error	1	1	2255	0.2	-75	0	0
4	2	1	empty	empty	16650	16270	100	27	32	25	78	27	27	28	4	14	20	8	0	0	0	0	0	0	0	0	80	560	100	0	0	Error	0	5	2535	1	-75	0	0
4	3	1	empty	empty	16950	16270	100	29	56	153	273	26	26	27	5	18	38	16	0	0	0	0	0	0	0	0	80	560	100	0	0	Error	3	30	4478	5.8	-75	0	0
4	4	1	empty	empty	17250	16270	100	26	26	4	15	26	26	26	4	15	16	4	0	0	0	0	0	0	0	0	80	560	100	0	0	Error	0	0	2115	0	-75	0	0
4	5	1	empty	empty	17550	16270	100	27	27	4	14	26	26	26	4	15	13	3	0	0	0	0	0	0	0	0	80	560	100	0	0	Error	1	1	2142	0.25	-75	0	0
4	6	1	empty	empty	17850	16270	100	26	26	4	15	26	26	26	5	19	5	1	0	0	0	0	0	0	0	0	80	560	100	0	0	Error	0	0	2076	0	-75	0	0
4	7	1	empty	empty	18150	16270	100	25	26	4	15	26	26	29	37	127	0	0	0	0	0	0	0	0	0	0	80	560	100	0	0	Error	-1	0	2065	-0.081	-75	0	0
4	8	1	empty	empty	18450	16270	100	26	26	3	11	26	26	27	9	33	0	0	0	0	0	0	0	0	0	0	80	560	100	0	0	Error	0	0	2095	-0.111	-75	0	0
4	9	1	empty	empty	18750	16270	100	26	26	3	11	26	26	26	4	15	13	0	0	0	0	0	0	0	0	0	80	560	100	0	0	Error	0	0	2070	0	-75	0	0
4	10	1	2D24	Grid Marker	19070	16290	110	2546	6858	10207	148	29	29	32	17	53	100	100	0	0	0	0	0	0	0	0	80	656	100	0	0	Error	2517	6829	548651	401.529	0	0	0
4	11	1	2D24	Grid Marker	19370	16280	110	2945	7830	11334	144	30	30	32	9	28	100	100	0	0	0	0	0	0	0	0	80	656	100	0	0	Error	2915	7800	626432	866.444	0	0	0
4	12	1	2D24	Grid Marker	19660	16280	110	3316	8101	10767	132	28	28	32	18	56	100	100	0	0	0	0	0	0	0	0	80	656	100	0	0	Error	3288	8073	648061	448.278	0	0	0
4	1	2	2L16	0	16350	16560	70	33	40	17	42	27	27	27	4	14	56	47	0	0	0	0	0	0	0	0	32	236	100	0	0	Error	6	13	1288	3.25	0	0	0
4	2	2	2P16	0	16650	16560	100	29	30	7	23	27	27	27	5	18	25	15	0	0	0	0	0	0	0	0	80	560	100	0	0	Error	2	3	2398	0.6	0	0	0
4	3	2	2L16	0	16950	16560	100	27	28	6	21	27	27	27	4	14	25	15	0	0	0	0	0	0	0	0	80	560	100	0	0	Error	0	1	2278	0.25	0	0	0
4	4	2	2P16	0	17250	16560	100	29	30	7	23	26	26	27	9	33	21	6	0	0	0	0	0	0	0	0	80	560	100	0	0	Error	3	4	2412	0.333	0	0	0
4	5	2	empty	empty	17550	16570	100	27	27	4	14	26	26	27	4	14	21	4	0	0	0	0	0	0	0	0	80	560	100	0	0	Error	1	1	2188	0	-75	0	0
4	6	2	empty	empty	17850	16570	100	26	27	4	14	26	26	26	4	15	21	9	0	0	0	0	0	0	0	0	80	560	100	0	0	Error	0	1	2163	0.25	-75	0	0
4	7	2	empty	empty	18150	16570	100	27	27	4	14	26	26	33	130	393	0	0	0	0	0	0	0	0	0	0	80	560	100	0	0	Error	1	1	2156	-0.046	-75	0	0
4	8	2	empty	empty	18450	16570	100	27	27	4	14	26	26	27	7	25	5	0	0	0	0	0	0	0	0	0	80	560	100	0	0	Error	1	1	2141	0	-75	0	0
4	9	2	empty	empty	18750	16570	100	27	27	4	14	26	26	27	5	18	6	1	0	0	0	0	0	0	0	0	80	560	100	0	0	Error	1	1	2144	0	-75	0	0
4	10	2	empty	empty	19050	16570	100	27	28	4	14	26	26	27	8	29	3	0	0	0	0	0	0	0	0	0	80	560	100	0	0	Error	1	2	2222	0.125	-75	0	0
4	11	2	empty	empty	19350	16570	100	27	27	4	14	27	27	28	11	39	0	0	0	0	0	0	0	0	0	0	80	560	100	0	0	Error	0	0	2146	-0.091	-75	0	0
4	12	2	empty	empty	19650	16570	100	27	32	25	78	26	26	26	4	15	26	10	0	0	0	0	0	0	0	0	80	560	100	0	0	Error	1	6	2527	1.5	-75	0	0
4	1	3	2D8	0	16350	16860	100	27	36	25	69	27	27	27	4	14	30	19	0	0	0	0	0	0	0	0	80	560	100	0	0	Error	0	9	2888	2.25	0	0	0
4	2	3	2H8	0	16650	16860	100	29	36	20	55	26	26	26	4	15	35	24	0	0	0	0	0	0	0	0	80	560	100	0	0	Error	3	10	2842	2.5	0	0	0
4	3	3	2D8	0	16950	16860	100	28	34	17	50	26	26	27	6	22	26	19	0	0	0	0	0	0	0	0	80	560	100	0	0	Error	2	8	2714	1.167	0	0	0
4	4	3	2H8	0	17250	16860	100	27	34	20	58	26	26	26	5	19	21	15	0	0	0	0	0	0	0	0	80	560	100	0	0	Error	1	8	2702	1.6	0	0	0
4	5	3	2L8	0	17560	16860	70	29	43	28	65	25	25	26	10	38	38	28	0	0	0	0	0	0	0	0	32	236	100	0	0	Error	4	18	1365	1.7	0	0	0
4	6	3	2P8	0	17860	16870	70	36	571	2091	366	26	26	32	73	228	9	6	0	0	0	0	0	0	0	0	32	236	100	0	0	Error	10	545	18271	7.384	0	0	0
4	7	3	2L8	0	18160	16880	100	26	28	7	25	26	26	26	4	15	20	13	0	0	0	0	0	0	0	0	80	560	100	0	0	Error	0	2	2268	0.5	0	0	0
4	8	3	2P8	0	18460	16890	70	29	32	11	34	27	27	42	140	333	0	0	0	0	0	0	0	0	0	0	32	236	100	0	0	Error	2	5	1035	-0.071	0	0	0
4	9	3	2D16	0	18760	16860	70	28	36	15	41	25	25	25	4	16	47	38	0	0	0	0	0	0	0	0	32	236	100	0	0	Error	3	11	1156	2.75	0	0	0
4	10	3	2H16	0	19050	16870	70	31	39	19	48	25	25	26	4	15	56	38	0	0	0	0	0	0	0	0	32	236	100	0	0	Error	6	14	1233	3.25	0	0	0
4	11	3	2D16	0	19360	16860	70	30	36	15	41	25	25	26	6	23	44	28	0	0	0	0	0	0	0	0	32	236	100	0	0	Error	5	11	1165	1.667	0	0	0
4	12	3	2H16	0	19650	16870	70	30	37	15	40	25	25	26	7	26	44	31	0	0	0	0	0	0	0	0	32	236	100	0	0	Error	5	12	1175	1.571	0	0	0
4	1	4	2L16	0	16340	17170	100	28	32	33	103	27	27	28	4	14	24	14	0	0	0	0	0	0	0	0	80	560	100	0	0	Error	1	5	2587	1	0	0	0
4	2	4	2P16	0	16650	17180	70	34	34	8	23	26	26	27	5	18	63	31	0	0	0	0	0	0	0	0	32	236	100	0	0	Error	8	8	1088	1.4	0	0	0
4	3	4	2L16	0	16950	17170	70	33	35	11	31	27	27	27	4	14	56	44	0	0	0	0	0	0	0	0	32	236	100	0	0	Error	6	8	1126	2	0	0	0
4	4	4	2P16	0	17270	17170	70	33	33	4	12	26	26	27	5	18	66	22	0	0	0	0	0	0	0	0	32	236	100	0	0	Error	7	7	1049	1.2	0	0	0
4	5	4	empty	empty	17550	17170	100	26	26	4	15	26	26	27	4	14	15	0	0	0	0	0	0	0	0	0	80	560	100	0	0	Error	0	0	2102	-0.25	-75	0	0
4	6	4	empty	empty	17850	17170	100	26	26	4	15	26	26	27	4	14	10	1	0	0	0	0	0	0	0	0	80	560	100	0	0	Error	0	0	2090	-0.25	-75	0	0
4	7	4	empty	empty	18150	17170	100	26	27	5	18	26	26	27	8	29	5	1	0	0	0	0	0	0	0	0	80	560	100	0	0	Error	0	1	2139	0	-75	0	0
4	8	4	empty	empty	18450	17170	100	27	27	4	14	26	26	26	4	15	15	3	0	0	0	0	0	0	0	0	80	560	100	0	0	Error	1	1	2137	0.25	-75	0	0
4	9	4	empty	empty	18750	17170	100	27	31	37	119	26	26	27	15	55	3	3	0	0	0	0	0	0	0	0	80	560	100	0	0	Error	1	5	2482	0.267	-75	0	0
4	10	4	empty	empty	19050	17170	100	26	27	4	14	26	26	27	5	18	10	3	0	0	0	0	0	0	0	0	80	560	100	0	0	Error	0	1	2129	0	-75	0	0
4	11	4	empty	empty	19350	17170	100	26	26	4	15	26	26	27	4	14	11	3	0	0	0	0	0	0	0	0	80	560	100	0	0	Error	0	0	2098	-0.25	-75	0	0
4	12	4	empty	empty	19650	17170	100	26	27	4	14	26	26	29	35	120	0	0	0	0	0	0	0	0	0	0	80	560	100	0	0	Error	0	1	2139	-0.057	-75	0	0
4	1	5	2D8	0	16360	17470	70	33	45	25	55	27	27	27	5	18	50	38	0	0	0	0	0	0	0	0	32	236	100	0	0	Error	6	18	1455	3.6	0	0	0
4	2	5	2H8	0	16650	17470	70	29	33	11	33	26	26	26	4	15	38	28	0	0	0	0	0	0	0	0	32	236	100	0	0	Error	3	7	1042	1.75	0	0	0
4	3	5	2D8	0	16960	17460	70	32	38	16	42	27	27	104	1112	1069	0	0	0	0	0	0	0	0	0	0	32	236	100	0	0	Error	5	11	1226	-0.059	0	0	0
4	4	5	2H8	0	17250	17460	100	29	34	18	52	27	27	27	4	14	36	16	0	0	0	0	0	0	0	0	80	560	100	0	0	Error	2	7	2682	1.75	0	0	0
4	5	5	2L8	0	17550	17460	100	29	34	17	50	27	27	27	7	25	23	15	0	0	0	0	0	0	0	0	80	560	100	0	0	Error	2	7	2716	1	0	0	0
4	6	5	2P8	0	17860	17480	70	31	32	9	28	25	25	26	6	23	41	13	0	0	0	0	0	0	0	0	32	236	100	0	0	Error	6	7	1032	1	0	0	0
4	7	5	2L8	0	18160	17480	100	28	34	17	50	27	27	27	4	14	26	20	0	0	0	0	0	0	0	0	80	560	100	0	0	Error	1	7	2716	1.75	0	0	0
4	8	5	2P8	0	18460	17480	70	31	35	11	31	27	27	41	76	185	0	0	0	0	0	0	0	0	0	0	32	236	100	0	0	Error	4	8	1115	-0.079	0	0	0
4	9	5	2D16	0	18760	17450	70	32	37	12	32	26	26	26	4	15	56	44	0	0	0	0	0	0	0	0	32	236	100	0	0	Error	6	11	1188	2.75	0	0	0
4	10	5	2H16	0	19050	17470	70	33	38	12	31	27	27	27	4	14	59	47	0	0	0	0	0	0	0	0	32	236	100	0	0	Error	6	11	1206	2.75	0	0	0
4	11	5	2D16	0	19360	17460	70	33	38	12	31	26	26	26	4	15	63	47	0	0	0	0	0	0	0	0	32	236	100	0	0	Error	7	12	1214	3	0	0	0
4	12	5	2H16	0	19660	17480	70	33	34	11	32	27	27	28	7	25	47	25	0	0	0	0	0	0	0	0	32	236	100	0	0	Error	6	7	1090	0.857	0	0	0
4	1	6	2L16	0	16340	17780	100	28	33	18	54	28	28	28	5	17	20	11	0	0	0	0	0	0	0	0	80	560	100	0	0	Error	0	5	2660	1	0	0	0
4	2	6	2P16	0	16650	17790	70	30	35	12	34	27	27	27	4	14	47	34	0	0	0	0	0	0	0	0	32	236	100	0	0	Error	3	8	1131	2	0	0	0
4	3	6	2L16	0	16960	17770	70	33	37	10	27	27	27	27	4	14	53	38	0	0	0	0	0	0	0	0	32	236	100	0	0	Error	6	10	1177	2.5	0	0	0
4	4	6	2P16	0	17250	17770	70	35	39	12	30	28	28	108	1088	1007	0	0	0	0	0	0	0	0	0	0	32	236	100	0	0	Error	7	11	1255	-0.063	0	0	0
4	5	6	empty	empty	17550	17770	100	27	27	5	18	27	27	28	4	14	15	5	0	0	0	0	0	0	0	0	80	560	100	0	0	Error	0	0	2158	-0.25	-75	0	0
4	6	6	empty	empty	17850	17770	100	27	27	4	14	27	27	27	4	14	13	1	0	0	0	0	0	0	0	0	80	560	100	0	0	Error	0	0	2132	0	-75	0	0
4	7	6	empty	empty	18150	17770	100	26	26	4	15	27	27	30	59	196	0	0	0	0	0	0	0	0	0	0	80	560	100	0	0	Error	-1	-1	2095	-0.068	-75	0	0
4	8	6	empty	empty	18450	17770	100	26	27	4	14	27	27	27	4	14	18	5	0	0	0	0	0	0	0	0	80	560	100	0	0	Error	-1	0	2172	0	-75	0	0
4	9	6	empty	empty	18750	17770	100	27	26	4	15	27	27	28	6	21	3	0	0	0	0	0	0	0	0	0	80	560	100	0	0	Error	0	-1	2119	-0.333	-75	0	0
4	10	6	empty	empty	19050	17770	100	27	27	5	18	27	27	27	6	22	9	3	0	0	0	0	0	0	0	0	80	560	100	0	0	Error	0	0	2153	0	-75	0	0
4	11	6	empty	empty	19350	17770	100	26	27	4	14	27	27	27	4	14	14	0	0	0	0	0	0	0	0	0	80	560	100	0	0	Error	-1	0	2138	0	-75	0	0
4	12	6	empty	empty	19650	17770	100	27	28	4	14	27	27	28	4	14	18	6	0	0	0	0	0	0	0	0	80	560	100	0	0	Error	0	1	2207	0	-75	0	0
4	1	7	2D8	0	16350	18070	70	32	47	32	68	26	26	26	4	15	53	47	0	0	0	0	0	0	0	0	32	236	100	0	0	Error	6	21	1498	5.25	0	0	0
4	2	7	2H8	0	16640	18070	70	30	45	30	66	26	26	26	4	15	44	38	0	0	0	0	0	0	0	0	32	236	100	0	0	Error	4	19	1452	4.75	0	0	0
4	3	7	2D8	0	16940	18070	70	30	38	17	44	26	26	27	6	22	34	31	0	0	0	0	0	0	0	0	32	236	100	0	0	Error	4	12	1204	1.833	0	0	0
4	4	7	2H8	0	17240	18070	70	28	40	23	57	27	27	27	4	14	38	34	0	0	0	0	0	0	0	0	32	236	100	0	0	Error	1	13	1275	3.25	0	0	0
4	5	7	2L8	0	17550	18070	70	29	40	23	57	25	25	27	17	62	31	19	0	0	0	0	0	0	0	0	32	236	100	0	0	Error	4	15	1274	0.765	0	0	0
4	6	7	2P8	0	17850	18050	70	28	30	7	23	26	26	26	5	19	41	19	0	0	0	0	0	0	0	0	32	236	100	0	0	Error	2	4	960	0.8	0	0	0
4	7	7	2L8	0	18150	18100	70	29	35	17	48	26	26	39	113	289	0	0	0	0	0	0	0	0	0	0	32	236	100	0	0	Error	3	9	1113	-0.035	0	0	0
4	8	7	2P8	0	18460	18070	70	36	40	16	40	26	26	27	4	14	66	56	0	0	0	0	0	0	0	0	32	236	100	0	0	Error	10	14	1267	3.25	0	0	0
4	9	7	2D16	0	18750	18080	70	28	29	9	31	27	27	27	5	18	25	9	0	0	0	0	0	0	0	0	32	236	100	0	0	Error	1	2	941	0.4	0	0	0
4	10	7	2H16	0	19050	18070	70	29	31	7	22	27	27	29	14	48	6	0	0	0	0	0	0	0	0	0	32	236	100	0	0	Error	2	4	977	0.143	0	0	0
4	11	7	2D16	0	19360	18060	70	31	36	13	36	27	27	26	4	15	44	41	0	0	0	0	0	0	0	0	32	236	100	0	0	Error	4	9	1163	2.5	0	0	0
4	12	7	2H16	0	19660	18070	70	30	36	13	36	26	26	27	5	18	44	38	0	0	0	0	0	0	0	0	32	236	100	0	0	Error	4	10	1166	1.8	0	0	0
4	1	8	1L16	0	16350	18350	70	44	50	21	42	26	26	38	124	326	0	0	0	0	0	0	0	0	0	0	32	236	100	0	0	Error	18	24	1615	0.097	0	0	0
4	2	8	1P16	0	16660	18360	70	40	65	103	158	26	26	27	10	37	53	41	0	0	0	0	0	0	0	0	32	236	100	0	0	Error	14	39	2075	3.8	0	0	0
4	3	8	1L16	0	16950	18340	70	41	45	18	40	26	26	26	4	15	72	63	0	0	0	0	0	0	0	0	32	236	100	0	0	Error	15	19	1438	4.75	0	0	0
4	4	8	1P16	0	17260	18370	70	32	32	6	18	26	26	36	113	313	0	0	0	0	0	0	0	0	0	0	32	236	100	0	0	Error	6	6	1019	-0.035	0	0	0
4	5	8	1D24	0	17560	18370	70	30	36	14	38	26	26	26	4	15	44	41	0	0	0	0	0	0	0	0	32	236	100	0	0	Error	4	10	1149	2.5	0	0	0
4	6	8	1H24	0	17840	18370	70	31	34	14	41	26	26	28	17	60	9	6	0	0	0	0	0	0	0	0	32	236	100	0	0	Error	5	8	1101	0.353	0	0	0
4	7	8	1D24	0	18160	18370	70	32	33	9	27	26	26	26	4	15	59	41	0	0	0	0	0	0	0	0	32	236	100	0	0	Error	6	7	1048	1.75	0	0	0
4	8	8	1H24	0	18450	18380	70	32	34	9	26	26	26	26	4	15	59	34	0	0	0	0	0	0	0	0	32	236	100	0	0	Error	6	8	1084	2	0	0	0
4	9	8	1L24	0	18760	18370	70	28	28	6	21	25	25	25	4	16	34	22	0	0	0	0	0	0	0	0	32	236	100	0	0	Error	3	3	910	0.75	0	0	0
4	10	8	1P24	0	19050	18370	70	35	36	6	16	26	26	26	4	15	84	50	0	0	0	0	0	0	0	0	32	236	100	0	0	Error	9	10	1147	2.5	0	0	0
4	11	8	1L24	0	19360	18370	70	29	30	5	16	26	26	27	4	14	41	19	0	0	0	0	0	0	0	0	32	236	100	0	0	Error	3	4	960	0.75	0	0	0
4	12	8	1P24	0	19650	18380	70	38	38	8	21	26	26	26	4	15	84	63	0	0	0	0	0	0	0	0	32	236	100	0	0	Error	12	12	1216	3	0	0	0
4	1	9	1D8	0	16360	18620	70	33	60	40	66	28	28	28	4	14	56	44	0	0	0	0	0	0	0	0	32	236	100	0	0	Error	5	32	1906	8	0	0	0
4	2	9	1H8	0	16650	18630	70	35	54	35	64	27	27	27	4	14	59	50	0	0	0	0	0	0	0	0	32	236	100	0	0	Error	8	27	1738	6.75	0	0	0
4	3	9	1D8	0	16960	18630	70	36	53	32	60	27	27	28	4	14	59	50	0	0	0	0	0	0	0	0	32	236	100	0	0	Error	9	26	1705	6.25	0	0	0
4	4	9	1H8	0	17250	18620	70	28	34	17	50	27	27	27	6	22	19	16	0	0	0	0	0	0	0	0	32	236	100	0	0	Error	1	7	1079	1.167	0	0	0
4	5	9	1L8	0	17570	18710	70	24	26	4	15	27	27	29	10	34	0	0	0	0	0	0	0	0	0	0	32	236	100	0	0	Error	-3	-1	821	-0.3	0	0	0
4	6	9	1P8	0	17850	18650	70	34	39	17	43	27	27	27	4	14	53	47	0	0	0	0	0	0	0	0	32	236	100	0	0	Error	7	12	1258	3	0	0	0
4	7	9	1L8	0	18150	18630	70	35	47	28	59	27	27	30	33	110	28	6	0	0	0	0	0	0	0	0	32	236	100	0	0	Error	8	20	1495	0.515	0	0	0
4	8	9	1P8	0	18450	18650	70	30	30	5	16	27	27	27	4	14	25	19	0	0	0	0	0	0	0	0	32	236	100	0	0	Error	3	3	955	0.75	0	0	0
4	9	9	1D16	0	18740	18650	70	39	47	22	46	27	27	27	4	14	63	56	0	0	0	0	0	0	0	0	32	236	100	0	0	Error	12	20	1514	5	0	0	0
4	10	9	1H16	0	19050	18650	70	37	43	17	39	27	27	28	4	14	56	53	0	0	0	0	0	0	0	0	32	236	100	0	0	Error	10	16	1361	3.75	0	0	0
4	11	9	1D16	0	19350	18640	70	33	41	20	48	29	29	32	17	53	22	19	0	0	0	0	0	0	0	0	32	236	100	0	0	Error	4	12	1319	0.529	0	0	0
4	12	9	1H16	0	19650	18630	70	35	40	14	35	27	27	27	4	14	63	47	0	0	0	0	0	0	0	0	32	236	100	0	0	Error	8	13	1274	3.25	0	0	0
4	1	10	1L16	0	16350	18960	70	39	39	12	30	27	27	27	4	14	72	59	0	0	0	0	0	0	0	0	32	236	100	0	0	Error	12	12	1254	3	0	0	0
4	2	10	1P16	0	16660	18940	70	28	29	8	27	26	26	27	4	14	47	19	0	0	0	0	0	0	0	0	32	236	100	0	0	Error	2	3	940	0.5	0	0	0
4	3	10	1L16	0	16960	18940	70	29	30	6	20	26	26	27	4	14	41	25	0	0	0	0	0	0	0	0	32	236	100	0	0	Error	3	4	964	0.75	0	0	0
4	4	10	1P16	0	17260	18960	80	30	30	6	20	26	26	27	4	14	46	21	0	0	0	0	0	0	0	0	52	340	100	0	0	Error	4	4	1576	0.75	0	0	0
4	5	10	1D24	0	17560	18950	70	28	30	7	23	26	26	26	4	15	38	22	0	0	0	0	0	0	0	0	32	236	100	0	0	Error	2	4	951	1	0	0	0
4	6	10	1H24	0	17850	18950	70	32	33	10	30	27	27	29	19	65	6	3	0	0	0	0	0	0	0	0	32	236	100	0	0	Error	5	6	1055	0.211	0	0	0
4	7	10	1D24	0	18160	18960	70	31	31	6	19	27	27	27	4	14	38	22	0	0	0	0	0	0	0	0	32	236	100	0	0	Error	4	4	985	1	0	0	0
4	8	10	1H24	0	18440	18960	70	34	36	13	36	26	26	26	4	15	66	47	0	0	0	0	0	0	0	0	32	236	100	0	0	Error	8	10	1145	2.5	0	0	0
4	9	10	1L24	0	18760	18960	70	29	30	7	23	26	26	26	4	15	31	22	0	0	0	0	0	0	0	0	32	236	100	0	0	Error	3	4	964	1	0	0	0
4	10	10	1P24	0	19050	18950	70	34	35	8	22	28	28	28	4	14	63	34	0	0	0	0	0	0	0	0	32	236	100	0	0	Error	6	7	1113	1.75	0	0	0
4	11	10	1L24	0	19350	18960	70	29	31	6	19	27	27	28	5	17	38	16	0	0	0	0	0	0	0	0	32	236	100	0	0	Error	2	4	991	0.6	0	0	0
4	12	10	1P24	0	19640	18810	110	28	28	4	14	27	27	28	6	21	15	0	0	0	0	0	0	0	0	0	80	637	100	0	0	Error	1	1	2266	0	0	0	0
4	1	11	1D8	0	16350	19210	70	30	48	34	70	25	25	26	4	15	50	41	0	0	0	0	0	0	0	0	32	236	100	0	0	Error	5	23	1546	5.5	0	0	0
4	2	11	1H8	0	16650	19210	70	26	42	30	71	25	25	25	4	16	41	34	0	0	0	0	0	0	0	0	32	236	100	0	0	Error	1	17	1352	4.25	0	0	0
4	3	11	1D8	0	16960	19230	70	39	50	27	54	25	25	25	4	16	72	56	0	0	0	0	0	0	0	0	32	236	100	0	0	Error	14	25	1606	6.25	0	0	0
4	4	11	1H8	0	17250	19220	70	27	36	23	63	25	25	25	4	16	34	19	0	0	0	0	0	0	0	0	32	236	100	0	0	Error	2	11	1149	2.75	0	0	0
4	5	11	1L8	0	17560	19250	70	38	46	22	47	25	25	25	4	16	66	53	0	0	0	0	0	0	0	0	32	236	100	0	0	Error	13	21	1486	5.25	0	0	0
4	6	11	1P8	0	17850	19250	70	30	38	16	42	25	25	25	5	20	50	41	0	0	0	0	0	0	0	0	32	236	100	0	0	Error	5	13	1204	2.6	0	0	0
4	7	11	1L8	0	18160	19230	70	29	37	19	51	25	25	25	4	16	47	25	0	0	0	0	0	0	0	0	32	236	100	0	0	Error	4	12	1190	3	0	0	0
4	8	11	1P8	0	18450	19250	70	31	31	8	25	25	25	26	15	57	9	0	0	0	0	0	0	0	0	0	32	236	100	0	0	Error	6	6	997	0.333	0	0	0
4	9	11	1D16	0	18750	19250	70	32	34	12	35	25	25	25	4	16	53	47	0	0	0	0	0	0	0	0	32	236	100	0	0	Error	7	9	1101	2.25	0	0	0
4	10	11	1H16	0	19050	19250	70	28	31	12	38	26	26	26	4	15	38	28	0	0	0	0	0	0	0	0	32	236	100	0	0	Error	2	5	992	1.25	0	0	0
4	11	11	1D16	0	19360	19260	70	44	45	18	40	26	26	27	5	18	78	59	0	0	0	0	0	0	0	0	32	236	100	0	0	Error	18	19	1448	3.6	0	0	0
4	12	11	1H16	0	19650	19250	70	28	28	8	28	25	25	26	4	15	38	19	0	0	0	0	0	0	0	0	32	236	100	0	0	Error	3	3	910	0.5	0	0	0
4	1	12	1L16	0	16350	19540	70	37	57	37	64	28	28	28	5	17	63	41	0	0	0	0	0	0	0	0	32	236	100	0	0	Error	9	29	1827	5.8	0	0	0
4	2	12	1P16	0	16650	19520	70	27	31	13	41	27	27	27	5	18	25	9	0	0	0	0	0	0	0	0	32	236	100	0	0	Error	0	4	977	0.8	0	0	0
4	3	12	1L16	0	16950	19550	70	39	47	21	44	26	26	26	5	19	72	56	0	0	0	0	0	0	0	0	32	236	100	0	0	Error	13	21	1494	4.2	0	0	0
4	4	12	1P16	0	17250	19540	70	30	30	6	20	26	26	27	5	18	41	6	0	0	0	0	0	0	0	0	32	236	100	0	0	Error	4	4	945	0.6	0	0	0
4	5	12	1D24	0	17560	19540	80	27	35	17	48	26	26	26	4	15	37	33	0	0	0	0	0	0	0	0	52	340	100	0	0	Error	1	9	1821	2.25	0	0	0
4	6	12	1H24	0	17840	19540	100	27	28	5	17	27	27	27	4	14	24	11	0	0	0	0	0	0	0	0	80	560	100	0	0	Error	0	1	2258	0.25	0	0	0
4	7	12	1D24	0	18130	19540	70	26	27	5	18	26	26	27	4	14	22	6	0	0	0	0	0	0	0	0	32	236	100	0	0	Error	0	1	858	0	0	0	0
4	8	12	1H24	0	18430	19550	70	32	35	11	31	26	26	27	4	14	63	38	0	0	0	0	0	0	0	0	32	236	100	0	0	Error	6	9	1130	2	0	0	0
4	9	12	1L24	0	18750	19550	70	28	28	5	17	26	26	26	4	15	28	16	0	0	0	0	0	0	0	0	32	236	100	0	0	Error	2	2	903	0.5	0	0	0
4	10	12	1P24	0	19060	19560	80	39	38	8	21	27	27	28	6	21	67	44	0	0	0	0	0	0	0	0	52	340	100	0	0	Error	12	11	1976	1.667	0	0	0
4	11	12	1L24	0	19350	19560	70	30	29	5	17	27	27	28	17	60	0	0	0	0	0	0	0	0	0	0	32	236	100	0	0	Error	3	2	938	0.059	0	0	0
4	12	12	1P24	0	19650	19560	70	37	36	7	19	26	26	26	4	15	69	56	0	0	0	0	0	0	0	0	32	236	100	0	0	Error	11	10	1150	2.5	0	0	0
4	1	13	1D8	0	16370	19820	70	32	64	54	84	27	27	28	5	17	50	41	0	0	0	0	0	0	0	0	32	236	100	0	0	Error	5	37	2042	7.2	0	0	0
4	2	13	1H8	0	16640	19840	80	33	52	43	82	27	27	28	6	21	48	37	0	0	0	0	0	0	0	0	52	340	100	0	0	Error	6	25	2706	4	0	0	0
4	3	13	1D8	0	16950	19820	70	31	51	37	72	27	27	26	4	15	47	41	0	0	0	0	0	0	0	0	32	236	100	0	0	Error	4	24	1639	6.25	0	0	0
4	4	13	1H8	0	17250	19820	70	33	47	28	59	26	26	27	4	14	59	47	0	0	0	0	0	0	0	0	32	236	100	0	0	Error	7	21	1514	5	0	0	0
4	5	13	1L8	0	17550	19830	70	32	49	38	77	27	27	27	5	18	47	34	0	0	0	0	0	0	0	0	32	236	100	0	0	Error	5	22	1556	4.4	0	0	0
4	6	13	1P8	0	17870	19850	70	35	50	29	58	26	26	27	4	14	63	50	0	0	0	0	0	0	0	0	32	236	100	0	0	Error	9	24	1605	5.75	0	0	0
4	7	13	1L8	0	18150	19830	70	32	38	15	39	26	26	26	4	15	56	44	0	0	0	0	0	0	0	0	32	236	100	0	0	Error	6	12	1216	3	0	0	0
4	8	13	1P8	0	18450	19840	70	29	43	24	55	26	26	27	5	18	41	34	0	0	0	0	0	0	0	0	32	236	100	0	0	Error	3	17	1378	3.2	0	0	0
4	9	13	1D16	0	18760	19840	70	39	63	41	65	26	26	26	4	15	75	66	0	0	0	0	0	0	0	0	32	236	100	0	0	Error	13	37	2008	9.25	0	0	0
4	10	13	1H16	0	19060	19850	70	37	48	24	50	27	27	28	5	17	59	50	0	0	0	0	0	0	0	0	32	236	100	0	0	Error	10	21	1546	4	0	0	0
4	11	13	1D16	0	19350	19840	70	30	33	10	30	27	27	27	4	14	47	28	0	0	0	0	0	0	0	0	32	236	100	0	0	Error	3	6	1057	1.5	0	0	0
4	12	13	1H16	0	19650	19850	70	32	35	12	34	26	26	27	5	18	50	34	0	0	0	0	0	0	0	0	32	236	100	0	0	Error	6	9	1131	1.6	0	0	0
4	1	14	2D24	Grid Marker	16350	20180	210	140	1056	3082	291	30	30	31	9	29	100	99	0	0	0	0	0	0	0	0	316	2388	100	0	0	Error	110	1026	333734	113.889	0	0	0
4	2	14	2D24	Grid Marker	16660	20190	190	114	1192	3724	312	29	29	30	6	20	100	99	0	0	0	0	0	0	0	0	256	1885	100	0	0	Error	85	1163	305073	193.667	0	0	0
4	3	14	empty	empty	16950	20170	100	29	28	5	17	28	28	28	5	17	14	4	0	0	0	0	0	0	0	0	80	560	100	0	0	Error	1	0	2270	0	-75	0	0
4	4	14	empty	empty	17250	20170	100	27	28	4	14	28	28	28	5	17	10	0	0	0	0	0	0	0	0	0	80	560	100	0	0	Error	-1	0	2208	0	-75	0	0
4	5	14	empty	empty	17550	20170	100	27	27	4	14	28	28	28	4	14	13	1	0	0	0	0	0	0	0	0	80	560	100	0	0	Error	-1	-1	2180	-0.25	-75	0	0
4	6	14	empty	empty	17850	20170	100	27	26	4	15	28	28	28	5	17	5	0	0	0	0	0	0	0	0	0	80	560	100	0	0	Error	-1	-2	2116	-0.4	-75	0	0
4	7	14	empty	empty	18150	20170	100	27	28	4	14	27	27	27	4	14	15	1	0	0	0	0	0	0	0	0	80	560	100	0	0	Error	0	1	2201	0.25	-75	0	0
4	8	14	empty	empty	18450	20170	100	27	28	4	14	28	28	28	5	17	9	4	0	0	0	0	0	0	0	0	80	560	100	0	0	Error	-1	0	2216	0	-75	0	0
4	9	14	empty	empty	18750	20170	100	29	29	5	17	29	29	31	19	61	0	0	0	0	0	0	0	0	0	0	80	560	100	0	0	Error	0	0	2327	-0.105	-75	0	0
4	10	14	empty	empty	19050	20170	100	27	27	4	14	28	28	28	6	21	5	1	0	0	0	0	0	0	0	0	80	560	100	0	0	Error	-1	-1	2186	-0.167	-75	0	0
4	11	14	empty	empty	19350	20170	100	27	27	4	14	27	27	28	5	17	10	1	0	0	0	0	0	0	0	0	80	560	100	0	0	Error	0	0	2177	-0.2	-75	0	0
4	12	14	empty	empty	19650	20170	100	26	26	5	19	27	27	27	4	14	13	3	0	0	0	0	0	0	0	0	80	560	100	0	0	Error	-1	-1	2101	-0.25	-75	0	0
5	1	1	empty	empty	2820	20710	100	35	36	7	19	35	35	35	7	20	11	3	0	0	0	0	0	0	0	0	80	560	100	0	0	Error	0	1	2896	0.143	-75	0	0
5	2	1	empty	empty	3120	20710	100	35	35	6	17	34	34	35	13	37	4	0	0	0	0	0	0	0	0	0	80	560	100	0	0	Error	1	1	2819	0	-75	0	0
5	3	1	empty	empty	3420	20710	100	37	76	261	343	34	34	35	6	17	31	20	0	0	0	0	0	0	0	0	80	560	100	0	0	Error	3	42	6104	6.833	-75	0	0
5	4	1	empty	empty	3720	20710	100	33	33	5	15	33	33	34	5	14	14	3	0	0	0	0	0	0	0	0	80	560	100	0	0	Error	0	0	2656	-0.2	-75	0	0
5	5	1	empty	empty	4020	20710	100	34	67	261	389	33	33	34	6	17	21	10	0	0	0	0	0	0	0	0	80	560	100	0	0	Error	1	34	5368	5.5	-75	0	0
5	6	1	empty	empty	4320	20710	100	32	33	5	15	33	33	35	29	82	0	0	0	0	0	0	0	0	0	0	80	560	100	0	0	Error	-1	0	2619	-0.069	-75	0	0
5	7	1	empty	empty	4620	20710	100	35	45	70	155	34	34	34	6	17	20	8	0	0	0	0	0	0	0	0	80	560	100	0	0	Error	1	11	3584	1.833	-75	0	0
5	8	1	empty	empty	4920	20710	100	35	40	42	105	34	34	34	7	20	14	4	0	0	0	0	0	0	0	0	80	560	100	0	0	Error	1	6	3174	0.857	-75	0	0
5	9	1	empty	empty	5220	20710	100	36	35	6	17	35	35	36	13	36	3	0	0	0	0	0	0	0	0	0	80	560	100	0	0	Error	1	0	2819	-0.077	-75	0	0
5	10	1	2A23	Grid Marker	5510	20730	170	79	445	1183	265	37	37	38	11	28	78	65	0	0	0	0	0	0	0	0	208	1578	100	0	0	Error	42	408	92570	37	0	0	0
5	11	1	2A23	Grid Marker	5830	20710	160	73	339	788	232	38	38	39	8	20	87	72	0	0	0	0	0	0	0	0	208	1416	100	0	0	Error	35	301	70523	37.5	0	0	0
5	12	1	2A23	Grid Marker	6120	20730	180	87	507	1322	260	38	38	39	21	53	75	54	0	0	0	0	0	0	0	0	256	1754	100	0	0	Error	49	469	129863	22.286	0	0	0
5	1	2	2I15	622 Sp14	2780	21020	80	36	37	8	21	35	35	35	6	17	31	12	0	0	0	0	0	0	0	0	52	340	100	0	0	Error	1	2	1945	0.333	0	0	0
5	2	2	2M15	637 Sp12	3110	21030	100	158	176	125	71	35	35	35	10	28	99	96	0	0	0	0	0	0	0	0	80	560	100	0	0	Error	123	141	14097	14.1	0	0	0
5	3	2	2I15	622 Sp14	3410	21020	60	45	49	15	30	34	34	38	37	97	9	0	0	0	0	0	0	0	0	0	32	176	100	0	0	Error	11	15	1570	0.297	0	0	0
5	4	2	2M15	637 Sp12	3720	21030	100	173	174	70	40	34	34	157	1976	1258	0	0	0	0	0	0	0	0	0	0	80	560	100	0	0	Error	139	140	13955	0.009	0	0	0
5	5	2	empty	empty	4020	21010	100	33	34	6	17	33	33	33	5	15	15	8	0	0	0	0	0	0	0	0	80	560	100	0	0	Error	0	1	2701	0.2	-75	0	0
5	6	2	empty	empty	4320	21010	100	33	33	6	18	33	33	35	21	60	0	0	0	0	0	0	0	0	0	0	80	560	100	0	0	Error	0	0	2634	-0.095	-75	0	0
5	7	2	empty	empty	4620	21010	100	35	45	76	168	34	34	35	11	31	9	4	0	0	0	0	0	0	0	0	80	560	100	0	0	Error	1	11	3632	0.909	-75	0	0
5	8	2	empty	empty	4920	21010	100	34	34	6	17	34	34	35	8	22	8	0	0	0	0	0	0	0	0	0	80	560	100	0	0	Error	0	0	2750	-0.125	-75	0	0
5	9	2	empty	empty	5220	21010	100	35	35	5	14	35	35	35	9	25	5	0	0	0	0	0	0	0	0	0	80	560	100	0	0	Error	0	0	2806	0	-75	0	0
5	10	2	empty	empty	5520	21010	100	35	36	6	16	36	36	36	8	22	9	0	0	0	0	0	0	0	0	0	80	560	100	0	0	Error	-1	0	2876	0	-75	0	0
5	11	2	empty	empty	5820	21010	100	37	38	6	15	36	36	37	6	16	20	5	0	0	0	0	0	0	0	0	80	560	100	0	0	Error	1	2	3032	0.167	-75	0	0
5	12	2	empty	empty	6120	21010	100	39	48	59	122	37	37	39	29	74	4	4	0	0	0	0	0	0	0	0	80	560	100	0	0	Error	2	11	3825	0.31	-75	0	0
5	1	3	2A7	500 Sp8	2820	21310	70	40	41	9	21	35	35	35	6	17	47	22	0	0	0	0	0	0	0	0	32	236	100	0	0	Error	5	6	1299	1	0	0	0
5	2	3	2.00E+07	523 Sp14	3120	21330	90	48	58	27	46	35	35	38	59	155	10	0	0	0	0	0	0	0	0	0	52	420	100	0	0	Error	13	23	2998	0.339	0	0	0
5	3	3	2A7	500 Sp8	3410	21330	90	39	45	18	40	34	34	34	6	17	44	33	0	0	0	0	0	0	0	0	52	420	100	0	0	Error	5	11	2316	1.833	0	0	0
5	4	3	2.00E+07	523 Sp14	3710	21340	60	43	55	26	47	32	32	34	17	50	41	34	0	0	0	0	0	0	0	0	32	176	100	0	0	Error	11	23	1761	1.235	0	0	0
5	5	3	2I7	546 Sp8	4020	21310	70	46	55	29	52	34	34	35	7	20	56	41	0	0	0	0	0	0	0	0	32	236	100	0	0	Error	12	21	1767	2.857	0	0	0
5	6	3	2M7	569 Sp21	4260	21340	120	32	33	7	21	33	33	184	2328	1265	0	0	0	0	0	0	0	0	0	0	120	820	100	0	0	Error	-1	0	3999	-0.065	0	0	0
5	7	3	2I7	546 Sp8	4590	21320	90	33	39	21	53	33	33	36	33	91	8	4	0	0	0	0	0	0	0	0	52	420	100	0	0	Error	0	6	2037	0.091	0	0	0
5	8	3	2M7	569 Sp21	4910	21330	90	39	56	120	214	32	32	33	6	18	50	23	0	0	0	0	0	0	0	0	52	420	100	0	0	Error	7	24	2908	3.833	0	0	0
5	9	3	2A15	592 Sp0	5220	21310	70	43	45	13	28	33	33	35	10	28	44	22	0	0	0	0	0	0	0	0	32	236	100	0	0	Error	10	12	1433	1	0	0	0
5	10	3	2.00E+15	0	5510	21320	70	40	61	38	62	34	34	40	65	162	28	0	0	0	0	0	0	0	0	0	32	236	100	0	0	Error	6	27	1943	0.323	0	0	0
5	11	3	2A15	592 Sp0	5820	21290	70	45	47	14	29	35	35	39	45	115	0	0	0	0	0	0	0	0	0	0	32	236	100	0	0	Error	10	12	1499	0.178	0	0	0
5	12	3	2.00E+15	0	6120	21290	100	37	37	8	21	38	38	38	7	18	10	3	0	0	0	0	0	0	0	0	80	560	100	0	0	Error	-1	-1	2941	-0.143	0	0	0
5	1	4	2I15	622 Sp14	2780	21610	130	36	36	7	19	33	33	34	18	52	4	0	0	0	0	0	0	0	0	0	120	940	100	0	0	Error	3	3	4299	0.111	0	0	0
5	2	4	2M15	637 Sp12	3100	21630	100	120	113	42	37	33	33	38	70	184	64	3	0	0	0	0	0	0	0	0	80	560	100	0	0	Error	87	80	9067	1.071	0	0	0
5	3	4	2I15	622 Sp14	3400	21630	90	40	43	23	53	33	33	34	8	23	44	12	0	0	0	0	0	0	0	0	52	420	100	0	0	Error	7	10	2252	1.125	0	0	0
5	4	4	2M15	637 Sp12	3730	21620	110	109	324	1103	340	32	32	32	6	18	95	95	0	0	0	0	0	0	0	0	80	656	100	0	0	Error	77	292	25882	48.667	0	0	0
5	5	4	empty	empty	4020	21610	100	33	33	6	18	32	32	32	7	21	14	3	0	0	0	0	0	0	0	0	80	560	100	0	0	Error	1	1	2641	0.143	-75	0	0
5	6	4	empty	empty	4320	21610	100	34	35	5	14	32	32	32	10	31	9	0	0	0	0	0	0	0	0	0	80	560	100	0	0	Error	2	3	2762	0.3	-75	0	0
5	7	4	empty	empty	4620	21610	100	33	33	5	15	33	33	33	7	21	9	0	0	0	0	0	0	0	0	0	80	560	100	0	0	Error	0	0	2620	0	-75	0	0
5	8	4	empty	empty	4920	21610	100	33	34	6	17	34	34	36	18	50	0	0	0	0	0	0	0	0	0	0	80	560	100	0	0	Error	-1	0	2691	-0.111	-75	0	0
5	9	4	empty	empty	5220	21610	100	36	53	126	237	35	35	38	31	81	3	3	0	0	0	0	0	0	0	0	80	560	100	0	0	Error	1	18	4274	0.484	-75	0	0
5	10	4	empty	empty	5520	21610	100	35	35	5	14	37	37	286	2787	974	0	0	0	0	0	0	0	0	0	0	80	560	100	0	0	Error	-2	-2	2787	-0.09	-75	0	0
5	11	4	empty	empty	5820	21610	100	37	38	6	15	37	37	37	6	16	18	4	0	0	0	0	0	0	0	0	80	560	100	0	0	Error	0	1	3050	0.167	-75	0	0
5	12	4	empty	empty	6120	21610	100	38	38	7	18	38	38	38	6	15	14	3	0	0	0	0	0	0	0	0	80	560	100	0	0	Error	0	0	3029	0	-75	0	0
5	1	5	2A7	500 Sp8	2820	21910	70	39	40	10	25	33	33	34	11	32	31	13	0	0	0	0	0	0	0	0	32	236	100	0	0	Error	6	7	1282	0.545	0	0	0
5	2	5	2.00E+07	523 Sp14	3110	21940	60	59	64	26	40	33	33	37	37	100	41	0	0	0	0	0	0	0	0	0	32	176	100	0	0	Error	26	31	2051	0.73	0	0	0
5	3	5	2A7	500 Sp8	3430	21930	60	39	39	7	17	33	33	36	24	66	0	0	0	0	0	0	0	0	0	0	32	176	100	0	0	Error	6	6	1245	0.125	0	0	0
5	4	5	2.00E+07	523 Sp14	3710	21930	60	50	55	21	38	33	33	33	10	30	59	41	0	0	0	0	0	0	0	0	32	176	100	0	0	Error	17	22	1760	2.2	0	0	0
5	5	5	2I7	546 Sp8	4020	21920	70	46	206	595	288	31	31	33	8	24	66	47	0	0	0	0	0	0	0	0	32	236	100	0	0	Error	15	175	6586	21.625	0	0	0
5	6	5	2M7	569 Sp21	4350	21880	70	34	35	8	22	32	32	34	10	29	16	3	0	0	0	0	0	0	0	0	32	236	100	0	0	Error	2	3	1111	0.1	0	0	0
5	7	5	2I7	546 Sp8	4610	21910	70	42	51	22	43	34	34	37	30	81	25	6	0	0	0	0	0	0	0	0	32	236	100	0	0	Error	8	17	1637	0.467	0	0	0
5	8	5	2M7	569 Sp21	4890	21930	70	35	37	7	18	33	33	34	9	26	13	6	0	0	0	0	0	0	0	0	32	236	100	0	0	Error	2	4	1169	0.333	0	0	0
5	9	5	2A15	592 Sp0	5220	21900	70	45	46	13	28	33	33	34	9	26	59	31	0	0	0	0	0	0	0	0	32	236	100	0	0	Error	12	13	1457	1.333	0	0	0
5	10	5	2.00E+15	0	5530	21910	100	39	54	47	87	36	36	36	6	16	36	29	0	0	0	0	0	0	0	0	80	560	100	0	0	Error	3	18	4281	3	0	0	0
5	11	5	2A15	592 Sp0	5840	21920	70	55	101	230	227	33	33	38	46	121	9	6	0	0	0	0	0	0	0	0	32	236	100	0	0	Error	22	68	3223	1.37	0	0	0
5	12	5	2.00E+15	0	6140	21920	100	37	46	28	60	38	38	39	29	74	13	10	0	0	0	0	0	0	0	0	80	560	100	0	0	Error	-1	8	3668	0.241	0	0	0
5	1	6	2I15	622 Sp14	2860	22180	70	33	34	6	17	33	33	34	11	32	0	0	0	0	0	0	0	0	0	0	32	236	100	0	0	Error	0	1	1076	0	0	0	0
5	2	6	2M15	637 Sp12	3100	22230	80	98	111	71	63	33	33	34	10	29	90	88	0	0	0	0	0	0	0	0	52	340	100	0	0	Error	65	78	5749	7.7	0	0	0
5	3	6	2I15	622 Sp14	3470	22280	110	32	32	6	18	33	33	34	6	17	10	6	0	0	0	0	0	0	0	0	80	656	100	0	0	Error	-1	-1	2590	-0.333	0	0	0
5	4	6	2M15	637 Sp12	3710	22220	100	142	792	3563	449	34	34	39	83	212	63	23	0	0	0	0	0	0	0	0	80	560	100	0	0	Error	108	758	63369	9.072	0	0	0
5	5	6	empty	empty	4020	22210	100	31	31	5	16	32	32	32	5	15	9	1	0	0	0	0	0	0	0	0	80	560	100	0	0	Error	-1	-1	2482	-0.2	-75	0	0
5	6	6	empty	empty	4320	22210	100	33	32	5	15	32	32	32	5	15	19	3	0	0	0	0	0	0	0	0	80	560	100	0	0	Error	1	0	2598	0	-75	0	0
5	7	6	empty	empty	4620	22210	100	33	33	5	15	33	33	34	9	26	1	0	0	0	0	0	0	0	0	0	80	560	100	0	0	Error	0	0	2604	-0.111	-75	0	0
5	8	6	empty	empty	4920	22210	100	33	33	6	18	33	33	35	15	42	1	0	0	0	0	0	0	0	0	0	80	560	100	0	0	Error	0	0	2635	-0.133	-75	0	0
5	9	6	empty	empty	5220	22210	100	36	73	289	395	35	35	43	102	237	4	3	0	0	0	0	0	0	0	0	80	560	100	0	0	Error	1	38	5820	0.294	-75	0	0
5	10	6	empty	empty	5520	22210	100	37	37	7	18	36	36	40	53	132	0	0	0	0	0	0	0	0	0	0	80	560	100	0	0	Error	1	1	2975	-0.057	-75	0	0
5	11	6	empty	empty	5820	22210	100	38	39	7	17	38	38	62	417	672	0	0	0	0	0	0	0	0	0	0	80	560	100	0	0	Error	0	1	3125	-0.055	-75	0	0
5	12	6	empty	empty	6120	22210	100	36	36	6	16	38	38	38	7	18	8	0	0	0	0	0	0	0	0	0	80	560	100	0	0	Error	-2	-2	2885	-0.286	-75	0	0
5	1	7	2A7	500 Sp8	2800	22510	70	46	48	12	25	34	34	34	5	14	78	56	0	0	0	0	0	0	0	0	32	236	100	0	0	Error	12	14	1539	2.8	0	0	0
5	2	7	2.00E+07	523 Sp14	3110	22510	70	45	58	27	46	34	34	34	12	35	44	44	0	0	0	0	0	0	0	0	32	236	100	0	0	Error	11	24	1855	2	0	0	0
5	3	7	2A7	500 Sp8	3410	22510	70	37	37	8	21	33	33	54	206	381	0	0	0	0	0	0	0	0	0	0	32	236	100	0	0	Error	4	4	1178	-0.083	0	0	0
5	4	7	2.00E+07	523 Sp14	3710	22500	70	81	1110	5352	482	33	33	39	44	112	59	25	0	0	0	0	0	0	0	0	32	236	100	0	0	Error	48	1077	35534	24.341	0	0	0
5	5	7	2I7	546 Sp8	4020	22520	70	45	62	47	75	32	32	33	6	18	63	50	0	0	0	0	0	0	0	0	32	236	100	0	0	Error	13	30	1984	4.833	0	0	0
5	6	7	2M7	569 Sp21	4320	22520	100	35	37	8	21	32	32	33	7	21	28	10	0	0	0	0	0	0	0	0	80	560	100	0	0	Error	3	5	2953	0.571	0	0	0
5	7	7	2I7	546 Sp8	4620	22520	70	59	137	356	259	34	34	36	12	33	69	50	0	0	0	0	0	0	0	0	32	236	100	0	0	Error	25	103	4369	8.417	0	0	0
5	8	7	2M7	569 Sp21	4900	22510	70	34	34	6	17	34	34	35	13	37	3	0	0	0	0	0	0	0	0	0	32	236	100	0	0	Error	0	0	1097	-0.077	0	0	0
5	9	7	2A15	592 Sp0	5230	22520	70	82	1438	5966	414	35	35	44	90	204	28	9	0	0	0	0	0	0	0	0	32	236	100	0	0	Error	47	1403	46012	15.489	0	0	0
5	10	7	2.00E+15	0	5510	22520	70	42	56	32	57	36	36	38	11	28	28	28	0	0	0	0	0	0	0	0	32	236	100	0	0	Error	6	20	1806	1.636	0	0	0
5	11	7	2A15	592 Sp0	5840	22520	100	39	95	423	445	36	36	37	9	24	36	23	0	0	0	0	0	0	0	0	80	560	100	0	0	Error	3	59	7580	6.444	0	0	0
5	12	7	2.00E+15	0	6070	22540	100	37	41	19	46	37	37	38	18	47	5	5	0	0	0	0	0	0	0	0	80	560	100	0	0	Error	0	4	3249	0.167	0	0	0
5	1	8	1I15	236 Sp8	2820	22820	50	399	419	309	73	34	34	39	20	51	92	83	0	0	0	0	0	0	0	0	12	104	100	0	0	Error	365	385	5030	19	0	0	0
5	2	8	1M15	259 Sp0	3120	22790	70	41	41	12	29	32	32	33	7	21	53	31	0	0	0	0	0	0	0	0	32	236	100	0	0	Error	9	9	1327	1.143	0	0	0
5	3	8	1I15	236 Sp8	3410	22800	60	124	156	139	89	33	33	110	802	729	0	0	0	0	0	0	0	0	0	0	32	176	100	0	0	Error	91	123	4989	0.057	0	0	0
5	4	8	1M15	259 Sp0	3720	22800	70	41	44	12	27	32	32	33	7	21	63	38	0	0	0	0	0	0	0	0	32	236	100	0	0	Error	9	12	1413	1.571	0	0	0
5	5	8	1A23	295 Sp14	4030	22800	70	148	145	31	21	33	33	35	15	42	100	100	0	0	0	0	0	0	0	0	32	236	100	0	0	Error	115	112	4642	7.333	0	0	0
5	6	8	1.00E+23	325 Sp12	4300	22800	60	49	127	237	186	33	33	56	156	278	9	9	0	0	0	0	0	0	0	0	32	176	100	0	0	Error	16	94	4078	0.455	0	0	0
5	7	8	1A23	295 Sp14	4620	22800	70	88	85	30	35	34	34	41	30	73	78	41	0	0	0	0	0	0	0	0	32	236	100	0	0	Error	54	51	2723	1.467	0	0	0
5	8	8	1.00E+23	325 Sp12	4900	22790	70	40	48	30	62	33	33	34	8	23	47	28	0	0	0	0	0	0	0	0	32	236	100	0	0	Error	7	15	1530	1.75	0	0	0
5	9	8	1I23	356 Sp0	5220	22810	110	52	53	15	28	32	32	33	12	36	71	36	0	0	0	0	0	0	0	0	80	656	100	0	0	Error	20	21	4276	1.667	0	0	0
5	10	8	1M23	381 Sp0	5500	22790	80	38	37	8	21	32	32	33	7	21	38	13	0	0	0	0	0	0	0	0	52	340	100	0	0	Error	6	5	1940	0.571	0	0	0
5	11	8	1I23	356 Sp0	5820	22810	100	52	50	14	28	33	33	52	149	286	0	0	0	0	0	0	0	0	0	0	80	560	100	0	0	Error	19	17	3996	-0.013	0	0	0
5	12	8	1M23	381 Sp0	6100	22780	130	37	38	10	26	34	34	35	8	22	24	11	0	0	0	0	0	0	0	0	120	928	100	0	0	Error	3	4	4609	0.375	0	0	0
5	1	9	1A7	87 Sp0	2810	23070	70	48	47	8	17	33	33	36	18	50	25	0	0	0	0	0	0	0	0	0	32	236	100	0	0	Error	15	14	1516	0.611	0	0	0
5	2	9	1.00E+07	107 Sp8	3110	23070	70	40	42	9	21	31	31	32	8	25	50	31	0	0	0	0	0	0	0	0	32	236	100	0	0	Error	9	11	1357	1.25	0	0	0
5	3	9	1A7	87 Sp0	3410	23080	90	39	40	7	17	32	32	34	24	70	2	0	0	0	0	0	0	0	0	0	52	420	100	0	0	Error	7	8	2054	0.25	0	0	0
5	4	9	1.00E+07	107 Sp8	3700	23090	70	48	46	9	19	31	31	37	43	116	0	0	0	0	0	0	0	0	0	0	32	236	100	0	0	Error	17	15	1478	0.209	0	0	0
5	5	9	1I7	127 Sp8	4020	23100	60	46	58	26	44	32	32	32	6	18	69	56	0	0	0	0	0	0	0	0	32	176	100	0	0	Error	14	26	1863	4.333	0	0	0
5	6	9	1M7	148 Sp8	4330	23100	60	165	140	74	52	31	31	31	6	19	100	81	0	0	0	0	0	0	0	0	32	176	100	0	0	Error	134	109	4490	18.167	0	0	0
5	7	9	1I7	127 Sp8	4620	23110	70	57	65	30	46	32	32	35	23	65	53	34	0	0	0	0	0	0	0	0	32	236	100	0	0	Error	25	33	2067	1.304	0	0	0
5	8	9	1M7	148 Sp8	4930	23100	60	146	143	73	51	32	32	31	5	16	100	94	0	0	0	0	0	0	0	0	32	176	100	0	0	Error	114	111	4569	22.4	0	0	0
5	9	9	1A15	176 Sp8	5210	23120	70	59	59	18	30	32	32	33	9	27	81	66	0	0	0	0	0	0	0	0	32	236	100	0	0	Error	27	27	1886	2.889	0	0	0
5	10	9	1.00E+15	203 Sp12	5520	23090	70	41	56	59	105	31	31	36	64	177	6	6	0	0	0	0	0	0	0	0	32	236	100	0	0	Error	10	25	1789	0.313	0	0	0
5	11	9	1A15	176 Sp8	5830	23110	70	62	67	36	53	32	32	34	15	44	72	50	0	0	0	0	0	0	0	0	32	236	100	0	0	Error	30	35	2138	2.2	0	0	0
5	12	9	1.00E+15	203 Sp12	6130	23110	80	37	39	16	41	35	35	36	6	16	12	8	0	0	0	0	0	0	0	0	52	340	100	0	0	Error	2	4	2030	0.5	0	0	0
5	1	10	1I15	236 Sp8	2810	23400	60	200	284	261	91	32	32	32	7	21	97	91	0	0	0	0	0	0	0	0	32	176	100	0	0	Error	168	252	9077	36	0	0	0
5	2	10	1M15	259 Sp0	3110	23400	40	40	42	7	16	34	34	34	5	14	50	33	0	0	0	0	0	0	0	0	12	68	100	0	0	Error	6	8	498	1.6	0	0	0
5	3	10	1I15	236 Sp8	3420	23410	60	225	279	246	88	31	31	32	6	18	97	84	0	0	0	0	0	0	0	0	32	176	100	0	0	Error	194	248	8943	41.167	0	0	0
5	4	10	1M15	259 Sp0	3720	23400	70	41	43	10	23	32	32	33	8	24	50	28	0	0	0	0	0	0	0	0	32	236	100	0	0	Error	9	11	1365	1.25	0	0	0
5	5	10	1A23	295 Sp14	4020	23400	60	134	135	40	29	33	33	37	21	56	97	84	0	0	0	0	0	0	0	0	32	176	100	0	0	Error	101	102	4306	4.667	0	0	0
5	6	10	1.00E+23	325 Sp12	4310	23410	80	38	39	11	28	32	32	33	6	18	48	29	0	0	0	0	0	0	0	0	52	340	100	0	0	Error	6	7	2028	1	0	0	0
5	7	10	1A23	295 Sp14	4640	23410	70	148	156	31	19	34	34	37	19	51	100	100	0	0	0	0	0	0	0	0	32	236	100	0	0	Error	114	122	4984	6.263	0	0	0
5	8	10	1.00E+23	325 Sp12	4900	23400	70	43	43	9	20	34	34	39	44	112	0	0	0	0	0	0	0	0	0	0	32	236	100	0	0	Error	9	9	1361	0.091	0	0	0
5	9	10	1I23	356 Sp0	5220	23410	110	43	45	19	42	33	33	34	8	23	56	23	0	0	0	0	0	0	0	0	80	656	100	0	0	Error	10	12	3624	1.375	0	0	0
5	10	10	1M23	381 Sp0	5510	23400	100	37	45	34	75	35	35	94	605	643	0	0	0	0	0	0	0	0	0	0	80	560	100	0	0	Error	2	10	3606	-0.081	0	0	0
5	11	10	1I23	356 Sp0	5810	23400	80	43	46	20	43	31	31	40	78	195	2	0	0	0	0	0	0	0	0	0	52	340	100	0	0	Error	12	15	2407	0.077	0	0	0
5	12	10	1M23	381 Sp0	6090	23400	70	34	36	13	36	35	35	51	113	221	0	0	0	0	0	0	0	0	0	0	32	236	100	0	0	Error	-1	1	1166	-0.133	0	0	0
5	1	11	1A7	87 Sp0	2810	23700	40	48	45	10	22	33	33	33	7	21	67	50	0	0	0	0	0	0	0	0	12	68	100	0	0	Error	15	12	540	1.714	0	0	0
5	2	11	1.00E+07	107 Sp8	3110	23700	40	49	51	9	17	31	31	33	9	27	83	42	0	0	0	0	0	0	0	0	12	68	100	0	0	Error	18	20	611	2	0	0	0
5	3	11	1A7	87 Sp0	3420	23690	70	46	77	123	159	32	32	216	2647	1225	0	0	0	0	0	0	0	0	0	0	32	236	100	0	0	Error	14	45	2479	-0.053	0	0	0
5	4	11	1.00E+07	107 Sp8	3720	23700	70	47	47	9	19	29	29	30	5	16	94	84	0	0	0	0	0	0	0	0	32	236	100	0	0	Error	18	18	1516	3.4	0	0	0
5	5	11	1I7	127 Sp8	4010	23710	60	41	51	27	52	32	32	50	124	248	0	0	0	0	0	0	0	0	0	0	32	176	100	0	0	Error	9	19	1619	0.008	0	0	0
5	6	11	1M7	148 Sp8	4320	23710	60	181	139	76	54	32	32	48	142	295	53	0	0	0	0	0	0	0	0	0	32	176	100	0	0	Error	149	107	4445	0.641	0	0	0
5	7	11	1I7	127 Sp8	4630	23710	70	78	74	20	27	32	32	49	164	334	0	0	0	0	0	0	0	0	0	0	32	236	100	0	0	Error	46	42	2360	0.152	0	0	0
5	8	11	1M7	148 Sp8	4930	23710	60	173	152	70	46	32	32	35	23	65	88	78	0	0	0	0	0	0	0	0	32	176	100	0	0	Error	141	120	4872	5.087	0	0	0
5	9	11	1A15	176 Sp8	5210	23700	70	38	41	14	34	31	31	32	8	25	47	28	0	0	0	0	0	0	0	0	32	236	100	0	0	Error	7	10	1316	1.125	0	0	0
5	10	11	1.00E+15	203 Sp12	5500	23700	80	34	35	8	22	32	32	33	13	39	12	0	0	0	0	0	0	0	0	0	52	340	100	0	0	Error	2	3	1795	0.154	0	0	0
5	11	11	1A15	176 Sp8	5820	23710	80	50	49	15	30	33	33	60	371	618	0	0	0	0	0	0	0	0	0	0	52	340	100	0	0	Error	17	16	2563	-0.03	0	0	0
5	12	11	1.00E+15	203 Sp12	6040	23620	90	34	34	6	17	32	32	34	9	26	15	0	0	0	0	0	0	0	0	0	52	420	100	0	0	Error	2	2	1788	0	0	0	0
5	1	12	1I15	236 Sp8	2820	24010	50	399	355	245	69	35	35	35	7	20	100	92	0	0	0	0	0	0	0	0	12	104	100	0	0	Error	364	320	4261	45.714	0	0	0
5	2	12	1M15	259 Sp0	3100	24010	70	53	51	14	27	32	32	33	6	18	84	56	0	0	0	0	0	0	0	0	32	236	100	0	0	Error	21	19	1633	3	0	0	0
5	3	12	1I15	236 Sp8	3410	24000	60	130	183	157	85	32	32	32	5	15	88	81	0	0	0	0	0	0	0	0	32	176	100	0	0	Error	98	151	5840	30.2	0	0	0
5	4	12	1M15	259 Sp0	3700	23990	70	46	53	27	50	32	32	33	19	57	38	13	0	0	0	0	0	0	0	0	32	236	100	0	0	Error	14	21	1683	1.053	0	0	0
5	5	12	1A23	295 Sp14	4020	24020	50	190	271	263	97	33	33	35	10	28	100	100	0	0	0	0	0	0	0	0	12	104	100	0	0	Error	157	238	3254	23.6	0	0	0
5	6	12	1.00E+23	325 Sp12	4320	24020	60	53	53	12	22	31	31	32	6	18	84	78	0	0	0	0	0	0	0	0	32	176	100	0	0	Error	22	22	1684	3.5	0	0	0
5	7	12	1A23	295 Sp14	4610	24020	60	127	127	48	37	34	34	40	22	55	88	84	0	0	0	0	0	0	0	0	32	176	100	0	0	Error	93	93	4061	3.955	0	0	0
5	8	12	1.00E+23	325 Sp12	4900	24000	70	40	42	11	26	33	33	33	6	18	59	25	0	0	0	0	0	0	0	0	32	236	100	0	0	Error	7	9	1335	1.5	0	0	0
5	9	12	1I23	356 Sp0	5200	24010	100	48	51	22	43	33	33	34	8	23	76	43	0	0	0	0	0	0	0	0	80	560	100	0	0	Error	15	18	4073	2.125	0	0	0
5	10	12	1M23	381 Sp0	5510	24000	70	42	43	7	16	32	32	32	6	18	72	38	0	0	0	0	0	0	0	0	32	236	100	0	0	Error	10	11	1378	1.833	0	0	0
5	11	12	1I23	356 Sp0	5810	24000	110	39	42	20	47	33	33	33	6	18	48	24	0	0	0	0	0	0	0	0	80	656	100	0	0	Error	6	9	3375	1.5	0	0	0
5	12	12	1M23	381 Sp0	6110	24000	100	34	34	5	14	33	33	34	6	17	21	0	0	0	0	0	0	0	0	0	80	560	100	0	0	Error	1	1	2714	0	0	0	0
5	1	13	1A7	87 Sp0	2780	24270	90	45	50	22	44	33	33	34	7	20	69	38	0	0	0	0	0	0	0	0	52	420	100	0	0	Error	12	17	2576	2.286	0	0	0
5	2	13	1.00E+07	107 Sp8	3110	24290	70	39	42	10	23	32	32	32	5	15	72	38	0	0	0	0	0	0	0	0	32	236	100	0	0	Error	7	10	1340	2	0	0	0
5	3	13	1A7	87 Sp0	3430	24300	70	56	60	28	46	32	32	33	8	24	97	72	0	0	0	0	0	0	0	0	32	236	100	0	0	Error	24	28	1920	3.375	0	0	0
5	4	13	1.00E+07	107 Sp8	3720	24300	70	50	50	11	22	32	32	33	7	21	84	63	0	0	0	0	0	0	0	0	32	236	100	0	0	Error	18	18	1588	2.429	0	0	0
5	5	13	1I7	127 Sp8	4010	24290	70	42	54	28	51	32	32	33	6	18	66	38	0	0	0	0	0	0	0	0	32	236	100	0	0	Error	10	22	1717	3.5	0	0	0
5	6	13	1M7	148 Sp8	4330	24330	60	122	123	71	57	32	32	33	6	18	91	75	0	0	0	0	0	0	0	0	32	176	100	0	0	Error	90	91	3943	15	0	0	0
5	7	13	1I7	127 Sp8	4610	24300	60	42	52	25	48	32	32	34	12	35	41	34	0	0	0	0	0	0	0	0	32	176	100	0	0	Error	10	20	1669	1.5	0	0	0
5	8	13	1M7	148 Sp8	4930	24310	70	136	138	65	47	34	34	34	8	23	97	97	0	0	0	0	0	0	0	0	32	236	100	0	0	Error	102	104	4416	13	0	0	0
5	9	13	1A15	176 Sp8	5210	24310	80	36	42	18	42	33	33	34	6	17	40	27	0	0	0	0	0	0	0	0	52	340	100	0	0	Error	3	9	2189	1.333	0	0	0
5	10	13	1.00E+15	203 Sp12	5510	24310	90	52	611	2841	464	33	33	33	6	18	67	58	0	0	0	0	0	0	0	0	52	420	100	0	0	Error	19	578	31794	96.333	0	0	0
5	11	13	1A15	176 Sp8	5820	24300	70	59	59	17	28	32	32	33	6	18	81	78	0	0	0	0	0	0	0	0	32	236	100	0	0	Error	27	27	1872	4.333	0	0	0
5	12	13	1.00E+15	203 Sp12	6120	24300	100	37	39	14	35	34	34	34	6	17	29	14	0	0	0	0	0	0	0	0	80	560	100	0	0	Error	3	5	3096	0.833	0	0	0
5	1	14	2A23	Grid Marker	2800	24610	170	79	842	2838	337	34	34	36	27	75	59	47	0	0	0	0	0	0	0	0	208	1634	100	0	0	Error	45	808	175118	29.852	0	0	0
5	2	14	2A23	Grid Marker	3110	24610	140	79	473	1078	227	34	34	38	69	181	42	33	0	0	0	0	0	0	0	0	156	1140	100	0	0	Error	45	439	73766	6.304	0	0	0
5	3	14	empty	empty	3420	24610	100	33	33	6	18	33	33	34	7	20	11	1	0	0	0	0	0	0	0	0	80	560	100	0	0	Error	0	0	2651	-0.143	-75	0	0
5	4	14	empty	empty	3720	24610	100	32	33	8	24	33	33	33	8	24	8	4	0	0	0	0	0	0	0	0	80	560	100	0	0	Error	-1	0	2638	0	-75	0	0
5	5	14	empty	empty	4020	24610	100	32	33	7	21	33	33	33	7	21	10	4	0	0	0	0	0	0	0	0	80	560	100	0	0	Error	-1	0	2646	0	-75	0	0
5	6	14	empty	empty	4320	24610	100	34	34	7	20	33	33	34	9	26	10	0	0	0	0	0	0	0	0	0	80	560	100	0	0	Error	1	1	2730	0	-75	0	0
5	7	14	empty	empty	4620	24610	100	32	32	5	15	34	34	34	7	20	5	0	0	0	0	0	0	0	0	0	80	560	100	0	0	Error	-2	-2	2596	-0.286	-75	0	0
5	8	14	empty	empty	4920	24610	100	35	35	6	17	34	34	34	6	17	18	3	0	0	0	0	0	0	0	0	80	560	100	0	0	Error	1	1	2799	0.167	-75	0	0
5	9	14	empty	empty	5220	24610	100	34	34	6	17	34	34	34	6	17	11	4	0	0	0	0	0	0	0	0	80	560	100	0	0	Error	0	0	2732	0	-75	0	0
5	10	14	empty	empty	5520	24610	100	34	34	7	20	34	34	34	6	17	15	3	0	0	0	0	0	0	0	0	80	560	100	0	0	Error	0	0	2713	0	-75	0	0
5	11	14	empty	empty	5820	24610	100	33	34	5	14	34	34	35	6	17	8	3	0	0	0	0	0	0	0	0	80	560	100	0	0	Error	-1	0	2699	-0.167	-75	0	0
5	12	14	empty	empty	6120	24610	100	33	34	5	14	35	35	37	40	108	0	0	0	0	0	0	0	0	0	0	80	560	100	0	0	Error	-2	-1	2707	-0.075	-75	0	0
6	1	1	empty	empty	7330	20720	100	42	42	7	16	41	41	42	7	16	18	3	0	0	0	0	0	0	0	0	80	560	100	0	0	Error	1	1	3339	0	-75	0	0
6	2	1	empty	empty	7630	20720	100	41	41	6	14	41	41	41	7	17	13	5	0	0	0	0	0	0	0	0	80	560	100	0	0	Error	0	0	3310	0	-75	0	0
6	3	1	empty	empty	7930	20720	100	42	42	6	14	40	40	40	6	15	19	5	0	0	0	0	0	0	0	0	80	560	100	0	0	Error	2	2	3323	0.333	-75	0	0
6	4	1	empty	empty	8230	20720	100	42	43	6	13	41	41	41	7	17	19	4	0	0	0	0	0	0	0	0	80	560	100	0	0	Error	1	2	3430	0.286	-75	0	0
6	5	1	empty	empty	8530	20720	100	42	41	7	17	39	39	40	7	17	26	5	0	0	0	0	0	0	0	0	80	560	100	0	0	Error	3	2	3292	0.143	-75	0	0
6	6	1	empty	empty	8830	20720	100	39	39	7	17	39	39	39	6	15	24	5	0	0	0	0	0	0	0	0	80	560	100	0	0	Error	0	0	3133	0	-75	0	0
6	7	1	empty	empty	9130	20720	100	37	37	6	16	36	36	36	6	16	20	4	0	0	0	0	0	0	0	0	80	560	100	0	0	Error	1	1	2976	0.167	-75	0	0
6	8	1	empty	empty	9430	20720	100	34	34	6	17	33	33	34	5	14	20	8	0	0	0	0	0	0	0	0	80	560	100	0	0	Error	1	1	2754	0	-75	0	0
6	9	1	empty	empty	9730	20720	100	31	31	5	16	32	32	32	5	15	13	3	0	0	0	0	0	0	0	0	80	560	100	0	0	Error	-1	-1	2483	-0.2	-75	0	0
6	10	1	2B23	Grid Marker	10050	20750	200	55	503	1837	365	31	31	32	6	18	83	68	0	0	0	0	0	0	0	0	316	2131	100	0	0	Error	24	472	158979	78.5	0	0	0
6	11	1	2B23	Grid Marker	10340	20740	100	348	1690	2969	175	37	37	42	19	45	99	90	0	0	0	0	0	0	0	0	80	560	100	0	0	Error	311	1653	135224	86.737	0	0	0
6	12	1	2B23	Grid Marker	10640	20740	170	94	877	2432	277	34	34	35	11	31	92	77	0	0	0	0	0	0	0	0	208	1612	100	0	0	Error	60	843	182417	76.545	0	0	0
6	1	2	2J15	623 Sp14	7330	21010	70	38	41	10	24	36	36	37	7	18	34	19	0	0	0	0	0	0	0	0	32	236	100	0	0	Error	2	5	1327	0.571	0	0	0
6	2	2	2N15	638 Sp12	7630	21030	80	46	46	13	28	36	36	37	6	16	58	40	0	0	0	0	0	0	0	0	52	340	100	0	0	Error	10	10	2415	1.5	0	0	0
6	3	2	2J15	623 Sp14	7940	21030	80	41	44	16	36	36	36	36	7	19	40	25	0	0	0	0	0	0	0	0	52	340	100	0	0	Error	5	8	2269	1.143	0	0	0
6	4	2	2N15	638 Sp12	8230	21050	100	38	45	30	66	39	39	39	7	17	26	15	0	0	0	0	0	0	0	0	80	560	100	0	0	Error	-1	6	3578	0.857	0	0	0
6	5	2	empty	empty	8530	21020	100	39	39	6	15	39	39	39	6	15	14	5	0	0	0	0	0	0	0	0	80	560	100	0	0	Error	0	0	3151	0	-75	0	0
6	6	2	empty	empty	8830	21020	100	38	38	7	18	38	38	39	7	17	19	4	0	0	0	0	0	0	0	0	80	560	100	0	0	Error	0	0	3055	-0.143	-75	0	0
6	7	2	empty	empty	9130	21020	100	35	36	6	16	36	36	36	6	16	20	3	0	0	0	0	0	0	0	0	80	560	100	0	0	Error	-1	0	2878	0	-75	0	0
6	8	2	empty	empty	9430	21020	100	33	33	5	15	33	33	33	5	15	15	1	0	0	0	0	0	0	0	0	80	560	100	0	0	Error	0	0	2619	0	-75	0	0
6	9	2	empty	empty	9730	21020	100	32	31	5	16	31	31	31	5	16	10	3	0	0	0	0	0	0	0	0	80	560	100	0	0	Error	1	0	2498	0	-75	0	0
6	10	2	empty	empty	10030	21020	100	30	30	5	16	29	29	30	5	16	23	5	0	0	0	0	0	0	0	0	80	560	100	0	0	Error	1	1	2407	0	-75	0	0
6	11	2	empty	empty	10330	21020	100	29	29	4	13	29	29	29	5	17	10	1	0	0	0	0	0	0	0	0	80	556	100	0	0	Error	0	0	2334	0	-75	0	0
6	12	2	empty	empty	10630	21020	100	30	31	5	16	31	31	31	5	16	13	3	0	0	0	0	0	0	0	0	80	560	100	0	0	Error	-1	0	2440	0	-75	0	0
6	1	3	2B7	501 Sp10	7370	21320	100	36	38	13	34	39	39	39	7	17	13	9	0	0	0	0	0	0	0	0	80	560	100	0	0	Error	-3	-1	3068	-0.143	0	0	0
6	2	3	2F7	524 Sp0	7670	21330	80	37	39	9	23	36	36	37	15	40	12	0	0	0	0	0	0	0	0	0	52	340	100	0	0	Error	1	3	2012	0.133	0	0	0
6	3	3	2B7	501 Sp10	7990	21360	100	37	43	20	46	38	38	38	7	18	29	19	0	0	0	0	0	0	0	0	80	560	100	0	0	Error	-1	5	3448	0.714	0	0	0
6	4	3	2F7	524 Sp0	8280	21320	90	40	40	10	25	36	36	37	6	16	40	12	0	0	0	0	0	0	0	0	52	420	100	0	0	Error	4	4	2075	0.5	0	0	0
6	5	3	2J7	547 Sp8	8530	21320	70	41	44	14	31	37	37	37	6	16	38	28	0	0	0	0	0	0	0	0	32	236	100	0	0	Error	4	7	1417	1.167	0	0	0
6	6	3	2N7	570 Sp21	8840	21330	90	40	41	9	21	35	35	36	6	16	44	23	0	0	0	0	0	0	0	0	52	420	100	0	0	Error	5	6	2141	0.833	0	0	0
6	7	3	2J7	547 Sp8	9150	21350	70	44	45	13	28	34	34	34	6	17	63	44	0	0	0	0	0	0	0	0	32	236	100	0	0	Error	10	11	1452	1.833	0	0	0
6	8	3	2N7	570 Sp21	9440	21350	120	33	35	8	22	32	32	33	11	33	15	0	0	0	0	0	0	0	0	0	120	820	100	0	0	Error	1	3	4145	0.182	0	0	0
6	9	3	2B15	593 Sp25	9740	21340	110	37	40	13	32	31	31	31	5	16	50	39	0	0	0	0	0	0	0	0	80	656	100	0	0	Error	6	9	3177	1.8	0	0	0
6	10	3	2F15	0	10040	21310	90	30	47	34	72	30	30	30	5	16	37	27	0	0	0	0	0	0	0	0	52	420	100	0	0	Error	0	17	2425	3.4	0	0	0
6	11	3	2B15	593 Sp25	10260	21220	110	29	30	5	16	29	29	30	6	20	15	0	0	0	0	0	0	0	0	0	80	645	100	0	0	Error	0	1	2375	0	0	0	0
6	12	3	2F15	0	10630	21340	70	33	36	11	30	30	30	30	5	16	31	16	0	0	0	0	0	0	0	0	32	236	100	0	0	Error	3	6	1138	1.2	0	0	0
6	1	4	2J15	623 Sp14	7350	21630	100	37	37	7	18	42	42	42	9	21	3	0	0	0	0	0	0	0	0	0	80	560	100	0	0	Error	-5	-5	2983	-0.556	0	0	0
6	2	4	2N15	638 Sp12	7650	21640	100	42	200	1333	666	38	38	39	7	17	35	23	0	0	0	0	0	0	0	0	80	560	100	0	0	Error	4	162	15995	23	0	0	0
6	3	4	2J15	623 Sp14	7950	21640	70	42	43	9	20	35	35	36	6	16	56	25	0	0	0	0	0	0	0	0	32	236	100	0	0	Error	7	8	1378	1.167	0	0	0
6	4	4	2N15	638 Sp12	8240	21620	120	38	44	41	93	37	37	37	6	16	23	12	0	0	0	0	0	0	0	0	120	820	100	0	0	Error	1	7	5329	1.167	0	0	0
6	5	4	empty	empty	8530	21620	100	39	39	6	15	39	39	39	7	17	11	0	0	0	0	0	0	0	0	0	80	560	100	0	0	Error	0	0	3119	0	-75	0	0
6	6	4	empty	empty	8830	21620	100	35	35	6	17	35	35	35	6	17	14	5	0	0	0	0	0	0	0	0	80	560	100	0	0	Error	0	0	2787	0	-75	0	0
6	7	4	empty	empty	9130	21620	100	36	37	6	16	34	34	35	6	17	23	6	0	0	0	0	0	0	0	0	80	560	100	0	0	Error	2	3	2924	0.333	-75	0	0
6	8	4	empty	empty	9430	21620	100	32	32	5	15	32	32	32	5	15	11	4	0	0	0	0	0	0	0	0	80	560	100	0	0	Error	0	0	2534	0	-75	0	0
6	9	4	empty	empty	9730	21620	100	29	30	5	16	31	31	31	5	16	14	3	0	0	0	0	0	0	0	0	80	560	100	0	0	Error	-2	-1	2432	-0.2	-75	0	0
6	10	4	empty	empty	10030	21620	100	29	29	5	17	30	30	30	5	16	13	3	0	0	0	0	0	0	0	0	80	560	100	0	0	Error	-1	-1	2359	-0.2	-75	0	0
6	11	4	empty	empty	10330	21620	100	30	31	4	12	30	30	30	5	16	15	3	0	0	0	0	0	0	0	0	80	560	100	0	0	Error	0	1	2480	0.2	-75	0	0
6	12	4	empty	empty	10630	21620	100	30	31	5	16	31	31	31	5	16	15	4	0	0	0	0	0	0	0	0	80	560	100	0	0	Error	-1	0	2454	0	-75	0	0
6	1	5	2B7	501 Sp10	7340	21920	70	39	43	15	34	37	37	39	12	30	19	6	0	0	0	0	0	0	0	0	32	236	100	0	0	Error	2	6	1387	0.333	0	0	0
6	2	5	2F7	524 Sp0	7660	21930	90	44	45	11	24	36	36	37	8	21	44	19	0	0	0	0	0	0	0	0	52	420	100	0	0	Error	8	9	2327	1	0	0	0
6	3	5	2B7	501 Sp10	7930	21920	70	37	48	36	75	36	36	36	7	19	22	19	0	0	0	0	0	0	0	0	32	236	100	0	0	Error	1	12	1532	1.714	0	0	0
6	4	5	2F7	524 Sp0	8220	21900	130	37	38	9	23	37	37	37	7	18	16	8	0	0	0	0	0	0	0	0	120	940	100	0	0	Error	0	1	4553	0.143	0	0	0
6	5	5	2J7	547 Sp8	8550	21940	110	36	39	12	30	37	37	37	7	18	23	13	0	0	0	0	0	0	0	0	80	656	100	0	0	Error	-1	2	3129	0.286	0	0	0
6	6	5	2N7	570 Sp21	8840	21940	100	38	39	9	23	34	34	35	11	31	20	4	0	0	0	0	0	0	0	0	80	560	100	0	0	Error	4	5	3121	0.364	0	0	0
6	7	5	2J7	547 Sp8	9130	21950	120	34	37	11	29	34	34	34	6	17	23	13	0	0	0	0	0	0	0	0	120	820	100	0	0	Error	0	3	4484	0.5	0	0	0
6	8	5	2N7	570 Sp21	9440	21930	90	37	38	8	21	32	32	32	5	15	46	13	0	0	0	0	0	0	0	0	52	420	100	0	0	Error	5	6	1972	1.2	0	0	0
6	9	5	2B15	593 Sp25	9760	21930	100	39	40	10	25	30	30	32	14	43	33	4	0	0	0	0	0	0	0	0	80	560	100	0	0	Error	9	10	3188	0.571	0	0	0
6	10	5	2F15	0	10030	21920	70	31	54	43	79	30	30	31	6	19	41	31	0	0	0	0	0	0	0	0	32	236	100	0	0	Error	1	24	1720	3.833	0	0	0
6	11	5	2B15	593 Sp25	10250	21920	90	31	31	5	16	31	31	33	13	39	0	0	0	0	0	0	0	0	0	0	52	420	100	0	0	Error	0	0	1632	-0.154	0	0	0
6	12	5	2F15	0	10640	21930	70	28	31	6	19	32	32	33	5	15	9	6	0	0	0	0	0	0	0	0	32	236	100	0	0	Error	-4	-1	989	-0.4	0	0	0
6	1	6	2J15	623 Sp14	7320	22230	100	38	41	11	26	40	40	40	7	17	23	11	0	0	0	0	0	0	0	0	80	560	100	0	0	Error	-2	1	3260	0.143	0	0	0
6	2	6	2N15	638 Sp12	7630	22240	70	49	52	27	51	35	35	36	7	19	56	41	0	0	0	0	0	0	0	0	32	236	100	0	0	Error	14	17	1660	2.286	0	0	0
6	3	6	2J15	623 Sp14	7930	22200	140	35	49	87	177	37	37	38	11	28	13	4	0	0	0	0	0	0	0	0	156	1140	100	0	0	Error	-2	12	7571	1	0	0	0
6	4	6	2N15	638 Sp12	8240	22230	80	40	39	9	23	34	34	35	13	37	21	2	0	0	0	0	0	0	0	0	52	340	100	0	0	Error	6	5	2052	0.308	0	0	0
6	5	6	empty	empty	8530	22220	100	37	37	6	16	36	36	37	6	16	23	4	0	0	0	0	0	0	0	0	80	560	100	0	0	Error	1	1	2976	0	-75	0	0
6	6	6	empty	empty	8830	22220	100	33	34	6	17	34	34	34	6	17	9	1	0	0	0	0	0	0	0	0	80	560	100	0	0	Error	-1	0	2707	0	-75	0	0
6	7	6	empty	empty	9130	22220	100	35	34	6	17	33	33	34	6	17	19	3	0	0	0	0	0	0	0	0	80	560	100	0	0	Error	2	1	2742	0	-75	0	0
6	8	6	empty	empty	9430	22220	100	32	33	6	18	32	32	33	5	15	23	6	0	0	0	0	0	0	0	0	80	560	100	0	0	Error	0	1	2634	0	-75	0	0
6	9	6	empty	empty	9730	22220	100	32	32	5	15	31	31	31	6	19	14	0	0	0	0	0	0	0	0	0	80	560	100	0	0	Error	1	1	2546	0.167	-75	0	0
6	10	6	empty	empty	10030	22220	100	31	31	5	16	31	31	31	9	29	3	0	0	0	0	0	0	0	0	0	80	560	100	0	0	Error	0	0	2447	0	-75	0	0
6	11	6	empty	empty	10390	22220	100	31	89	469	526	31	31	31	5	16	24	11	0	0	0	0	0	0	0	0	80	560	100	0	0	Error	0	58	7121	11.6	-75	0	0
6	12	6	empty	empty	10630	22220	100	31	31	6	19	32	32	32	5	15	16	4	0	0	0	0	0	0	0	0	80	560	100	0	0	Error	-1	-1	2504	-0.2	-75	0	0
6	1	7	2B7	501 Sp10	7350	22550	70	54	61	23	37	37	37	38	7	18	66	50	0	0	0	0	0	0	0	0	32	236	100	0	0	Error	17	24	1948	3.286	0	0	0
6	2	7	2F7	524 Sp0	7640	22550	70	41	43	10	23	38	38	39	14	35	19	0	0	0	0	0	0	0	0	0	32	236	100	0	0	Error	3	5	1366	0.286	0	0	0
6	3	7	2B7	501 Sp10	7940	22540	70	44	52	22	42	35	35	39	27	69	28	9	0	0	0	0	0	0	0	0	32	236	100	0	0	Error	9	17	1653	0.481	0	0	0
6	4	7	2F7	524 Sp0	8220	22550	140	36	37	9	24	37	37	37	6	16	20	9	0	0	0	0	0	0	0	0	156	1140	100	0	0	Error	-1	0	5801	0	0	0	0
6	5	7	2J7	547 Sp8	8550	22570	70	39	43	14	32	34	34	34	6	17	47	28	0	0	0	0	0	0	0	0	32	236	100	0	0	Error	5	9	1365	1.5	0	0	0
6	6	7	2N7	570 Sp21	8840	22540	140	34	37	20	54	34	34	35	16	45	5	3	0	0	0	0	0	0	0	0	156	1140	100	0	0	Error	0	3	5776	0.125	0	0	0
6	7	7	2J7	547 Sp8	9150	22520	70	39	44	16	36	33	33	33	6	18	50	41	0	0	0	0	0	0	0	0	32	236	100	0	0	Error	6	11	1420	1.833	0	0	0
6	8	7	2N7	570 Sp21	9420	22540	170	32	32	5	15	32	32	33	6	18	12	1	0	0	0	0	0	0	0	0	208	1629	100	0	0	Error	0	0	6714	-0.167	0	0	0
6	9	7	2B15	593 Sp25	9750	22530	100	40	42	11	26	31	31	31	5	16	61	43	0	0	0	0	0	0	0	0	80	560	100	0	0	Error	9	11	3342	2.2	0	0	0
6	10	7	2F15	0	10040	22560	70	33	49	46	93	31	31	32	5	15	28	22	0	0	0	0	0	0	0	0	32	236	100	0	0	Error	2	18	1573	3.4	0	0	0
6	11	7	2B15	593 Sp25	10400	22560	110	37	39	11	28	31	31	31	6	19	46	25	0	0	0	0	0	0	0	0	80	656	100	0	0	Error	6	8	3084	1.333	0	0	0
6	12	7	2F15	0	10630	22520	70	32	32	5	15	33	33	36	17	47	0	0	0	0	0	0	0	0	0	0	32	236	100	0	0	Error	-1	-1	1019	-0.235	0	0	0
6	1	8	1J15	237 Sp8	7340	22820	80	48	66	96	145	36	36	37	7	18	63	40	0	0	0	0	0	0	0	0	52	340	100	0	0	Error	12	30	3442	4.143	0	0	0
6	2	8	1N15	260 Sp0	7630	22810	70	36	41	13	31	34	34	36	13	36	28	9	0	0	0	0	0	0	0	0	32	236	100	0	0	Error	2	7	1321	0.385	0	0	0
6	3	8	1J15	237 Sp8	7930	22830	70	40	42	8	19	33	33	33	6	18	50	25	0	0	0	0	0	0	0	0	32	236	100	0	0	Error	7	9	1336	1.5	0	0	0
6	4	8	1N15	260 Sp0	8240	22850	150	36	39	11	28	35	35	36	6	16	33	18	0	0	0	0	0	0	0	0	156	1266	100	0	0	Error	1	4	6088	0.5	0	0	0
6	5	8	1B23	297 Sp0	8550	22830	70	45	48	16	33	34	34	34	6	17	66	44	0	0	0	0	0	0	0	0	32	236	100	0	0	Error	11	14	1546	2.333	0	0	0
6	6	8	1F23	327 Sp10	8830	22820	110	38	43	17	39	32	32	35	27	77	19	1	0	0	0	0	0	0	0	0	80	656	100	0	0	Error	6	11	3446	0.296	0	0	0
6	7	8	1B23	297 Sp0	9150	22820	160	33	36	11	30	32	32	33	14	42	12	5	0	0	0	0	0	0	0	0	208	1384	100	0	0	Error	1	4	7386	0.214	0	0	0
6	8	8	1F23	327 Sp10	9460	22860	140	33	37	12	32	31	31	31	6	19	33	20	0	0	0	0	0	0	0	0	156	1076	100	0	0	Error	2	6	5794	1	0	0	0
6	9	8	1J23	357 Sp0	9720	22840	150	31	31	7	22	30	30	31	5	16	21	9	0	0	0	0	0	0	0	0	156	1206	100	0	0	Error	1	1	4855	0	0	0	0
6	10	8	1N23	382 Sp0	10070	22800	150	33	36	15	41	30	30	30	5	16	37	21	0	0	0	0	0	0	0	0	156	1236	100	0	0	Error	3	6	5580	1.2	0	0	0
6	11	8	1J23	357 Sp0	10310	22770	70	29	30	4	13	30	30	30	6	20	13	0	0	0	0	0	0	0	0	0	32	236	100	0	0	Error	-1	0	957	0	0	0	0
6	12	8	1N23	382 Sp0	10550	22760	140	30	31	5	16	31	31	32	8	25	6	0	0	0	0	0	0	0	0	0	156	1103	100	0	0	Error	-1	0	4819	-0.125	0	0	0
6	1	9	1B7	90 Sp0	7350	23140	70	46	47	11	23	36	36	37	7	18	59	34	0	0	0	0	0	0	0	0	32	236	100	0	0	Error	10	11	1518	1.429	0	0	0
6	2	9	1F7	108 Sp0	7670	23140	110	35	36	7	19	38	38	38	6	15	11	0	0	0	0	0	0	0	0	0	80	656	100	0	0	Error	-3	-2	2841	-0.333	0	0	0
6	3	9	1B7	90 Sp0	7930	23150	100	44	49	38	77	33	33	34	6	17	71	45	0	0	0	0	0	0	0	0	80	560	100	0	0	Error	11	16	3952	2.5	0	0	0
6	4	9	1F7	108 Sp0	8240	23140	70	45	47	11	23	32	32	33	7	21	78	41	0	0	0	0	0	0	0	0	32	236	100	0	0	Error	13	15	1504	2	0	0	0
6	5	9	1J7	128 Sp0	8570	23130	110	35	34	5	14	35	35	36	6	16	9	1	0	0	0	0	0	0	0	0	80	656	100	0	0	Error	0	-1	2741	-0.333	0	0	0
6	6	9	1N7	152 Sp8	8830	23110	100	32	35	10	28	33	33	33	6	18	23	14	0	0	0	0	0	0	0	0	80	560	100	0	0	Error	-1	2	2790	0.333	0	0	0
6	7	9	1J7	128 Sp0	9160	23090	180	32	37	50	135	32	32	32	6	18	24	11	0	0	0	0	0	0	0	0	256	1668	100	0	0	Error	0	5	9593	0.833	0	0	0
6	8	9	1N7	152 Sp8	9450	23140	160	32	35	10	28	31	31	31	5	16	31	20	0	0	0	0	0	0	0	0	208	1235	100	0	0	Error	1	4	7207	0.8	0	0	0
6	9	9	1B15	176 Sp14	9730	23140	160	31	33	9	27	30	30	31	5	16	25	15	0	0	0	0	0	0	0	0	208	1408	100	0	0	Error	1	3	6793	0.4	0	0	0
6	10	9	1F15	205 Sp12	10040	23130	120	41	42	12	28	30	30	30	5	16	67	53	0	0	0	0	0	0	0	0	120	820	100	0	0	Error	11	12	5088	2.4	0	0	0
6	11	9	1B15	176 Sp14	10410	23160	120	31	32	9	28	30	30	31	22	70	3	1	0	0	0	0	0	0	0	0	120	808	100	0	0	Error	1	2	3841	0.045	0	0	0
6	12	9	1F15	205 Sp12	10640	23130	110	39	41	13	31	31	31	31	5	16	54	43	0	0	0	0	0	0	0	0	80	652	100	0	0	Error	8	10	3284	2	0	0	0
6	1	10	1J15	237 Sp8	7330	23430	80	41	42	9	21	37	37	38	11	28	23	2	0	0	0	0	0	0	0	0	52	340	100	0	0	Error	4	5	2158	0.364	0	0	0
6	2	10	1N15	260 Sp0	7660	23420	80	51	50	11	22	35	35	35	6	17	73	60	0	0	0	0	0	0	0	0	52	340	100	0	0	Error	16	15	2582	2.5	0	0	0
6	3	10	1J15	237 Sp8	7940	23430	110	40	40	10	25	34	34	35	8	22	41	15	0	0	0	0	0	0	0	0	80	656	100	0	0	Error	6	6	3215	0.625	0	0	0
6	4	10	1N15	260 Sp0	8270	23440	110	36	40	21	52	37	37	37	6	16	19	11	0	0	0	0	0	0	0	0	80	656	100	0	0	Error	-1	3	3201	0.5	0	0	0
6	5	10	1B23	297 Sp0	8540	23420	70	36	36	7	19	35	35	36	8	22	19	3	0	0	0	0	0	0	0	0	32	236	100	0	0	Error	1	1	1160	0	0	0	0
6	6	10	1F23	327 Sp10	8830	23450	90	40	42	13	30	32	32	32	5	15	54	42	0	0	0	0	0	0	0	0	52	420	100	0	0	Error	8	10	2201	2	0	0	0
6	7	10	1B23	297 Sp0	9170	23440	70	50	50	11	22	33	33	32	6	18	84	59	0	0	0	0	0	0	0	0	32	236	100	0	0	Error	17	17	1605	3	0	0	0
6	8	10	1F23	327 Sp10	9460	23360	80	30	30	5	16	31	31	33	8	24	4	0	0	0	0	0	0	0	0	0	52	340	100	0	0	Error	-1	-1	1568	-0.375	0	0	0
6	9	10	1J23	357 Sp0	9740	23470	150	30	32	7	21	30	30	31	6	19	26	7	0	0	0	0	0	0	0	0	156	1245	100	0	0	Error	0	2	4937	0.167	0	0	0
6	10	10	1N23	382 Sp0	10010	23400	130	30	31	6	19	31	31	31	6	19	14	3	0	0	0	0	0	0	0	0	120	939	100	0	0	Error	-1	0	3733	0	0	0	0
6	11	10	1J23	357 Sp0	10310	23420	70	29	30	6	20	30	30	36	80	222	0	0	0	0	0	0	0	0	0	0	32	236	100	0	0	Error	-1	0	962	-0.075	0	0	0
6	12	10	1N23	382 Sp0	10680	23480	160	33	35	9	25	31	31	32	6	18	32	15	0	0	0	0	0	0	0	0	208	1382	100	0	0	Error	2	4	7260	0.5	0	0	0
6	1	11	1B7	90 Sp0	7380	23670	120	38	43	38	88	39	39	39	7	17	11	6	0	0	0	0	0	0	0	0	120	820	100	0	0	Error	-1	4	5107	0.571	0	0	0
6	2	11	1F7	108 Sp0	7640	23700	80	41	40	9	22	34	34	35	6	17	50	25	0	0	0	0	0	0	0	0	52	340	100	0	0	Error	7	6	2096	0.833	0	0	0
6	3	11	1B7	90 Sp0	7930	23700	90	37	38	9	23	35	35	36	7	19	21	10	0	0	0	0	0	0	0	0	52	420	100	0	0	Error	2	3	1968	0.286	0	0	0
6	4	11	1F7	108 Sp0	8240	23710	90	37	39	8	20	36	36	36	6	16	29	15	0	0	0	0	0	0	0	0	52	420	100	0	0	Error	1	3	2037	0.5	0	0	0
6	5	11	1J7	128 Sp0	8570	23720	70	44	46	12	26	33	33	36	38	105	3	0	0	0	0	0	0	0	0	0	32	236	100	0	0	Error	11	13	1474	0.263	0	0	0
6	6	11	1N7	152 Sp8	8870	23730	110	41	41	11	26	32	32	32	6	18	61	30	0	0	0	0	0	0	0	0	80	656	100	0	0	Error	9	9	3301	1.5	0	0	0
6	7	11	1J7	128 Sp0	9140	23710	70	44	46	14	30	31	31	32	11	34	53	19	0	0	0	0	0	0	0	0	32	236	100	0	0	Error	13	15	1468	1.273	0	0	0
6	8	11	1N7	152 Sp8	9470	23720	140	35	42	45	107	30	30	31	11	35	28	11	0	0	0	0	0	0	0	0	156	1140	100	0	0	Error	5	12	6572	1	0	0	0
6	9	11	1B15	176 Sp14	9760	23720	70	36	38	9	23	29	29	30	5	16	63	38	0	0	0	0	0	0	0	0	32	236	100	0	0	Error	7	9	1210	1.6	0	0	0
6	10	11	1F15	205 Sp12	10030	23730	110	36	40	13	32	30	30	30	6	20	49	40	0	0	0	0	0	0	0	0	80	656	100	0	0	Error	6	10	3174	1.667	0	0	0
6	11	11	1B15	176 Sp14	10350	23730	70	41	42	10	23	28	28	29	5	17	81	56	0	0	0	0	0	0	0	0	32	236	100	0	0	Error	13	14	1359	2.6	0	0	0
6	12	11	1F15	205 Sp12	10680	23700	120	32	37	13	35	30	30	31	6	19	38	30	0	0	0	0	0	0	0	0	120	750	100	0	0	Error	2	7	4392	1	0	0	0
6	1	12	1J15	237 Sp8	7330	24020	130	40	40	9	22	40	40	40	7	17	17	3	0	0	0	0	0	0	0	0	120	940	100	0	0	Error	0	0	4816	0	0	0	0
6	2	12	1N15	260 Sp0	7640	24030	80	53	53	12	22	36	36	37	8	21	67	54	0	0	0	0	0	0	0	0	52	340	100	0	0	Error	17	17	2730	2	0	0	0
6	3	12	1J15	237 Sp8	7940	24040	70	43	43	9	20	34	34	34	7	20	53	25	0	0	0	0	0	0	0	0	32	236	100	0	0	Error	9	9	1382	1.286	0	0	0
6	4	12	1N15	260 Sp0	8250	24030	110	43	44	10	22	35	35	36	7	19	53	29	0	0	0	0	0	0	0	0	80	656	100	0	0	Error	8	9	3506	1.143	0	0	0
6	5	12	1B23	297 Sp0	8540	24040	90	46	48	15	31	37	37	37	7	18	52	38	0	0	0	0	0	0	0	0	52	420	100	0	0	Error	9	11	2520	1.571	0	0	0
6	6	12	1F23	327 Sp10	8830	24020	70	38	42	12	28	35	35	36	7	19	38	25	0	0	0	0	0	0	0	0	32	236	100	0	0	Error	3	7	1351	0.857	0	0	0
6	7	12	1B23	297 Sp0	9140	24020	70	42	44	13	29	33	33	33	6	18	53	44	0	0	0	0	0	0	0	0	32	236	100	0	0	Error	9	11	1392	1.833	0	0	0
6	8	12	1F23	327 Sp10	9420	24020	80	41	42	15	35	31	31	33	12	36	40	19	0	0	0	0	0	0	0	0	52	340	100	0	0	Error	10	11	2180	0.75	0	0	0
6	9	12	1J23	357 Sp0	9730	24030	110	32	33	6	18	31	31	32	12	37	6	0	0	0	0	0	0	0	0	0	80	656	100	0	0	Error	1	2	2642	0.083	0	0	0
6	10	12	1N23	382 Sp0	10000	24000	110	32	32	8	25	31	31	32	6	18	14	5	0	0	0	0	0	0	0	0	80	656	100	0	0	Error	1	1	2577	0	0	0	0
6	11	12	1J23	357 Sp0	10300	24040	110	30	30	5	16	32	32	32	6	18	10	1	0	0	0	0	0	0	0	0	80	656	100	0	0	Error	-2	-2	2438	-0.333	0	0	0
6	12	12	1N23	382 Sp0	10650	24050	80	47	45	12	26	31	31	31	5	16	73	60	0	0	0	0	0	0	0	0	52	340	100	0	0	Error	16	14	2360	2.8	0	0	0
6	1	13	1B7	90 Sp0	7340	24360	80	42	43	8	18	40	40	41	8	19	23	8	0	0	0	0	0	0	0	0	52	340	100	0	0	Error	2	3	2211	0.25	0	0	0
6	2	13	1F7	108 Sp0	7660	24330	70	47	48	12	25	36	36	37	7	18	59	41	0	0	0	0	0	0	0	0	32	236	100	0	0	Error	11	12	1531	1.571	0	0	0
6	3	13	1B7	90 Sp0	7940	24320	100	40	41	9	21	39	39	39	7	17	25	13	0	0	0	0	0	0	0	0	80	560	100	0	0	Error	1	2	3306	0.286	0	0	0
6	4	13	1F7	108 Sp0	8220	24280	100	35	38	9	23	36	36	37	13	35	13	1	0	0	0	0	0	0	0	0	80	560	100	0	0	Error	-1	2	3018	0.077	0	0	0
6	5	13	1J7	128 Sp0	8550	24350	90	43	49	28	57	37	37	37	6	16	46	35	0	0	0	0	0	0	0	0	52	420	100	0	0	Error	6	12	2555	2	0	0	0
6	6	13	1N7	152 Sp8	8850	24320	70	40	41	9	21	37	37	37	6	16	38	16	0	0	0	0	0	0	0	0	32	236	100	0	0	Error	3	4	1322	0.667	0	0	0
6	7	13	1J7	128 Sp0	9130	24310	70	50	50	15	30	33	33	35	8	22	72	56	0	0	0	0	0	0	0	0	32	236	100	0	0	Error	17	17	1598	1.875	0	0	0
6	8	13	1N7	152 Sp8	9450	24330	70	49	51	8	15	32	32	32	6	18	94	81	0	0	0	0	0	0	0	0	32	236	100	0	0	Error	17	19	1638	3.167	0	0	0
6	9	13	1B15	176 Sp14	9750	24360	70	44	44	11	25	32	32	33	6	18	72	41	0	0	0	0	0	0	0	0	32	236	100	0	0	Error	12	12	1413	1.833	0	0	0
6	10	13	1F15	205 Sp12	10040	24340	80	43	47	15	31	32	32	32	6	18	69	44	0	0	0	0	0	0	0	0	52	340	100	0	0	Error	11	15	2451	2.5	0	0	0
6	11	13	1B15	176 Sp14	10350	24330	70	47	46	11	23	32	32	32	6	18	72	59	0	0	0	0	0	0	0	0	32	236	100	0	0	Error	15	14	1459	2.333	0	0	0
6	12	13	1F15	205 Sp12	10650	24320	100	45	45	13	28	33	33	33	6	18	63	49	0	0	0	0	0	0	0	0	80	560	100	0	0	Error	12	12	3562	2	0	0	0
6	1	14	2B23	Grid Marker	7330	24630	170	77	755	2476	327	44	44	45	11	24	73	57	0	0	0	0	0	0	0	0	208	1547	100	0	0	Error	33	711	157047	64.545	0	0	0
6	2	14	2B23	Grid Marker	7640	24640	200	73	508	1880	370	43	43	44	12	27	80	57	0	0	0	0	0	0	0	0	316	2137	100	0	0	Error	30	465	160402	38.667	0	0	0
6	3	14	empty	empty	7930	24620	100	42	42	7	16	43	43	44	8	18	10	0	0	0	0	0	0	0	0	0	80	560	100	0	0	Error	-1	-1	3358	-0.25	-75	0	0
6	4	14	empty	empty	8230	24620	100	44	44	8	18	43	43	44	7	15	23	8	0	0	0	0	0	0	0	0	80	560	100	0	0	Error	1	1	3536	0	-75	0	0
6	5	14	empty	empty	8530	24620	100	44	43	7	16	41	41	42	7	16	20	3	0	0	0	0	0	0	0	0	80	560	100	0	0	Error	3	2	3475	0.143	-75	0	0
6	6	14	empty	empty	8830	24620	100	40	40	7	17	39	39	40	7	17	19	3	0	0	0	0	0	0	0	0	80	560	100	0	0	Error	1	1	3219	0	-75	0	0
6	7	14	empty	empty	9130	24620	100	38	38	6	15	38	38	38	6	15	15	1	0	0	0	0	0	0	0	0	80	560	100	0	0	Error	0	0	3011	0	-75	0	0
6	8	14	empty	empty	9430	24620	100	36	36	6	16	36	36	37	8	21	5	1	0	0	0	0	0	0	0	0	80	560	100	0	0	Error	0	0	2880	-0.125	-75	0	0
6	9	14	empty	empty	9730	24620	100	36	35	5	14	36	36	43	77	179	0	0	0	0	0	0	0	0	0	0	80	560	100	0	0	Error	0	-1	2835	-0.104	-75	0	0
6	10	14	empty	empty	10030	24620	100	34	35	6	17	36	36	39	30	76	0	0	0	0	0	0	0	0	0	0	80	560	100	0	0	Error	-2	-1	2825	-0.133	-75	0	0
6	11	14	empty	empty	10330	24620	100	33	33	6	18	35	35	35	6	17	8	3	0	0	0	0	0	0	0	0	80	560	100	0	0	Error	-2	-2	2657	-0.333	-75	0	0
6	12	14	empty	empty	10630	24620	100	33	33	6	18	34	34	34	5	14	15	5	0	0	0	0	0	0	0	0	80	560	100	0	0	Error	-1	-1	2679	-0.2	-75	0	0
7	1	1	empty	empty	15640	24370	100	31	31	5	16	31	31	31	6	19	13	1	0	0	0	0	0	0	0	0	80	560	100	0	0	Error	0	0	2507	0	-75	0	0
7	2	1	empty	empty	12090	20740	100	30	31	5	16	32	32	32	5	15	11	3	0	0	0	0	0	0	0	0	80	560	100	0	0	Error	-2	-1	2480	-0.2	-75	0	0
7	3	1	empty	empty	12390	20740	100	32	32	5	15	31	31	32	5	15	14	8	0	0	0	0	0	0	0	0	80	560	100	0	0	Error	1	1	2551	0	-75	0	0
7	4	1	empty	empty	12690	20740	100	32	32	6	18	31	31	31	5	16	20	8	0	0	0	0	0	0	0	0	80	560	100	0	0	Error	1	1	2583	0.2	-75	0	0
7	5	1	empty	empty	12990	20740	100	32	32	5	15	32	32	32	6	18	13	1	0	0	0	0	0	0	0	0	80	560	100	0	0	Error	0	0	2585	0	-75	0	0
7	6	1	empty	empty	13290	20740	100	34	34	5	14	32	32	35	50	142	0	0	0	0	0	0	0	0	0	0	80	560	100	0	0	Error	2	2	2680	-0.02	-75	0	0
7	7	1	empty	empty	13590	20740	100	33	33	6	18	33	33	34	7	20	5	1	0	0	0	0	0	0	0	0	80	560	100	0	0	Error	0	0	2617	-0.143	-75	0	0
7	8	1	empty	empty	13890	20740	100	34	34	7	20	33	33	34	10	29	6	1	0	0	0	0	0	0	0	0	80	560	100	0	0	Error	1	1	2748	0	-75	0	0
7	9	1	empty	empty	14190	20740	100	34	33	5	15	32	32	33	9	27	6	0	0	0	0	0	0	0	0	0	80	560	100	0	0	Error	2	1	2671	0	-75	0	0
7	10	1	2C23	Grid Marker	14500	20750	200	113	695	2126	305	32	32	33	9	27	92	80	0	0	0	0	0	0	0	0	316	2042	100	0	0	Error	81	663	219689	73.556	0	0	0
7	11	1	2C23	Grid Marker	14810	20750	200	109	716	2067	288	32	32	33	7	21	98	94	0	0	0	0	0	0	0	0	316	1899	100	0	0	Error	77	684	226347	97.571	0	0	0
7	12	1	2C23	Grid Marker	15100	20740	180	101	778	2497	320	31	31	32	8	25	99	95	0	0	0	0	0	0	0	0	256	1725	100	0	0	Error	70	747	199220	93.25	0	0	0
7	1	2	2K15	630 Sp14	11800	21020	100	34	40	20	50	33	33	34	6	17	26	18	0	0	0	0	0	0	0	0	80	560	100	0	0	Error	1	7	3193	1	0	0	0
7	2	2	2O15	0	12110	21030	70	39	54	30	55	31	31	31	5	16	53	47	0	0	0	0	0	0	0	0	32	236	100	0	0	Error	8	23	1738	4.6	0	0	0
7	3	2	2K15	630 Sp14	12390	21040	70	36	50	29	58	30	30	30	5	16	50	41	0	0	0	0	0	0	0	0	32	236	100	0	0	Error	6	20	1599	4	0	0	0
7	4	2	2O15	0	12680	21060	90	29	35	18	51	30	30	31	5	16	25	13	0	0	0	0	0	0	0	0	52	420	100	0	0	Error	-1	5	1814	0.8	0	0	0
7	5	2	empty	empty	12990	21040	100	31	32	4	12	31	31	32	5	15	18	0	0	0	0	0	0	0	0	0	80	560	100	0	0	Error	0	1	2521	0	-75	0	0
7	6	2	empty	empty	13290	21040	100	33	33	6	18	32	32	33	6	18	11	4	0	0	0	0	0	0	0	0	80	560	100	0	0	Error	1	1	2636	0	-75	0	0
7	7	2	empty	empty	13590	21040	100	33	33	5	15	33	33	35	18	51	0	0	0	0	0	0	0	0	0	0	80	560	100	0	0	Error	0	0	2601	-0.111	-75	0	0
7	8	2	empty	empty	13890	21040	100	33	33	6	18	32	32	33	7	21	13	4	0	0	0	0	0	0	0	0	80	560	100	0	0	Error	1	1	2675	0	-75	0	0
7	9	2	empty	empty	14190	21040	100	33	33	5	15	32	32	33	10	30	4	0	0	0	0	0	0	0	0	0	80	560	100	0	0	Error	1	1	2636	0	-75	0	0
7	10	2	empty	empty	14490	21040	100	30	31	5	16	31	31	32	6	18	13	1	0	0	0	0	0	0	0	0	80	560	100	0	0	Error	-1	0	2497	-0.167	-75	0	0
7	11	2	empty	empty	14790	21040	100	32	33	9	27	31	31	32	6	18	19	6	0	0	0	0	0	0	0	0	80	560	100	0	0	Error	1	2	2664	0.167	-75	0	0
7	12	2	empty	empty	15090	21040	100	30	32	7	21	30	30	31	5	16	21	5	0	0	0	0	0	0	0	0	80	560	100	0	0	Error	0	2	2520	0.2	-75	0	0
7	1	3	2C7	512 Sp14	11810	21350	70	34	52	34	65	33	33	33	6	18	38	31	0	0	0	0	0	0	0	0	32	236	100	0	0	Error	1	19	1679	3.167	0	0	0
7	2	3	2G7	535 Sp8	12110	21350	70	40	41	9	21	29	29	30	6	20	78	41	0	0	0	0	0	0	0	0	32	236	100	0	0	Error	11	12	1313	1.833	0	0	0
7	3	3	2C7	512 Sp14	12350	21340	170	30	32	12	37	31	31	31	5	16	13	4	0	0	0	0	0	0	0	0	208	1608	100	0	0	Error	-1	1	6648	0.2	0	0	0
7	4	3	2G7	535 Sp8	12710	21350	70	40	43	13	30	29	29	30	5	16	72	50	0	0	0	0	0	0	0	0	32	236	100	0	0	Error	11	14	1365	2.6	0	0	0
7	5	3	2K7	558 Sp0	13010	21390	160	31	32	7	21	31	31	31	5	16	21	10	0	0	0	0	0	0	0	0	208	1452	100	0	0	Error	0	1	6736	0.2	0	0	0
7	6	3	2O7	577 Sp12	13320	21330	110	50	49	14	28	31	31	31	5	16	76	64	0	0	0	0	0	0	0	0	80	656	100	0	0	Error	19	18	3892	3.6	0	0	0
7	7	3	2K7	558 Sp0	13610	21350	90	37	39	10	25	30	30	30	5	16	58	40	0	0	0	0	0	0	0	0	52	420	100	0	0	Error	7	9	2019	1.8	0	0	0
7	8	3	2O7	577 Sp12	13940	21380	120	36	79	281	355	31	31	31	6	19	48	43	0	0	0	0	0	0	0	0	120	820	100	0	0	Error	5	48	9442	8	0	0	0
7	9	3	2C15	600 Sp24	14200	21350	100	69	131	362	276	31	31	31	10	32	83	73	0	0	0	0	0	0	0	0	80	560	100	0	0	Error	38	100	10449	10	0	0	0
7	10	3	2G15	0	14490	21340	70	30	35	19	54	29	29	31	11	35	16	9	0	0	0	0	0	0	0	0	32	236	100	0	0	Error	1	6	1113	0.364	0	0	0
7	11	3	2C15	600 Sp24	14800	21350	120	63	105	430	409	30	30	31	6	19	75	66	0	0	0	0	0	0	0	0	120	820	100	0	0	Error	33	75	12573	12.333	0	0	0
7	12	3	2G15	0	15100	21360	70	34	47	28	59	30	30	32	22	68	28	22	0	0	0	0	0	0	0	0	32	236	100	0	0	Error	4	17	1512	0.682	0	0	0
7	1	4	2K15	630 Sp14	11800	21650	70	40	53	27	50	32	32	33	6	18	53	44	0	0	0	0	0	0	0	0	32	236	100	0	0	Error	8	21	1680	3.333	0	0	0
7	2	4	2O15	0	12100	21650	70	42	51	23	45	30	30	31	6	19	63	50	0	0	0	0	0	0	0	0	32	236	100	0	0	Error	12	21	1618	3.333	0	0	0
7	3	4	2K15	630 Sp14	12400	21650	100	31	37	18	48	31	31	32	5	15	23	15	0	0	0	0	0	0	0	0	80	560	100	0	0	Error	0	6	2923	1	0	0	0
7	4	4	2O15	0	12700	21650	70	36	45	21	46	31	31	32	6	18	38	28	0	0	0	0	0	0	0	0	32	236	100	0	0	Error	5	14	1426	2.167	0	0	0
7	5	4	empty	empty	12990	21640	100	32	32	6	18	32	32	32	5	15	18	4	0	0	0	0	0	0	0	0	80	560	100	0	0	Error	0	0	2545	0	-75	0	0
7	6	4	empty	empty	13290	21640	100	32	33	5	15	33	33	33	6	18	10	3	0	0	0	0	0	0	0	0	80	560	100	0	0	Error	-1	0	2621	0	-75	0	0
7	7	4	empty	empty	13590	21640	100	32	32	6	18	33	33	33	6	18	11	3	0	0	0	0	0	0	0	0	80	560	100	0	0	Error	-1	-1	2582	-0.167	-75	0	0
7	8	4	empty	empty	13890	21640	100	32	33	5	15	33	33	34	15	44	1	0	0	0	0	0	0	0	0	0	80	560	100	0	0	Error	-1	0	2630	-0.067	-75	0	0
7	9	4	empty	empty	14190	21640	100	33	33	6	18	33	33	33	6	18	15	4	0	0	0	0	0	0	0	0	80	560	100	0	0	Error	0	0	2664	0	-75	0	0
7	10	4	empty	empty	14490	21640	100	32	32	5	15	32	32	33	8	24	9	0	0	0	0	0	0	0	0	0	80	560	100	0	0	Error	0	0	2560	-0.125	-75	0	0
7	11	4	empty	empty	14790	21640	100	30	30	5	16	31	31	32	10	31	3	0	0	0	0	0	0	0	0	0	80	560	100	0	0	Error	-1	-1	2425	-0.2	-75	0	0
7	12	4	empty	empty	15090	21640	100	31	32	7	21	30	30	30	5	16	25	6	0	0	0	0	0	0	0	0	80	560	100	0	0	Error	1	2	2568	0.4	-75	0	0
7	1	5	2C7	512 Sp14	11790	21930	70	34	46	24	52	34	34	34	6	17	34	28	0	0	0	0	0	0	0	0	32	236	100	0	0	Error	0	12	1459	2	0	0	0
7	2	5	2G7	535 Sp8	12100	21950	70	40	41	12	29	31	31	31	5	16	63	44	0	0	0	0	0	0	0	0	32	236	100	0	0	Error	9	10	1302	2	0	0	0
7	3	5	2C7	512 Sp14	12400	21950	70	38	49	24	48	31	31	31	6	19	50	41	0	0	0	0	0	0	0	0	32	236	100	0	0	Error	7	18	1553	3	0	0	0
7	4	5	2G7	535 Sp8	12690	21980	70	39	183	490	267	31	31	32	6	18	50	41	0	0	0	0	0	0	0	0	32	236	100	0	0	Error	8	152	5843	25.167	0	0	0
7	5	5	2K7	558 Sp0	13000	21950	80	33	35	8	22	30	30	30	5	16	42	25	0	0	0	0	0	0	0	0	52	340	100	0	0	Error	3	5	1802	1	0	0	0
7	6	5	2O7	577 Sp12	13310	21950	110	46	50	18	36	31	31	32	6	18	69	58	0	0	0	0	0	0	0	0	80	656	100	0	0	Error	15	19	3997	3	0	0	0
7	7	5	2K7	558 Sp0	13570	21970	120	31	31	5	16	32	32	32	6	18	7	2	0	0	0	0	0	0	0	0	120	820	100	0	0	Error	-1	-1	3734	-0.167	0	0	0
7	8	5	2O7	577 Sp12	13910	21940	90	71	438	2625	599	30	30	31	7	22	98	94	0	0	0	0	0	0	0	0	52	420	100	0	0	Error	41	408	22768	58.143	0	0	0
7	9	5	2C15	600 Sp24	14210	21930	90	83	102	64	62	30	30	31	6	19	100	100	0	0	0	0	0	0	0	0	52	420	100	0	0	Error	53	72	5284	11.833	0	0	0
7	10	5	2G15	0	14510	21990	100	33	40	20	50	32	32	92	853	927	0	0	0	0	0	0	0	0	0	0	80	560	100	0	0	Error	1	8	3208	-0.061	0	0	0
7	11	5	2C15	600 Sp24	14820	21930	100	79	79	27	34	31	31	32	7	21	94	93	0	0	0	0	0	0	0	0	80	560	100	0	0	Error	48	48	6350	6.714	0	0	0
7	12	5	2G15	0	15110	21960	70	37	49	27	55	29	29	30	6	20	53	41	0	0	0	0	0	0	0	0	32	236	100	0	0	Error	8	20	1565	3.167	0	0	0
7	1	6	2K15	630 Sp14	11810	22260	70	38	54	37	68	33	33	34	6	17	44	31	0	0	0	0	0	0	0	0	32	236	100	0	0	Error	5	21	1732	3.333	0	0	0
7	2	6	2O15	0	12100	22250	70	39	52	33	63	32	32	33	6	18	50	34	0	0	0	0	0	0	0	0	32	236	100	0	0	Error	7	20	1671	3.167	0	0	0
7	3	6	2K15	630 Sp14	12430	22230	70	34	49	27	55	31	31	31	5	16	47	44	0	0	0	0	0	0	0	0	32	236	100	0	0	Error	3	18	1576	3.6	0	0	0
7	4	6	2O15	0	12810	22140	110	31	32	6	18	32	32	33	9	27	8	0	0	0	0	0	0	0	0	0	80	636	100	0	0	Error	-1	0	2568	-0.111	0	0	0
7	5	6	empty	empty	12990	22240	100	31	32	5	15	32	32	33	5	15	14	6	0	0	0	0	0	0	0	0	80	553	100	0	0	Error	-1	0	2559	-0.2	-75	0	0
7	6	6	empty	empty	13290	22240	100	31	32	5	15	33	33	33	6	18	8	0	0	0	0	0	0	0	0	0	80	560	100	0	0	Error	-2	-1	2549	-0.167	-75	0	0
7	7	6	empty	empty	13590	22240	100	34	34	5	14	33	33	33	6	18	14	3	0	0	0	0	0	0	0	0	80	560	100	0	0	Error	1	1	2722	0.167	-75	0	0
7	8	6	empty	empty	13890	22240	100	33	33	6	18	32	32	32	6	18	16	1	0	0	0	0	0	0	0	0	80	560	100	0	0	Error	1	1	2610	0.167	-75	0	0
7	9	6	empty	empty	14190	22240	100	34	34	8	23	33	33	36	39	108	1	0	0	0	0	0	0	0	0	0	80	560	100	0	0	Error	1	1	2746	-0.051	-75	0	0
7	10	6	empty	empty	14490	22240	100	34	34	6	17	32	32	33	9	27	9	3	0	0	0	0	0	0	0	0	80	560	100	0	0	Error	2	2	2703	0.111	-75	0	0
7	11	6	empty	empty	14790	22240	100	33	32	6	18	32	32	32	6	18	14	4	0	0	0	0	0	0	0	0	80	560	100	0	0	Error	1	0	2581	0	-75	0	0
7	12	6	empty	empty	15090	22240	100	30	31	6	19	31	31	32	6	18	14	3	0	0	0	0	0	0	0	0	80	560	100	0	0	Error	-1	0	2458	-0.167	-75	0	0
7	1	7	2C7	512 Sp14	11800	22530	70	37	47	31	65	34	34	35	6	17	31	22	0	0	0	0	0	0	0	0	32	236	100	0	0	Error	3	13	1511	2	0	0	0
7	2	7	2G7	535 Sp8	12100	22510	110	36	64	175	273	33	33	35	41	117	8	5	0	0	0	0	0	0	0	0	80	656	100	0	0	Error	3	31	5110	0.707	0	0	0
7	3	7	2C7	512 Sp14	12400	22520	70	39	46	19	41	32	32	32	6	18	53	38	0	0	0	0	0	0	0	0	32	236	100	0	0	Error	7	14	1461	2.333	0	0	0
7	4	7	2G7	535 Sp8	12700	22550	70	37	37	8	21	31	31	31	5	16	56	19	0	0	0	0	0	0	0	0	32	236	100	0	0	Error	6	6	1198	1.2	0	0	0
7	5	7	2K7	558 Sp0	13010	22520	70	42	40	8	20	31	31	33	20	60	3	0	0	0	0	0	0	0	0	0	32	236	100	0	0	Error	11	9	1282	0.35	0	0	0
7	6	7	2O7	577 Sp12	13290	22520	120	34	39	18	46	32	32	33	6	18	38	23	0	0	0	0	0	0	0	0	120	820	100	0	0	Error	2	7	4650	1	0	0	0
7	7	7	2K7	558 Sp0	13610	22570	100	33	34	8	23	32	32	32	5	15	24	10	0	0	0	0	0	0	0	0	80	560	100	0	0	Error	1	2	2726	0.4	0	0	0
7	8	7	2O7	577 Sp12	13910	22530	110	47	52	20	38	30	30	31	5	16	79	69	0	0	0	0	0	0	0	0	80	656	100	0	0	Error	17	22	4136	4.2	0	0	0
7	9	7	2C15	600 Sp24	14210	22540	120	52	56	28	50	32	32	33	8	24	75	56	0	0	0	0	0	0	0	0	120	820	100	0	0	Error	20	24	6717	2.875	0	0	0
7	10	7	2G15	0	14500	22540	70	35	53	37	69	31	31	31	6	19	41	31	0	0	0	0	0	0	0	0	32	236	100	0	0	Error	4	22	1685	3.667	0	0	0
7	11	7	2C15	600 Sp24	14810	22540	110	62	58	23	39	31	31	37	67	181	3	0	0	0	0	0	0	0	0	0	80	656	100	0	0	Error	31	27	4653	0.313	0	0	0
7	12	7	2G15	0	15090	22560	70	28	41	26	63	29	29	30	5	16	34	22	0	0	0	0	0	0	0	0	32	236	100	0	0	Error	-1	12	1301	2.2	0	0	0
7	1	8	1K15	0	11800	22820	70	62	143	342	239	33	33	48	93	193	6	6	0	0	0	0	0	0	0	0	32	236	100	0	0	Error	29	110	4585	1.022	0	0	0
7	2	8	1O15	271 Sp8	12100	22850	70	41	51	24	47	30	30	30	7	23	56	41	0	0	0	0	0	0	0	0	32	236	100	0	0	Error	11	21	1621	3	0	0	0
7	3	8	1K15	0	12400	22830	70	33	45	23	51	31	31	31	6	19	41	34	0	0	0	0	0	0	0	0	32	236	100	0	0	Error	2	14	1452	2.333	0	0	0
7	4	8	1O15	271 Sp8	12700	22840	70	42	47	17	36	29	29	30	6	20	56	50	0	0	0	0	0	0	0	0	32	236	100	0	0	Error	13	18	1516	2.833	0	0	0
7	5	8	1C23	312 Sp8	13000	22850	100	39	40	13	32	29	29	30	5	16	59	48	0	0	0	0	0	0	0	0	80	560	100	0	0	Error	10	11	3225	2	0	0	0
7	6	8	1G23	342 Sp8	13290	22840	110	36	38	9	23	30	30	30	5	16	58	33	0	0	0	0	0	0	0	0	80	656	100	0	0	Error	6	8	3032	1.6	0	0	0
7	7	8	1C23	312 Sp8	13610	22840	80	45	47	15	31	29	29	29	5	17	73	56	0	0	0	0	0	0	0	0	52	340	100	0	0	Error	16	18	2428	3.6	0	0	0
7	8	8	1G23	342 Sp8	13900	22830	80	44	43	8	18	28	28	29	5	17	90	67	0	0	0	0	0	0	0	0	52	340	100	0	0	Error	16	15	2246	2.8	0	0	0
7	9	8	1K23	368 Sp12	14240	22870	190	28	29	5	17	30	30	30	6	20	7	2	0	0	0	0	0	0	0	0	256	1859	100	0	0	Error	-2	-1	7350	-0.167	0	0	0
7	10	8	1O23	393 Sp21	14480	22820	100	31	31	6	19	28	28	29	6	20	21	5	0	0	0	0	0	0	0	0	80	549	100	0	0	Error	3	3	2469	0.333	0	0	0
7	11	8	1K23	368 Sp12	14800	22830	100	32	33	9	27	29	29	30	6	20	29	13	0	0	0	0	0	0	0	0	80	560	100	0	0	Error	3	4	2663	0.5	0	0	0
7	12	8	1O23	393 Sp21	15120	22840	80	27	28	4	14	28	28	28	5	17	12	4	0	0	0	0	0	0	0	0	52	340	100	0	0	Error	-1	0	1451	0	0	0	0
7	1	9	1C7	98 Sp18	11800	23090	100	37	39	9	23	31	31	32	7	21	40	24	0	0	0	0	0	0	0	0	80	560	100	0	0	Error	6	8	3125	1	0	0	0
7	2	9	1G7	119 Sp8	12080	23140	130	30	31	6	19	32	32	32	5	15	13	3	0	0	0	0	0	0	0	0	120	940	100	0	0	Error	-2	-1	3719	-0.2	0	0	0
7	3	9	1C7	98 Sp18	12390	23110	110	34	35	9	25	30	30	30	5	16	35	26	0	0	0	0	0	0	0	0	80	656	100	0	0	Error	4	5	2804	1	0	0	0
7	4	9	1G7	119 Sp8	12690	23120	70	36	37	10	27	30	30	30	5	16	53	28	0	0	0	0	0	0	0	0	32	236	100	0	0	Error	6	7	1190	1.4	0	0	0
7	5	9	1K7	138 Sp0	13190	23130	100	30	30	6	20	31	31	31	9	29	5	0	0	0	0	0	0	0	0	0	80	502	100	0	0	Error	-1	-1	2425	-0.111	0	0	0
7	6	9	1O7	159 Sp14	13320	23140	70	47	47	11	23	30	30	30	5	16	91	78	0	0	0	0	0	0	0	0	32	207	100	0	0	Error	17	17	1495	3.4	0	0	0
7	7	9	1K7	138 Sp0	13590	23130	90	31	32	6	18	31	31	31	7	22	13	4	0	0	0	0	0	0	0	0	52	420	100	0	0	Error	0	1	1642	0.143	0	0	0
7	8	9	1O7	159 Sp14	13900	23140	100	35	37	13	35	29	29	29	6	20	45	31	0	0	0	0	0	0	0	0	80	560	100	0	0	Error	6	8	2960	1.333	0	0	0
7	9	9	1C15	187 Sp8	14180	23140	100	31	39	19	48	29	29	29	5	17	38	25	0	0	0	0	0	0	0	0	80	560	100	0	0	Error	2	10	3089	2	0	0	0
7	10	9	1G15	224 Sp0	14490	23140	70	46	46	11	23	29	29	30	6	20	81	66	0	0	0	0	0	0	0	0	32	236	100	0	0	Error	17	17	1456	2.667	0	0	0
7	11	9	1C15	187 Sp8	14800	23170	80	30	31	8	25	29	29	30	5	16	29	13	0	0	0	0	0	0	0	0	52	340	100	0	0	Error	1	2	1636	0.2	0	0	0
7	12	9	1G15	224 Sp0	15100	23140	80	52	50	16	32	27	27	28	6	21	83	73	0	0	0	0	0	0	0	0	52	340	100	0	0	Error	25	23	2606	3.667	0	0	0
7	1	10	1K15	0	11800	23420	70	48	58	27	46	33	33	33	6	18	63	53	0	0	0	0	0	0	0	0	32	236	100	0	0	Error	15	25	1869	4.167	0	0	0
7	2	10	1O15	271 Sp8	12110	23410	100	46	47	18	38	31	31	31	5	16	63	53	0	0	0	0	0	0	0	0	80	560	100	0	0	Error	15	16	3790	3.2	0	0	0
7	3	10	1K15	0	12470	23410	70	33	32	5	15	32	32	34	11	32	0	0	0	0	0	0	0	0	0	0	32	236	100	0	0	Error	1	0	1032	-0.182	0	0	0
7	4	10	1O15	271 Sp8	12740	23490	70	29	29	6	20	33	33	43	50	116	0	0	0	0	0	0	0	0	0	0	32	236	100	0	0	Error	-4	-4	932	-0.28	0	0	0
7	5	10	1C23	312 Sp8	13020	23440	90	43	45	17	37	31	31	31	5	16	69	54	0	0	0	0	0	0	0	0	52	420	100	0	0	Error	12	14	2328	2.8	0	0	0
7	6	10	1G23	342 Sp8	13330	23430	130	33	32	7	21	31	31	32	5	15	25	8	0	0	0	0	0	0	0	0	120	934	100	0	0	Error	2	1	3885	0	0	0	0
7	7	10	1C23	312 Sp8	13590	23450	120	34	35	10	28	30	30	31	8	25	33	17	0	0	0	0	0	0	0	0	120	820	100	0	0	Error	4	5	4242	0.5	0	0	0
7	8	10	1G23	342 Sp8	13900	23440	80	38	48	66	137	28	28	28	5	17	69	46	0	0	0	0	0	0	0	0	52	340	100	0	0	Error	10	20	2508	4	0	0	0
7	9	10	1K23	368 Sp12	14190	23420	130	30	31	8	25	29	29	29	5	17	19	9	0	0	0	0	0	0	0	0	120	940	100	0	0	Error	1	2	3747	0.4	0	0	0
7	10	10	1O23	393 Sp21	14460	23410	70	28	29	4	13	28	28	29	6	20	13	0	0	0	0	0	0	0	0	0	32	236	100	0	0	Error	0	1	913	0	0	0	0
7	11	10	1K23	368 Sp12	14840	23470	170	30	31	6	19	28	28	29	5	17	29	11	0	0	0	0	0	0	0	0	208	1629	100	0	0	Error	2	3	6345	0.4	0	0	0
7	12	10	1O23	393 Sp21	15120	23430	70	30	33	14	42	28	28	28	5	17	25	16	0	0	0	0	0	0	0	0	32	236	100	0	0	Error	2	5	1051	1	0	0	0
7	1	11	1C7	98 Sp18	11800	23720	100	36	38	10	26	31	31	32	6	18	45	29	0	0	0	0	0	0	0	0	80	560	100	0	0	Error	5	7	3070	1	0	0	0
7	2	11	1G7	119 Sp8	12110	23740	130	34	38	23	60	31	31	31	5	16	39	30	0	0	0	0	0	0	0	0	120	940	100	0	0	Error	3	7	4516	1.4	0	0	0
7	3	11	1C7	98 Sp18	12420	23730	170	32	34	12	35	32	32	32	6	18	26	13	0	0	0	0	0	0	0	0	208	1594	100	0	0	Error	0	2	7156	0.333	0	0	0
7	4	11	1G7	119 Sp8	12710	23700	140	31	31	6	19	31	31	32	6	18	14	3	0	0	0	0	0	0	0	0	156	1090	100	0	0	Error	0	0	4825	-0.167	0	0	0
7	5	11	1K7	138 Sp0	13000	23700	100	32	34	8	23	29	29	30	6	20	40	14	0	0	0	0	0	0	0	0	80	560	100	0	0	Error	3	5	2730	0.667	0	0	0
7	6	11	1O7	159 Sp14	13300	23710	120	31	33	9	27	29	29	30	5	16	28	21	0	0	0	0	0	0	0	0	120	820	100	0	0	Error	2	4	4018	0.6	0	0	0
7	7	11	1K7	138 Sp0	13680	23700	110	27	28	5	17	29	29	29	5	17	15	5	0	0	0	0	0	0	0	0	80	656	100	0	0	Error	-2	-1	2274	-0.2	0	0	0
7	8	11	1O7	159 Sp14	13910	23740	100	34	36	12	33	27	27	28	5	17	55	39	0	0	0	0	0	0	0	0	80	560	100	0	0	Error	7	9	2903	1.6	0	0	0
7	9	11	1C15	187 Sp8	14200	23740	90	37	43	19	44	27	27	28	10	35	50	35	0	0	0	0	0	0	0	0	52	420	100	0	0	Error	10	16	2253	1.5	0	0	0
7	10	11	1G15	224 Sp0	14530	23750	130	28	29	6	20	27	27	28	5	17	27	11	0	0	0	0	0	0	0	0	120	940	100	0	0	Error	1	2	3486	0.2	0	0	0
7	11	11	1C15	187 Sp8	14810	23740	70	49	46	14	30	27	27	27	5	18	78	63	0	0	0	0	0	0	0	0	32	236	100	0	0	Error	22	19	1479	3.8	0	0	0
7	12	11	1G15	224 Sp0	15110	23750	70	40	40	8	20	26	26	27	5	18	78	66	0	0	0	0	0	0	0	0	32	236	100	0	0	Error	14	14	1271	2.6	0	0	0
7	1	12	1K15	0	11790	24050	70	35	159	643	404	34	34	34	8	23	31	31	0	0	0	0	0	0	0	0	32	236	100	0	0	Error	1	125	5080	15.625	0	0	0
7	2	12	1O15	271 Sp8	12120	24020	110	38	49	26	53	32	32	32	6	18	48	39	0	0	0	0	0	0	0	0	80	656	100	0	0	Error	6	17	3944	2.833	0	0	0
7	3	12	1K15	0	12400	24030	70	34	36	8	22	32	32	32	5	15	34	25	0	0	0	0	0	0	0	0	32	236	100	0	0	Error	2	4	1139	0.8	0	0	0
7	4	12	1O15	271 Sp8	12700	24020	100	39	45	20	44	30	30	30	5	16	59	49	0	0	0	0	0	0	0	0	80	560	100	0	0	Error	9	15	3610	3	0	0	0
7	5	12	1C23	312 Sp8	13020	24100	100	32	36	12	33	30	30	30	5	16	35	25	0	0	0	0	0	0	0	0	80	560	100	0	0	Error	2	6	2844	1.2	0	0	0
7	6	12	1G23	342 Sp8	13300	24010	90	35	36	9	25	30	30	30	7	23	31	15	0	0	0	0	0	0	0	0	52	420	100	0	0	Error	5	6	1846	0.857	0	0	0
7	7	12	1C23	312 Sp8	13690	24100	120	28	29	5	17	29	29	30	9	30	3	1	0	0	0	0	0	0	0	0	120	785	100	0	0	Error	-1	0	3448	-0.111	0	0	0
7	8	12	1G23	342 Sp8	13890	24040	110	34	34	7	20	28	28	28	5	17	50	23	0	0	0	0	0	0	0	0	80	630	100	0	0	Error	6	6	2735	1.2	0	0	0
7	9	12	1K23	368 Sp12	14200	24030	130	34	35	9	25	28	28	28	5	17	51	31	0	0	0	0	0	0	0	0	120	940	100	0	0	Error	6	7	4205	1.4	0	0	0
7	10	12	1O23	393 Sp21	14490	24030	150	30	30	7	23	28	28	29	5	17	27	6	0	0	0	0	0	0	0	0	156	1254	100	0	0	Error	2	2	4685	0.2	0	0	0
7	11	12	1K23	368 Sp12	14800	24020	120	30	31	7	22	28	28	39	127	325	0	0	0	0	0	0	0	0	0	0	120	820	100	0	0	Error	2	3	3779	-0.063	0	0	0
7	12	12	1O23	393 Sp21	15100	24020	190	29	31	16	51	29	29	32	74	231	1	0	0	0	0	0	0	0	0	0	256	1964	100	0	0	Error	0	2	7942	-0.014	0	0	0
7	1	13	1C7	98 Sp18	11830	24290	90	41	42	9	21	31	31	32	6	18	73	29	0	0	0	0	0	0	0	0	52	420	100	0	0	Error	10	11	2171	1.667	0	0	0
7	2	13	1G7	119 Sp8	12100	24290	70	36	38	11	28	33	33	33	6	18	31	19	0	0	0	0	0	0	0	0	32	236	100	0	0	Error	3	5	1229	0.833	0	0	0
7	3	13	1C7	98 Sp18	12410	24330	80	39	41	9	21	31	31	31	5	16	63	40	0	0	0	0	0	0	0	0	52	340	100	0	0	Error	8	10	2130	2	0	0	0
7	4	13	1G7	119 Sp8	12700	24290	110	29	30	7	23	32	32	32	6	18	11	5	0	0	0	0	0	0	0	0	80	656	100	0	0	Error	-3	-2	2430	-0.333	0	0	0
7	5	13	1K7	138 Sp0	13010	24360	100	36	38	10	26	30	30	31	5	16	54	39	0	0	0	0	0	0	0	0	80	560	100	0	0	Error	6	8	3028	1.4	0	0	0
7	6	13	1O7	159 Sp14	13310	24330	110	36	37	10	27	30	30	30	5	16	50	30	0	0	0	0	0	0	0	0	80	656	100	0	0	Error	6	7	2953	1.4	0	0	0
7	7	13	1K7	138 Sp0	13660	24400	120	28	29	7	24	30	30	31	11	35	6	0	0	0	0	0	0	0	0	0	120	819	100	0	0	Error	-2	-1	3524	-0.182	0	0	0
7	8	13	1O7	159 Sp14	13910	24340	90	40	41	11	26	29	29	29	8	27	62	31	0	0	0	0	0	0	0	0	52	420	100	0	0	Error	11	12	2142	1.5	0	0	0
7	9	13	1C15	187 Sp8	14190	24320	80	35	42	22	52	29	29	29	7	24	44	27	0	0	0	0	0	0	0	0	52	340	100	0	0	Error	6	13	2203	1.857	0	0	0
7	10	13	1G15	224 Sp0	14510	24340	110	37	44	15	34	29	29	30	5	16	68	48	0	0	0	0	0	0	0	0	80	656	100	0	0	Error	8	15	3533	2.8	0	0	0
7	11	13	1C15	187 Sp8	14820	24320	140	30	33	14	42	30	30	39	108	276	0	0	0	0	0	0	0	0	0	0	156	1140	100	0	0	Error	0	3	5217	-0.056	0	0	0
7	12	13	1G15	224 Sp0	15100	24350	80	37	38	10	26	29	29	29	5	17	63	38	0	0	0	0	0	0	0	0	52	340	100	0	0	Error	8	9	1994	1.8	0	0	0
7	1	14	2C23	Grid Marker	11810	24630	180	66	525	1739	331	37	37	38	28	73	50	36	0	0	0	0	0	0	0	0	256	1736	100	0	0	Error	29	488	134393	17.393	0	0	0
7	2	14	2C23	Grid Marker	12090	24630	200	90	607	1899	312	37	37	38	8	21	96	88	0	0	0	0	0	0	0	0	316	2076	100	0	0	Error	53	570	191850	71.125	0	0	0
7	3	14	empty	empty	12390	24640	100	36	36	6	16	36	36	36	7	19	8	1	0	0	0	0	0	0	0	0	80	560	100	0	0	Error	0	0	2877	0	-75	0	0
7	4	14	empty	empty	12690	24640	100	33	34	6	17	35	35	35	6	17	13	3	0	0	0	0	0	0	0	0	80	560	100	0	0	Error	-2	-1	2719	-0.167	-75	0	0
7	5	14	empty	empty	12990	24640	100	34	34	6	17	34	34	35	12	34	5	0	0	0	0	0	0	0	0	0	80	560	100	0	0	Error	0	0	2687	-0.083	-75	0	0
7	6	14	empty	empty	13290	24640	100	33	33	6	18	33	33	34	6	17	15	4	0	0	0	0	0	0	0	0	80	560	100	0	0	Error	0	0	2642	-0.167	-75	0	0
7	7	14	empty	empty	13590	24640	100	33	33	6	18	33	33	33	6	18	14	3	0	0	0	0	0	0	0	0	80	560	100	0	0	Error	0	0	2672	0	-75	0	0
7	8	14	empty	empty	13890	24640	100	32	32	5	15	32	32	33	6	18	13	3	0	0	0	0	0	0	0	0	80	560	100	0	0	Error	0	0	2598	-0.167	-75	0	0
7	9	14	empty	empty	14190	24640	100	34	33	6	18	31	31	32	6	18	21	4	0	0	0	0	0	0	0	0	80	560	100	0	0	Error	3	2	2667	0.167	-75	0	0
7	10	14	empty	empty	14490	24640	100	31	31	5	16	31	31	32	5	15	14	4	0	0	0	0	0	0	0	0	80	560	100	0	0	Error	0	0	2502	-0.2	-75	0	0
7	11	14	empty	empty	14790	24640	100	30	31	5	16	31	31	31	6	19	10	3	0	0	0	0	0	0	0	0	80	560	100	0	0	Error	-1	0	2473	0	-75	0	0
7	12	14	empty	empty	15090	24640	100	30	30	5	16	31	31	31	5	16	13	3	0	0	0	0	0	0	0	0	80	560	100	0	0	Error	-1	-1	2439	-0.2	-75	0	0
8	1	1	empty	empty	16310	20720	90	28	29	5	17	29	29	30	5	16	12	2	0	0	0	0	0	0	0	0	52	420	100	0	0	Error	-1	0	1491	-0.2	-75	0	0
8	2	1	empty	empty	16610	20720	90	29	29	3	10	28	28	29	5	17	10	0	0	0	0	0	0	0	0	0	52	420	100	0	0	Error	1	1	1501	0	-75	0	0
8	3	1	empty	empty	16910	20720	90	28	28	4	14	28	28	29	5	17	8	2	0	0	0	0	0	0	0	0	52	420	100	0	0	Error	0	0	1460	-0.2	-75	0	0
8	4	1	empty	empty	17210	20720	90	28	29	5	17	28	28	29	26	89	0	0	0	0	0	0	0	0	0	0	52	420	100	0	0	Error	0	1	1501	0	-75	0	0
8	5	1	empty	empty	17510	20720	90	28	28	4	14	29	29	31	29	93	0	0	0	0	0	0	0	0	0	0	52	420	100	0	0	Error	-1	-1	1468	-0.103	-75	0	0
8	6	1	empty	empty	17810	20720	90	28	29	5	17	28	28	28	5	17	12	4	0	0	0	0	0	0	0	0	52	420	100	0	0	Error	0	1	1486	0.2	-75	0	0
8	7	1	empty	empty	18110	20720	90	28	29	5	17	28	28	28	5	17	13	6	0	0	0	0	0	0	0	0	52	420	100	0	0	Error	0	1	1492	0.2	-75	0	0
8	8	1	empty	empty	18410	20720	90	29	34	24	70	28	28	28	4	14	15	6	0	0	0	0	0	0	0	0	52	420	100	0	0	Error	1	6	1742	1.5	-75	0	0
8	9	1	empty	empty	18710	20720	90	28	27	4	14	28	28	30	33	110	0	0	0	0	0	0	0	0	0	0	52	420	100	0	0	Error	0	-1	1426	-0.091	-75	0	0
8	10	1	2D23	Grid Marker	19010	20730	100	761	1688	2600	154	29	29	30	8	26	100	100	0	0	0	0	0	0	0	0	80	560	100	0	0	Error	732	1659	135063	207.25	0	0	0
8	11	1	2D23	Grid Marker	19320	20730	130	382	1214	2436	200	28	28	29	6	20	100	98	0	0	0	0	0	0	0	0	120	940	100	0	0	Error	354	1186	145620	197.5	0	0	0
8	12	1	2D23	Grid Marker	19630	20720	130	464	2064	4154	201	28	28	28	6	21	98	92	0	0	0	0	0	0	0	0	120	940	100	0	0	Error	436	2036	247705	339.333	0	0	0
8	1	2	2L15	631 Sp14	16310	21020	70	36	37	7	18	27	27	28	4	14	72	56	0	0	0	0	0	0	0	0	32	236	100	0	0	Error	9	10	1172	2.25	0	0	0
8	2	2	2P15	0	16520	20930	90	29	28	4	14	28	28	29	6	20	12	0	0	0	0	0	0	0	0	0	52	420	100	0	0	Error	1	0	1476	-0.167	0	0	0
8	3	2	2L15	631 Sp14	16870	21060	160	28	29	7	24	28	28	28	8	28	13	3	0	0	0	0	0	0	0	0	208	1472	100	0	0	Error	0	1	6047	0.125	0	0	0
8	4	2	2P15	0	17220	21030	60	31	34	14	41	27	27	28	5	17	34	22	0	0	0	0	0	0	0	0	32	176	100	0	0	Error	4	7	1079	1.2	0	0	0
8	5	2	empty	empty	17510	21020	90	28	28	5	17	27	27	28	5	17	13	6	0	0	0	0	0	0	0	0	52	420	100	0	0	Error	1	1	1479	0	-75	0	0
8	6	2	empty	empty	17810	21020	90	28	29	5	17	28	28	28	4	14	19	12	0	0	0	0	0	0	0	0	52	420	100	0	0	Error	0	1	1482	0.25	-75	0	0
8	7	2	empty	empty	18110	21020	90	28	28	5	17	28	28	28	5	17	12	2	0	0	0	0	0	0	0	0	52	420	100	0	0	Error	0	0	1466	0	-75	0	0
8	8	2	empty	empty	18410	21020	90	29	29	4	13	28	28	29	6	20	8	2	0	0	0	0	0	0	0	0	52	420	100	0	0	Error	1	1	1520	0	-75	0	0
8	9	2	empty	empty	18710	21020	90	27	27	3	11	28	28	28	10	35	0	0	0	0	0	0	0	0	0	0	52	420	100	0	0	Error	-1	-1	1381	-0.1	-75	0	0
8	10	2	empty	empty	19010	21020	90	28	28	4	14	27	27	28	4	14	21	4	0	0	0	0	0	0	0	0	52	420	100	0	0	Error	1	1	1436	0	-75	0	0
8	11	2	empty	empty	19310	21020	90	27	27	4	14	27	27	28	10	35	0	0	0	0	0	0	0	0	0	0	52	420	100	0	0	Error	0	0	1395	-0.1	-75	0	0
8	12	2	empty	empty	19610	21020	90	27	27	4	14	26	26	26	4	15	19	0	0	0	0	0	0	0	0	0	52	420	100	0	0	Error	1	1	1384	0.25	-75	0	0
8	1	3	2D7	513 Sp14	16310	21340	70	51	50	13	26	26	26	27	5	18	94	84	0	0	0	0	0	0	0	0	32	236	100	0	0	Error	25	24	1606	4.6	0	0	0
8	2	3	2H7	536 Sp8	16600	21350	90	34	35	8	22	27	27	27	4	14	65	40	0	0	0	0	0	0	0	0	52	420	100	0	0	Error	7	8	1828	2	0	0	0
8	3	3	2D7	513 Sp14	16890	21360	160	28	30	13	43	27	27	28	8	28	14	5	0	0	0	0	0	0	0	0	208	1443	100	0	0	Error	1	3	6201	0.25	0	0	0
8	4	3	2H7	536 Sp8	17210	21320	140	27	28	5	17	27	27	28	5	17	19	4	0	0	0	0	0	0	0	0	156	1140	100	0	0	Error	0	1	4381	0	0	0	0
8	5	3	2L7	559 Sp0	17510	21310	60	31	31	5	16	27	27	27	6	22	25	6	0	0	0	0	0	0	0	0	32	176	100	0	0	Error	4	4	996	0.667	0	0	0
8	6	3	2P7	0	17820	21320	60	34	41	16	39	27	27	28	8	28	44	41	0	0	0	0	0	0	0	0	32	176	100	0	0	Error	7	14	1327	1.625	0	0	0
8	7	3	2L7	559 Sp0	18100	21330	60	31	31	5	16	26	26	28	10	35	13	0	0	0	0	0	0	0	0	0	32	176	100	0	0	Error	5	5	993	0.3	0	0	0
8	8	3	2P7	0	18410	21320	80	32	35	11	31	28	28	28	6	21	38	33	0	0	0	0	0	0	0	0	52	340	100	0	0	Error	4	7	1813	1.167	0	0	0
8	9	3	2D15	601 Sp24	18710	21330	80	72	74	15	20	27	27	27	5	18	100	98	0	0	0	0	0	0	0	0	52	340	100	0	0	Error	45	47	3839	9.4	0	0	0
8	10	3	2H15	0	19010	21310	100	39	47	27	57	27	27	27	6	22	61	49	0	0	0	0	0	0	0	0	80	560	100	0	0	Error	12	20	3733	3.333	0	0	0
8	11	3	2D15	601 Sp24	19310	21330	90	69	71	23	32	26	26	27	12	44	88	83	0	0	0	0	0	0	0	0	52	420	100	0	0	Error	43	45	3703	3.667	0	0	0
8	12	3	2H15	0	19590	21330	90	47	48	17	35	26	26	27	5	18	85	67	0	0	0	0	0	0	0	0	52	420	100	0	0	Error	21	22	2511	4.2	0	0	0
8	1	4	2L15	631 Sp14	16330	21620	70	33	32	5	15	27	27	27	5	18	50	13	0	0	0	0	0	0	0	0	32	236	100	0	0	Error	6	5	1023	1	0	0	0
8	2	4	2P15	0	16610	21620	60	32	34	8	23	28	28	28	6	21	41	16	0	0	0	0	0	0	0	0	32	176	100	0	0	Error	4	6	1079	1	0	0	0
8	3	4	2L15	631 Sp14	16840	21640	100	28	28	6	21	27	27	30	44	146	0	0	0	0	0	0	0	0	0	0	80	560	100	0	0	Error	1	1	2274	-0.045	0	0	0
8	4	4	2P15	0	17210	21620	70	32	34	9	26	27	27	27	4	14	53	31	0	0	0	0	0	0	0	0	32	236	100	0	0	Error	5	7	1087	1.75	0	0	0
8	5	4	empty	empty	17510	21620	90	29	29	4	13	27	27	28	5	17	15	8	0	0	0	0	0	0	0	0	52	420	100	0	0	Error	2	2	1506	0.2	-75	0	0
8	6	4	empty	empty	17810	21620	90	27	28	4	14	27	27	27	4	14	17	4	0	0	0	0	0	0	0	0	52	420	100	0	0	Error	0	1	1453	0.25	-75	0	0
8	7	4	empty	empty	18110	21620	90	27	27	5	18	28	28	36	128	355	0	0	0	0	0	0	0	0	0	0	52	420	100	0	0	Error	-1	-1	1424	-0.07	-75	0	0
8	8	4	empty	empty	18410	21620	90	30	34	19	55	28	28	28	7	25	13	8	0	0	0	0	0	0	0	0	52	420	100	0	0	Error	2	6	1748	0.857	-75	0	0
8	9	4	empty	empty	18710	21620	90	31	33	12	36	30	30	37	52	140	2	0	0	0	0	0	0	0	0	0	52	420	100	0	0	Error	1	3	1710	-0.077	-75	0	0
8	10	4	empty	empty	19010	21620	90	27	27	4	14	26	26	27	5	18	8	0	0	0	0	0	0	0	0	0	52	420	100	0	0	Error	1	1	1384	0	-75	0	0
8	11	4	empty	empty	19310	21620	90	28	27	3	11	26	26	26	4	15	17	2	0	0	0	0	0	0	0	0	52	420	100	0	0	Error	2	1	1425	0.25	-75	0	0
8	12	4	empty	empty	19610	21620	90	26	27	3	11	26	26	26	4	15	17	2	0	0	0	0	0	0	0	0	52	420	100	0	0	Error	0	1	1383	0.25	-75	0	0
8	1	5	2D7	513 Sp14	16320	21930	60	50	48	13	27	26	26	29	15	51	69	34	0	0	0	0	0	0	0	0	32	176	100	0	0	Error	24	22	1526	1.267	0	0	0
8	2	5	2H7	536 Sp8	16600	21930	70	31	31	5	16	26	26	28	14	50	3	0	0	0	0	0	0	0	0	0	32	236	100	0	0	Error	5	5	990	0.214	0	0	0
8	3	5	2D7	513 Sp14	16920	21920	80	35	36	10	27	27	27	27	4	14	62	46	0	0	0	0	0	0	0	0	52	340	100	0	0	Error	8	9	1856	2.25	0	0	0
8	4	5	2H7	536 Sp8	17220	21930	60	30	33	8	24	26	26	26	4	15	44	38	0	0	0	0	0	0	0	0	32	176	100	0	0	Error	4	7	1046	1.75	0	0	0
8	5	5	2L7	559 Sp0	17510	21920	90	27	27	4	14	27	27	28	14	50	0	0	0	0	0	0	0	0	0	0	52	420	100	0	0	Error	0	0	1379	-0.071	0	0	0
8	6	5	2P7	0	17810	21910	60	30	32	10	31	27	27	27	4	14	44	38	0	0	0	0	0	0	0	0	32	176	100	0	0	Error	3	5	1033	1.25	0	0	0
8	7	5	2L7	559 Sp0	18110	21920	60	30	36	14	38	29	29	34	19	55	19	3	0	0	0	0	0	0	0	0	32	176	100	0	0	Error	1	7	1157	0.105	0	0	0
8	8	5	2P7	0	18430	21920	60	32	32	7	21	27	27	28	6	21	47	16	0	0	0	0	0	0	0	0	32	176	100	0	0	Error	5	5	1039	0.667	0	0	0
8	9	5	2D15	601 Sp24	18710	21910	80	71	70	26	37	26	26	27	4	14	98	94	0	0	0	0	0	0	0	0	52	340	100	0	0	Error	45	44	3665	10.75	0	0	0
8	10	5	2H15	0	19010	21920	60	49	50	20	40	28	28	29	9	31	59	56	0	0	0	0	0	0	0	0	32	176	100	0	0	Error	21	22	1584	2.333	0	0	0
8	11	5	2D15	601 Sp24	19320	21910	90	72	71	15	21	27	27	27	5	18	100	100	0	0	0	0	0	0	0	0	52	420	100	0	0	Error	45	44	3709	8.8	0	0	0
8	12	5	2H15	0	19620	21930	60	60	58	14	24	27	27	28	5	17	94	94	0	0	0	0	0	0	0	0	32	176	100	0	0	Error	33	31	1866	6	0	0	0
8	1	6	2L15	631 Sp14	16330	22210	100	29	31	7	22	27	27	29	9	31	23	4	0	0	0	0	0	0	0	0	80	560	100	0	0	Error	2	4	2464	0.222	0	0	0
8	2	6	2P15	0	16610	22230	60	31	42	21	50	26	26	27	5	18	50	41	0	0	0	0	0	0	0	0	32	176	100	0	0	Error	5	16	1338	3	0	0	0
8	3	6	2L15	631 Sp14	16920	22210	80	28	30	7	23	27	27	28	8	28	19	6	0	0	0	0	0	0	0	0	52	340	100	0	0	Error	1	3	1538	0.25	0	0	0
8	4	6	2P15	0	17210	22220	60	32	33	9	27	27	27	29	10	34	28	6	0	0	0	0	0	0	0	0	32	176	100	0	0	Error	5	6	1060	0.4	0	0	0
8	5	6	empty	empty	17510	22220	90	28	28	6	21	27	27	28	4	14	25	4	0	0	0	0	0	0	0	0	52	420	100	0	0	Error	1	1	1471	0	-75	0	0
8	6	6	empty	empty	17810	22220	90	29	29	5	17	28	28	32	21	65	0	0	0	0	0	0	0	0	0	0	52	420	100	0	0	Error	1	1	1504	-0.143	-75	0	0
8	7	6	empty	empty	18110	22220	90	28	28	5	17	27	27	28	7	25	15	0	0	0	0	0	0	0	0	0	52	420	100	0	0	Error	1	1	1478	0	-75	0	0
8	8	6	empty	empty	18410	22220	90	27	28	5	17	27	27	28	5	17	13	4	0	0	0	0	0	0	0	0	52	420	100	0	0	Error	0	1	1431	0	-75	0	0
8	9	6	empty	empty	18710	22220	90	28	31	19	61	27	27	28	10	35	2	2	0	0	0	0	0	0	0	0	52	420	100	0	0	Error	1	4	1607	0.3	-75	0	0
8	10	6	empty	empty	19010	22220	90	27	28	5	17	27	27	27	4	14	21	8	0	0	0	0	0	0	0	0	52	420	100	0	0	Error	0	1	1446	0.25	-75	0	0
8	11	6	empty	empty	19310	22220	90	25	26	4	15	26	26	27	4	14	15	4	0	0	0	0	0	0	0	0	52	420	100	0	0	Error	-1	0	1357	-0.25	-75	0	0
8	12	6	empty	empty	19610	22220	90	27	27	5	18	27	27	27	4	14	17	2	0	0	0	0	0	0	0	0	52	420	100	0	0	Error	0	0	1409	0	-75	0	0
8	1	7	2D7	513 Sp14	16300	22510	80	34	42	39	92	28	28	29	5	17	50	31	0	0	0	0	0	0	0	0	52	340	100	0	0	Error	6	14	2165	2.6	0	0	0
8	2	7	2H7	536 Sp8	16600	22490	60	27	28	5	17	29	29	29	7	24	3	0	0	0	0	0	0	0	0	0	32	176	100	0	0	Error	-2	-1	904	-0.143	0	0	0
8	3	7	2D7	513 Sp14	16930	22510	80	36	171	790	461	27	27	29	20	68	27	13	0	0	0	0	0	0	0	0	52	340	100	0	0	Error	9	144	8903	7.1	0	0	0
8	4	7	2H7	536 Sp8	17210	22540	80	32	37	23	62	28	28	31	11	35	17	4	0	0	0	0	0	0	0	0	52	340	100	0	0	Error	4	9	1903	0.545	0	0	0
8	5	7	2L7	559 Sp0	17510	22510	90	31	31	5	16	27	27	27	4	14	40	17	0	0	0	0	0	0	0	0	52	420	100	0	0	Error	4	4	1625	1	0	0	0
8	6	7	2P7	0	17810	22490	60	28	38	24	63	27	27	27	4	14	41	22	0	0	0	0	0	0	0	0	32	176	100	0	0	Error	1	11	1215	2.75	0	0	0
8	7	7	2L7	559 Sp0	18110	22500	90	28	29	5	17	27	27	28	6	21	15	6	0	0	0	0	0	0	0	0	52	420	100	0	0	Error	1	2	1487	0.167	0	0	0
8	8	7	2P7	0	18410	22510	60	29	30	6	20	28	28	28	4	14	25	13	0	0	0	0	0	0	0	0	32	176	100	0	0	Error	1	2	954	0.5	0	0	0
8	9	7	2D15	601 Sp24	18710	22520	80	43	59	58	98	27	27	28	5	17	75	56	0	0	0	0	0	0	0	0	52	340	100	0	0	Error	16	32	3053	6.2	0	0	0
8	10	7	2H15	0	19000	22560	70	52	54	19	35	27	27	28	6	21	91	75	0	0	0	0	0	0	0	0	32	236	100	0	0	Error	25	27	1733	4.333	0	0	0
8	11	7	2D15	601 Sp24	19320	22510	80	61	60	26	43	27	27	28	8	28	77	71	0	0	0	0	0	0	0	0	52	340	100	0	0	Error	34	33	3140	4	0	0	0
8	12	7	2H15	0	19620	22530	70	53	53	18	33	28	28	28	5	17	88	81	0	0	0	0	0	0	0	0	32	236	100	0	0	Error	25	25	1698	5	0	0	0
8	1	8	1L15	250 Sp8	16310	22800	60	52750	44419	20077	45	74	74	498	1090	218	100	100	3	0	0	0	0	0	0	0	32	176	100	0	0	Error	52676	44345	1421392	40.294	0	0	0
8	2	8	1P15	272 Sp8	16610	22810	50	41	42	7	16	28	28	30	10	33	58	17	0	0	0	0	0	0	0	0	12	104	100	0	0	Error	13	14	499	1.2	0	0	0
8	3	8	1L15	250 Sp8	16900	22800	50	28826	34049	25490	74	373	373	3485	10250	294	75	67	0	0	0	0	0	0	0	0	12	104	100	0	0	Error	28453	33676	408586	2.982	0	0	0
8	4	8	1P15	272 Sp8	17210	22800	70	39	39	11	28	27	27	27	4	14	72	66	0	0	0	0	0	0	0	0	32	236	100	0	0	Error	12	12	1240	3	0	0	0
8	5	8	1D23	313 Sp12	17510	22820	90	34	63	182	288	26	26	36	166	461	2	2	0	0	0	0	0	0	0	0	52	420	100	0	0	Error	8	37	3276	0.163	0	0	0
8	6	8	1H23	343 Sp19	17800	22820	80	38	41	16	39	26	26	26	4	15	81	63	0	0	0	0	0	0	0	0	52	340	100	0	0	Error	12	15	2118	3.75	0	0	0
8	7	8	1D23	313 Sp12	18130	22810	80	33	33	5	15	26	26	27	5	18	63	27	0	0	0	0	0	0	0	0	52	340	100	0	0	Error	7	7	1716	1.2	0	0	0
8	8	8	1H23	343 Sp19	18400	22820	80	36	37	9	24	26	26	27	8	29	56	31	0	0	0	0	0	0	0	0	52	340	100	0	0	Error	10	11	1922	1.25	0	0	0
8	9	8	1L23	369 Sp12	18710	22820	60	32	32	5	15	26	26	26	4	15	59	28	0	0	0	0	0	0	0	0	32	176	100	0	0	Error	6	6	1012	1.5	0	0	0
8	10	8	1P23	394 Sp20	19020	22820	70	31	31	5	16	27	27	27	4	14	44	16	0	0	0	0	0	0	0	0	32	236	100	0	0	Error	4	4	990	1	0	0	0
8	11	8	1L23	369 Sp12	19310	22810	70	31	32	6	18	26	26	26	5	19	44	22	0	0	0	0	0	0	0	0	32	236	100	0	0	Error	5	6	1011	1.2	0	0	0
8	12	8	1P23	394 Sp20	19600	22870	60	29	29	7	24	26	26	26	5	19	28	6	0	0	0	0	0	0	0	0	32	176	100	0	0	Error	3	3	941	0.6	0	0	0
8	1	9	1D7	99 Sp8	16260	23220	80	27	27	4	14	29	29	50	179	358	0	0	0	0	0	0	0	0	0	0	52	340	100	0	0	Error	-2	-2	1422	-0.128	0	0	0
8	2	9	1H7	119 Sp14	16610	23080	60	42	43	18	41	26	26	26	5	19	78	72	0	0	0	0	0	0	0	0	32	176	100	0	0	Error	16	17	1374	3.4	0	0	0
8	3	9	1D7	99 Sp8	16920	23090	70	37	42	16	38	27	27	30	21	70	22	6	0	0	0	0	0	0	0	0	32	236	100	0	0	Error	10	15	1349	0.571	0	0	0
8	4	9	1H7	119 Sp14	17230	23080	90	29	32	9	28	26	26	29	46	158	0	0	0	0	0	0	0	0	0	0	52	420	100	0	0	Error	3	6	1676	0.065	0	0	0
8	5	9	1L7	140 Sp0	17500	23120	60	40	48	28	58	26	26	27	6	22	72	56	0	0	0	0	0	0	0	0	32	176	100	0	0	Error	14	22	1527	3.5	0	0	0
8	6	9	1P7	161 Sp8	17820	23110	80	33	33	7	21	26	26	27	4	14	60	44	0	0	0	0	0	0	0	0	52	340	100	0	0	Error	7	7	1737	1.5	0	0	0
8	7	9	1L7	140 Sp0	18110	23090	60	30	34	13	38	26	26	27	4	14	44	28	0	0	0	0	0	0	0	0	32	176	100	0	0	Error	4	8	1103	1.75	0	0	0
8	8	9	1P7	161 Sp8	18420	23120	60	33	32	6	18	27	27	28	10	35	31	3	0	0	0	0	0	0	0	0	32	176	100	0	0	Error	6	5	1038	0.4	0	0	0
8	9	9	1D15	188 Sp0	18700	23110	70	45	49	17	34	26	26	26	5	19	88	78	0	0	0	0	0	0	0	0	32	236	100	0	0	Error	19	23	1554	4.6	0	0	0
8	10	9	1H15	225 Sp0	19020	23110	80	30	32	11	34	26	26	26	5	19	42	12	0	0	0	0	0	0	0	0	52	340	100	0	0	Error	4	6	1640	1.2	0	0	0
8	11	9	1D15	188 Sp0	19320	23100	60	37	41	15	36	26	26	28	10	35	50	44	0	0	0	0	0	0	0	0	32	176	100	0	0	Error	11	15	1302	1.3	0	0	0
8	12	9	1H15	225 Sp0	19610	23120	60	34	34	5	14	27	27	27	4	14	63	34	0	0	0	0	0	0	0	0	32	176	100	0	0	Error	7	7	1080	1.75	0	0	0
8	1	10	1L15	250 Sp8	16310	23410	60	52681	52658	6889	13	269	269	1561	2764	177	100	100	0	0	0	0	0	0	0	0	32	176	100	0	0	Error	52412	52389	1685063	18.487	0	0	0
8	2	10	1P15	272 Sp8	16620	23410	80	44	43	12	27	27	27	27	5	18	75	63	0	0	0	0	0	0	0	0	52	340	100	0	0	Error	17	16	2226	3.2	0	0	0
8	3	10	1L15	250 Sp8	16910	23420	60	47622	49624	5701	11	281	281	1748	3583	204	100	100	0	0	0	0	0	0	0	0	32	176	100	0	0	Error	47341	49343	1587972	13.362	0	0	0
8	4	10	1P15	272 Sp8	17220	23410	60	42	42	7	16	26	26	26	5	19	97	75	0	0	0	0	0	0	0	0	32	176	100	0	0	Error	16	16	1351	3.2	0	0	0
8	5	10	1D23	313 Sp12	17520	23410	90	30	30	7	23	26	26	27	9	33	10	2	0	0	0	0	0	0	0	0	52	420	100	0	0	Error	4	4	1556	0.333	0	0	0
8	6	10	1H23	343 Sp19	17810	23410	70	44	44	7	15	28	28	30	24	80	9	0	0	0	0	0	0	0	0	0	32	236	100	0	0	Error	16	16	1400	0.583	0	0	0
8	7	10	1D23	313 Sp12	18130	23400	60	29	28	4	14	27	27	27	4	14	28	3	0	0	0	0	0	0	0	0	32	176	100	0	0	Error	2	1	908	0.25	0	0	0
8	8	10	1H23	343 Sp19	18400	23410	90	41	67	115	171	27	27	28	10	35	65	19	0	0	0	0	0	0	0	0	52	420	100	0	0	Error	14	40	3462	3.9	0	0	0
8	9	10	1L23	369 Sp12	18730	23410	60	30	30	4	13	26	26	27	4	14	41	13	0	0	0	0	0	0	0	0	32	176	100	0	0	Error	4	4	951	0.75	0	0	0
8	10	10	1P23	394 Sp20	19040	23520	70	29	37	34	91	27	27	30	15	50	9	6	0	0	0	0	0	0	0	0	32	236	100	0	0	Error	2	10	1168	0.467	0	0	0
8	11	10	1L23	369 Sp12	19310	23410	60	29	30	4	13	27	27	29	14	48	0	0	0	0	0	0	0	0	0	0	32	176	100	0	0	Error	2	3	969	0.071	0	0	0
8	12	10	1P23	394 Sp20	19610	23410	70	32	38	26	68	27	27	29	9	31	25	13	0	0	0	0	0	0	0	0	32	236	100	0	0	Error	5	11	1228	1	0	0	0
8	1	11	1D7	99 Sp8	16300	23690	90	30	31	7	22	27	27	27	6	22	31	15	0	0	0	0	0	0	0	0	52	420	100	0	0	Error	3	4	1630	0.667	0	0	0
8	2	11	1H7	119 Sp14	16610	23700	60	36	36	7	19	25	25	26	5	19	75	50	0	0	0	0	0	0	0	0	32	176	100	0	0	Error	11	11	1149	2	0	0	0
8	3	11	1D7	99 Sp8	16910	23680	100	35	37	12	32	25	25	27	10	37	49	14	0	0	0	0	0	0	0	0	80	560	100	0	0	Error	10	12	2935	1	0	0	0
8	4	11	1H7	119 Sp14	17210	23690	60	30	39	28	71	26	26	38	75	197	3	0	0	0	0	0	0	0	0	0	32	176	100	0	0	Error	4	13	1248	0.013	0	0	0
8	5	11	1L7	140 Sp0	17510	23720	60	40	38	10	26	25	25	25	4	16	78	69	0	0	0	0	0	0	0	0	32	176	100	0	0	Error	15	13	1231	3.25	0	0	0
8	6	11	1P7	161 Sp8	17810	23690	80	30	29	5	17	26	26	27	5	18	27	6	0	0	0	0	0	0	0	0	52	340	100	0	0	Error	4	3	1529	0.4	0	0	0
8	7	11	1L7	140 Sp0	18110	23710	60	30	33	11	33	26	26	27	4	14	47	31	0	0	0	0	0	0	0	0	32	176	100	0	0	Error	4	7	1049	1.5	0	0	0
8	8	11	1P7	161 Sp8	18420	23760	60	29	30	6	20	27	27	28	6	21	25	3	0	0	0	0	0	0	0	0	32	176	100	0	0	Error	2	3	945	0.333	0	0	0
8	9	11	1D15	188 Sp0	18730	23730	100	30	33	10	30	27	27	27	5	18	46	30	0	0	0	0	0	0	0	0	80	560	100	0	0	Error	3	6	2676	1.2	0	0	0
8	10	11	1H15	225 Sp0	19000	23730	70	29	28	5	17	26	26	27	5	18	16	6	0	0	0	0	0	0	0	0	32	236	100	0	0	Error	3	2	898	0.2	0	0	0
8	11	11	1D15	188 Sp0	19310	23720	60	38	39	10	25	25	25	26	4	15	91	75	0	0	0	0	0	0	0	0	32	176	100	0	0	Error	13	14	1260	3.25	0	0	0
8	12	11	1H15	225 Sp0	19600	23710	60	28	28	5	17	26	26	26	4	15	25	16	0	0	0	0	0	0	0	0	32	176	100	0	0	Error	2	2	910	0.5	0	0	0
8	1	12	1L15	250 Sp8	16300	24030	50	57421	47314	23330	49	51	51	120	172	143	100	100	8	0	0	0	0	0	0	0	12	104	100	0	0	Error	57370	47263	567766	274.384	0	0	0
8	2	12	1P15	272 Sp8	16610	24000	60	50	47	15	31	28	28	28	6	21	63	63	0	0	0	0	0	0	0	0	32	176	100	0	0	Error	22	19	1514	3.167	0	0	0
8	3	12	1L15	250 Sp8	16910	24010	50	54940	55178	4873	8	788	788	1971	2524	128	100	100	0	0	0	0	0	0	0	0	12	104	100	0	0	Error	54152	54390	662139	21.08	0	0	0
8	4	12	1P15	272 Sp8	17200	24000	60	33	34	8	23	28	28	28	5	17	47	28	0	0	0	0	0	0	0	0	32	176	100	0	0	Error	5	6	1085	1.2	0	0	0
8	5	12	1D23	313 Sp12	17520	23990	80	31	30	5	16	27	27	27	5	18	31	10	0	0	0	0	0	0	0	0	52	340	100	0	0	Error	4	3	1569	0.6	0	0	0
8	6	12	1H23	343 Sp19	17800	24000	60	37	39	11	28	26	26	48	198	412	0	0	0	0	0	0	0	0	0	0	32	176	100	0	0	Error	11	13	1259	-0.045	0	0	0
8	7	12	1D23	313 Sp12	18060	24030	60	26	35	29	82	29	29	28	5	17	22	16	0	0	0	0	0	0	0	0	32	176	100	0	0	Error	-3	6	1112	1.4	0	0	0
8	8	12	1H23	343 Sp19	18360	24050	170	27	30	14	46	27	27	28	6	21	19	9	0	0	0	0	0	0	0	0	208	1619	100	0	0	Error	0	3	6200	0.333	0	0	0
8	9	12	1L23	369 Sp12	18720	24000	70	31	31	4	12	27	27	27	4	14	47	9	0	0	0	0	0	0	0	0	32	236	100	0	0	Error	4	4	987	1	0	0	0
8	10	12	1P23	394 Sp20	19000	24090	110	29	29	5	17	27	27	28	5	17	18	8	0	0	0	0	0	0	0	0	80	656	100	0	0	Error	2	2	2303	0.2	0	0	0
8	11	12	1L23	369 Sp12	19330	24010	60	27	31	16	51	26	26	27	4	14	28	16	0	0	0	0	0	0	0	0	32	176	100	0	0	Error	1	5	982	1	0	0	0
8	12	12	1P23	394 Sp20	19620	24010	60	31	31	5	16	26	26	27	14	51	3	0	0	0	0	0	0	0	0	0	32	176	100	0	0	Error	5	5	989	0.286	0	0	0
8	1	13	1D7	99 Sp8	16310	24280	70	41	55	64	116	28	28	28	5	17	81	66	0	0	0	0	0	0	0	0	32	236	100	0	0	Error	13	27	1773	5.4	0	0	0
8	2	13	1H7	119 Sp14	16600	24300	60	37	37	7	18	28	28	28	4	14	69	50	0	0	0	0	0	0	0	0	32	176	100	0	0	Error	9	9	1196	2.25	0	0	0
8	3	13	1D7	99 Sp8	16910	24310	70	35	59	141	238	27	27	27	5	18	56	34	0	0	0	0	0	0	0	0	32	236	100	0	0	Error	8	32	1881	6.4	0	0	0
8	4	13	1H7	119 Sp14	17220	24310	70	36	36	7	19	28	28	28	5	17	66	31	0	0	0	0	0	0	0	0	32	236	100	0	0	Error	8	8	1164	1.6	0	0	0
8	5	13	1L7	140 Sp0	17520	24300	60	34	35	10	28	28	28	29	13	44	34	3	0	0	0	0	0	0	0	0	32	176	100	0	0	Error	6	7	1130	0.462	0	0	0
8	6	13	1P7	161 Sp8	17820	24340	60	38	37	8	21	27	27	28	10	35	50	9	0	0	0	0	0	0	0	0	32	176	100	0	0	Error	11	10	1198	0.9	0	0	0
8	7	13	1L7	140 Sp0	18100	24320	60	38	57	87	152	27	27	27	4	14	69	63	0	0	0	0	0	0	0	0	32	176	100	0	0	Error	11	30	1820	7.5	0	0	0
8	8	13	1P7	161 Sp8	18410	24310	80	31	31	5	16	27	27	28	6	21	29	6	0	0	0	0	0	0	0	0	52	340	100	0	0	Error	4	4	1586	0.5	0	0	0
8	9	13	1D15	188 Sp0	18710	24300	60	47	49	13	26	26	26	27	6	22	94	75	0	0	0	0	0	0	0	0	32	176	100	0	0	Error	21	23	1571	3.667	0	0	0
8	10	13	1H15	225 Sp0	19020	24340	80	31	30	5	16	27	27	27	7	25	19	2	0	0	0	0	0	0	0	0	52	340	100	0	0	Error	4	3	1541	0.429	0	0	0
8	11	13	1D15	188 Sp0	19300	24320	60	36	43	24	55	27	27	27	6	22	59	47	0	0	0	0	0	0	0	0	32	176	100	0	0	Error	9	16	1386	2.667	0	0	0
8	12	13	1H15	225 Sp0	19600	24320	90	31	32	8	25	26	26	27	5	18	44	15	0	0	0	0	0	0	0	0	52	420	100	0	0	Error	5	6	1677	1	0	0	0
8	1	14	2D23	Grid Marker	16290	24630	170	79	857	2705	315	31	31	32	8	25	90	79	0	0	0	0	0	0	0	0	208	1620	100	0	0	Error	48	826	178300	103.125	0	0	0
8	2	14	2D23	Grid Marker	16600	24640	160	86	446	943	211	31	31	32	8	25	98	86	0	0	0	0	0	0	0	0	208	1480	100	0	0	Error	55	415	92704	51.75	0	0	0
8	3	14	empty	empty	16900	24640	100	29	31	11	35	28	28	29	12	41	5	1	0	0	0	0	0	0	0	0	80	560	100	0	0	Error	1	3	2469	0.167	-75	0	0
8	4	14	empty	empty	17200	24640	100	29	29	5	17	28	28	31	28	90	0	0	0	0	0	0	0	0	0	0	80	560	100	0	0	Error	1	1	2345	-0.071	-75	0	0
8	5	14	empty	empty	17500	24640	100	29	30	6	20	28	28	29	7	24	11	1	0	0	0	0	0	0	0	0	80	560	100	0	0	Error	1	2	2361	0.143	-75	0	0
8	6	14	empty	empty	17800	24640	100	27	28	5	17	29	29	30	8	26	6	1	0	0	0	0	0	0	0	0	80	560	100	0	0	Error	-2	-1	2228	-0.25	-75	0	0
8	7	14	empty	empty	18100	24640	100	29	29	5	17	29	29	29	5	17	11	1	0	0	0	0	0	0	0	0	80	560	100	0	0	Error	0	0	2334	0	-75	0	0
8	8	14	empty	empty	18400	24640	100	30	31	12	38	29	29	29	6	20	15	3	0	0	0	0	0	0	0	0	80	560	100	0	0	Error	1	2	2474	0.333	-75	0	0
8	9	14	empty	empty	18700	24640	100	28	30	14	46	29	29	29	5	17	10	1	0	0	0	0	0	0	0	0	80	560	100	0	0	Error	-1	1	2373	0.2	-75	0	0
8	10	14	empty	empty	19000	24640	100	29	29	5	17	28	28	28	6	21	13	4	0	0	0	0	0	0	0	0	80	560	100	0	0	Error	1	1	2326	0.167	-75	0	0
8	11	14	empty	empty	19300	24640	100	28	29	4	13	28	28	28	5	17	9	0	0	0	0	0	0	0	0	0	80	560	100	0	0	Error	0	1	2283	0.2	-75	0	0
8	12	14	empty	empty	19600	24640	100	26	27	6	22	27	27	28	5	17	9	4	0	0	0	0	0	0	0	0	80	560	100	0	0	Error	-1	0	2189	-0.2	-75	0	0
9	1	1	empty	empty	2810	25170	100	32	34	10	29	32	32	33	7	21	14	6	0	0	0	0	0	0	0	0	80	560	100	0	0	Error	0	2	2688	0.143	-75	0	0
9	2	1	empty	empty	3110	25170	100	30	31	6	19	32	32	34	16	47	1	0	0	0	0	0	0	0	0	0	80	560	100	0	0	Error	-2	-1	2495	-0.187	-75	0	0
9	3	1	empty	empty	3410	25170	100	33	33	6	18	33	33	81	548	676	0	0	0	0	0	0	0	0	0	0	80	560	100	0	0	Error	0	0	2653	-0.088	-75	0	0
9	4	1	empty	empty	3710	25170	100	32	33	6	18	33	33	34	8	23	8	1	0	0	0	0	0	0	0	0	80	560	100	0	0	Error	-1	0	2640	-0.125	-75	0	0
9	5	1	empty	empty	4010	25170	100	33	33	5	15	33	33	34	7	20	10	0	0	0	0	0	0	0	0	0	80	560	100	0	0	Error	0	0	2667	-0.143	-75	0	0
9	6	1	empty	empty	4310	25170	100	32	35	11	31	34	34	34	6	17	10	6	0	0	0	0	0	0	0	0	80	560	100	0	0	Error	-2	1	2768	0.167	-75	0	0
9	7	1	empty	empty	4610	25170	100	36	35	6	17	34	34	35	16	45	3	0	0	0	0	0	0	0	0	0	80	560	100	0	0	Error	2	1	2835	0	-75	0	0
9	8	1	empty	empty	4910	25170	100	32	34	5	14	35	35	36	16	44	0	0	0	0	0	0	0	0	0	0	80	560	100	0	0	Error	-3	-1	2685	-0.125	-75	0	0
9	9	1	empty	empty	5210	25170	100	32	34	11	32	34	34	35	6	17	13	3	0	0	0	0	0	0	0	0	80	560	100	0	0	Error	-2	0	2738	-0.167	-75	0	0
9	10	1	2A22	Grid Marker	5520	25200	180	144	1113	3330	299	37	37	38	19	50	86	74	0	0	0	0	0	0	0	0	256	1684	100	0	0	Error	107	1076	284940	56.579	0	0	0
9	11	1	2A22	Grid Marker	5820	25190	200	140	980	2907	296	39	39	42	81	192	56	36	0	0	0	0	0	0	0	0	316	1890	100	0	0	Error	101	941	309762	11.58	0	0	0
9	12	1	2A22	Grid Marker	6110	25190	180	151	1220	3441	282	39	39	43	84	195	55	40	0	0	0	0	0	0	0	0	256	1698	100	0	0	Error	112	1181	312286	14.012	0	0	0
9	1	2	2I14	620 Sp14	2810	25480	80	48	53	17	32	33	33	34	16	47	48	19	0	0	0	0	0	0	0	0	52	340	100	0	0	Error	15	20	2739	1.188	0	0	0
9	2	2	2M14	635 Sp14	3100	25490	70	34	35	6	17	32	32	34	9	26	13	3	0	0	0	0	0	0	0	0	32	236	100	0	0	Error	2	3	1106	0.111	0	0	0
9	3	2	2I14	620 Sp14	3410	25490	90	61	125	275	220	34	34	135	1945	1440	0	0	0	0	0	0	0	0	0	0	52	420	100	0	0	Error	27	91	6477	-0.005	0	0	0
9	4	2	2M14	635 Sp14	3700	25500	70	34	33	6	18	33	33	35	8	22	9	0	0	0	0	0	0	0	0	0	32	236	100	0	0	Error	1	0	1066	-0.25	0	0	0
9	5	2	empty	empty	4010	25470	100	33	34	5	14	33	33	61	448	734	0	0	0	0	0	0	0	0	0	0	80	560	100	0	0	Error	0	1	2695	-0.06	-75	0	0
9	6	2	empty	empty	4310	25470	100	36	36	5	13	34	34	35	8	22	11	0	0	0	0	0	0	0	0	0	80	560	100	0	0	Error	2	2	2854	0.125	-75	0	0
9	7	2	empty	empty	4610	25470	100	34	34	6	17	35	35	36	9	25	4	0	0	0	0	0	0	0	0	0	80	560	100	0	0	Error	-1	-1	2739	-0.222	-75	0	0
9	8	2	empty	empty	4910	25470	100	35	36	8	22	36	36	38	23	60	1	0	0	0	0	0	0	0	0	0	80	560	100	0	0	Error	-1	0	2883	-0.087	-75	0	0
9	9	2	empty	empty	5210	25470	100	34	34	6	17	35	35	35	6	17	9	3	0	0	0	0	0	0	0	0	80	560	100	0	0	Error	-1	-1	2758	-0.167	-75	0	0
9	10	2	empty	empty	5510	25470	100	37	63	225	357	36	36	36	7	19	18	5	0	0	0	0	0	0	0	0	80	560	100	0	0	Error	1	27	5027	3.857	-75	0	0
9	11	2	empty	empty	5810	25470	100	37	36	6	16	36	36	37	9	24	6	0	0	0	0	0	0	0	0	0	80	560	100	0	0	Error	1	0	2890	-0.111	-75	0	0
9	12	2	empty	empty	6110	25470	100	37	38	9	23	38	38	38	7	18	14	3	0	0	0	0	0	0	0	0	80	560	100	0	0	Error	-1	0	3065	0	-75	0	0
9	1	3	2A6	406 Sp0	2800	25770	100	33	36	9	25	32	32	32	7	21	28	13	0	0	0	0	0	0	0	0	80	560	100	0	0	Error	1	4	2894	0.571	0	0	0
9	2	3	2.00E+06	430 Sp0	3110	25780	70	41	55	39	70	32	32	34	7	20	53	34	0	0	0	0	0	0	0	0	32	236	100	0	0	Error	9	23	1757	3	0	0	0
9	3	3	2A6	406 Sp0	3390	25780	70	36	35	4	11	32	32	33	7	21	13	0	0	0	0	0	0	0	0	0	32	236	100	0	0	Error	4	3	1132	0.286	0	0	0
9	4	3	2.00E+06	430 Sp0	3720	25760	70	44	74	55	74	33	33	48	179	372	0	0	0	0	0	0	0	0	0	0	32	236	100	0	0	Error	11	41	2380	0.145	0	0	0
9	5	3	2I6	455 Sp21	4020	25790	90	40	47	35	74	33	33	33	6	18	50	35	0	0	0	0	0	0	0	0	52	420	100	0	0	Error	7	14	2467	2.333	0	0	0
9	6	3	2M6	483 Sp22	4310	25780	70	36	36	9	25	33	33	34	6	17	34	16	0	0	0	0	0	0	0	0	32	236	100	0	0	Error	3	3	1159	0.333	0	0	0
9	7	3	2I6	455 Sp21	4620	25760	70	37	42	18	42	35	35	39	24	61	9	3	0	0	0	0	0	0	0	0	32	236	100	0	0	Error	2	7	1338	0.125	0	0	0
9	8	3	2M6	483 Sp22	4920	25780	70	38	41	11	26	34	34	40	65	162	0	0	0	0	0	0	0	0	0	0	32	236	100	0	0	Error	4	7	1305	0.015	0	0	0
9	9	3	2A14	590 Sp14	5220	25800	70	41	43	10	23	33	33	35	21	60	16	0	0	0	0	0	0	0	0	0	32	236	100	0	0	Error	8	10	1376	0.381	0	0	0
9	10	3	2.00E+14	605 Sp24	5520	25800	100	49	96	345	359	34	34	35	13	37	54	15	0	0	0	0	0	0	0	0	80	560	100	0	0	Error	15	62	7677	4.692	0	0	0
9	11	3	2A14	590 Sp14	5810	25820	70	40	42	11	26	35	35	36	8	22	34	16	0	0	0	0	0	0	0	0	32	236	100	0	0	Error	5	7	1338	0.75	0	0	0
9	12	3	2.00E+14	605 Sp24	6110	25800	110	48	47	11	23	37	37	38	9	23	51	25	0	0	0	0	0	0	0	0	80	656	100	0	0	Error	11	10	3736	1	0	0	0
9	1	4	2I14	620 Sp14	2820	26080	100	48	51	23	45	32	32	35	38	108	10	3	0	0	0	0	0	0	0	0	80	560	100	0	0	Error	16	19	4097	0.421	0	0	0
9	2	4	2M14	635 Sp14	3090	26100	70	37	43	20	46	31	31	34	19	55	19	13	0	0	0	0	0	0	0	0	32	236	100	0	0	Error	6	12	1366	0.474	0	0	0
9	3	4	2I14	620 Sp14	3420	26080	80	48	53	22	41	33	33	34	8	23	65	46	0	0	0	0	0	0	0	0	52	340	100	0	0	Error	15	20	2742	2.375	0	0	0
9	4	4	2M14	635 Sp14	3710	26090	70	39	45	19	42	33	33	33	6	18	50	34	0	0	0	0	0	0	0	0	32	236	100	0	0	Error	6	12	1430	2	0	0	0
9	5	4	empty	empty	4010	26070	100	36	37	10	27	33	33	35	13	37	8	1	0	0	0	0	0	0	0	0	80	560	100	0	0	Error	3	4	2981	0.154	-75	0	0
9	6	4	empty	empty	4310	26070	100	33	34	5	14	33	33	34	6	17	13	3	0	0	0	0	0	0	0	0	80	560	100	0	0	Error	0	1	2689	0	-75	0	0
9	7	4	empty	empty	4610	26070	100	35	34	6	17	34	34	36	23	63	0	0	0	0	0	0	0	0	0	0	80	560	100	0	0	Error	1	0	2757	-0.087	-75	0	0
9	8	4	empty	empty	4910	26070	100	35	35	6	17	35	35	36	9	25	8	1	0	0	0	0	0	0	0	0	80	560	100	0	0	Error	0	0	2816	-0.111	-75	0	0
9	9	4	empty	empty	5210	26070	100	35	36	13	36	34	34	35	6	17	20	6	0	0	0	0	0	0	0	0	80	560	100	0	0	Error	1	2	2916	0.167	-75	0	0
9	10	4	empty	empty	5510	26070	100	36	36	5	13	35	35	35	6	17	15	0	0	0	0	0	0	0	0	0	80	560	100	0	0	Error	1	1	2848	0.167	-75	0	0
9	11	4	empty	empty	5810	26070	100	36	36	6	16	36	36	37	7	18	13	3	0	0	0	0	0	0	0	0	80	560	100	0	0	Error	0	0	2905	-0.143	-75	0	0
9	12	4	empty	empty	6110	26070	100	39	39	6	15	38	38	38	7	18	15	1	0	0	0	0	0	0	0	0	80	560	100	0	0	Error	1	1	3147	0.143	-75	0	0
9	1	5	2A6	406 Sp0	2820	26390	70	38	40	7	17	33	33	34	8	23	44	13	0	0	0	0	0	0	0	0	32	236	100	0	0	Error	5	7	1293	0.75	0	0	0
9	2	5	2.00E+06	430 Sp0	3110	26390	70	38	70	78	111	31	31	32	6	18	50	41	0	0	0	0	0	0	0	0	32	236	100	0	0	Error	7	39	2245	6.333	0	0	0
9	3	5	2A6	406 Sp0	3420	26390	90	40	41	7	17	32	32	34	14	41	17	4	0	0	0	0	0	0	0	0	52	420	100	0	0	Error	8	9	2117	0.5	0	0	0
9	4	5	2.00E+06	430 Sp0	3710	26400	70	46	65	37	56	32	32	34	11	32	63	38	0	0	0	0	0	0	0	0	32	236	100	0	0	Error	14	33	2083	2.818	0	0	0
9	5	5	2I6	455 Sp21	4020	26400	80	41	40	7	17	33	33	33	6	18	52	27	0	0	0	0	0	0	0	0	52	340	100	0	0	Error	8	7	2101	1.167	0	0	0
9	6	5	2M6	483 Sp22	4310	26400	70	43	43	12	27	34	34	36	11	30	28	19	0	0	0	0	0	0	0	0	32	236	100	0	0	Error	9	9	1383	0.636	0	0	0
9	7	5	2I6	455 Sp21	4620	26400	70	43	44	9	20	34	34	34	6	17	63	44	0	0	0	0	0	0	0	0	32	236	100	0	0	Error	9	10	1421	1.667	0	0	0
9	8	5	2M6	483 Sp22	4920	26410	70	39	39	9	23	35	35	35	7	20	44	13	0	0	0	0	0	0	0	0	32	236	100	0	0	Error	4	4	1242	0.571	0	0	0
9	9	5	2A14	590 Sp14	5220	26390	70	42	42	8	19	35	35	36	7	19	47	19	0	0	0	0	0	0	0	0	32	236	100	0	0	Error	7	7	1332	0.857	0	0	0
9	10	5	2.00E+14	605 Sp24	5510	26390	110	42	45	16	35	35	35	36	9	25	39	15	0	0	0	0	0	0	0	0	80	656	100	0	0	Error	7	10	3590	1	0	0	0
9	11	5	2A14	590 Sp14	5820	26410	70	42	42	10	23	38	38	38	7	18	31	16	0	0	0	0	0	0	0	0	32	236	100	0	0	Error	4	4	1356	0.571	0	0	0
9	12	5	2.00E+14	605 Sp24	6110	26390	100	46	46	12	26	37	37	37	7	18	56	35	0	0	0	0	0	0	0	0	80	560	100	0	0	Error	9	9	3706	1.286	0	0	0
9	1	6	2I14	620 Sp14	2810	26680	80	45	56	53	94	32	32	33	6	18	62	50	0	0	0	0	0	0	0	0	52	340	100	0	0	Error	13	24	2896	3.833	0	0	0
9	2	6	2M14	635 Sp14	3120	26680	100	31	40	23	57	31	31	32	6	18	26	20	0	0	0	0	0	0	0	0	80	560	100	0	0	Error	0	9	3169	1.333	0	0	0
9	3	6	2I14	620 Sp14	3430	26690	90	55	62	32	51	33	33	34	9	26	73	60	0	0	0	0	0	0	0	0	52	420	100	0	0	Error	22	29	3227	3.111	0	0	0
9	4	6	2M14	635 Sp14	3720	26680	100	34	41	20	48	32	32	33	6	18	31	20	0	0	0	0	0	0	0	0	80	560	100	0	0	Error	2	9	3315	1.333	0	0	0
9	5	6	empty	empty	4010	26670	100	32	33	6	18	33	33	34	6	17	13	5	0	0	0	0	0	0	0	0	80	560	100	0	0	Error	-1	0	2619	-0.167	-75	0	0
9	6	6	empty	empty	4310	26670	100	34	33	5	15	33	33	34	13	38	0	0	0	0	0	0	0	0	0	0	80	560	100	0	0	Error	1	0	2671	-0.077	-75	0	0
9	7	6	empty	empty	4610	26670	100	33	34	6	17	34	34	34	7	20	11	0	0	0	0	0	0	0	0	0	80	560	100	0	0	Error	-1	0	2717	0	-75	0	0
9	8	6	empty	empty	4910	26670	100	33	34	6	17	33	33	34	8	23	14	0	0	0	0	0	0	0	0	0	80	560	100	0	0	Error	0	1	2704	0	-75	0	0
9	9	6	empty	empty	5210	26670	100	33	34	5	14	35	35	36	23	63	0	0	0	0	0	0	0	0	0	0	80	560	100	0	0	Error	-2	-1	2749	-0.087	-75	0	0
9	10	6	empty	empty	5510	26670	100	36	36	9	25	36	36	39	54	138	0	0	0	0	0	0	0	0	0	0	80	560	100	0	0	Error	0	0	2899	-0.056	-75	0	0
9	11	6	empty	empty	5810	26670	100	37	42	30	71	37	37	48	94	195	1	1	0	0	0	0	0	0	0	0	80	560	100	0	0	Error	0	5	3348	-0.064	-75	0	0
9	12	6	empty	empty	6110	26670	100	37	38	6	15	36	36	37	7	18	14	4	0	0	0	0	0	0	0	0	80	560	100	0	0	Error	1	2	3002	0.143	-75	0	0
9	1	7	2A6	406 Sp0	2810	26990	100	43	43	12	27	31	31	33	8	24	64	24	0	0	0	0	0	0	0	0	80	560	100	0	0	Error	12	12	3441	1.25	0	0	0
9	2	7	2.00E+06	430 Sp0	3100	27000	70	43	55	29	52	33	33	34	8	23	53	34	0	0	0	0	0	0	0	0	32	236	100	0	0	Error	10	22	1756	2.625	0	0	0
9	3	7	2A6	406 Sp0	3420	26970	70	34	37	9	24	35	35	40	28	70	0	0	0	0	0	0	0	0	0	0	32	236	100	0	0	Error	-1	2	1194	-0.107	0	0	0
9	4	7	2.00E+06	430 Sp0	3700	26980	70	44	60	32	53	33	33	34	7	20	66	47	0	0	0	0	0	0	0	0	32	236	100	0	0	Error	11	27	1916	3.714	0	0	0
9	5	7	2I6	455 Sp21	4000	26970	70	32	33	7	21	33	33	34	10	29	9	0	0	0	0	0	0	0	0	0	32	236	100	0	0	Error	-1	0	1065	-0.1	0	0	0
9	6	7	2M6	483 Sp22	4310	26970	70	35	38	9	23	34	34	35	6	17	31	16	0	0	0	0	0	0	0	0	32	236	100	0	0	Error	1	4	1230	0.5	0	0	0
9	7	7	2I6	455 Sp21	4590	26990	70	36	39	18	46	34	34	35	6	17	22	13	0	0	0	0	0	0	0	0	32	236	100	0	0	Error	2	5	1257	0.667	0	0	0
9	8	7	2M6	483 Sp22	4920	26990	70	40	43	13	30	34	34	35	6	17	44	38	0	0	0	0	0	0	0	0	32	236	100	0	0	Error	6	9	1379	1.333	0	0	0
9	9	7	2A14	590 Sp14	5220	26970	80	44	45	10	22	35	35	37	14	37	31	2	0	0	0	0	0	0	0	0	52	340	100	0	0	Error	9	10	2322	0.571	0	0	0
9	10	7	2.00E+14	605 Sp24	5520	27000	90	48	53	32	60	35	35	38	34	89	8	4	0	0	0	0	0	0	0	0	52	420	100	0	0	Error	13	18	2750	0.441	0	0	0
9	11	7	2A14	590 Sp14	5820	27000	70	42	42	8	19	37	37	38	7	18	38	19	0	0	0	0	0	0	0	0	32	236	100	0	0	Error	5	5	1359	0.571	0	0	0
9	12	7	2.00E+14	605 Sp24	6110	26990	100	45	45	9	20	38	38	38	6	15	53	33	0	0	0	0	0	0	0	0	80	560	100	0	0	Error	7	7	3634	1.167	0	0	0
9	1	8	1I14	234 Sp8	2820	27290	70	40	42	10	23	33	33	33	10	30	34	16	0	0	0	0	0	0	0	0	32	236	100	0	0	Error	7	9	1332	0.9	0	0	0
9	2	8	1M14	258 Sp0	3130	27310	70	116	166	127	76	32	32	34	23	67	72	59	0	0	0	0	0	0	0	0	32	236	100	0	0	Error	84	134	5321	5.739	0	0	0
9	3	8	1I14	234 Sp8	3430	27320	70	38	37	8	21	33	33	33	7	21	25	3	0	0	0	0	0	0	0	0	32	236	100	0	0	Error	5	4	1180	0.571	0	0	0
9	4	8	1M14	258 Sp0	3730	27330	80	105	144	118	81	33	33	42	85	202	42	27	0	0	0	0	0	0	0	0	52	340	100	0	0	Error	72	111	7469	1.2	0	0	0
9	5	8	1A22	286 Sp0	4010	27290	70	40	41	9	21	34	34	161	1632	1013	0	0	0	0	0	0	0	0	0	0	32	236	100	0	0	Error	6	7	1302	-0.074	0	0	0
9	6	8	1.00E+22	324 Sp10	4300	27280	70	37	38	10	26	32	32	36	19	52	6	3	0	0	0	0	0	0	0	0	32	236	100	0	0	Error	5	6	1222	0.105	0	0	0
9	7	8	1A22	286 Sp0	4620	27290	90	43	53	41	77	32	32	40	65	162	8	4	0	0	0	0	0	0	0	0	52	420	100	0	0	Error	11	21	2766	0.2	0	0	0
9	8	8	1.00E+22	324 Sp10	4900	27280	70	41	58	39	67	32	32	33	6	18	56	38	0	0	0	0	0	0	0	0	32	236	100	0	0	Error	9	26	1861	4.167	0	0	0
9	9	8	1I22	354 Sp0	5210	27320	80	41	42	10	23	34	34	36	11	30	33	10	0	0	0	0	0	0	0	0	52	340	100	0	0	Error	7	8	2198	0.545	0	0	0
9	10	8	1M22	379 Sp0	5520	27300	70	34	35	6	17	35	35	36	7	19	13	3	0	0	0	0	0	0	0	0	32	236	100	0	0	Error	-1	0	1126	-0.143	0	0	0
9	11	8	1I22	354 Sp0	5840	27300	70	42	42	8	19	37	37	37	6	16	38	16	0	0	0	0	0	0	0	0	32	236	100	0	0	Error	5	5	1344	0.833	0	0	0
9	12	8	1M22	379 Sp0	6110	27310	80	38	40	13	32	38	38	38	7	18	19	8	0	0	0	0	0	0	0	0	52	340	100	0	0	Error	0	2	2072	0.286	0	0	0
9	1	9	1A6	14 Sp8	2800	27580	70	44	45	12	26	33	33	34	6	17	59	47	0	0	0	0	0	0	0	0	32	236	100	0	0	Error	11	12	1425	1.833	0	0	0
9	2	9	1.00E+06	33 Sp8	3090	27570	70	40	45	19	42	34	34	37	16	43	22	13	0	0	0	0	0	0	0	0	32	236	100	0	0	Error	6	11	1452	0.5	0	0	0
9	3	9	1A6	14 Sp8	3410	27580	70	37	39	10	25	32	32	33	7	21	38	31	0	0	0	0	0	0	0	0	32	236	100	0	0	Error	5	7	1261	0.857	0	0	0
9	4	9	1.00E+06	33 Sp8	3700	27570	70	56	59	25	42	34	34	36	12	33	56	44	0	0	0	0	0	0	0	0	32	236	100	0	0	Error	22	25	1875	1.917	0	0	0
9	5	9	1I6	52 Sp9	4000	27550	70	37	40	12	30	34	34	36	16	44	22	6	0	0	0	0	0	0	0	0	32	236	100	0	0	Error	3	6	1295	0.25	0	0	0
9	6	9	1M6	74 Sp0	4310	27560	70	37	40	11	27	34	34	38	18	47	16	0	0	0	0	0	0	0	0	0	32	236	100	0	0	Error	3	6	1291	0.111	0	0	0
9	7	9	1I6	52 Sp9	4610	27570	70	34	37	9	24	33	33	50	121	242	0	0	0	0	0	0	0	0	0	0	32	236	100	0	0	Error	1	4	1169	-0.107	0	0	0
9	8	9	1M6	74 Sp0	4910	27570	80	38	39	9	23	33	33	34	6	17	44	19	0	0	0	0	0	0	0	0	52	340	100	0	0	Error	5	6	2040	0.833	0	0	0
9	9	9	1A14	171 Sp8	5200	27600	80	49	62	36	58	35	35	36	15	41	42	37	0	0	0	0	0	0	0	0	52	340	100	0	0	Error	14	27	3204	1.733	0	0	0
9	10	9	1.00E+14	199 Sp9	5510	27610	80	49	50	11	22	35	35	36	7	19	73	42	0	0	0	0	0	0	0	0	52	340	100	0	0	Error	14	15	2591	2	0	0	0
9	11	9	1A14	171 Sp8	5810	27610	100	46	59	27	45	37	37	38	7	18	55	44	0	0	0	0	0	0	0	0	80	560	100	0	0	Error	9	22	4690	3	0	0	0
9	12	9	1.00E+14	199 Sp9	6110	27580	80	40	43	10	23	36	36	37	8	21	33	19	0	0	0	0	0	0	0	0	52	340	100	0	0	Error	4	7	2225	0.75	0	0	0
9	1	10	1I14	234 Sp8	2800	27880	70	35	36	7	19	33	33	35	13	37	9	0	0	0	0	0	0	0	0	0	32	236	100	0	0	Error	2	3	1139	0.077	0	0	0
9	2	10	1M14	258 Sp0	3120	27890	70	86	82	30	36	33	33	33	6	18	91	75	0	0	0	0	0	0	0	0	32	236	100	0	0	Error	53	49	2621	8.167	0	0	0
9	3	10	1I14	234 Sp8	3410	27890	70	42	43	12	27	33	33	34	9	26	44	19	0	0	0	0	0	0	0	0	32	236	100	0	0	Error	9	10	1390	1	0	0	0
9	4	10	1M14	258 Sp0	3710	27880	70	60	118	101	85	33	33	50	104	208	38	16	0	0	0	0	0	0	0	0	32	236	100	0	0	Error	27	85	3773	0.654	0	0	0
9	5	10	1A22	286 Sp0	4010	27870	70	39	42	14	33	33	33	35	14	40	25	6	0	0	0	0	0	0	0	0	32	236	100	0	0	Error	6	9	1340	0.5	0	0	0
9	6	10	1.00E+22	324 Sp10	4310	27900	70	54	72	43	59	33	33	33	6	18	66	59	0	0	0	0	0	0	0	0	32	236	100	0	0	Error	21	39	2307	6.5	0	0	0
9	7	10	1A22	286 Sp0	4620	27880	70	33	36	21	58	33	33	33	6	18	22	3	0	0	0	0	0	0	0	0	32	236	100	0	0	Error	0	3	1149	0.5	0	0	0
9	8	10	1.00E+22	324 Sp10	4910	27900	70	53	77	46	59	33	33	33	6	18	72	56	0	0	0	0	0	0	0	0	32	236	100	0	0	Error	20	44	2452	7.333	0	0	0
9	9	10	1I22	354 Sp0	5210	27850	70	35	36	11	30	35	35	36	12	33	9	3	0	0	0	0	0	0	0	0	32	236	100	0	0	Error	0	1	1161	0	0	0	0
9	10	10	1M22	379 Sp0	5510	27890	70	41	41	6	14	40	40	41	13	31	3	0	0	0	0	0	0	0	0	0	32	236	100	0	0	Error	1	1	1303	0	0	0	0
9	11	10	1I22	354 Sp0	5790	27870	70	48	47	8	17	44	44	49	64	130	0	0	0	0	0	0	0	0	0	0	32	236	100	0	0	Error	4	3	1508	-0.031	0	0	0
9	12	10	1M22	379 Sp0	6110	27900	70	38	43	29	67	36	36	37	7	18	19	6	0	0	0	0	0	0	0	0	32	236	100	0	0	Error	2	7	1384	0.857	0	0	0
9	1	11	1A6	14 Sp8	2820	28190	70	59	67	48	71	33	33	34	11	32	81	56	0	0	0	0	0	0	0	0	32	236	100	0	0	Error	26	34	2158	3	0	0	0
9	2	11	1.00E+06	33 Sp8	3110	28190	70	49	58	27	46	32	32	35	19	54	44	34	0	0	0	0	0	0	0	0	32	236	100	0	0	Error	17	26	1850	1.211	0	0	0
9	3	11	1A6	14 Sp8	3410	28170	70	36	37	9	24	35	35	39	38	97	0	0	0	0	0	0	0	0	0	0	32	236	100	0	0	Error	1	2	1189	-0.053	0	0	0
9	4	11	1.00E+06	33 Sp8	3720	28190	70	54	56	22	39	32	32	33	6	18	72	59	0	0	0	0	0	0	0	0	32	236	100	0	0	Error	22	24	1797	3.833	0	0	0
9	5	11	1I6	52 Sp9	4020	28190	70	41	52	48	92	33	33	34	6	17	53	38	0	0	0	0	0	0	0	0	32	236	100	0	0	Error	8	19	1659	3	0	0	0
9	6	11	1M6	74 Sp0	4310	28190	100	36	37	7	18	32	32	33	8	24	29	5	0	0	0	0	0	0	0	0	80	560	100	0	0	Error	4	5	2924	0.5	0	0	0
9	7	11	1I6	52 Sp9	4610	28200	70	45	47	13	27	33	33	35	15	42	41	13	0	0	0	0	0	0	0	0	32	236	100	0	0	Error	12	14	1501	0.8	0	0	0
9	8	11	1M6	74 Sp0	4900	28190	90	37	41	19	46	33	33	34	6	17	44	23	0	0	0	0	0	0	0	0	52	420	100	0	0	Error	4	8	2129	1.167	0	0	0
9	9	11	1A14	171 Sp8	5200	28170	70	36	40	14	35	37	37	39	15	38	19	3	0	0	0	0	0	0	0	0	32	236	100	0	0	Error	-1	3	1279	0.067	0	0	0
9	10	11	1.00E+14	199 Sp9	5510	28210	70	49	50	10	20	38	38	39	9	23	59	16	0	0	0	0	0	0	0	0	32	236	100	0	0	Error	11	12	1595	1.222	0	0	0
9	11	11	1A14	171 Sp8	5810	28190	70	69	74	32	43	43	43	46	14	30	53	47	0	0	0	0	0	0	0	0	32	236	100	0	0	Error	26	31	2364	2	0	0	0
9	12	11	1.00E+14	199 Sp9	6110	28190	110	37	39	8	20	39	39	40	8	20	13	3	0	0	0	0	0	0	0	0	80	656	100	0	0	Error	-2	0	3107	-0.125	0	0	0
9	1	12	1I14	234 Sp8	2810	28490	70	38	44	19	43	33	33	34	11	32	31	22	0	0	0	0	0	0	0	0	32	236	100	0	0	Error	5	11	1420	0.909	0	0	0
9	2	12	1M14	258 Sp0	3100	28470	70	49	112	105	93	33	33	34	7	20	66	53	0	0	0	0	0	0	0	0	32	236	100	0	0	Error	16	79	3598	11.143	0	0	0
9	3	12	1I14	234 Sp8	3400	28500	70	44	70	110	157	34	34	36	12	33	47	28	0	0	0	0	0	0	0	0	32	236	100	0	0	Error	10	36	2252	2.833	0	0	0
9	4	12	1M14	258 Sp0	3700	28480	70	47	74	48	64	34	34	44	126	286	6	0	0	0	0	0	0	0	0	0	32	236	100	0	0	Error	13	40	2367	0.238	0	0	0
9	5	12	1A22	286 Sp0	4020	28500	90	47	102	371	363	33	33	33	6	18	63	54	0	0	0	0	0	0	0	0	52	420	100	0	0	Error	14	69	5310	11.5	0	0	0
9	6	12	1.00E+22	324 Sp10	4310	28460	70	47	67	41	61	34	34	35	10	28	56	38	0	0	0	0	0	0	0	0	32	236	100	0	0	Error	13	33	2149	3.2	0	0	0
9	7	12	1A22	286 Sp0	4610	28480	90	35	37	8	21	33	33	37	38	102	0	0	0	0	0	0	0	0	0	0	52	420	100	0	0	Error	2	4	1916	0	0	0	0
9	8	12	1.00E+22	324 Sp10	4900	28480	70	45	110	303	275	34	34	36	12	33	44	28	0	0	0	0	0	0	0	0	32	236	100	0	0	Error	11	76	3522	6.167	0	0	0
9	9	12	1I22	354 Sp0	5220	28490	70	43	44	8	18	37	37	45	78	173	0	0	0	0	0	0	0	0	0	0	32	236	100	0	0	Error	6	7	1402	-0.013	0	0	0
9	10	12	1M22	379 Sp0	5510	28490	70	39	42	10	23	38	38	38	6	15	28	9	0	0	0	0	0	0	0	0	32	236	100	0	0	Error	1	4	1356	0.667	0	0	0
9	11	12	1I22	354 Sp0	5820	28480	80	40	41	6	14	39	39	43	37	86	0	0	0	0	0	0	0	0	0	0	52	340	100	0	0	Error	1	2	2111	-0.054	0	0	0
9	12	12	1M22	379 Sp0	6110	28500	80	38	40	8	20	39	39	41	14	34	8	0	0	0	0	0	0	0	0	0	52	340	100	0	0	Error	-1	1	2067	-0.071	0	0	0
9	1	13	1A6	14 Sp8	2800	28790	70	49	55	33	60	34	34	36	20	55	44	13	0	0	0	0	0	0	0	0	32	236	100	0	0	Error	15	21	1771	0.95	0	0	0
9	2	13	1.00E+06	33 Sp8	3100	28790	70	55	59	29	49	34	34	35	8	22	59	53	0	0	0	0	0	0	0	0	32	236	100	0	0	Error	21	25	1899	3	0	0	0
9	3	13	1A6	14 Sp8	3410	28790	70	48	49	16	32	35	35	38	23	60	28	3	0	0	0	0	0	0	0	0	32	236	100	0	0	Error	13	14	1553	0.478	0	0	0
9	4	13	1.00E+06	33 Sp8	3710	28790	70	38	63	64	101	34	34	36	11	30	38	25	0	0	0	0	0	0	0	0	32	236	100	0	0	Error	4	29	2017	2.455	0	0	0
9	5	13	1I6	52 Sp9	4000	28780	70	42	42	9	21	33	33	34	7	20	59	25	0	0	0	0	0	0	0	0	32	236	100	0	0	Error	9	9	1341	1.143	0	0	0
9	6	13	1M6	74 Sp0	4300	28760	90	34	37	8	21	34	34	34	7	20	23	10	0	0	0	0	0	0	0	0	52	420	100	0	0	Error	0	3	1900	0.429	0	0	0
9	7	13	1I6	52 Sp9	4620	28800	70	58	63	26	41	34	34	37	16	43	66	41	0	0	0	0	0	0	0	0	32	236	100	0	0	Error	24	29	2000	1.625	0	0	0
9	8	13	1M6	74 Sp0	4920	28800	70	40	40	6	15	35	35	35	8	22	22	0	0	0	0	0	0	0	0	0	32	236	100	0	0	Error	5	5	1272	0.625	0	0	0
9	9	13	1A14	171 Sp8	5200	28790	70	41	42	9	21	37	37	42	21	50	3	0	0	0	0	0	0	0	0	0	32	236	100	0	0	Error	4	5	1342	0	0	0	0
9	10	13	1.00E+14	199 Sp9	5510	28770	70	56	69	55	79	36	36	37	6	16	81	69	0	0	0	0	0	0	0	0	32	236	100	0	0	Error	20	33	2198	5.333	0	0	0
9	11	13	1A14	171 Sp8	5800	28800	80	46	55	28	50	39	39	40	10	25	35	19	0	0	0	0	0	0	0	0	52	340	100	0	0	Error	7	16	2863	1.5	0	0	0
9	12	13	1.00E+14	199 Sp9	6120	28810	100	39	40	7	17	39	39	40	13	32	6	0	0	0	0	0	0	0	0	0	80	560	100	0	0	Error	0	1	3202	0	0	0	0
9	1	14	2A22	Grid Marker	2790	29080	150	82	1018	2927	287	34	34	36	12	33	78	62	0	0	0	0	0	0	0	0	156	1254	100	0	0	Error	48	984	158850	81.833	0	0	0
9	2	14	2A22	Grid Marker	3110	29080	200	103	909	3071	337	34	34	36	12	33	95	79	0	0	0	0	0	0	0	0	316	2172	100	0	0	Error	69	875	287357	72.75	0	0	0
9	3	14	empty	empty	3410	29070	100	32	33	6	18	33	33	35	23	65	0	0	0	0	0	0	0	0	0	0	80	560	100	0	0	Error	-1	0	2600	-0.087	-75	0	0
9	4	14	empty	empty	3710	29070	100	32	33	6	18	32	32	33	6	18	16	3	0	0	0	0	0	0	0	0	80	560	100	0	0	Error	0	1	2639	0	-75	0	0
9	5	14	empty	empty	4010	29070	100	33	67	282	420	32	32	33	11	33	8	4	0	0	0	0	0	0	0	0	80	560	100	0	0	Error	1	35	5357	3.091	-75	0	0
9	6	14	empty	empty	4310	29070	100	32	32	6	18	33	33	36	31	86	0	0	0	0	0	0	0	0	0	0	80	560	100	0	0	Error	-1	-1	2551	-0.129	-75	0	0
9	7	14	empty	empty	4610	29070	100	33	33	7	21	34	34	238	3078	1293	0	0	0	0	0	0	0	0	0	0	80	560	100	0	0	Error	-1	-1	2669	-0.067	-75	0	0
9	8	14	empty	empty	4910	29070	100	34	35	10	28	34	34	35	15	42	3	1	0	0	0	0	0	0	0	0	80	560	100	0	0	Error	0	1	2833	0	-75	0	0
9	9	14	empty	empty	5210	29070	100	35	36	6	16	36	36	37	11	29	4	0	0	0	0	0	0	0	0	0	80	560	100	0	0	Error	-1	0	2895	-0.091	-75	0	0
9	10	14	empty	empty	5510	29070	100	39	39	6	15	39	39	39	7	17	11	0	0	0	0	0	0	0	0	0	80	560	100	0	0	Error	0	0	3113	0	-75	0	0
9	11	14	empty	empty	5810	29070	100	39	40	7	17	40	40	41	7	17	16	3	0	0	0	0	0	0	0	0	80	560	100	0	0	Error	-1	0	3183	-0.143	-75	0	0
9	12	14	empty	empty	6110	29070	100	39	40	7	17	40	40	40	7	17	9	1	0	0	0	0	0	0	0	0	80	560	100	0	0	Error	-1	0	3186	0	-75	0	0
10	1	1	empty	empty	7320	25190	100	44	43	7	16	44	44	44	8	18	9	0	0	0	0	0	0	0	0	0	80	560	100	0	0	Error	0	-1	3478	-0.125	-75	0	0
10	2	1	empty	empty	7620	25190	100	46	46	8	17	45	45	45	14	31	4	0	0	0	0	0	0	0	0	0	80	560	100	0	0	Error	1	1	3677	0.071	-75	0	0
10	3	1	empty	empty	7920	25190	100	44	44	8	18	45	45	45	7	15	13	3	0	0	0	0	0	0	0	0	80	560	100	0	0	Error	-1	-1	3545	-0.143	-75	0	0
10	4	1	empty	empty	8220	25190	100	44	47	20	42	45	45	46	8	17	13	3	0	0	0	0	0	0	0	0	80	560	100	0	0	Error	-1	2	3754	0.125	-75	0	0
10	5	1	empty	empty	8520	25190	100	42	43	8	18	44	44	44	7	15	15	5	0	0	0	0	0	0	0	0	80	560	100	0	0	Error	-2	-1	3446	-0.143	-75	0	0
10	6	1	empty	empty	8820	25190	100	42	43	7	16	42	42	43	7	16	21	5	0	0	0	0	0	0	0	0	80	560	100	0	0	Error	0	1	3450	0	-75	0	0
10	7	1	empty	empty	9120	25190	100	41	42	7	16	41	41	41	7	17	23	5	0	0	0	0	0	0	0	0	80	560	100	0	0	Error	0	1	3398	0.143	-75	0	0
10	8	1	empty	empty	9420	25190	100	44	44	8	18	43	43	56	154	275	0	0	0	0	0	0	0	0	0	0	80	560	100	0	0	Error	1	1	3495	-0.078	-75	0	0
10	9	1	empty	empty	9720	25190	100	38	39	7	17	39	39	40	9	22	10	1	0	0	0	0	0	0	0	0	80	560	100	0	0	Error	-1	0	3097	-0.111	-75	0	0
10	10	1	2B22	Grid Marker	10040	25210	180	68	488	1604	328	38	38	52	412	792	13	11	0	0	0	0	0	0	0	0	256	1758	100	0	0	Error	30	450	124803	1.058	0	0	0
10	11	1	2B22	Grid Marker	10340	25200	160	92	742	2337	314	37	37	38	8	21	92	83	0	0	0	0	0	0	0	0	208	1375	100	0	0	Error	55	705	154274	88	0	0	0
10	12	1	2B22	Grid Marker	10660	25200	230	50	307	1166	379	36	36	37	7	18	69	50	0	0	0	0	0	0	0	0	392	2779	100	0	0	Error	14	271	120524	38.571	0	0	0
10	1	2	2J14	621 Sp14	7320	25470	70	40	56	36	64	42	42	42	7	16	22	22	0	0	0	0	0	0	0	0	32	236	100	0	0	Error	-2	14	1800	2	0	0	0
10	2	2	2N14	636 Sp12	7640	25490	90	73	75	34	45	43	43	43	8	18	65	60	0	0	0	0	0	0	0	0	52	420	100	0	0	Error	30	32	3921	4	0	0	0
10	3	2	2J14	621 Sp14	7930	25480	70	48	70	48	68	43	43	43	7	16	41	34	0	0	0	0	0	0	0	0	32	236	100	0	0	Error	5	27	2251	3.857	0	0	0
10	4	2	2N14	636 Sp12	8230	25510	80	84	80	36	45	42	42	43	8	18	69	63	0	0	0	0	0	0	0	0	52	340	100	0	0	Error	42	38	4155	4.625	0	0	0
10	5	2	empty	empty	8520	25490	100	47	45	7	15	45	45	47	27	57	0	0	0	0	0	0	0	0	0	0	80	560	100	0	0	Error	2	0	3638	-0.074	-75	0	0
10	6	2	empty	empty	8820	25490	100	44	43	7	16	44	44	44	7	15	10	1	0	0	0	0	0	0	0	0	80	560	100	0	0	Error	0	-1	3467	-0.143	-75	0	0
10	7	2	empty	empty	9120	25490	100	42	43	8	18	42	42	42	7	16	19	9	0	0	0	0	0	0	0	0	80	560	100	0	0	Error	0	1	3444	0.143	-75	0	0
10	8	2	empty	empty	9420	25490	100	43	52	47	90	41	41	42	13	30	19	8	0	0	0	0	0	0	0	0	80	560	100	0	0	Error	2	11	4156	0.769	-75	0	0
10	9	2	empty	empty	9720	25490	100	39	39	6	15	39	39	39	7	17	10	4	0	0	0	0	0	0	0	0	80	560	100	0	0	Error	0	0	3126	0	-75	0	0
10	10	2	empty	empty	10020	25490	100	39	39	5	12	38	38	40	29	72	0	0	0	0	0	0	0	0	0	0	80	560	100	0	0	Error	1	1	3112	-0.034	-75	0	0
10	11	2	empty	empty	10320	25490	100	38	38	6	15	37	37	38	7	18	14	4	0	0	0	0	0	0	0	0	80	560	100	0	0	Error	1	1	3057	0	-75	0	0
10	12	2	empty	empty	10620	25490	100	37	38	7	18	37	37	38	6	15	20	5	0	0	0	0	0	0	0	0	80	560	100	0	0	Error	0	1	3028	0	-75	0	0
10	1	3	2B6	407 Sp21	7340	25780	80	47	49	11	22	40	40	40	8	20	48	31	0	0	0	0	0	0	0	0	52	340	100	0	0	Error	7	9	2546	1.125	0	0	0
10	2	3	2F6	431 Sp0	7630	25780	70	54	54	12	22	38	38	39	6	15	78	59	0	0	0	0	0	0	0	0	32	236	100	0	0	Error	16	16	1728	2.5	0	0	0
10	3	3	2B6	407 Sp21	7930	25790	100	38	39	9	23	40	40	41	7	17	16	9	0	0	0	0	0	0	0	0	80	560	100	0	0	Error	-2	-1	3132	-0.286	0	0	0
10	4	3	2F6	431 Sp0	8230	25780	70	52	54	16	29	39	39	39	7	17	59	47	0	0	0	0	0	0	0	0	32	236	100	0	0	Error	13	15	1731	2.143	0	0	0
10	5	3	2J6	456 Sp21	8520	25800	90	44	47	13	27	41	41	41	7	17	42	27	0	0	0	0	0	0	0	0	52	420	100	0	0	Error	3	6	2446	0.857	0	0	0
10	6	3	2N6	484 Sp22	8840	25800	70	54	54	14	25	40	40	40	7	17	66	47	0	0	0	0	0	0	0	0	32	236	100	0	0	Error	14	14	1728	2	0	0	0
10	7	3	2J6	456 Sp21	9130	25780	80	49	49	13	26	39	39	40	9	22	50	25	0	0	0	0	0	0	0	0	52	340	100	0	0	Error	10	10	2570	1	0	0	0
10	8	3	2N6	484 Sp22	9440	25790	80	54	53	12	22	39	39	39	7	17	65	50	0	0	0	0	0	0	0	0	52	340	100	0	0	Error	15	14	2777	2	0	0	0
10	9	3	2B14	591 Sp0	9710	25800	110	39	44	19	43	40	40	40	7	17	18	14	0	0	0	0	0	0	0	0	80	656	100	0	0	Error	-1	4	3546	0.571	0	0	0
10	10	3	2F14	0	10030	25770	70	38	64	48	75	36	36	37	7	18	31	31	0	0	0	0	0	0	0	0	32	236	100	0	0	Error	2	28	2032	3.857	0	0	0
10	11	3	2B14	591 Sp0	10330	25780	70	41	54	27	50	36	36	37	7	18	44	34	0	0	0	0	0	0	0	0	32	236	100	0	0	Error	5	18	1734	2.429	0	0	0
10	12	3	2F14	0	10630	25780	100	36	49	38	77	38	38	38	6	15	23	15	0	0	0	0	0	0	0	0	80	560	100	0	0	Error	-2	11	3889	1.833	0	0	0
10	1	4	2J14	621 Sp14	7320	26070	70	41	48	28	58	40	40	41	9	21	13	9	0	0	0	0	0	0	0	0	32	236	100	0	0	Error	1	8	1539	0.778	0	0	0
10	2	4	2N14	636 Sp12	7630	26100	80	85	80	33	41	39	39	41	16	39	65	60	0	0	0	0	0	0	0	0	52	340	100	0	0	Error	46	41	4169	2.438	0	0	0
10	3	4	2J14	621 Sp14	7930	26090	70	45	72	46	63	42	42	43	7	16	44	34	0	0	0	0	0	0	0	0	32	236	100	0	0	Error	3	30	2294	4.143	0	0	0
10	4	4	2N14	636 Sp12	8250	26120	110	63	67	26	38	43	43	48	89	185	3	0	0	0	0	0	0	0	0	0	80	656	100	0	0	Error	20	24	5377	0.213	0	0	0
10	5	4	empty	empty	8520	26090	100	47	47	8	17	46	46	47	7	14	15	3	0	0	0	0	0	0	0	0	80	560	100	0	0	Error	1	1	3736	0	-75	0	0
10	6	4	empty	empty	8820	26090	100	45	44	7	15	45	45	46	8	17	6	3	0	0	0	0	0	0	0	0	80	560	100	0	0	Error	0	-1	3534	-0.25	-75	0	0
10	7	4	empty	empty	9120	26090	100	42	42	7	16	44	44	44	8	18	10	0	0	0	0	0	0	0	0	0	80	560	100	0	0	Error	-2	-2	3392	-0.25	-75	0	0
10	8	4	empty	empty	9420	26090	100	43	44	7	15	43	43	44	8	18	18	4	0	0	0	0	0	0	0	0	80	560	100	0	0	Error	0	1	3498	0	-75	0	0
10	9	4	empty	empty	9720	26090	100	42	43	7	16	41	41	42	7	16	16	5	0	0	0	0	0	0	0	0	80	560	100	0	0	Error	1	2	3426	0.143	-75	0	0
10	10	4	empty	empty	10020	26090	100	40	41	8	19	41	41	41	7	17	15	5	0	0	0	0	0	0	0	0	80	560	100	0	0	Error	-1	0	3308	0	-75	0	0
10	11	4	empty	empty	10320	26090	100	39	39	6	15	40	40	40	7	17	11	3	0	0	0	0	0	0	0	0	80	560	100	0	0	Error	-1	-1	3159	-0.143	-75	0	0
10	12	4	empty	empty	10620	26090	100	40	40	7	17	39	39	39	6	15	24	5	0	0	0	0	0	0	0	0	80	560	100	0	0	Error	1	1	3203	0.167	-75	0	0
10	1	5	2B6	407 Sp21	7340	26410	100	46	47	10	21	41	41	42	7	16	41	16	0	0	0	0	0	0	0	0	80	560	100	0	0	Error	5	6	3720	0.714	0	0	0
10	2	5	2F6	431 Sp0	7640	26410	70	59	57	10	17	40	40	40	7	17	75	56	0	0	0	0	0	0	0	0	32	236	100	0	0	Error	19	17	1832	2.429	0	0	0
10	3	5	2B6	407 Sp21	7940	26410	90	44	43	8	18	41	41	42	11	26	10	2	0	0	0	0	0	0	0	0	52	420	100	0	0	Error	3	2	2252	0.091	0	0	0
10	4	5	2F6	431 Sp0	8230	26400	70	40	46	14	30	41	41	41	9	21	28	22	0	0	0	0	0	0	0	0	32	236	100	0	0	Error	-1	5	1487	0.556	0	0	0
10	5	5	2J6	456 Sp21	8540	26410	80	53	55	12	21	41	41	41	7	17	67	40	0	0	0	0	0	0	0	0	52	340	100	0	0	Error	12	14	2854	2	0	0	0
10	6	5	2N6	484 Sp22	8830	26400	70	42	43	8	18	43	43	43	11	25	9	3	0	0	0	0	0	0	0	0	32	236	100	0	0	Error	-1	0	1363	0	0	0	0
10	7	5	2J6	456 Sp21	9140	26410	80	47	47	11	23	39	39	40	10	25	38	10	0	0	0	0	0	0	0	0	52	340	100	0	0	Error	8	8	2455	0.7	0	0	0
10	8	5	2N6	484 Sp22	9450	26410	70	46	46	10	21	41	41	41	7	17	34	19	0	0	0	0	0	0	0	0	32	236	100	0	0	Error	5	5	1473	0.714	0	0	0
10	9	5	2B14	591 Sp0	9740	26390	70	43	54	25	46	40	40	40	7	17	34	25	0	0	0	0	0	0	0	0	32	236	100	0	0	Error	3	14	1732	2	0	0	0
10	10	5	2F14	0	10030	26380	70	39	63	48	76	39	39	40	7	17	31	28	0	0	0	0	0	0	0	0	32	236	100	0	0	Error	0	24	2004	3.286	0	0	0
10	11	5	2B14	591 Sp0	10350	26410	70	55	61	25	40	39	39	39	7	17	56	50	0	0	0	0	0	0	0	0	32	236	100	0	0	Error	16	22	1961	3.143	0	0	0
10	12	5	2F14	0	10630	26390	70	43	73	54	73	38	38	39	7	17	44	38	0	0	0	0	0	0	0	0	32	236	100	0	0	Error	5	35	2347	4.857	0	0	0
10	1	6	2J14	621 Sp14	7320	26670	70	40	64	52	81	44	44	44	9	20	22	22	0	0	0	0	0	0	0	0	32	236	100	0	0	Error	-4	20	2037	2.222	0	0	0
10	2	6	2N14	636 Sp12	7630	26710	80	73	78	38	48	43	43	44	10	22	69	63	0	0	0	0	0	0	0	0	52	340	100	0	0	Error	30	35	4077	3.4	0	0	0
10	3	6	2J14	621 Sp14	7920	26680	70	45	61	39	63	44	44	44	8	18	31	22	0	0	0	0	0	0	0	0	32	236	100	0	0	Error	1	17	1956	2.125	0	0	0
10	4	6	2N14	636 Sp12	8230	26690	90	58	71	38	53	43	43	44	9	20	62	48	0	0	0	0	0	0	0	0	52	420	100	0	0	Error	15	28	3701	3	0	0	0
10	5	6	empty	empty	8520	26690	100	47	48	7	14	47	47	48	8	16	13	3	0	0	0	0	0	0	0	0	80	560	100	0	0	Error	0	1	3857	0	-75	0	0
10	6	6	empty	empty	8820	26690	100	48	47	8	17	47	47	47	8	17	14	1	0	0	0	0	0	0	0	0	80	560	100	0	0	Error	1	0	3787	0	-75	0	0
10	7	6	empty	empty	9120	26690	100	46	46	7	15	44	44	45	8	17	16	1	0	0	0	0	0	0	0	0	80	560	100	0	0	Error	2	2	3649	0.125	-75	0	0
10	8	6	empty	empty	9420	26690	100	44	44	8	18	43	43	43	7	16	16	4	0	0	0	0	0	0	0	0	80	560	100	0	0	Error	1	1	3514	0.143	-75	0	0
10	9	6	empty	empty	9720	26690	100	41	41	6	14	42	42	42	7	16	9	1	0	0	0	0	0	0	0	0	80	560	100	0	0	Error	-1	-1	3265	-0.143	-75	0	0
10	10	6	empty	empty	10020	26690	100	40	40	7	17	41	41	42	7	16	10	3	0	0	0	0	0	0	0	0	80	560	100	0	0	Error	-1	-1	3238	-0.286	-75	0	0
10	11	6	empty	empty	10320	26690	100	44	44	7	15	41	41	42	7	16	29	6	0	0	0	0	0	0	0	0	80	560	100	0	0	Error	3	3	3512	0.286	-75	0	0
10	12	6	empty	empty	10620	26690	100	40	41	7	17	41	41	41	6	14	16	5	0	0	0	0	0	0	0	0	80	560	100	0	0	Error	-1	0	3251	0	-75	0	0
10	1	7	2B6	407 Sp21	7350	27000	70	41	43	11	25	40	40	40	7	17	31	19	0	0	0	0	0	0	0	0	32	236	100	0	0	Error	1	3	1390	0.429	0	0	0
10	2	7	2F6	431 Sp0	7650	26990	80	42	48	23	47	46	46	46	8	17	21	10	0	0	0	0	0	0	0	0	52	340	100	0	0	Error	-4	2	2480	0.25	0	0	0
10	3	7	2B6	407 Sp21	7940	27000	60	44	45	9	20	40	40	41	8	19	34	6	0	0	0	0	0	0	0	0	32	176	100	0	0	Error	4	5	1441	0.5	0	0	0
10	4	7	2F6	431 Sp0	8240	27000	70	51	51	12	23	40	40	44	56	127	0	0	0	0	0	0	0	0	0	0	32	236	100	0	0	Error	11	11	1627	0.125	0	0	0
10	5	7	2J6	456 Sp21	8540	26990	90	55	54	11	20	42	42	42	8	19	58	31	0	0	0	0	0	0	0	0	52	420	100	0	0	Error	13	12	2796	1.5	0	0	0
10	6	7	2N6	484 Sp22	8830	26980	70	51	52	15	28	41	41	42	8	19	53	41	0	0	0	0	0	0	0	0	32	236	100	0	0	Error	10	11	1667	1.25	0	0	0
10	7	7	2J6	456 Sp21	9140	27010	80	42	44	9	20	39	39	40	7	17	35	17	0	0	0	0	0	0	0	0	52	340	100	0	0	Error	3	5	2280	0.571	0	0	0
10	8	7	2N6	484 Sp22	9440	27000	70	41	46	16	34	37	37	38	7	18	41	31	0	0	0	0	0	0	0	0	32	236	100	0	0	Error	4	9	1461	1.143	0	0	0
10	9	7	2B14	591 Sp0	9740	26980	70	43	48	14	29	36	36	37	6	16	53	38	0	0	0	0	0	0	0	0	32	236	100	0	0	Error	7	12	1543	1.833	0	0	0
10	10	7	2F14	0	10020	26980	70	41	59	46	77	40	40	40	7	17	28	19	0	0	0	0	0	0	0	0	32	236	100	0	0	Error	1	19	1896	2.714	0	0	0
10	11	7	2B14	591 Sp0	10330	27010	70	46	74	78	105	39	39	41	21	51	34	28	0	0	0	0	0	0	0	0	32	236	100	0	0	Error	7	35	2356	1.571	0	0	0
10	12	7	2F14	0	10630	27010	100	41	53	38	71	42	42	46	93	202	8	0	0	0	0	0	0	0	0	0	80	560	100	0	0	Error	-1	11	4214	0.075	0	0	0
10	1	8	1J14	235 Sp0	7340	27290	70	137	126	64	50	41	41	41	7	17	75	72	0	0	0	0	0	0	0	0	32	236	100	0	0	Error	96	85	4043	12.143	0	0	0
10	2	8	1N14	258 Sp8	7640	27270	50	513	504	92	18	42	42	43	7	16	100	100	0	0	0	0	0	0	0	0	12	104	100	0	0	Error	471	462	6044	65.857	0	0	0
10	3	8	1J14	235 Sp0	7940	27260	60	51	89	65	73	45	45	48	15	31	44	41	0	0	0	0	0	0	0	0	32	176	100	0	0	Error	6	44	2845	2.733	0	0	0
10	4	8	1N14	258 Sp8	8250	27300	50	507	499	105	21	44	44	44	7	15	100	100	0	0	0	0	0	0	0	0	12	104	100	0	0	Error	463	455	5991	65	0	0	0
10	5	8	1B22	287 Sp8	8540	27280	60	54	88	62	70	41	41	42	9	21	66	41	0	0	0	0	0	0	0	0	32	176	100	0	0	Error	13	47	2819	5.111	0	0	0
10	6	8	1F22	325 Sp10	8820	27280	70	48	50	13	26	40	40	41	7	17	50	34	0	0	0	0	0	0	0	0	32	236	100	0	0	Error	8	10	1588	1.286	0	0	0
10	7	8	1B22	287 Sp8	9130	27280	70	46	71	48	67	40	40	41	14	34	38	28	0	0	0	0	0	0	0	0	32	236	100	0	0	Error	6	31	2278	2.143	0	0	0
10	8	8	1F22	325 Sp10	9420	27280	70	40	41	9	21	40	40	41	7	17	19	6	0	0	0	0	0	0	0	0	32	236	100	0	0	Error	0	1	1310	0	0	0	0
10	9	8	1J22	355 Sp0	9720	27290	80	42	43	12	27	37	37	38	8	21	42	19	0	0	0	0	0	0	0	0	52	340	100	0	0	Error	5	6	2242	0.625	0	0	0
10	10	8	1N22	380 Sp0	10030	27270	70	45	44	8	18	38	38	38	7	18	50	19	0	0	0	0	0	0	0	0	32	236	100	0	0	Error	7	6	1408	0.857	0	0	0
10	11	8	1J22	355 Sp0	10330	27290	80	52	61	40	65	38	38	41	27	65	17	10	0	0	0	0	0	0	0	0	52	340	100	0	0	Error	14	23	3185	0.741	0	0	0
10	12	8	1N22	380 Sp0	10610	27300	70	48	49	14	28	40	40	40	7	17	50	34	0	0	0	0	0	0	0	0	32	236	100	0	0	Error	8	9	1575	1.286	0	0	0
10	1	9	1B6	15 Sp8	7330	27550	70	57	76	46	60	41	41	41	7	17	63	50	0	0	0	0	0	0	0	0	32	236	100	0	0	Error	16	35	2435	5	0	0	0
10	2	9	1F6	34 Sp0	7630	27560	70	48	48	10	20	43	43	43	8	18	44	13	0	0	0	0	0	0	0	0	32	236	100	0	0	Error	5	5	1544	0.625	0	0	0
10	3	9	1B6	15 Sp8	7940	27580	70	82	81	29	35	44	44	44	7	15	75	72	0	0	0	0	0	0	0	0	32	236	100	0	0	Error	38	37	2577	5.286	0	0	0
10	4	9	1F6	34 Sp0	8230	27590	70	48	47	9	19	45	45	46	8	17	28	0	0	0	0	0	0	0	0	0	32	236	100	0	0	Error	3	2	1498	0.125	0	0	0
10	5	9	1J6	53 Sp9	8540	27570	70	61	62	16	25	41	41	43	16	37	59	22	0	0	0	0	0	0	0	0	32	236	100	0	0	Error	20	21	1970	1.188	0	0	0
10	6	9	1N6	75 Sp0	8840	27600	80	44	46	11	23	43	43	45	40	88	0	0	0	0	0	0	0	0	0	0	52	340	100	0	0	Error	1	3	2393	0.025	0	0	0
10	7	9	1J6	53 Sp9	9120	27580	80	55	58	19	32	41	41	41	7	17	63	46	0	0	0	0	0	0	0	0	52	340	100	0	0	Error	14	17	3011	2.429	0	0	0
10	8	9	1N6	75 Sp0	9440	27610	70	47	47	9	19	40	40	47	61	129	0	0	0	0	0	0	0	0	0	0	32	236	100	0	0	Error	7	7	1502	0	0	0	0
10	9	9	1B14	173 Sp8	9730	27590	80	51	53	18	33	39	39	40	7	17	56	42	0	0	0	0	0	0	0	0	52	340	100	0	0	Error	12	14	2764	1.857	0	0	0
10	10	9	1F14	200 Sp9	10030	27600	70	62	59	15	25	36	36	38	10	26	75	59	0	0	0	0	0	0	0	0	32	236	100	0	0	Error	26	23	1881	2.1	0	0	0
10	11	9	1B14	173 Sp8	10330	27580	70	53	53	15	28	40	40	40	7	17	56	47	0	0	0	0	0	0	0	0	32	236	100	0	0	Error	13	13	1708	1.857	0	0	0
10	12	9	1F14	200 Sp9	10640	27590	70	47	53	18	33	40	40	49	108	220	0	0	0	0	0	0	0	0	0	0	32	236	100	0	0	Error	7	13	1711	0.037	0	0	0
10	1	10	1J14	235 Sp0	7340	27890	60	163	148	52	35	42	42	42	7	16	100	94	0	0	0	0	0	0	0	0	32	176	100	0	0	Error	121	106	4742	15.143	0	0	0
10	2	10	1N14	258 Sp8	7640	27900	50	386	399	83	20	41	41	41	7	17	100	100	0	0	0	0	0	0	0	0	12	104	100	0	0	Error	345	358	4790	51.143	0	0	0
10	3	10	1J14	235 Sp0	7950	27870	90	55	85	54	63	46	46	47	8	17	50	40	0	0	0	0	0	0	0	0	52	420	100	0	0	Error	9	39	4445	4.75	0	0	0
10	4	10	1N14	258 Sp8	8240	27890	60	510	519	249	47	43	43	43	7	16	100	100	0	0	0	0	0	0	0	0	32	176	100	0	0	Error	467	476	16621	68	0	0	0
10	5	10	1B22	287 Sp8	8550	27900	70	116	111	37	33	42	42	44	22	50	81	78	0	0	0	0	0	0	0	0	32	236	100	0	0	Error	74	69	3554	3.045	0	0	0
10	6	10	1F22	325 Sp10	8820	27900	70	47	49	11	22	42	42	43	7	16	41	22	0	0	0	0	0	0	0	0	32	236	100	0	0	Error	5	7	1565	0.857	0	0	0
10	7	10	1B22	287 Sp8	9120	27890	70	41	44	9	20	47	47	47	10	21	9	3	0	0	0	0	0	0	0	0	32	236	100	0	0	Error	-6	-3	1419	-0.3	0	0	0
10	8	10	1F22	325 Sp10	9420	27890	70	41	44	12	27	38	38	39	8	20	28	13	0	0	0	0	0	0	0	0	32	236	100	0	0	Error	3	6	1392	0.625	0	0	0
10	9	10	1J22	355 Sp0	9720	27900	90	44	46	11	23	41	41	41	7	17	35	19	0	0	0	0	0	0	0	0	52	420	100	0	0	Error	3	5	2380	0.714	0	0	0
10	10	10	1N22	380 Sp0	9960	27900	100	40	40	6	15	41	41	42	7	16	9	1	0	0	0	0	0	0	0	0	80	560	100	0	0	Error	-1	-1	3226	-0.286	0	0	0
10	11	10	1J22	355 Sp0	10310	27880	100	42	42	8	19	43	43	43	7	16	16	5	0	0	0	0	0	0	0	0	80	560	100	0	0	Error	-1	-1	3386	-0.143	0	0	0
10	12	10	1N22	380 Sp0	10620	27890	90	42	43	8	18	42	42	43	8	18	21	2	0	0	0	0	0	0	0	0	52	420	100	0	0	Error	0	1	2253	0	0	0	0
10	1	11	1B6	15 Sp8	7320	28180	70	41	51	25	49	40	40	41	9	21	38	22	0	0	0	0	0	0	0	0	32	236	100	0	0	Error	1	11	1624	1.111	0	0	0
10	2	11	1F6	34 Sp0	7650	28180	70	47	48	14	29	42	42	42	9	21	31	13	0	0	0	0	0	0	0	0	32	236	100	0	0	Error	5	6	1525	0.667	0	0	0
10	3	11	1B6	15 Sp8	7940	28200	70	63	72	27	37	43	43	44	8	18	75	53	0	0	0	0	0	0	0	0	32	236	100	0	0	Error	20	29	2305	3.5	0	0	0
10	4	11	1F6	34 Sp0	8250	28180	80	48	51	11	21	46	46	46	8	17	37	13	0	0	0	0	0	0	0	0	52	340	100	0	0	Error	2	5	2626	0.625	0	0	0
10	5	11	1J6	53 Sp9	8540	28210	90	63	65	15	23	44	44	47	35	74	21	0	0	0	0	0	0	0	0	0	52	420	100	0	0	Error	19	21	3403	0.514	0	0	0
10	6	11	1N6	75 Sp0	8840	28190	70	39	48	38	79	44	44	45	8	17	13	9	0	0	0	0	0	0	0	0	32	236	100	0	0	Error	-5	4	1543	0.375	0	0	0
10	7	11	1J6	53 Sp9	9130	28180	80	46	57	61	107	43	43	44	8	18	37	21	0	0	0	0	0	0	0	0	52	340	100	0	0	Error	3	14	2978	1.625	0	0	0
10	8	11	1N6	75 Sp0	9460	28200	100	43	43	8	18	40	40	42	17	40	4	0	0	0	0	0	0	0	0	0	80	560	100	0	0	Error	3	3	3464	0.059	0	0	0
10	9	11	1B14	173 Sp8	9720	28200	70	46	51	23	45	39	39	41	16	39	28	13	0	0	0	0	0	0	0	0	32	236	100	0	0	Error	7	12	1646	0.625	0	0	0
10	10	11	1F14	200 Sp9	9940	28200	100	38	39	6	15	42	42	44	13	29	0	0	0	0	0	0	0	0	0	0	80	560	100	0	0	Error	-4	-3	3142	-0.385	0	0	0
10	11	11	1B14	173 Sp8	10330	28200	70	51	52	17	32	41	41	41	7	17	53	31	0	0	0	0	0	0	0	0	32	236	100	0	0	Error	10	11	1652	1.571	0	0	0
10	12	11	1F14	200 Sp9	10620	28210	100	41	48	16	33	42	42	43	7	16	35	25	0	0	0	0	0	0	0	0	80	560	100	0	0	Error	-1	6	3826	0.714	0	0	0
10	1	12	1J14	235 Sp0	7340	28480	60	135	160	103	64	45	45	46	8	17	81	75	0	0	0	0	0	0	0	0	32	176	100	0	0	Error	90	115	5124	14.25	0	0	0
10	2	12	1N14	258 Sp8	7640	28490	50	662	552	278	50	45	45	49	28	57	100	92	0	0	0	0	0	0	0	0	12	104	100	0	0	Error	617	507	6620	17.964	0	0	0
10	3	12	1J14	235 Sp0	7930	28500	80	67	77	33	42	53	53	53	8	15	52	48	0	0	0	0	0	0	0	0	52	340	100	0	0	Error	14	24	4015	3	0	0	0
10	4	12	1N14	258 Sp8	8240	28500	50	537	566	103	18	48	48	48	8	16	100	100	0	0	0	0	0	0	0	0	12	104	100	0	0	Error	489	518	6792	64.75	0	0	0
10	5	12	1B22	287 Sp8	8540	28470	70	62	101	72	71	46	46	46	8	17	59	50	0	0	0	0	0	0	0	0	32	236	100	0	0	Error	16	55	3238	6.875	0	0	0
10	6	12	1F22	325 Sp10	8840	28480	80	51	51	11	21	50	50	51	8	15	25	10	0	0	0	0	0	0	0	0	52	340	100	0	0	Error	1	1	2662	0	0	0	0
10	7	12	1B22	287 Sp8	9120	28500	70	60	81	47	58	45	45	47	12	25	56	41	0	0	0	0	0	0	0	0	32	236	100	0	0	Error	15	36	2606	2.833	0	0	0
10	8	12	1F22	325 Sp10	9420	28500	70	49	49	14	28	40	40	41	13	31	41	13	0	0	0	0	0	0	0	0	32	236	100	0	0	Error	9	9	1574	0.615	0	0	0
10	9	12	1J22	355 Sp0	9710	28490	70	44	49	14	28	39	39	41	8	19	41	28	0	0	0	0	0	0	0	0	32	236	100	0	0	Error	5	10	1556	1	0	0	0
10	10	12	1N22	380 Sp0	9940	28470	70	45	52	32	61	43	43	56	136	242	3	0	0	0	0	0	0	0	0	0	32	236	100	0	0	Error	2	9	1668	-0.029	0	0	0
10	11	12	1J22	355 Sp0	10310	28490	70	41	42	12	28	43	43	44	8	18	13	6	0	0	0	0	0	0	0	0	32	236	100	0	0	Error	-2	-1	1353	-0.25	0	0	0
10	12	12	1N22	380 Sp0	10600	28510	100	39	44	17	38	40	40	41	8	19	25	18	0	0	0	0	0	0	0	0	80	560	100	0	0	Error	-1	4	3557	0.375	0	0	0
10	1	13	1B6	15 Sp8	7320	28770	80	47	67	50	74	47	47	48	11	22	38	21	0	0	0	0	0	0	0	0	52	340	100	0	0	Error	0	20	3460	1.727	0	0	0
10	2	13	1F6	34 Sp0	7620	28780	70	50	50	12	24	50	50	52	17	32	6	0	0	0	0	0	0	0	0	0	32	236	100	0	0	Error	0	0	1610	-0.118	0	0	0
10	3	13	1B6	15 Sp8	7910	28800	90	50	56	20	35	51	51	52	9	17	27	13	0	0	0	0	0	0	0	0	52	420	100	0	0	Error	-1	5	2890	0.444	0	0	0
10	4	13	1F6	34 Sp0	8240	28770	110	48	47	8	17	53	53	57	56	98	0	0	0	0	0	0	0	0	0	0	80	656	100	0	0	Error	-5	-6	3780	-0.179	0	0	0
10	5	13	1J6	53 Sp9	8530	28780	80	71	80	79	98	46	46	47	9	19	71	56	0	0	0	0	0	0	0	0	52	340	100	0	0	Error	25	34	4169	3.667	0	0	0
10	6	13	1N6	75 Sp0	8830	28790	80	50	50	11	22	48	48	48	8	16	27	8	0	0	0	0	0	0	0	0	52	340	100	0	0	Error	2	2	2620	0.25	0	0	0
10	7	13	1J6	53 Sp9	9140	28790	70	63	66	18	27	45	45	46	10	21	69	44	0	0	0	0	0	0	0	0	32	236	100	0	0	Error	18	21	2098	2	0	0	0
10	8	13	1N6	75 Sp0	9360	28790	110	48	47	7	14	48	48	50	18	36	1	0	0	0	0	0	0	0	0	0	80	656	100	0	0	Error	0	-1	3793	-0.167	0	0	0
10	9	13	1B14	173 Sp8	9730	28770	70	50	50	13	26	46	46	47	10	21	41	9	0	0	0	0	0	0	0	0	32	236	100	0	0	Error	4	4	1601	0.3	0	0	0
10	10	13	1F14	200 Sp9	10090	28780	80	43	55	45	81	44	44	47	21	44	15	6	0	0	0	0	0	0	0	0	52	340	100	0	0	Error	-1	11	2869	0.381	0	0	0
10	11	13	1B14	173 Sp8	10330	28810	70	59	56	16	28	44	44	44	9	20	53	44	0	0	0	0	0	0	0	0	32	236	100	0	0	Error	15	12	1805	1.333	0	0	0
10	12	13	1F14	200 Sp9	10630	28800	70	61	59	17	28	39	39	42	24	57	44	0	0	0	0	0	0	0	0	0	32	236	100	0	0	Error	22	20	1877	0.708	0	0	0
10	1	14	2B22	Grid Marker	7320	29080	150	93	895	2668	298	52	52	55	35	63	56	40	0	0	0	0	0	0	0	0	156	1258	100	0	0	Error	41	843	139549	24	0	0	0
10	2	14	2B22	Grid Marker	7620	29060	170	81	745	2594	348	54	54	55	15	27	62	45	0	0	0	0	0	0	0	0	208	1598	100	0	0	Error	27	691	154886	46	0	0	0
10	3	14	empty	empty	7920	29090	100	51	52	8	15	50	50	50	8	16	24	9	0	0	0	0	0	0	0	0	80	560	100	0	0	Error	1	2	4198	0.25	-75	0	0
10	4	14	empty	empty	8220	29090	100	45	46	8	17	47	47	48	9	18	9	1	0	0	0	0	0	0	0	0	80	560	100	0	0	Error	-2	-1	3662	-0.222	-75	0	0
10	5	14	empty	empty	8520	29090	100	46	48	8	16	48	48	49	10	20	5	1	0	0	0	0	0	0	0	0	80	560	100	0	0	Error	-2	0	3802	-0.1	-75	0	0
10	6	14	empty	empty	8820	29090	100	54	54	8	14	53	53	53	8	15	20	4	0	0	0	0	0	0	0	0	80	560	100	0	0	Error	1	1	4350	0.125	-75	0	0
10	7	14	empty	empty	9120	29090	100	54	54	8	14	56	56	59	43	72	0	0	0	0	0	0	0	0	0	0	80	560	100	0	0	Error	-2	-2	4315	-0.116	-75	0	0
10	8	14	empty	empty	9420	29090	100	51	53	8	15	53	53	55	13	23	8	0	0	0	0	0	0	0	0	0	80	560	100	0	0	Error	-2	0	4212	-0.154	-75	0	0
10	9	14	empty	empty	9720	29090	100	49	50	8	16	51	51	52	10	19	6	1	0	0	0	0	0	0	0	0	80	560	100	0	0	Error	-2	-1	3963	-0.2	-75	0	0
10	10	14	empty	empty	10020	29090	100	49	48	7	14	49	49	49	8	16	8	1	0	0	0	0	0	0	0	0	80	560	100	0	0	Error	0	-1	3873	-0.125	-75	0	0
10	11	14	empty	empty	10320	29090	100	45	47	8	17	47	47	48	9	18	15	0	0	0	0	0	0	0	0	0	80	560	100	0	0	Error	-2	0	3744	-0.111	-75	0	0
10	12	14	empty	empty	10620	29090	100	42	42	6	14	41	41	42	7	16	15	1	0	0	0	0	0	0	0	0	80	560	100	0	0	Error	1	1	3389	0	-75	0	0
11	1	1	empty	empty	11810	25240	100	39	40	7	17	38	38	38	6	15	25	10	0	0	0	0	0	0	0	0	80	560	100	0	0	Error	1	2	3174	0.333	-75	0	0
11	2	1	empty	empty	12110	25240	100	38	38	7	18	36	36	37	7	18	20	3	0	0	0	0	0	0	0	0	80	560	100	0	0	Error	2	2	3045	0.143	-75	0	0
11	3	1	empty	empty	12410	25240	100	35	36	6	16	35	35	36	6	16	19	5	0	0	0	0	0	0	0	0	80	560	100	0	0	Error	0	1	2880	0	-75	0	0
11	4	1	empty	empty	12710	25240	100	35	35	6	17	34	34	35	6	17	19	3	0	0	0	0	0	0	0	0	80	560	100	0	0	Error	1	1	2838	0	-75	0	0
11	5	1	empty	empty	13010	25240	100	35	35	5	14	35	35	35	6	17	11	0	0	0	0	0	0	0	0	0	80	560	100	0	0	Error	0	0	2777	0	-75	0	0
11	6	1	empty	empty	13310	25240	100	37	36	6	16	34	34	34	6	17	21	5	0	0	0	0	0	0	0	0	80	560	100	0	0	Error	3	2	2887	0.333	-75	0	0
11	7	1	empty	empty	13610	25240	100	32	33	6	18	32	32	33	6	18	16	3	0	0	0	0	0	0	0	0	80	560	100	0	0	Error	0	1	2636	0	-75	0	0
11	8	1	empty	empty	13910	25240	100	32	34	7	20	33	33	33	7	21	14	4	0	0	0	0	0	0	0	0	80	560	100	0	0	Error	-1	1	2705	0.143	-75	0	0
11	9	1	empty	empty	14210	25240	100	33	34	7	20	32	32	33	7	21	14	3	0	0	0	0	0	0	0	0	80	560	100	0	0	Error	1	2	2698	0.143	-75	0	0
11	10	1	2C22	Grid Marker	14520	25250	180	81	648	2102	324	33	33	34	7	20	94	87	0	0	0	0	0	0	0	0	256	1755	100	0	0	Error	48	615	165770	87.714	0	0	0
11	11	1	2C22	Grid Marker	14830	25270	180	81	707	2331	329	33	33	34	16	47	80	61	0	0	0	0	0	0	0	0	256	1629	100	0	0	Error	48	674	180983	42.063	0	0	0
11	12	1	2C22	Grid Marker	15110	25250	160	83	699	2035	291	33	33	34	8	23	92	80	0	0	0	0	0	0	0	0	208	1403	100	0	0	Error	50	666	145395	83.125	0	0	0
11	1	2	2K14	628 Sp14	11820	25510	60	35	38	11	28	35	35	36	7	19	28	22	0	0	0	0	0	0	0	0	32	176	100	0	0	Error	0	3	1224	0.286	0	0	0
11	2	2	2O14	0	12130	25530	50	41	53	30	56	34	34	35	6	17	50	42	0	0	0	0	0	0	0	0	12	104	100	0	0	Error	7	19	636	3	0	0	0
11	3	2	2K14	628 Sp14	12410	25530	60	45	44	9	20	33	33	33	5	15	63	53	0	0	0	0	0	0	0	0	32	176	100	0	0	Error	12	11	1397	2.2	0	0	0
11	4	2	2O14	0	12710	25520	80	35	45	27	60	35	35	35	6	17	23	17	0	0	0	0	0	0	0	0	52	340	100	0	0	Error	0	10	2336	1.667	0	0	0
11	5	2	empty	empty	13020	25530	80	35	35	5	14	35	35	35	6	17	8	0	0	0	0	0	0	0	0	0	52	340	100	0	0	Error	0	0	1805	0	-75	0	0
11	6	2	empty	empty	13320	25530	80	34	35	6	17	35	35	35	6	17	12	2	0	0	0	0	0	0	0	0	52	340	100	0	0	Error	-1	0	1794	0	-75	0	0
11	7	2	empty	empty	13620	25530	80	71	124	171	137	38	38	51	100	196	15	8	0	0	0	0	0	0	0	0	52	340	100	0	0	Error	33	86	6449	0.73	-75	0	0
11	8	2	empty	empty	13920	25530	80	35	36	6	16	34	34	34	6	17	19	6	0	0	0	0	0	0	0	0	52	340	100	0	0	Error	1	2	1864	0.333	-75	0	0
11	9	2	empty	empty	14220	25530	80	33	34	6	17	33	33	34	6	17	21	6	0	0	0	0	0	0	0	0	52	340	100	0	0	Error	0	1	1768	0	-75	0	0
11	10	2	empty	empty	14520	25530	80	35	65	210	323	33	33	34	6	17	29	10	0	0	0	0	0	0	0	0	52	340	100	0	0	Error	2	32	3359	5.167	-75	0	0
11	11	2	empty	empty	14820	25530	80	32	33	5	15	32	32	33	6	18	13	4	0	0	0	0	0	0	0	0	52	340	100	0	0	Error	0	1	1739	0	-75	0	0
11	12	2	empty	empty	15120	25530	80	33	34	6	17	32	32	32	5	15	21	8	0	0	0	0	0	0	0	0	52	340	100	0	0	Error	1	2	1743	0.4	-75	0	0
11	1	3	2C6	418 Sp19	11840	25830	50	46	45	5	11	31	31	31	5	16	100	75	0	0	0	0	0	0	0	0	12	104	100	0	0	Error	15	14	538	2.8	0	0	0
11	2	3	2G6	443 Sp14	12130	25820	60	40	41	9	21	36	36	36	6	16	38	19	0	0	0	0	0	0	0	0	32	176	100	0	0	Error	4	5	1305	0.833	0	0	0
11	3	3	2C6	418 Sp19	12430	25830	50	40	42	8	19	31	31	31	7	22	67	25	0	0	0	0	0	0	0	0	12	104	100	0	0	Error	9	11	506	1.571	0	0	0
11	4	3	2G6	443 Sp14	12740	25820	50	50	50	9	18	33	33	33	6	18	83	58	0	0	0	0	0	0	0	0	12	104	100	0	0	Error	17	17	601	2.833	0	0	0
11	5	3	2K6	468 Sp8	13020	25820	50	62	63	20	31	31	31	32	5	15	92	83	0	0	0	0	0	0	0	0	12	104	100	0	0	Error	31	32	761	6.2	0	0	0
11	6	3	2O6	496Sp21	13320	25840	120	46	48	19	39	33	33	33	7	21	61	46	0	0	0	0	0	0	0	0	120	820	100	0	0	Error	13	15	5733	2.143	0	0	0
11	7	3	2K6	468 Sp8	13630	25830	70	42	52	25	48	32	32	32	6	18	56	44	0	0	0	0	0	0	0	0	32	236	100	0	0	Error	10	20	1670	3.333	0	0	0
11	8	3	2O6	496Sp21	13920	25840	60	57	56	14	25	29	29	30	6	20	94	81	0	0	0	0	0	0	0	0	32	176	100	0	0	Error	28	27	1793	4.333	0	0	0
11	9	3	2C14	598 Sp21	14230	25820	50	55	58	20	34	30	30	30	5	16	100	92	0	0	0	0	0	0	0	0	12	104	100	0	0	Error	25	28	700	5.6	0	0	0
11	10	3	2G14	613 Sp24	14550	25830	170	38	40	10	25	32	32	32	6	18	47	27	0	0	0	0	0	0	0	0	208	1640	100	0	0	Error	6	8	8247	1.333	0	0	0
11	11	3	2C14	598 Sp21	14820	25830	50	41	43	8	18	32	32	32	5	15	67	42	0	0	0	0	0	0	0	0	12	104	100	0	0	Error	9	11	515	2.2	0	0	0
11	12	3	2G14	613 Sp24	15120	25850	80	48	52	22	42	29	29	29	6	20	94	71	0	0	0	0	0	0	0	0	52	340	100	0	0	Error	19	23	2716	3.833	0	0	0
11	1	4	2K14	628 Sp14	11840	26170	110	37	38	7	18	35	35	36	6	16	28	8	0	0	0	0	0	0	0	0	80	656	100	0	0	Error	2	3	3014	0.333	0	0	0
11	2	4	2O14	0	12130	26150	50	74	69	30	43	32	32	34	9	26	75	58	0	0	0	0	0	0	0	0	12	104	100	0	0	Error	42	37	822	3.889	0	0	0
11	3	4	2K14	628 Sp14	12430	26150	80	36	40	14	35	35	35	35	7	20	25	13	0	0	0	0	0	0	0	0	52	340	100	0	0	Error	1	5	2086	0.714	0	0	0
11	4	4	2O14	0	12730	26150	50	45	59	30	50	31	31	32	6	18	67	50	0	0	0	0	0	0	0	0	12	104	100	0	0	Error	14	28	704	4.5	0	0	0
11	5	4	empty	empty	13020	26130	80	34	35	6	17	35	35	35	6	17	13	2	0	0	0	0	0	0	0	0	52	340	100	0	0	Error	-1	0	1810	0	-75	0	0
11	6	4	empty	empty	13320	26130	80	35	36	7	19	35	35	36	7	19	17	2	0	0	0	0	0	0	0	0	52	340	100	0	0	Error	0	1	1857	0	-75	0	0
11	7	4	empty	empty	13620	26130	80	34	34	6	17	34	34	34	6	17	13	2	0	0	0	0	0	0	0	0	52	340	100	0	0	Error	0	0	1760	0	-75	0	0
11	8	4	empty	empty	13920	26130	80	33	33	5	15	34	34	34	6	17	8	0	0	0	0	0	0	0	0	0	52	340	100	0	0	Error	-1	-1	1734	-0.167	-75	0	0
11	9	4	empty	empty	14220	26130	80	35	34	5	14	33	33	33	6	18	17	0	0	0	0	0	0	0	0	0	52	340	100	0	0	Error	2	1	1787	0.167	-75	0	0
11	10	4	empty	empty	14520	26130	80	32	31	5	16	31	31	32	6	18	8	0	0	0	0	0	0	0	0	0	52	340	100	0	0	Error	1	0	1627	-0.167	-75	0	0
11	11	4	empty	empty	14820	26130	80	31	32	5	15	33	33	33	6	18	2	0	0	0	0	0	0	0	0	0	52	340	100	0	0	Error	-2	-1	1643	-0.167	-75	0	0
11	12	4	empty	empty	15120	26130	80	31	32	5	15	32	32	33	6	18	8	4	0	0	0	0	0	0	0	0	52	340	100	0	0	Error	-1	0	1640	-0.167	-75	0	0
11	1	5	2C6	418 Sp19	11840	26450	60	65	277	586	211	31	31	31	5	16	100	97	0	0	0	0	0	0	0	0	32	176	100	0	0	Error	34	246	8852	49.2	0	0	0
11	2	5	2G6	443 Sp14	12140	26440	50	44	43	8	18	35	35	35	6	17	67	33	0	0	0	0	0	0	0	0	12	104	100	0	0	Error	9	8	516	1.333	0	0	0
11	3	5	2C6	418 Sp19	12430	26440	50	40	43	15	34	31	31	32	9	28	50	8	0	0	0	0	0	0	0	0	12	104	100	0	0	Error	9	12	515	1.222	0	0	0
11	4	5	2G6	443 Sp14	12740	26450	50	52	55	17	30	36	36	37	8	21	75	50	0	0	0	0	0	0	0	0	12	104	100	0	0	Error	16	19	659	2.25	0	0	0
11	5	5	2K6	468 Sp8	13040	26450	50	71	65	21	32	33	33	34	7	20	75	75	0	0	0	0	0	0	0	0	12	104	100	0	0	Error	38	32	784	4.429	0	0	0
11	6	5	2O6	496Sp21	13330	26440	80	51	53	11	20	31	31	33	9	27	85	58	0	0	0	0	0	0	0	0	52	340	100	0	0	Error	20	22	2730	2.222	0	0	0
11	7	5	2K6	468 Sp8	13630	26440	50	33	38	15	39	33	33	36	14	38	17	8	0	0	0	0	0	0	0	0	12	104	100	0	0	Error	0	5	456	0.143	0	0	0
11	8	5	2O6	496Sp21	13930	26450	80	55	55	12	21	30	30	31	9	29	98	67	0	0	0	0	0	0	0	0	52	340	100	0	0	Error	25	25	2875	2.667	0	0	0
11	9	5	2C14	598 Sp21	14220	26450	50	40	39	5	12	31	31	32	6	18	67	25	0	0	0	0	0	0	0	0	12	104	100	0	0	Error	9	8	469	1.167	0	0	0
11	10	5	2G14	613 Sp24	14520	26450	90	45	49	22	44	31	31	32	11	34	60	23	0	0	0	0	0	0	0	0	52	420	100	0	0	Error	14	18	2536	1.545	0	0	0
11	11	5	2C14	598 Sp21	14830	26460	70	38	40	13	32	30	30	30	5	16	56	41	0	0	0	0	0	0	0	0	32	236	100	0	0	Error	8	10	1270	2	0	0	0
11	12	5	2G14	613 Sp24	15120	26450	110	44	61	111	181	31	31	183	2447	1337	0	0	0	0	0	0	0	0	0	0	80	656	100	0	0	Error	13	30	4891	-0.05	0	0	0
11	1	6	2K14	628 Sp14	11820	26720	50	49	48	10	20	33	33	34	7	20	67	50	0	0	0	0	0	0	0	0	12	104	100	0	0	Error	16	15	570	2	0	0	0
11	2	6	2O14	0	12120	26720	80	35	47	33	70	37	37	38	7	18	21	17	0	0	0	0	0	0	0	0	52	340	100	0	0	Error	-2	10	2429	1.286	0	0	0
11	3	6	2K14	628 Sp14	12430	26730	50	48	54	28	51	41	41	45	23	51	17	8	0	0	0	0	0	0	0	0	12	104	100	0	0	Error	7	13	649	0.391	0	0	0
11	4	6	2O14	0	12720	26720	50	46	51	15	29	39	39	40	13	32	25	17	0	0	0	0	0	0	0	0	12	104	100	0	0	Error	7	12	615	0.846	0	0	0
11	5	6	empty	empty	13020	26730	80	39	39	8	20	38	38	45	50	111	0	0	0	0	0	0	0	0	0	0	52	340	100	0	0	Error	1	1	2012	-0.12	-75	0	0
11	6	6	empty	empty	13320	26730	80	35	35	10	28	35	35	35	6	17	17	6	0	0	0	0	0	0	0	0	52	340	100	0	0	Error	0	0	1836	0	-75	0	0
11	7	6	empty	empty	13620	26730	80	36	41	19	46	35	35	307	3740	1218	0	0	0	0	0	0	0	0	0	0	52	340	100	0	0	Error	1	6	2110	-0.071	-75	0	0
11	8	6	empty	empty	13920	26730	80	33	35	8	22	35	35	44	79	179	0	0	0	0	0	0	0	0	0	0	52	340	100	0	0	Error	-2	0	1808	-0.114	-75	0	0
11	9	6	empty	empty	14220	26730	80	33	33	6	18	32	32	33	7	21	12	2	0	0	0	0	0	0	0	0	52	340	100	0	0	Error	1	1	1717	0	-75	0	0
11	10	6	empty	empty	14520	26730	80	33	33	6	18	34	34	34	6	17	13	0	0	0	0	0	0	0	0	0	52	340	100	0	0	Error	-1	-1	1714	-0.167	-75	0	0
11	11	6	empty	empty	14820	26730	80	31	32	6	18	32	32	32	5	15	15	6	0	0	0	0	0	0	0	0	52	340	100	0	0	Error	-1	0	1667	0	-75	0	0
11	12	6	empty	empty	15120	26730	80	32	31	6	19	31	31	31	5	16	25	2	0	0	0	0	0	0	0	0	52	340	100	0	0	Error	1	0	1629	0	-75	0	0
11	1	7	2C6	418 Sp19	11820	27020	70	44	47	15	31	34	34	34	6	17	72	38	0	0	0	0	0	0	0	0	32	236	100	0	0	Error	10	13	1507	2.167	0	0	0
11	2	7	2G6	443 Sp14	12130	27020	50	51	53	19	35	35	35	35	5	14	75	67	0	0	0	0	0	0	0	0	12	104	100	0	0	Error	16	18	639	3.6	0	0	0
11	3	7	2C6	418 Sp19	12430	27040	50	42	47	15	31	37	37	43	28	65	17	0	0	0	0	0	0	0	0	0	12	104	100	0	0	Error	5	10	569	0.143	0	0	0
11	4	7	2G6	443 Sp14	12730	27050	50	46	50	9	18	33	33	35	8	22	83	42	0	0	0	0	0	0	0	0	12	104	100	0	0	Error	13	17	599	1.875	0	0	0
11	5	7	2K6	468 Sp8	13020	27050	50	74	75	17	22	33	33	34	8	23	100	92	0	0	0	0	0	0	0	0	12	104	100	0	0	Error	41	42	904	5.125	0	0	0
11	6	7	2O6	496Sp21	13330	27010	90	47	48	15	31	33	33	73	455	623	0	0	0	0	0	0	0	0	0	0	52	420	100	0	0	Error	14	15	2517	-0.055	0	0	0
11	7	7	2K6	468 Sp8	13630	27050	50	45	59	29	49	32	32	34	8	23	75	42	0	0	0	0	0	0	0	0	12	104	100	0	0	Error	13	27	704	3.125	0	0	0
11	8	7	2O6	496Sp21	13930	27030	80	43	45	13	28	31	31	33	9	27	58	37	0	0	0	0	0	0	0	0	52	340	100	0	0	Error	12	14	2364	1.333	0	0	0
11	9	7	2C14	598 Sp21	14230	27020	50	49	49	7	14	31	31	32	8	25	83	58	0	0	0	0	0	0	0	0	12	104	100	0	0	Error	18	18	584	2.125	0	0	0
11	10	7	2G14	613 Sp24	14530	27050	80	45	50	25	50	31	31	32	7	21	77	50	0	0	0	0	0	0	0	0	52	340	100	0	0	Error	14	19	2623	2.571	0	0	0
11	11	7	2C14	598 Sp21	14830	27050	50	39	38	5	13	30	30	30	6	20	67	17	0	0	0	0	0	0	0	0	12	104	100	0	0	Error	9	8	452	1.333	0	0	0
11	12	7	2G14	613 Sp24	15110	27040	90	43	46	22	47	29	29	30	6	20	77	52	0	0	0	0	0	0	0	0	52	420	100	0	0	Error	14	17	2408	2.667	0	0	0
11	1	8	1K14	248 Sp0	11830	27330	60	38	38	7	18	36	36	36	6	16	22	3	0	0	0	0	0	0	0	0	32	176	100	0	0	Error	2	2	1200	0.333	0	0	0
11	2	8	1O14	270 Sp0	12130	27340	50	39	42	13	30	36	36	37	9	24	17	8	0	0	0	0	0	0	0	0	12	104	100	0	0	Error	3	6	500	0.556	0	0	0
11	3	8	1K14	248 Sp0	12420	27310	50	54	58	15	25	38	38	40	13	32	67	17	0	0	0	0	0	0	0	0	12	104	100	0	0	Error	16	20	693	1.385	0	0	0
11	4	8	1O14	270 Sp0	12730	27330	60	43	42	8	19	32	32	33	7	21	63	38	0	0	0	0	0	0	0	0	32	176	100	0	0	Error	11	10	1344	1.286	0	0	0
11	5	8	1C22	307 Sp10	13020	27330	60	82	81	24	29	36	36	37	8	21	97	88	0	0	0	0	0	0	0	0	32	176	100	0	0	Error	46	45	2580	5.5	0	0	0
11	6	8	1G22	340 Sp17	13320	27340	70	64	67	14	20	32	32	33	13	39	100	72	0	0	0	0	0	0	0	0	32	236	100	0	0	Error	32	35	2131	2.615	0	0	0
11	7	8	1C22	307 Sp10	13620	27330	90	58	66	28	42	34	34	34	8	23	69	58	0	0	0	0	0	0	0	0	52	420	100	0	0	Error	24	32	3407	4	0	0	0
11	8	8	1G22	340 Sp17	13920	27340	90	46	48	15	31	32	32	32	6	18	65	54	0	0	0	0	0	0	0	0	52	420	100	0	0	Error	14	16	2484	2.667	0	0	0
11	9	8	1K22	366 Sp14	14220	27330	50	41	41	8	19	32	32	34	13	38	25	0	0	0	0	0	0	0	0	0	12	104	100	0	0	Error	9	9	494	0.538	0	0	0
11	10	8	1O22	391 Sp21	14510	27340	60	35	35	7	20	31	31	49	225	459	0	0	0	0	0	0	0	0	0	0	32	176	100	0	0	Error	4	4	1126	-0.062	0	0	0
11	11	8	1K22	366 Sp14	14820	27330	60	43	43	9	20	29	29	33	36	109	3	0	0	0	0	0	0	0	0	0	32	176	100	0	0	Error	14	14	1384	0.278	0	0	0
11	12	8	1O22	391 Sp21	15120	27330	50	44	42	6	14	32	32	32	6	18	67	42	0	0	0	0	0	0	0	0	12	104	100	0	0	Error	12	10	508	1.667	0	0	0
11	1	9	1C6	24 Sp0	11820	27610	50	48	51	7	13	35	35	37	6	16	100	58	0	0	0	0	0	0	0	0	12	104	100	0	0	Error	13	16	615	2.333	0	0	0
11	2	9	1G6	44 Sp8	12130	27600	60	52	54	15	27	40	40	42	16	38	41	3	0	0	0	0	0	0	0	0	32	176	100	0	0	Error	12	14	1737	0.75	0	0	0
11	3	9	1C6	24 Sp0	12420	27610	50	52	58	27	46	38	38	41	16	39	42	17	0	0	0	0	0	0	0	0	12	104	100	0	0	Error	14	20	701	1.063	0	0	0
11	4	9	1G6	44 Sp8	12710	27640	50	48	47	7	14	34	34	36	10	27	67	17	0	0	0	0	0	0	0	0	12	104	100	0	0	Error	14	13	563	1.1	0	0	0
11	5	9	1K6	62 Sp0	13020	27630	80	53	55	13	23	33	33	34	11	32	81	42	0	0	0	0	0	0	0	0	52	340	100	0	0	Error	20	22	2850	1.909	0	0	0
11	6	9	1O6	85 Sp8	13330	27640	60	60	58	14	24	33	33	34	8	23	84	72	0	0	0	0	0	0	0	0	32	176	100	0	0	Error	27	25	1856	3	0	0	0
11	7	9	1K6	62 Sp0	13620	27630	110	46	46	10	21	30	30	31	7	22	81	54	0	0	0	0	0	0	0	0	80	656	100	0	0	Error	16	16	3693	2.143	0	0	0
11	8	9	1O6	85 Sp8	13930	27640	50	55	61	18	29	33	33	34	8	23	100	92	0	0	0	0	0	0	0	0	12	104	100	0	0	Error	22	28	732	3.375	0	0	0
11	9	9	1C14	185 Sp8	14210	27630	50	53	58	21	36	30	30	31	6	19	92	67	0	0	0	0	0	0	0	0	12	104	100	0	0	Error	23	28	699	4.5	0	0	0
11	10	9	1G14	221 Sp0	14520	27630	60	41	41	7	17	31	31	32	9	28	53	13	0	0	0	0	0	0	0	0	32	176	100	0	0	Error	10	10	1324	1	0	0	0
11	11	9	1C14	185 Sp8	14820	27630	50	66	65	30	46	31	31	32	11	34	67	67	0	0	0	0	0	0	0	0	12	104	100	0	0	Error	35	34	780	3	0	0	0
11	12	9	1G14	221 Sp0	15130	27640	60	46	71	101	142	30	30	30	5	16	94	69	0	0	0	0	0	0	0	0	32	176	100	0	0	Error	16	41	2257	8.2	0	0	0
11	1	10	1K14	248 Sp0	11830	27930	60	40	40	6	15	35	35	36	7	19	28	6	0	0	0	0	0	0	0	0	32	176	100	0	0	Error	5	5	1277	0.571	0	0	0
11	2	10	1O14	270 Sp0	12130	27920	70	48	50	14	28	38	38	40	18	45	31	3	0	0	0	0	0	0	0	0	32	236	100	0	0	Error	10	12	1615	0.556	0	0	0
11	3	10	1K14	248 Sp0	12430	27920	70	44	47	9	19	38	38	40	10	25	34	13	0	0	0	0	0	0	0	0	32	236	100	0	0	Error	6	9	1500	0.7	0	0	0
11	4	10	1O14	270 Sp0	12730	27920	70	45	103	191	185	36	36	37	9	24	50	19	0	0	0	0	0	0	0	0	32	236	100	0	0	Error	9	67	3304	7.333	0	0	0
11	5	10	1C22	307 Sp10	13020	27950	70	91	90	22	24	36	36	38	10	26	97	91	0	0	0	0	0	0	0	0	32	236	100	0	0	Error	55	54	2869	5.2	0	0	0
11	6	10	1G22	340 Sp17	13310	27930	60	52	66	63	95	35	35	36	8	22	66	50	0	0	0	0	0	0	0	0	32	176	100	0	0	Error	17	31	2126	3.75	0	0	0
11	7	10	1C22	307 Sp10	13630	27940	80	79	76	31	40	33	33	38	48	126	44	6	0	0	0	0	0	0	0	0	52	340	100	0	0	Error	46	43	3966	0.792	0	0	0
11	8	10	1G22	340 Sp17	13910	27930	50	55	149	229	153	34	34	37	12	32	83	42	0	0	0	0	0	0	0	0	12	104	100	0	0	Error	21	115	1793	9.333	0	0	0
11	9	10	1K22	366 Sp14	14220	27930	60	37	37	5	13	32	32	33	7	21	34	0	0	0	0	0	0	0	0	0	32	176	100	0	0	Error	5	5	1174	0.571	0	0	0
11	10	10	1O22	391 Sp21	14500	27930	70	38	39	8	20	31	31	49	278	567	0	0	0	0	0	0	0	0	0	0	32	236	100	0	0	Error	7	8	1233	-0.036	0	0	0
11	11	10	1K22	366 Sp14	14810	27940	60	35	40	19	47	31	31	32	24	75	9	3	0	0	0	0	0	0	0	0	32	176	100	0	0	Error	4	9	1268	0.333	0	0	0
11	12	10	1O22	391 Sp21	15110	27940	60	38	37	6	16	30	30	37	65	175	0	0	0	0	0	0	0	0	0	0	32	176	100	0	0	Error	8	7	1197	0	0	0	0
11	1	11	1C6	24 Sp0	11820	28210	50	40	39	8	20	38	38	40	9	22	17	0	0	0	0	0	0	0	0	0	12	104	100	0	0	Error	2	1	470	-0.111	0	0	0
11	2	11	1G6	44 Sp8	12120	28210	50	50	51	8	15	39	39	40	11	27	42	8	0	0	0	0	0	0	0	0	12	104	100	0	0	Error	11	12	609	1	0	0	0
11	3	11	1C6	24 Sp0	12420	28240	50	60	59	17	28	40	40	42	10	23	67	50	0	0	0	0	0	0	0	0	12	104	100	0	0	Error	20	19	703	1.7	0	0	0
11	4	11	1G6	44 Sp8	12730	28200	50	45	47	10	21	38	38	41	24	58	8	0	0	0	0	0	0	0	0	0	12	104	100	0	0	Error	7	9	560	0.25	0	0	0
11	5	11	1K6	62 Sp0	13020	28250	50	40	40	4	10	36	36	37	8	21	17	0	0	0	0	0	0	0	0	0	12	104	100	0	0	Error	4	4	476	0.375	0	0	0
11	6	11	1O6	85 Sp8	13320	28230	50	54	55	7	12	36	36	39	15	38	58	0	0	0	0	0	0	0	0	0	12	104	100	0	0	Error	18	19	659	1.067	0	0	0
11	7	11	1K6	62 Sp0	13610	28250	90	47	51	25	49	32	32	34	11	32	69	17	0	0	0	0	0	0	0	0	52	420	100	0	0	Error	15	19	2672	1.545	0	0	0
11	8	11	1O6	85 Sp8	13930	28230	50	53	57	17	29	32	32	33	8	24	75	67	0	0	0	0	0	0	0	0	12	104	100	0	0	Error	21	25	682	3	0	0	0
11	9	11	1C14	185 Sp8	14210	28260	50	39	44	15	34	30	30	31	6	19	75	33	0	0	0	0	0	0	0	0	12	104	100	0	0	Error	9	14	530	2.167	0	0	0
11	10	11	1G14	221 Sp0	14520	28240	80	39	275	1539	559	30	30	31	15	48	33	13	0	0	0	0	0	0	0	0	52	340	100	0	0	Error	9	245	14316	16.267	0	0	0
11	11	11	1C14	185 Sp8	14820	28250	50	47	47	11	23	30	30	31	8	25	75	50	0	0	0	0	0	0	0	0	12	104	100	0	0	Error	17	17	569	2	0	0	0
11	12	11	1G14	221 Sp0	15120	28210	80	38	38	8	21	32	32	1415	8495	600	0	0	0	0	0	0	0	0	0	0	52	340	100	0	0	Error	6	6	1976	-0.162	0	0	0
11	1	12	1K14	248 Sp0	11830	28520	60	51	56	22	39	36	36	36	7	19	88	53	0	0	0	0	0	0	0	0	32	176	100	0	0	Error	15	20	1806	2.857	0	0	0
11	2	12	1O14	270 Sp0	12120	28520	50	56	53	9	16	40	40	41	11	26	58	17	0	0	0	0	0	0	0	0	12	104	100	0	0	Error	16	13	631	1.091	0	0	0
11	3	12	1K14	248 Sp0	12410	28530	60	49	51	13	25	40	40	44	29	65	6	0	0	0	0	0	0	0	0	0	32	176	100	0	0	Error	9	11	1640	0.241	0	0	0
11	4	12	1O14	270 Sp0	12720	28520	50	55	60	21	35	40	40	42	11	26	58	25	0	0	0	0	0	0	0	0	12	104	100	0	0	Error	15	20	719	1.636	0	0	0
11	5	12	1C22	307 Sp10	13020	28520	80	53	62	24	38	39	39	40	10	25	56	35	0	0	0	0	0	0	0	0	52	340	100	0	0	Error	14	23	3230	2.2	0	0	0
11	6	12	1G22	340 Sp17	13320	28530	60	73	74	16	21	36	36	39	18	46	88	50	0	0	0	0	0	0	0	0	32	176	100	0	0	Error	37	38	2360	1.944	0	0	0
11	7	12	1C22	307 Sp10	13610	28550	60	91	118	154	130	37	37	43	36	83	72	13	0	0	0	0	0	0	0	0	32	176	100	0	0	Error	54	81	3781	2.083	0	0	0
11	8	12	1G22	340 Sp17	13930	28530	100	43	46	13	28	32	32	33	8	24	65	35	0	0	0	0	0	0	0	0	80	560	100	0	0	Error	11	14	3672	1.625	0	0	0
11	9	12	1K22	366 Sp14	14210	28540	70	51	49	10	20	33	33	33	7	21	78	59	0	0	0	0	0	0	0	0	32	236	100	0	0	Error	18	16	1573	2.286	0	0	0
11	10	12	1O22	391 Sp21	14520	28530	70	43	44	7	15	30	30	38	106	278	0	0	0	0	0	0	0	0	0	0	32	236	100	0	0	Error	13	14	1408	0.057	0	0	0
11	11	12	1K22	366 Sp14	14810	28530	50	42	47	15	31	29	29	30	5	16	75	67	0	0	0	0	0	0	0	0	12	104	100	0	0	Error	13	18	566	3.4	0	0	0
11	12	12	1O22	391 Sp21	15120	28540	60	38	37	6	16	32	32	34	12	35	16	0	0	0	0	0	0	0	0	0	32	176	100	0	0	Error	6	5	1198	0.25	0	0	0
11	1	13	1C6	24 Sp0	11820	28800	50	69	70	17	24	42	42	89	474	532	0	0	0	0	0	0	0	0	0	0	12	104	100	0	0	Error	27	28	834	-0.04	0	0	0
11	2	13	1G6	44 Sp8	12110	28830	50	51	50	10	20	40	40	41	8	19	58	25	0	0	0	0	0	0	0	0	12	104	100	0	0	Error	11	10	600	1.125	0	0	0
11	3	13	1C6	24 Sp0	12430	28830	50	69	64	14	21	41	41	45	14	31	67	42	0	0	0	0	0	0	0	0	12	104	100	0	0	Error	28	23	762	1.357	0	0	0
11	4	13	1G6	44 Sp8	12740	28820	80	46	46	10	21	39	39	42	21	50	10	0	0	0	0	0	0	0	0	0	52	340	100	0	0	Error	7	7	2372	0.19	0	0	0
11	5	13	1K6	62 Sp0	13030	28820	80	53	56	13	23	37	37	37	8	21	75	48	0	0	0	0	0	0	0	0	52	340	100	0	0	Error	16	19	2897	2.375	0	0	0
11	6	13	1O6	85 Sp8	13330	28830	60	60	65	39	60	35	35	35	7	20	81	72	0	0	0	0	0	0	0	0	32	176	100	0	0	Error	25	30	2086	4.286	0	0	0
11	7	13	1K6	62 Sp0	13620	28830	110	54	141	213	151	35	35	100	1434	1434	0	0	0	0	0	0	0	0	0	0	80	656	100	0	0	Error	19	106	11291	0.029	0	0	0
11	8	13	1O6	85 Sp8	13920	28840	60	46	54	24	44	35	35	42	54	128	9	0	0	0	0	0	0	0	0	0	32	176	100	0	0	Error	11	19	1722	0.222	0	0	0
11	9	13	1C14	185 Sp8	14220	28820	50	84	82	39	47	33	33	37	23	62	67	50	0	0	0	0	0	0	0	0	12	104	100	0	0	Error	51	49	989	1.957	0	0	0
11	10	13	1G14	221 Sp0	14520	28830	60	42	44	15	34	31	31	34	13	38	44	16	0	0	0	0	0	0	0	0	32	176	100	0	0	Error	11	13	1409	0.769	0	0	0
11	11	13	1C14	185 Sp8	14820	28840	50	59	62	20	32	32	32	33	9	27	75	58	0	0	0	0	0	0	0	0	12	104	100	0	0	Error	27	30	741	3.222	0	0	0
11	12	13	1G14	221 Sp0	15120	28840	80	34	45	53	117	32	32	33	9	27	27	10	0	0	0	0	0	0	0	0	52	340	100	0	0	Error	2	13	2342	1.333	0	0	0
11	1	14	2C22	Grid Marker	11810	29140	160	82	786	2510	319	45	45	50	50	100	44	30	0	0	0	0	0	0	0	0	208	1457	100	0	0	Error	37	741	163487	14.72	0	0	0
11	2	14	2C22	Grid Marker	12100	29120	170	84	791	2481	313	48	48	53	47	88	46	35	0	0	0	0	0	0	0	0	208	1583	100	0	0	Error	36	743	164616	15.702	0	0	0
11	3	14	empty	empty	12410	29140	100	49	51	17	33	47	47	50	13	26	16	5	0	0	0	0	0	0	0	0	80	560	100	0	0	Error	2	4	4115	0.077	-75	0	0
11	4	14	empty	empty	12710	29140	100	45	46	9	19	46	46	47	9	19	13	3	0	0	0	0	0	0	0	0	80	560	100	0	0	Error	-1	0	3674	-0.111	-75	0	0
11	5	14	empty	empty	13010	29140	100	42	44	7	15	44	44	44	9	20	15	0	0	0	0	0	0	0	0	0	80	560	100	0	0	Error	-2	0	3554	0	-75	0	0
11	6	14	empty	empty	13310	29140	100	44	47	20	42	41	41	43	13	30	10	8	0	0	0	0	0	0	0	0	80	560	100	0	0	Error	3	6	3787	0.308	-75	0	0
11	7	14	empty	empty	13610	29140	100	36	37	7	18	37	37	42	48	114	0	0	0	0	0	0	0	0	0	0	80	560	100	0	0	Error	-1	0	2970	-0.104	-75	0	0
11	8	14	empty	empty	13910	29140	100	35	36	8	22	36	36	37	8	21	11	4	0	0	0	0	0	0	0	0	80	560	100	0	0	Error	-1	0	2873	-0.125	-75	0	0
11	9	14	empty	empty	14210	29140	100	32	33	6	18	34	34	35	7	20	13	0	0	0	0	0	0	0	0	0	80	560	100	0	0	Error	-2	-1	2650	-0.286	-75	0	0
11	10	14	empty	empty	14510	29140	100	34	34	9	26	33	33	33	6	18	16	6	0	0	0	0	0	0	0	0	80	560	100	0	0	Error	1	1	2690	0.167	-75	0	0
11	11	14	empty	empty	14810	29140	100	32	32	6	18	32	32	36	49	136	0	0	0	0	0	0	0	0	0	0	80	560	100	0	0	Error	0	0	2593	-0.082	-75	0	0
11	12	14	empty	empty	15110	29140	100	32	33	7	21	33	33	35	15	42	4	1	0	0	0	0	0	0	0	0	80	560	100	0	0	Error	-1	0	2665	-0.133	-75	0	0
12	1	1	empty	empty	16300	25240	100	31	31	5	16	31	31	31	5	16	14	5	0	0	0	0	0	0	0	0	80	560	100	0	0	Error	0	0	2505	0	-75	0	0
12	2	1	empty	empty	16600	25240	100	30	31	6	19	30	30	31	12	38	3	1	0	0	0	0	0	0	0	0	80	560	100	0	0	Error	0	1	2486	0	-75	0	0
12	3	1	empty	empty	16900	25240	100	31	31	5	16	30	30	31	7	22	10	0	0	0	0	0	0	0	0	0	80	560	100	0	0	Error	1	1	2460	0	-75	0	0
12	4	1	empty	empty	17200	25240	100	29	30	5	16	30	30	30	5	16	15	4	0	0	0	0	0	0	0	0	80	560	100	0	0	Error	-1	0	2388	0	-75	0	0
12	5	1	empty	empty	17500	25240	100	29	29	5	17	30	30	30	5	16	11	1	0	0	0	0	0	0	0	0	80	560	100	0	0	Error	-1	-1	2349	-0.2	-75	0	0
12	6	1	empty	empty	17800	25240	100	29	30	4	13	29	29	30	10	33	3	0	0	0	0	0	0	0	0	0	80	560	100	0	0	Error	0	1	2374	0	-75	0	0
12	7	1	empty	empty	18100	25240	100	30	30	7	23	29	29	29	5	17	18	4	0	0	0	0	0	0	0	0	80	560	100	0	0	Error	1	1	2438	0.2	-75	0	0
12	8	1	empty	empty	18400	25240	100	30	30	4	13	29	29	29	5	17	16	4	0	0	0	0	0	0	0	0	80	560	100	0	0	Error	1	1	2435	0.2	-75	0	0
12	9	1	empty	empty	18700	25240	100	29	31	11	35	29	29	30	12	40	4	3	0	0	0	0	0	0	0	0	80	560	100	0	0	Error	0	2	2472	0.083	-75	0	0
12	10	1	2D22	Grid Marker	19000	25260	140	343	2052	4238	206	29	29	31	12	38	84	81	0	0	0	0	0	0	0	0	156	1134	100	0	0	Error	314	2023	320161	168.417	0	0	0
12	11	1	2D22	Grid Marker	19310	25260	130	1186	3095	5361	173	29	29	31	11	35	100	100	0	0	0	0	0	0	0	0	120	940	100	0	0	Error	1157	3066	371376	278.545	0	0	0
12	12	1	2D22	Grid Marker	19600	25260	150	556	2668	5972	223	28	28	30	13	43	97	94	0	0	0	0	0	0	0	0	156	1253	100	0	0	Error	528	2640	416203	202.923	0	0	0
12	1	2	2L14	0	16330	25550	70	48	48	13	27	30	30	30	5	16	81	69	0	0	0	0	0	0	0	0	32	236	100	0	0	Error	18	18	1538	3.6	0	0	0
12	2	2	2P14	0	16640	25520	100	32	38	36	94	30	30	31	6	19	24	11	0	0	0	0	0	0	0	0	80	560	100	0	0	Error	2	8	3077	1.167	0	0	0
12	3	2	2L14	0	16940	25540	60	39	41	12	29	29	29	29	5	17	66	47	0	0	0	0	0	0	0	0	32	176	100	0	0	Error	10	12	1316	2.4	0	0	0
12	4	2	2P14	0	17220	25530	60	29	31	7	22	29	29	31	11	35	13	0	0	0	0	0	0	0	0	0	32	176	100	0	0	Error	0	2	992	0	0	0	0
12	5	2	empty	empty	17520	25520	90	31	32	5	15	30	30	31	7	22	17	2	0	0	0	0	0	0	0	0	52	420	100	0	0	Error	1	2	1662	0.143	-75	0	0
12	6	2	empty	empty	17820	25520	90	30	30	5	16	30	30	31	6	19	8	2	0	0	0	0	0	0	0	0	52	420	100	0	0	Error	0	0	1561	-0.167	-75	0	0
12	7	2	empty	empty	18120	25520	90	30	30	4	13	30	30	30	6	20	8	0	0	0	0	0	0	0	0	0	52	420	100	0	0	Error	0	0	1578	0	-75	0	0
12	8	2	empty	empty	18420	25520	90	31	31	5	16	30	30	30	7	23	6	0	0	0	0	0	0	0	0	0	52	420	100	0	0	Error	1	1	1590	0.143	-75	0	0
12	9	2	empty	empty	18720	25520	90	28	28	5	17	29	29	30	5	16	10	2	0	0	0	0	0	0	0	0	52	420	100	0	0	Error	-1	-1	1478	-0.4	-75	0	0
12	10	2	empty	empty	19020	25520	90	28	28	5	17	28	28	29	7	24	8	0	0	0	0	0	0	0	0	0	52	420	100	0	0	Error	0	0	1469	-0.143	-75	0	0
12	11	2	empty	empty	19320	25520	90	29	31	16	51	28	28	28	4	14	23	10	0	0	0	0	0	0	0	0	52	420	100	0	0	Error	1	3	1636	0.75	-75	0	0
12	12	2	empty	empty	19620	25520	90	29	29	4	13	28	28	29	6	20	12	0	0	0	0	0	0	0	0	0	52	420	100	0	0	Error	1	1	1487	0	-75	0	0
12	1	3	2D6	419 Sp19	16340	25840	60	48	45	13	28	28	28	29	6	20	81	59	0	0	0	0	0	0	0	0	32	176	100	0	0	Error	20	17	1454	2.667	0	0	0
12	2	3	2H6	444 Sp22	16630	25830	60	35	35	9	25	28	28	28	5	17	59	22	0	0	0	0	0	0	0	0	32	176	100	0	0	Error	7	7	1126	1.4	0	0	0
12	3	3	2D6	419 Sp19	16930	25850	60	63	62	13	20	27	27	29	9	31	94	91	0	0	0	0	0	0	0	0	32	176	100	0	0	Error	36	35	1986	3.667	0	0	0
12	4	3	2H6	444 Sp22	17220	25820	60	32	33	6	18	27	27	28	5	17	44	25	0	0	0	0	0	0	0	0	32	176	100	0	0	Error	5	6	1050	1	0	0	0
12	5	3	2L6	469 Sp0	17540	25840	60	38	46	20	43	28	28	28	5	17	63	44	0	0	0	0	0	0	0	0	32	176	100	0	0	Error	10	18	1462	3.6	0	0	0
12	6	3	2P6	499 Sp8	17830	25830	60	33	33	7	21	28	28	28	6	21	38	13	0	0	0	0	0	0	0	0	32	176	100	0	0	Error	5	5	1066	0.833	0	0	0
12	7	3	2L6	469 Sp0	18140	25810	60	51	50	15	30	27	27	28	5	17	84	75	0	0	0	0	0	0	0	0	32	176	100	0	0	Error	24	23	1592	4.4	0	0	0
12	8	3	2P6	499 Sp8	18440	25830	60	30	32	8	25	27	27	28	5	17	34	13	0	0	0	0	0	0	0	0	32	176	100	0	0	Error	3	5	1016	0.8	0	0	0
12	9	3	2D14	599 Sp0	18740	25860	60	35	34	7	20	28	28	27	5	18	56	28	0	0	0	0	0	0	0	0	32	176	100	0	0	Error	7	6	1091	1.4	0	0	0
12	10	3	2H14	0	19030	25860	60	35	37	9	24	31	31	31	6	19	44	22	0	0	0	0	0	0	0	0	32	176	100	0	0	Error	4	6	1172	1	0	0	0
12	11	3	2D14	599 Sp0	19330	25850	80	33	34	7	20	28	28	28	5	17	48	27	0	0	0	0	0	0	0	0	52	340	100	0	0	Error	5	6	1787	1.2	0	0	0
12	12	3	2H14	0	19630	25860	60	29	37	15	40	27	27	28	4	14	38	38	0	0	0	0	0	0	0	0	32	176	100	0	0	Error	2	10	1193	2.25	0	0	0
12	1	4	2L14	0	16330	26140	80	37	40	14	35	29	29	29	5	17	58	40	0	0	0	0	0	0	0	0	52	340	100	0	0	Error	8	11	2097	2.2	0	0	0
12	2	4	2P14	0	16610	26140	60	34	35	7	20	29	29	30	5	16	44	28	0	0	0	0	0	0	0	0	32	176	100	0	0	Error	5	6	1115	1	0	0	0
12	3	4	2L14	0	16920	26130	60	32	33	9	27	28	28	28	5	17	41	19	0	0	0	0	0	0	0	0	32	176	100	0	0	Error	4	5	1044	1	0	0	0
12	4	4	2P14	0	17200	26120	60	29	30	5	16	29	29	29	5	17	16	3	0	0	0	0	0	0	0	0	32	176	100	0	0	Error	0	1	954	0.2	0	0	0
12	5	4	empty	empty	17520	26120	90	30	30	5	16	29	29	30	5	16	17	4	0	0	0	0	0	0	0	0	52	420	100	0	0	Error	1	1	1579	0	-75	0	0
12	6	4	empty	empty	17820	26120	90	29	29	4	13	30	30	30	6	20	2	0	0	0	0	0	0	0	0	0	52	420	100	0	0	Error	-1	-1	1528	-0.167	-75	0	0
12	7	4	empty	empty	18120	26120	90	29	29	4	13	30	30	30	5	16	4	0	0	0	0	0	0	0	0	0	52	420	100	0	0	Error	-1	-1	1501	-0.2	-75	0	0
12	8	4	empty	empty	18420	26120	90	30	30	5	16	28	28	29	5	17	27	8	0	0	0	0	0	0	0	0	52	420	100	0	0	Error	2	2	1585	0.2	-75	0	0
12	9	4	empty	empty	18720	26120	90	31	30	5	16	29	29	29	5	17	19	4	0	0	0	0	0	0	0	0	52	420	100	0	0	Error	2	1	1572	0.2	-75	0	0
12	10	4	empty	empty	19020	26120	90	29	29	5	17	30	30	30	5	16	10	0	0	0	0	0	0	0	0	0	52	420	100	0	0	Error	-1	-1	1525	-0.2	-75	0	0
12	11	4	empty	empty	19320	26120	90	27	27	5	18	28	28	28	4	14	12	4	0	0	0	0	0	0	0	0	52	420	100	0	0	Error	-1	-1	1425	-0.25	-75	0	0
12	12	4	empty	empty	19620	26120	90	27	28	4	14	28	28	28	5	17	12	0	0	0	0	0	0	0	0	0	52	420	100	0	0	Error	-1	0	1441	0	-75	0	0
12	1	5	2D6	419 Sp19	16340	26440	80	46	47	17	36	28	28	28	6	21	67	58	0	0	0	0	0	0	0	0	52	340	100	0	0	Error	18	19	2457	3.167	0	0	0
12	2	5	2H6	444 Sp22	16620	26430	70	32	34	11	32	28	28	28	8	28	25	13	0	0	0	0	0	0	0	0	32	236	100	0	0	Error	4	6	1096	0.75	0	0	0
12	3	5	2D6	419 Sp19	16930	26490	60	32	36	14	38	29	29	118	344	291	0	0	0	0	0	0	0	0	0	0	32	176	100	0	0	Error	3	7	1143	-0.238	0	0	0
12	4	5	2H6	444 Sp22	17230	26480	70	30	41	27	65	31	31	142	484	340	0	0	0	0	0	0	0	0	0	0	32	236	100	0	0	Error	-1	10	1296	-0.209	0	0	0
12	5	5	2L6	469 Sp0	17530	26480	60	32	37	12	32	28	28	35	40	114	0	0	0	0	0	0	0	0	0	0	32	176	100	0	0	Error	4	9	1198	0.05	0	0	0
12	6	5	2P6	499 Sp8	17820	26480	60	27	28	6	21	27	27	28	5	17	19	6	0	0	0	0	0	0	0	0	32	176	100	0	0	Error	0	1	888	0	0	0	0
12	7	5	2L6	469 Sp0	18140	26450	100	32	39	18	46	28	28	28	5	17	43	30	0	0	0	0	0	0	0	0	80	560	100	0	0	Error	4	11	3108	2.2	0	0	0
12	8	5	2P6	499 Sp8	18430	26430	60	32	31	5	16	27	27	27	4	14	50	16	0	0	0	0	0	0	0	0	32	176	100	0	0	Error	5	4	989	1	0	0	0
12	9	5	2D14	599 Sp0	18730	26450	60	35	35	8	22	27	27	27	5	18	63	34	0	0	0	0	0	0	0	0	32	176	100	0	0	Error	8	8	1120	1.6	0	0	0
12	10	5	2H14	0	19020	26460	60	32	33	5	15	28	28	28	5	17	38	13	0	0	0	0	0	0	0	0	32	176	100	0	0	Error	4	5	1042	1	0	0	0
12	11	5	2D14	599 Sp0	19340	26430	100	29	29	6	20	26	26	27	5	18	28	11	0	0	0	0	0	0	0	0	80	560	100	0	0	Error	3	3	2358	0.4	0	0	0
12	12	5	2H14	0	19630	26450	60	34	37	13	35	26	26	26	4	15	66	47	0	0	0	0	0	0	0	0	32	176	100	0	0	Error	8	11	1195	2.75	0	0	0
12	1	6	2L14	0	16330	26700	70	30	33	11	33	28	28	28	5	17	28	22	0	0	0	0	0	0	0	0	32	236	100	0	0	Error	2	5	1063	1	0	0	0
12	2	6	2P14	0	16610	26730	60	28	28	5	17	28	28	28	5	17	16	6	0	0	0	0	0	0	0	0	32	176	100	0	0	Error	0	0	911	0	0	0	0
12	3	6	2L14	0	16950	26770	70	29	30	7	23	28	28	28	5	17	31	16	0	0	0	0	0	0	0	0	32	236	100	0	0	Error	1	2	968	0.4	0	0	0
12	4	6	2P14	0	17230	26730	60	32	33	6	18	28	28	29	8	27	28	0	0	0	0	0	0	0	0	0	32	176	100	0	0	Error	4	5	1043	0.5	0	0	0
12	5	6	empty	empty	17520	26720	90	29	30	5	16	29	29	29	5	17	21	0	0	0	0	0	0	0	0	0	52	420	100	0	0	Error	0	1	1542	0.2	-75	0	0
12	6	6	empty	empty	17820	26720	90	30	30	5	16	28	28	30	20	66	0	0	0	0	0	0	0	0	0	0	52	420	100	0	0	Error	2	2	1561	0	-75	0	0
12	7	6	empty	empty	18130	26720	90	29	29	4	13	29	29	30	6	20	10	2	0	0	0	0	0	0	0	0	52	420	100	0	0	Error	0	0	1532	-0.167	-75	0	0
12	8	6	empty	empty	18420	26720	90	29	30	6	20	29	29	29	5	17	13	10	0	0	0	0	0	0	0	0	52	420	100	0	0	Error	0	1	1534	0.2	-75	0	0
12	9	6	empty	empty	18720	26720	90	30	31	8	25	28	28	28	5	17	29	6	0	0	0	0	0	0	0	0	52	420	100	0	0	Error	2	3	1609	0.6	-75	0	0
12	10	6	empty	empty	19020	26720	90	27	28	5	17	28	28	28	8	28	10	0	0	0	0	0	0	0	0	0	52	420	100	0	0	Error	-1	0	1450	0	-75	0	0
12	11	6	empty	empty	19320	26720	90	27	27	4	14	27	27	28	5	17	10	0	0	0	0	0	0	0	0	0	52	420	100	0	0	Error	0	0	1402	-0.2	-75	0	0
12	12	6	empty	empty	19620	26720	90	27	28	7	25	26	26	27	8	29	10	4	0	0	0	0	0	0	0	0	52	420	100	0	0	Error	1	2	1472	0.125	-75	0	0
12	1	7	2D6	419 Sp19	16340	27030	60	54	51	17	33	27	27	28	6	21	75	69	0	0	0	0	0	0	0	0	32	176	100	0	0	Error	27	24	1633	3.833	0	0	0
12	2	7	2H6	444 Sp22	16630	27040	100	28	30	7	23	27	27	27	5	18	34	11	0	0	0	0	0	0	0	0	80	560	100	0	0	Error	1	3	2425	0.6	0	0	0
12	3	7	2D6	419 Sp19	16930	27030	90	40	42	14	33	28	28	28	4	14	69	58	0	0	0	0	0	0	0	0	52	420	100	0	0	Error	12	14	2188	3.5	0	0	0
12	4	7	2H6	444 Sp22	17230	27030	70	36	36	6	16	27	27	28	5	17	69	34	0	0	0	0	0	0	0	0	32	236	100	0	0	Error	9	9	1156	1.6	0	0	0
12	5	7	2L6	469 Sp0	17540	27010	80	35	40	14	35	27	27	27	4	14	69	46	0	0	0	0	0	0	0	0	52	340	100	0	0	Error	8	13	2068	3.25	0	0	0
12	6	7	2P6	499 Sp8	17830	27030	60	39	66	110	166	27	27	28	8	28	59	34	0	0	0	0	0	0	0	0	32	176	100	0	0	Error	12	39	2126	4.75	0	0	0
12	7	7	2L6	469 Sp0	18130	27040	80	36	41	15	36	28	28	29	6	20	50	40	0	0	0	0	0	0	0	0	52	340	100	0	0	Error	8	13	2109	2	0	0	0
12	8	7	2P6	499 Sp8	18430	27030	60	34	36	13	36	27	27	27	4	14	69	34	0	0	0	0	0	0	0	0	32	176	100	0	0	Error	7	9	1147	2.25	0	0	0
12	9	7	2D14	599 Sp0	18730	27010	60	33	33	6	18	28	28	31	32	103	0	0	0	0	0	0	0	0	0	0	32	176	100	0	0	Error	5	5	1057	0.063	0	0	0
12	10	7	2H14	0	19030	27030	60	33	41	20	48	27	27	30	26	86	22	6	0	0	0	0	0	0	0	0	32	176	100	0	0	Error	6	14	1311	0.423	0	0	0
12	11	7	2D14	599 Sp0	19340	27040	60	30	30	6	20	26	26	34	44	129	0	0	0	0	0	0	0	0	0	0	32	176	100	0	0	Error	4	4	964	-0.091	0	0	0
12	12	7	2H14	0	19610	27040	60	29	35	12	34	26	26	26	4	15	47	31	0	0	0	0	0	0	0	0	32	176	100	0	0	Error	3	9	1109	2.25	0	0	0
12	1	8	1L14	249 Sp0	16330	27330	60	41	44	15	34	27	27	28	5	17	72	53	0	0	0	0	0	0	0	0	32	176	100	0	0	Error	14	17	1412	3.2	0	0	0
12	2	8	1P14	271 Sp0	16620	27310	70	35	42	15	35	28	28	29	9	31	47	31	0	0	0	0	0	0	0	0	32	236	100	0	0	Error	7	14	1333	1.444	0	0	0
12	3	8	1L14	249 Sp0	16910	27340	60	47	44	9	20	27	27	28	5	17	88	75	0	0	0	0	0	0	0	0	32	176	100	0	0	Error	20	17	1411	3.2	0	0	0
12	4	8	1P14	271 Sp0	17220	27320	90	37	39	13	33	28	28	28	5	17	60	48	0	0	0	0	0	0	0	0	52	420	100	0	0	Error	9	11	2040	2.2	0	0	0
12	5	8	1D22	311 Sp14	17530	27320	80	49	50	8	16	26	26	27	5	18	100	96	0	0	0	0	0	0	0	0	52	340	100	0	0	Error	23	24	2581	4.6	0	0	0
12	6	8	1H22	341 Sp8	17810	27330	40	30	30	4	13	28	28	28	5	17	25	0	0	0	0	0	0	0	0	0	12	68	100	0	0	Error	2	2	358	0.4	0	0	0
12	7	8	1D22	311 Sp14	18120	27340	90	49	50	8	16	27	27	28	10	35	98	62	0	0	0	0	0	0	0	0	52	420	100	0	0	Error	22	23	2614	2.2	0	0	0
12	8	8	1H22	341 Sp8	18410	27320	40	33	32	4	12	29	29	30	8	26	0	0	0	0	0	0	0	0	0	0	12	68	100	0	0	Error	4	3	383	0.25	0	0	0
12	9	8	1L22	367 Sp12	18720	27350	90	31	33	7	21	29	29	29	5	17	31	17	0	0	0	0	0	0	0	0	52	420	100	0	0	Error	2	4	1704	0.8	0	0	0
12	10	8	1P22	392 Sp21	19010	27330	110	30	30	5	16	27	27	29	30	103	0	0	0	0	0	0	0	0	0	0	80	656	100	0	0	Error	3	3	2436	0.033	0	0	0
12	11	8	1L22	367 Sp12	19310	27330	80	32	32	6	18	26	26	26	4	15	58	29	0	0	0	0	0	0	0	0	52	340	100	0	0	Error	6	6	1689	1.5	0	0	0
12	12	8	1P22	392 Sp21	19630	27330	70	31	30	4	13	26	26	26	4	15	50	13	0	0	0	0	0	0	0	0	32	236	100	0	0	Error	5	4	957	1	0	0	0
12	1	9	1D6	25 Sp0	16320	27590	60	30	33	12	36	29	29	31	15	48	9	6	0	0	0	0	0	0	0	0	32	176	100	0	0	Error	1	4	1068	0.133	0	0	0
12	2	9	1H6	46 Sp8	16620	27630	60	28	30	7	23	26	26	27	4	14	38	31	0	0	0	0	0	0	0	0	32	176	100	0	0	Error	2	4	973	0.75	0	0	0
12	3	9	1D6	25 Sp0	16920	27610	60	38	39	11	28	31	31	31	7	22	47	34	0	0	0	0	0	0	0	0	32	176	100	0	0	Error	7	8	1251	1.143	0	0	0
12	4	9	1H6	46 Sp8	17210	27610	60	35	36	7	19	29	29	29	5	17	50	22	0	0	0	0	0	0	0	0	32	176	100	0	0	Error	6	7	1150	1.4	0	0	0
12	5	9	1L6	64 Sp0	17530	27630	50	37	38	6	15	28	28	29	5	17	83	33	0	0	0	0	0	0	0	0	12	104	100	0	0	Error	9	10	457	1.8	0	0	0
12	6	9	1P6	86 Sp8	17820	27620	40	44	45	12	26	29	29	30	6	20	67	50	0	0	0	0	0	0	0	0	12	68	100	0	0	Error	15	16	537	2.5	0	0	0
12	7	9	1L6	64 Sp0	18120	27650	40	34	34	5	14	28	28	29	4	13	58	33	0	0	0	0	0	0	0	0	12	68	100	0	0	Error	6	6	410	1.25	0	0	0
12	8	9	1P6	86 Sp8	18420	27630	50	54	57	13	22	32	32	185	1272	687	0	0	0	0	0	0	0	0	0	0	12	104	100	0	0	Error	22	25	684	-0.101	0	0	0
12	9	9	1D14	186 Sp8	18710	27650	60	37	38	10	26	29	29	29	5	17	56	41	0	0	0	0	0	0	0	0	32	176	100	0	0	Error	8	9	1217	1.8	0	0	0
12	10	9	1H14	223 Sp0	19020	27640	60	33	35	11	31	29	29	35	38	108	3	0	0	0	0	0	0	0	0	0	32	176	100	0	0	Error	4	6	1127	0	0	0	0
12	11	9	1D14	186 Sp8	19330	27660	60	39	41	15	36	27	27	28	5	17	69	50	0	0	0	0	0	0	0	0	32	176	100	0	0	Error	12	14	1315	2.6	0	0	0
12	12	9	1H14	223 Sp0	19620	27650	60	34	37	14	37	26	26	27	4	14	75	47	0	0	0	0	0	0	0	0	32	176	100	0	0	Error	8	11	1177	2.5	0	0	0
12	1	10	1L14	249 Sp0	16310	27910	60	32	38	16	42	28	28	30	13	43	28	19	0	0	0	0	0	0	0	0	32	176	100	0	0	Error	4	10	1209	0.615	0	0	0
12	2	10	1P14	271 Sp0	16630	27920	90	44	45	9	20	27	27	28	5	17	92	79	0	0	0	0	0	0	0	0	52	420	100	0	0	Error	17	18	2341	3.4	0	0	0
12	3	10	1L14	249 Sp0	16930	27920	60	50	49	12	24	28	28	28	9	32	84	56	0	0	0	0	0	0	0	0	32	176	100	0	0	Error	22	21	1581	2.333	0	0	0
12	4	10	1P14	271 Sp0	17220	27910	80	32	32	6	18	28	28	28	5	17	38	13	0	0	0	0	0	0	0	0	52	340	100	0	0	Error	4	4	1672	0.8	0	0	0
12	5	10	1D22	311 Sp14	17510	27920	90	42	44	16	36	29	29	29	6	20	83	50	0	0	0	0	0	0	0	0	52	420	100	0	0	Error	13	15	2286	2.5	0	0	0
12	6	10	1H22	341 Sp8	17820	27930	40	34	35	6	17	31	31	32	7	21	25	8	0	0	0	0	0	0	0	0	12	68	100	0	0	Error	3	4	425	0.429	0	0	0
12	7	10	1D22	311 Sp14	18120	27930	90	41	42	7	16	29	29	34	22	64	15	0	0	0	0	0	0	0	0	0	52	420	100	0	0	Error	12	13	2200	0.364	0	0	0
12	8	10	1H22	341 Sp8	18410	27940	40	34	36	7	19	30	30	30	5	16	42	33	0	0	0	0	0	0	0	0	12	68	100	0	0	Error	4	6	429	1.2	0	0	0
12	9	10	1L22	367 Sp12	18690	27940	60	35	36	5	13	31	31	32	8	25	31	0	0	0	0	0	0	0	0	0	32	176	100	0	0	Error	4	5	1144	0.5	0	0	0
12	10	10	1P22	392 Sp21	19030	27950	70	33	32	5	15	29	29	30	12	40	0	0	0	0	0	0	0	0	0	0	32	236	100	0	0	Error	4	3	1009	0.167	0	0	0
12	11	10	1L22	367 Sp12	19310	27930	80	29	29	6	20	27	27	28	5	17	27	6	0	0	0	0	0	0	0	0	52	340	100	0	0	Error	2	2	1523	0.2	0	0	0
[truncated: 3,409 more rows]
