# Supplementary material for: Origins of glycan selectivity in streptococcal Siglec-like adhesins suggest mechanisms of receptor adaptation
Source: Nat Commun. 2022 May 18;13:2753. doi: 10.1038/s41467-022-30509-y (PMC9117288; doi:10.1038/s41467-022-30509-y)
Supplement: Supplementary file 8 — Source Data [file 41467_2022_30509_MOESM8_ESM.zip › source_data/supplementaryfig18b-GST-NCTC_500nM-data.csv]

ATF	1
30	40
Type=GenePix Results 3
DateTime=2019/03/11 14:40:16
Settings=R:\Cummings Lab\Glycomics Center\Harvard_BIDMC\CFG\Investigators\Microarray data\3587 Iverson\3844_500nM_nCFG-660_488.gps
GalFile=R:\Cummings Lab\Glycomics Center\Harvard_BIDMC\CFG\Glycan Array Ver5.4\NCFGv5.4.gal
PixelSize=10
Wavelengths=532
ImageFiles=R:\Cummings Lab\Glycomics Center\Harvard_BIDMC\CFG\Investigators\Microarray data\3587 Iverson\3844_500nM_nCFG-660_488.tif 0
NormalizationMethod=None
NormalizationFactors=1
JpegImage=
StdDev=Type 1
RatioFormulations=W1/W2 (#1/#2)
FeatureType=Circular
Barcode=
BackgroundSubtraction=LocalFeature
ImageOrigin=0, 0
JpegOrigin=0, 0
Creator=GenePix Pro 7.2.29.002
Scanner=GenePix 4300
FocusPosition=0
Temperature=0
LinesAveraged=1
Comment=
PMTGain=450
ScanPower=70
LaserPower=2.14
Filters=Standard Blue
ScanRegion=0,1488,2197,5318
ScanArea=1
Supplier=
Block	Column	Row	Name	ID	X	Y	Dia.	F532 Median	F532 Mean	F532 SD	F532 CV	B532	B532 Median	B532 Mean	B532 SD	B532 CV	% > B532+1SD	% > B532+2SD	F532 % Sat.	Ratio of Medians (#1/#2)	Ratio of Means (#1/#2)	Median of Ratios (#1/#2)	Mean of Ratios (#1/#2)	Ratios SD (#1/#2)	Rgn Ratio (#1/#2)	Rgn R2 (#1/#2)	F Pixels	B Pixels	Circularity	Sum of Medians (#1/#2)	Sum of Means (#1/#2)	Log Ratio (#1/#2)	F532 Median - B532	F532 Mean - B532	F532 Total Intensity	SNR 532	Flags	Normalize	Autoflag
1	1	1	empty	empty	2830	16020	120	33	36	11	30	34	34	42	39	92	2	0	0	0	0	0	0	0	0	0	120	820	100	0	0	Error	-1	2	4311	-0.154	-75	0	0
1	2	1	empty	empty	3130	16020	120	41	48	25	52	37	37	51	206	403	0	0	0	0	0	0	0	0	0	0	120	820	100	0	0	Error	4	11	5746	-0.015	-75	0	0
1	3	1	empty	empty	3430	16020	120	34	37	10	27	37	37	55	212	385	0	0	0	0	0	0	0	0	0	0	120	820	100	0	0	Error	-3	0	4388	-0.085	-75	0	0
1	4	1	empty	empty	3730	16020	120	34	35	7	20	36	36	38	12	31	3	1	0	0	0	0	0	0	0	0	120	820	100	0	0	Error	-2	-1	4167	-0.25	-75	0	0
1	5	1	empty	empty	4030	16020	120	39	51	90	176	37	37	42	37	88	3	2	0	0	0	0	0	0	0	0	120	820	100	0	0	Error	2	14	6097	0.243	-75	0	0
1	6	1	empty	empty	4330	16020	120	37	37	8	21	37	37	41	34	82	2	0	0	0	0	0	0	0	0	0	120	820	100	0	0	Error	0	0	4431	-0.118	-75	0	0
1	7	1	empty	empty	4630	16020	120	42	62	113	182	39	39	43	19	44	13	8	0	0	0	0	0	0	0	0	120	820	100	0	0	Error	3	23	7467	1	-75	0	0
1	8	1	empty	empty	4930	16020	120	40	46	51	110	41	41	45	38	84	3	2	0	0	0	0	0	0	0	0	120	820	100	0	0	Error	-1	5	5553	0.026	-75	0	0
1	9	1	empty	empty	5230	16020	120	40	42	9	21	40	40	46	51	110	0	0	0	0	0	0	0	0	0	0	120	820	100	0	0	Error	0	2	4984	-0.078	-75	0	0
1	10	1	2A24	Grid Marker	5580	16110	110	2416	5060	6484	128	47	47	54	45	83	100	96	0	0	0	0	0	0	0	0	80	638	100	0	0	Error	2369	5013	404786	111.244	0	0	0
1	11	1	2A24	Grid Marker	5880	16110	100	1502	5173	7778	150	49	49	56	34	60	100	100	0	0	0	0	0	0	0	0	80	551	100	0	0	Error	1453	5124	413806	150.5	0	0	0
1	12	1	2A24	Grid Marker	6180	16110	110	3179	7399	9523	128	48	48	53	25	47	100	100	0	0	0	0	0	0	0	0	80	638	100	0	0	Error	3131	7351	591884	293.84	0	0	0
1	1	2	2I16	624 Sp14	2870	16420	120	80	99	82	82	37	37	47	32	68	56	33	0	0	0	0	0	0	0	0	120	820	100	0	0	Error	43	62	11912	1.625	0	0	0
1	2	2	2M16	639 Sp21	3180	16420	80	113	163	111	68	42	42	53	52	98	63	42	0	0	0	0	0	0	0	0	52	340	100	0	0	Error	71	121	8462	2.115	0	0	0
1	3	2	2I16	624 Sp14	3480	16410	120	65	76	36	47	37	37	70	895	1278	0	0	0	0	0	0	0	0	0	0	120	820	100	0	0	Error	28	39	9146	0.007	0	0	0
1	4	2	2M16	639 Sp21	3780	16410	120	46	52	17	32	38	38	40	18	45	35	13	0	0	0	0	0	0	0	0	120	820	100	0	0	Error	8	14	6230	0.667	0	0	0
1	5	2	empty	empty	4030	16320	120	38	40	17	42	38	38	43	39	90	3	1	0	0	0	0	0	0	0	0	120	820	100	0	0	Error	0	2	4800	-0.077	-75	0	0
1	6	2	empty	empty	4330	16320	120	39	39	8	20	39	39	40	16	40	4	1	0	0	0	0	0	0	0	0	120	820	100	0	0	Error	0	0	4716	-0.062	-75	0	0
1	7	2	empty	empty	4630	16320	120	47	58	30	51	40	40	54	174	322	0	0	0	0	0	0	0	0	0	0	120	820	100	0	0	Error	7	18	6968	0.023	-75	0	0
1	8	2	empty	empty	4930	16320	120	42	46	20	43	41	41	45	22	48	7	3	0	0	0	0	0	0	0	0	120	820	100	0	0	Error	1	5	5501	0.045	-75	0	0
1	9	2	empty	empty	5230	16320	120	42	48	20	41	40	40	42	13	30	23	13	0	0	0	0	0	0	0	0	120	820	100	0	0	Error	2	8	5819	0.462	-75	0	0
1	10	2	empty	empty	5530	16320	120	47	51	18	35	45	45	51	41	80	3	2	0	0	0	0	0	0	0	0	120	793	100	0	0	Error	2	6	6140	0	-75	0	0
1	11	2	empty	empty	5830	16320	120	45	47	19	40	45	45	51	30	58	3	2	0	0	0	0	0	0	0	0	120	793	100	0	0	Error	0	2	5685	-0.133	-75	0	0
1	12	2	empty	empty	6130	16320	120	46	47	9	19	46	46	52	33	63	1	0	0	0	0	0	0	0	0	0	120	793	100	0	0	Error	0	1	5685	-0.152	-75	0	0
1	1	3	2A8	502 Sp10	2870	16730	120	48	62	40	64	36	36	42	28	66	28	14	0	0	0	0	0	0	0	0	120	820	100	0	0	Error	12	26	7439	0.714	0	0	0
1	2	3	2.00E+08	525 Sp21	3180	16730	130	108	143	94	65	39	39	47	49	104	68	40	0	0	0	0	0	0	0	0	120	935	100	0	0	Error	69	104	17151	1.959	0	0	0
1	3	3	2A8	502 Sp10	3450	16720	120	43	55	72	130	37	37	39	11	28	34	18	0	0	0	0	0	0	0	0	120	820	100	0	0	Error	6	18	6599	1.455	0	0	0
1	4	3	2.00E+08	525 Sp21	3750	16720	120	41	44	15	34	38	38	42	57	135	2	0	0	0	0	0	0	0	0	0	120	820	100	0	0	Error	3	6	5331	0.035	0	0	0
1	5	3	2I8	548 Sp10	4050	16720	120	42	51	27	52	39	39	40	13	32	29	16	0	0	0	0	0	0	0	0	120	756	100	0	0	Error	3	12	6094	0.846	0	0	0
1	6	3	2M8	571 Sp21	4350	16720	120	49	62	38	61	39	39	41	13	31	43	32	0	0	0	0	0	0	0	0	120	756	100	0	0	Error	10	23	7393	1.615	0	0	0
1	7	3	2I8	548 Sp10	4650	16720	120	42	44	11	25	42	42	49	82	167	0	0	0	0	0	0	0	0	0	0	120	756	100	0	0	Error	0	2	5222	-0.061	0	0	0
1	8	3	2M8	571 Sp21	4940	16730	70	246	380	410	107	54	54	81	135	166	59	41	0	0	0	0	0	0	0	0	32	236	100	0	0	Error	192	326	12166	2.215	0	0	0
1	9	3	2A16	594 Sp25	5260	16730	120	53	226	1118	494	40	40	49	98	200	8	5	0	0	0	0	0	0	0	0	120	743	100	0	0	Error	13	186	27176	1.806	0	0	0
1	10	3	2.00E+16	0	5580	16740	60	135	234	219	93	44	44	94	571	607	6	0	0	0	0	0	0	0	0	0	32	176	100	0	0	Error	91	190	7494	0.245	0	0	0
1	11	3	2A16	594 Sp25	5830	16680	70	133	132	70	53	58	58	84	124	147	22	3	0	0	0	0	0	0	0	0	32	236	100	0	0	Error	75	74	4232	0.387	0	0	0
1	12	3	2.00E+16	0	6130	16670	120	49	53	17	32	47	47	56	40	71	3	2	0	0	0	0	0	0	0	0	120	814	100	0	0	Error	2	6	6314	-0.075	0	0	0
1	1	4	2I16	624 Sp14	2850	17000	60	102	164	143	87	41	41	60	47	78	66	41	0	0	0	0	0	0	0	0	32	176	100	0	0	Error	61	123	5240	2.213	0	0	0
1	2	4	2M16	639 Sp21	3150	16990	120	42	60	41	68	38	38	45	57	126	17	7	0	0	0	0	0	0	0	0	120	820	100	0	0	Error	4	22	7249	0.263	0	0	0
1	3	4	2I16	624 Sp14	3450	16990	120	49	70	105	150	37	37	40	14	35	44	27	0	0	0	0	0	0	0	0	120	820	100	0	0	Error	12	33	8345	2.143	0	0	0
1	4	4	2M16	639 Sp21	3750	16990	120	43	51	21	41	39	39	41	12	29	35	23	0	0	0	0	0	0	0	0	120	820	100	0	0	Error	4	12	6099	0.833	0	0	0
1	5	4	empty	empty	4030	16920	120	40	44	14	31	39	39	43	20	46	12	3	0	0	0	0	0	0	0	0	120	756	100	0	0	Error	1	5	5326	0.05	-75	0	0
1	6	4	empty	empty	4330	16920	120	41	44	13	29	40	40	43	19	44	11	3	0	0	0	0	0	0	0	0	120	756	100	0	0	Error	1	4	5223	0.053	-75	0	0
1	7	4	empty	empty	4630	16920	120	42	43	12	27	41	41	49	88	179	0	0	0	0	0	0	0	0	0	0	120	756	100	0	0	Error	1	2	5143	-0.068	-75	0	0
1	8	4	empty	empty	4930	16920	120	41	44	11	25	41	41	46	26	56	3	1	0	0	0	0	0	0	0	0	120	791	100	0	0	Error	0	3	5297	-0.077	-75	0	0
1	9	4	empty	empty	5230	16920	120	40	40	7	17	40	40	41	8	19	10	2	0	0	0	0	0	0	0	0	120	743	100	0	0	Error	0	0	4773	-0.125	-75	0	0
1	10	4	empty	empty	5530	16920	120	42	44	19	43	42	42	46	24	52	4	2	0	0	0	0	0	0	0	0	120	788	100	0	0	Error	0	2	5319	-0.083	-75	0	0
1	11	4	empty	empty	5830	16920	120	44	48	18	37	46	46	57	41	71	3	2	0	0	0	0	0	0	0	0	120	820	100	0	0	Error	-2	2	5787	-0.22	-75	0	0
1	12	4	empty	empty	6130	16920	120	45	45	9	20	46	46	50	33	66	0	0	0	0	0	0	0	0	0	0	120	814	100	0	0	Error	-1	-1	5434	-0.152	-75	0	0
1	1	5	2A8	502 Sp10	2850	17320	120	57	80	64	80	38	38	50	91	182	16	5	0	0	0	0	0	0	0	0	120	820	100	0	0	Error	19	42	9609	0.33	0	0	0
1	2	5	2.00E+08	525 Sp21	3160	17320	100	144	157	89	56	40	40	44	18	40	94	75	0	0	0	0	0	0	0	0	80	560	100	0	0	Error	104	117	12549	6.278	0	0	0
1	3	5	2A8	502 Sp10	3460	17320	120	44	53	28	52	38	38	40	14	35	33	18	0	0	0	0	0	0	0	0	120	820	100	0	0	Error	6	15	6326	0.929	0	0	0
1	4	5	2.00E+08	525 Sp21	3760	17320	120	68	79	39	49	41	41	43	25	58	51	31	0	0	0	0	0	0	0	0	120	820	100	0	0	Error	27	38	9528	1.44	0	0	0
1	5	5	2I8	548 Sp10	4060	17320	120	54	73	57	78	42	42	51	103	201	8	2	0	0	0	0	0	0	0	0	120	758	100	0	0	Error	12	31	8819	0.214	0	0	0
1	6	5	2M8	571 Sp21	4360	17320	120	61	71	31	43	41	41	49	79	161	9	0	0	0	0	0	0	0	0	0	120	758	100	0	0	Error	20	30	8509	0.278	0	0	0
1	7	5	2I8	548 Sp10	4660	17320	120	47	60	36	60	42	42	48	48	100	15	5	0	0	0	0	0	0	0	0	120	758	100	0	0	Error	5	18	7215	0.25	0	0	0
1	8	5	2M8	571 Sp21	4960	17310	120	65	130	433	333	42	42	46	24	52	48	32	0	0	0	0	0	0	0	0	120	772	100	0	0	Error	23	88	15574	3.5	0	0	0
1	9	5	2A16	594 Sp25	5260	17310	120	63	334	2592	776	40	40	42	10	23	72	53	0	0	0	0	0	0	0	0	120	772	100	0	0	Error	23	294	40117	29.2	0	0	0
1	10	5	2.00E+16	0	5580	17330	60	127	203	150	73	44	44	47	22	46	88	59	0	0	0	0	0	0	0	0	32	176	100	0	0	Error	83	159	6498	7.091	0	0	0
1	11	5	2A16	594 Sp25	5860	17310	90	166	822	3269	397	45	45	53	108	203	56	23	0	0	0	0	0	0	0	0	52	420	100	0	0	Error	121	777	42724	7.12	0	0	0
1	12	5	2.00E+16	0	6160	17300	120	52	91	121	132	47	47	53	35	66	18	13	0	0	0	0	0	0	0	0	120	785	100	0	0	Error	5	44	10872	1.086	0	0	0
1	1	6	2I16	624 Sp14	2870	17640	90	163	178	102	57	42	42	50	36	72	87	77	0	0	0	0	0	0	0	0	52	420	100	0	0	Error	121	136	9270	3.556	0	0	0
1	2	6	2M16	639 Sp21	3280	17650	130	45	61	59	96	43	43	68	74	108	7	2	0	0	0	0	0	0	0	0	120	940	100	0	0	Error	2	18	7337	-0.095	0	0	0
1	3	6	2I16	624 Sp14	3580	17640	120	39	41	16	39	41	41	53	83	156	1	0	0	0	0	0	0	0	0	0	120	724	100	0	0	Error	-2	0	4953	-0.145	0	0	0
1	4	6	2M16	639 Sp21	3760	17640	120	55	68	34	50	41	41	46	42	91	23	6	0	0	0	0	0	0	0	0	120	724	100	0	0	Error	14	27	8100	0.524	0	0	0
1	5	6	empty	empty	4030	17520	120	42	47	24	51	43	43	53	83	156	2	1	0	0	0	0	0	0	0	0	120	758	100	0	0	Error	-1	4	5596	-0.072	-75	0	0
1	6	6	empty	empty	4330	17520	120	40	44	30	68	42	42	62	153	246	1	1	0	0	0	0	0	0	0	0	120	758	100	0	0	Error	-2	2	5293	-0.118	-75	0	0
1	7	6	empty	empty	4630	17520	120	43	44	9	20	41	41	43	13	30	10	3	0	0	0	0	0	0	0	0	120	758	100	0	0	Error	2	3	5338	0.077	-75	0	0
1	8	6	empty	empty	4930	17520	120	44	45	10	22	43	43	46	26	56	3	0	0	0	0	0	0	0	0	0	120	772	100	0	0	Error	1	2	5398	-0.038	-75	0	0
1	9	6	empty	empty	5230	17520	120	42	45	13	28	43	43	45	15	33	7	3	0	0	0	0	0	0	0	0	120	772	100	0	0	Error	-1	2	5368	0	-75	0	0
1	10	6	empty	empty	5530	17520	120	44	44	8	18	44	44	48	36	75	0	0	0	0	0	0	0	0	0	0	120	797	100	0	0	Error	0	0	5250	-0.111	-75	0	0
1	11	6	empty	empty	5830	17520	120	44	45	9	20	44	44	47	17	36	3	2	0	0	0	0	0	0	0	0	120	799	100	0	0	Error	0	1	5405	-0.118	-75	0	0
1	12	6	empty	empty	6130	17520	120	46	54	62	114	47	47	56	48	85	5	1	0	0	0	0	0	0	0	0	120	785	100	0	0	Error	-1	7	6517	-0.042	-75	0	0
1	1	7	2A8	502 Sp10	2880	17940	60	123	169	103	60	40	40	44	16	36	97	91	0	0	0	0	0	0	0	0	32	176	100	0	0	Error	83	129	5418	7.813	0	0	0
1	2	7	2.00E+08	525 Sp21	3290	17920	100	42	44	16	36	42	42	63	76	120	1	0	0	0	0	0	0	0	0	0	80	560	100	0	0	Error	0	2	3526	-0.25	0	0	0
1	3	7	2A8	502 Sp10	3600	17930	120	39	40	8	20	41	41	44	15	34	2	0	0	0	0	0	0	0	0	0	120	724	100	0	0	Error	-2	-1	4843	-0.267	0	0	0
1	4	7	2.00E+08	525 Sp21	3780	17930	120	77	85	45	52	42	42	46	25	54	61	37	0	0	0	0	0	0	0	0	120	724	100	0	0	Error	35	43	10154	1.56	0	0	0
1	5	7	2I8	548 Sp10	4080	17930	120	54	74	53	71	42	42	47	31	65	32	13	0	0	0	0	0	0	0	0	120	820	100	0	0	Error	12	32	8841	0.871	0	0	0
1	6	7	2M8	571 Sp21	4380	17930	120	49	54	20	37	42	42	49	91	185	1	0	0	0	0	0	0	0	0	0	120	820	100	0	0	Error	7	12	6475	0.055	0	0	0
1	7	7	2I8	548 Sp10	4680	17930	120	54	74	54	72	43	43	50	34	68	28	16	0	0	0	0	0	0	0	0	120	820	100	0	0	Error	11	31	8867	0.706	0	0	0
1	8	7	2M8	571 Sp21	4960	17940	80	68	88	53	60	45	45	51	22	43	52	35	0	0	0	0	0	0	0	0	52	340	100	0	0	Error	23	43	4557	1.682	0	0	0
1	9	7	2A16	594 Sp25	5320	17940	80	98	153	127	83	49	49	62	40	64	58	37	0	0	0	0	0	0	0	0	52	340	100	0	0	Error	49	104	7940	2.275	0	0	0
1	10	7	2.00E+16	0	5570	17940	70	104	198	184	92	44	44	48	22	45	81	63	0	0	0	0	0	0	0	0	32	236	100	0	0	Error	60	154	6335	6.818	0	0	0
1	11	7	2A16	594 Sp25	5880	17920	120	123	230	580	252	45	45	76	730	960	3	2	0	0	0	0	0	0	0	0	120	820	100	0	0	Error	78	185	27579	0.211	0	0	0
1	12	7	2.00E+16	0	6180	17950	60	175	297	226	76	49	49	55	24	43	97	81	0	0	0	0	0	0	0	0	32	176	100	0	0	Error	126	248	9507	10.083	0	0	0
1	1	8	1I16	238 Sp0	2880	18200	110	126	167	207	123	43	43	58	50	86	74	38	0	0	0	0	0	0	0	0	80	656	100	0	0	Error	83	124	13338	2.18	0	0	0
1	2	8	1M16	261 Sp0	3300	18200	100	41	42	13	30	42	42	69	89	128	0	0	0	0	0	0	0	0	0	0	80	560	100	0	0	Error	-1	0	3372	-0.303	0	0	0
1	3	8	1I16	238 Sp0	3590	18200	120	38	40	13	32	41	41	46	33	71	3	1	0	0	0	0	0	0	0	0	120	724	100	0	0	Error	-3	-1	4855	-0.182	0	0	0
1	4	8	1M16	261 Sp0	3770	18200	120	68	76	39	51	42	42	53	75	141	13	1	0	0	0	0	0	0	0	0	120	724	100	0	0	Error	26	34	9104	0.307	0	0	0
1	5	8	1A24	298 Sp0	4070	18200	120	47	60	54	90	42	42	51	95	186	4	2	0	0	0	0	0	0	0	0	120	820	100	0	0	Error	5	18	7233	0.095	0	0	0
1	6	8	1.00E+24	329 Sp10	4370	18200	120	47	52	22	42	42	42	45	24	53	23	4	0	0	0	0	0	0	0	0	120	820	100	0	0	Error	5	10	6288	0.292	0	0	0
1	7	8	1A24	298 Sp0	4670	18200	120	49	90	181	201	42	42	47	48	102	13	9	0	0	0	0	0	0	0	0	120	820	100	0	0	Error	7	48	10795	0.896	0	0	0
1	8	8	1.00E+24	329 Sp10	4970	18200	120	51	64	48	75	43	43	45	12	26	43	28	0	0	0	0	0	0	0	0	120	820	100	0	0	Error	8	21	7629	1.583	0	0	0
1	9	8	1I24	358 Sp0	5270	18200	120	51	178	1183	664	44	44	45	11	24	43	30	0	0	0	0	0	0	0	0	120	820	100	0	0	Error	7	134	21412	12.091	0	0	0
1	10	8	1M24	383 Sp14	5570	18200	120	51	123	584	474	43	43	44	11	25	44	24	0	0	0	0	0	0	0	0	120	820	100	0	0	Error	8	80	14770	7.182	0	0	0
1	11	8	1I24	358 Sp0	5870	18200	120	57	386	2767	716	42	42	44	9	20	58	44	0	0	0	0	0	0	0	0	120	820	100	0	0	Error	15	344	46340	38	0	0	0
1	12	8	1M24	383 Sp14	6170	18200	120	80	149	460	308	46	46	48	14	29	68	55	0	0	0	0	0	0	0	0	120	820	100	0	0	Error	34	103	17847	7.214	0	0	0
1	1	9	1A8	92 Sp0	2890	18500	70	139	184	133	72	45	45	58	53	91	69	44	0	0	0	0	0	0	0	0	32	236	100	0	0	Error	94	139	5874	2.377	0	0	0
1	2	9	1.00E+08	108 Sp8	3310	18510	110	38	40	12	30	42	42	72	114	158	0	0	0	0	0	0	0	0	0	0	80	656	100	0	0	Error	-4	-2	3229	-0.281	0	0	0
1	3	9	1A8	92 Sp0	3590	18510	120	41	45	22	48	43	43	50	38	76	4	1	0	0	0	0	0	0	0	0	120	724	100	0	0	Error	-2	2	5390	-0.132	0	0	0
1	4	9	1.00E+08	108 Sp8	3770	18510	120	73	86	49	56	42	42	64	330	515	0	0	0	0	0	0	0	0	0	0	120	724	100	0	0	Error	31	44	10371	0.067	0	0	0
1	5	9	1I8	129 Sp0	4070	18510	120	78	115	276	240	43	43	48	47	97	42	14	0	0	0	0	0	0	0	0	120	820	100	0	0	Error	35	72	13807	1.426	0	0	0
1	6	9	1M8	152 Sp14	4390	18540	60	114	251	505	201	43	43	57	64	112	59	25	0	0	0	0	0	0	0	0	32	176	100	0	0	Error	71	208	8038	3.031	0	0	0
1	7	9	1I8	129 Sp0	4650	18560	110	84	120	101	84	44	44	54	47	87	46	30	0	0	0	0	0	0	0	0	80	656	100	0	0	Error	40	76	9565	1.404	0	0	0
1	8	9	1M8	152 Sp14	4970	18510	120	65	77	38	49	44	44	51	66	129	21	2	0	0	0	0	0	0	0	0	120	820	100	0	0	Error	21	33	9244	0.394	0	0	0
1	9	9	1A16	177 Sp8	5270	18510	120	74	83	46	55	45	45	46	12	26	67	53	0	0	0	0	0	0	0	0	120	820	100	0	0	Error	29	38	9963	3.083	0	0	0
1	10	9	1.00E+16	208 Sp0	5570	18510	120	51	56	19	33	45	45	46	10	21	38	27	0	0	0	0	0	0	0	0	120	820	100	0	0	Error	6	11	6738	1	0	0	0
1	11	9	1A16	177 Sp8	5850	18480	60	92	104	54	51	50	50	63	34	53	50	38	0	0	0	0	0	0	0	0	32	176	100	0	0	Error	42	54	3319	1.206	0	0	0
1	12	9	1.00E+16	208 Sp0	6140	18480	120	49	57	27	47	47	47	51	28	54	11	8	0	0	0	0	0	0	0	0	120	820	100	0	0	Error	2	10	6794	0.214	0	0	0
1	1	10	1I16	238 Sp0	3020	18810	150	42	54	37	68	43	43	67	94	140	4	1	0	0	0	0	0	0	0	0	156	1272	100	0	0	Error	-1	11	8481	-0.138	0	0	0
1	2	10	1M16	261 Sp0	3320	18800	120	41	44	14	31	43	43	62	196	316	0	0	0	0	0	0	0	0	0	0	120	820	100	0	0	Error	-2	1	5274	-0.092	0	0	0
1	3	10	1I16	238 Sp0	3620	18810	120	41	45	26	57	44	44	60	148	246	2	0	0	0	0	0	0	0	0	0	120	724	100	0	0	Error	-3	1	5404	-0.101	0	0	0
1	4	10	1M16	261 Sp0	3800	18810	120	76	78	30	38	41	41	51	146	286	0	0	0	0	0	0	0	0	0	0	120	724	100	0	0	Error	35	37	9310	0.185	0	0	0
1	5	10	1A24	298 Sp0	4100	18810	120	49	67	63	94	42	42	46	27	58	24	14	0	0	0	0	0	0	0	0	120	820	100	0	0	Error	7	25	8073	0.778	0	0	0
1	6	10	1.00E+24	329 Sp10	4400	18820	60	118	138	88	63	42	42	49	30	61	75	59	0	0	0	0	0	0	0	0	32	176	100	0	0	Error	76	96	4422	2.967	0	0	0
1	7	10	1A24	298 Sp0	4700	18810	120	48	61	42	68	42	42	52	86	165	5	3	0	0	0	0	0	0	0	0	120	820	100	0	0	Error	6	19	7329	0.105	0	0	0
1	8	10	1.00E+24	329 Sp10	5000	18810	120	47	52	19	36	44	44	46	14	30	23	16	0	0	0	0	0	0	0	0	120	820	100	0	0	Error	3	8	6204	0.429	0	0	0
1	9	10	1I24	358 Sp0	5300	18790	60	113	122	67	54	47	47	57	32	56	59	53	0	0	0	0	0	0	0	0	32	176	100	0	0	Error	66	75	3896	2.031	0	0	0
1	10	10	1M24	383 Sp14	5610	18820	70	82	142	183	128	47	47	52	25	48	53	44	0	0	0	0	0	0	0	0	32	236	100	0	0	Error	35	95	4537	3.6	0	0	0
1	11	10	1I24	358 Sp0	5900	18820	100	109	163	141	86	48	48	55	57	103	51	39	0	0	0	0	0	0	0	0	80	560	100	0	0	Error	61	115	13066	1.895	0	0	0
1	12	10	1M24	383 Sp14	6190	18820	120	60	89	74	83	48	48	50	16	32	46	36	0	0	0	0	0	0	0	0	120	820	100	0	0	Error	12	41	10634	2.438	0	0	0
1	1	11	1A8	92 Sp0	3010	19100	70	42	53	26	49	42	42	50	26	52	22	16	0	0	0	0	0	0	0	0	32	236	100	0	0	Error	0	11	1691	0.115	0	0	0
1	2	11	1.00E+08	108 Sp8	3310	19130	90	42	54	39	72	42	42	58	56	96	10	2	0	0	0	0	0	0	0	0	52	386	100	0	0	Error	0	12	2788	-0.071	0	0	0
1	3	11	1A8	92 Sp0	3480	19110	120	59	66	28	42	39	39	43	31	72	37	8	0	0	0	0	0	0	0	0	120	752	100	0	0	Error	20	27	7887	0.742	0	0	0
1	4	11	1.00E+08	108 Sp8	3780	19110	120	70	99	120	121	40	40	43	26	60	53	39	0	0	0	0	0	0	0	0	120	820	100	0	0	Error	30	59	11931	2.154	0	0	0
1	5	11	1I8	129 Sp0	4080	19110	120	69	87	55	63	42	42	52	153	294	4	1	0	0	0	0	0	0	0	0	120	820	100	0	0	Error	27	45	10419	0.229	0	0	0
1	6	11	1M8	152 Sp14	4370	19110	120	62	78	37	47	40	40	43	12	27	67	48	0	0	0	0	0	0	0	0	120	820	100	0	0	Error	22	38	9370	2.917	0	0	0
1	7	11	1I8	129 Sp0	4670	19110	120	87	107	75	70	42	42	50	81	162	33	6	0	0	0	0	0	0	0	0	120	820	100	0	0	Error	45	65	12781	0.704	0	0	0
1	8	11	1M8	152 Sp14	4970	19110	120	63	80	57	71	42	42	43	9	20	62	51	0	0	0	0	0	0	0	0	120	820	100	0	0	Error	21	38	9646	4.111	0	0	0
1	9	11	1A16	177 Sp8	5270	19140	100	135	374	1503	401	43	43	46	16	34	79	70	0	0	0	0	0	0	0	0	80	560	100	0	0	Error	92	331	29918	20.5	0	0	0
1	10	11	1.00E+16	208 Sp0	5570	19110	120	51	62	38	61	46	46	49	15	30	29	18	0	0	0	0	0	0	0	0	120	820	100	0	0	Error	5	16	7475	0.867	0	0	0
1	11	11	1A16	177 Sp8	5870	19080	70	79	110	79	71	56	56	68	39	57	47	28	0	0	0	0	0	0	0	0	32	236	100	0	0	Error	23	54	3507	1.077	0	0	0
1	12	11	1.00E+16	208 Sp0	6160	19080	120	64	86	63	73	48	48	51	16	31	50	32	0	0	0	0	0	0	0	0	120	820	100	0	0	Error	16	38	10318	2.188	0	0	0
1	1	12	1I16	238 Sp0	2870	19430	100	125	141	60	42	42	42	49	27	55	96	70	0	0	0	0	0	0	0	0	80	560	100	0	0	Error	83	99	11241	3.407	0	0	0
1	2	12	1M16	261 Sp0	3170	19430	70	152	167	56	33	41	41	44	15	34	100	100	0	0	0	0	0	0	0	0	32	236	100	0	0	Error	111	126	5352	8.2	0	0	0
1	3	12	1I16	238 Sp0	3470	19430	120	78	85	42	49	39	39	42	43	102	45	18	0	0	0	0	0	0	0	0	120	820	100	0	0	Error	39	46	10258	1	0	0	0
1	4	12	1M16	261 Sp0	3770	19430	120	63	152	596	392	39	39	44	93	211	13	4	0	0	0	0	0	0	0	0	120	820	100	0	0	Error	24	113	18234	1.161	0	0	0
1	5	12	1A24	298 Sp0	4070	19510	80	42	42	10	23	43	43	492	3826	777	0	0	0	0	0	0	0	0	0	0	52	340	100	0	0	Error	-1	-1	2194	-0.118	0	0	0
1	6	12	1.00E+24	329 Sp10	4370	19430	120	47	63	56	88	40	40	42	11	26	40	33	0	0	0	0	0	0	0	0	120	820	100	0	0	Error	7	23	7534	1.909	0	0	0
1	7	12	1A24	298 Sp0	4670	19430	120	51	58	27	46	42	42	73	716	980	0	0	0	0	0	0	0	0	0	0	120	820	100	0	0	Error	9	16	6911	-0.021	0	0	0
1	8	12	1.00E+24	329 Sp10	4970	19430	120	56	74	44	59	43	43	46	29	63	38	22	0	0	0	0	0	0	0	0	120	820	100	0	0	Error	13	31	8826	0.966	0	0	0
1	9	12	1I24	358 Sp0	5280	19440	110	136	187	179	95	43	43	45	17	37	94	85	0	0	0	0	0	0	0	0	80	656	100	0	0	Error	93	144	14922	8.353	0	0	0
1	10	12	1M24	383 Sp14	5580	19430	120	80	86	38	44	46	46	49	19	38	63	45	0	0	0	0	0	0	0	0	120	820	100	0	0	Error	34	40	10278	1.947	0	0	0
1	11	12	1I24	358 Sp0	5880	19430	100	159	203	152	74	50	50	55	23	41	86	75	0	0	0	0	0	0	0	0	80	560	100	0	0	Error	109	153	16243	6.435	0	0	0
1	12	12	1M24	383 Sp14	6170	19450	60	112	145	79	54	49	49	53	18	33	91	81	0	0	0	0	0	0	0	0	32	176	100	0	0	Error	63	96	4654	5.111	0	0	0
1	1	13	1A8	92 Sp0	2890	19730	80	142	154	95	61	40	40	47	25	53	92	75	0	0	0	0	0	0	0	0	52	340	100	0	0	Error	102	114	8002	4.28	0	0	0
1	2	13	1.00E+08	108 Sp8	3180	19710	90	139	175	108	61	40	40	44	24	54	87	83	0	0	0	0	0	0	0	0	52	420	100	0	0	Error	99	135	9080	5.458	0	0	0
1	3	13	1A8	92 Sp0	3480	19720	120	67	79	49	62	39	39	41	17	41	61	39	0	0	0	0	0	0	0	0	120	764	100	0	0	Error	28	40	9527	2.235	0	0	0
1	4	13	1.00E+08	108 Sp8	3780	19720	120	44	52	25	48	38	38	40	12	30	38	17	0	0	0	0	0	0	0	0	120	764	100	0	0	Error	6	14	6291	1	0	0	0
1	5	13	1I8	129 Sp0	4080	19720	120	70	90	119	132	39	39	42	25	59	54	34	0	0	0	0	0	0	0	0	120	741	100	0	0	Error	31	51	10854	1.92	0	0	0
1	6	13	1M8	152 Sp14	4380	19740	80	117	133	70	52	40	40	44	19	43	94	77	0	0	0	0	0	0	0	0	52	332	100	0	0	Error	77	93	6899	4.684	0	0	0
1	7	13	1I8	129 Sp0	4680	19720	120	72	108	255	236	40	40	41	10	24	74	61	0	0	0	0	0	0	0	0	120	764	100	0	0	Error	32	68	12903	6.7	0	0	0
1	8	13	1M8	152 Sp14	4980	19720	120	71	77	34	44	42	42	45	31	68	46	19	0	0	0	0	0	0	0	0	120	764	100	0	0	Error	29	35	9286	1.032	0	0	0
1	9	13	1A16	177 Sp8	5280	19730	80	139	160	86	53	41	41	43	11	25	96	88	0	0	0	0	0	0	0	0	52	338	100	0	0	Error	98	119	8295	10.636	0	0	0
1	10	13	1.00E+16	208 Sp0	5580	19720	120	51	61	32	52	45	45	49	27	55	22	8	0	0	0	0	0	0	0	0	120	764	100	0	0	Error	6	16	7293	0.444	0	0	0
1	11	13	1A16	177 Sp8	5880	19710	100	162	251	282	112	52	52	56	19	33	94	84	0	0	0	0	0	0	0	0	80	551	100	0	0	Error	110	199	20095	10.263	0	0	0
1	12	13	1.00E+16	208 Sp0	6180	19740	70	184	206	124	60	49	49	51	13	25	100	94	0	0	0	0	0	0	0	0	32	236	100	0	0	Error	135	157	6582	11.923	0	0	0
1	1	14	2A24	Grid Marker	2880	20020	110	1093	3637	5866	161	50	50	64	39	60	100	100	0	0	0	0	0	0	0	0	80	656	100	0	0	Error	1043	3587	290995	91.615	0	0	0
1	2	14	2A24	Grid Marker	3180	20020	120	608	3540	6824	192	43	43	50	37	74	100	100	0	0	0	0	0	0	0	0	120	820	100	0	0	Error	565	3497	424771	94.324	0	0	0
1	3	14	empty	empty	3430	19920	120	37	45	34	75	38	38	42	18	42	10	6	0	0	0	0	0	0	0	0	120	764	100	0	0	Error	-1	7	5361	0.167	-75	0	0
1	4	14	empty	empty	3730	19920	120	36	39	18	46	37	37	40	16	40	5	3	0	0	0	0	0	0	0	0	120	764	100	0	0	Error	-1	2	4680	-0.062	-75	0	0
1	5	14	empty	empty	4030	19920	120	38	40	10	25	38	38	42	30	71	2	0	0	0	0	0	0	0	0	0	120	764	100	0	0	Error	0	2	4806	-0.067	-75	0	0
1	6	14	empty	empty	4330	19920	120	38	42	18	42	39	39	41	16	39	9	3	0	0	0	0	0	0	0	0	120	772	100	0	0	Error	-1	3	5070	0.063	-75	0	0
1	7	14	empty	empty	4630	19920	120	39	41	20	48	38	38	39	9	23	12	3	0	0	0	0	0	0	0	0	120	764	100	0	0	Error	1	3	4956	0.222	-75	0	0
1	8	14	empty	empty	4930	19920	120	37	38	8	21	39	39	41	18	43	3	0	0	0	0	0	0	0	0	0	120	764	100	0	0	Error	-2	-1	4560	-0.167	-75	0	0
1	9	14	empty	empty	5230	19920	120	40	54	116	214	39	39	42	19	45	8	3	0	0	0	0	0	0	0	0	120	783	100	0	0	Error	1	15	6530	0.632	-75	0	0
1	10	14	empty	empty	5530	19920	120	40	40	7	17	42	42	45	19	42	0	0	0	0	0	0	0	0	0	0	120	764	100	0	0	Error	-2	-2	4859	-0.263	-75	0	0
1	11	14	empty	empty	5830	19920	120	50	52	15	28	49	49	54	29	53	6	1	0	0	0	0	0	0	0	0	120	793	100	0	0	Error	1	3	6235	-0.069	-75	0	0
1	12	14	empty	empty	6130	19920	120	45	47	11	23	48	48	51	16	31	4	2	0	0	0	0	0	0	0	0	120	788	100	0	0	Error	-3	-1	5643	-0.25	-75	0	0
2	1	1	empty	empty	7390	16010	100	57	66	34	51	52	52	59	39	66	9	6	0	0	0	0	0	0	0	0	80	560	100	0	0	Error	5	14	5268	0.179	-75	0	0
2	2	1	empty	empty	7690	16010	100	53	60	38	63	50	50	59	50	84	8	4	0	0	0	0	0	0	0	0	80	560	100	0	0	Error	3	10	4838	0.02	-75	0	0
2	3	1	empty	empty	7990	16010	100	49	57	54	94	49	49	54	31	57	5	1	0	0	0	0	0	0	0	0	80	560	100	0	0	Error	0	8	4558	0.097	-75	0	0
2	4	1	empty	empty	8290	16010	100	47	48	13	27	46	46	50	24	48	4	1	0	0	0	0	0	0	0	0	80	560	100	0	0	Error	1	2	3845	-0.083	-75	0	0
2	5	1	empty	empty	8590	16010	100	44	51	35	68	44	44	46	13	28	15	5	0	0	0	0	0	0	0	0	80	560	100	0	0	Error	0	7	4046	0.385	-75	0	0
2	6	1	empty	empty	8890	16010	100	44	45	11	24	44	44	47	19	40	8	1	0	0	0	0	0	0	0	0	80	560	100	0	0	Error	0	1	3611	-0.105	-75	0	0
2	7	1	empty	empty	9190	16010	100	49	53	20	37	48	48	50	13	26	19	5	0	0	0	0	0	0	0	0	80	560	100	0	0	Error	1	5	4249	0.231	-75	0	0
2	8	1	empty	empty	9490	16010	100	64	73	32	43	61	61	69	33	47	16	6	0	0	0	0	0	0	0	0	80	560	100	0	0	Error	3	12	5831	0.121	-75	0	0
2	9	1	empty	empty	9790	16010	100	54	61	39	63	53	53	58	26	44	10	5	0	0	0	0	0	0	0	0	80	560	100	0	0	Error	1	8	4890	0.115	-75	0	0
2	10	1	2B24	Grid Marker	10150	16110	120	753	2642	4701	177	58	58	67	38	56	100	100	0	0	0	0	0	0	0	0	120	796	100	0	0	Error	695	2584	317025	67.763	0	0	0
2	11	1	2B24	Grid Marker	10440	16110	80	2685	5080	5324	104	64	64	73	30	41	100	100	0	0	0	0	0	0	0	0	52	340	100	0	0	Error	2621	5016	264136	166.9	0	0	0
2	12	1	2B24	Grid Marker	10750	16110	80	1792	3938	4277	108	70	70	76	24	31	100	100	0	0	0	0	0	0	0	0	52	340	100	0	0	Error	1722	3868	204800	160.917	0	0	0
2	1	2	2J16	625 Sp14	7430	16400	40	154	436	431	98	53	53	57	18	31	100	92	0	0	0	0	0	0	0	0	12	68	100	0	0	Error	101	383	5230	21.056	0	0	0
2	2	2	2N16	640 Sp21	7740	16410	10	227	227	0	0	0	0	0	0	0	100	100	0	0	0	0	0	0	0	0	1	0	100	0	0	Error	227	227	227	454	0	0	0
2	3	2	2J16	625 Sp14	8030	16410	40	555	647	497	76	49	49	54	26	48	100	75	0	0	0	0	0	0	0	0	12	68	100	0	0	Error	506	598	7758	22.808	0	0	0
2	4	2	2N16	640 Sp21	8330	16420	70	261	310	276	89	56	56	79	73	92	72	63	0	0	0	0	0	0	0	0	32	236	100	0	0	Error	205	254	9928	3.164	0	0	0
2	5	2	empty	empty	8590	16310	90	45	45	8	17	47	47	71	272	383	0	0	0	0	0	0	0	0	0	0	52	420	100	0	0	Error	-2	-2	2346	-0.096	-75	0	0
2	6	2	empty	empty	8890	16310	90	46	51	30	58	45	45	61	218	357	0	0	0	0	0	0	0	0	0	0	52	420	100	0	0	Error	1	6	2664	-0.046	-75	0	0
2	7	2	empty	empty	9190	16310	90	47	52	17	32	49	49	51	16	31	15	4	0	0	0	0	0	0	0	0	52	420	100	0	0	Error	-2	3	2697	0.063	-75	0	0
2	8	2	empty	empty	9490	16310	90	62	66	20	30	56	56	60	20	33	21	8	0	0	0	0	0	0	0	0	52	420	100	0	0	Error	6	10	3415	0.3	-75	0	0
2	9	2	empty	empty	9790	16310	90	53	58	20	34	54	54	59	31	52	8	2	0	0	0	0	0	0	0	0	52	420	100	0	0	Error	-1	4	2998	-0.032	-75	0	0
2	10	2	empty	empty	10090	16310	90	59	82	148	180	58	58	65	50	76	6	4	0	0	0	0	0	0	0	0	52	419	100	0	0	Error	1	24	4244	0.34	-75	0	0
2	11	2	empty	empty	10390	16310	90	55	58	12	20	58	58	58	12	20	8	8	0	0	0	0	0	0	0	0	52	420	100	0	0	Error	-3	0	2994	0	-75	0	0
2	12	2	empty	empty	10690	16310	90	61	62	10	16	60	60	63	14	22	10	0	0	0	0	0	0	0	0	0	52	420	100	0	0	Error	1	2	3220	-0.071	-75	0	0
2	1	3	2B8	503 Sp14	7430	16710	40	613	566	131	23	60	60	79	59	74	100	100	0	0	0	0	0	0	0	0	12	68	100	0	0	Error	553	506	6789	8.254	0	0	0
2	2	3	2F8	526 Sp14	7740	16720	50	341	539	658	122	55	55	66	60	90	100	83	0	0	0	0	0	0	0	0	12	104	100	0	0	Error	286	484	6469	7.883	0	0	0
2	3	3	2B8	503 Sp14	8030	16720	60	412	483	327	67	52	52	61	28	45	100	97	0	0	0	0	0	0	0	0	32	176	100	0	0	Error	360	431	15441	15.071	0	0	0
2	4	3	2F8	526 Sp14	8330	16730	60	208	235	96	40	52	52	57	22	38	100	97	0	0	0	0	0	0	0	0	32	176	100	0	0	Error	156	183	7504	8.091	0	0	0
2	5	3	2J8	549 Sp0	8630	16730	90	88	131	175	133	46	46	50	23	46	67	46	0	0	0	0	0	0	0	0	52	417	100	0	0	Error	42	85	6823	3.522	0	0	0
2	6	3	2N8	572 Sp25	8940	16730	80	146	164	86	52	46	46	49	15	30	94	90	0	0	0	0	0	0	0	0	52	340	100	0	0	Error	100	118	8514	7.667	0	0	0
2	7	3	2J8	549 Sp0	9240	16730	50	284	321	214	66	63	63	70	27	38	100	100	0	0	0	0	0	0	0	0	12	104	100	0	0	Error	221	258	3853	9.296	0	0	0
2	8	3	2N8	572 Sp25	9540	16730	90	90	105	48	45	57	57	64	30	46	60	25	0	0	0	0	0	0	0	0	52	418	100	0	0	Error	33	48	5475	1.367	0	0	0
2	9	3	2B16	595 Sp14	9840	16730	50	109	135	63	46	51	51	55	17	30	92	83	0	0	0	0	0	0	0	0	12	104	100	0	0	Error	58	84	1615	4.706	0	0	0
2	10	3	2F16	0	10140	16720	30	1112	1091	111	10	94	94	98	34	34	100	100	0	0	0	0	0	0	0	0	4	20	100	0	0	Error	1018	997	4363	29.206	0	0	0
2	11	3	2B16	595 Sp14	10450	16740	50	196	221	120	54	65	65	75	31	41	100	75	0	0	0	0	0	0	0	0	12	104	100	0	0	Error	131	156	2652	4.71	0	0	0
2	12	3	2F16	0	10750	16710	60	128	271	256	94	62	62	62	11	17	94	91	0	0	0	0	0	0	0	0	32	176	100	0	0	Error	66	209	8669	19	0	0	0
2	1	4	2J16	625 Sp14	7440	17000	30	1100	1118	152	13	69	69	81	40	49	100	100	0	0	0	0	0	0	0	0	4	20	100	0	0	Error	1031	1049	4471	25.925	0	0	0
2	2	4	2N16	640 Sp21	7750	17030	30	178	270	207	76	84	84	89	28	31	100	100	0	0	0	0	0	0	0	0	4	20	100	0	0	Error	94	186	1080	6.464	0	0	0
2	3	4	2J16	625 Sp14	8040	17010	30	880	911	178	19	63	63	64	14	21	100	100	0	0	0	0	0	0	0	0	4	20	100	0	0	Error	817	848	3645	60.5	0	0	0
2	4	4	2N16	640 Sp21	8350	17010	80	73	118	85	72	49	49	248	2175	877	0	0	0	0	0	0	0	0	0	0	52	340	100	0	0	Error	24	69	6144	-0.06	0	0	0
2	5	4	empty	empty	8590	16910	90	45	47	11	23	47	47	50	28	56	2	0	0	0	0	0	0	0	0	0	52	417	100	0	0	Error	-2	0	2451	-0.107	-75	0	0
2	6	4	empty	empty	8890	16910	90	48	53	45	84	47	47	48	9	18	13	4	0	0	0	0	0	0	0	0	52	418	100	0	0	Error	1	6	2764	0.556	-75	0	0
2	7	4	empty	empty	9190	16910	90	53	57	26	45	51	51	54	19	35	13	4	0	0	0	0	0	0	0	0	52	420	100	0	0	Error	2	6	2979	0.158	-75	0	0
2	8	4	empty	empty	9490	16910	90	54	56	12	21	58	58	64	25	39	0	0	0	0	0	0	0	0	0	0	52	418	100	0	0	Error	-4	-2	2932	-0.32	-75	0	0
2	9	4	empty	empty	9790	16910	90	55	54	11	20	52	52	53	11	20	15	4	0	0	0	0	0	0	0	0	52	420	100	0	0	Error	3	2	2828	0.091	-75	0	0
2	10	4	empty	empty	10090	16910	90	59	58	11	18	58	58	61	20	32	6	0	0	0	0	0	0	0	0	0	52	420	100	0	0	Error	1	0	3040	-0.15	-75	0	0
2	11	4	empty	empty	10390	16910	90	59	61	11	18	60	60	61	20	32	8	0	0	0	0	0	0	0	0	0	52	420	100	0	0	Error	-1	1	3168	0	-75	0	0
2	12	4	empty	empty	10690	16880	60	59	60	11	18	61	61	62	11	17	19	0	0	0	0	0	0	0	0	0	32	176	100	0	0	Error	-2	-1	1906	-0.182	-75	0	0
2	1	5	2B8	503 Sp14	7430	17330	50	720	675	200	29	58	58	75	44	58	100	100	0	0	0	0	0	0	0	0	12	104	100	0	0	Error	662	617	8103	13.636	0	0	0
2	2	5	2F8	526 Sp14	7750	17320	50	144	351	603	171	62	62	72	36	50	100	58	0	0	0	0	0	0	0	0	12	104	100	0	0	Error	82	289	4211	7.75	0	0	0
2	3	5	2B8	503 Sp14	8030	17320	50	506	490	133	27	54	54	61	28	45	100	100	0	0	0	0	0	0	0	0	12	104	100	0	0	Error	452	436	5879	15.321	0	0	0
2	4	5	2F8	526 Sp14	8350	17320	50	150	180	87	48	52	52	59	25	42	100	83	0	0	0	0	0	0	0	0	12	104	100	0	0	Error	98	128	2164	4.84	0	0	0
2	5	5	2J8	549 Sp0	8640	17320	60	271	338	181	53	57	57	68	44	64	97	97	0	0	0	0	0	0	0	0	32	176	100	0	0	Error	214	281	10813	6.136	0	0	0
2	6	5	2N8	572 Sp25	8910	17330	40	198	206	89	43	58	58	79	51	64	83	67	0	0	0	0	0	0	0	0	12	68	100	0	0	Error	140	148	2473	2.49	0	0	0
2	7	5	2J8	549 Sp0	9240	17320	40	258	291	92	31	61	61	69	24	34	100	100	0	0	0	0	0	0	0	0	12	68	100	0	0	Error	197	230	3496	9.25	0	0	0
2	8	5	2N8	572 Sp25	9530	17280	40	157	156	63	40	71	71	89	60	67	67	42	0	0	0	0	0	0	0	0	12	68	100	0	0	Error	86	85	1867	1.117	0	0	0
2	9	5	2B16	595 Sp14	9840	17330	50	174	178	47	26	56	56	60	19	31	100	100	0	0	0	0	0	0	0	0	12	104	100	0	0	Error	118	122	2136	6.211	0	0	0
2	10	5	2F16	0	10140	17300	40	783	731	359	49	61	61	68	24	35	100	100	0	0	0	0	0	0	0	0	12	68	100	0	0	Error	722	670	8767	27.625	0	0	0
2	11	5	2B16	595 Sp14	10430	17340	50	130	147	49	33	58	58	60	14	23	100	92	0	0	0	0	0	0	0	0	12	104	100	0	0	Error	72	89	1760	6.214	0	0	0
2	12	5	2F16	0	10730	17320	50	511	446	232	52	61	61	64	16	25	100	100	0	0	0	0	0	0	0	0	12	104	100	0	0	Error	450	385	5349	23.875	0	0	0
2	1	6	2J16	625 Sp14	7450	17580	40	256	525	499	95	58	58	65	20	30	100	92	0	0	0	0	0	0	0	0	12	68	100	0	0	Error	198	467	6298	23	0	0	0
2	2	6	2N16	640 Sp21	7740	17630	30	454	509	130	25	97	97	106	37	34	100	100	0	0	0	0	0	0	0	0	4	20	100	0	0	Error	357	412	2034	10.892	0	0	0
2	3	6	2J16	625 Sp14	8040	17620	90	74	196	250	127	55	55	62	43	69	37	27	0	0	0	0	0	0	0	0	52	420	100	0	0	Error	19	141	10178	3.116	0	0	0
2	4	6	2N16	640 Sp21	8340	17620	40	504	568	224	39	58	58	65	29	44	100	100	0	0	0	0	0	0	0	0	12	68	100	0	0	Error	446	510	6816	17.345	0	0	0
2	5	6	empty	empty	8590	17510	90	54	61	29	47	54	54	58	26	44	13	6	0	0	0	0	0	0	0	0	52	420	100	0	0	Error	0	7	3180	0.115	-75	0	0
2	6	6	empty	empty	8890	17510	90	56	57	15	26	50	50	52	11	21	23	10	0	0	0	0	0	0	0	0	52	420	100	0	0	Error	6	7	2952	0.455	-75	0	0
2	7	6	empty	empty	9190	17510	90	59	63	20	31	56	56	59	17	28	21	6	0	0	0	0	0	0	0	0	52	420	100	0	0	Error	3	7	3265	0.235	-75	0	0
2	8	6	empty	empty	9490	17510	90	59	62	14	22	59	59	65	27	41	6	0	0	0	0	0	0	0	0	0	52	420	100	0	0	Error	0	3	3225	-0.111	-75	0	0
2	9	6	empty	empty	9790	17510	90	56	63	32	50	56	56	57	13	22	21	10	0	0	0	0	0	0	0	0	52	420	100	0	0	Error	0	7	3287	0.462	-75	0	0
2	10	6	empty	empty	10090	17510	90	55	58	15	25	57	57	58	12	20	13	4	0	0	0	0	0	0	0	0	52	420	100	0	0	Error	-2	1	3000	0	-75	0	0
2	11	6	empty	empty	10390	17510	90	60	61	10	16	60	60	61	12	19	17	2	0	0	0	0	0	0	0	0	52	420	100	0	0	Error	0	1	3190	0	-75	0	0
2	12	6	empty	empty	10690	17490	50	60	61	14	22	59	59	62	14	22	17	8	0	0	0	0	0	0	0	0	12	104	100	0	0	Error	1	2	731	-0.071	-75	0	0
2	1	7	2B8	503 Sp14	7430	17890	70	496	608	305	50	58	58	63	24	38	100	100	0	0	0	0	0	0	0	0	32	236	100	0	0	Error	438	550	19453	22.708	0	0	0
2	2	7	2F8	526 Sp14	7740	17920	60	305	322	127	39	57	57	61	24	39	100	100	0	0	0	0	0	0	0	0	32	176	100	0	0	Error	248	265	10297	10.875	0	0	0
2	3	7	2B8	503 Sp14	8040	17920	30	437	431	64	14	70	70	74	24	32	100	100	0	0	0	0	0	0	0	0	4	20	100	0	0	Error	367	361	1722	14.875	0	0	0
2	4	7	2F8	526 Sp14	8340	17920	60	313	323	136	42	57	57	73	139	190	88	38	0	0	0	0	0	0	0	0	32	176	100	0	0	Error	256	266	10345	1.799	0	0	0
2	5	7	2J8	549 Sp0	8640	17900	50	337	326	65	19	67	67	86	52	60	100	100	0	0	0	0	0	0	0	0	12	104	100	0	0	Error	270	259	3910	4.615	0	0	0
2	6	7	2N8	572 Sp25	8940	17910	70	301	342	221	64	56	56	62	30	48	100	81	0	0	0	0	0	0	0	0	32	236	100	0	0	Error	245	286	10954	9.333	0	0	0
2	7	7	2J8	549 Sp0	9240	17890	60	504	1837	5978	325	67	67	75	32	42	100	100	0	0	0	0	0	0	0	0	32	176	100	0	0	Error	437	1770	58788	55.063	0	0	0
2	8	7	2N8	572 Sp25	9520	17910	50	218	213	94	44	67	67	92	75	81	75	50	0	0	0	0	0	0	0	0	12	104	100	0	0	Error	151	146	2552	1.613	0	0	0
2	9	7	2B16	595 Sp14	9840	17910	40	200	337	325	96	64	64	74	32	43	92	83	0	0	0	0	0	0	0	0	12	68	100	0	0	Error	136	273	4046	8.219	0	0	0
2	10	7	2F16	0	10130	17910	50	506	457	315	68	61	61	65	18	27	92	83	0	0	0	0	0	0	0	0	12	104	100	0	0	Error	445	396	5485	21.778	0	0	0
2	11	7	2B16	595 Sp14	10430	17890	30	194	190	70	36	113	113	144	132	91	25	0	0	0	0	0	0	0	0	0	4	20	100	0	0	Error	81	77	759	0.348	0	0	0
2	12	7	2F16	0	10740	17910	50	434	432	316	73	63	63	69	24	34	83	75	0	0	0	0	0	0	0	0	12	104	100	0	0	Error	371	369	5184	15.125	0	0	0
2	1	8	1J16	240 Sp8	7450	18200	80	218	689	2869	416	59	59	71	89	125	71	48	0	0	0	0	0	0	0	0	52	340	100	0	0	Error	159	630	35812	6.944	0	0	0
2	2	8	1N16	261 Sp8	7740	18220	60	252	264	111	42	52	52	57	26	45	100	94	0	0	0	0	0	0	0	0	32	176	100	0	0	Error	200	212	8432	7.962	0	0	0
2	3	8	1J16	240 Sp8	8040	18220	90	84	85	39	45	54	54	57	28	49	52	17	0	0	0	0	0	0	0	0	52	420	100	0	0	Error	30	31	4403	1	0	0	0
2	4	8	1N16	261 Sp8	8350	18230	60	318	324	87	26	52	52	54	15	27	100	100	0	0	0	0	0	0	0	0	32	176	100	0	0	Error	266	272	10377	18	0	0	0
2	5	8	1B24	299 Sp0	8640	18210	90	97	114	44	38	54	54	56	16	28	90	65	0	0	0	0	0	0	0	0	52	420	100	0	0	Error	43	60	5926	3.625	0	0	0
2	6	8	1F24	330 Sp10	8940	18190	30	263	657	906	137	67	67	89	46	51	50	50	0	0	0	0	0	0	0	0	4	20	100	0	0	Error	196	590	2629	12.348	0	0	0
2	7	8	1B24	299 Sp0	9250	18220	80	227	241	118	48	55	55	58	19	32	98	96	0	0	0	0	0	0	0	0	52	340	100	0	0	Error	172	186	12512	9.632	0	0	0
2	8	8	1F24	330 Sp10	9540	18220	50	89	91	25	27	67	67	75	36	48	8	8	0	0	0	0	0	0	0	0	12	104	100	0	0	Error	22	24	1091	0.444	0	0	0
2	9	8	1J24	359 Sp14	9840	18220	60	22509	22714	2535	11	59	59	97	157	161	100	100	0	0	0	0	0	0	0	0	32	176	100	0	0	Error	22450	22655	726850	144.057	0	0	0
2	10	8	1N24	384 Sp20	10140	18220	90	95	113	58	51	56	56	75	69	92	33	8	0	0	0	0	0	0	0	0	52	420	100	0	0	Error	39	57	5879	0.551	0	0	0
2	11	8	1J24	359 Sp14	10440	18210	60	22440	24247	8848	36	62	62	109	155	142	100	100	0	0	0	0	0	0	0	0	32	176	100	0	0	Error	22378	24185	775891	155.729	0	0	0
2	12	8	1N24	384 Sp20	10740	18210	90	58	61	14	22	61	61	64	16	25	10	2	0	0	0	0	0	0	0	0	52	420	100	0	0	Error	-3	0	3155	-0.187	0	0	0
2	1	9	1B8	92 Sp8	7450	18520	60	254	289	144	49	62	62	82	56	68	94	75	0	0	0	0	0	0	0	0	32	176	100	0	0	Error	192	227	9233	3.696	0	0	0
2	2	9	1F8	109 Sp0	7750	18520	50	256	310	178	57	61	61	65	18	27	100	100	0	0	0	0	0	0	0	0	12	104	100	0	0	Error	195	249	3723	13.611	0	0	0
2	3	9	1B8	92 Sp8	8050	18500	90	115	120	63	52	56	56	58	19	32	67	58	0	0	0	0	0	0	0	0	52	420	100	0	0	Error	59	64	6250	3.263	0	0	0
2	4	9	1F8	109 Sp0	8350	18490	50	212	245	89	36	62	62	73	32	43	100	100	0	0	0	0	0	0	0	0	12	104	100	0	0	Error	150	183	2937	5.375	0	0	0
2	5	9	1J8	130 Sp8	8640	18530	60	363	352	202	57	61	61	67	28	41	91	81	0	0	0	0	0	0	0	0	32	176	100	0	0	Error	302	291	11275	10.179	0	0	0
2	6	9	1N8	153 Sp0	8950	18530	50	154	171	63	36	57	57	72	43	59	92	50	0	0	0	0	0	0	0	0	12	104	100	0	0	Error	97	114	2054	2.302	0	0	0
2	7	9	1J8	130 Sp8	9250	18540	60	286	282	143	50	61	61	65	21	32	100	97	0	0	0	0	0	0	0	0	32	176	100	0	0	Error	225	221	9034	10.333	0	0	0
2	8	9	1N8	153 Sp0	9540	18530	30	117	135	60	44	93	93	98	22	22	50	25	0	0	0	0	0	0	0	0	4	20	100	0	0	Error	24	42	540	1.682	0	0	0
2	9	9	1B16	178 Sp8	9840	18520	80	78	81	27	33	53	53	55	12	21	71	50	0	0	0	0	0	0	0	0	52	340	100	0	0	Error	25	28	4231	2.167	0	0	0
2	10	9	1F16	210 Sp0	10140	18520	80	87	115	98	85	56	56	58	19	32	62	46	0	0	0	0	0	0	0	0	52	340	100	0	0	Error	31	59	5993	3	0	0	0
2	11	9	1B16	178 Sp8	10440	18520	80	69	76	27	35	56	56	59	17	28	37	13	0	0	0	0	0	0	0	0	52	340	100	0	0	Error	13	20	3956	1	0	0	0
2	12	9	1F16	210 Sp0	10740	18520	90	134	134	41	30	58	58	60	15	25	96	87	0	0	0	0	0	0	0	0	52	420	100	0	0	Error	76	76	6956	4.933	0	0	0
2	1	10	1J16	240 Sp8	7450	18810	80	428	532	328	61	66	66	213	760	356	25	2	0	0	0	0	0	0	0	0	52	340	100	0	0	Error	362	466	27649	0.42	0	0	0
2	2	10	1N16	261 Sp8	7740	18820	50	201	218	68	31	59	59	65	31	47	100	100	0	0	0	0	0	0	0	0	12	104	100	0	0	Error	142	159	2619	4.935	0	0	0
2	3	10	1J16	240 Sp8	8050	18810	70	117	185	132	71	52	52	60	36	60	75	47	0	0	0	0	0	0	0	0	32	236	100	0	0	Error	65	133	5925	3.472	0	0	0
2	4	10	1N16	261 Sp8	8340	18820	60	245	246	59	23	52	52	55	15	27	100	100	0	0	0	0	0	0	0	0	32	176	100	0	0	Error	193	194	7860	12.733	0	0	0
2	5	10	1B24	299 Sp0	8650	18820	80	350	1779	8894	499	51	51	56	20	35	100	100	0	0	0	0	0	0	0	0	52	340	100	0	0	Error	299	1728	92525	86.15	0	0	0
2	6	10	1F24	330 Sp10	8930	18810	50	87	95	26	27	65	65	73	32	43	33	17	0	0	0	0	0	0	0	0	12	104	100	0	0	Error	22	30	1136	0.688	0	0	0
2	7	10	1B24	299 Sp0	9220	18820	90	79	89	41	46	58	58	62	24	38	40	25	0	0	0	0	0	0	0	0	52	420	100	0	0	Error	21	31	4641	1.125	0	0	0
2	8	10	1F24	330 Sp10	9520	18830	40	210	197	74	37	75	75	93	56	60	75	58	0	0	0	0	0	0	0	0	12	68	100	0	0	Error	135	122	2367	1.857	0	0	0
2	9	10	1J24	359 Sp14	9840	18820	40	18674	17843	2960	16	240	240	896	2162	241	100	100	0	0	0	0	0	0	0	0	12	68	100	0	0	Error	18434	17603	214116	7.839	0	0	0
2	10	10	1N24	384 Sp20	10140	18820	80	71	84	57	67	53	53	57	19	33	44	19	0	0	0	0	0	0	0	0	52	340	100	0	0	Error	18	31	4351	1.421	0	0	0
2	11	10	1J24	359 Sp14	10440	18820	50	18244	17594	3258	18	120	120	390	1141	292	100	100	0	0	0	0	0	0	0	0	12	104	100	0	0	Error	18124	17474	211131	15.078	0	0	0
2	12	10	1N24	384 Sp20	10730	18820	90	74	83	39	46	57	57	62	28	45	37	10	0	0	0	0	0	0	0	0	52	420	100	0	0	Error	17	26	4313	0.75	0	0	0
2	1	11	1B8	92 Sp8	7450	19110	60	181	210	134	63	51	51	55	28	50	91	78	0	0	0	0	0	0	0	0	32	176	100	0	0	Error	130	159	6709	5.536	0	0	0
2	2	11	1F8	109 Sp0	7740	19130	60	245	426	970	227	56	56	61	23	37	100	100	0	0	0	0	0	0	0	0	32	176	100	0	0	Error	189	370	13631	15.87	0	0	0
2	3	11	1B8	92 Sp8	8040	19130	90	78	96	48	50	54	54	56	18	32	54	44	0	0	0	0	0	0	0	0	52	420	100	0	0	Error	24	42	4985	2.222	0	0	0
2	4	11	1F8	109 Sp0	8340	19130	50	201	213	68	31	55	55	58	15	25	100	100	0	0	0	0	0	0	0	0	12	104	100	0	0	Error	146	158	2553	10.333	0	0	0
2	5	11	1J8	130 Sp8	8630	19120	50	138	187	173	92	61	61	72	36	50	58	58	0	0	0	0	0	0	0	0	12	104	100	0	0	Error	77	126	2242	3.194	0	0	0
2	6	11	1N8	153 Sp0	8940	19130	50	126	144	90	62	55	55	57	15	26	83	75	0	0	0	0	0	0	0	0	12	104	100	0	0	Error	71	89	1727	5.8	0	0	0
2	7	11	1J8	130 Sp8	9250	19120	50	111	176	133	75	55	55	65	37	56	67	33	0	0	0	0	0	0	0	0	12	104	100	0	0	Error	56	121	2106	3	0	0	0
2	8	11	1N8	153 Sp0	9540	19110	40	166	166	49	29	58	58	77	51	66	83	50	0	0	0	0	0	0	0	0	12	68	100	0	0	Error	108	108	1989	1.745	0	0	0
2	9	11	1B16	178 Sp8	9840	19110	80	72	75	24	32	52	52	53	10	18	73	46	0	0	0	0	0	0	0	0	52	340	100	0	0	Error	20	23	3917	2.2	0	0	0
2	10	11	1F16	210 Sp0	10150	19120	90	308	332	179	53	57	57	63	27	42	100	90	0	0	0	0	0	0	0	0	52	420	100	0	0	Error	251	275	17275	9.963	0	0	0
2	11	11	1B16	178 Sp8	10450	19120	80	77	82	25	30	61	61	66	30	45	29	12	0	0	0	0	0	0	0	0	52	340	100	0	0	Error	16	21	4276	0.533	0	0	0
2	12	11	1F16	210 Sp0	10750	19120	70	130	143	48	33	59	59	65	26	40	94	75	0	0	0	0	0	0	0	0	32	236	100	0	0	Error	71	84	4561	3	0	0	0
2	1	12	1J16	240 Sp8	7450	19430	50	283	284	68	23	57	57	65	24	36	100	100	0	0	0	0	0	0	0	0	12	104	100	0	0	Error	226	227	3405	9.125	0	0	0
2	2	12	1N16	261 Sp8	7740	19430	60	311	330	133	40	53	53	57	20	35	100	100	0	0	0	0	0	0	0	0	32	176	100	0	0	Error	258	277	10554	13.65	0	0	0
2	3	12	1J16	240 Sp8	8050	19440	40	182	176	57	32	65	65	80	58	72	83	50	0	0	0	0	0	0	0	0	12	68	100	0	0	Error	117	111	2113	1.655	0	0	0
2	4	12	1N16	261 Sp8	8340	19390	60	295	298	87	29	57	57	63	31	49	100	100	0	0	0	0	0	0	0	0	32	176	100	0	0	Error	238	241	9531	7.581	0	0	0
2	5	12	1B24	299 Sp0	8650	19420	50	184	206	84	40	59	59	65	22	33	100	100	0	0	0	0	0	0	0	0	12	104	100	0	0	Error	125	147	2468	6.409	0	0	0
2	6	12	1F24	330 Sp10	8940	19430	50	143	157	51	32	57	57	60	16	26	100	100	0	0	0	0	0	0	0	0	12	104	100	0	0	Error	86	100	1879	6.063	0	0	0
2	7	12	1B24	299 Sp0	9250	19420	50	171	163	44	26	57	57	62	20	32	100	92	0	0	0	0	0	0	0	0	12	104	100	0	0	Error	114	106	1959	5.05	0	0	0
2	8	12	1F24	330 Sp10	9540	19440	60	204	248	210	84	54	54	60	25	41	100	94	0	0	0	0	0	0	0	0	32	176	100	0	0	Error	150	194	7932	7.52	0	0	0
2	9	12	1J24	359 Sp14	9840	19420	70	11829	9591	6016	62	55	55	61	25	40	100	100	0	0	0	0	0	0	0	0	32	236	100	0	0	Error	11774	9536	306906	381.2	0	0	0
2	10	12	1N24	384 Sp20	10160	19440	50	235	270	145	53	86	86	113	73	64	83	50	0	0	0	0	0	0	0	0	12	104	100	0	0	Error	149	184	3234	2.151	0	0	0
2	11	12	1J24	359 Sp14	10450	19410	70	7083	7958	2735	34	71	71	84	62	73	100	100	0	0	0	0	0	0	0	0	32	236	100	0	0	Error	7012	7887	254661	127	0	0	0
2	12	12	1N24	384 Sp20	10750	19440	60	182	201	70	34	75	75	87	41	47	97	63	0	0	0	0	0	0	0	0	32	176	100	0	0	Error	107	126	6416	2.78	0	0	0
2	1	13	1B8	92 Sp8	7440	19720	30	130	129	19	14	74	74	105	68	64	25	0	0	0	0	0	0	0	0	0	4	20	100	0	0	Error	56	55	517	0.353	0	0	0
2	2	13	1F8	109 Sp0	7750	19720	90	81	141	203	143	51	51	55	23	41	58	40	0	0	0	0	0	0	0	0	52	420	100	0	0	Error	30	90	7349	3.739	0	0	0
2	3	13	1B8	92 Sp8	8060	19720	50	304	324	130	40	57	57	65	26	40	100	100	0	0	0	0	0	0	0	0	12	104	100	0	0	Error	247	267	3889	9.962	0	0	0
2	4	13	1F8	109 Sp0	8330	19720	40	287	296	113	38	70	70	78	30	38	100	100	0	0	0	0	0	0	0	0	12	68	100	0	0	Error	217	226	3546	7.267	0	0	0
2	5	13	1J8	130 Sp8	8630	19720	90	105	130	107	82	53	53	56	20	35	69	56	0	0	0	0	0	0	0	0	52	420	100	0	0	Error	52	77	6759	3.7	0	0	0
2	6	13	1N8	153 Sp0	8940	19720	40	303	358	180	50	67	67	73	30	41	100	100	0	0	0	0	0	0	0	0	12	68	100	0	0	Error	236	291	4297	9.5	0	0	0
2	7	13	1J8	130 Sp8	9250	19700	60	304	368	228	61	57	57	70	60	85	91	81	0	0	0	0	0	0	0	0	32	176	100	0	0	Error	247	311	11770	4.967	0	0	0
2	8	13	1N8	153 Sp0	9540	19700	60	335	373	176	47	59	59	66	35	53	100	100	0	0	0	0	0	0	0	0	32	176	100	0	0	Error	276	314	11931	8.771	0	0	0
2	9	13	1B16	178 Sp8	9830	19730	50	249	317	296	93	60	60	66	25	37	100	100	0	0	0	0	0	0	0	0	12	104	100	0	0	Error	189	257	3806	10.04	0	0	0
2	10	13	1F16	210 Sp0	10130	19720	70	306	370	277	74	60	60	68	34	50	100	97	0	0	0	0	0	0	0	0	32	236	100	0	0	Error	246	310	11830	8.882	0	0	0
2	11	13	1B16	178 Sp8	10430	19720	90	84	94	42	44	63	63	66	15	22	52	40	0	0	0	0	0	0	0	0	52	420	100	0	0	Error	21	31	4898	1.867	0	0	0
2	12	13	1F16	210 Sp0	10680	19660	80	77	84	34	40	75	75	187	289	154	0	0	0	0	0	0	0	0	0	0	52	340	100	0	0	Error	2	9	4349	-0.356	0	0	0
2	1	14	2B24	Grid Marker	7440	20020	70	2557	3873	3922	101	73	73	78	33	42	100	100	0	0	0	0	0	0	0	0	32	236	100	0	0	Error	2484	3800	123940	115	0	0	0
2	2	14	2B24	Grid Marker	7740	20010	70	2947	4810	4856	100	72	72	96	227	236	100	100	0	0	0	0	0	0	0	0	32	236	100	0	0	Error	2875	4738	153933	20.767	0	0	0
2	3	14	empty	empty	7990	19910	90	51	54	17	31	51	51	57	35	61	4	2	0	0	0	0	0	0	0	0	52	420	100	0	0	Error	0	3	2794	-0.086	-75	0	0
2	4	14	empty	empty	8290	19910	90	51	51	10	19	51	51	56	23	41	2	0	0	0	0	0	0	0	0	0	52	420	100	0	0	Error	0	0	2669	-0.217	-75	0	0
2	5	14	empty	empty	8590	19910	90	63	75	45	60	54	54	64	36	56	27	10	0	0	0	0	0	0	0	0	52	420	100	0	0	Error	9	21	3925	0.306	-75	0	0
2	6	14	empty	empty	8890	19910	90	61	66	23	34	50	50	53	16	30	35	17	0	0	0	0	0	0	0	0	52	420	100	0	0	Error	11	16	3416	0.813	-75	0	0
2	7	14	empty	empty	9190	19910	90	54	55	13	23	53	53	56	16	28	13	4	0	0	0	0	0	0	0	0	52	420	100	0	0	Error	1	2	2861	-0.062	-75	0	0
2	8	14	empty	empty	9490	19910	90	55	68	59	86	54	54	56	12	21	17	10	0	0	0	0	0	0	0	0	52	420	100	0	0	Error	1	14	3526	1	-75	0	0
2	9	14	empty	empty	9790	19910	90	53	54	11	20	57	57	63	48	76	0	0	0	0	0	0	0	0	0	0	52	420	100	0	0	Error	-4	-3	2789	-0.187	-75	0	0
2	10	14	empty	empty	10090	19910	90	60	60	10	16	60	60	63	19	30	8	0	0	0	0	0	0	0	0	0	52	420	100	0	0	Error	0	0	3134	-0.158	-75	0	0
2	11	14	empty	empty	10390	19910	90	62	66	20	30	65	65	72	49	68	2	2	0	0	0	0	0	0	0	0	52	420	100	0	0	Error	-3	1	3433	-0.122	-75	0	0
2	12	14	empty	empty	10690	19910	90	70	74	19	25	71	71	76	24	31	12	4	0	0	0	0	0	0	0	0	52	420	100	0	0	Error	-1	3	3837	-0.083	-75	0	0
3	1	1	empty	empty	11870	15990	100	85	103	56	54	88	88	102	52	50	15	5	0	0	0	0	0	0	0	0	80	560	100	0	0	Error	-3	15	8256	0.019	-75	0	0
3	2	1	empty	empty	12170	15990	100	105	138	89	64	99	99	122	74	60	19	13	0	0	0	0	0	0	0	0	80	560	100	0	0	Error	6	39	11013	0.216	-75	0	0
3	3	1	empty	empty	12470	15990	100	91	122	82	67	85	85	107	65	60	21	13	0	0	0	0	0	0	0	0	80	560	100	0	0	Error	6	37	9784	0.231	-75	0	0
3	4	1	empty	empty	12770	15990	100	69	73	24	32	66	66	71	23	32	9	5	0	0	0	0	0	0	0	0	80	560	100	0	0	Error	3	7	5865	0.087	-75	0	0
3	5	1	empty	empty	13070	15990	100	65	69	23	33	64	64	72	40	55	8	3	0	0	0	0	0	0	0	0	80	560	100	0	0	Error	1	5	5518	-0.075	-75	0	0
3	6	1	empty	empty	13370	15990	100	58	64	25	39	57	57	62	35	56	5	4	0	0	0	0	0	0	0	0	80	560	100	0	0	Error	1	7	5113	0.057	-75	0	0
3	7	1	empty	empty	13670	15990	100	53	57	17	29	52	52	54	15	27	18	5	0	0	0	0	0	0	0	0	80	560	100	0	0	Error	1	5	4548	0.2	-75	0	0
3	8	1	empty	empty	13970	15990	100	54	61	31	50	53	53	69	228	330	0	0	0	0	0	0	0	0	0	0	80	560	100	0	0	Error	1	8	4892	-0.035	-75	0	0
3	9	1	empty	empty	14270	15990	100	61	84	87	103	51	51	108	418	387	3	0	0	0	0	0	0	0	0	0	80	560	100	0	0	Error	10	33	6748	-0.057	-75	0	0
3	10	1	2C24	Grid Marker	14620	16080	110	1763	4723	6377	135	56	56	70	40	57	100	100	0	0	0	0	0	0	0	0	80	648	100	0	0	Error	1707	4667	377852	116.325	0	0	0
3	11	1	2C24	Grid Marker	14920	16090	100	1719	3952	5110	129	49	49	62	55	88	100	100	0	0	0	0	0	0	0	0	80	552	100	0	0	Error	1670	3903	316169	70.727	0	0	0
3	12	1	2C24	Grid Marker	15220	16080	90	2350	5192	5402	104	50	50	58	35	60	100	100	0	0	0	0	0	0	0	0	52	420	100	0	0	Error	2300	5142	269992	146.686	0	0	0
3	1	2	2K16	632 Sp14	11910	16380	110	226	254	154	60	87	87	106	55	51	75	56	0	0	0	0	0	0	0	0	80	656	100	0	0	Error	139	167	20356	2.691	0	0	0
3	2	2	2O16	0	12220	16380	50	367	429	210	48	83	83	102	71	69	100	100	0	0	0	0	0	0	0	0	12	104	100	0	0	Error	284	346	5153	4.606	0	0	0
3	3	2	2K16	632 Sp14	12510	16410	80	215	238	109	45	78	78	100	95	95	67	37	0	0	0	0	0	0	0	0	52	340	100	0	0	Error	137	160	12374	1.453	0	0	0
3	4	2	2O16	0	12820	16390	40	391	389	82	21	64	64	64	17	26	100	100	0	0	0	0	0	0	0	0	12	68	100	0	0	Error	327	325	4663	19.118	0	0	0
3	5	2	empty	empty	13070	16290	100	66	73	25	34	65	65	72	28	38	10	5	0	0	0	0	0	0	0	0	80	560	100	0	0	Error	1	8	5814	0.036	-75	0	0
3	6	2	empty	empty	13370	16290	100	59	66	33	50	59	59	68	53	77	6	4	0	0	0	0	0	0	0	0	80	560	100	0	0	Error	0	7	5315	-0.038	-75	0	0
3	7	2	empty	empty	13670	16290	100	55	58	19	32	55	55	62	34	54	6	1	0	0	0	0	0	0	0	0	80	560	100	0	0	Error	0	3	4618	-0.118	-75	0	0
3	8	2	empty	empty	13970	16290	100	52	62	38	61	54	54	60	35	58	9	3	0	0	0	0	0	0	0	0	80	560	100	0	0	Error	-2	8	4988	0.057	-75	0	0
3	9	2	empty	empty	14270	16290	100	59	71	37	52	54	54	64	48	75	15	4	0	0	0	0	0	0	0	0	80	560	100	0	0	Error	5	17	5653	0.146	-75	0	0
3	10	2	empty	empty	14570	16290	100	49	50	10	20	51	51	97	510	525	0	0	0	0	0	0	0	0	0	0	80	558	100	0	0	Error	-2	-1	4003	-0.092	-75	0	0
3	11	2	empty	empty	14870	16290	100	51	67	61	91	49	49	56	38	67	11	9	0	0	0	0	0	0	0	0	80	552	100	0	0	Error	2	18	5351	0.289	-75	0	0
3	12	2	empty	empty	15170	16290	100	47	48	15	31	47	47	54	31	57	3	1	0	0	0	0	0	0	0	0	80	560	100	0	0	Error	0	1	3859	-0.194	-75	0	0
3	1	3	2C8	514 Sp24	11910	16690	110	234	271	151	55	84	84	100	54	54	80	66	0	0	0	0	0	0	0	0	80	656	100	0	0	Error	150	187	21711	3.167	0	0	0
3	2	3	2G8	537 Sp14	12210	16700	60	215	229	140	61	71	71	77	27	35	91	81	0	0	0	0	0	0	0	0	32	176	100	0	0	Error	144	158	7343	5.63	0	0	0
3	3	3	2C8	514 Sp24	12510	16700	60	194	254	173	68	84	84	116	113	97	50	31	0	0	0	0	0	0	0	0	32	176	100	0	0	Error	110	170	8124	1.221	0	0	0
3	4	3	2G8	537 Sp14	12820	16700	70	234	236	77	32	66	66	73	26	35	100	100	0	0	0	0	0	0	0	0	32	236	100	0	0	Error	168	170	7565	6.269	0	0	0
3	5	3	2K8	560 Sp0	13110	16690	100	85	111	63	56	63	63	70	33	47	40	31	0	0	0	0	0	0	0	0	80	550	100	0	0	Error	22	48	8881	1.242	0	0	0
3	6	3	2O8	0	13410	16680	40	789	684	252	36	68	68	86	77	89	100	100	0	0	0	0	0	0	0	0	12	68	100	0	0	Error	721	616	8213	7.766	0	0	0
3	7	3	2K8	560 Sp0	13720	16710	80	219	450	1467	326	57	57	61	21	34	100	98	0	0	0	0	0	0	0	0	52	338	100	0	0	Error	162	393	23382	18.524	0	0	0
3	8	3	2O8	0	14000	16700	50	952	781	408	52	62	62	73	33	45	100	100	0	0	0	0	0	0	0	0	12	104	100	0	0	Error	890	719	9366	21.455	0	0	0
3	9	3	2C16	602 Sp21	14320	16700	90	238	246	129	52	55	55	60	26	43	98	88	0	0	0	0	0	0	0	0	52	418	100	0	0	Error	183	191	12778	7.154	0	0	0
3	10	3	2G16	0	14620	16710	60	341	423	229	54	52	52	72	155	215	84	47	0	0	0	0	0	0	0	0	32	176	100	0	0	Error	289	371	13523	2.265	0	0	0
3	11	3	2C16	602 Sp21	14910	16710	100	230	274	157	57	51	51	56	31	55	100	94	0	0	0	0	0	0	0	0	80	532	100	0	0	Error	179	223	21886	7.032	0	0	0
3	12	3	2G16	0	15220	16720	70	183	240	185	77	52	52	82	363	442	22	0	0	0	0	0	0	0	0	0	32	236	100	0	0	Error	131	188	7670	0.435	0	0	0
3	1	4	2K16	632 Sp14	11920	16980	100	109	126	63	50	65	65	69	23	33	69	48	0	0	0	0	0	0	0	0	80	560	100	0	0	Error	44	61	10044	2.478	0	0	0
3	2	4	2O16	0	12220	16990	40	412	461	143	31	66	66	71	23	32	100	100	0	0	0	0	0	0	0	0	12	68	100	0	0	Error	346	395	5529	16.957	0	0	0
3	3	4	2K16	632 Sp14	12500	17000	60	159	212	190	89	79	79	101	72	71	53	28	0	0	0	0	0	0	0	0	32	176	100	0	0	Error	80	133	6771	1.542	0	0	0
3	4	4	2O16	0	12820	16990	40	315	312	49	15	61	61	69	29	42	100	100	0	0	0	0	0	0	0	0	12	68	100	0	0	Error	254	251	3742	8.379	0	0	0
3	5	4	empty	empty	13070	16890	100	64	71	26	36	62	62	68	30	44	14	9	0	0	0	0	0	0	0	0	80	550	100	0	0	Error	2	9	5700	0.1	-75	0	0
3	6	4	empty	empty	13370	16890	100	58	58	14	24	60	60	67	31	46	3	1	0	0	0	0	0	0	0	0	80	560	100	0	0	Error	-2	-2	4675	-0.29	-75	0	0
3	7	4	empty	empty	13670	16890	100	58	62	21	33	58	58	62	23	37	13	8	0	0	0	0	0	0	0	0	80	544	100	0	0	Error	0	4	4997	0	-75	0	0
3	8	4	empty	empty	13970	16890	100	54	57	19	33	58	58	62	24	38	4	3	0	0	0	0	0	0	0	0	80	560	100	0	0	Error	-4	-1	4547	-0.208	-75	0	0
3	9	4	empty	empty	14270	16890	100	61	68	28	41	57	57	62	29	46	14	6	0	0	0	0	0	0	0	0	80	552	100	0	0	Error	4	11	5411	0.207	-75	0	0
3	10	4	empty	empty	14570	16890	100	62	65	22	33	56	56	71	97	136	1	0	0	0	0	0	0	0	0	0	80	553	100	0	0	Error	6	9	5209	-0.062	-75	0	0
3	11	4	empty	empty	14870	16890	100	59	71	43	60	55	55	61	28	45	18	10	0	0	0	0	0	0	0	0	80	532	100	0	0	Error	4	16	5676	0.357	-75	0	0
3	12	4	empty	empty	15170	16890	100	49	54	24	44	49	49	53	23	43	6	4	0	0	0	0	0	0	0	0	80	547	100	0	0	Error	0	5	4331	0.043	-75	0	0
3	1	5	2C8	514 Sp24	11920	17270	100	64	89	75	84	64	64	67	16	23	24	19	0	0	0	0	0	0	0	0	80	560	100	0	0	Error	0	25	7123	1.375	0	0	0
3	2	5	2G8	537 Sp14	12220	17280	50	170	416	764	183	67	67	90	53	58	83	50	0	0	0	0	0	0	0	0	12	104	100	0	0	Error	103	349	4993	6.151	0	0	0
3	3	5	2C8	514 Sp24	12510	17290	100	243	892	5069	568	74	74	92	76	82	80	55	0	0	0	0	0	0	0	0	80	560	100	0	0	Error	169	818	71332	10.526	0	0	0
3	4	5	2G8	537 Sp14	12820	17310	70	417	4104	12340	300	65	65	70	25	35	100	100	0	0	0	0	0	0	0	0	32	236	100	0	0	Error	352	4039	131339	161.36	0	0	0
3	5	5	2K8	560 Sp0	13110	17300	60	199	180	77	42	62	62	63	14	22	84	81	0	0	0	0	0	0	0	0	32	176	100	0	0	Error	137	118	5766	8.357	0	0	0
3	6	5	2O8	0	13410	17290	100	71	137	168	122	62	62	66	24	36	39	26	0	0	0	0	0	0	0	0	80	550	100	0	0	Error	9	75	10950	2.958	0	0	0
3	7	5	2K8	560 Sp0	13710	17290	90	241	357	382	107	63	63	69	25	36	88	83	0	0	0	0	0	0	0	0	52	420	100	0	0	Error	178	294	18554	11.52	0	0	0
3	8	5	2O8	0	14010	17300	50	696	679	163	24	66	66	75	36	48	100	100	0	0	0	0	0	0	0	0	12	104	100	0	0	Error	630	613	8151	16.778	0	0	0
3	9	5	2C16	602 Sp21	14320	17300	90	256	291	186	63	60	60	65	24	36	100	92	0	0	0	0	0	0	0	0	52	418	100	0	0	Error	196	231	15118	9.417	0	0	0
3	10	5	2G16	0	14610	17300	100	67	123	135	109	56	56	63	33	52	38	24	0	0	0	0	0	0	0	0	80	542	100	0	0	Error	11	67	9840	1.818	0	0	0
3	11	5	2C16	602 Sp21	14910	17300	120	213	235	118	50	56	56	60	23	38	98	93	0	0	0	0	0	0	0	0	120	767	100	0	0	Error	157	179	28178	7.609	0	0	0
3	12	5	2G16	0	15220	17310	60	302	419	335	79	54	54	59	23	38	100	100	0	0	0	0	0	0	0	0	32	176	100	0	0	Error	248	365	13410	15.652	0	0	0
3	1	6	2K16	632 Sp14	11910	17590	100	85	102	60	58	66	66	70	25	35	38	24	0	0	0	0	0	0	0	0	80	560	100	0	0	Error	19	36	8138	1.28	0	0	0
3	2	6	2O16	0	12210	17590	100	83	131	130	99	68	68	72	23	31	41	26	0	0	0	0	0	0	0	0	80	560	100	0	0	Error	15	63	10513	2.565	0	0	0
3	3	6	2K16	632 Sp14	12510	17590	100	124	142	66	46	69	69	74	30	40	73	48	0	0	0	0	0	0	0	0	80	560	100	0	0	Error	55	73	11320	2.267	0	0	0
3	4	6	2O16	0	12810	17590	100	78	136	144	105	70	70	79	37	46	36	23	0	0	0	0	0	0	0	0	80	560	100	0	0	Error	8	66	10904	1.541	0	0	0
3	5	6	empty	empty	13070	17490	100	60	60	11	18	63	63	65	15	23	9	0	0	0	0	0	0	0	0	0	80	558	100	0	0	Error	-3	-3	4838	-0.333	-75	0	0
3	6	6	empty	empty	13370	17490	100	61	74	43	58	62	62	75	144	192	3	1	0	0	0	0	0	0	0	0	80	550	100	0	0	Error	-1	12	5898	-0.007	-75	0	0
3	7	6	empty	empty	13670	17490	100	61	64	18	28	65	65	75	62	82	1	0	0	0	0	0	0	0	0	0	80	557	100	0	0	Error	-4	-1	5153	-0.177	-75	0	0
3	8	6	empty	empty	13970	17490	100	63	76	81	106	63	63	67	28	41	13	5	0	0	0	0	0	0	0	0	80	560	100	0	0	Error	0	13	6092	0.321	-75	0	0
3	9	6	empty	empty	14270	17490	100	58	62	21	33	60	60	65	27	41	4	3	0	0	0	0	0	0	0	0	80	552	100	0	0	Error	-2	2	4942	-0.111	-75	0	0
3	10	6	empty	empty	14570	17490	100	55	57	15	26	54	54	56	10	17	14	4	0	0	0	0	0	0	0	0	80	542	100	0	0	Error	1	3	4556	0.1	-75	0	0
3	11	6	empty	empty	14870	17490	100	118	124	52	41	58	58	65	32	49	73	48	0	0	0	0	0	0	0	0	80	529	100	0	0	Error	60	66	9910	1.844	-75	0	0
3	12	6	empty	empty	15170	17490	100	55	57	13	22	55	55	58	19	32	8	3	0	0	0	0	0	0	0	0	80	553	100	0	0	Error	0	2	4525	-0.053	-75	0	0
3	1	7	2C8	514 Sp24	11900	17900	80	179	188	96	51	67	67	70	18	25	81	75	0	0	0	0	0	0	0	0	52	340	100	0	0	Error	112	121	9760	6.556	0	0	0
3	2	7	2G8	537 Sp14	12210	17910	100	106	129	68	52	66	66	69	19	27	65	51	0	0	0	0	0	0	0	0	80	560	100	0	0	Error	40	63	10306	3.158	0	0	0
3	3	7	2C8	514 Sp24	12520	17930	40	267	252	114	45	77	77	120	117	97	67	33	0	0	0	0	0	0	0	0	12	68	100	0	0	Error	190	175	3020	1.128	0	0	0
3	4	7	2G8	537 Sp14	12800	17890	60	197	227	109	48	79	79	93	44	47	91	66	0	0	0	0	0	0	0	0	32	176	100	0	0	Error	118	148	7268	3.045	0	0	0
3	5	7	2K8	560 Sp0	13100	17890	50	131	160	92	57	63	63	69	30	43	58	50	0	0	0	0	0	0	0	0	12	104	100	0	0	Error	68	97	1918	3.033	0	0	0
3	6	7	2O8	0	13410	17900	40	473	523	340	65	69	69	74	29	39	100	92	0	0	0	0	0	0	0	0	12	68	100	0	0	Error	404	454	6271	15.483	0	0	0
3	7	7	2K8	560 Sp0	13710	17900	60	265	254	77	30	71	71	83	41	49	100	84	0	0	0	0	0	0	0	0	32	176	100	0	0	Error	194	183	8133	4.171	0	0	0
3	8	7	2O8	0	14010	17900	100	82	130	130	100	67	67	80	51	63	25	15	0	0	0	0	0	0	0	0	80	560	100	0	0	Error	15	63	10373	0.98	0	0	0
3	9	7	2C16	602 Sp21	14310	17900	80	231	248	102	41	59	59	64	42	65	100	94	0	0	0	0	0	0	0	0	52	340	100	0	0	Error	172	189	12916	4.381	0	0	0
3	10	7	2G16	0	14590	17910	50	439	551	294	53	64	64	71	27	38	100	100	0	0	0	0	0	0	0	0	12	104	100	0	0	Error	375	487	6610	17.778	0	0	0
3	11	7	2C16	602 Sp21	14890	17910	100	87	128	111	86	59	59	68	45	66	35	24	0	0	0	0	0	0	0	0	80	560	100	0	0	Error	28	69	10207	1.333	0	0	0
3	12	7	2G16	0	15200	17920	60	261	394	300	76	61	61	67	28	41	100	97	0	0	0	0	0	0	0	0	32	176	100	0	0	Error	200	333	12595	11.679	0	0	0
3	1	8	1K16	251 Sp8	11920	18180	60	1407	1287	425	33	66	66	69	21	30	100	100	0	0	0	0	0	0	0	0	32	176	100	0	0	Error	1341	1221	41183	58	0	0	0
3	2	8	1O16	273 Sp8	12220	18180	100	97	108	53	49	67	67	80	102	127	11	1	0	0	0	0	0	0	0	0	80	560	100	0	0	Error	30	41	8619	0.275	0	0	0
3	3	8	1K16	251 Sp8	12520	18190	60	1429	1329	483	36	68	68	74	25	33	100	100	0	0	0	0	0	0	0	0	32	176	100	0	0	Error	1361	1261	42519	50.2	0	0	0
3	4	8	1O16	273 Sp8	12800	18170	50	226	244	111	45	93	93	112	59	52	75	50	0	0	0	0	0	0	0	0	12	104	100	0	0	Error	133	151	2930	2.237	0	0	0
3	5	8	1C24	314 Sp0	13110	18180	100	166	185	118	63	67	67	76	46	60	69	54	0	0	0	0	0	0	0	0	80	560	100	0	0	Error	99	118	14768	2.37	0	0	0
3	6	8	1G24	345 Sp12	13410	18200	90	368	395	88	22	74	74	90	89	98	100	100	0	0	0	0	0	0	0	0	52	420	100	0	0	Error	294	321	20543	3.427	0	0	0
3	7	8	1C24	314 Sp0	13730	18190	90	170	181	127	70	62	62	74	72	97	54	40	0	0	0	0	0	0	0	0	52	420	100	0	0	Error	108	119	9388	1.486	0	0	0
3	8	8	1G24	345 Sp12	14020	18190	100	398	695	2923	420	65	65	75	41	54	98	93	0	0	0	0	0	0	0	0	80	560	100	0	0	Error	333	630	55623	15.122	0	0	0
3	9	8	1K24	370 Sp12	14300	18200	100	77	262	1337	510	64	64	76	44	57	19	8	0	0	0	0	0	0	0	0	80	560	100	0	0	Error	13	198	20926	4.227	0	0	0
3	10	8	1O24	395 Sp20	14590	18220	40	185	208	87	41	66	66	80	42	52	92	67	0	0	0	0	0	0	0	0	12	68	100	0	0	Error	119	142	2500	3.048	0	0	0
3	11	8	1K24	370 Sp12	14910	18200	140	206	649	4333	667	56	56	62	35	56	99	87	0	0	0	0	0	0	0	0	156	1140	100	0	0	Error	150	593	101320	16.771	0	0	0
3	12	8	1O24	395 Sp20	15200	18200	110	136	169	114	67	57	57	66	38	57	81	50	0	0	0	0	0	0	0	0	80	656	100	0	0	Error	79	112	13543	2.711	0	0	0
3	1	9	1C8	100 Sp8	11940	18490	50	189	170	67	39	67	67	84	50	59	58	58	0	0	0	0	0	0	0	0	12	104	100	0	0	Error	122	103	2045	1.72	0	0	0
3	2	9	1G8	120 Sp8	12220	18500	60	226	293	269	91	63	63	66	22	33	100	91	0	0	0	0	0	0	0	0	32	176	100	0	0	Error	163	230	9360	10.318	0	0	0
3	3	9	1C8	100 Sp8	12520	18500	60	256	326	267	81	66	66	76	38	50	100	91	0	0	0	0	0	0	0	0	32	176	100	0	0	Error	190	260	10427	6.579	0	0	0
3	4	9	1G8	120 Sp8	12820	18500	100	138	166	154	92	66	66	70	22	31	81	65	0	0	0	0	0	0	0	0	80	560	100	0	0	Error	72	100	13318	4.364	0	0	0
3	5	9	1K8	140 Sp8	13120	18510	60	262	257	49	19	66	66	73	32	43	100	100	0	0	0	0	0	0	0	0	32	176	100	0	0	Error	196	191	8228	5.75	0	0	0
3	6	9	1O8	162 Sp8	13410	18510	100	79	120	188	156	67	67	74	34	45	25	11	0	0	0	0	0	0	0	0	80	560	100	0	0	Error	12	53	9562	1.353	0	0	0
3	7	9	1K8	140 Sp8	13710	18510	70	302	717	2142	298	68	68	77	38	49	100	100	0	0	0	0	0	0	0	0	32	236	100	0	0	Error	234	649	22957	16.842	0	0	0
3	8	9	1O8	162 Sp8	14010	18500	100	105	118	55	46	61	61	71	32	45	59	40	0	0	0	0	0	0	0	0	80	560	100	0	0	Error	44	57	9474	1.469	0	0	0
3	9	9	1C16	189 Sp0	14310	18500	90	217	265	272	102	62	62	73	62	84	92	62	0	0	0	0	0	0	0	0	52	420	100	0	0	Error	155	203	13754	3.097	0	0	0
3	10	9	1G16	227 Sp8	14630	18490	100	262	292	156	53	71	71	88	66	75	91	75	0	0	0	0	0	0	0	0	80	560	100	0	0	Error	191	221	23330	3.091	0	0	0
3	11	9	1C16	189 Sp0	14920	18510	110	257	283	129	45	65	65	89	90	101	86	53	0	0	0	0	0	0	0	0	80	656	100	0	0	Error	192	218	22658	2.156	0	0	0
3	12	9	1G16	227 Sp8	15220	18500	110	317	333	164	49	58	58	63	40	63	100	100	0	0	0	0	0	0	0	0	80	656	100	0	0	Error	259	275	26640	6.75	0	0	0
3	1	10	1K16	251 Sp8	11920	18790	60	1322	1229	359	29	64	64	67	23	34	100	100	0	0	0	0	0	0	0	0	32	176	100	0	0	Error	1258	1165	39319	50.522	0	0	0
3	2	10	1O16	273 Sp8	12220	18790	100	122	140	68	48	63	63	65	17	26	86	68	0	0	0	0	0	0	0	0	80	560	100	0	0	Error	59	77	11164	4.412	0	0	0
3	3	10	1K16	251 Sp8	12520	18790	60	1316	1228	351	28	66	66	72	30	41	100	100	0	0	0	0	0	0	0	0	32	176	100	0	0	Error	1250	1162	39286	38.533	0	0	0
3	4	10	1O16	273 Sp8	12830	18800	100	121	137	71	51	68	68	68	14	20	79	66	0	0	0	0	0	0	0	0	80	560	100	0	0	Error	53	69	10983	4.929	0	0	0
3	5	10	1C24	314 Sp0	13140	18810	40	188	661	1229	185	68	68	91	48	52	83	50	0	0	0	0	0	0	0	0	12	68	100	0	0	Error	120	593	7930	11.875	0	0	0
3	6	10	1G24	345 Sp12	13410	18790	90	345	349	44	12	61	61	66	22	33	100	100	0	0	0	0	0	0	0	0	52	420	100	0	0	Error	284	288	18153	12.864	0	0	0
3	7	10	1C24	314 Sp0	13690	18750	50	246	499	563	112	73	73	91	49	53	83	75	0	0	0	0	0	0	0	0	12	104	100	0	0	Error	173	426	5993	8.327	0	0	0
3	8	10	1G24	345 Sp12	14010	18790	90	323	327	56	17	60	60	65	25	38	100	100	0	0	0	0	0	0	0	0	52	420	100	0	0	Error	263	267	16980	10.48	0	0	0
3	9	10	1K24	370 Sp12	14290	18780	60	201	2313	9453	408	71	71	103	64	62	75	50	0	0	0	0	0	0	0	0	32	176	100	0	0	Error	130	2242	74015	34.531	0	0	0
3	10	10	1O24	395 Sp20	14610	18790	100	181	191	101	52	70	70	84	57	67	69	49	0	0	0	0	0	0	0	0	80	560	100	0	0	Error	111	121	15265	1.877	0	0	0
3	11	10	1K24	370 Sp12	14900	18800	150	220	263	174	66	70	70	92	244	265	24	5	0	0	0	0	0	0	0	0	156	1272	100	0	0	Error	150	193	40957	0.701	0	0	0
3	12	10	1O24	395 Sp20	15210	18790	110	280	1593	4903	307	64	64	78	111	142	86	44	0	0	0	0	0	0	0	0	80	656	100	0	0	Error	216	1529	127425	13.649	0	0	0
3	1	11	1C8	100 Sp8	11920	19100	60	164	160	66	41	61	61	63	17	26	88	81	0	0	0	0	0	0	0	0	32	176	100	0	0	Error	103	99	5107	5.706	0	0	0
3	2	11	1G8	120 Sp8	12210	19090	100	126	134	63	47	64	64	71	62	87	50	20	0	0	0	0	0	0	0	0	80	560	100	0	0	Error	62	70	10717	1.016	0	0	0
3	3	11	1C8	100 Sp8	12510	19090	100	78	77	17	22	69	69	72	22	30	21	4	0	0	0	0	0	0	0	0	80	560	100	0	0	Error	9	8	6193	0.227	0	0	0
3	4	11	1G8	120 Sp8	12800	19110	50	189	162	65	40	73	73	89	43	48	58	58	0	0	0	0	0	0	0	0	12	104	100	0	0	Error	116	89	1944	1.698	0	0	0
3	5	11	1K8	140 Sp8	13110	19100	100	93	101	37	36	67	67	70	19	27	58	39	0	0	0	0	0	0	0	0	80	560	100	0	0	Error	26	34	8083	1.632	0	0	0
3	6	11	1O8	162 Sp8	13410	19100	100	112	125	52	41	62	62	65	18	27	79	58	0	0	0	0	0	0	0	0	80	560	100	0	0	Error	50	63	9963	3.333	0	0	0
3	7	11	1K8	140 Sp8	13720	19110	90	310	449	587	130	67	67	74	30	40	100	100	0	0	0	0	0	0	0	0	52	420	100	0	0	Error	243	382	23350	12.5	0	0	0
3	8	11	1O8	162 Sp8	14010	19090	60	146	165	99	60	67	67	74	27	36	63	59	0	0	0	0	0	0	0	0	32	176	100	0	0	Error	79	98	5268	3.37	0	0	0
3	9	11	1C16	189 Sp0	14310	19090	100	85	107	74	69	63	63	66	24	36	43	24	0	0	0	0	0	0	0	0	80	560	100	0	0	Error	22	44	8531	1.708	0	0	0
3	10	11	1G16	227 Sp8	14620	19100	100	309	339	145	42	68	68	75	30	40	100	100	0	0	0	0	0	0	0	0	80	560	100	0	0	Error	241	271	27115	8.8	0	0	0
3	11	11	1C16	189 Sp0	14920	19100	80	268	266	73	27	69	69	74	28	37	100	98	0	0	0	0	0	0	0	0	52	340	100	0	0	Error	199	197	13837	6.857	0	0	0
3	12	11	1G16	227 Sp8	15220	19100	80	301	312	77	24	69	69	76	27	35	100	100	0	0	0	0	0	0	0	0	52	340	100	0	0	Error	232	243	16210	8.741	0	0	0
3	1	12	1K16	251 Sp8	11910	19400	50	1488	1301	491	37	67	67	74	32	43	100	100	0	0	0	0	0	0	0	0	12	104	100	0	0	Error	1421	1234	15616	38.344	0	0	0
3	2	12	1O16	273 Sp8	12210	19400	80	181	213	115	53	69	69	75	33	44	90	73	0	0	0	0	0	0	0	0	52	340	100	0	0	Error	112	144	11050	4.182	0	0	0
3	3	12	1K16	251 Sp8	12520	19400	60	874	828	485	58	63	63	68	22	32	100	100	0	0	0	0	0	0	0	0	32	176	100	0	0	Error	811	765	26489	34.545	0	0	0
3	4	12	1O16	273 Sp8	12820	19410	70	219	221	73	33	65	65	69	36	52	97	88	0	0	0	0	0	0	0	0	32	236	100	0	0	Error	154	156	7061	4.222	0	0	0
3	5	12	1C24	314 Sp0	13090	19420	50	204	202	79	39	71	71	100	72	72	75	33	0	0	0	0	0	0	0	0	12	104	100	0	0	Error	133	131	2422	1.417	0	0	0
3	6	12	1G24	345 Sp12	13410	19400	80	376	357	82	22	61	61	64	21	32	100	100	0	0	0	0	0	0	0	0	52	340	100	0	0	Error	315	296	18556	13.952	0	0	0
3	7	12	1C24	314 Sp0	13710	19410	80	108	149	100	67	65	65	68	25	36	62	48	0	0	0	0	0	0	0	0	52	340	100	0	0	Error	43	84	7735	3.24	0	0	0
3	8	12	1G24	345 Sp12	14020	19410	80	377	379	90	23	62	62	66	25	37	100	100	0	0	0	0	0	0	0	0	52	340	100	0	0	Error	315	317	19705	12.52	0	0	0
3	9	12	1K24	370 Sp12	14310	19420	90	259	288	139	48	67	67	76	88	115	85	56	0	0	0	0	0	0	0	0	52	420	100	0	0	Error	192	221	14967	2.409	0	0	0
3	10	12	1O24	395 Sp20	14630	19390	140	232	380	1330	350	68	68	73	36	49	91	86	0	0	0	0	0	0	0	0	156	1140	100	0	0	Error	164	312	59319	8.528	0	0	0
3	11	12	1K24	370 Sp12	14920	19400	110	315	340	107	31	68	68	75	57	76	100	99	0	0	0	0	0	0	0	0	80	656	100	0	0	Error	247	272	27175	4.649	0	0	0
3	12	12	1O24	395 Sp20	15220	19400	150	442	720	2697	374	74	74	90	135	150	96	74	0	0	0	0	0	0	0	0	156	1272	100	0	0	Error	368	646	112368	4.667	0	0	0
3	1	13	1C8	100 Sp8	11910	19700	70	240	221	84	38	66	66	70	21	30	97	91	0	0	0	0	0	0	0	0	32	236	100	0	0	Error	174	155	7087	7.19	0	0	0
3	2	13	1G8	120 Sp8	12210	19700	60	241	286	165	57	69	69	76	43	56	97	84	0	0	0	0	0	0	0	0	32	176	100	0	0	Error	172	217	9160	4.884	0	0	0
3	3	13	1C8	100 Sp8	12500	19690	70	196	182	84	46	65	65	70	23	32	78	75	0	0	0	0	0	0	0	0	32	236	100	0	0	Error	131	117	5838	4.87	0	0	0
3	4	13	1G8	120 Sp8	12800	19700	100	99	113	45	39	64	64	69	39	56	49	26	0	0	0	0	0	0	0	0	80	540	100	0	0	Error	35	49	9079	1.128	0	0	0
3	5	13	1K8	140 Sp8	13100	19710	50	313	303	49	16	65	65	73	25	34	100	100	0	0	0	0	0	0	0	0	12	104	100	0	0	Error	248	238	3640	9.2	0	0	0
3	6	13	1O8	162 Sp8	13410	19700	100	88	104	44	42	63	63	64	16	25	61	46	0	0	0	0	0	0	0	0	80	542	100	0	0	Error	25	41	8332	2.5	0	0	0
3	7	13	1K8	140 Sp8	13710	19700	100	84	104	56	53	66	66	70	24	34	41	31	0	0	0	0	0	0	0	0	80	542	100	0	0	Error	18	38	8301	1.417	0	0	0
3	8	13	1O8	162 Sp8	14010	19700	100	112	120	51	42	70	70	71	15	21	65	54	0	0	0	0	0	0	0	0	80	542	100	0	0	Error	42	50	9568	3.267	0	0	0
3	9	13	1C16	189 Sp0	14320	19710	70	374	374	111	29	71	71	81	38	46	100	100	0	0	0	0	0	0	0	0	32	236	100	0	0	Error	303	303	11963	7.711	0	0	0
3	10	13	1G16	227 Sp8	14620	19710	90	417	425	137	32	72	72	80	33	41	100	100	0	0	0	0	0	0	0	0	52	413	100	0	0	Error	345	353	22086	10.455	0	0	0
3	11	13	1C16	189 Sp0	14920	19710	100	496	552	227	41	71	71	74	17	22	100	100	0	0	0	0	0	0	0	0	80	535	100	0	0	Error	425	481	44198	28.118	0	0	0
3	12	13	1G16	227 Sp8	15220	19710	90	1049	1094	418	38	86	86	99	56	56	100	100	0	0	0	0	0	0	0	0	52	413	100	0	0	Error	963	1008	56911	17.768	0	0	0
3	1	14	2C24	Grid Marker	11920	20000	80	1662	3428	4656	135	74	74	90	173	192	100	90	0	0	0	0	0	0	0	0	52	340	100	0	0	Error	1588	3354	178263	19.295	0	0	0
3	2	14	2C24	Grid Marker	12210	20000	80	1900	3831	4764	124	80	80	84	21	25	100	100	0	0	0	0	0	0	0	0	52	340	100	0	0	Error	1820	3751	199213	178.429	0	0	0
3	3	14	empty	empty	12470	19890	100	74	74	15	20	69	69	72	22	30	9	3	0	0	0	0	0	0	0	0	80	560	100	0	0	Error	5	5	5943	0.091	-75	0	0
3	4	14	empty	empty	12770	19890	100	66	70	23	32	61	61	65	20	30	20	8	0	0	0	0	0	0	0	0	80	540	100	0	0	Error	5	9	5584	0.25	-75	0	0
3	5	14	empty	empty	13070	19890	100	59	59	14	23	61	61	64	20	31	3	1	0	0	0	0	0	0	0	0	80	557	100	0	0	Error	-2	-2	4706	-0.25	-75	0	0
3	6	14	empty	empty	13370	19890	100	65	71	37	52	64	64	69	33	47	6	5	0	0	0	0	0	0	0	0	80	542	100	0	0	Error	1	7	5719	0.061	-75	0	0
3	7	14	empty	empty	13670	19890	100	69	72	24	33	65	65	68	20	29	15	4	0	0	0	0	0	0	0	0	80	542	100	0	0	Error	4	7	5777	0.2	-75	0	0
3	8	14	empty	empty	13970	19890	100	65	65	14	21	66	66	69	22	31	3	1	0	0	0	0	0	0	0	0	80	542	100	0	0	Error	-1	-1	5174	-0.182	-75	0	0
3	9	14	empty	empty	14270	19890	100	64	66	14	21	66	66	69	19	27	13	1	0	0	0	0	0	0	0	0	80	553	100	0	0	Error	-2	0	5307	-0.158	-75	0	0
3	10	14	empty	empty	14570	19890	100	71	73	21	28	67	67	70	19	27	13	4	0	0	0	0	0	0	0	0	80	544	100	0	0	Error	4	6	5854	0.158	-75	0	0
3	11	14	empty	empty	14870	19890	100	67	71	17	23	72	72	81	60	74	1	0	0	0	0	0	0	0	0	0	80	535	100	0	0	Error	-5	-1	5703	-0.167	-75	0	0
3	12	14	empty	empty	15170	19890	100	76	85	48	56	78	78	83	39	46	6	3	0	0	0	0	0	0	0	0	80	544	100	0	0	Error	-2	7	6775	0.051	-75	0	0
4	1	1	empty	empty	16390	16030	100	51	66	49	74	48	48	57	54	94	11	4	0	0	0	0	0	0	0	0	80	560	100	0	0	Error	3	18	5252	0.167	-75	0	0
4	2	1	empty	empty	16690	16030	100	47	48	9	18	47	47	49	13	26	8	3	0	0	0	0	0	0	0	0	80	560	100	0	0	Error	0	1	3815	-0.077	-75	0	0
4	3	1	empty	empty	16990	16030	100	58	98	67	68	52	52	80	58	72	34	26	0	0	0	0	0	0	0	0	80	560	100	0	0	Error	6	46	7823	0.31	-75	0	0
4	4	1	empty	empty	17290	16030	100	52	57	28	49	51	51	70	109	155	1	1	0	0	0	0	0	0	0	0	80	560	100	0	0	Error	1	6	4521	-0.119	-75	0	0
4	5	1	empty	empty	17590	16030	100	67	114	114	100	53	53	88	217	246	6	1	0	0	0	0	0	0	0	0	80	560	100	0	0	Error	14	61	9125	0.12	-75	0	0
4	6	1	empty	empty	17890	16030	100	49	61	60	98	46	46	49	16	32	18	8	0	0	0	0	0	0	0	0	80	560	100	0	0	Error	3	15	4851	0.75	-75	0	0
4	7	1	empty	empty	18190	16030	100	44	45	8	17	45	45	49	25	51	0	0	0	0	0	0	0	0	0	0	80	560	100	0	0	Error	-1	0	3627	-0.16	-75	0	0
4	8	1	empty	empty	18490	16030	100	50	63	61	96	49	49	61	39	63	9	5	0	0	0	0	0	0	0	0	80	560	100	0	0	Error	1	14	5017	0.051	-75	0	0
4	9	1	empty	empty	18790	16030	100	41	46	28	60	43	43	46	23	50	4	3	0	0	0	0	0	0	0	0	80	560	100	0	0	Error	-2	3	3681	0	-75	0	0
4	10	1	2D24	Grid Marker	19150	16130	80	3276	7291	8318	114	44	44	45	12	26	100	100	0	0	0	0	0	0	0	0	52	340	100	0	0	Error	3232	7247	379139	603.833	0	0	0
4	11	1	2D24	Grid Marker	19440	16130	90	3060	6951	8437	121	45	45	52	27	51	100	100	0	0	0	0	0	0	0	0	52	420	100	0	0	Error	3015	6906	361432	255.519	0	0	0
4	12	1	2D24	Grid Marker	19750	16140	90	5413	9984	10545	105	43	43	48	29	60	100	100	0	0	0	0	0	0	0	0	52	419	100	0	0	Error	5370	9941	519192	342.621	0	0	0
4	1	2	2L16	0	16410	16420	100	52	109	119	109	50	50	55	25	45	31	26	0	0	0	0	0	0	0	0	80	560	100	0	0	Error	2	59	8688	2.16	0	0	0
4	2	2	2P16	0	16720	16430	50	162	192	74	38	53	53	64	33	51	100	92	0	0	0	0	0	0	0	0	12	104	100	0	0	Error	109	139	2306	3.879	0	0	0
4	3	2	2L16	0	17020	16430	100	59	85	72	84	47	47	51	26	50	38	16	0	0	0	0	0	0	0	0	80	560	100	0	0	Error	12	38	6839	1.308	0	0	0
4	4	2	2P16	0	17320	16430	100	60	89	58	65	48	48	52	30	57	40	26	0	0	0	0	0	0	0	0	80	560	100	0	0	Error	12	41	7083	1.233	0	0	0
4	5	2	empty	empty	17590	16330	100	47	52	21	40	49	49	55	35	63	6	1	0	0	0	0	0	0	0	0	80	560	100	0	0	Error	-2	3	4130	-0.086	-75	0	0
4	6	2	empty	empty	17890	16330	100	49	51	11	21	50	50	57	38	66	0	0	0	0	0	0	0	0	0	0	80	560	100	0	0	Error	-1	1	4045	-0.158	-75	0	0
4	7	2	empty	empty	18190	16330	100	46	49	19	38	49	49	164	1820	1109	0	0	0	0	0	0	0	0	0	0	80	560	100	0	0	Error	-3	0	3929	-0.063	-75	0	0
4	8	2	empty	empty	18490	16330	100	45	45	7	15	46	46	49	26	53	0	0	0	0	0	0	0	0	0	0	80	560	100	0	0	Error	-1	-1	3597	-0.154	-75	0	0
4	9	2	empty	empty	18790	16330	100	43	44	10	22	43	43	47	24	51	3	1	0	0	0	0	0	0	0	0	80	560	100	0	0	Error	0	1	3527	-0.125	-75	0	0
4	10	2	empty	empty	19090	16330	100	43	43	9	20	43	43	61	223	365	0	0	0	0	0	0	0	0	0	0	80	559	100	0	0	Error	0	0	3451	-0.081	-75	0	0
4	11	2	empty	empty	19390	16330	100	39	41	8	19	41	41	46	25	54	0	0	0	0	0	0	0	0	0	0	80	558	100	0	0	Error	-2	0	3301	-0.2	-75	0	0
4	12	2	empty	empty	19690	16330	100	44	642	2697	420	41	41	83	599	721	8	8	0	0	0	0	0	0	0	0	80	554	100	0	0	Error	3	601	51375	0.933	-75	0	0
4	1	3	2D8	0	16420	16710	100	78	145	177	122	51	51	57	26	45	50	36	0	0	0	0	0	0	0	0	80	560	100	0	0	Error	27	94	11600	3.385	0	0	0
4	2	3	2H8	0	16730	16720	40	240	210	84	40	51	51	54	17	31	100	92	0	0	0	0	0	0	0	0	12	68	100	0	0	Error	189	159	2522	9.176	0	0	0
4	3	3	2D8	0	17020	16720	100	53	67	39	58	48	48	54	95	175	6	1	0	0	0	0	0	0	0	0	80	560	100	0	0	Error	5	19	5381	0.137	0	0	0
4	4	3	2H8	0	17330	16720	100	64	106	132	124	49	49	58	86	148	16	11	0	0	0	0	0	0	0	0	80	560	100	0	0	Error	15	57	8476	0.558	0	0	0
4	5	3	2L8	0	17610	16710	80	134	180	151	83	54	54	68	56	82	60	37	0	0	0	0	0	0	0	0	52	340	100	0	0	Error	80	126	9353	2	0	0	0
4	6	3	2P8	0	17920	16720	100	57	89	72	80	50	50	54	25	46	29	21	0	0	0	0	0	0	0	0	80	556	100	0	0	Error	7	39	7130	1.4	0	0	0
4	7	3	2L8	0	18230	16720	100	53	66	42	63	48	48	53	27	50	16	14	0	0	0	0	0	0	0	0	80	557	100	0	0	Error	5	18	5279	0.481	0	0	0
4	8	3	2P8	0	18530	16720	100	53	78	51	65	48	48	54	51	94	26	11	0	0	0	0	0	0	0	0	80	557	100	0	0	Error	5	30	6213	0.471	0	0	0
4	9	3	2D16	0	18840	16720	80	110	124	85	68	49	49	61	54	88	52	37	0	0	0	0	0	0	0	0	52	340	100	0	0	Error	61	75	6435	1.167	0	0	0
4	10	3	2H16	0	19130	16720	100	48	64	59	92	43	43	48	53	110	14	3	0	0	0	0	0	0	0	0	80	560	100	0	0	Error	5	21	5121	0.302	0	0	0
4	11	3	2D16	0	19430	16720	100	69	119	130	109	43	43	48	51	106	33	21	0	0	0	0	0	0	0	0	80	560	100	0	0	Error	26	76	9519	1.392	0	0	0
4	12	3	2H16	0	19730	16740	40	420	361	179	49	44	44	48	22	45	100	100	0	0	0	0	0	0	0	0	12	68	100	0	0	Error	376	317	4335	14.227	0	0	0
4	1	4	2L16	0	16450	17040	40	598	607	145	23	61	61	69	32	46	100	100	0	0	0	0	0	0	0	0	12	68	100	0	0	Error	537	546	7278	16.813	0	0	0
4	2	4	2P16	0	16730	17030	60	198	221	105	47	47	47	48	10	20	97	97	0	0	0	0	0	0	0	0	32	176	100	0	0	Error	151	174	7067	17.3	0	0	0
4	3	4	2L16	0	17040	17030	40	206	207	34	16	47	47	50	14	28	100	100	0	0	0	0	0	0	0	0	12	68	100	0	0	Error	159	160	2489	11.214	0	0	0
4	4	4	2P16	0	17350	17030	100	68	90	55	61	50	50	53	21	39	46	33	0	0	0	0	0	0	0	0	80	560	100	0	0	Error	18	40	7215	1.762	0	0	0
4	5	4	empty	empty	17590	16930	100	49	55	30	54	50	50	62	81	130	4	1	0	0	0	0	0	0	0	0	80	560	100	0	0	Error	-1	5	4436	-0.086	-75	0	0
4	6	4	empty	empty	17890	16930	100	51	56	30	53	50	50	58	39	67	3	1	0	0	0	0	0	0	0	0	80	556	100	0	0	Error	1	6	4484	-0.051	-75	0	0
4	7	4	empty	empty	18190	16930	100	47	48	12	25	46	46	49	19	38	5	1	0	0	0	0	0	0	0	0	80	557	100	0	0	Error	1	2	3821	-0.053	-75	0	0
4	8	4	empty	empty	18490	16930	100	48	63	111	176	47	47	51	32	62	5	3	0	0	0	0	0	0	0	0	80	557	100	0	0	Error	1	16	5040	0.375	-75	0	0
4	9	4	empty	empty	18790	16930	100	45	49	22	44	47	47	68	228	335	0	0	0	0	0	0	0	0	0	0	80	560	100	0	0	Error	-2	2	3946	-0.083	-75	0	0
4	10	4	empty	empty	19040	16930	100	42	43	7	16	43	43	45	20	44	0	0	0	0	0	0	0	0	0	0	80	560	100	0	0	Error	-1	0	3464	-0.1	-75	0	0
4	11	4	empty	empty	19340	16930	100	42	42	7	16	42	42	43	8	18	10	5	0	0	0	0	0	0	0	0	80	560	100	0	0	Error	0	0	3391	-0.125	-75	0	0
4	12	4	empty	empty	19640	16930	100	40	41	8	19	44	44	357	2251	630	0	0	0	0	0	0	0	0	0	0	80	560	100	0	0	Error	-4	-3	3260	-0.14	-75	0	0
4	1	5	2D8	0	16440	17310	40	473	454	204	44	61	61	76	46	60	100	100	0	0	0	0	0	0	0	0	12	68	100	0	0	Error	412	393	5442	8.217	0	0	0
4	2	5	2H8	0	16730	17330	40	452	445	212	47	54	54	69	38	55	100	100	0	0	0	0	0	0	0	0	12	68	100	0	0	Error	398	391	5337	9.895	0	0	0
4	3	5	2D8	0	17030	17320	100	59	93	75	80	49	49	102	1076	1054	0	0	0	0	0	0	0	0	0	0	80	560	100	0	0	Error	10	44	7424	-0.008	0	0	0
4	4	5	2H8	0	17330	17330	100	60	86	69	80	50	50	54	40	74	25	14	0	0	0	0	0	0	0	0	80	560	100	0	0	Error	10	36	6866	0.8	0	0	0
4	5	5	2L8	0	17610	17350	40	101	138	66	47	60	60	75	53	70	42	42	0	0	0	0	0	0	0	0	12	68	100	0	0	Error	41	78	1657	1.189	0	0	0
4	6	5	2P8	0	17950	17350	50	391	1874	5240	279	56	56	67	40	59	100	100	0	0	0	0	0	0	0	0	12	104	100	0	0	Error	335	1818	22483	45.175	0	0	0
4	7	5	2L8	0	18240	17340	100	53	72	52	72	49	49	52	19	36	29	18	0	0	0	0	0	0	0	0	80	547	100	0	0	Error	4	23	5781	1.053	0	0	0
4	8	5	2P8	0	18530	17340	40	191	193	115	59	47	47	57	70	122	75	58	0	0	0	0	0	0	0	0	12	68	100	0	0	Error	144	146	2311	1.943	0	0	0
4	9	5	2D16	0	18810	17320	50	453	626	590	94	59	59	70	41	58	92	83	0	0	0	0	0	0	0	0	12	104	100	0	0	Error	394	567	7509	13.561	0	0	0
4	10	5	2H16	0	19110	17320	100	48	67	46	68	45	45	48	27	56	21	19	0	0	0	0	0	0	0	0	80	560	100	0	0	Error	3	22	5368	0.704	0	0	0
4	11	5	2D16	0	19420	17320	40	313	4885	11140	228	44	44	44	8	18	100	100	0	0	0	0	0	0	0	0	12	68	100	0	0	Error	269	4841	58620	605.125	0	0	0
4	12	5	2H16	0	19730	17340	50	376	354	125	35	47	47	56	38	67	100	83	0	0	0	0	0	0	0	0	12	104	100	0	0	Error	329	307	4246	7.842	0	0	0
4	1	6	2L16	0	16440	17630	40	407	400	126	31	63	63	67	24	35	100	100	0	0	0	0	0	0	0	0	12	68	100	0	0	Error	344	337	4800	13.875	0	0	0
4	2	6	2P16	0	16740	17620	40	461	478	111	23	54	54	54	12	22	100	100	0	0	0	0	0	0	0	0	12	68	100	0	0	Error	407	424	5739	35.333	0	0	0
4	3	6	2L16	0	17040	17620	100	59	97	87	89	50	50	53	31	58	31	23	0	0	0	0	0	0	0	0	80	560	100	0	0	Error	9	47	7794	1.419	0	0	0
4	4	6	2P16	0	17340	17620	100	58	83	68	81	51	51	54	40	74	26	15	0	0	0	0	0	0	0	0	80	560	100	0	0	Error	7	32	6629	0.725	0	0	0
4	5	6	empty	empty	17580	17530	100	50	55	16	29	50	50	54	35	64	6	1	0	0	0	0	0	0	0	0	80	557	100	0	0	Error	0	5	4364	0.029	-75	0	0
4	6	6	empty	empty	17880	17530	100	50	55	23	41	52	52	64	54	84	1	1	0	0	0	0	0	0	0	0	80	560	100	0	0	Error	-2	3	4432	-0.167	-75	0	0
4	7	6	empty	empty	18180	17530	100	46	47	10	21	48	48	54	34	62	1	0	0	0	0	0	0	0	0	0	80	547	100	0	0	Error	-2	-1	3792	-0.206	-75	0	0
4	8	6	empty	empty	18480	17530	100	47	49	13	26	47	47	53	62	116	1	0	0	0	0	0	0	0	0	0	80	560	100	0	0	Error	0	2	3944	-0.065	-75	0	0
4	9	6	empty	empty	18780	17530	100	52	54	11	20	54	54	66	60	90	0	0	0	0	0	0	0	0	0	0	80	560	100	0	0	Error	-2	0	4321	-0.2	-75	0	0
4	10	6	empty	empty	19030	17530	100	45	47	13	27	47	47	54	41	75	1	1	0	0	0	0	0	0	0	0	80	560	100	0	0	Error	-2	0	3752	-0.171	-75	0	0
4	11	6	empty	empty	19330	17530	100	45	45	7	15	44	44	47	14	29	4	0	0	0	0	0	0	0	0	0	80	560	100	0	0	Error	1	1	3587	-0.143	-75	0	0
4	12	6	empty	empty	19630	17530	100	43	47	17	36	47	47	220	2049	931	0	0	0	0	0	0	0	0	0	0	80	560	100	0	0	Error	-4	0	3755	-0.084	-75	0	0
4	1	7	2D8	0	16420	17940	100	79	116	109	93	55	55	84	555	660	0	0	0	0	0	0	0	0	0	0	80	560	100	0	0	Error	24	61	9244	0.058	0	0	0
4	2	7	2H8	0	16730	17950	90	248	374	308	82	62	62	88	74	84	94	62	0	0	0	0	0	0	0	0	52	420	100	0	0	Error	186	312	19448	3.865	0	0	0
4	3	7	2D8	0	17030	17950	100	64	90	85	94	50	50	52	14	26	49	26	0	0	0	0	0	0	0	0	80	560	100	0	0	Error	14	40	7232	2.714	0	0	0
4	4	7	2H8	0	17330	17950	100	59	81	66	81	49	49	50	10	20	45	33	0	0	0	0	0	0	0	0	80	560	100	0	0	Error	10	32	6446	3.1	0	0	0
4	5	7	2L8	0	17630	17950	100	59	80	65	81	49	49	51	15	29	36	21	0	0	0	0	0	0	0	0	80	560	100	0	0	Error	10	31	6380	1.933	0	0	0
4	6	7	2P8	0	17930	17950	100	63	83	68	81	54	54	64	67	104	14	8	0	0	0	0	0	0	0	0	80	560	100	0	0	Error	9	29	6669	0.284	0	0	0
4	7	7	2L8	0	18230	17950	100	63	89	80	89	49	49	54	26	48	33	13	0	0	0	0	0	0	0	0	80	560	100	0	0	Error	14	40	7118	1.346	0	0	0
4	8	7	2P8	0	18530	17950	100	52	76	55	72	48	48	53	37	69	24	16	0	0	0	0	0	0	0	0	80	560	100	0	0	Error	4	28	6101	0.622	0	0	0
4	9	7	2D16	0	18830	17950	100	66	129	159	123	51	51	58	30	51	35	28	0	0	0	0	0	0	0	0	80	560	100	0	0	Error	15	78	10315	2.367	0	0	0
4	10	7	2H16	0	19130	17950	100	57	77	59	76	48	48	50	11	22	45	25	0	0	0	0	0	0	0	0	80	560	100	0	0	Error	9	29	6191	2.455	0	0	0
4	11	7	2D16	0	19430	17950	100	60	82	62	75	47	47	50	25	50	28	16	0	0	0	0	0	0	0	0	80	560	100	0	0	Error	13	35	6540	1.28	0	0	0
4	12	7	2H16	0	19730	17950	100	55	96	114	118	48	48	60	47	78	16	14	0	0	0	0	0	0	0	0	80	560	100	0	0	Error	7	48	7717	0.766	0	0	0
4	1	8	1L16	0	16430	18220	100	57	76	46	60	52	52	57	29	50	26	20	0	0	0	0	0	0	0	0	80	560	100	0	0	Error	5	24	6076	0.655	0	0	0
4	2	8	1P16	0	16740	18230	60	370	332	151	45	58	58	77	67	87	91	72	0	0	0	0	0	0	0	0	32	176	100	0	0	Error	312	274	10638	3.806	0	0	0
4	3	8	1L16	0	17040	18230	40	215	217	34	15	49	49	51	18	35	100	100	0	0	0	0	0	0	0	0	12	68	100	0	0	Error	166	168	2600	9.222	0	0	0
4	4	8	1P16	0	17330	18230	100	50	63	29	46	50	50	54	33	61	25	8	0	0	0	0	0	0	0	0	80	560	100	0	0	Error	0	13	5079	0.273	0	0	0
4	5	8	1D24	0	17630	18230	100	50	99	232	234	50	50	52	23	44	34	25	0	0	0	0	0	0	0	0	80	560	100	0	0	Error	0	49	7930	2.043	0	0	0
4	6	8	1H24	0	17930	18230	100	70	79	43	54	52	52	59	31	52	39	14	0	0	0	0	0	0	0	0	80	560	100	0	0	Error	18	27	6342	0.645	0	0	0
4	7	8	1D24	0	18230	18230	60	170	199	172	86	48	48	59	79	133	72	22	0	0	0	0	0	0	0	0	32	176	100	0	0	Error	122	151	6376	1.772	0	0	0
4	8	8	1H24	0	18530	18230	100	54	54	11	20	49	49	50	12	24	23	4	0	0	0	0	0	0	0	0	80	560	100	0	0	Error	5	5	4346	0.333	0	0	0
4	9	8	1L24	0	18830	18230	100	55	62	22	35	50	50	53	24	45	26	5	0	0	0	0	0	0	0	0	80	560	100	0	0	Error	5	12	4921	0.375	0	0	0
4	10	8	1P24	0	19130	18230	100	64	78	53	67	49	49	55	32	58	28	11	0	0	0	0	0	0	0	0	80	560	100	0	0	Error	15	29	6243	0.719	0	0	0
4	11	8	1L24	0	19430	18230	100	62	68	33	48	48	48	62	199	320	0	0	0	0	0	0	0	0	0	0	80	560	100	0	0	Error	14	20	5438	0.03	0	0	0
4	12	8	1P24	0	19730	18230	100	70	96	65	67	45	45	51	27	52	46	40	0	0	0	0	0	0	0	0	80	560	100	0	0	Error	25	51	7664	1.667	0	0	0
4	1	9	1D8	0	16440	18520	40	351	333	47	14	53	53	55	17	30	100	100	0	0	0	0	0	0	0	0	12	68	100	0	0	Error	298	280	3995	16.353	0	0	0
4	2	9	1H8	0	16750	18510	70	437	671	601	89	61	61	66	25	37	100	100	0	0	0	0	0	0	0	0	32	236	100	0	0	Error	376	610	21466	24.2	0	0	0
4	3	9	1D8	0	17040	18520	40	492	473	85	17	62	62	70	42	60	100	100	0	0	0	0	0	0	0	0	12	68	100	0	0	Error	430	411	5671	9.595	0	0	0
4	4	9	1H8	0	17340	18520	40	230	229	49	21	53	53	57	24	42	100	100	0	0	0	0	0	0	0	0	12	68	100	0	0	Error	177	176	2744	7.167	0	0	0
4	5	9	1L8	0	17650	18530	100	69	95	58	61	53	53	56	26	46	39	26	0	0	0	0	0	0	0	0	80	560	100	0	0	Error	16	42	7569	1.5	0	0	0
4	6	9	1P8	0	17960	18550	80	159	175	119	68	55	55	67	49	73	58	50	0	0	0	0	0	0	0	0	52	340	100	0	0	Error	104	120	9101	2.204	0	0	0
4	7	9	1L8	0	18240	18520	100	77	105	77	73	54	54	58	27	46	46	26	0	0	0	0	0	0	0	0	80	560	100	0	0	Error	23	51	8399	1.741	0	0	0
4	8	9	1P8	0	18540	18520	100	63	90	61	67	53	53	122	1224	1003	0	0	0	0	0	0	0	0	0	0	80	560	100	0	0	Error	10	37	7195	-0.026	0	0	0
4	9	9	1D16	0	18830	18530	50	210	219	39	17	48	48	52	17	32	100	100	0	0	0	0	0	0	0	0	12	104	100	0	0	Error	162	171	2632	9.824	0	0	0
4	10	9	1H16	0	19140	18540	40	202	208	30	14	46	46	47	10	21	100	100	0	0	0	0	0	0	0	0	12	68	100	0	0	Error	156	162	2491	16.1	0	0	0
4	11	9	1D16	0	19430	18530	40	210	211	47	22	50	50	56	23	41	100	100	0	0	0	0	0	0	0	0	12	68	100	0	0	Error	160	161	2537	6.739	0	0	0
4	12	9	1H16	0	19740	18530	40	329	349	87	24	47	47	54	44	81	100	100	0	0	0	0	0	0	0	0	12	68	100	0	0	Error	282	302	4186	6.705	0	0	0
4	1	10	1L16	0	16450	18830	40	195	203	45	22	54	54	55	15	27	100	100	0	0	0	0	0	0	0	0	12	68	100	0	0	Error	141	149	2432	9.867	0	0	0
4	2	10	1P16	0	16740	18830	50	202	201	12	5	55	55	68	79	116	100	17	0	0	0	0	0	0	0	0	12	104	100	0	0	Error	147	146	2414	1.684	0	0	0
4	3	10	1L16	0	17040	18830	70	465	525	287	54	62	62	73	41	56	100	100	0	0	0	0	0	0	0	0	32	236	100	0	0	Error	403	463	16807	11.024	0	0	0
4	4	10	1P16	0	17340	18830	100	56	74	44	59	52	52	55	19	34	34	24	0	0	0	0	0	0	0	0	80	560	100	0	0	Error	4	22	5951	1	0	0	0
4	5	10	1D24	0	17640	18830	100	57	74	44	59	52	52	54	12	22	36	29	0	0	0	0	0	0	0	0	80	560	100	0	0	Error	5	22	5889	1.667	0	0	0
4	6	10	1H24	0	17940	18830	100	67	72	26	36	54	54	60	32	53	28	3	0	0	0	0	0	0	0	0	80	560	100	0	0	Error	13	18	5771	0.375	0	0	0
4	7	10	1D24	0	18240	18850	50	216	269	119	44	57	57	72	93	129	92	42	0	0	0	0	0	0	0	0	12	104	100	0	0	Error	159	212	3226	2.118	0	0	0
4	8	10	1H24	0	18540	18830	100	59	64	18	28	55	55	60	35	58	8	0	0	0	0	0	0	0	0	0	80	560	100	0	0	Error	4	9	5117	0.114	0	0	0
4	9	10	1L24	0	18840	18840	100	57	63	21	33	53	53	55	17	30	29	15	0	0	0	0	0	0	0	0	80	560	100	0	0	Error	4	10	5052	0.471	0	0	0
4	10	10	1P24	0	19140	18840	100	70	83	57	68	51	51	52	11	21	58	48	0	0	0	0	0	0	0	0	80	560	100	0	0	Error	19	32	6610	2.818	0	0	0
4	11	10	1L24	0	19460	18840	70	78	124	101	81	51	51	62	44	70	41	28	0	0	0	0	0	0	0	0	32	236	100	0	0	Error	27	73	3963	1.409	0	0	0
4	12	10	1P24	0	19750	18840	100	60	73	33	45	48	48	51	18	35	39	28	0	0	0	0	0	0	0	0	80	560	100	0	0	Error	12	25	5823	1.222	0	0	0
4	1	11	1D8	0	16440	19120	40	428	1517	3199	210	58	58	58	13	22	100	100	0	0	0	0	0	0	0	0	12	68	100	0	0	Error	370	1459	18205	112.231	0	0	0
4	2	11	1H8	0	16730	19080	40	383	918	1065	116	59	59	81	63	77	67	58	0	0	0	0	0	0	0	0	12	68	100	0	0	Error	324	859	11014	13.286	0	0	0
4	3	11	1D8	0	17030	19120	50	759	845	446	52	67	67	82	54	65	100	100	0	0	0	0	0	0	0	0	12	104	100	0	0	Error	692	778	10137	14.13	0	0	0
4	4	11	1H8	0	17340	19120	40	253	256	61	23	54	54	57	14	24	100	100	0	0	0	0	0	0	0	0	12	68	100	0	0	Error	199	202	3071	14.214	0	0	0
4	5	11	1L8	0	17640	19120	100	71	97	72	74	53	53	55	15	27	55	40	0	0	0	0	0	0	0	0	80	560	100	0	0	Error	18	44	7792	2.8	0	0	0
4	6	11	1P8	0	17940	19130	50	242	251	35	13	49	49	52	15	28	100	100	0	0	0	0	0	0	0	0	12	104	100	0	0	Error	193	202	3010	13.267	0	0	0
4	7	11	1L8	0	18230	19120	50	381	490	313	63	55	55	64	50	78	100	100	0	0	0	0	0	0	0	0	12	104	100	0	0	Error	326	435	5880	8.52	0	0	0
4	8	11	1P8	0	18530	19150	50	193	182	68	37	58	58	69	58	84	75	58	0	0	0	0	0	0	0	0	12	104	100	0	0	Error	135	124	2182	1.948	0	0	0
4	9	11	1D16	0	18830	19140	100	62	96	72	75	54	54	65	71	109	25	14	0	0	0	0	0	0	0	0	80	560	100	0	0	Error	8	42	7672	0.437	0	0	0
4	10	11	1H16	0	19140	19130	40	174	183	41	22	43	43	45	9	20	100	100	0	0	0	0	0	0	0	0	12	68	100	0	0	Error	131	140	2199	15.333	0	0	0
4	11	11	1D16	0	19430	19120	100	60	77	45	58	51	51	55	32	58	26	21	0	0	0	0	0	0	0	0	80	560	100	0	0	Error	9	26	6198	0.688	0	0	0
4	12	11	1H16	0	19730	19130	100	59	87	62	71	48	48	50	20	40	44	33	0	0	0	0	0	0	0	0	80	560	100	0	0	Error	11	39	6998	1.85	0	0	0
4	1	12	1L16	0	16440	19410	100	80	119	94	78	55	55	57	13	22	63	48	0	0	0	0	0	0	0	0	80	560	100	0	0	Error	25	64	9498	4.769	0	0	0
4	2	12	1P16	0	16740	19420	40	278	302	75	24	56	56	57	12	21	100	100	0	0	0	0	0	0	0	0	12	68	100	0	0	Error	222	246	3623	20.417	0	0	0
4	3	12	1L16	0	17030	19420	100	73	120	110	91	58	58	67	41	61	31	19	0	0	0	0	0	0	0	0	80	560	100	0	0	Error	15	62	9589	1.293	0	0	0
4	4	12	1P16	0	17330	19420	50	248	297	142	47	56	56	62	32	51	100	100	0	0	0	0	0	0	0	0	12	104	100	0	0	Error	192	241	3560	7.344	0	0	0
4	5	12	1D24	0	17630	19420	100	74	101	77	76	55	55	57	16	28	51	35	0	0	0	0	0	0	0	0	80	560	100	0	0	Error	19	46	8107	2.75	0	0	0
4	6	12	1H24	0	17930	19420	100	73	86	38	44	55	55	62	36	58	39	16	0	0	0	0	0	0	0	0	80	560	100	0	0	Error	18	31	6869	0.667	0	0	0
4	7	12	1D24	0	18240	19420	40	246	243	79	32	57	57	62	20	32	100	92	0	0	0	0	0	0	0	0	12	68	100	0	0	Error	189	186	2914	9.05	0	0	0
4	8	12	1H24	0	18530	19420	100	65	72	30	41	59	59	69	65	94	5	1	0	0	0	0	0	0	0	0	80	560	100	0	0	Error	6	13	5746	0.046	0	0	0
4	9	12	1L24	0	18830	19420	100	62	89	58	65	58	58	66	41	62	26	19	0	0	0	0	0	0	0	0	80	560	100	0	0	Error	4	31	7128	0.561	0	0	0
4	10	12	1P24	0	19130	19420	100	73	77	39	50	54	54	446	3926	880	0	0	0	0	0	0	0	0	0	0	80	560	100	0	0	Error	19	23	6130	-0.094	0	0	0
4	11	12	1L24	0	19430	19420	100	62	84	55	65	52	52	57	44	77	26	16	0	0	0	0	0	0	0	0	80	560	100	0	0	Error	10	32	6683	0.614	0	0	0
4	12	12	1P24	0	19730	19430	100	81	85	37	43	49	49	51	30	58	54	26	0	0	0	0	0	0	0	0	80	560	100	0	0	Error	32	36	6797	1.133	0	0	0
4	1	13	1D8	0	16430	19710	100	78	128	117	91	55	55	56	13	23	61	45	0	0	0	0	0	0	0	0	80	560	100	0	0	Error	23	73	10249	5.538	0	0	0
4	2	13	1H8	0	16730	19710	100	74	118	117	99	54	54	57	26	45	41	26	0	0	0	0	0	0	0	0	80	560	100	0	0	Error	20	64	9464	2.346	0	0	0
4	3	13	1D8	0	17030	19710	50	973	882	378	42	68	68	77	33	42	100	100	0	0	0	0	0	0	0	0	12	104	100	0	0	Error	905	814	10589	24.394	0	0	0
4	4	13	1H8	0	17330	19710	100	63	92	79	85	56	56	61	21	34	30	18	0	0	0	0	0	0	0	0	80	560	100	0	0	Error	7	36	7396	1.476	0	0	0
4	5	13	1L8	0	17630	19710	100	67	99	83	83	55	55	57	13	22	46	29	0	0	0	0	0	0	0	0	80	560	100	0	0	Error	12	44	7932	3.231	0	0	0
4	6	13	1P8	0	17930	19710	100	86	100	61	61	56	56	60	24	40	54	26	0	0	0	0	0	0	0	0	80	560	100	0	0	Error	30	44	8035	1.667	0	0	0
4	7	13	1L8	0	18230	19720	100	75	119	102	85	58	58	67	85	126	19	15	0	0	0	0	0	0	0	0	80	557	100	0	0	Error	17	61	9526	0.612	0	0	0
4	8	13	1P8	0	18540	19730	40	288	269	67	24	63	63	71	32	45	100	100	0	0	0	0	0	0	0	0	12	68	100	0	0	Error	225	206	3229	6.188	0	0	0
4	9	13	1D16	0	18840	19720	40	283	324	139	42	65	65	93	107	115	92	50	0	0	0	0	0	0	0	0	12	68	100	0	0	Error	218	259	3886	2.159	0	0	0
4	10	13	1H16	0	19130	19720	100	70	90	64	71	55	55	56	15	26	49	30	0	0	0	0	0	0	0	0	80	557	100	0	0	Error	15	35	7161	2.267	0	0	0
4	11	13	1D16	0	19430	19720	100	65	86	57	66	53	53	56	43	76	21	15	0	0	0	0	0	0	0	0	80	557	100	0	0	Error	12	33	6857	0.698	0	0	0
4	12	13	1H16	0	19730	19730	40	272	292	100	34	49	49	49	9	18	100	100	0	0	0	0	0	0	0	0	12	68	100	0	0	Error	223	243	3500	27	0	0	0
4	1	14	2D24	Grid Marker	16440	20030	100	1630	3816	5426	142	68	68	73	27	36	100	100	0	0	0	0	0	0	0	0	80	560	100	0	0	Error	1562	3748	305285	138.63	0	0	0
4	2	14	2D24	Grid Marker	16740	20030	100	2144	5158	6925	134	71	71	85	87	102	100	100	0	0	0	0	0	0	0	0	80	560	100	0	0	Error	2073	5087	412616	58.31	0	0	0
4	3	14	empty	empty	16990	19930	100	53	57	18	31	60	60	67	27	40	3	3	0	0	0	0	0	0	0	0	80	560	100	0	0	Error	-7	-3	4542	-0.37	-75	0	0
4	4	14	empty	empty	17290	19930	100	53	67	70	104	58	58	70	56	80	3	3	0	0	0	0	0	0	0	0	80	560	100	0	0	Error	-5	9	5348	-0.054	-75	0	0
4	5	14	empty	empty	17590	19930	100	52	52	9	17	53	53	54	13	24	8	0	0	0	0	0	0	0	0	0	80	560	100	0	0	Error	-1	-1	4198	-0.154	-75	0	0
4	6	14	empty	empty	17890	19930	100	52	53	11	20	56	56	61	40	65	1	0	0	0	0	0	0	0	0	0	80	560	100	0	0	Error	-4	-3	4249	-0.2	-75	0	0
4	7	14	empty	empty	18190	19930	100	54	56	14	25	55	55	57	20	35	5	1	0	0	0	0	0	0	0	0	80	557	100	0	0	Error	-1	1	4477	-0.05	-75	0	0
4	8	14	empty	empty	18490	19930	100	56	58	14	24	59	59	65	24	36	4	1	0	0	0	0	0	0	0	0	80	560	100	0	0	Error	-3	-1	4654	-0.292	-75	0	0
4	9	14	empty	empty	18790	19930	100	54	57	14	24	61	61	73	114	156	0	0	0	0	0	0	0	0	0	0	80	560	100	0	0	Error	-7	-4	4560	-0.14	-75	0	0
4	10	14	empty	empty	19090	19930	100	54	60	31	51	55	55	58	19	32	6	5	0	0	0	0	0	0	0	0	80	557	100	0	0	Error	-1	5	4764	0.105	-75	0	0
4	11	14	empty	empty	19390	19930	100	50	52	11	21	53	53	57	45	78	0	0	0	0	0	0	0	0	0	0	80	557	100	0	0	Error	-3	-1	4186	-0.111	-75	0	0
4	12	14	empty	empty	19690	19930	100	48	49	8	16	49	49	51	13	25	8	0	0	0	0	0	0	0	0	0	80	560	100	0	0	Error	-1	0	3885	-0.154	-75	0	0
5	1	1	empty	empty	2820	20470	80	41	61	59	96	43	43	69	160	231	4	0	0	0	0	0	0	0	0	0	52	340	100	0	0	Error	-2	18	3188	-0.05	-75	0	0
5	2	1	empty	empty	3120	20470	80	32	34	6	17	34	34	36	11	30	6	0	0	0	0	0	0	0	0	0	52	340	100	0	0	Error	-2	0	1756	-0.182	-75	0	0
5	3	1	empty	empty	3420	20470	80	37	41	21	51	35	35	36	13	36	13	6	0	0	0	0	0	0	0	0	52	340	100	0	0	Error	2	6	2122	0.385	-75	0	0
5	4	1	empty	empty	3720	20470	80	33	39	24	61	36	36	41	32	78	6	4	0	0	0	0	0	0	0	0	52	340	100	0	0	Error	-3	3	2051	-0.062	-75	0	0
5	5	1	empty	empty	4020	20470	80	37	38	10	26	35	35	36	13	36	17	2	0	0	0	0	0	0	0	0	52	340	100	0	0	Error	2	3	1968	0.154	-75	0	0
5	6	1	empty	empty	4320	20470	80	40	43	16	37	36	36	39	29	74	6	2	0	0	0	0	0	0	0	0	52	340	100	0	0	Error	4	7	2222	0.138	-75	0	0
5	7	1	empty	empty	4620	20470	80	38	37	7	18	36	36	37	7	18	15	0	0	0	0	0	0	0	0	0	52	340	100	0	0	Error	2	1	1906	0	-75	0	0
5	8	1	empty	empty	4920	20470	80	37	39	6	15	38	38	39	9	23	10	0	0	0	0	0	0	0	0	0	52	340	100	0	0	Error	-1	1	2013	0	-75	0	0
5	9	1	empty	empty	5220	20470	80	40	40	9	22	39	39	40	9	22	17	4	0	0	0	0	0	0	0	0	52	340	100	0	0	Error	1	1	2093	0	-75	0	0
5	10	1	2A23	Grid Marker	5590	20570	50	3433	3427	2253	65	74	74	106	97	91	100	100	0	0	0	0	0	0	0	0	12	104	100	0	0	Error	3359	3353	41128	34.237	0	0	0
5	11	1	2A23	Grid Marker	5890	20570	60	1174	2110	2144	101	61	61	66	26	39	100	100	0	0	0	0	0	0	0	0	32	176	100	0	0	Error	1113	2049	67507	78.615	0	0	0
5	12	1	2A23	Grid Marker	6190	20580	50	7325	5974	3196	53	85	85	108	66	61	100	100	0	0	0	0	0	0	0	0	12	104	100	0	0	Error	7240	5889	71682	88.879	0	0	0
5	1	2	2I15	622 Sp14	2890	20890	50	115	126	49	38	51	51	75	69	92	42	8	0	0	0	0	0	0	0	0	12	104	100	0	0	Error	64	75	1514	0.739	0	0	0
5	2	2	2M15	637 Sp12	3180	20880	70	362	422	189	44	38	38	55	61	110	100	97	0	0	0	0	0	0	0	0	32	236	100	0	0	Error	324	384	13488	6.016	0	0	0
5	3	2	2I15	622 Sp14	3480	20880	80	66	71	27	38	34	34	37	15	40	75	52	0	0	0	0	0	0	0	0	52	340	100	0	0	Error	32	37	3693	2.267	0	0	0
5	4	2	2M15	637 Sp12	3790	20890	50	234	251	68	27	45	45	74	131	177	92	17	0	0	0	0	0	0	0	0	12	104	100	0	0	Error	189	206	3014	1.351	0	0	0
5	5	2	empty	empty	4020	20770	80	36	36	8	22	35	35	42	74	176	0	0	0	0	0	0	0	0	0	0	52	340	100	0	0	Error	1	1	1871	-0.081	-75	0	0
5	6	2	empty	empty	4320	20770	80	35	37	12	32	35	35	36	10	27	13	8	0	0	0	0	0	0	0	0	52	340	100	0	0	Error	0	2	1947	0.1	-75	0	0
5	7	2	empty	empty	4620	20770	80	33	35	6	17	35	35	36	7	19	10	4	0	0	0	0	0	0	0	0	52	340	100	0	0	Error	-2	0	1796	-0.143	-75	0	0
5	8	2	empty	empty	4920	20770	80	36	42	28	66	37	37	41	26	63	4	4	0	0	0	0	0	0	0	0	52	340	100	0	0	Error	-1	5	2182	0.038	-75	0	0
5	9	2	empty	empty	5220	20770	80	39	49	45	91	37	37	39	9	23	15	6	0	0	0	0	0	0	0	0	52	340	100	0	0	Error	2	12	2534	1.111	-75	0	0
5	10	2	empty	empty	5520	20770	80	41	40	7	17	41	41	274	2477	904	0	0	0	0	0	0	0	0	0	0	52	340	100	0	0	Error	0	-1	2054	-0.094	-75	0	0
5	11	2	empty	empty	5820	20770	80	40	41	8	19	41	41	42	12	28	4	0	0	0	0	0	0	0	0	0	52	340	100	0	0	Error	-1	0	2107	-0.083	-75	0	0
5	12	2	empty	empty	6120	20770	80	42	42	10	23	40	40	43	22	51	4	0	0	0	0	0	0	0	0	0	52	340	100	0	0	Error	2	2	2172	-0.045	-75	0	0
5	1	3	2A7	500 Sp8	2880	21190	80	68	78	43	55	37	37	44	23	52	63	29	0	0	0	0	0	0	0	0	52	340	100	0	0	Error	31	41	4061	1.478	0	0	0
5	2	3	2.00E+07	523 Sp14	3190	21190	60	187	195	98	50	38	38	44	25	56	100	91	0	0	0	0	0	0	0	0	32	176	100	0	0	Error	149	157	6228	6.04	0	0	0
5	3	3	2A7	500 Sp8	3480	21190	30	69	112	106	94	91	91	104	49	47	25	25	0	0	0	0	0	0	0	0	4	20	100	0	0	Error	-22	21	449	0.163	0	0	0
5	4	3	2.00E+07	523 Sp14	3780	21180	80	72	77	31	40	35	35	37	13	35	85	62	0	0	0	0	0	0	0	0	52	340	100	0	0	Error	37	42	4010	3.077	0	0	0
5	5	3	2I7	546 Sp8	4080	21180	80	56	60	23	38	35	35	38	10	26	65	52	0	0	0	0	0	0	0	0	52	340	100	0	0	Error	21	25	3140	2.2	0	0	0
5	6	3	2M7	569 Sp21	4380	21180	80	77	86	36	41	35	35	36	7	19	88	81	0	0	0	0	0	0	0	0	52	340	100	0	0	Error	42	51	4479	7.143	0	0	0
5	7	3	2I7	546 Sp8	4680	21180	80	49	56	25	44	36	36	40	26	65	27	10	0	0	0	0	0	0	0	0	52	340	100	0	0	Error	13	20	2907	0.615	0	0	0
5	8	3	2M7	569 Sp21	4980	21180	80	67	76	30	39	38	38	40	18	45	73	38	0	0	0	0	0	0	0	0	52	340	100	0	0	Error	29	38	3970	2	0	0	0
5	9	3	2A15	592 Sp0	5280	21180	80	53	59	18	30	38	38	41	16	39	46	27	0	0	0	0	0	0	0	0	52	340	100	0	0	Error	15	21	3045	1.125	0	0	0
5	10	3	2.00E+15	0	5590	21180	80	65	96	85	88	39	39	40	8	20	73	60	0	0	0	0	0	0	0	0	52	340	100	0	0	Error	26	57	5003	7	0	0	0
5	11	3	2A15	592 Sp0	5890	21180	80	71	79	38	48	40	40	42	10	23	81	65	0	0	0	0	0	0	0	0	52	340	100	0	0	Error	31	39	4105	3.7	0	0	0
5	12	3	2.00E+15	0	6190	21180	80	49	75	61	81	40	40	41	11	26	40	29	0	0	0	0	0	0	0	0	52	340	100	0	0	Error	9	35	3899	3.091	0	0	0
5	1	4	2I15	622 Sp14	2890	21470	20	205	247	104	42	0	0	0	0	0	100	100	0	0	0	0	0	0	0	0	4	0	100	0	0	Error	205	247	987	494	0	0	0
5	2	4	2M15	637 Sp12	3190	21470	70	186	220	154	70	37	37	42	25	59	100	100	0	0	0	0	0	0	0	0	32	236	100	0	0	Error	149	183	7027	7.12	0	0	0
5	3	4	2I15	622 Sp14	3480	21490	80	73	77	37	48	35	35	40	27	67	56	35	0	0	0	0	0	0	0	0	52	340	100	0	0	Error	38	42	4001	1.37	0	0	0
5	4	4	2M15	637 Sp12	3780	21510	30	391	439	318	72	95	95	140	191	136	50	50	0	0	0	0	0	0	0	0	4	20	100	0	0	Error	296	344	1754	1.565	0	0	0
5	5	4	empty	empty	4020	21370	80	39	39	7	17	38	38	41	27	65	0	0	0	0	0	0	0	0	0	0	52	340	100	0	0	Error	1	1	2008	-0.074	-75	0	0
5	6	4	empty	empty	4320	21370	80	37	39	7	17	35	35	43	55	127	0	0	0	0	0	0	0	0	0	0	52	340	100	0	0	Error	2	4	2010	-0.073	-75	0	0
5	7	4	empty	empty	4620	21370	80	35	35	6	17	36	36	40	23	57	0	0	0	0	0	0	0	0	0	0	52	340	100	0	0	Error	-1	-1	1810	-0.217	-75	0	0
5	8	4	empty	empty	4920	21370	80	38	39	9	23	38	38	40	17	42	8	0	0	0	0	0	0	0	0	0	52	340	100	0	0	Error	0	1	2047	-0.059	-75	0	0
5	9	4	empty	empty	5220	21370	80	40	39	6	15	39	39	40	8	20	8	0	0	0	0	0	0	0	0	0	52	340	100	0	0	Error	1	0	2050	-0.125	-75	0	0
5	10	4	empty	empty	5520	21370	80	41	57	80	140	38	38	39	8	20	31	19	0	0	0	0	0	0	0	0	52	340	100	0	0	Error	3	19	2938	2.25	-75	0	0
5	11	4	empty	empty	5820	21370	80	38	40	9	22	39	39	42	39	92	0	0	0	0	0	0	0	0	0	0	52	340	100	0	0	Error	-1	1	2065	-0.051	-75	0	0
5	12	4	empty	empty	6120	21370	80	40	42	9	21	39	39	41	9	21	21	2	0	0	0	0	0	0	0	0	52	340	100	0	0	Error	1	3	2165	0.111	-75	0	0
5	1	5	2A7	500 Sp8	2890	21790	40	57	91	72	79	63	63	70	33	47	42	17	0	0	0	0	0	0	0	0	12	68	100	0	0	Error	-6	28	1088	0.636	0	0	0
5	2	5	2.00E+07	523 Sp14	3180	21770	80	89	87	35	40	33	33	34	9	26	90	85	0	0	0	0	0	0	0	0	52	340	100	0	0	Error	56	54	4532	5.889	0	0	0
5	3	5	2A7	500 Sp8	3470	21760	20	165	160	32	20	0	0	0	0	0	100	100	0	0	0	0	0	0	0	0	4	0	100	0	0	Error	165	160	640	320	0	0	0
5	4	5	2.00E+07	523 Sp14	3780	21770	80	51	56	29	51	39	39	46	41	89	10	4	0	0	0	0	0	0	0	0	52	340	100	0	0	Error	12	17	2924	0.244	0	0	0
5	5	5	2I7	546 Sp8	4080	21770	80	51	53	18	33	38	38	44	60	136	0	0	0	0	0	0	0	0	0	0	52	340	100	0	0	Error	13	15	2743	0.15	0	0	0
5	6	5	2M7	569 Sp21	4380	21770	80	67	71	27	38	36	36	39	15	38	77	50	0	0	0	0	0	0	0	0	52	340	100	0	0	Error	31	35	3696	2.133	0	0	0
5	7	5	2I7	546 Sp8	4680	21770	80	45	53	19	35	38	38	39	9	23	44	38	0	0	0	0	0	0	0	0	52	340	100	0	0	Error	7	15	2763	1.556	0	0	0
5	8	5	2M7	569 Sp21	4980	21770	80	68	82	64	78	39	39	40	10	25	69	63	0	0	0	0	0	0	0	0	52	340	100	0	0	Error	29	43	4288	4.2	0	0	0
5	9	5	2A15	592 Sp0	5280	21770	80	48	52	13	25	40	40	41	9	21	44	27	0	0	0	0	0	0	0	0	52	340	100	0	0	Error	8	12	2719	1.222	0	0	0
5	10	5	2.00E+15	0	5580	21770	80	51	101	107	105	41	41	41	10	24	46	35	0	0	0	0	0	0	0	0	52	340	100	0	0	Error	10	60	5270	6	0	0	0
5	11	5	2A15	592 Sp0	5880	21770	80	67	149	435	291	39	39	40	8	20	67	62	0	0	0	0	0	0	0	0	52	340	100	0	0	Error	28	110	7736	13.625	0	0	0
5	12	5	2.00E+15	0	6180	21770	80	46	72	69	95	41	41	44	28	63	23	19	0	0	0	0	0	0	0	0	52	340	100	0	0	Error	5	31	3757	1	0	0	0
5	1	6	2I15	622 Sp14	2880	22060	80	92	102	51	50	40	40	63	132	209	8	0	0	0	0	0	0	0	0	0	52	340	100	0	0	Error	52	62	5308	0.295	0	0	0
5	2	6	2M15	637 Sp12	3190	22070	50	355	381	175	45	43	43	59	48	81	100	100	0	0	0	0	0	0	0	0	12	104	100	0	0	Error	312	338	4573	6.708	0	0	0
5	3	6	2I15	622 Sp14	3490	22080	80	85	104	54	51	39	39	46	26	56	75	44	0	0	0	0	0	0	0	0	52	340	100	0	0	Error	46	65	5431	2.231	0	0	0
5	4	6	2M15	637 Sp12	3790	22090	60	484	957	2544	265	39	39	43	25	58	100	100	0	0	0	0	0	0	0	0	32	176	100	0	0	Error	445	918	30609	36.56	0	0	0
5	5	6	empty	empty	4020	21970	80	36	38	8	21	37	37	39	14	35	10	0	0	0	0	0	0	0	0	0	52	340	100	0	0	Error	-1	1	1991	-0.071	-75	0	0
5	6	6	empty	empty	4320	21970	80	35	36	7	19	36	36	37	8	21	10	2	0	0	0	0	0	0	0	0	52	340	100	0	0	Error	-1	0	1877	-0.125	-75	0	0
5	7	6	empty	empty	4620	21970	80	38	39	8	20	37	37	38	10	26	15	2	0	0	0	0	0	0	0	0	52	340	100	0	0	Error	1	2	2010	0.1	-75	0	0
5	8	6	empty	empty	4920	21970	80	34	36	7	19	38	38	39	10	25	6	0	0	0	0	0	0	0	0	0	52	340	100	0	0	Error	-4	-2	1849	-0.3	-75	0	0
5	9	6	empty	empty	5220	21970	80	37	39	7	17	38	38	39	7	17	19	6	0	0	0	0	0	0	0	0	52	340	100	0	0	Error	-1	1	2004	0	-75	0	0
5	10	6	empty	empty	5520	21970	80	37	38	8	21	38	38	39	8	20	12	6	0	0	0	0	0	0	0	0	52	340	100	0	0	Error	-1	0	1999	-0.125	-75	0	0
5	11	6	empty	empty	5820	21970	80	35	39	15	38	37	37	42	43	102	2	0	0	0	0	0	0	0	0	0	52	340	100	0	0	Error	-2	2	2037	-0.07	-75	0	0
5	12	6	empty	empty	6120	21970	80	36	37	6	16	38	38	41	14	34	0	0	0	0	0	0	0	0	0	0	52	340	100	0	0	Error	-2	-1	1939	-0.286	-75	0	0
5	1	7	2A7	500 Sp8	2890	22380	40	66	135	110	81	50	50	62	34	54	42	33	0	0	0	0	0	0	0	0	12	68	100	0	0	Error	16	85	1619	2.147	0	0	0
5	2	7	2.00E+07	523 Sp14	3180	22370	50	125	136	67	49	46	46	61	40	65	75	50	0	0	0	0	0	0	0	0	12	104	100	0	0	Error	79	90	1635	1.875	0	0	0
5	3	7	2A7	500 Sp8	3490	22410	30	135	226	243	107	108	108	109	57	52	50	25	0	0	0	0	0	0	0	0	4	20	100	0	0	Error	27	118	904	2.053	0	0	0
5	4	7	2.00E+07	523 Sp14	3780	22380	80	96	150	361	240	44	44	53	66	124	29	8	0	0	0	0	0	0	0	0	52	340	100	0	0	Error	52	106	7801	1.47	0	0	0
5	5	7	2I7	546 Sp8	4080	22380	80	55	65	32	49	39	39	41	10	24	60	46	0	0	0	0	0	0	0	0	52	340	100	0	0	Error	16	26	3398	2.4	0	0	0
5	6	7	2M7	569 Sp21	4380	22380	80	88	99	74	74	39	39	44	23	52	71	52	0	0	0	0	0	0	0	0	52	340	100	0	0	Error	49	60	5166	2.391	0	0	0
5	7	7	2I7	546 Sp8	4680	22380	80	48	52	20	38	38	38	45	33	73	13	2	0	0	0	0	0	0	0	0	52	340	100	0	0	Error	10	14	2725	0.212	0	0	0
5	8	7	2M7	569 Sp21	4980	22380	80	62	67	28	41	36	36	38	11	28	73	58	0	0	0	0	0	0	0	0	52	340	100	0	0	Error	26	31	3485	2.636	0	0	0
5	9	7	2A15	592 Sp0	5280	22380	80	56	63	26	41	39	39	40	8	20	71	54	0	0	0	0	0	0	0	0	52	340	100	0	0	Error	17	24	3270	2.875	0	0	0
5	10	7	2.00E+15	0	5590	22380	80	56	92	88	95	37	37	40	22	55	46	29	0	0	0	0	0	0	0	0	52	340	100	0	0	Error	19	55	4779	2.364	0	0	0
5	11	7	2A15	592 Sp0	5890	22380	80	68	72	27	37	41	41	51	84	164	2	0	0	0	0	0	0	0	0	0	52	340	100	0	0	Error	27	31	3733	0.25	0	0	0
5	12	7	2.00E+15	0	6190	22380	80	59	110	128	116	40	40	44	17	38	52	33	0	0	0	0	0	0	0	0	52	340	100	0	0	Error	19	70	5715	3.882	0	0	0
5	1	8	1I15	236 Sp8	2880	22660	60	215	224	64	28	41	41	49	27	55	100	100	0	0	0	0	0	0	0	0	32	176	100	0	0	Error	174	183	7166	6.481	0	0	0
5	2	8	1M15	259 Sp0	3180	22660	80	99	107	55	51	38	38	49	64	130	46	6	0	0	0	0	0	0	0	0	52	340	100	0	0	Error	61	69	5577	0.906	0	0	0
5	3	8	1I15	236 Sp8	3490	22670	40	192	208	54	25	52	52	56	17	30	100	100	0	0	0	0	0	0	0	0	12	68	100	0	0	Error	140	156	2492	8.941	0	0	0
5	4	8	1M15	259 Sp0	3790	22670	80	106	123	56	45	42	42	62	218	351	4	0	0	0	0	0	0	0	0	0	52	340	100	0	0	Error	64	81	6382	0.28	0	0	0
5	5	8	1A23	295 Sp14	4090	22680	40	777	803	103	12	93	93	179	198	110	100	100	0	0	0	0	0	0	0	0	12	68	100	0	0	Error	684	710	9634	3.152	0	0	0
5	6	8	1.00E+23	325 Sp12	4390	22680	50	91	97	26	26	45	45	54	46	85	42	8	0	0	0	0	0	0	0	0	12	104	100	0	0	Error	46	52	1167	0.935	0	0	0
5	7	8	1A23	295 Sp14	4690	22680	40	728	729	47	6	115	115	240	255	106	100	92	0	0	0	0	0	0	0	0	12	68	100	0	0	Error	613	614	8747	1.918	0	0	0
5	8	8	1.00E+23	325 Sp12	4990	22680	50	97	100	17	17	48	48	74	233	314	0	0	0	0	0	0	0	0	0	0	12	104	100	0	0	Error	49	52	1202	0.112	0	0	0
5	9	8	1I23	356 Sp0	5290	22680	80	58	63	35	55	37	37	38	11	28	73	38	0	0	0	0	0	0	0	0	52	340	100	0	0	Error	21	26	3250	2.273	0	0	0
5	10	8	1M23	381 Sp0	5590	22680	80	65	82	45	54	39	39	41	14	34	65	48	0	0	0	0	0	0	0	0	52	340	100	0	0	Error	26	43	4276	2.929	0	0	0
5	11	8	1I23	356 Sp0	5910	22710	30	179	162	54	33	71	71	253	788	311	0	0	0	0	0	0	0	0	0	0	4	20	100	0	0	Error	108	91	648	-0.115	0	0	0
5	12	8	1M23	381 Sp0	6210	22710	80	68	93	85	91	39	39	47	33	70	40	31	0	0	0	0	0	0	0	0	52	340	100	0	0	Error	29	54	4827	1.394	0	0	0
5	1	9	1A7	87 Sp0	2890	22960	80	172	166	88	53	42	42	57	102	178	60	19	0	0	0	0	0	0	0	0	52	340	100	0	0	Error	130	124	8639	1.069	0	0	0
5	2	9	1.00E+07	107 Sp8	3190	22970	60	192	187	118	63	50	50	67	85	126	56	47	0	0	0	0	0	0	0	0	32	176	100	0	0	Error	142	137	5971	1.412	0	0	0
5	3	9	1A7	87 Sp0	3490	22960	80	111	127	73	57	45	45	49	25	51	63	54	0	0	0	0	0	0	0	0	52	340	100	0	0	Error	66	82	6586	3.12	0	0	0
5	4	9	1.00E+07	107 Sp8	3790	22970	50	62	61	16	26	61	61	67	27	40	0	0	0	0	0	0	0	0	0	0	12	104	100	0	0	Error	1	0	731	-0.222	0	0	0
5	5	9	1I7	127 Sp8	4070	22970	30	194	254	214	84	76	76	94	55	58	75	50	0	0	0	0	0	0	0	0	4	20	100	0	0	Error	118	178	1015	2.909	0	0	0
5	6	9	1M7	148 Sp8	4390	22970	20	116	117	12	10	0	0	0	0	0	100	100	0	0	0	0	0	0	0	0	4	0	100	0	0	Error	116	117	469	234	0	0	0
5	7	9	1I7	127 Sp8	4680	22960	80	63	69	28	40	40	40	47	42	89	27	8	0	0	0	0	0	0	0	0	52	340	100	0	0	Error	23	29	3577	0.524	0	0	0
5	8	9	1M7	148 Sp8	4980	22970	80	106	106	38	35	40	40	44	19	43	85	77	0	0	0	0	0	0	0	0	52	340	100	0	0	Error	66	66	5535	3.263	0	0	0
5	9	9	1A15	176 Sp8	5280	22970	80	57	61	20	32	37	37	39	10	25	75	46	0	0	0	0	0	0	0	0	52	340	100	0	0	Error	20	24	3167	2.2	0	0	0
5	10	9	1.00E+15	203 Sp12	5590	22970	80	107	115	51	44	40	40	47	70	148	44	12	0	0	0	0	0	0	0	0	52	340	100	0	0	Error	67	75	5984	0.971	0	0	0
5	11	9	1A15	176 Sp8	5890	22970	80	61	70	28	40	43	43	49	43	87	29	2	0	0	0	0	0	0	0	0	52	340	100	0	0	Error	18	27	3631	0.488	0	0	0
5	12	9	1.00E+15	203 Sp12	6200	22980	60	108	130	74	56	45	45	52	25	48	91	53	0	0	0	0	0	0	0	0	32	176	100	0	0	Error	63	85	4173	3.12	0	0	0
5	1	10	1I15	236 Sp8	2890	23270	50	183	189	40	21	44	44	57	48	84	100	92	0	0	0	0	0	0	0	0	12	104	100	0	0	Error	139	145	2263	2.75	0	0	0
5	2	10	1M15	259 Sp0	3190	23260	80	114	114	36	31	42	42	52	41	78	81	33	0	0	0	0	0	0	0	0	52	340	100	0	0	Error	72	72	5929	1.512	0	0	0
5	3	10	1I15	236 Sp8	3500	23260	30	200	206	33	16	80	80	94	53	56	100	50	0	0	0	0	0	0	0	0	4	20	100	0	0	Error	120	126	825	2.113	0	0	0
5	4	10	1M15	259 Sp0	3790	23270	50	91	93	12	12	65	65	77	41	53	17	0	0	0	0	0	0	0	0	0	12	104	100	0	0	Error	26	28	1115	0.39	0	0	0
5	5	10	1A23	295 Sp14	4090	23280	40	832	890	160	17	70	70	123	175	142	100	100	0	0	0	0	0	0	0	0	12	68	100	0	0	Error	762	820	10681	4.383	0	0	0
5	6	10	1.00E+23	325 Sp12	4390	23280	70	86	94	32	34	40	40	41	9	21	100	91	0	0	0	0	0	0	0	0	32	236	100	0	0	Error	46	54	2995	5.889	0	0	0
5	7	10	1A23	295 Sp14	4690	23280	40	815	826	40	4	98	98	153	172	112	100	100	0	0	0	0	0	0	0	0	12	68	100	0	0	Error	717	728	9908	3.913	0	0	0
5	8	10	1.00E+23	325 Sp12	4990	23270	70	85	83	23	27	39	39	40	10	25	94	78	0	0	0	0	0	0	0	0	32	236	100	0	0	Error	46	44	2652	4.3	0	0	0
5	9	10	1I23	356 Sp0	5290	23270	80	52	72	92	127	38	38	45	82	182	4	4	0	0	0	0	0	0	0	0	52	340	100	0	0	Error	14	34	3754	0.329	0	0	0
5	10	10	1M23	381 Sp0	5590	23270	80	40	42	10	23	41	41	46	50	108	0	0	0	0	0	0	0	0	0	0	52	340	100	0	0	Error	-1	1	2182	-0.08	0	0	0
5	11	10	1I23	356 Sp0	5890	23270	80	71	86	56	65	42	42	45	14	31	75	52	0	0	0	0	0	0	0	0	52	340	100	0	0	Error	29	44	4463	2.929	0	0	0
5	12	10	1M23	381 Sp0	6190	23270	80	43	47	13	27	42	42	81	657	811	0	0	0	0	0	0	0	0	0	0	52	340	100	0	0	Error	1	5	2422	-0.052	0	0	0
5	1	11	1A7	87 Sp0	2880	23570	50	52	89	86	96	50	50	67	43	64	25	25	0	0	0	0	0	0	0	0	12	104	100	0	0	Error	2	39	1062	0.512	0	0	0
5	2	11	1.00E+07	107 Sp8	3190	23580	40	61	65	23	35	65	65	75	35	46	8	0	0	0	0	0	0	0	0	0	12	68	100	0	0	Error	-4	0	776	-0.286	0	0	0
5	3	11	1A7	87 Sp0	3480	23570	50	62	114	115	100	64	64	82	58	70	25	17	0	0	0	0	0	0	0	0	12	104	100	0	0	Error	-2	50	1362	0.552	0	0	0
5	4	11	1.00E+07	107 Sp8	3790	23570	50	65	75	40	53	65	65	73	35	47	8	8	0	0	0	0	0	0	0	0	12	104	100	0	0	Error	0	10	901	0.057	0	0	0
5	5	11	1I7	127 Sp8	4090	23580	40	67	121	104	85	58	58	65	28	43	42	25	0	0	0	0	0	0	0	0	12	68	100	0	0	Error	9	63	1455	2	0	0	0
5	6	11	1M7	148 Sp8	4380	23570	70	96	104	45	43	40	40	40	9	22	97	94	0	0	0	0	0	0	0	0	32	236	100	0	0	Error	56	64	3325	7.111	0	0	0
5	7	11	1I7	127 Sp8	4680	23570	70	49	51	13	25	40	40	43	16	37	22	6	0	0	0	0	0	0	0	0	32	236	100	0	0	Error	9	11	1629	0.5	0	0	0
5	8	11	1M7	148 Sp8	4990	23580	10	173	173	0	0	0	0	0	0	0	100	100	0	0	0	0	0	0	0	0	1	0	100	0	0	Error	173	173	173	346	0	0	0
5	9	11	1A15	176 Sp8	5290	23580	80	64	65	23	35	39	39	42	31	73	40	6	0	0	0	0	0	0	0	0	52	340	100	0	0	Error	25	26	3372	0.742	0	0	0
5	10	11	1.00E+15	203 Sp12	5600	23590	40	79	94	46	48	76	76	87	40	45	17	17	0	0	0	0	0	0	0	0	12	68	100	0	0	Error	3	18	1131	0.175	0	0	0
5	11	11	1A15	176 Sp8	5890	23570	80	65	79	35	44	42	42	45	17	37	62	44	0	0	0	0	0	0	0	0	52	340	100	0	0	Error	23	37	4105	2	0	0	0
5	12	11	1.00E+15	203 Sp12	6190	23560	50	138	150	60	40	69	69	90	58	64	58	25	0	0	0	0	0	0	0	0	12	104	100	0	0	Error	69	81	1794	1.034	0	0	0
5	1	12	1I15	236 Sp8	2900	23890	30	265	352	218	61	77	77	95	46	48	100	100	0	0	0	0	0	0	0	0	4	20	100	0	0	Error	188	275	1408	5.587	0	0	0
5	2	12	1M15	259 Sp0	3190	23880	50	160	165	58	35	56	56	65	34	52	92	67	0	0	0	0	0	0	0	0	12	104	100	0	0	Error	104	109	1982	2.941	0	0	0
5	3	12	1I15	236 Sp8	3490	23890	50	449	461	114	24	49	49	58	36	62	100	100	0	0	0	0	0	0	0	0	12	104	100	0	0	Error	400	412	5534	11.194	0	0	0
5	4	12	1M15	259 Sp0	3800	23880	40	185	209	72	34	60	60	74	64	86	100	50	0	0	0	0	0	0	0	0	12	68	100	0	0	Error	125	149	2507	2.109	0	0	0
5	5	12	1A23	295 Sp14	4100	23890	40	1292	1272	92	7	84	84	97	43	44	100	100	0	0	0	0	0	0	0	0	12	68	100	0	0	Error	1208	1188	15263	27.326	0	0	0
5	6	12	1.00E+23	325 Sp12	4380	23900	20	143	150	50	33	0	0	0	0	0	100	100	0	0	0	0	0	0	0	0	4	0	100	0	0	Error	143	150	600	300	0	0	0
5	7	12	1A23	295 Sp14	4690	23890	50	1148	1179	93	7	61	61	74	41	55	100	100	0	0	0	0	0	0	0	0	12	104	100	0	0	Error	1087	1118	14148	26.951	0	0	0
5	8	12	1.00E+23	325 Sp12	4990	23880	80	76	84	34	40	39	39	41	9	21	87	77	0	0	0	0	0	0	0	0	52	340	100	0	0	Error	37	45	4354	4.778	0	0	0
5	9	12	1I23	356 Sp0	5290	23880	80	71	80	27	33	40	40	41	10	24	88	77	0	0	0	0	0	0	0	0	52	340	100	0	0	Error	31	40	4162	3.9	0	0	0
5	10	12	1M23	381 Sp0	5590	23880	80	85	92	39	42	42	42	43	11	25	85	71	0	0	0	0	0	0	0	0	52	340	100	0	0	Error	43	50	4800	4.455	0	0	0
5	11	12	1I23	356 Sp0	5890	23890	80	123	131	54	41	45	45	49	21	42	98	73	0	0	0	0	0	0	0	0	52	340	100	0	0	Error	78	86	6792	3.905	0	0	0
5	12	12	1M23	381 Sp0	6170	23860	50	128	190	165	86	52	52	74	49	66	58	50	0	0	0	0	0	0	0	0	12	104	100	0	0	Error	76	138	2285	2.367	0	0	0
5	1	13	1A7	87 Sp0	2890	24160	60	171	196	120	61	46	46	55	35	63	75	72	0	0	0	0	0	0	0	0	32	176	100	0	0	Error	125	150	6277	4.029	0	0	0
5	2	13	1.00E+07	107 Sp8	3200	24190	40	91	109	55	50	70	70	75	36	48	25	8	0	0	0	0	0	0	0	0	12	68	100	0	0	Error	21	39	1310	0.944	0	0	0
5	3	13	1A7	87 Sp0	3470	24170	100	223	236	148	62	45	45	56	41	73	76	71	0	0	0	0	0	0	0	0	80	558	100	0	0	Error	178	191	18855	4.39	0	0	0
5	4	13	1.00E+07	107 Sp8	3780	24170	70	135	171	138	80	45	45	51	33	64	53	53	0	0	0	0	0	0	0	0	32	236	100	0	0	Error	90	126	5471	3.636	0	0	0
5	5	13	1I7	127 Sp8	4080	24180	50	233	203	73	35	53	53	69	60	86	75	67	0	0	0	0	0	0	0	0	12	104	100	0	0	Error	180	150	2434	2.233	0	0	0
5	6	13	1M7	148 Sp8	4390	24190	40	176	191	56	29	56	56	59	19	32	100	100	0	0	0	0	0	0	0	0	12	68	100	0	0	Error	120	135	2291	6.947	0	0	0
5	7	13	1I7	127 Sp8	4680	24180	80	92	129	105	81	40	40	44	29	65	67	48	0	0	0	0	0	0	0	0	52	340	100	0	0	Error	52	89	6727	2.931	0	0	0
5	8	13	1M7	148 Sp8	4980	24180	80	58	71	35	49	40	40	52	112	215	2	0	0	0	0	0	0	0	0	0	52	340	100	0	0	Error	18	31	3673	0.17	0	0	0
5	9	13	1A15	176 Sp8	5280	24180	80	65	73	42	57	39	39	40	8	20	79	63	0	0	0	0	0	0	0	0	52	340	100	0	0	Error	26	34	3819	4.125	0	0	0
5	10	13	1.00E+15	203 Sp12	5590	24180	50	107	112	39	34	51	51	62	41	66	67	17	0	0	0	0	0	0	0	0	12	104	100	0	0	Error	56	61	1338	1.22	0	0	0
5	11	13	1A15	176 Sp8	5890	24190	80	88	99	51	51	47	47	54	37	68	54	31	0	0	0	0	0	0	0	0	52	340	100	0	0	Error	41	52	5145	1.216	0	0	0
5	12	13	1.00E+15	203 Sp12	6190	24200	60	209	198	87	43	48	48	67	88	131	66	34	0	0	0	0	0	0	0	0	32	176	100	0	0	Error	161	150	6327	1.489	0	0	0
5	1	14	2A23	Grid Marker	2890	24480	40	3348	7576	6399	84	89	89	112	62	55	100	100	0	0	0	0	0	0	0	0	12	68	100	0	0	Error	3259	7487	90916	120.387	0	0	0
5	2	14	2A23	Grid Marker	3190	24480	60	2658	4365	4193	96	59	59	74	144	194	100	100	0	0	0	0	0	0	0	0	32	176	100	0	0	Error	2599	4306	139679	29.799	0	0	0
5	3	14	empty	empty	3420	24370	80	38	41	13	31	40	40	46	22	47	6	2	0	0	0	0	0	0	0	0	52	340	100	0	0	Error	-2	1	2124	-0.227	-75	0	0
5	4	14	empty	empty	3720	24370	80	38	40	13	32	39	39	40	10	25	8	2	0	0	0	0	0	0	0	0	52	340	100	0	0	Error	-1	1	2059	0	-75	0	0
5	5	14	empty	empty	4020	24370	80	43	49	21	42	39	39	42	20	47	19	4	0	0	0	0	0	0	0	0	52	340	100	0	0	Error	4	10	2539	0.35	-75	0	0
5	6	14	empty	empty	4320	24370	80	40	41	8	19	41	41	43	19	44	2	0	0	0	0	0	0	0	0	0	52	340	100	0	0	Error	-1	0	2151	-0.105	-75	0	0
5	7	14	empty	empty	4620	24370	80	39	43	21	48	39	39	43	19	44	8	4	0	0	0	0	0	0	0	0	52	340	100	0	0	Error	0	4	2242	0	-75	0	0
5	8	14	empty	empty	4920	24370	80	37	37	8	21	39	39	43	24	55	0	0	0	0	0	0	0	0	0	0	52	340	100	0	0	Error	-2	-2	1916	-0.25	-75	0	0
5	9	14	empty	empty	5220	24370	80	38	39	9	23	39	39	40	9	22	10	4	0	0	0	0	0	0	0	0	52	340	100	0	0	Error	-1	0	2026	-0.111	-75	0	0
5	10	14	empty	empty	5520	24370	80	42	46	16	34	43	43	47	21	44	6	2	0	0	0	0	0	0	0	0	52	340	100	0	0	Error	-1	3	2372	-0.048	-75	0	0
5	11	14	empty	empty	5820	24370	80	51	64	33	51	46	46	54	50	92	12	4	0	0	0	0	0	0	0	0	52	340	100	0	0	Error	5	18	3326	0.2	-75	0	0
5	12	14	empty	empty	6120	24370	80	42	57	43	75	43	43	52	36	69	15	8	0	0	0	0	0	0	0	0	52	340	100	0	0	Error	-1	14	2955	0.139	-75	0	0
6	1	1	empty	empty	7380	20490	100	49	48	9	18	47	47	50	19	38	6	0	0	0	0	0	0	0	0	0	80	560	100	0	0	Error	2	1	3851	-0.105	-75	0	0
6	2	1	empty	empty	7680	20490	100	45	47	15	31	45	45	47	14	29	9	6	0	0	0	0	0	0	0	0	80	560	100	0	0	Error	0	2	3723	0	-75	0	0
6	3	1	empty	empty	7980	20490	100	42	43	9	20	43	43	46	25	54	1	0	0	0	0	0	0	0	0	0	80	560	100	0	0	Error	-1	0	3414	-0.12	-75	0	0
6	4	1	empty	empty	8280	20490	100	47	48	15	31	47	47	51	21	41	4	3	0	0	0	0	0	0	0	0	80	560	100	0	0	Error	0	1	3841	-0.143	-75	0	0
6	5	1	empty	empty	8580	20490	100	47	47	9	19	46	46	47	14	29	6	1	0	0	0	0	0	0	0	0	80	560	100	0	0	Error	1	1	3776	0	-75	0	0
6	6	1	empty	empty	8880	20490	100	49	54	20	37	46	46	48	15	31	19	9	0	0	0	0	0	0	0	0	80	560	100	0	0	Error	3	8	4321	0.4	-75	0	0
6	7	1	empty	empty	9180	20490	100	48	49	9	18	48	48	49	10	20	13	1	0	0	0	0	0	0	0	0	80	560	100	0	0	Error	0	1	3916	0	-75	0	0
6	8	1	empty	empty	9480	20490	100	54	54	9	16	52	52	58	59	101	0	0	0	0	0	0	0	0	0	0	80	560	100	0	0	Error	2	2	4336	-0.068	-75	0	0
6	9	1	empty	empty	9780	20490	100	55	57	10	17	55	55	59	24	40	1	0	0	0	0	0	0	0	0	0	80	560	100	0	0	Error	0	2	4534	-0.083	-75	0	0
6	10	1	2B23	Grid Marker	10140	20590	90	1507	2545	3187	125	71	71	78	44	56	100	100	0	0	0	0	0	0	0	0	52	420	100	0	0	Error	1436	2474	132362	56.068	0	0	0
6	11	1	2B23	Grid Marker	10430	20580	80	1603	2966	3537	119	80	80	83	25	30	100	100	0	0	0	0	0	0	0	0	52	340	100	0	0	Error	1523	2886	154215	115.32	0	0	0
6	12	1	2B23	Grid Marker	10740	20590	90	1478	2691	3266	121	79	79	82	22	26	100	100	0	0	0	0	0	0	0	0	52	420	100	0	0	Error	1399	2612	139920	118.591	0	0	0
6	1	2	2J15	623 Sp14	7440	20890	80	146	161	96	59	47	47	54	41	75	79	56	0	0	0	0	0	0	0	0	52	340	100	0	0	Error	99	114	8369	2.61	0	0	0
6	2	2	2N15	638 Sp12	7730	20890	90	184	202	107	52	42	42	46	25	54	98	96	0	0	0	0	0	0	0	0	52	420	100	0	0	Error	142	160	10481	6.24	0	0	0
6	3	2	2J15	623 Sp14	8020	20880	110	47	51	20	39	41	41	43	10	23	34	25	0	0	0	0	0	0	0	0	80	656	100	0	0	Error	6	10	4102	0.8	0	0	0
6	4	2	2N15	638 Sp12	8310	20870	60	117	133	76	57	47	47	55	30	54	69	50	0	0	0	0	0	0	0	0	32	176	100	0	0	Error	70	86	4261	2.6	0	0	0
6	5	2	empty	empty	8580	20790	110	42	44	11	25	44	44	45	11	24	8	1	0	0	0	0	0	0	0	0	80	656	100	0	0	Error	-2	0	3507	-0.091	-75	0	0
6	6	2	empty	empty	8880	20790	110	45	46	9	19	45	45	46	16	34	4	1	0	0	0	0	0	0	0	0	80	656	100	0	0	Error	0	1	3693	0	-75	0	0
6	7	2	empty	empty	9180	20790	110	47	48	9	18	48	48	49	16	32	5	0	0	0	0	0	0	0	0	0	80	656	100	0	0	Error	-1	0	3813	-0.062	-75	0	0
6	8	2	empty	empty	9480	20790	110	51	51	9	17	51	51	69	328	475	0	0	0	0	0	0	0	0	0	0	80	656	100	0	0	Error	0	0	4079	-0.055	-75	0	0
6	9	2	empty	empty	9780	20790	110	52	54	10	18	56	56	58	19	32	4	0	0	0	0	0	0	0	0	0	80	656	100	0	0	Error	-4	-2	4286	-0.211	-75	0	0
6	10	2	empty	empty	10080	20790	110	58	61	13	21	60	60	63	22	34	6	1	0	0	0	0	0	0	0	0	80	650	100	0	0	Error	-2	1	4853	-0.091	-75	0	0
6	11	2	empty	empty	10380	20790	110	65	67	15	22	65	65	68	18	26	6	3	0	0	0	0	0	0	0	0	80	654	100	0	0	Error	0	2	5359	-0.056	-75	0	0
6	12	2	empty	empty	10680	20790	110	72	76	30	39	71	71	106	546	515	0	0	0	0	0	0	0	0	0	0	80	650	100	0	0	Error	1	5	6051	-0.055	-75	0	0
6	1	3	2B7	501 Sp10	7430	21190	60	195	211	113	53	44	44	51	35	68	100	81	0	0	0	0	0	0	0	0	32	176	100	0	0	Error	151	167	6755	4.571	0	0	0
6	2	3	2F7	524 Sp0	7730	21160	60	97	111	55	49	43	43	45	12	26	88	75	0	0	0	0	0	0	0	0	32	176	100	0	0	Error	54	68	3546	5.5	0	0	0
6	3	3	2B7	501 Sp10	8030	21210	60	178	194	91	46	40	40	45	24	53	100	91	0	0	0	0	0	0	0	0	32	176	100	0	0	Error	138	154	6198	6.208	0	0	0
6	4	3	2F7	524 Sp0	8320	21190	110	84	99	52	52	43	43	44	16	36	70	55	0	0	0	0	0	0	0	0	80	656	100	0	0	Error	41	56	7923	3.438	0	0	0
6	5	3	2J7	547 Sp8	8620	21190	110	52	67	32	47	45	45	45	11	24	45	35	0	0	0	0	0	0	0	0	80	638	100	0	0	Error	7	22	5341	2	0	0	0
6	6	3	2N7	570 Sp21	8920	21190	80	194	197	112	56	46	46	47	11	23	96	92	0	0	0	0	0	0	0	0	52	340	100	0	0	Error	148	151	10268	13.636	0	0	0
6	7	3	2J7	547 Sp8	9220	21190	110	57	65	27	41	47	47	51	66	129	6	0	0	0	0	0	0	0	0	0	80	638	100	0	0	Error	10	18	5171	0.212	0	0	0
6	8	3	2N7	570 Sp21	9530	21200	80	141	173	90	52	50	50	51	10	19	98	94	0	0	0	0	0	0	0	0	52	340	100	0	0	Error	91	123	9019	12.2	0	0	0
6	9	3	2B15	593 Sp25	9810	21180	70	143	175	103	58	62	62	77	45	58	72	41	0	0	0	0	0	0	0	0	32	236	100	0	0	Error	81	113	5586	2.178	0	0	0
6	10	3	2F15	0	10130	21190	60	204	275	210	76	60	60	60	10	16	94	91	0	0	0	0	0	0	0	0	32	176	100	0	0	Error	144	215	8810	21.5	0	0	0
6	11	3	2B15	593 Sp25	10440	21200	70	178	223	129	57	67	67	95	152	160	38	13	0	0	0	0	0	0	0	0	32	236	100	0	0	Error	111	156	7149	0.842	0	0	0
6	12	3	2F15	0	10730	21190	50	517	455	183	40	73	73	73	18	24	100	100	0	0	0	0	0	0	0	0	12	104	100	0	0	Error	444	382	5456	21.222	0	0	0
6	1	4	2J15	623 Sp14	7420	21470	110	63	83	69	83	45	45	55	73	132	13	5	0	0	0	0	0	0	0	0	80	656	100	0	0	Error	18	38	6641	0.384	0	0	0
6	2	4	2N15	638 Sp12	7720	21470	110	73	91	63	69	41	41	43	14	32	63	55	0	0	0	0	0	0	0	0	80	656	100	0	0	Error	32	50	7277	3.429	0	0	0
6	3	4	2J15	623 Sp14	8020	21470	70	91	111	66	59	43	43	54	74	137	38	22	0	0	0	0	0	0	0	0	32	236	100	0	0	Error	48	68	3545	0.77	0	0	0
6	4	4	2N15	638 Sp12	8340	21480	80	141	150	67	44	42	42	45	12	26	90	88	0	0	0	0	0	0	0	0	52	340	100	0	0	Error	99	108	7779	8.75	0	0	0
6	5	4	empty	empty	8580	21390	110	42	43	7	16	44	44	46	19	41	1	0	0	0	0	0	0	0	0	0	80	638	100	0	0	Error	-2	-1	3472	-0.158	-75	0	0
6	6	4	empty	empty	8880	21390	110	47	47	8	17	44	44	45	11	24	11	1	0	0	0	0	0	0	0	0	80	646	100	0	0	Error	3	3	3746	0.182	-75	0	0
6	7	4	empty	empty	9180	21390	110	45	46	10	21	45	45	46	9	19	18	4	0	0	0	0	0	0	0	0	80	638	100	0	0	Error	0	1	3645	0	-75	0	0
6	8	4	empty	empty	9480	21390	110	51	51	11	21	48	48	48	10	20	20	5	0	0	0	0	0	0	0	0	80	640	100	0	0	Error	3	3	4062	0.3	-75	0	0
6	9	4	empty	empty	9780	21390	110	52	53	15	28	54	54	58	21	36	4	3	0	0	0	0	0	0	0	0	80	656	100	0	0	Error	-2	-1	4225	-0.238	-75	0	0
6	10	4	empty	empty	10080	21390	110	57	58	10	17	57	57	59	18	30	4	0	0	0	0	0	0	0	0	0	80	655	100	0	0	Error	0	1	4612	-0.056	-75	0	0
6	11	4	empty	empty	10380	21390	110	61	62	13	20	60	60	70	70	100	1	0	0	0	0	0	0	0	0	0	80	651	100	0	0	Error	1	2	4936	-0.114	-75	0	0
6	12	4	empty	empty	10680	21390	110	62	63	11	17	65	65	66	15	22	6	0	0	0	0	0	0	0	0	0	80	656	100	0	0	Error	-3	-2	5021	-0.2	-75	0	0
6	1	5	2B7	501 Sp10	7430	21820	50	193	217	57	26	46	46	58	29	50	100	100	0	0	0	0	0	0	0	0	12	104	100	0	0	Error	147	171	2607	5.483	0	0	0
6	2	5	2F7	524 Sp0	7730	21800	110	62	83	54	65	40	40	41	10	24	61	51	0	0	0	0	0	0	0	0	80	656	100	0	0	Error	22	43	6646	4.2	0	0	0
6	3	5	2B7	501 Sp10	8030	21790	50	203	201	45	22	42	42	48	22	45	100	100	0	0	0	0	0	0	0	0	12	104	100	0	0	Error	161	159	2407	6.955	0	0	0
6	4	5	2F7	524 Sp0	8320	21790	110	89	99	49	49	41	41	68	653	960	0	0	0	0	0	0	0	0	0	0	80	656	100	0	0	Error	48	58	7955	0.047	0	0	0
6	5	5	2J7	547 Sp8	8620	21790	110	53	61	25	40	43	43	45	12	26	45	34	0	0	0	0	0	0	0	0	80	638	100	0	0	Error	10	18	4864	1.333	0	0	0
6	6	5	2N7	570 Sp21	8910	21790	80	117	160	116	72	44	44	47	14	29	85	67	0	0	0	0	0	0	0	0	52	340	100	0	0	Error	73	116	8331	8.071	0	0	0
6	7	5	2J7	547 Sp8	9210	21790	110	51	63	27	42	47	47	48	10	20	40	34	0	0	0	0	0	0	0	0	80	636	100	0	0	Error	4	16	5042	1.5	0	0	0
6	8	5	2N7	570 Sp21	9520	21790	70	173	183	101	55	53	53	62	33	53	75	66	0	0	0	0	0	0	0	0	32	236	100	0	0	Error	120	130	5841	3.667	0	0	0
6	9	5	2B15	593 Sp25	9840	21790	90	179	211	110	52	55	55	61	33	54	98	83	0	0	0	0	0	0	0	0	52	420	100	0	0	Error	124	156	10992	4.545	0	0	0
6	10	5	2F15	0	10130	21810	50	280	391	249	63	59	59	65	31	47	100	100	0	0	0	0	0	0	0	0	12	104	100	0	0	Error	221	332	4695	10.516	0	0	0
6	11	5	2B15	593 Sp25	10450	21790	70	171	201	92	45	64	64	77	44	57	84	69	0	0	0	0	0	0	0	0	32	236	100	0	0	Error	107	137	6430	2.818	0	0	0
6	12	5	2F15	0	10720	21800	60	216	300	207	69	66	66	69	36	52	88	69	0	0	0	0	0	0	0	0	32	176	100	0	0	Error	150	234	9585	6.417	0	0	0
6	1	6	2J15	623 Sp14	7420	22080	50	124	137	59	43	51	51	68	43	63	75	42	0	0	0	0	0	0	0	0	12	104	100	0	0	Error	73	86	1648	1.605	0	0	0
6	2	6	2N15	638 Sp12	7700	22090	60	116	121	58	47	44	44	57	45	78	69	41	0	0	0	0	0	0	0	0	32	176	100	0	0	Error	72	77	3865	1.422	0	0	0
6	3	6	2J15	623 Sp14	8000	22100	110	48	58	25	43	43	43	50	123	246	0	0	0	0	0	0	0	0	0	0	80	656	100	0	0	Error	5	15	4632	0.065	0	0	0
6	4	6	2N15	638 Sp12	8300	22120	70	148	163	74	45	40	40	46	22	47	97	91	0	0	0	0	0	0	0	0	32	236	100	0	0	Error	108	123	5207	5.318	0	0	0
6	5	6	empty	empty	8580	21990	110	40	45	23	51	40	40	42	12	28	10	5	0	0	0	0	0	0	0	0	80	638	100	0	0	Error	0	5	3621	0.25	-75	0	0
6	6	6	empty	empty	8880	21990	110	45	46	11	23	42	42	43	8	18	25	4	0	0	0	0	0	0	0	0	80	645	100	0	0	Error	3	4	3688	0.375	-75	0	0
6	7	6	empty	empty	9180	21990	110	44	45	8	17	45	45	46	15	32	4	0	0	0	0	0	0	0	0	0	80	636	100	0	0	Error	-1	0	3576	-0.067	-75	0	0
6	8	6	empty	empty	9480	21990	110	53	53	9	16	50	50	53	18	33	8	0	0	0	0	0	0	0	0	0	80	654	100	0	0	Error	3	3	4276	0	-75	0	0
6	9	6	empty	empty	9780	21990	110	56	57	10	17	54	54	58	22	37	4	1	0	0	0	0	0	0	0	0	80	650	100	0	0	Error	2	3	4587	-0.045	-75	0	0
6	10	6	empty	empty	10080	21990	110	58	59	11	18	56	56	74	166	224	0	0	0	0	0	0	0	0	0	0	80	650	100	0	0	Error	2	3	4694	-0.09	-75	0	0
6	11	6	empty	empty	10380	21990	110	58	62	22	35	61	61	66	32	48	5	1	0	0	0	0	0	0	0	0	80	656	100	0	0	Error	-3	1	4950	-0.125	-75	0	0
6	12	6	empty	empty	10680	21990	110	63	66	20	30	63	63	64	14	21	19	4	0	0	0	0	0	0	0	0	80	648	100	0	0	Error	0	3	5313	0.143	-75	0	0
6	1	7	2B7	501 Sp10	7420	22410	50	187	187	43	22	44	44	49	24	48	100	100	0	0	0	0	0	0	0	0	12	104	100	0	0	Error	143	143	2246	5.75	0	0	0
6	2	7	2F7	524 Sp0	7730	22400	70	181	216	173	80	42	42	47	18	38	100	88	0	0	0	0	0	0	0	0	32	236	100	0	0	Error	139	174	6910	9.389	0	0	0
6	3	7	2B7	501 Sp10	8030	22400	50	202	209	74	35	44	44	47	14	29	100	100	0	0	0	0	0	0	0	0	12	104	100	0	0	Error	158	165	2506	11.571	0	0	0
6	4	7	2F7	524 Sp0	8320	22390	110	71	106	79	74	41	41	42	16	38	63	46	0	0	0	0	0	0	0	0	80	656	100	0	0	Error	30	65	8478	4	0	0	0
6	5	7	2J7	547 Sp8	8620	22390	110	60	80	52	65	41	41	43	14	32	56	44	0	0	0	0	0	0	0	0	80	656	100	0	0	Error	19	39	6436	2.643	0	0	0
6	6	7	2N7	570 Sp21	8900	22400	80	134	130	70	53	43	43	45	28	62	69	56	0	0	0	0	0	0	0	0	52	340	100	0	0	Error	91	87	6744	3.036	0	0	0
6	7	7	2J7	547 Sp8	9220	22390	110	60	74	36	48	45	45	47	13	27	53	35	0	0	0	0	0	0	0	0	80	656	100	0	0	Error	15	29	5884	2.077	0	0	0
6	8	7	2N7	570 Sp21	9520	22390	110	64	82	48	58	52	52	54	33	61	26	21	0	0	0	0	0	0	0	0	80	656	100	0	0	Error	12	30	6548	0.848	0	0	0
6	9	7	2B15	593 Sp25	9840	22390	70	198	256	187	73	57	57	69	40	57	94	78	0	0	0	0	0	0	0	0	32	236	100	0	0	Error	141	199	8180	4.675	0	0	0
6	10	7	2F15	0	10130	22390	110	77	130	156	120	57	57	60	36	60	34	21	0	0	0	0	0	0	0	0	80	656	100	0	0	Error	20	73	10372	1.944	0	0	0
6	11	7	2B15	593 Sp25	10430	22390	70	217	514	874	170	66	66	81	49	60	91	72	0	0	0	0	0	0	0	0	32	236	100	0	0	Error	151	448	16463	8.837	0	0	0
6	12	7	2F15	0	10730	22390	110	71	146	196	134	66	66	68	15	22	38	30	0	0	0	0	0	0	0	0	80	656	100	0	0	Error	5	80	11642	5.2	0	0	0
6	1	8	1J15	237 Sp8	7440	22690	110	83	91	41	45	38	38	40	14	35	81	64	0	0	0	0	0	0	0	0	80	656	100	0	0	Error	45	53	7267	3.643	0	0	0
6	2	8	1N15	260 Sp0	7740	22690	110	91	103	56	54	38	38	39	16	41	75	66	0	0	0	0	0	0	0	0	80	656	100	0	0	Error	53	65	8258	4	0	0	0
6	3	8	1J15	237 Sp8	8040	22690	110	83	99	48	48	38	38	39	9	23	90	85	0	0	0	0	0	0	0	0	80	656	100	0	0	Error	45	61	7900	6.667	0	0	0
6	4	8	1N15	260 Sp0	8340	22710	70	155	154	42	27	39	39	40	9	22	100	100	0	0	0	0	0	0	0	0	32	236	100	0	0	Error	116	115	4937	12.667	0	0	0
6	5	8	1B23	297 Sp0	8630	22710	110	66	73	38	52	40	40	41	12	29	64	51	0	0	0	0	0	0	0	0	80	656	100	0	0	Error	26	33	5864	2.667	0	0	0
6	6	8	1F23	327 Sp10	8930	22710	50	89	112	70	62	45	45	56	32	57	58	33	0	0	0	0	0	0	0	0	12	104	100	0	0	Error	44	67	1345	1.75	0	0	0
6	7	8	1B23	297 Sp0	9240	22690	110	69	81	39	48	46	46	47	9	19	64	56	0	0	0	0	0	0	0	0	80	656	100	0	0	Error	23	35	6485	3.778	0	0	0
6	8	8	1F23	327 Sp10	9550	22690	110	87	99	49	49	51	51	53	16	30	60	55	0	0	0	0	0	0	0	0	80	656	100	0	0	Error	36	48	7899	2.875	0	0	0
6	9	8	1J23	357 Sp0	9850	22690	110	88	108	70	64	54	54	55	18	32	60	50	0	0	0	0	0	0	0	0	80	656	100	0	0	Error	34	54	8627	2.944	0	0	0
6	10	8	1N23	382 Sp0	10150	22690	110	81	128	248	193	62	62	108	893	826	1	1	0	0	0	0	0	0	0	0	80	656	100	0	0	Error	19	66	10221	0.022	0	0	0
6	11	8	1J23	357 Sp0	10450	22690	110	88	100	46	46	60	60	61	14	22	63	49	0	0	0	0	0	0	0	0	80	656	100	0	0	Error	28	40	8032	2.786	0	0	0
6	12	8	1N23	382 Sp0	10780	22660	60	174	186	85	45	79	79	101	56	55	66	44	0	0	0	0	0	0	0	0	32	176	100	0	0	Error	95	107	5945	1.518	0	0	0
6	1	9	1B7	90 Sp0	7430	22960	60	109	127	72	56	44	44	52	27	51	72	56	0	0	0	0	0	0	0	0	32	176	100	0	0	Error	65	83	4061	2.778	0	0	0
6	2	9	1F7	108 Sp0	7720	22960	50	120	136	64	47	43	43	55	32	58	83	58	0	0	0	0	0	0	0	0	12	104	100	0	0	Error	77	93	1633	2.531	0	0	0
6	3	9	1B7	90 Sp0	8030	23030	60	107	125	58	46	41	41	53	62	116	53	34	0	0	0	0	0	0	0	0	32	176	100	0	0	Error	66	84	4000	1.161	0	0	0
6	4	9	1F7	108 Sp0	8310	23010	50	180	199	139	69	52	52	174	1071	615	0	0	0	0	0	0	0	0	0	0	12	104	100	0	0	Error	128	147	2388	0.023	0	0	0
6	5	9	1J7	128 Sp0	8630	22990	80	160	158	79	50	41	41	44	15	34	92	75	0	0	0	0	0	0	0	0	52	340	100	0	0	Error	119	117	8210	7.6	0	0	0
6	6	9	1N7	152 Sp8	8940	22990	110	87	107	64	59	43	43	45	23	51	70	49	0	0	0	0	0	0	0	0	80	656	100	0	0	Error	44	64	8542	2.696	0	0	0
6	7	9	1J7	128 Sp0	9250	23000	70	129	152	116	76	45	45	47	13	27	91	81	0	0	0	0	0	0	0	0	32	236	100	0	0	Error	84	107	4859	8.077	0	0	0
6	8	9	1N7	152 Sp8	9540	22980	110	65	74	30	40	53	53	53	12	22	49	35	0	0	0	0	0	0	0	0	80	656	100	0	0	Error	12	21	5937	1.75	0	0	0
6	9	9	1B15	176 Sp14	9840	22970	50	180	167	81	48	60	60	77	42	54	67	67	0	0	0	0	0	0	0	0	12	104	100	0	0	Error	120	107	1999	2.143	0	0	0
6	10	9	1F15	205 Sp12	10090	22990	60	178	227	225	99	63	63	82	47	57	72	59	0	0	0	0	0	0	0	0	32	176	100	0	0	Error	115	164	7258	3.085	0	0	0
6	11	9	1B15	176 Sp14	10430	22990	110	116	132	57	43	63	63	69	45	65	58	24	0	0	0	0	0	0	0	0	80	656	100	0	0	Error	53	69	10572	1.4	0	0	0
6	12	9	1F15	205 Sp12	10730	22990	110	84	91	37	40	72	72	75	27	36	24	15	0	0	0	0	0	0	0	0	80	656	100	0	0	Error	12	19	7297	0.593	0	0	0
6	1	10	1J15	237 Sp8	7420	23290	110	68	87	47	54	41	41	44	17	38	60	46	0	0	0	0	0	0	0	0	80	656	100	0	0	Error	27	46	6984	2.529	0	0	0
6	2	10	1N15	260 Sp0	7720	23290	110	44	48	15	31	39	39	40	9	22	39	26	0	0	0	0	0	0	0	0	80	656	100	0	0	Error	5	9	3858	0.889	0	0	0
6	3	10	1J15	237 Sp8	8020	23290	110	61	75	44	58	39	39	49	83	169	18	0	0	0	0	0	0	0	0	0	80	656	100	0	0	Error	22	36	5965	0.313	0	0	0
6	4	10	1N15	260 Sp0	8310	23270	50	115	127	68	53	43	43	78	151	193	17	0	0	0	0	0	0	0	0	0	12	104	100	0	0	Error	72	84	1522	0.325	0	0	0
6	5	10	1B23	297 Sp0	8630	23290	110	71	76	31	40	42	42	45	25	55	54	31	0	0	0	0	0	0	0	0	80	656	100	0	0	Error	29	34	6082	1.24	0	0	0
6	6	10	1F23	327 Sp10	8950	23320	50	104	109	50	45	47	47	59	39	66	58	25	0	0	0	0	0	0	0	0	12	104	100	0	0	Error	57	62	1302	1.282	0	0	0
6	7	10	1B23	297 Sp0	9230	23290	110	69	76	33	43	46	46	47	11	23	63	50	0	0	0	0	0	0	0	0	80	656	100	0	0	Error	23	30	6086	2.636	0	0	0
6	8	10	1F23	327 Sp10	9530	23290	110	91	107	47	43	53	53	54	15	27	80	58	0	0	0	0	0	0	0	0	80	656	100	0	0	Error	38	54	8582	3.533	0	0	0
6	9	10	1J23	357 Sp0	9830	23290	110	68	83	39	46	56	56	59	17	28	43	35	0	0	0	0	0	0	0	0	80	656	100	0	0	Error	12	27	6626	1.412	0	0	0
6	10	10	1N23	382 Sp0	10130	23290	110	102	112	44	39	62	62	65	18	27	66	54	0	0	0	0	0	0	0	0	80	656	100	0	0	Error	40	50	8951	2.611	0	0	0
6	11	10	1J23	357 Sp0	10430	23290	110	67	82	42	51	64	64	66	13	19	38	26	0	0	0	0	0	0	0	0	80	656	100	0	0	Error	3	18	6566	1.231	0	0	0
6	12	10	1N23	382 Sp0	10730	23290	110	98	113	50	44	72	72	83	67	80	23	6	0	0	0	0	0	0	0	0	80	656	100	0	0	Error	26	41	9044	0.448	0	0	0
6	1	11	1B7	90 Sp0	7410	23560	110	48	62	38	61	41	41	44	18	40	35	18	0	0	0	0	0	0	0	0	80	656	100	0	0	Error	7	21	4922	1	0	0	0
6	2	11	1F7	108 Sp0	7720	23570	60	115	128	57	44	41	41	46	22	47	88	72	0	0	0	0	0	0	0	0	32	176	100	0	0	Error	74	87	4081	3.727	0	0	0
6	3	11	1B7	90 Sp0	8020	23580	110	45	49	17	34	38	38	39	9	23	40	21	0	0	0	0	0	0	0	0	80	656	100	0	0	Error	7	11	3893	1.111	0	0	0
6	4	11	1F7	108 Sp0	8320	23590	70	121	138	61	44	41	41	44	24	54	94	75	0	0	0	0	0	0	0	0	32	236	100	0	0	Error	80	97	4421	3.917	0	0	0
6	5	11	1J7	128 Sp0	8630	23580	80	135	148	62	41	43	43	45	21	46	98	83	0	0	0	0	0	0	0	0	52	340	100	0	0	Error	92	105	7711	4.905	0	0	0
6	6	11	1N7	152 Sp8	8920	23580	110	87	99	55	55	45	45	46	10	21	78	64	0	0	0	0	0	0	0	0	80	656	100	0	0	Error	42	54	7881	5.3	0	0	0
6	7	11	1J7	128 Sp0	9220	23590	90	150	153	73	47	47	47	51	30	58	77	71	0	0	0	0	0	0	0	0	52	420	100	0	0	Error	103	106	7957	3.4	0	0	0
6	8	11	1N7	152 Sp8	9530	23580	110	86	101	55	54	55	55	70	294	420	1	0	0	0	0	0	0	0	0	0	80	656	100	0	0	Error	31	46	8043	0.105	0	0	0
6	9	11	1B15	176 Sp14	9830	23580	110	88	110	57	51	58	58	63	73	115	35	8	0	0	0	0	0	0	0	0	80	656	100	0	0	Error	30	52	8787	0.644	0	0	0
6	10	11	1F15	205 Sp12	10130	23580	110	67	72	25	34	63	63	75	201	268	0	0	0	0	0	0	0	0	0	0	80	656	100	0	0	Error	4	9	5788	-0.015	0	0	0
6	11	11	1B15	176 Sp14	10430	23580	110	95	117	64	54	64	64	69	32	46	50	36	0	0	0	0	0	0	0	0	80	656	100	0	0	Error	31	53	9354	1.5	0	0	0
6	12	11	1F15	205 Sp12	10750	23590	70	173	173	79	45	69	69	81	45	55	66	56	0	0	0	0	0	0	0	0	32	236	100	0	0	Error	104	104	5543	2.044	0	0	0
6	1	12	1J15	237 Sp8	7410	23860	110	46	67	41	61	41	41	43	12	27	43	34	0	0	0	0	0	0	0	0	80	656	100	0	0	Error	5	26	5338	2	0	0	0
6	2	12	1N15	260 Sp0	7720	23870	50	156	180	101	56	47	47	57	30	52	100	83	0	0	0	0	0	0	0	0	12	104	100	0	0	Error	109	133	2163	4.1	0	0	0
6	3	12	1J15	237 Sp8	8030	23880	110	59	76	48	63	39	39	41	11	26	60	43	0	0	0	0	0	0	0	0	80	656	100	0	0	Error	20	37	6096	3.182	0	0	0
6	4	12	1N15	260 Sp0	8340	23900	60	162	175	70	40	42	42	45	16	35	100	97	0	0	0	0	0	0	0	0	32	176	100	0	0	Error	120	133	5591	8.125	0	0	0
6	5	12	1B23	297 Sp0	8630	23880	110	53	58	21	36	45	45	46	14	30	34	20	0	0	0	0	0	0	0	0	80	656	100	0	0	Error	8	13	4678	0.857	0	0	0
6	6	12	1F23	327 Sp10	8930	23880	110	89	98	53	54	47	47	48	10	20	69	59	0	0	0	0	0	0	0	0	80	656	100	0	0	Error	42	51	7853	5	0	0	0
6	7	12	1B23	297 Sp0	9230	23880	110	77	90	49	54	51	51	53	29	54	48	30	0	0	0	0	0	0	0	0	80	656	100	0	0	Error	26	39	7187	1.276	0	0	0
6	8	12	1F23	327 Sp10	9530	23880	110	67	81	37	45	55	55	58	17	29	45	36	0	0	0	0	0	0	0	0	80	656	100	0	0	Error	12	26	6514	1.353	0	0	0
6	9	12	1J23	357 Sp0	9850	23890	70	118	137	78	56	56	56	63	28	44	63	53	0	0	0	0	0	0	0	0	32	236	100	0	0	Error	62	81	4386	2.643	0	0	0
6	10	12	1N23	382 Sp0	10140	23880	110	121	128	69	53	64	64	66	27	40	64	51	0	0	0	0	0	0	0	0	80	656	100	0	0	Error	57	64	10233	2.296	0	0	0
6	11	12	1J23	357 Sp0	10440	23880	110	89	96	41	42	69	69	73	23	31	43	25	0	0	0	0	0	0	0	0	80	656	100	0	0	Error	20	27	7693	1	0	0	0
6	12	12	1N23	382 Sp0	10740	23890	80	202	192	58	30	71	71	73	18	24	96	94	0	0	0	0	0	0	0	0	52	340	100	0	0	Error	131	121	9988	6.611	0	0	0
6	1	13	1B7	90 Sp0	7430	24160	50	140	143	49	34	48	48	60	41	68	92	58	0	0	0	0	0	0	0	0	12	104	100	0	0	Error	92	95	1715	2.024	0	0	0
6	2	13	1F7	108 Sp0	7740	24200	70	172	163	63	38	38	38	40	11	27	100	100	0	0	0	0	0	0	0	0	32	236	100	0	0	Error	134	125	5208	11.182	0	0	0
6	3	13	1B7	90 Sp0	8020	24220	80	146	150	61	40	38	38	39	8	20	100	100	0	0	0	0	0	0	0	0	52	331	100	0	0	Error	108	112	7802	13.875	0	0	0
6	4	13	1F7	108 Sp0	8320	24200	110	75	87	46	52	43	43	45	13	28	74	54	0	0	0	0	0	0	0	0	80	628	100	0	0	Error	32	44	6967	3.231	0	0	0
6	5	13	1J7	128 Sp0	8620	24190	70	167	170	80	47	46	46	48	13	27	91	81	0	0	0	0	0	0	0	0	32	236	100	0	0	Error	121	124	5450	9.385	0	0	0
6	6	13	1N7	152 Sp8	8920	24190	70	118	129	63	48	46	46	47	11	23	84	84	0	0	0	0	0	0	0	0	32	236	100	0	0	Error	72	83	4133	7.455	0	0	0
6	7	13	1J7	128 Sp0	9230	24220	70	162	162	72	44	49	49	51	13	25	100	91	0	0	0	0	0	0	0	0	32	236	100	0	0	Error	113	113	5188	8.538	0	0	0
6	8	13	1N7	152 Sp8	9530	24220	80	151	154	74	48	51	51	52	11	21	90	87	0	0	0	0	0	0	0	0	52	333	100	0	0	Error	100	103	8028	9.273	0	0	0
6	9	13	1B15	176 Sp14	9820	24200	110	99	102	48	47	58	58	60	17	28	61	54	0	0	0	0	0	0	0	0	80	628	100	0	0	Error	41	44	8180	2.471	0	0	0
6	10	13	1F15	205 Sp12	10120	24190	90	181	193	80	41	63	63	69	81	117	65	29	0	0	0	0	0	0	0	0	52	420	100	0	0	Error	118	130	10061	1.531	0	0	0
6	11	13	1B15	176 Sp14	10420	24190	110	75	96	47	48	67	67	72	29	40	33	24	0	0	0	0	0	0	0	0	80	638	100	0	0	Error	8	29	7664	0.828	0	0	0
6	12	13	1F15	205 Sp12	10730	24200	100	156	167	68	40	73	73	77	24	31	84	68	0	0	0	0	0	0	0	0	80	544	100	0	0	Error	83	94	13332	3.75	0	0	0
6	1	14	2B23	Grid Marker	7420	24500	80	1018	1977	2732	138	49	49	51	19	37	100	100	0	0	0	0	0	0	0	0	52	340	100	0	0	Error	969	1928	102815	101.368	0	0	0
6	2	14	2B23	Grid Marker	7730	24500	90	1511	2685	3805	141	49	49	54	31	57	100	100	0	0	0	0	0	0	0	0	52	420	100	0	0	Error	1462	2636	139599	84.871	0	0	0
6	3	14	empty	empty	7980	24390	110	39	40	8	20	40	40	41	10	24	9	3	0	0	0	0	0	0	0	0	80	617	100	0	0	Error	-1	0	3219	-0.1	-75	0	0
6	4	14	empty	empty	8280	24390	110	42	42	7	16	43	43	44	11	25	8	0	0	0	0	0	0	0	0	0	80	628	100	0	0	Error	-1	-1	3398	-0.182	-75	0	0
6	5	14	empty	empty	8580	24390	110	42	43	9	20	44	44	46	17	36	4	0	0	0	0	0	0	0	0	0	80	654	100	0	0	Error	-2	-1	3413	-0.176	-75	0	0
6	6	14	empty	empty	8880	24390	110	46	47	10	21	46	46	48	14	29	10	0	0	0	0	0	0	0	0	0	80	654	100	0	0	Error	0	1	3778	-0.071	-75	0	0
6	7	14	empty	empty	9180	24390	110	50	50	9	18	49	49	50	10	20	19	1	0	0	0	0	0	0	0	0	80	634	100	0	0	Error	1	1	4030	0	-75	0	0
6	8	14	empty	empty	9480	24390	110	53	59	47	79	55	55	56	12	21	13	3	0	0	0	0	0	0	0	0	80	620	100	0	0	Error	-2	4	4738	0.25	-75	0	0
6	9	14	empty	empty	9780	24390	110	51	52	13	25	53	53	55	14	25	13	1	0	0	0	0	0	0	0	0	80	628	100	0	0	Error	-2	-1	4194	-0.214	-75	0	0
6	10	14	empty	empty	10080	24390	110	58	59	12	20	61	61	66	92	139	0	0	0	0	0	0	0	0	0	0	80	646	100	0	0	Error	-3	-2	4710	-0.076	-75	0	0
6	11	14	empty	empty	10380	24390	110	72	72	15	20	68	68	73	30	41	4	1	0	0	0	0	0	0	0	0	80	638	100	0	0	Error	4	4	5751	-0.033	-75	0	0
6	12	14	empty	empty	10680	24390	110	77	97	81	83	74	74	78	30	38	10	9	0	0	0	0	0	0	0	0	80	630	100	0	0	Error	3	23	7774	0.633	-75	0	0
7	1	1	empty	empty	11830	20480	100	57	59	18	30	64	64	74	78	105	0	0	0	0	0	0	0	0	0	0	80	560	100	0	0	Error	-7	-5	4724	-0.192	-75	0	0
7	2	1	empty	empty	12130	20480	100	70	74	17	22	69	69	70	20	28	14	3	0	0	0	0	0	0	0	0	80	560	100	0	0	Error	1	5	5916	0.2	-75	0	0
7	3	1	empty	empty	12430	20480	100	66	67	13	19	67	67	69	16	23	11	1	0	0	0	0	0	0	0	0	80	560	100	0	0	Error	-1	0	5366	-0.125	-75	0	0
7	4	1	empty	empty	12730	20480	100	64	66	20	30	62	62	68	59	86	1	1	0	0	0	0	0	0	0	0	80	560	100	0	0	Error	2	4	5251	-0.034	-75	0	0
7	5	1	empty	empty	13030	20480	100	59	62	21	33	59	59	63	25	39	8	3	0	0	0	0	0	0	0	0	80	560	100	0	0	Error	0	3	4993	-0.04	-75	0	0
7	6	1	empty	empty	13330	20480	100	65	68	17	25	68	68	70	23	32	4	3	0	0	0	0	0	0	0	0	80	560	100	0	0	Error	-3	0	5400	-0.087	-75	0	0
7	7	1	empty	empty	13630	20480	100	62	66	14	21	66	66	72	34	47	4	0	0	0	0	0	0	0	0	0	80	560	100	0	0	Error	-4	0	5308	-0.176	-75	0	0
7	8	1	empty	empty	13930	20480	100	63	67	21	31	63	63	64	15	23	8	4	0	0	0	0	0	0	0	0	80	560	100	0	0	Error	0	4	5334	0.2	-75	0	0
7	9	1	empty	empty	14230	20480	100	64	65	12	18	62	62	63	12	19	15	5	0	0	0	0	0	0	0	0	80	560	100	0	0	Error	2	3	5160	0.167	-75	0	0
7	10	1	2C23	Grid Marker	14600	20580	90	1895	4432	6189	139	77	77	89	78	87	100	100	0	0	0	0	0	0	0	0	52	420	100	0	0	Error	1818	4355	230454	55.679	0	0	0
7	11	1	2C23	Grid Marker	14890	20580	100	1414	3604	5203	144	84	84	96	52	54	100	100	0	0	0	0	0	0	0	0	80	559	100	0	0	Error	1330	3520	288312	67.462	0	0	0
7	12	1	2C23	Grid Marker	15190	20580	100	1757	3853	5415	140	100	100	109	42	38	100	100	0	0	0	0	0	0	0	0	80	559	100	0	0	Error	1657	3753	308260	89.143	0	0	0
7	1	2	2K15	630 Sp14	11880	20870	70	104	201	203	100	68	68	78	66	84	38	28	0	0	0	0	0	0	0	0	32	236	100	0	0	Error	36	133	6435	1.864	0	0	0
7	2	2	2O15	0	12190	20880	10	488	488	0	0	0	0	0	0	0	100	100	0	0	0	0	0	0	0	0	1	0	100	0	0	Error	488	488	488	976	0	0	0
7	3	2	2K15	630 Sp14	12490	20880	70	115	215	179	83	72	72	74	16	21	81	66	0	0	0	0	0	0	0	0	32	236	100	0	0	Error	43	143	6869	8.813	0	0	0
7	4	2	2O15	0	12790	20880	30	429	436	28	6	83	83	83	17	20	100	100	0	0	0	0	0	0	0	0	4	20	100	0	0	Error	346	353	1743	20.765	0	0	0
7	5	2	empty	empty	13030	20780	90	71	82	48	58	64	64	70	28	40	8	8	0	0	0	0	0	0	0	0	52	420	100	0	0	Error	7	18	4287	0.429	-75	0	0
7	6	2	empty	empty	13330	20780	90	65	71	31	43	64	64	67	24	35	4	4	0	0	0	0	0	0	0	0	52	420	100	0	0	Error	1	7	3686	0.167	-75	0	0
7	7	2	empty	empty	13630	20780	90	64	66	17	25	62	62	65	17	26	13	8	0	0	0	0	0	0	0	0	52	420	100	0	0	Error	2	4	3440	0.059	-75	0	0
7	8	2	empty	empty	13930	20780	90	60	58	8	13	60	60	61	14	22	2	0	0	0	0	0	0	0	0	0	52	420	100	0	0	Error	0	-2	3041	-0.214	-75	0	0
7	9	2	empty	empty	14230	20780	90	64	64	15	23	60	60	61	12	19	17	6	0	0	0	0	0	0	0	0	52	420	100	0	0	Error	4	4	3343	0.25	-75	0	0
7	10	2	empty	empty	14530	20780	90	61	63	13	20	64	64	65	15	23	8	4	0	0	0	0	0	0	0	0	52	420	100	0	0	Error	-3	-1	3269	-0.133	-75	0	0
7	11	2	empty	empty	14830	20780	90	73	79	36	45	75	75	80	36	45	6	2	0	0	0	0	0	0	0	0	52	420	100	0	0	Error	-2	4	4092	-0.028	-75	0	0
7	12	2	empty	empty	15130	20780	90	89	91	17	18	88	88	95	41	43	4	0	0	0	0	0	0	0	0	0	52	420	100	0	0	Error	1	3	4716	-0.098	-75	0	0
7	1	3	2C7	512 Sp14	11880	21180	70	175	286	221	77	75	75	79	34	43	88	69	0	0	0	0	0	0	0	0	32	236	100	0	0	Error	100	211	9153	6.088	0	0	0
7	2	3	2G7	535 Sp8	12190	21190	40	221	223	56	25	77	77	101	128	126	58	8	0	0	0	0	0	0	0	0	12	68	100	0	0	Error	144	146	2680	0.953	0	0	0
7	3	3	2C7	512 Sp14	12480	21180	70	161	225	169	75	73	73	76	20	26	84	75	0	0	0	0	0	0	0	0	32	236	100	0	0	Error	88	152	7191	7.45	0	0	0
7	4	3	2G7	535 Sp8	12780	21180	90	74	89	42	47	70	70	72	17	23	37	25	0	0	0	0	0	0	0	0	52	420	100	0	0	Error	4	19	4608	1	0	0	0
7	5	3	2K7	558 Sp0	13080	21200	40	203	175	59	33	78	78	95	43	45	75	58	0	0	0	0	0	0	0	0	12	68	100	0	0	Error	125	97	2097	1.86	0	0	0
7	6	3	2O7	577 Sp12	13380	21160	40	337	383	172	44	82	82	123	93	75	92	75	0	0	0	0	0	0	0	0	12	68	100	0	0	Error	255	301	4593	2.796	0	0	0
7	7	3	2K7	558 Sp0	13700	21190	60	229	215	67	31	60	60	66	27	40	100	91	0	0	0	0	0	0	0	0	32	176	100	0	0	Error	169	155	6894	5.519	0	0	0
7	8	3	2O7	577 Sp12	13990	21190	90	262	266	91	34	62	62	64	15	23	100	100	0	0	0	0	0	0	0	0	52	420	100	0	0	Error	200	204	13827	13.467	0	0	0
7	9	3	2C15	600 Sp24	14280	21200	30	299	302	128	42	158	158	187	93	49	50	50	0	0	0	0	0	0	0	0	4	20	100	0	0	Error	141	144	1206	1.237	0	0	0
7	10	3	2G15	0	14600	21210	60	603	786	490	62	78	78	84	24	28	100	100	0	0	0	0	0	0	0	0	32	176	100	0	0	Error	525	708	25157	29.25	0	0	0
7	11	3	2C15	600 Sp24	14880	21210	100	641	669	151	22	76	76	83	31	37	100	100	0	0	0	0	0	0	0	0	80	535	100	0	0	Error	565	593	53491	18.903	0	0	0
7	12	3	2G15	0	15190	21220	70	381	646	481	74	73	73	87	90	103	100	81	0	0	0	0	0	0	0	0	32	236	100	0	0	Error	308	573	20685	6.211	0	0	0
7	1	4	2K15	630 Sp14	11890	21490	40	469	456	82	17	68	68	74	25	33	100	100	0	0	0	0	0	0	0	0	12	68	100	0	0	Error	401	388	5466	15.28	0	0	0
7	2	4	2O15	0	12190	21480	40	544	546	66	12	63	63	76	88	115	100	100	0	0	0	0	0	0	0	0	12	68	100	0	0	Error	481	483	6550	5.341	0	0	0
7	3	4	2K15	630 Sp14	12480	21500	50	437	362	155	42	63	63	72	42	58	100	92	0	0	0	0	0	0	0	0	12	104	100	0	0	Error	374	299	4349	6.905	0	0	0
7	4	4	2O15	0	12790	21470	60	206	258	178	68	65	65	66	13	19	91	81	0	0	0	0	0	0	0	0	32	176	100	0	0	Error	141	193	8259	14.769	0	0	0
7	5	4	empty	empty	13030	21380	90	64	62	14	22	66	66	67	17	25	2	0	0	0	0	0	0	0	0	0	52	420	100	0	0	Error	-2	-4	3245	-0.294	-75	0	0
7	6	4	empty	empty	13330	21380	90	62	69	28	40	62	62	64	29	45	12	10	0	0	0	0	0	0	0	0	52	420	100	0	0	Error	0	7	3585	0.172	-75	0	0
7	7	4	empty	empty	13630	21380	90	59	58	12	20	59	59	61	19	31	6	0	0	0	0	0	0	0	0	0	52	420	100	0	0	Error	0	-1	3036	-0.158	-75	0	0
7	8	4	empty	empty	13930	21380	90	58	58	12	20	57	57	59	22	37	4	0	0	0	0	0	0	0	0	0	52	420	100	0	0	Error	1	1	3031	-0.045	-75	0	0
7	9	4	empty	empty	14230	21380	90	58	61	18	29	59	59	63	33	52	2	2	0	0	0	0	0	0	0	0	52	420	100	0	0	Error	-1	2	3165	-0.061	-75	0	0
7	10	4	empty	empty	14530	21380	90	57	60	15	25	59	59	61	14	22	17	4	0	0	0	0	0	0	0	0	52	420	100	0	0	Error	-2	1	3126	-0.071	-75	0	0
7	11	4	empty	empty	14830	21380	90	68	69	16	23	62	62	65	17	26	13	6	0	0	0	0	0	0	0	0	52	405	100	0	0	Error	6	7	3571	0.235	-75	0	0
7	12	4	empty	empty	15130	21380	90	58	60	17	28	60	60	71	64	90	2	0	0	0	0	0	0	0	0	0	52	416	100	0	0	Error	-2	0	3133	-0.172	-75	0	0
7	1	5	2C7	512 Sp14	11880	21760	70	270	341	249	73	70	70	72	23	31	97	84	0	0	0	0	0	0	0	0	32	236	100	0	0	Error	200	271	10910	11.696	0	0	0
7	2	5	2G7	535 Sp8	12200	21800	80	219	240	120	50	65	65	66	13	19	100	98	0	0	0	0	0	0	0	0	52	340	100	0	0	Error	154	175	12501	13.385	0	0	0
7	3	5	2C7	512 Sp14	12480	21770	60	201	311	235	75	63	63	85	273	321	31	19	0	0	0	0	0	0	0	0	32	176	100	0	0	Error	138	248	9944	0.828	0	0	0
7	4	5	2G7	535 Sp8	12790	21810	80	170	179	69	38	64	64	67	36	53	85	71	0	0	0	0	0	0	0	0	52	340	100	0	0	Error	106	115	9293	3.111	0	0	0
7	5	5	2K7	558 Sp0	13090	21790	90	79	92	79	85	66	66	70	24	34	23	13	0	0	0	0	0	0	0	0	52	420	100	0	0	Error	13	26	4774	0.917	0	0	0
7	6	5	2O7	577 Sp12	13390	21780	70	463	605	451	74	63	63	65	23	35	100	100	0	0	0	0	0	0	0	0	32	236	100	0	0	Error	400	542	19346	23.478	0	0	0
7	7	5	2K7	558 Sp0	13690	21800	80	215	230	77	33	54	54	57	20	35	100	96	0	0	0	0	0	0	0	0	52	340	100	0	0	Error	161	176	11964	8.65	0	0	0
7	8	5	2O7	577 Sp12	13980	21790	80	230	316	299	94	59	59	61	15	24	100	100	0	0	0	0	0	0	0	0	52	340	100	0	0	Error	171	257	16454	17	0	0	0
7	9	5	2C15	600 Sp24	14280	21800	80	199	204	44	21	56	56	58	14	24	100	100	0	0	0	0	0	0	0	0	52	340	100	0	0	Error	143	148	10613	10.429	0	0	0
7	10	5	2G15	0	14590	21800	30	578	561	176	31	73	73	75	18	24	100	100	0	0	0	0	0	0	0	0	4	20	100	0	0	Error	505	488	2245	27	0	0	0
7	11	5	2C15	600 Sp24	14880	21800	90	228	237	46	19	63	63	66	43	65	100	98	0	0	0	0	0	0	0	0	52	418	100	0	0	Error	165	174	12340	3.977	0	0	0
7	12	5	2G15	0	15170	21800	90	103	179	162	90	54	54	58	39	67	52	37	0	0	0	0	0	0	0	0	52	417	100	0	0	Error	49	125	9325	3.103	0	0	0
7	1	6	2K15	630 Sp14	11890	22080	90	123	246	269	109	71	71	73	15	20	77	67	0	0	0	0	0	0	0	0	52	420	100	0	0	Error	52	175	12788	11.533	0	0	0
7	2	6	2O15	0	12190	22080	90	120	237	259	109	67	67	69	19	27	88	75	0	0	0	0	0	0	0	0	52	420	100	0	0	Error	53	170	12316	8.842	0	0	0
7	3	6	2K15	630 Sp14	12490	22090	30	685	746	132	17	80	80	82	26	31	100	100	0	0	0	0	0	0	0	0	4	20	100	0	0	Error	605	666	2982	25.538	0	0	0
7	4	6	2O15	0	12780	22090	90	96	175	184	105	65	65	73	75	102	29	17	0	0	0	0	0	0	0	0	52	420	100	0	0	Error	31	110	9111	1.36	0	0	0
7	5	6	empty	empty	13030	21980	90	65	66	17	25	65	65	78	114	146	0	0	0	0	0	0	0	0	0	0	52	420	100	0	0	Error	0	1	3435	-0.105	-75	0	0
7	6	6	empty	empty	13330	21980	90	58	59	14	23	59	59	63	22	34	8	0	0	0	0	0	0	0	0	0	52	420	100	0	0	Error	-1	0	3067	-0.182	-75	0	0
7	7	6	empty	empty	13630	21980	90	54	57	14	24	55	55	66	121	183	0	0	0	0	0	0	0	0	0	0	52	419	100	0	0	Error	-1	2	2950	-0.074	-75	0	0
7	8	6	empty	empty	13930	21980	90	57	59	13	22	53	53	56	19	33	15	2	0	0	0	0	0	0	0	0	52	420	100	0	0	Error	4	6	3081	0.158	-75	0	0
7	9	6	empty	empty	14230	21980	90	52	51	12	23	53	53	57	27	47	0	0	0	0	0	0	0	0	0	0	52	418	100	0	0	Error	-1	-2	2676	-0.222	-75	0	0
7	10	6	empty	empty	14530	21980	90	57	55	10	18	54	54	56	25	44	2	0	0	0	0	0	0	0	0	0	52	420	100	0	0	Error	3	1	2873	-0.04	-75	0	0
7	11	6	empty	empty	14830	21980	90	55	57	18	31	56	56	59	17	28	8	4	0	0	0	0	0	0	0	0	52	418	100	0	0	Error	-1	1	2983	-0.118	-75	0	0
7	12	6	empty	empty	15130	21980	90	50	51	12	23	53	53	54	14	25	8	4	0	0	0	0	0	0	0	0	52	417	100	0	0	Error	-3	-2	2661	-0.214	-75	0	0
7	1	7	2C7	512 Sp14	11890	22380	30	1100	1145	278	24	110	110	113	30	26	100	100	0	0	0	0	0	0	0	0	4	20	100	0	0	Error	990	1035	4580	34.4	0	0	0
7	2	7	2G7	535 Sp8	12190	22380	90	92	112	57	50	67	67	68	13	19	65	48	0	0	0	0	0	0	0	0	52	420	100	0	0	Error	25	45	5833	3.385	0	0	0
7	3	7	2C7	512 Sp14	12490	22390	30	611	660	108	16	81	81	86	16	18	100	100	0	0	0	0	0	0	0	0	4	20	100	0	0	Error	530	579	2639	35.875	0	0	0
7	4	7	2G7	535 Sp8	12770	22390	30	171	180	60	33	94	94	129	74	57	50	25	0	0	0	0	0	0	0	0	4	20	100	0	0	Error	77	86	718	0.689	0	0	0
7	5	7	2K7	558 Sp0	13090	22380	50	131	167	79	47	71	71	77	26	33	83	67	0	0	0	0	0	0	0	0	12	104	100	0	0	Error	60	96	2000	3.462	0	0	0
7	6	7	2O7	577 Sp12	13380	22420	40	367	601	469	78	70	70	112	93	83	100	75	0	0	0	0	0	0	0	0	12	68	100	0	0	Error	297	531	7207	5.258	0	0	0
7	7	7	2K7	558 Sp0	13670	22380	40	175	176	72	40	85	85	95	42	44	58	50	0	0	0	0	0	0	0	0	12	68	100	0	0	Error	90	91	2106	1.929	0	0	0
7	8	7	2O7	577 Sp12	14000	22390	70	196	222	110	49	59	59	67	29	43	100	97	0	0	0	0	0	0	0	0	32	236	100	0	0	Error	137	163	7104	5.345	0	0	0
7	9	7	2C15	600 Sp24	14260	22390	50	236	324	236	72	70	70	82	41	50	100	100	0	0	0	0	0	0	0	0	12	104	100	0	0	Error	166	254	3893	5.902	0	0	0
7	10	7	2G15	0	14570	22390	90	95	222	284	127	59	59	61	15	24	63	54	0	0	0	0	0	0	0	0	52	420	100	0	0	Error	36	163	11536	10.733	0	0	0
7	11	7	2C15	600 Sp24	14870	22390	90	150	142	38	26	57	57	59	26	44	92	77	0	0	0	0	0	0	0	0	52	420	100	0	0	Error	93	85	7400	3.192	0	0	0
7	12	7	2G15	0	15170	22400	90	70	120	121	100	54	54	57	17	29	48	25	0	0	0	0	0	0	0	0	52	420	100	0	0	Error	16	66	6215	3.706	0	0	0
7	1	8	1K15	0	11880	22680	40	663	677	69	10	83	83	88	29	32	100	100	0	0	0	0	0	0	0	0	12	68	100	0	0	Error	580	594	8124	20.31	0	0	0
7	2	8	1O15	271 Sp8	12180	22680	70	314	317	146	46	77	77	82	26	31	100	100	0	0	0	0	0	0	0	0	32	236	100	0	0	Error	237	240	10159	9.038	0	0	0
7	3	8	1K15	0	12490	22680	30	598	591	86	14	106	106	107	25	23	100	100	0	0	0	0	0	0	0	0	4	20	100	0	0	Error	492	485	2362	19.36	0	0	0
7	4	8	1O15	271 Sp8	12790	22670	40	184	190	63	33	74	74	93	52	55	83	50	0	0	0	0	0	0	0	0	12	68	100	0	0	Error	110	116	2281	1.865	0	0	0
7	5	8	1C23	312 Sp8	13090	22670	30	197	230	166	72	105	105	116	52	44	50	50	0	0	0	0	0	0	0	0	4	20	100	0	0	Error	92	125	919	2.192	0	0	0
7	6	8	1G23	342 Sp8	13390	22680	90	80	91	44	48	59	59	62	21	33	48	15	0	0	0	0	0	0	0	0	52	420	100	0	0	Error	21	32	4728	1.381	0	0	0
7	7	8	1C23	312 Sp8	13700	22700	60	145	162	47	29	57	57	66	45	68	94	47	0	0	0	0	0	0	0	0	32	176	100	0	0	Error	88	105	5186	2.133	0	0	0
7	8	8	1G23	342 Sp8	14020	22710	90	58	61	15	24	56	56	59	19	32	17	2	0	0	0	0	0	0	0	0	52	420	100	0	0	Error	2	5	3170	0.105	0	0	0
7	9	8	1K23	368 Sp12	14340	22730	170	157	191	164	85	54	54	57	16	28	96	88	0	0	0	0	0	0	0	0	208	1593	100	0	0	Error	103	137	39777	8.375	0	0	0
7	10	8	1O23	393 Sp21	14590	22690	90	58	199	869	436	54	54	55	16	29	27	23	0	0	0	0	0	0	0	0	52	420	100	0	0	Error	4	145	10355	9	0	0	0
7	11	8	1K23	368 Sp12	14890	22690	90	81	86	28	32	63	63	69	27	39	37	12	0	0	0	0	0	0	0	0	52	420	100	0	0	Error	18	23	4461	0.63	0	0	0
7	12	8	1O23	393 Sp21	15180	22690	90	44	53	39	73	50	50	52	14	26	12	10	0	0	0	0	0	0	0	0	52	420	100	0	0	Error	-6	3	2763	0.071	0	0	0
7	1	9	1C7	98 Sp18	11900	22990	80	315	293	160	54	72	72	77	24	31	85	71	0	0	0	0	0	0	0	0	52	340	100	0	0	Error	243	221	15217	9	0	0	0
7	2	9	1G7	119 Sp8	12190	22980	90	94	97	37	38	69	69	74	43	58	19	2	0	0	0	0	0	0	0	0	52	420	100	0	0	Error	25	28	5028	0.535	0	0	0
7	3	9	1C7	98 Sp18	12490	22970	70	185	228	159	69	75	75	87	38	43	66	53	0	0	0	0	0	0	0	0	32	236	100	0	0	Error	110	153	7304	3.711	0	0	0
7	4	9	1G7	119 Sp8	12790	22980	40	254	269	138	51	70	70	89	52	58	83	67	0	0	0	0	0	0	0	0	12	68	100	0	0	Error	184	199	3224	3.462	0	0	0
7	5	9	1K7	138 Sp0	13070	23030	30	229	236	56	23	78	78	100	54	54	100	75	0	0	0	0	0	0	0	0	4	20	100	0	0	Error	151	158	943	2.519	0	0	0
7	6	9	1O7	159 Sp14	13390	23000	70	167	174	79	45	61	61	68	32	47	88	72	0	0	0	0	0	0	0	0	32	236	100	0	0	Error	106	113	5565	3.313	0	0	0
7	7	9	1K7	138 Sp0	13680	23010	70	99	142	87	61	61	61	72	56	77	34	31	0	0	0	0	0	0	0	0	32	236	100	0	0	Error	38	81	4541	1.25	0	0	0
7	8	9	1O7	159 Sp14	13980	22980	40	191	176	68	38	80	80	102	57	55	58	50	0	0	0	0	0	0	0	0	12	68	100	0	0	Error	111	96	2106	1.298	0	0	0
7	9	9	1C15	187 Sp8	14280	22990	50	220	211	55	26	62	62	68	20	29	100	100	0	0	0	0	0	0	0	0	12	104	100	0	0	Error	158	149	2537	7.15	0	0	0
7	10	9	1G15	224 Sp0	14590	23000	90	109	113	32	28	55	55	57	14	24	96	85	0	0	0	0	0	0	0	0	52	420	100	0	0	Error	54	58	5889	4	0	0	0
7	11	9	1C15	187 Sp8	14900	23010	50	181	191	45	23	56	56	63	30	47	100	100	0	0	0	0	0	0	0	0	12	104	100	0	0	Error	125	135	2287	4.267	0	0	0
7	12	9	1G15	224 Sp0	15190	23010	90	124	179	157	87	54	54	63	32	50	63	52	0	0	0	0	0	0	0	0	52	420	100	0	0	Error	70	125	9311	3.625	0	0	0
7	1	10	1K15	0	11890	23290	40	678	697	144	20	79	79	86	28	32	100	100	0	0	0	0	0	0	0	0	12	68	100	0	0	Error	599	618	8368	21.821	0	0	0
7	2	10	1O15	271 Sp8	12190	23280	80	242	261	100	38	67	67	68	17	25	100	100	0	0	0	0	0	0	0	0	52	340	100	0	0	Error	175	194	13561	11.353	0	0	0
7	3	10	1K15	0	12490	23290	50	699	699	62	8	73	73	90	59	65	100	100	0	0	0	0	0	0	0	0	12	104	100	0	0	Error	626	626	8389	10.322	0	0	0
7	4	10	1O15	271 Sp8	12790	23290	50	128	141	49	34	85	85	107	103	96	17	0	0	0	0	0	0	0	0	0	12	104	100	0	0	Error	43	56	1689	0.33	0	0	0
7	5	10	1C23	312 Sp8	13100	23280	50	112	123	56	45	83	83	102	57	55	33	17	0	0	0	0	0	0	0	0	12	104	100	0	0	Error	29	40	1476	0.368	0	0	0
7	6	10	1G23	342 Sp8	13380	23280	90	121	123	48	39	56	56	63	43	68	65	35	0	0	0	0	0	0	0	0	52	420	100	0	0	Error	65	67	6407	1.395	0	0	0
7	7	10	1C23	312 Sp8	13680	23290	90	97	116	44	37	54	54	59	23	38	75	48	0	0	0	0	0	0	0	0	52	420	100	0	0	Error	43	62	6011	2.478	0	0	0
7	8	10	1G23	342 Sp8	13980	23290	90	95	109	41	37	53	53	55	13	23	87	73	0	0	0	0	0	0	0	0	52	420	100	0	0	Error	42	56	5642	4.154	0	0	0
7	9	10	1K23	368 Sp12	14280	23290	90	66	74	26	35	52	52	53	10	18	65	37	0	0	0	0	0	0	0	0	52	420	100	0	0	Error	14	22	3824	2.1	0	0	0
7	10	10	1O23	393 Sp21	14580	23290	90	49	51	13	25	54	54	55	11	20	13	4	0	0	0	0	0	0	0	0	52	420	100	0	0	Error	-5	-3	2664	-0.364	0	0	0
7	11	10	1K23	368 Sp12	14880	23290	90	63	66	22	33	56	56	79	406	513	0	0	0	0	0	0	0	0	0	0	52	420	100	0	0	Error	7	10	3416	-0.032	0	0	0
7	12	10	1O23	393 Sp21	15180	23290	90	50	64	65	101	56	56	57	12	21	8	6	0	0	0	0	0	0	0	0	52	420	100	0	0	Error	-6	8	3302	0.583	0	0	0
7	1	11	1C7	98 Sp18	11890	23600	90	327	297	190	63	72	72	77	22	28	77	65	0	0	0	0	0	0	0	0	52	420	100	0	0	Error	255	225	15427	10	0	0	0
7	2	11	1G7	119 Sp8	12190	23600	60	220	216	106	49	70	70	74	23	31	81	78	0	0	0	0	0	0	0	0	32	176	100	0	0	Error	150	146	6914	6.174	0	0	0
7	3	11	1C7	98 Sp18	12490	23600	80	197	191	114	59	63	63	67	22	32	69	62	0	0	0	0	0	0	0	0	52	340	100	0	0	Error	134	128	9908	5.636	0	0	0
7	4	11	1G7	119 Sp8	12780	23600	90	121	129	90	69	65	65	68	20	29	67	54	0	0	0	0	0	0	0	0	52	420	100	0	0	Error	56	64	6695	3.05	0	0	0
7	5	11	1K7	138 Sp0	13080	23610	60	148	171	102	59	70	70	79	35	44	59	53	0	0	0	0	0	0	0	0	32	176	100	0	0	Error	78	101	5458	2.629	0	0	0
7	6	11	1O7	159 Sp14	13380	23610	60	153	162	67	41	60	60	64	27	42	78	69	0	0	0	0	0	0	0	0	32	176	100	0	0	Error	93	102	5181	3.63	0	0	0
7	7	11	1K7	138 Sp0	13670	23620	60	117	158	148	93	56	56	66	31	46	63	50	0	0	0	0	0	0	0	0	32	176	100	0	0	Error	61	102	5053	2.968	0	0	0
7	8	11	1O7	159 Sp14	13970	23610	90	87	93	35	37	52	52	56	36	64	50	19	0	0	0	0	0	0	0	0	52	420	100	0	0	Error	35	41	4820	1.028	0	0	0
7	9	11	1C15	187 Sp8	14270	23610	90	99	109	54	49	51	51	52	14	26	79	62	0	0	0	0	0	0	0	0	52	420	100	0	0	Error	48	58	5665	4.071	0	0	0
7	10	11	1G15	224 Sp0	14570	23610	90	71	80	29	36	48	48	50	20	40	52	27	0	0	0	0	0	0	0	0	52	420	100	0	0	Error	23	32	4142	1.5	0	0	0
7	11	11	1C15	187 Sp8	14870	23610	90	100	100	50	50	48	48	49	21	42	63	56	0	0	0	0	0	0	0	0	52	420	100	0	0	Error	52	52	5183	2.429	0	0	0
7	12	11	1G15	224 Sp0	15170	23610	90	75	80	28	35	51	51	52	17	32	65	37	0	0	0	0	0	0	0	0	52	420	100	0	0	Error	24	29	4183	1.647	0	0	0
7	1	12	1K15	0	11890	23920	50	907	724	328	45	75	75	81	31	38	100	100	0	0	0	0	0	0	0	0	12	104	100	0	0	Error	832	649	8683	20.742	0	0	0
7	2	12	1O15	271 Sp8	12190	23910	60	333	342	87	25	67	67	75	44	58	100	100	0	0	0	0	0	0	0	0	32	176	100	0	0	Error	266	275	10950	6.068	0	0	0
7	3	12	1K15	0	12490	23880	30	545	549	39	7	89	89	98	27	27	100	100	0	0	0	0	0	0	0	0	4	20	100	0	0	Error	456	460	2195	16.704	0	0	0
7	4	12	1O15	271 Sp8	12780	23880	50	158	172	46	26	73	73	76	21	27	100	92	0	0	0	0	0	0	0	0	12	104	100	0	0	Error	85	99	2061	4.571	0	0	0
7	5	12	1C23	312 Sp8	13090	23900	50	107	147	84	57	70	70	76	26	34	58	33	0	0	0	0	0	0	0	0	12	104	100	0	0	Error	37	77	1763	2.731	0	0	0
7	6	12	1G23	342 Sp8	13380	23900	90	99	126	84	66	56	56	58	15	25	83	67	0	0	0	0	0	0	0	0	52	420	100	0	0	Error	43	70	6526	4.533	0	0	0
7	7	12	1C23	312 Sp8	13670	23910	30	208	219	71	32	85	85	100	47	47	100	75	0	0	0	0	0	0	0	0	4	20	100	0	0	Error	123	134	876	2.532	0	0	0
7	8	12	1G23	342 Sp8	13970	23900	90	76	90	41	45	48	48	49	19	38	67	42	0	0	0	0	0	0	0	0	52	420	100	0	0	Error	28	42	4686	2.158	0	0	0
7	9	12	1K23	368 Sp12	14270	23900	90	95	103	42	40	49	49	51	11	21	87	79	0	0	0	0	0	0	0	0	52	420	100	0	0	Error	46	54	5354	4.727	0	0	0
7	10	12	1O23	393 Sp21	14570	23900	90	66	75	38	50	50	50	53	16	30	48	33	0	0	0	0	0	0	0	0	52	420	100	0	0	Error	16	25	3877	1.375	0	0	0
7	11	12	1K23	368 Sp12	14870	23900	90	83	93	47	50	44	44	46	14	30	85	62	0	0	0	0	0	0	0	0	52	420	100	0	0	Error	39	49	4832	3.357	0	0	0
7	12	12	1O23	393 Sp21	15170	23900	90	47	53	24	45	44	44	50	23	46	15	12	0	0	0	0	0	0	0	0	52	420	100	0	0	Error	3	9	2767	0.13	0	0	0
7	1	13	1C7	98 Sp18	11900	24200	80	285	271	139	51	66	66	69	17	24	87	81	0	0	0	0	0	0	0	0	52	340	100	0	0	Error	219	205	14106	11.882	0	0	0
7	2	13	1G7	119 Sp8	12180	24210	40	151	154	60	38	74	74	84	31	36	67	50	0	0	0	0	0	0	0	0	12	68	100	0	0	Error	77	80	1848	2.258	0	0	0
7	3	13	1C7	98 Sp18	12480	24170	90	118	150	97	64	63	63	68	31	45	56	48	0	0	0	0	0	0	0	0	52	420	100	0	0	Error	55	87	7825	2.645	0	0	0
7	4	13	1G7	119 Sp8	12780	24190	90	117	132	58	43	68	68	74	31	41	67	40	0	0	0	0	0	0	0	0	52	420	100	0	0	Error	49	64	6877	1.871	0	0	0
7	5	13	1K7	138 Sp0	13080	24210	70	192	169	88	52	64	64	73	43	58	63	53	0	0	0	0	0	0	0	0	32	236	100	0	0	Error	128	105	5413	2.233	0	0	0
7	6	13	1O7	159 Sp14	13370	24190	90	65	67	21	31	59	59	62	18	29	19	12	0	0	0	0	0	0	0	0	52	420	100	0	0	Error	6	8	3507	0.278	0	0	0
7	7	13	1K7	138 Sp0	13670	24180	50	81	121	70	57	66	66	81	48	59	42	42	0	0	0	0	0	0	0	0	12	104	100	0	0	Error	15	55	1456	0.833	0	0	0
7	8	13	1O7	159 Sp14	13970	24190	90	99	105	41	39	51	51	54	17	31	83	58	0	0	0	0	0	0	0	0	52	420	100	0	0	Error	48	54	5472	3	0	0	0
7	9	13	1C15	187 Sp8	14270	24190	90	88	108	60	55	51	51	102	451	442	0	0	0	0	0	0	0	0	0	0	52	420	100	0	0	Error	37	57	5628	0.013	0	0	0
7	10	13	1G15	224 Sp0	14570	24190	90	85	101	48	47	51	51	53	17	32	79	48	0	0	0	0	0	0	0	0	52	420	100	0	0	Error	34	50	5256	2.824	0	0	0
7	11	13	1C15	187 Sp8	14880	24180	40	195	202	55	27	47	47	50	14	28	100	100	0	0	0	0	0	0	0	0	12	68	100	0	0	Error	148	155	2421	10.857	0	0	0
7	12	13	1G15	224 Sp0	15160	24200	30	124	129	30	23	83	83	92	43	46	50	0	0	0	0	0	0	0	0	0	4	20	100	0	0	Error	41	46	515	0.86	0	0	0
7	1	14	2C23	Grid Marker	11900	24480	60	1757	2826	3086	109	81	81	91	99	108	100	100	0	0	0	0	0	0	0	0	32	176	100	0	0	Error	1676	2745	90422	27.626	0	0	0
7	2	14	2C23	Grid Marker	12190	24480	70	2083	3411	3906	114	78	78	142	427	300	97	84	0	0	0	0	0	0	0	0	32	236	100	0	0	Error	2005	3333	109163	7.656	0	0	0
7	3	14	empty	empty	12430	24380	90	103	196	322	164	70	70	99	104	105	31	13	0	0	0	0	0	0	0	0	52	420	100	0	0	Error	33	126	10204	0.933	-75	0	0
7	4	14	empty	empty	12730	24380	90	78	93	86	92	77	77	87	55	63	6	4	0	0	0	0	0	0	0	0	52	420	100	0	0	Error	1	16	4818	0.109	-75	0	0
7	5	14	empty	empty	13030	24380	90	63	68	18	26	65	65	74	66	89	2	0	0	0	0	0	0	0	0	0	52	419	100	0	0	Error	-2	3	3561	-0.091	-75	0	0
7	6	14	empty	empty	13330	24380	90	61	62	15	24	59	59	67	41	61	4	0	0	0	0	0	0	0	0	0	52	420	100	0	0	Error	2	3	3225	-0.122	-75	0	0
7	7	14	empty	empty	13630	24380	90	52	52	10	19	52	52	55	19	34	2	2	0	0	0	0	0	0	0	0	52	420	100	0	0	Error	0	0	2707	-0.158	-75	0	0
7	8	14	empty	empty	13930	24380	90	55	84	132	157	52	52	56	33	58	8	6	0	0	0	0	0	0	0	0	52	420	100	0	0	Error	3	32	4391	0.848	-75	0	0
7	9	14	empty	empty	14230	24380	90	53	54	11	20	54	54	58	26	44	0	0	0	0	0	0	0	0	0	0	52	420	100	0	0	Error	-1	0	2828	-0.154	-75	0	0
7	10	14	empty	empty	14530	24380	90	52	56	28	50	53	53	55	20	36	8	6	0	0	0	0	0	0	0	0	52	420	100	0	0	Error	-1	3	2917	0.05	-75	0	0
7	11	14	empty	empty	14830	24380	90	53	55	15	27	52	52	56	24	42	6	2	0	0	0	0	0	0	0	0	52	420	100	0	0	Error	1	3	2866	-0.042	-75	0	0
7	12	14	empty	empty	15130	24380	90	48	49	10	20	49	49	53	33	62	0	0	0	0	0	0	0	0	0	0	52	420	100	0	0	Error	-1	0	2555	-0.121	-75	0	0
8	1	1	empty	empty	16320	20490	100	55	57	14	24	56	56	59	18	30	9	5	0	0	0	0	0	0	0	0	80	560	100	0	0	Error	-1	1	4524	-0.111	-75	0	0
8	2	1	empty	empty	16620	20490	100	53	56	14	25	54	54	57	17	29	10	3	0	0	0	0	0	0	0	0	80	560	100	0	0	Error	-1	2	4500	-0.059	-75	0	0
8	3	1	empty	empty	16920	20490	100	66	83	45	54	59	59	69	55	79	19	3	0	0	0	0	0	0	0	0	80	560	100	0	0	Error	7	24	6630	0.255	-75	0	0
8	4	1	empty	empty	17220	20490	100	52	54	11	20	55	55	57	16	28	5	0	0	0	0	0	0	0	0	0	80	560	100	0	0	Error	-3	-1	4323	-0.187	-75	0	0
8	5	1	empty	empty	17520	20490	100	59	83	174	209	51	51	53	12	22	41	16	0	0	0	0	0	0	0	0	80	560	100	0	0	Error	8	32	6635	2.5	-75	0	0
8	6	1	empty	empty	17820	20490	100	59	65	25	38	55	55	57	13	22	24	13	0	0	0	0	0	0	0	0	80	560	100	0	0	Error	4	10	5175	0.615	-75	0	0
8	7	1	empty	empty	18120	20490	100	62	66	28	42	55	55	62	31	50	9	4	0	0	0	0	0	0	0	0	80	560	100	0	0	Error	7	11	5285	0.129	-75	0	0
8	8	1	empty	empty	18420	20490	100	54	59	21	35	60	60	67	26	38	6	4	0	0	0	0	0	0	0	0	80	560	100	0	0	Error	-6	-1	4736	-0.308	-75	0	0
8	9	1	empty	empty	18720	20490	100	60	71	36	50	62	62	78	125	160	4	0	0	0	0	0	0	0	0	0	80	560	100	0	0	Error	-2	9	5691	-0.056	-75	0	0
8	10	1	2D23	Grid Marker	19090	20600	80	1555	2908	3142	108	59	59	62	18	29	100	100	0	0	0	0	0	0	0	0	52	340	100	0	0	Error	1496	2849	151215	158.111	0	0	0
8	11	1	2D23	Grid Marker	19380	20600	80	1320	2514	2988	118	57	57	60	20	33	100	100	0	0	0	0	0	0	0	0	52	340	100	0	0	Error	1263	2457	130741	122.7	0	0	0
8	12	1	2D23	Grid Marker	19680	20590	70	1967	3467	2958	85	59	59	73	50	68	100	100	0	0	0	0	0	0	0	0	32	236	100	0	0	Error	1908	3408	110947	67.88	0	0	0
8	1	2	2L15	631 Sp14	16370	20850	100	62	71	32	45	56	56	59	19	32	24	14	0	0	0	0	0	0	0	0	80	560	100	0	0	Error	6	15	5683	0.632	0	0	0
8	2	2	2P15	0	16670	20850	100	66	83	51	61	60	60	71	49	69	14	11	0	0	0	0	0	0	0	0	80	560	100	0	0	Error	6	23	6674	0.245	0	0	0
8	3	2	2L15	631 Sp14	16970	20850	100	71	80	33	41	61	61	68	33	48	21	8	0	0	0	0	0	0	0	0	80	560	100	0	0	Error	10	19	6379	0.364	0	0	0
8	4	2	2P15	0	17270	20850	100	56	65	37	56	55	55	57	16	28	19	9	0	0	0	0	0	0	0	0	80	560	100	0	0	Error	1	10	5227	0.5	0	0	0
8	5	2	empty	empty	17520	20790	100	55	54	10	18	53	53	56	17	30	5	1	0	0	0	0	0	0	0	0	80	560	100	0	0	Error	2	1	4354	-0.118	-75	0	0
8	6	2	empty	empty	17820	20790	100	54	57	20	35	53	53	55	18	32	10	6	0	0	0	0	0	0	0	0	80	560	100	0	0	Error	1	4	4545	0.111	-75	0	0
8	7	2	empty	empty	18120	20790	100	53	57	15	26	54	54	59	20	33	8	3	0	0	0	0	0	0	0	0	80	560	100	0	0	Error	-1	3	4555	-0.1	-75	0	0
8	8	2	empty	empty	18420	20790	100	77	102	65	63	62	62	69	40	57	31	16	0	0	0	0	0	0	0	0	80	560	100	0	0	Error	15	40	8198	0.825	-75	0	0
8	9	2	empty	empty	18720	20790	100	62	70	28	40	61	61	71	61	85	9	0	0	0	0	0	0	0	0	0	80	560	100	0	0	Error	1	9	5566	-0.016	-75	0	0
8	10	2	empty	empty	19020	20790	100	54	55	13	23	56	56	70	175	250	0	0	0	0	0	0	0	0	0	0	80	556	100	0	0	Error	-2	-1	4391	-0.086	-75	0	0
8	11	2	empty	empty	19320	20790	100	54	61	42	68	52	52	62	132	212	3	0	0	0	0	0	0	0	0	0	80	554	100	0	0	Error	2	9	4880	-0.008	-75	0	0
8	12	2	empty	empty	19620	20790	100	53	56	22	39	50	50	55	27	49	4	1	0	0	0	0	0	0	0	0	80	560	100	0	0	Error	3	6	4459	0.037	-75	0	0
8	1	3	2D7	513 Sp14	16370	21180	70	121	128	54	42	59	59	70	39	55	63	44	0	0	0	0	0	0	0	0	32	236	100	0	0	Error	62	69	4098	1.487	0	0	0
8	2	3	2H7	536 Sp8	16680	21200	100	75	104	141	135	59	59	67	39	58	28	10	0	0	0	0	0	0	0	0	80	560	100	0	0	Error	16	45	8309	0.949	0	0	0
8	3	3	2D7	513 Sp14	16980	21200	100	79	87	53	60	57	57	66	47	71	13	3	0	0	0	0	0	0	0	0	80	560	100	0	0	Error	22	30	6943	0.447	0	0	0
8	4	3	2H7	536 Sp8	17280	21200	100	71	688	3912	568	55	55	61	77	126	16	4	0	0	0	0	0	0	0	0	80	560	100	0	0	Error	16	633	55041	8.143	0	0	0
8	5	3	2L7	559 Sp0	17580	21200	100	75	81	31	38	53	53	57	20	35	51	26	0	0	0	0	0	0	0	0	80	547	100	0	0	Error	22	28	6469	1.2	0	0	0
8	6	3	2P7	0	17880	21200	100	57	79	52	65	52	52	54	13	24	38	28	0	0	0	0	0	0	0	0	80	547	100	0	0	Error	5	27	6353	1.923	0	0	0
8	7	3	2L7	559 Sp0	18170	21200	100	75	89	58	65	55	55	60	21	35	49	34	0	0	0	0	0	0	0	0	80	544	100	0	0	Error	20	34	7106	1.381	0	0	0
8	8	3	2P7	0	18480	21200	40	227	231	55	23	60	60	482	3067	636	0	0	0	0	0	0	0	0	0	0	12	68	100	0	0	Error	167	171	2773	-0.082	0	0	0
8	9	3	2D15	601 Sp24	18790	21240	40	303	3254	8740	268	61	61	106	107	100	75	58	0	0	0	0	0	0	0	0	12	68	100	0	0	Error	242	3193	39044	29.421	0	0	0
8	10	3	2H15	0	19070	21210	100	75	85	32	37	58	58	82	333	406	0	0	0	0	0	0	0	0	0	0	80	535	100	0	0	Error	17	27	6776	0.009	0	0	0
8	11	3	2D15	601 Sp24	19370	21210	100	118	610	2924	479	53	53	56	18	32	78	69	0	0	0	0	0	0	0	0	80	535	100	0	0	Error	65	557	48820	30.778	0	0	0
8	12	3	2H15	0	19670	21210	100	76	107	124	115	47	47	49	12	24	71	55	0	0	0	0	0	0	0	0	80	535	100	0	0	Error	29	60	8594	4.833	0	0	0
8	1	4	2L15	631 Sp14	16390	21490	100	64	68	29	42	49	49	55	37	67	20	4	0	0	0	0	0	0	0	0	80	560	100	0	0	Error	15	19	5462	0.351	0	0	0
8	2	4	2P15	0	16690	21500	40	217	246	138	56	63	63	79	58	73	75	67	0	0	0	0	0	0	0	0	12	68	100	0	0	Error	154	183	2950	2.879	0	0	0
8	3	4	2L15	631 Sp14	16980	21500	100	59	66	29	43	53	53	64	75	117	5	1	0	0	0	0	0	0	0	0	80	560	100	0	0	Error	6	13	5312	0.027	0	0	0
8	4	4	2P15	0	17280	21500	100	49	61	30	49	48	48	51	16	31	21	19	0	0	0	0	0	0	0	0	80	560	100	0	0	Error	1	13	4888	0.625	0	0	0
8	5	4	empty	empty	17520	21390	100	49	49	8	16	50	50	51	12	23	5	1	0	0	0	0	0	0	0	0	80	547	100	0	0	Error	-1	-1	3955	-0.167	-75	0	0
8	6	4	empty	empty	17820	21390	100	48	48	10	20	48	48	50	13	26	10	0	0	0	0	0	0	0	0	0	80	547	100	0	0	Error	0	0	3827	-0.154	-75	0	0
8	7	4	empty	empty	18120	21390	100	51	51	12	23	51	51	59	87	147	0	0	0	0	0	0	0	0	0	0	80	544	100	0	0	Error	0	0	4102	-0.092	-75	0	0
8	8	4	empty	empty	18420	21390	100	57	66	26	39	57	57	64	33	51	11	8	0	0	0	0	0	0	0	0	80	560	100	0	0	Error	0	9	5287	0.061	-75	0	0
8	9	4	empty	empty	18720	21390	100	58	66	31	46	54	54	60	35	58	10	6	0	0	0	0	0	0	0	0	80	547	100	0	0	Error	4	12	5281	0.171	-75	0	0
8	10	4	empty	empty	19020	21390	100	54	56	15	26	54	54	75	331	441	0	0	0	0	0	0	0	0	0	0	80	535	100	0	0	Error	0	2	4482	-0.057	-75	0	0
8	11	4	empty	empty	19320	21390	100	48	85	252	296	49	49	52	15	28	19	9	0	0	0	0	0	0	0	0	80	535	100	0	0	Error	-1	36	6808	2.2	-75	0	0
8	12	4	empty	empty	19620	21390	100	48	56	42	75	46	46	48	12	25	14	6	0	0	0	0	0	0	0	0	80	535	100	0	0	Error	2	10	4463	0.667	-75	0	0
8	1	5	2D7	513 Sp14	16370	21750	100	56	64	27	42	47	47	51	20	39	38	15	0	0	0	0	0	0	0	0	80	560	100	0	0	Error	9	17	5125	0.65	0	0	0
8	2	5	2H7	536 Sp8	16670	21750	100	53	62	41	66	50	50	56	31	55	10	4	0	0	0	0	0	0	0	0	80	560	100	0	0	Error	3	12	4974	0.194	0	0	0
8	3	5	2D7	513 Sp14	16970	21750	100	64	78	49	62	54	54	66	55	83	15	5	0	0	0	0	0	0	0	0	80	560	100	0	0	Error	10	24	6243	0.218	0	0	0
8	4	5	2H7	536 Sp8	17270	21750	100	57	78	106	135	51	51	55	20	36	25	16	0	0	0	0	0	0	0	0	80	560	100	0	0	Error	6	27	6275	1.15	0	0	0
8	5	5	2L7	559 Sp0	17570	21750	100	53	66	40	60	50	50	62	91	146	5	1	0	0	0	0	0	0	0	0	80	560	100	0	0	Error	3	16	5309	0.044	0	0	0
8	6	5	2P7	0	17870	21750	100	58	84	79	94	52	52	63	60	95	16	5	0	0	0	0	0	0	0	0	80	560	100	0	0	Error	6	32	6701	0.35	0	0	0
8	7	5	2L7	559 Sp0	18170	21760	100	65	89	82	92	53	53	66	49	74	20	10	0	0	0	0	0	0	0	0	80	560	100	0	0	Error	12	36	7130	0.469	0	0	0
8	8	5	2P7	0	18470	21760	100	58	66	21	31	54	54	62	44	70	9	0	0	0	0	0	0	0	0	0	80	560	100	0	0	Error	4	12	5268	0.091	0	0	0
8	9	5	2D15	601 Sp24	18770	21760	100	98	98	46	46	53	53	61	53	86	41	11	0	0	0	0	0	0	0	0	80	560	100	0	0	Error	45	45	7875	0.698	0	0	0
8	10	5	2H15	0	19070	21760	100	45	54	25	46	48	48	50	16	32	23	13	0	0	0	0	0	0	0	0	80	560	100	0	0	Error	-3	6	4319	0.25	0	0	0
8	11	5	2D15	601 Sp24	19370	21760	100	56	66	32	48	48	48	63	245	388	0	0	0	0	0	0	0	0	0	0	80	560	100	0	0	Error	8	18	5292	0.012	0	0	0
8	12	5	2H15	0	19670	21760	100	53	61	29	47	44	44	47	26	55	24	13	0	0	0	0	0	0	0	0	80	560	100	0	0	Error	9	17	4857	0.538	0	0	0
8	1	6	2L15	631 Sp14	16370	22050	100	53	55	21	38	46	46	49	18	36	20	8	0	0	0	0	0	0	0	0	80	560	100	0	0	Error	7	9	4433	0.333	0	0	0
8	2	6	2P15	0	16670	22050	100	53	71	55	77	50	50	56	33	58	16	11	0	0	0	0	0	0	0	0	80	560	100	0	0	Error	3	21	5710	0.455	0	0	0
8	3	6	2L15	631 Sp14	16970	22050	100	51	55	14	25	51	51	59	41	69	3	0	0	0	0	0	0	0	0	0	80	560	100	0	0	Error	0	4	4394	-0.098	0	0	0
8	4	6	2P15	0	17270	22050	100	54	61	33	54	53	53	80	277	346	0	0	0	0	0	0	0	0	0	0	80	560	100	0	0	Error	1	8	4909	-0.069	0	0	0
8	5	6	empty	empty	17520	21990	100	58	75	59	78	53	53	66	60	90	9	6	0	0	0	0	0	0	0	0	80	560	100	0	0	Error	5	22	5989	0.15	-75	0	0
8	6	6	empty	empty	17820	21990	100	47	49	13	26	51	51	58	48	82	3	0	0	0	0	0	0	0	0	0	80	560	100	0	0	Error	-4	-2	3931	-0.187	-75	0	0
8	7	6	empty	empty	18120	21990	100	52	55	17	30	52	52	60	34	56	8	0	0	0	0	0	0	0	0	0	80	560	100	0	0	Error	0	3	4387	-0.147	-75	0	0
8	8	6	empty	empty	18420	21990	100	56	72	75	104	54	54	63	42	66	9	5	0	0	0	0	0	0	0	0	80	560	100	0	0	Error	2	18	5724	0.214	-75	0	0
8	9	6	empty	empty	18720	21990	100	54	61	22	36	49	49	55	33	60	13	4	0	0	0	0	0	0	0	0	80	560	100	0	0	Error	5	12	4856	0.182	-75	0	0
8	10	6	empty	empty	19020	21990	100	49	49	11	22	45	45	47	12	25	16	1	0	0	0	0	0	0	0	0	80	560	100	0	0	Error	4	4	3956	0.167	-75	0	0
8	11	6	empty	empty	19320	21990	100	44	47	15	31	45	45	48	17	35	6	3	0	0	0	0	0	0	0	0	80	560	100	0	0	Error	-1	2	3742	-0.059	-75	0	0
8	12	6	empty	empty	19620	21990	100	43	44	9	20	45	45	46	19	41	3	0	0	0	0	0	0	0	0	0	80	560	100	0	0	Error	-2	-1	3540	-0.105	-75	0	0
8	1	7	2D7	513 Sp14	16400	22420	100	59	71	38	53	47	47	49	13	26	48	35	0	0	0	0	0	0	0	0	80	560	100	0	0	Error	12	24	5679	1.692	0	0	0
8	2	7	2H7	536 Sp8	16690	22420	100	60	68	31	45	48	48	53	46	86	18	1	0	0	0	0	0	0	0	0	80	560	100	0	0	Error	12	20	5448	0.326	0	0	0
8	3	7	2D7	513 Sp14	16990	22430	100	57	66	28	42	49	49	63	191	303	0	0	0	0	0	0	0	0	0	0	80	560	100	0	0	Error	8	17	5298	0.016	0	0	0
8	4	7	2H7	536 Sp8	17290	22430	100	53	60	30	50	51	51	56	36	64	13	4	0	0	0	0	0	0	0	0	80	560	100	0	0	Error	2	9	4791	0.111	0	0	0
8	5	7	2L7	559 Sp0	17590	22430	100	57	80	109	136	49	49	51	19	37	35	23	0	0	0	0	0	0	0	0	80	560	100	0	0	Error	8	31	6419	1.526	0	0	0
8	6	7	2P7	0	17890	22430	100	49	63	39	61	50	50	54	18	33	20	9	0	0	0	0	0	0	0	0	80	560	100	0	0	Error	-1	13	5014	0.5	0	0	0
8	7	7	2L7	559 Sp0	18190	22430	100	59	79	51	64	52	52	56	30	53	30	16	0	0	0	0	0	0	0	0	80	560	100	0	0	Error	7	27	6341	0.767	0	0	0
8	8	7	2P7	0	18510	22440	40	314	337	142	42	57	57	73	44	60	92	92	0	0	0	0	0	0	0	0	12	68	100	0	0	Error	257	280	4040	6	0	0	0
8	9	7	2D15	601 Sp24	18780	22430	50	356	444	421	94	54	54	65	39	60	100	100	0	0	0	0	0	0	0	0	12	104	100	0	0	Error	302	390	5324	9.718	0	0	0
8	10	7	2H15	0	19090	22430	100	85	113	100	88	48	48	53	31	58	53	29	0	0	0	0	0	0	0	0	80	560	100	0	0	Error	37	65	9017	1.935	0	0	0
8	11	7	2D15	601 Sp24	19390	22430	100	67	83	93	112	47	47	51	25	49	39	16	0	0	0	0	0	0	0	0	80	560	100	0	0	Error	20	36	6625	1.28	0	0	0
8	12	7	2H15	0	19690	22430	100	60	69	23	33	44	44	45	10	22	69	46	0	0	0	0	0	0	0	0	80	560	100	0	0	Error	16	25	5504	2.4	0	0	0
8	1	8	1L15	250 Sp8	16390	22680	40	854	889	166	18	70	70	76	21	27	100	100	0	0	0	0	0	0	0	0	12	68	100	0	0	Error	784	819	10673	38.714	0	0	0
8	2	8	1P15	272 Sp8	16690	22690	80	63	69	26	37	46	46	52	28	53	37	15	0	0	0	0	0	0	0	0	52	340	100	0	0	Error	17	23	3607	0.607	0	0	0
8	3	8	1L15	250 Sp8	16990	22700	40	1043	1039	145	13	53	53	56	21	37	100	100	0	0	0	0	0	0	0	0	12	68	100	0	0	Error	990	986	12468	46.81	0	0	0
8	4	8	1P15	272 Sp8	17280	22690	100	60	66	29	43	48	48	53	39	73	15	3	0	0	0	0	0	0	0	0	80	560	100	0	0	Error	12	18	5309	0.333	0	0	0
8	5	8	1D23	313 Sp12	17580	22690	100	56	86	142	165	47	47	50	17	34	36	21	0	0	0	0	0	0	0	0	80	560	100	0	0	Error	9	39	6905	2.118	0	0	0
8	6	8	1H23	343 Sp19	17880	22690	100	87	142	257	180	51	51	58	50	86	36	15	0	0	0	0	0	0	0	0	80	560	100	0	0	Error	36	91	11321	1.68	0	0	0
8	7	8	1D23	313 Sp12	18180	22690	100	66	96	112	116	49	49	64	189	295	5	4	0	0	0	0	0	0	0	0	80	560	100	0	0	Error	17	47	7689	0.169	0	0	0
8	8	8	1H23	343 Sp19	18480	22690	100	71	81	35	43	54	54	74	116	156	4	0	0	0	0	0	0	0	0	0	80	560	100	0	0	Error	17	27	6476	0.06	0	0	0
8	9	8	1L23	369 Sp12	18780	22690	100	63	77	47	61	49	49	55	26	47	34	16	0	0	0	0	0	0	0	0	80	560	100	0	0	Error	14	28	6163	0.846	0	0	0
8	10	8	1P23	394 Sp20	19080	22690	100	44	47	19	40	50	50	53	20	37	4	3	0	0	0	0	0	0	0	0	80	560	100	0	0	Error	-6	-3	3795	-0.3	0	0	0
8	11	8	1L23	369 Sp12	19380	22690	100	47	47	10	21	46	46	48	12	25	11	1	0	0	0	0	0	0	0	0	80	560	100	0	0	Error	1	1	3737	-0.083	0	0	0
8	12	8	1P23	394 Sp20	19680	22690	100	44	118	426	361	46	46	54	123	227	5	3	0	0	0	0	0	0	0	0	80	560	100	0	0	Error	-2	72	9431	0.52	0	0	0
8	1	9	1D7	99 Sp8	16370	22950	80	76	121	153	126	49	49	53	24	45	52	38	0	0	0	0	0	0	0	0	52	340	100	0	0	Error	27	72	6296	2.833	0	0	0
8	2	9	1H7	119 Sp14	16670	22950	80	61	74	44	59	49	49	53	33	62	27	15	0	0	0	0	0	0	0	0	52	340	100	0	0	Error	12	25	3851	0.636	0	0	0
8	3	9	1D7	99 Sp8	16970	22950	80	50	52	14	26	49	49	51	13	25	23	4	0	0	0	0	0	0	0	0	52	340	100	0	0	Error	1	3	2711	0.077	0	0	0
8	4	9	1H7	119 Sp14	17270	22950	100	59	66	30	45	51	51	57	56	98	8	3	0	0	0	0	0	0	0	0	80	560	100	0	0	Error	8	15	5311	0.161	0	0	0
8	5	9	1L7	140 Sp0	17570	22950	100	52	60	27	45	53	53	61	42	68	11	4	0	0	0	0	0	0	0	0	80	560	100	0	0	Error	-1	7	4811	-0.024	0	0	0
8	6	9	1P7	161 Sp8	17870	22960	100	51	61	32	52	52	52	69	130	188	1	0	0	0	0	0	0	0	0	0	80	560	100	0	0	Error	-1	9	4852	-0.062	0	0	0
8	7	9	1L7	140 Sp0	18170	22960	100	59	68	32	47	50	50	107	685	640	0	0	0	0	0	0	0	0	0	0	80	560	100	0	0	Error	9	18	5428	-0.057	0	0	0
8	8	9	1P7	161 Sp8	18470	22960	100	59	116	291	250	50	50	52	22	42	30	20	0	0	0	0	0	0	0	0	80	560	100	0	0	Error	9	66	9249	2.909	0	0	0
8	9	9	1D15	188 Sp0	18770	22960	100	64	76	61	80	49	49	63	154	244	3	1	0	0	0	0	0	0	0	0	80	560	100	0	0	Error	15	27	6090	0.084	0	0	0
8	10	9	1H15	225 Sp0	19070	22960	100	50	57	26	45	49	49	53	30	56	14	5	0	0	0	0	0	0	0	0	80	560	100	0	0	Error	1	8	4555	0.133	0	0	0
8	11	9	1D15	188 Sp0	19370	22960	100	58	62	21	33	47	47	50	53	106	5	0	0	0	0	0	0	0	0	0	80	560	100	0	0	Error	11	15	4953	0.226	0	0	0
8	12	9	1H15	225 Sp0	19660	22960	100	47	51	14	27	47	47	49	17	34	13	4	0	0	0	0	0	0	0	0	80	560	100	0	0	Error	0	4	4045	0.118	0	0	0
8	1	10	1L15	250 Sp8	16390	23300	40	854	892	175	19	67	67	78	41	52	100	100	0	0	0	0	0	0	0	0	12	68	100	0	0	Error	787	825	10701	19.854	0	0	0
8	2	10	1P15	272 Sp8	16690	23300	80	59	88	113	128	46	46	54	76	140	10	6	0	0	0	0	0	0	0	0	52	340	100	0	0	Error	13	42	4582	0.447	0	0	0
8	3	10	1L15	250 Sp8	16990	23300	50	744	1129	999	88	68	68	82	68	82	100	100	0	0	0	0	0	0	0	0	12	104	100	0	0	Error	676	1061	13552	15.397	0	0	0
8	4	10	1P15	272 Sp8	17350	23310	70	147	963	3096	321	55	55	70	53	75	66	47	0	0	0	0	0	0	0	0	32	236	100	0	0	Error	92	908	30830	16.849	0	0	0
8	5	10	1D23	313 Sp12	17610	23300	100	54	59	22	37	50	50	59	36	61	11	1	0	0	0	0	0	0	0	0	80	560	100	0	0	Error	4	9	4750	0	0	0	0
8	6	10	1H23	343 Sp19	17910	23300	100	84	132	171	129	52	52	64	111	173	18	5	0	0	0	0	0	0	0	0	80	560	100	0	0	Error	32	80	10566	0.613	0	0	0
8	7	10	1D23	313 Sp12	18210	23300	100	54	68	40	58	52	52	63	82	130	6	1	0	0	0	0	0	0	0	0	80	560	100	0	0	Error	2	16	5428	0.061	0	0	0
8	8	10	1H23	343 Sp19	18510	23300	100	65	76	53	69	56	56	65	46	70	10	4	0	0	0	0	0	0	0	0	80	560	100	0	0	Error	9	20	6075	0.239	0	0	0
8	9	10	1L23	369 Sp12	18810	23300	100	50	66	93	140	49	49	52	38	73	9	3	0	0	0	0	0	0	0	0	80	560	100	0	0	Error	1	17	5287	0.368	0	0	0
8	10	10	1P23	394 Sp20	19100	23300	100	48	67	76	113	49	49	53	26	49	11	8	0	0	0	0	0	0	0	0	80	560	100	0	0	Error	-1	18	5336	0.538	0	0	0
8	11	10	1L23	369 Sp12	19400	23300	100	60	67	39	58	46	46	48	17	35	40	15	0	0	0	0	0	0	0	0	80	560	100	0	0	Error	14	21	5361	1.118	0	0	0
8	12	10	1P23	394 Sp20	19700	23300	100	53	64	47	73	47	47	49	28	57	18	5	0	0	0	0	0	0	0	0	80	560	100	0	0	Error	6	17	5132	0.536	0	0	0
8	1	11	1D7	99 Sp8	16380	23600	100	91	105	59	56	47	47	49	15	30	79	61	0	0	0	0	0	0	0	0	80	560	100	0	0	Error	44	58	8436	3.733	0	0	0
8	2	11	1H7	119 Sp14	16680	23600	100	62	76	55	72	45	45	47	14	29	58	36	0	0	0	0	0	0	0	0	80	560	100	0	0	Error	17	31	6078	2.071	0	0	0
8	3	11	1D7	99 Sp8	17010	23630	40	353	1639	2398	146	48	48	63	51	80	100	100	0	0	0	0	0	0	0	0	12	68	100	0	0	Error	305	1591	19664	30.902	0	0	0
8	4	11	1H7	119 Sp14	17280	23600	100	51	61	42	68	48	48	50	25	50	14	4	0	0	0	0	0	0	0	0	80	560	100	0	0	Error	3	13	4877	0.44	0	0	0
8	5	11	1L7	140 Sp0	17580	23610	100	55	63	25	39	48	48	55	69	125	4	0	0	0	0	0	0	0	0	0	80	560	100	0	0	Error	7	15	5009	0.116	0	0	0
8	6	11	1P7	161 Sp8	17880	23610	100	57	68	32	47	50	50	58	63	108	10	1	0	0	0	0	0	0	0	0	80	560	100	0	0	Error	7	18	5426	0.159	0	0	0
8	7	11	1L7	140 Sp0	18160	23590	40	269	283	131	46	63	63	79	53	67	92	75	0	0	0	0	0	0	0	0	12	68	100	0	0	Error	206	220	3393	3.849	0	0	0
8	8	11	1P7	161 Sp8	18480	23610	100	67	82	55	67	52	52	58	30	51	39	10	0	0	0	0	0	0	0	0	80	560	100	0	0	Error	15	30	6555	0.8	0	0	0
8	9	11	1D15	188 Sp0	18780	23610	100	55	66	52	78	50	50	52	16	30	24	13	0	0	0	0	0	0	0	0	80	560	100	0	0	Error	5	16	5268	0.875	0	0	0
8	10	11	1H15	225 Sp0	19070	23610	100	50	58	30	51	49	49	53	30	56	9	6	0	0	0	0	0	0	0	0	80	560	100	0	0	Error	1	9	4624	0.167	0	0	0
8	11	11	1D15	188 Sp0	19370	23610	100	52	56	19	33	49	49	52	21	40	13	5	0	0	0	0	0	0	0	0	80	560	100	0	0	Error	3	7	4511	0.19	0	0	0
8	12	11	1H15	225 Sp0	19670	23610	100	58	81	78	96	47	47	49	17	34	41	25	0	0	0	0	0	0	0	0	80	560	100	0	0	Error	11	34	6446	1.882	0	0	0
8	1	12	1L15	250 Sp8	16380	23910	40	1108	995	320	32	47	47	49	11	22	100	100	0	0	0	0	0	0	0	0	12	68	100	0	0	Error	1061	948	11938	86	0	0	0
8	2	12	1P15	272 Sp8	16680	23910	90	74	78	25	32	44	44	55	122	221	2	0	0	0	0	0	0	0	0	0	52	420	100	0	0	Error	30	34	4042	0.189	0	0	0
8	3	12	1L15	250 Sp8	16980	23910	40	905	858	201	23	51	51	56	27	48	100	100	0	0	0	0	0	0	0	0	12	68	100	0	0	Error	854	807	10297	29.704	0	0	0
8	4	12	1P15	272 Sp8	17270	23910	90	69	126	391	310	50	50	54	22	40	42	23	0	0	0	0	0	0	0	0	52	420	100	0	0	Error	19	76	6561	3.273	0	0	0
8	5	12	1D23	313 Sp12	17570	23910	100	52	57	18	31	53	53	64	60	93	1	0	0	0	0	0	0	0	0	0	80	560	100	0	0	Error	-1	4	4599	-0.117	0	0	0
8	6	12	1H23	343 Sp19	17870	23910	100	54	56	17	30	49	49	52	21	40	15	3	0	0	0	0	0	0	0	0	80	560	100	0	0	Error	5	7	4516	0.19	0	0	0
8	7	12	1D23	313 Sp12	18170	23910	100	69	87	48	55	52	52	59	32	54	39	21	0	0	0	0	0	0	0	0	80	560	100	0	0	Error	17	35	6962	0.875	0	0	0
8	8	12	1H23	343 Sp19	18470	23910	100	72	73	24	32	51	51	54	17	31	54	26	0	0	0	0	0	0	0	0	80	560	100	0	0	Error	21	22	5803	1.118	0	0	0
8	9	12	1L23	369 Sp12	18770	23910	100	68	75	28	37	48	48	49	12	24	65	41	0	0	0	0	0	0	0	0	80	560	100	0	0	Error	20	27	5967	2.167	0	0	0
8	10	12	1P23	394 Sp20	19070	23910	100	54	60	35	58	48	48	50	17	34	21	8	0	0	0	0	0	0	0	0	80	560	100	0	0	Error	6	12	4839	0.588	0	0	0
8	11	12	1L23	369 Sp12	19360	23910	100	88	125	239	191	48	48	54	59	109	33	9	0	0	0	0	0	0	0	0	80	560	100	0	0	Error	40	77	10031	1.203	0	0	0
8	12	12	1P23	394 Sp20	19660	23910	100	60	83	63	75	45	45	53	57	107	19	8	0	0	0	0	0	0	0	0	80	560	100	0	0	Error	15	38	6632	0.526	0	0	0
8	1	13	1D7	99 Sp8	16370	24160	90	53	64	37	57	45	45	51	30	58	21	13	0	0	0	0	0	0	0	0	52	420	100	0	0	Error	8	19	3347	0.433	0	0	0
8	2	13	1H7	119 Sp14	16670	24160	90	45	51	23	45	46	46	56	63	112	6	0	0	0	0	0	0	0	0	0	52	420	100	0	0	Error	-1	5	2648	-0.079	0	0	0
8	3	13	1D7	99 Sp8	16970	24160	90	65	86	51	59	47	47	52	43	82	37	15	0	0	0	0	0	0	0	0	52	420	100	0	0	Error	18	39	4486	0.791	0	0	0
8	4	13	1H7	119 Sp14	17270	24160	90	53	66	49	74	50	50	67	106	158	2	2	0	0	0	0	0	0	0	0	52	420	100	0	0	Error	3	16	3411	-0.009	0	0	0
8	5	13	1L7	140 Sp0	17570	24160	100	54	86	161	187	52	52	61	43	70	15	8	0	0	0	0	0	0	0	0	80	560	100	0	0	Error	2	34	6881	0.581	0	0	0
8	6	13	1P7	161 Sp8	17870	24160	100	52	61	30	49	49	49	52	20	38	24	11	0	0	0	0	0	0	0	0	80	560	100	0	0	Error	3	12	4899	0.45	0	0	0
8	7	13	1L7	140 Sp0	18170	24160	100	59	72	43	59	51	51	57	35	61	21	5	0	0	0	0	0	0	0	0	80	560	100	0	0	Error	8	21	5744	0.429	0	0	0
8	8	13	1P7	161 Sp8	18470	24160	100	50	53	14	26	51	51	54	16	29	16	3	0	0	0	0	0	0	0	0	80	560	100	0	0	Error	-1	2	4226	-0.062	0	0	0
8	9	13	1D15	188 Sp0	18760	24160	100	50	54	15	27	50	50	53	15	28	16	8	0	0	0	0	0	0	0	0	80	560	100	0	0	Error	0	4	4298	0.067	0	0	0
8	10	13	1H15	225 Sp0	19060	24160	100	51	61	38	62	51	51	56	41	73	6	5	0	0	0	0	0	0	0	0	80	560	100	0	0	Error	0	10	4878	0.122	0	0	0
8	11	13	1D15	188 Sp0	19360	24160	100	61	82	113	137	48	48	49	15	30	45	38	0	0	0	0	0	0	0	0	80	560	100	0	0	Error	13	34	6529	2.2	0	0	0
8	12	13	1H15	225 Sp0	19660	24160	100	48	55	21	38	48	48	54	36	66	8	1	0	0	0	0	0	0	0	0	80	560	100	0	0	Error	0	7	4400	0.028	0	0	0
8	1	14	2D23	Grid Marker	16380	24480	70	2157	3403	3712	109	61	61	72	62	86	100	100	0	0	0	0	0	0	0	0	32	236	100	0	0	Error	2096	3342	108894	53.726	0	0	0
8	2	14	2D23	Grid Marker	16670	24500	80	1660	2990	4039	135	57	57	64	42	65	100	100	0	0	0	0	0	0	0	0	52	340	100	0	0	Error	1603	2933	155480	69.667	0	0	0
8	3	14	empty	empty	16920	24390	100	49	53	19	35	47	47	50	13	26	13	10	0	0	0	0	0	0	0	0	80	560	100	0	0	Error	2	6	4225	0.231	-75	0	0
8	4	14	empty	empty	17220	24390	100	51	58	31	53	54	54	70	138	197	3	0	0	0	0	0	0	0	0	0	80	560	100	0	0	Error	-3	4	4674	-0.087	-75	0	0
8	5	14	empty	empty	17520	24390	100	53	68	51	75	54	54	62	39	62	13	8	0	0	0	0	0	0	0	0	80	560	100	0	0	Error	-1	14	5439	0.154	-75	0	0
8	6	14	empty	empty	17820	24390	100	49	54	21	38	52	52	68	170	250	0	0	0	0	0	0	0	0	0	0	80	560	100	0	0	Error	-3	2	4346	-0.082	-75	0	0
8	7	14	empty	empty	18120	24390	100	52	57	20	35	51	51	57	28	49	13	4	0	0	0	0	0	0	0	0	80	560	100	0	0	Error	1	6	4541	0	-75	0	0
8	8	14	empty	empty	18420	24390	100	49	56	38	67	49	49	51	13	25	13	5	0	0	0	0	0	0	0	0	80	560	100	0	0	Error	0	7	4447	0.385	-75	0	0
8	9	14	empty	empty	18720	24390	100	62	80	53	66	53	53	56	21	37	30	18	0	0	0	0	0	0	0	0	80	560	100	0	0	Error	9	27	6381	1.143	-75	0	0
8	10	14	empty	empty	19020	24390	100	52	53	13	24	49	49	51	26	50	5	1	0	0	0	0	0	0	0	0	80	560	100	0	0	Error	3	4	4256	0.077	-75	0	0
8	11	14	empty	empty	19320	24390	100	45	47	9	19	46	46	50	22	44	4	0	0	0	0	0	0	0	0	0	80	560	100	0	0	Error	-1	1	3751	-0.136	-75	0	0
8	12	14	empty	empty	19620	24390	100	44	46	11	23	45	45	50	39	78	1	0	0	0	0	0	0	0	0	0	80	560	100	0	0	Error	-1	1	3644	-0.103	-75	0	0
9	1	1	empty	empty	2850	24950	100	34	35	8	22	36	36	39	20	51	3	0	0	0	0	0	0	0	0	0	80	560	100	0	0	Error	-2	-1	2836	-0.2	-75	0	0
9	2	1	empty	empty	3150	24950	100	37	38	10	26	37	37	40	15	37	9	4	0	0	0	0	0	0	0	0	80	560	100	0	0	Error	0	1	3075	-0.133	-75	0	0
9	3	1	empty	empty	3450	24950	100	41	42	12	28	40	40	45	22	48	6	1	0	0	0	0	0	0	0	0	80	560	100	0	0	Error	1	2	3327	-0.136	-75	0	0
9	4	1	empty	empty	3750	24950	100	40	44	16	36	42	42	44	13	29	15	6	0	0	0	0	0	0	0	0	80	560	100	0	0	Error	-2	2	3558	0	-75	0	0
9	5	1	empty	empty	4050	24950	100	43	52	33	63	40	40	45	28	62	13	5	0	0	0	0	0	0	0	0	80	560	100	0	0	Error	3	12	4122	0.25	-75	0	0
9	6	1	empty	empty	4350	24950	100	37	40	14	35	39	39	41	14	34	10	3	0	0	0	0	0	0	0	0	80	560	100	0	0	Error	-2	1	3202	-0.071	-75	0	0
9	7	1	empty	empty	4650	24950	100	40	46	28	60	39	39	43	22	51	9	1	0	0	0	0	0	0	0	0	80	560	100	0	0	Error	1	7	3714	0.136	-75	0	0
9	8	1	empty	empty	4950	24950	100	38	42	15	35	37	37	39	11	28	14	5	0	0	0	0	0	0	0	0	80	560	100	0	0	Error	1	5	3331	0.273	-75	0	0
9	9	1	empty	empty	5250	24950	100	38	39	9	23	38	38	40	23	57	3	0	0	0	0	0	0	0	0	0	80	560	100	0	0	Error	0	1	3087	-0.043	-75	0	0
9	10	1	2A22	Grid Marker	5610	25050	100	1323	2737	3817	139	53	53	62	30	48	100	100	0	0	0	0	0	0	0	0	80	559	100	0	0	Error	1270	2684	218954	89.167	0	0	0
9	11	1	2A22	Grid Marker	5900	25050	100	1450	3354	4610	137	57	57	63	24	38	100	100	0	0	0	0	0	0	0	0	80	558	100	0	0	Error	1393	3297	268298	137.125	0	0	0
9	12	1	2A22	Grid Marker	6200	25050	90	2142	4312	5121	118	60	60	74	73	98	100	100	0	0	0	0	0	0	0	0	52	420	100	0	0	Error	2082	4252	224220	58.055	0	0	0
9	1	2	2I14	620 Sp14	2900	25360	70	217	220	66	30	47	47	59	38	64	100	97	0	0	0	0	0	0	0	0	32	236	100	0	0	Error	170	173	7046	4.237	0	0	0
9	2	2	2M14	635 Sp14	3210	25370	50	291	349	305	87	58	58	81	66	81	67	58	0	0	0	0	0	0	0	0	12	104	100	0	0	Error	233	291	4191	4.061	0	0	0
9	3	2	2I14	620 Sp14	3500	25360	90	446	661	888	134	48	48	61	45	73	100	100	0	0	0	0	0	0	0	0	52	420	100	0	0	Error	398	613	34391	13.333	0	0	0
9	4	2	2M14	635 Sp14	3790	25370	60	384	514	367	71	49	49	63	47	74	100	97	0	0	0	0	0	0	0	0	32	176	100	0	0	Error	335	465	16446	9.596	0	0	0
9	5	2	empty	empty	4050	25250	90	47	87	149	171	44	44	56	41	73	15	13	0	0	0	0	0	0	0	0	52	420	100	0	0	Error	3	43	4545	0.756	-75	0	0
9	6	2	empty	empty	4350	25250	90	42	44	15	34	41	41	48	56	116	2	0	0	0	0	0	0	0	0	0	52	420	100	0	0	Error	1	3	2293	-0.071	-75	0	0
9	7	2	empty	empty	4650	25250	90	43	48	21	43	42	42	49	33	67	10	2	0	0	0	0	0	0	0	0	52	420	100	0	0	Error	1	6	2514	-0.03	-75	0	0
9	8	2	empty	empty	4950	25250	90	41	46	27	58	38	38	40	13	32	15	10	0	0	0	0	0	0	0	0	52	420	100	0	0	Error	3	8	2400	0.462	-75	0	0
9	9	2	empty	empty	5250	25250	90	40	41	8	19	38	38	41	16	39	8	0	0	0	0	0	0	0	0	0	52	420	100	0	0	Error	2	3	2118	0	-75	0	0
9	10	2	empty	empty	5550	25250	90	45	49	18	36	45	45	49	25	51	4	2	0	0	0	0	0	0	0	0	52	420	100	0	0	Error	0	4	2540	0	-75	0	0
9	11	2	empty	empty	5850	25250	90	49	59	28	47	47	47	56	48	85	6	2	0	0	0	0	0	0	0	0	52	420	100	0	0	Error	2	12	3052	0.063	-75	0	0
9	12	2	empty	empty	6150	25250	90	51	51	12	23	52	52	59	29	49	4	0	0	0	0	0	0	0	0	0	52	420	100	0	0	Error	-1	-1	2663	-0.276	-75	0	0
9	1	3	2A6	406 Sp0	2910	25670	90	268	310	220	70	48	48	58	46	79	90	75	0	0	0	0	0	0	0	0	52	420	100	0	0	Error	220	262	16145	5.478	0	0	0
9	2	3	2.00E+06	430 Sp0	3190	25650	70	237	261	130	49	47	47	57	44	77	91	81	0	0	0	0	0	0	0	0	32	236	100	0	0	Error	190	214	8358	4.636	0	0	0
9	3	3	2A6	406 Sp0	3500	25650	80	211	247	222	89	46	46	52	31	59	81	71	0	0	0	0	0	0	0	0	52	340	100	0	0	Error	165	201	12859	6.29	0	0	0
9	4	3	2.00E+06	430 Sp0	3780	25640	90	214	262	206	78	48	48	68	69	101	71	56	0	0	0	0	0	0	0	0	52	420	100	0	0	Error	166	214	13610	2.812	0	0	0
9	5	3	2I6	455 Sp21	4270	25580	100	42	47	23	48	45	45	54	43	79	3	1	0	0	0	0	0	0	0	0	80	535	100	0	0	Error	-3	2	3761	-0.163	0	0	0
9	6	3	2M6	483 Sp22	4400	25680	60	203	212	64	30	43	43	47	19	40	100	100	0	0	0	0	0	0	0	0	32	176	100	0	0	Error	160	169	6769	8.684	0	0	0
9	7	3	2I6	455 Sp21	4700	25680	60	111	131	67	51	46	46	56	33	58	69	50	0	0	0	0	0	0	0	0	32	176	100	0	0	Error	65	85	4188	2.273	0	0	0
9	8	3	2M6	483 Sp22	4990	25680	60	252	289	160	55	47	47	59	38	64	100	97	0	0	0	0	0	0	0	0	32	176	100	0	0	Error	205	242	9238	6.053	0	0	0
9	9	3	2A14	590 Sp14	5300	25670	50	94	98	29	29	48	48	62	38	61	58	17	0	0	0	0	0	0	0	0	12	104	100	0	0	Error	46	50	1174	0.947	0	0	0
9	10	3	2.00E+14	605 Sp24	5580	25650	30	256	270	140	51	101	101	134	129	96	50	25	0	0	0	0	0	0	0	0	4	20	100	0	0	Error	155	169	1081	1.054	0	0	0
9	11	3	2A14	590 Sp14	5910	25700	50	185	184	126	68	55	55	76	61	80	58	50	0	0	0	0	0	0	0	0	12	104	100	0	0	Error	130	129	2202	1.77	0	0	0
9	12	3	2.00E+14	605 Sp24	6220	25680	70	134	669	2707	404	58	58	78	56	71	72	38	0	0	0	0	0	0	0	0	32	236	100	0	0	Error	76	611	21406	10.554	0	0	0
9	1	4	2I14	620 Sp14	2910	25950	80	525	647	450	69	41	41	45	17	37	100	100	0	0	0	0	0	0	0	0	52	340	100	0	0	Error	484	606	33629	35.412	0	0	0
9	2	4	2M14	635 Sp14	3200	25950	30	396	457	161	35	74	74	79	27	34	100	100	0	0	0	0	0	0	0	0	4	20	100	0	0	Error	322	383	1829	14	0	0	0
9	3	4	2I14	620 Sp14	3510	25960	80	500	645	469	72	42	42	46	17	36	100	100	0	0	0	0	0	0	0	0	52	340	100	0	0	Error	458	603	33536	35.235	0	0	0
9	4	4	2M14	635 Sp14	3800	25950	90	72	122	103	84	42	42	45	20	44	54	42	0	0	0	0	0	0	0	0	52	420	100	0	0	Error	30	80	6356	3.85	0	0	0
9	5	4	empty	empty	4050	25850	90	43	45	13	28	46	46	57	40	70	2	0	0	0	0	0	0	0	0	0	52	420	100	0	0	Error	-3	-1	2345	-0.3	-75	0	0
9	6	4	empty	empty	4350	25850	90	41	45	17	37	44	44	63	222	352	0	0	0	0	0	0	0	0	0	0	52	419	100	0	0	Error	-3	1	2320	-0.081	-75	0	0
9	7	4	empty	empty	4650	25850	90	39	42	14	33	40	40	42	14	33	10	2	0	0	0	0	0	0	0	0	52	419	100	0	0	Error	-1	2	2169	0	-75	0	0
9	8	4	empty	empty	4950	25850	90	42	43	14	32	41	41	46	36	78	2	0	0	0	0	0	0	0	0	0	52	418	100	0	0	Error	1	2	2258	-0.083	-75	0	0
9	9	4	empty	empty	5250	25850	90	38	39	8	20	39	39	43	24	55	2	0	0	0	0	0	0	0	0	0	52	420	100	0	0	Error	-1	0	2040	-0.167	-75	0	0
9	10	4	empty	empty	5550	25850	90	44	47	11	23	45	45	51	43	84	2	0	0	0	0	0	0	0	0	0	52	420	100	0	0	Error	-1	2	2423	-0.093	-75	0	0
9	11	4	empty	empty	5850	25850	90	41	44	12	27	46	46	55	47	85	2	0	0	0	0	0	0	0	0	0	52	417	100	0	0	Error	-5	-2	2293	-0.234	-75	0	0
9	12	4	empty	empty	6150	25850	90	44	47	10	21	46	46	49	16	32	6	2	0	0	0	0	0	0	0	0	52	420	100	0	0	Error	-2	1	2428	-0.125	-75	0	0
9	1	5	2A6	406 Sp0	2900	26280	70	91	156	162	103	45	45	56	38	67	56	34	0	0	0	0	0	0	0	0	32	236	100	0	0	Error	46	111	5002	2.632	0	0	0
9	2	5	2.00E+06	430 Sp0	3200	26260	60	192	197	96	48	45	45	51	32	62	88	75	0	0	0	0	0	0	0	0	32	176	100	0	0	Error	147	152	6297	4.563	0	0	0
9	3	5	2A6	406 Sp0	3500	26280	70	100	140	103	73	47	47	56	31	55	53	47	0	0	0	0	0	0	0	0	32	236	100	0	0	Error	53	93	4486	2.71	0	0	0
9	4	5	2.00E+06	430 Sp0	3800	26270	50	77	97	42	43	47	47	55	23	41	75	33	0	0	0	0	0	0	0	0	12	104	100	0	0	Error	30	50	1163	1.826	0	0	0
9	5	5	2I6	455 Sp21	4100	26270	90	77	88	49	55	44	44	50	32	64	50	19	0	0	0	0	0	0	0	0	52	418	100	0	0	Error	33	44	4578	1.188	0	0	0
9	6	5	2M6	483 Sp22	4400	26270	90	51	54	13	24	41	41	46	39	84	6	0	0	0	0	0	0	0	0	0	52	418	100	0	0	Error	10	13	2806	0.205	0	0	0
9	7	5	2I6	455 Sp21	4710	26270	60	108	133	69	51	43	43	49	20	40	88	72	0	0	0	0	0	0	0	0	32	176	100	0	0	Error	65	90	4243	4.2	0	0	0
9	8	5	2M6	483 Sp22	5010	26280	90	104	106	42	39	40	40	47	43	91	67	25	0	0	0	0	0	0	0	0	52	415	100	0	0	Error	64	66	5533	1.372	0	0	0
9	9	5	2A14	590 Sp14	5310	26300	40	294	326	249	76	54	54	79	59	74	83	58	0	0	0	0	0	0	0	0	12	68	100	0	0	Error	240	272	3914	4.186	0	0	0
9	10	5	2.00E+14	605 Sp24	5610	26270	90	184	258	198	76	45	45	52	78	150	77	42	0	0	0	0	0	0	0	0	52	419	100	0	0	Error	139	213	13433	2.641	0	0	0
9	11	5	2A14	590 Sp14	5920	26270	90	63	66	21	31	45	45	48	26	54	38	6	0	0	0	0	0	0	0	0	52	420	100	0	0	Error	18	21	3416	0.692	0	0	0
9	12	5	2.00E+14	605 Sp24	6240	26270	40	467	4188	8999	214	75	75	94	52	55	100	100	0	0	0	0	0	0	0	0	12	68	100	0	0	Error	392	4113	50251	78.731	0	0	0
9	1	6	2I14	620 Sp14	2910	26570	60	460	698	832	119	43	43	53	33	62	100	100	0	0	0	0	0	0	0	0	32	176	100	0	0	Error	417	655	22333	19.545	0	0	0
9	2	6	2M14	635 Sp14	3180	26550	30	338	359	56	15	50	50	66	38	57	100	100	0	0	0	0	0	0	0	0	4	20	100	0	0	Error	288	309	1437	7.711	0	0	0
9	3	6	2I14	620 Sp14	3500	26570	70	736	749	268	35	42	42	47	21	44	100	100	0	0	0	0	0	0	0	0	32	236	100	0	0	Error	694	707	23957	33.429	0	0	0
9	4	6	2M14	635 Sp14	3790	26560	90	67	122	135	110	41	41	44	18	40	62	42	0	0	0	0	0	0	0	0	52	420	100	0	0	Error	26	81	6366	4.333	0	0	0
9	5	6	empty	empty	4050	26450	90	44	48	23	47	42	42	46	31	67	6	4	0	0	0	0	0	0	0	0	52	418	100	0	0	Error	2	6	2516	0.065	-75	0	0
9	6	6	empty	empty	4350	26450	90	44	45	12	26	41	41	48	60	125	2	0	0	0	0	0	0	0	0	0	52	418	100	0	0	Error	3	4	2332	-0.05	-75	0	0
9	7	6	empty	empty	4650	26450	90	40	42	16	38	40	40	42	13	30	8	2	0	0	0	0	0	0	0	0	52	420	100	0	0	Error	0	2	2173	0	-75	0	0
9	8	6	empty	empty	4950	26450	90	39	39	7	17	39	39	40	11	27	8	0	0	0	0	0	0	0	0	0	52	415	100	0	0	Error	0	0	2027	-0.091	-75	0	0
9	9	6	empty	empty	5250	26450	90	40	49	35	71	40	40	42	17	40	12	8	0	0	0	0	0	0	0	0	52	417	100	0	0	Error	0	9	2523	0.412	-75	0	0
9	10	6	empty	empty	5550	26450	90	42	43	10	23	43	43	46	29	63	2	0	0	0	0	0	0	0	0	0	52	419	100	0	0	Error	-1	0	2225	-0.103	-75	0	0
9	11	6	empty	empty	5850	26450	90	42	44	14	31	43	43	48	69	143	2	0	0	0	0	0	0	0	0	0	52	420	100	0	0	Error	-1	1	2282	-0.058	-75	0	0
9	12	6	empty	empty	6150	26450	90	49	52	17	32	46	46	54	65	120	2	0	0	0	0	0	0	0	0	0	52	420	100	0	0	Error	3	6	2727	-0.031	-75	0	0
9	1	7	2A6	406 Sp0	2870	26840	50	255	244	126	51	65	65	91	63	69	67	67	0	0	0	0	0	0	0	0	12	104	100	0	0	Error	190	179	2926	2.429	0	0	0
9	2	7	2.00E+06	430 Sp0	3190	26840	50	107	151	94	62	47	47	54	29	53	83	58	0	0	0	0	0	0	0	0	12	104	100	0	0	Error	60	104	1806	3.345	0	0	0
9	3	7	2A6	406 Sp0	3480	26840	90	47	47	10	21	40	40	43	17	39	12	0	0	0	0	0	0	0	0	0	52	420	100	0	0	Error	7	7	2438	0.235	0	0	0
9	4	7	2.00E+06	430 Sp0	3780	26850	50	60	88	52	59	51	51	54	17	31	42	42	0	0	0	0	0	0	0	0	12	104	100	0	0	Error	9	37	1050	2	0	0	0
9	5	7	2I6	455 Sp21	4090	26830	70	176	182	96	52	44	44	49	21	42	97	75	0	0	0	0	0	0	0	0	32	236	100	0	0	Error	132	138	5819	6.333	0	0	0
9	6	7	2M6	483 Sp22	4390	26830	90	107	113	58	51	42	42	44	13	29	71	69	0	0	0	0	0	0	0	0	52	420	100	0	0	Error	65	71	5880	5.308	0	0	0
9	7	7	2I6	455 Sp21	4690	26830	50	63	67	20	29	54	54	58	22	37	33	8	0	0	0	0	0	0	0	0	12	104	100	0	0	Error	9	13	807	0.409	0	0	0
9	8	7	2M6	483 Sp22	4980	26830	30	168	167	33	19	67	67	90	62	68	100	25	0	0	0	0	0	0	0	0	4	20	100	0	0	Error	101	100	668	1.242	0	0	0
9	9	7	2A14	590 Sp14	5290	26840	90	93	110	56	50	43	43	55	113	205	21	0	0	0	0	0	0	0	0	0	52	420	100	0	0	Error	50	67	5695	0.487	0	0	0
9	10	7	2.00E+14	605 Sp24	5610	26850	40	185	203	92	45	81	81	87	43	49	83	58	0	0	0	0	0	0	0	0	12	68	100	0	0	Error	104	122	2438	2.698	0	0	0
9	11	7	2A14	590 Sp14	5900	26870	90	61	64	23	35	45	45	47	19	40	42	17	0	0	0	0	0	0	0	0	52	420	100	0	0	Error	16	19	3326	0.895	0	0	0
9	12	7	2.00E+14	605 Sp24	6200	26890	100	131	152	73	48	46	46	56	40	71	85	54	0	0	0	0	0	0	0	0	80	560	100	0	0	Error	85	106	12172	2.4	0	0	0
9	1	8	1I14	234 Sp8	2900	27160	90	76	80	33	41	42	42	48	37	77	46	13	0	0	0	0	0	0	0	0	52	420	100	0	0	Error	34	38	4174	0.865	0	0	0
9	2	8	1M14	258 Sp0	3210	27170	50	158	161	20	12	45	45	57	53	92	100	58	0	0	0	0	0	0	0	0	12	104	100	0	0	Error	113	116	1929	1.962	0	0	0
9	3	8	1I14	234 Sp8	3500	27140	90	52	58	23	39	41	41	46	29	63	25	8	0	0	0	0	0	0	0	0	52	420	100	0	0	Error	11	17	3041	0.414	0	0	0
9	4	8	1M14	258 Sp0	3800	27150	90	55	77	49	63	41	41	45	47	104	29	15	0	0	0	0	0	0	0	0	52	420	100	0	0	Error	14	36	4020	0.681	0	0	0
9	5	8	1A22	286 Sp0	4120	27130	30	143	136	53	38	64	64	81	42	51	75	50	0	0	0	0	0	0	0	0	4	20	100	0	0	Error	79	72	542	1.31	0	0	0
9	6	8	1.00E+22	324 Sp10	4390	27160	40	182	209	88	42	51	51	62	30	48	100	100	0	0	0	0	0	0	0	0	12	68	100	0	0	Error	131	158	2502	4.9	0	0	0
9	7	8	1A22	286 Sp0	4690	27150	90	68	85	46	54	41	41	44	14	31	60	50	0	0	0	0	0	0	0	0	52	420	100	0	0	Error	27	44	4423	2.929	0	0	0
9	8	8	1.00E+22	324 Sp10	4990	27150	30	189	190	41	21	87	87	98	49	50	100	50	0	0	0	0	0	0	0	0	4	20	100	0	0	Error	102	103	759	1.878	0	0	0
9	9	8	1I22	354 Sp0	5300	27150	90	97	103	59	57	42	42	48	47	97	52	31	0	0	0	0	0	0	0	0	52	420	100	0	0	Error	55	61	5361	1.17	0	0	0
9	10	8	1M22	379 Sp0	5600	27150	90	57	63	20	31	44	44	47	19	40	37	10	0	0	0	0	0	0	0	0	52	420	100	0	0	Error	13	19	3256	0.842	0	0	0
9	11	8	1I22	354 Sp0	5900	27150	90	67	86	84	97	44	44	47	32	68	35	15	0	0	0	0	0	0	0	0	52	420	100	0	0	Error	23	42	4469	1.219	0	0	0
9	12	8	1M22	379 Sp0	6200	27160	90	50	57	46	80	46	46	49	21	42	13	2	0	0	0	0	0	0	0	0	52	420	100	0	0	Error	4	11	2971	0.381	0	0	0
9	1	9	1A6	14 Sp8	2900	27450	90	76	87	41	47	40	40	44	20	45	67	42	0	0	0	0	0	0	0	0	52	420	100	0	0	Error	36	47	4511	2.15	0	0	0
9	2	9	1.00E+06	33 Sp8	3210	27460	40	173	175	58	33	59	59	67	30	44	100	92	0	0	0	0	0	0	0	0	12	68	100	0	0	Error	114	116	2094	3.6	0	0	0
9	3	9	1A6	14 Sp8	3500	27450	90	67	88	58	65	40	40	46	44	95	38	17	0	0	0	0	0	0	0	0	52	420	100	0	0	Error	27	48	4565	0.955	0	0	0
9	4	9	1.00E+06	33 Sp8	3810	27460	90	113	126	77	61	41	41	43	12	27	100	96	0	0	0	0	0	0	0	0	52	420	100	0	0	Error	72	85	6540	6.917	0	0	0
9	5	9	1I6	52 Sp9	4110	27460	30	145	152	30	19	89	89	88	20	22	100	75	0	0	0	0	0	0	0	0	4	20	100	0	0	Error	56	63	607	3.2	0	0	0
9	6	9	1M6	74 Sp0	4410	27460	90	108	104	39	37	41	41	56	218	389	0	0	0	0	0	0	0	0	0	0	52	420	100	0	0	Error	67	63	5386	0.22	0	0	0
9	7	9	1I6	52 Sp9	4710	27460	90	95	112	55	49	41	41	42	13	30	88	73	0	0	0	0	0	0	0	0	52	420	100	0	0	Error	54	71	5800	5.385	0	0	0
9	8	9	1M6	74 Sp0	5010	27460	90	82	94	40	42	40	40	41	11	26	90	75	0	0	0	0	0	0	0	0	52	420	100	0	0	Error	42	54	4898	4.818	0	0	0
9	9	9	1A14	171 Sp8	5310	27460	90	125	124	57	45	41	41	43	12	27	90	81	0	0	0	0	0	0	0	0	52	420	100	0	0	Error	84	83	6434	6.75	0	0	0
9	10	9	1.00E+14	199 Sp9	5610	27460	90	98	99	44	44	43	43	47	26	55	63	50	0	0	0	0	0	0	0	0	52	420	100	0	0	Error	55	56	5170	2	0	0	0
9	11	9	1A14	171 Sp8	5920	27450	30	189	193	27	13	98	98	118	68	57	100	0	0	0	0	0	0	0	0	0	4	20	100	0	0	Error	91	95	770	1.103	0	0	0
9	12	9	1.00E+14	199 Sp9	6220	27490	50	86	134	120	89	62	62	74	37	50	25	25	0	0	0	0	0	0	0	0	12	104	100	0	0	Error	24	72	1610	1.622	0	0	0
9	1	10	1I14	234 Sp8	2900	27760	90	49	60	32	53	42	42	45	25	55	23	12	0	0	0	0	0	0	0	0	52	420	100	0	0	Error	7	18	3097	0.6	0	0	0
9	2	10	1M14	258 Sp0	3210	27770	50	137	138	11	7	52	52	57	20	35	100	100	0	0	0	0	0	0	0	0	12	104	100	0	0	Error	85	86	1651	4.05	0	0	0
9	3	10	1I14	234 Sp8	3510	27780	90	52	61	30	49	40	40	42	14	33	46	25	0	0	0	0	0	0	0	0	52	420	100	0	0	Error	12	21	3156	1.357	0	0	0
9	4	10	1M14	258 Sp0	3810	27790	30	161	164	22	13	72	72	92	47	51	100	50	0	0	0	0	0	0	0	0	4	20	100	0	0	Error	89	92	654	1.532	0	0	0
9	5	10	1A22	286 Sp0	4110	27770	90	65	81	43	53	44	44	47	21	44	50	38	0	0	0	0	0	0	0	0	52	420	100	0	0	Error	21	37	4213	1.619	0	0	0
9	6	10	1.00E+22	324 Sp10	4410	27760	40	173	176	55	31	57	57	62	21	33	100	100	0	0	0	0	0	0	0	0	12	68	100	0	0	Error	116	119	2108	5.429	0	0	0
9	7	10	1A22	286 Sp0	4710	27770	90	52	78	53	67	41	41	48	34	70	35	29	0	0	0	0	0	0	0	0	52	420	100	0	0	Error	11	37	4064	0.882	0	0	0
9	8	10	1.00E+22	324 Sp10	5010	27770	90	116	127	51	40	42	42	44	15	34	96	88	0	0	0	0	0	0	0	0	52	420	100	0	0	Error	74	85	6594	5.533	0	0	0
9	9	10	1I22	354 Sp0	5310	27780	90	60	79	57	72	42	42	44	15	34	54	42	0	0	0	0	0	0	0	0	52	420	100	0	0	Error	18	37	4094	2.333	0	0	0
9	10	10	1M22	379 Sp0	5610	27780	90	45	45	10	22	43	43	52	71	136	0	0	0	0	0	0	0	0	0	0	52	420	100	0	0	Error	2	2	2339	-0.099	0	0	0
9	11	10	1I22	354 Sp0	5910	27780	90	58	67	29	43	45	45	50	18	36	38	27	0	0	0	0	0	0	0	0	52	420	100	0	0	Error	13	22	3458	0.944	0	0	0
9	12	10	1M22	379 Sp0	6210	27780	90	67	80	56	70	46	46	54	87	161	6	4	0	0	0	0	0	0	0	0	52	420	100	0	0	Error	21	34	4145	0.299	0	0	0
9	1	11	1A6	14 Sp8	2890	28070	90	80	96	52	54	36	36	38	15	39	77	62	0	0	0	0	0	0	0	0	52	420	100	0	0	Error	44	60	4991	3.867	0	0	0
9	2	11	1.00E+06	33 Sp8	3200	28070	90	80	88	53	60	36	36	37	9	24	63	62	0	0	0	0	0	0	0	0	52	420	100	0	0	Error	44	52	4552	5.667	0	0	0
9	3	11	1A6	14 Sp8	3500	28080	90	33	61	70	114	39	39	40	13	32	29	25	0	0	0	0	0	0	0	0	52	420	100	0	0	Error	-6	22	3186	1.615	0	0	0
9	4	11	1.00E+06	33 Sp8	3800	28080	90	30	45	37	82	40	40	45	38	84	10	8	0	0	0	0	0	0	0	0	52	420	100	0	0	Error	-10	5	2351	0	0	0	0
9	5	11	1I6	52 Sp9	4100	28080	90	43	71	63	88	41	41	46	27	58	35	23	0	0	0	0	0	0	0	0	52	420	100	0	0	Error	2	30	3706	0.926	0	0	0
9	6	11	1M6	74 Sp0	4400	28080	90	47	74	58	78	40	40	41	18	43	38	37	0	0	0	0	0	0	0	0	52	420	100	0	0	Error	7	34	3830	1.833	0	0	0
9	7	11	1I6	52 Sp9	4710	28090	30	183	179	15	8	53	53	59	28	47	100	100	0	0	0	0	0	0	0	0	4	20	100	0	0	Error	130	126	716	4.286	0	0	0
9	8	11	1M6	74 Sp0	5000	28090	90	68	74	32	43	38	38	42	33	78	48	19	0	0	0	0	0	0	0	0	52	420	100	0	0	Error	30	36	3827	0.97	0	0	0
9	9	11	1A14	171 Sp8	5300	28090	40	169	173	32	18	38	38	42	20	47	100	100	0	0	0	0	0	0	0	0	12	68	100	0	0	Error	131	135	2073	6.55	0	0	0
9	10	11	1.00E+14	199 Sp9	5610	28090	90	84	93	45	48	38	38	38	10	26	85	69	0	0	0	0	0	0	0	0	52	420	100	0	0	Error	46	55	4850	5.5	0	0	0
9	11	11	1A14	171 Sp8	5920	28090	30	150	146	21	14	58	58	69	37	53	100	75	0	0	0	0	0	0	0	0	4	20	100	0	0	Error	92	88	584	2.081	0	0	0
9	12	11	1.00E+14	199 Sp9	6220	28090	90	47	52	25	48	42	42	43	18	41	27	6	0	0	0	0	0	0	0	0	52	420	100	0	0	Error	5	10	2680	0.5	0	0	0
9	1	12	1I14	234 Sp8	2890	28370	90	52	56	21	37	39	39	43	49	113	6	0	0	0	0	0	0	0	0	0	52	420	100	0	0	Error	13	17	2927	0.265	0	0	0
9	2	12	1M14	258 Sp0	3200	28380	40	190	201	34	16	51	51	51	13	25	100	100	0	0	0	0	0	0	0	0	12	68	100	0	0	Error	139	150	2417	11.538	0	0	0
9	3	12	1I14	234 Sp8	3500	28360	90	81	91	42	46	43	43	49	35	71	52	23	0	0	0	0	0	0	0	0	52	420	100	0	0	Error	38	48	4717	1.2	0	0	0
9	4	12	1M14	258 Sp0	3800	28350	40	193	211	54	25	53	53	58	18	31	100	100	0	0	0	0	0	0	0	0	12	68	100	0	0	Error	140	158	2529	8.5	0	0	0
9	5	12	1A22	286 Sp0	4090	28360	60	119	137	71	51	46	46	60	70	116	53	31	0	0	0	0	0	0	0	0	32	176	100	0	0	Error	73	91	4373	1.1	0	0	0
9	6	12	1.00E+22	324 Sp10	4400	28380	40	230	227	36	15	49	49	51	14	27	100	100	0	0	0	0	0	0	0	0	12	68	100	0	0	Error	181	178	2723	12.571	0	0	0
9	7	12	1A22	286 Sp0	4690	28360	90	78	93	39	41	40	40	43	29	67	65	37	0	0	0	0	0	0	0	0	52	420	100	0	0	Error	38	53	4817	1.724	0	0	0
9	8	12	1.00E+22	324 Sp10	4990	28340	40	174	184	49	26	47	47	49	16	32	100	100	0	0	0	0	0	0	0	0	12	68	100	0	0	Error	127	137	2212	8.438	0	0	0
9	9	12	1I22	354 Sp0	5300	28360	90	68	71	26	36	41	41	44	16	36	65	35	0	0	0	0	0	0	0	0	52	420	100	0	0	Error	27	30	3701	1.688	0	0	0
9	10	12	1M22	379 Sp0	5600	28360	90	75	88	42	47	39	39	43	35	81	50	27	0	0	0	0	0	0	0	0	52	420	100	0	0	Error	36	49	4579	1.286	0	0	0
9	11	12	1I22	354 Sp0	5900	28370	90	78	82	27	32	42	42	44	29	65	63	23	0	0	0	0	0	0	0	0	52	420	100	0	0	Error	36	40	4278	1.31	0	0	0
9	12	12	1M22	379 Sp0	6200	28370	90	71	75	30	40	44	44	45	12	26	62	52	0	0	0	0	0	0	0	0	52	420	100	0	0	Error	27	31	3877	2.5	0	0	0
9	1	13	1A6	14 Sp8	2890	28630	90	109	117	75	64	41	41	48	45	93	56	38	0	0	0	0	0	0	0	0	52	420	100	0	0	Error	68	76	6102	1.533	0	0	0
9	2	13	1.00E+06	33 Sp8	3200	28640	60	195	204	72	35	43	43	48	21	43	100	100	0	0	0	0	0	0	0	0	32	176	100	0	0	Error	152	161	6531	7.429	0	0	0
9	3	13	1A6	14 Sp8	3470	28680	60	119	142	76	53	49	49	65	68	104	53	28	0	0	0	0	0	0	0	0	32	176	100	0	0	Error	70	93	4535	1.132	0	0	0
9	4	13	1.00E+06	33 Sp8	3790	28670	60	176	178	38	21	42	42	45	16	35	100	100	0	0	0	0	0	0	0	0	32	176	100	0	0	Error	134	136	5711	8.313	0	0	0
9	5	13	1I6	52 Sp9	4100	28650	40	302	285	67	23	55	55	57	19	33	100	100	0	0	0	0	0	0	0	0	12	68	100	0	0	Error	247	230	3416	12	0	0	0
9	6	13	1M6	74 Sp0	4400	28680	50	99	102	41	40	55	55	60	23	38	75	42	0	0	0	0	0	0	0	0	12	104	100	0	0	Error	44	47	1224	1.826	0	0	0
9	7	13	1I6	52 Sp9	4700	28650	90	54	77	53	68	41	41	49	74	151	15	6	0	0	0	0	0	0	0	0	52	420	100	0	0	Error	13	36	4017	0.378	0	0	0
9	8	13	1M6	74 Sp0	5000	28630	30	101	108	53	49	92	92	97	51	52	25	0	0	0	0	0	0	0	0	0	4	20	100	0	0	Error	9	16	433	0.216	0	0	0
9	9	13	1A14	171 Sp8	5310	28690	30	249	246	35	14	89	89	91	39	42	100	100	0	0	0	0	0	0	0	0	4	20	100	0	0	Error	160	157	983	3.974	0	0	0
9	10	13	1.00E+14	199 Sp9	5600	28670	50	75	77	23	29	50	50	55	20	36	58	25	0	0	0	0	0	0	0	0	12	104	100	0	0	Error	25	27	924	1.1	0	0	0
9	11	13	1A14	171 Sp8	5890	28680	40	273	258	54	20	51	51	54	18	33	100	100	0	0	0	0	0	0	0	0	12	68	100	0	0	Error	222	207	3092	11.333	0	0	0
9	12	13	1.00E+14	199 Sp9	6200	28650	50	77	82	18	21	50	50	55	19	34	83	25	0	0	0	0	0	0	0	0	12	104	100	0	0	Error	27	32	984	1.421	0	0	0
9	1	14	2A22	Grid Marker	2890	28950	70	2129	3247	3169	97	60	60	74	61	82	100	100	0	0	0	0	0	0	0	0	32	236	100	0	0	Error	2069	3187	103910	52.016	0	0	0
9	2	14	2A22	Grid Marker	3190	28950	70	2667	4239	4332	102	57	57	68	55	80	100	100	0	0	0	0	0	0	0	0	32	236	100	0	0	Error	2610	4182	135634	75.836	0	0	0
9	3	14	empty	empty	3450	28850	90	38	41	18	43	40	40	45	26	57	4	2	0	0	0	0	0	0	0	0	52	416	100	0	0	Error	-2	1	2111	-0.154	-75	0	0
9	4	14	empty	empty	3750	28850	90	37	37	7	18	38	38	45	43	95	0	0	0	0	0	0	0	0	0	0	52	420	100	0	0	Error	-1	-1	1915	-0.186	-75	0	0
9	5	14	empty	empty	4050	28850	90	38	49	47	95	37	37	40	28	70	10	4	0	0	0	0	0	0	0	0	52	420	100	0	0	Error	1	12	2553	0.321	-75	0	0
9	6	14	empty	empty	4350	28850	90	40	42	13	30	40	40	44	27	61	2	2	0	0	0	0	0	0	0	0	52	420	100	0	0	Error	0	2	2179	-0.074	-75	0	0
9	7	14	empty	empty	4650	28850	90	38	38	7	18	40	40	47	74	157	0	0	0	0	0	0	0	0	0	0	52	420	100	0	0	Error	-2	-2	1955	-0.122	-75	0	0
9	8	14	empty	empty	4950	28850	90	40	41	9	21	37	37	39	10	25	17	6	0	0	0	0	0	0	0	0	52	420	100	0	0	Error	3	4	2116	0.2	-75	0	0
9	9	14	empty	empty	5250	28850	90	37	37	6	16	37	37	41	37	90	0	0	0	0	0	0	0	0	0	0	52	420	100	0	0	Error	0	0	1948	-0.108	-75	0	0
9	10	14	empty	empty	5550	28850	90	38	38	7	18	39	39	42	21	50	0	0	0	0	0	0	0	0	0	0	52	420	100	0	0	Error	-1	-1	1962	-0.19	-75	0	0
9	11	14	empty	empty	5850	28850	90	39	39	8	20	40	40	41	14	34	4	0	0	0	0	0	0	0	0	0	52	420	100	0	0	Error	-1	-1	2026	-0.143	-75	0	0
9	12	14	empty	empty	6150	28850	90	40	39	11	28	41	41	42	10	23	12	2	0	0	0	0	0	0	0	0	52	420	100	0	0	Error	-1	-2	2017	-0.3	-75	0	0
10	1	1	empty	empty	7370	24940	100	41	44	10	22	43	43	46	23	50	3	1	0	0	0	0	0	0	0	0	80	560	100	0	0	Error	-2	1	3518	-0.087	-75	0	0
10	2	1	empty	empty	7670	24940	100	41	42	12	28	42	42	43	10	23	9	3	0	0	0	0	0	0	0	0	80	560	100	0	0	Error	-1	0	3388	-0.1	-75	0	0
10	3	1	empty	empty	7970	24940	100	45	49	30	61	42	42	43	10	23	19	5	0	0	0	0	0	0	0	0	80	560	100	0	0	Error	3	7	3934	0.6	-75	0	0
10	4	1	empty	empty	8270	24940	100	44	44	9	20	43	43	49	48	97	0	0	0	0	0	0	0	0	0	0	80	560	100	0	0	Error	1	1	3557	-0.104	-75	0	0
10	5	1	empty	empty	8570	24940	100	43	43	9	20	43	43	45	17	37	4	0	0	0	0	0	0	0	0	0	80	560	100	0	0	Error	0	0	3469	-0.118	-75	0	0
10	6	1	empty	empty	8870	24940	100	46	47	9	19	47	47	47	11	23	10	1	0	0	0	0	0	0	0	0	80	560	100	0	0	Error	-1	0	3720	0	-75	0	0
10	7	1	empty	empty	9170	24940	100	52	53	10	18	52	52	56	32	57	1	0	0	0	0	0	0	0	0	0	80	560	100	0	0	Error	0	1	4227	-0.094	-75	0	0
10	8	1	empty	empty	9470	24940	100	54	55	10	18	56	56	59	28	47	0	0	0	0	0	0	0	0	0	0	80	560	100	0	0	Error	-2	-1	4385	-0.143	-75	0	0
10	9	1	empty	empty	9770	24940	100	62	62	11	17	61	61	62	12	19	15	3	0	0	0	0	0	0	0	0	80	560	100	0	0	Error	1	1	4988	0	-75	0	0
10	10	1	2B22	Grid Marker	10120	25040	50	5875	6692	4130	61	91	91	100	33	33	100	100	0	0	0	0	0	0	0	0	12	104	100	0	0	Error	5784	6601	80301	199.758	0	0	0
10	11	1	2B22	Grid Marker	10420	25050	50	5244	7950	7937	99	103	103	114	37	32	100	100	0	0	0	0	0	0	0	0	12	104	100	0	0	Error	5141	7847	95395	211.784	0	0	0
10	12	1	2B22	Grid Marker	10710	25040	50	5138	5806	3786	65	111	111	132	75	56	100	100	0	0	0	0	0	0	0	0	12	104	100	0	0	Error	5027	5695	69677	75.653	0	0	0
10	1	2	2J14	621 Sp14	7440	25370	80	50	56	25	44	49	49	56	43	76	8	2	0	0	0	0	0	0	0	0	52	340	100	0	0	Error	1	7	2929	0	0	0	0
10	2	2	2N14	636 Sp12	7740	25370	60	345	665	1197	180	52	52	66	39	59	100	100	0	0	0	0	0	0	0	0	32	176	100	0	0	Error	293	613	21288	15.359	0	0	0
10	3	2	2J14	621 Sp14	8010	25330	50	393	331	188	56	49	49	52	15	28	100	83	0	0	0	0	0	0	0	0	12	104	100	0	0	Error	344	282	3970	18.6	0	0	0
10	4	2	2N14	636 Sp12	8340	25380	60	238	321	275	85	53	53	62	28	45	100	100	0	0	0	0	0	0	0	0	32	176	100	0	0	Error	185	268	10275	9.25	0	0	0
10	5	2	empty	empty	8570	25240	80	41	41	9	21	42	42	43	16	37	4	0	0	0	0	0	0	0	0	0	52	340	100	0	0	Error	-1	-1	2148	-0.125	-75	0	0
10	6	2	empty	empty	8870	25240	80	37	38	12	31	45	45	45	11	24	6	0	0	0	0	0	0	0	0	0	52	340	100	0	0	Error	-8	-7	1972	-0.636	-75	0	0
10	7	2	empty	empty	9170	25240	80	43	44	20	45	51	51	51	14	27	8	2	0	0	0	0	0	0	0	0	52	340	100	0	0	Error	-8	-7	2308	-0.5	-75	0	0
10	8	2	empty	empty	9470	25240	80	50	48	15	31	55	55	55	20	36	4	0	0	0	0	0	0	0	0	0	52	340	100	0	0	Error	-5	-7	2473	-0.35	-75	0	0
10	9	2	empty	empty	9770	25240	80	44	47	20	42	60	60	58	17	29	6	0	0	0	0	0	0	0	0	0	52	340	100	0	0	Error	-16	-13	2454	-0.647	-75	0	0
10	10	2	empty	empty	10070	25240	80	34	43	22	51	66	66	63	19	30	4	2	0	0	0	0	0	0	0	0	52	340	100	0	0	Error	-32	-23	2239	-1.053	-75	0	0
10	11	2	empty	empty	10370	25240	80	71	72	17	23	65	65	66	43	65	4	0	0	0	0	0	0	0	0	0	52	340	100	0	0	Error	6	7	3758	0.14	-75	0	0
10	12	2	empty	empty	10670	25240	80	74	76	19	25	71	71	72	34	47	2	2	0	0	0	0	0	0	0	0	52	340	100	0	0	Error	3	5	3937	0.118	-75	0	0
10	1	3	2B6	407 Sp21	7410	25660	50	60	171	219	128	70	70	91	51	56	33	33	0	0	0	0	0	0	0	0	12	104	100	0	0	Error	-10	101	2049	1.569	0	0	0
10	2	3	2F6	431 Sp0	7720	25660	80	50	52	14	26	50	50	54	24	44	8	2	0	0	0	0	0	0	0	0	52	340	100	0	0	Error	0	2	2713	-0.083	0	0	0
10	3	3	2B6	407 Sp21	8020	25660	80	68	87	43	49	49	49	50	12	24	58	46	0	0	0	0	0	0	0	0	52	340	100	0	0	Error	19	38	4546	3.083	0	0	0
10	4	3	2F6	431 Sp0	8330	25650	40	71	102	62	60	52	52	57	26	45	42	33	0	0	0	0	0	0	0	0	12	68	100	0	0	Error	19	50	1222	1.731	0	0	0
10	5	3	2J6	456 Sp21	8620	25680	60	108	129	62	48	49	49	55	21	38	78	63	0	0	0	0	0	0	0	0	32	176	100	0	0	Error	59	80	4142	3.524	0	0	0
10	6	3	2N6	484 Sp22	8910	25680	80	96	101	37	36	51	51	58	79	136	12	2	0	0	0	0	0	0	0	0	52	331	100	0	0	Error	45	50	5237	0.544	0	0	0
10	7	3	2J6	456 Sp21	9210	25680	60	151	161	76	47	56	56	64	26	40	94	66	0	0	0	0	0	0	0	0	32	176	100	0	0	Error	95	105	5141	3.731	0	0	0
10	8	3	2N6	484 Sp22	9510	25650	80	108	128	113	88	64	64	67	33	49	56	31	0	0	0	0	0	0	0	0	52	340	100	0	0	Error	44	64	6656	1.848	0	0	0
10	9	3	2B14	591 Sp0	9810	25650	80	72	86	37	43	67	67	70	23	32	35	19	0	0	0	0	0	0	0	0	52	340	100	0	0	Error	5	19	4467	0.696	0	0	0
10	10	3	2F14	0	10120	25640	20	678	662	104	15	0	0	0	0	0	100	100	0	0	0	0	0	0	0	0	4	0	100	0	0	Error	678	662	2649	1324	0	0	0
10	11	3	2B14	591 Sp0	10410	25650	80	90	121	103	85	79	79	87	56	64	23	8	0	0	0	0	0	0	0	0	52	340	100	0	0	Error	11	42	6282	0.607	0	0	0
10	12	3	2F14	0	10710	25650	80	126	223	209	93	85	85	95	88	92	33	21	0	0	0	0	0	0	0	0	52	340	100	0	0	Error	41	138	11607	1.455	0	0	0
10	1	4	2J14	621 Sp14	7430	25970	80	56	117	118	100	49	49	51	14	27	37	31	0	0	0	0	0	0	0	0	52	340	100	0	0	Error	7	68	6064	4.714	0	0	0
10	2	4	2N14	636 Sp12	7730	25970	60	396	486	275	56	49	49	53	19	35	100	100	0	0	0	0	0	0	0	0	32	176	100	0	0	Error	347	437	15559	22.789	0	0	0
10	3	4	2J14	621 Sp14	8010	25950	80	67	136	140	102	49	49	50	11	22	58	46	0	0	0	0	0	0	0	0	52	340	100	0	0	Error	18	87	7071	7.818	0	0	0
10	4	4	2N14	636 Sp12	8320	25950	60	878	1249	2031	162	51	51	62	43	69	100	100	0	0	0	0	0	0	0	0	32	176	100	0	0	Error	827	1198	39980	27.605	0	0	0
10	5	4	empty	empty	8570	25840	80	51	51	16	31	46	46	48	13	27	12	4	0	0	0	0	0	0	0	0	52	339	100	0	0	Error	5	5	2665	0.231	-75	0	0
10	6	4	empty	empty	8870	25840	80	47	49	11	22	51	51	53	15	28	10	0	0	0	0	0	0	0	0	0	52	331	100	0	0	Error	-4	-2	2551	-0.267	-75	0	0
10	7	4	empty	empty	9170	25840	80	57	57	12	21	54	54	56	15	26	13	4	0	0	0	0	0	0	0	0	52	338	100	0	0	Error	3	3	2947	0.067	-75	0	0
10	8	4	empty	empty	9470	25840	80	61	61	10	16	61	61	63	32	50	0	0	0	0	0	0	0	0	0	0	52	340	100	0	0	Error	0	0	3175	-0.062	-75	0	0
10	9	4	empty	empty	9770	25840	80	68	68	12	17	65	65	67	18	26	12	0	0	0	0	0	0	0	0	0	52	340	100	0	0	Error	3	3	3512	0.056	-75	0	0
10	10	4	empty	empty	10070	25840	80	67	68	13	19	68	68	71	16	22	8	4	0	0	0	0	0	0	0	0	52	340	100	0	0	Error	-1	0	3527	-0.187	-75	0	0
10	11	4	empty	empty	10370	25840	80	75	77	14	18	76	76	83	90	108	0	0	0	0	0	0	0	0	0	0	52	340	100	0	0	Error	-1	1	4014	-0.067	-75	0	0
10	12	4	empty	empty	10670	25840	80	79	80	13	16	81	81	89	35	39	0	0	0	0	0	0	0	0	0	0	52	340	100	0	0	Error	-2	-1	4180	-0.257	-75	0	0
10	1	5	2B6	407 Sp21	7420	26230	80	64	74	36	48	48	48	55	27	49	33	21	0	0	0	0	0	0	0	0	52	340	100	0	0	Error	16	26	3861	0.704	0	0	0
10	2	5	2F6	431 Sp0	7720	26230	80	61	77	40	51	50	50	55	41	74	27	15	0	0	0	0	0	0	0	0	52	340	100	0	0	Error	11	27	4012	0.537	0	0	0
10	3	5	2B6	407 Sp21	8020	26230	80	72	81	41	50	51	51	57	28	49	42	13	0	0	0	0	0	0	0	0	52	340	100	0	0	Error	21	30	4226	0.857	0	0	0
10	4	5	2F6	431 Sp0	8320	26230	30	186	195	59	30	63	63	88	56	63	100	50	0	0	0	0	0	0	0	0	4	20	100	0	0	Error	123	132	778	1.911	0	0	0
10	5	5	2J6	456 Sp21	8610	26260	80	118	127	51	40	52	52	54	14	25	92	83	0	0	0	0	0	0	0	0	52	340	100	0	0	Error	66	75	6623	5.214	0	0	0
10	6	5	2N6	484 Sp22	8910	26260	80	93	92	34	36	56	56	59	26	44	58	31	0	0	0	0	0	0	0	0	52	340	100	0	0	Error	37	36	4774	1.269	0	0	0
10	7	5	2J6	456 Sp21	9210	26260	80	120	135	54	40	57	57	60	14	23	92	79	0	0	0	0	0	0	0	0	52	340	100	0	0	Error	63	78	7030	5.357	0	0	0
10	8	5	2N6	484 Sp22	9500	26260	80	78	83	44	53	63	63	64	13	20	54	33	0	0	0	0	0	0	0	0	52	340	100	0	0	Error	15	20	4324	1.462	0	0	0
10	9	5	2B14	591 Sp0	9800	26260	80	85	99	59	59	68	68	69	13	18	58	37	0	0	0	0	0	0	0	0	52	340	100	0	0	Error	17	31	5160	2.308	0	0	0
10	10	5	2F14	0	10120	26240	20	794	819	123	15	0	0	0	0	0	100	100	0	0	0	0	0	0	0	0	4	0	100	0	0	Error	794	819	3276	1638	0	0	0
10	11	5	2B14	591 Sp0	10410	26230	80	78	91	46	50	77	77	94	160	170	4	0	0	0	0	0	0	0	0	0	52	340	100	0	0	Error	1	14	4743	-0.019	0	0	0
10	12	5	2F14	0	10710	26230	80	97	150	117	78	85	85	88	41	46	33	21	0	0	0	0	0	0	0	0	52	340	100	0	0	Error	12	65	7812	1.512	0	0	0
10	1	6	2J14	621 Sp14	7410	26540	80	70	129	161	124	46	46	47	9	19	63	52	0	0	0	0	0	0	0	0	52	340	100	0	0	Error	24	83	6694	9.111	0	0	0
10	2	6	2N14	636 Sp12	7710	26540	50	503	599	441	73	57	57	69	39	56	100	100	0	0	0	0	0	0	0	0	12	104	100	0	0	Error	446	542	7182	13.59	0	0	0
10	3	6	2J14	621 Sp14	8010	26540	80	70	133	148	111	50	50	51	10	19	62	50	0	0	0	0	0	0	0	0	52	340	100	0	0	Error	20	83	6922	8.2	0	0	0
10	4	6	2N14	636 Sp12	8310	26550	60	824	1330	1288	96	56	56	63	28	44	100	100	0	0	0	0	0	0	0	0	32	176	100	0	0	Error	768	1274	42564	45.25	0	0	0
10	5	6	empty	empty	8560	26470	80	55	59	18	30	54	54	56	11	19	23	8	0	0	0	0	0	0	0	0	52	340	100	0	0	Error	1	5	3073	0.273	-75	0	0
10	6	6	empty	empty	8860	26470	80	58	59	10	16	55	55	57	19	33	8	0	0	0	0	0	0	0	0	0	52	340	100	0	0	Error	3	4	3075	0.105	-75	0	0
10	7	6	empty	empty	9160	26470	80	61	68	46	67	63	63	68	45	66	2	2	0	0	0	0	0	0	0	0	52	340	100	0	0	Error	-2	5	3531	0	-75	0	0
10	8	6	empty	empty	9460	26470	80	62	61	11	18	65	65	66	15	22	2	0	0	0	0	0	0	0	0	0	52	340	100	0	0	Error	-3	-4	3170	-0.333	-75	0	0
10	9	6	empty	empty	9760	26470	80	74	71	11	15	67	67	69	20	28	8	0	0	0	0	0	0	0	0	0	52	340	100	0	0	Error	7	4	3716	0.1	-75	0	0
10	10	6	empty	empty	10070	26440	80	72	73	12	16	72	72	73	16	21	10	2	0	0	0	0	0	0	0	0	52	340	100	0	0	Error	0	1	3771	0	-75	0	0
10	11	6	empty	empty	10370	26440	80	75	84	38	45	78	78	85	88	103	6	2	0	0	0	0	0	0	0	0	52	340	100	0	0	Error	-3	6	4358	-0.011	-75	0	0
10	12	6	empty	empty	10670	26440	80	81	85	21	24	85	85	97	136	140	0	0	0	0	0	0	0	0	0	0	52	340	100	0	0	Error	-4	0	4407	-0.088	-75	0	0
10	1	7	2B6	407 Sp21	7430	26830	20	257	258	78	30	0	0	0	0	0	100	100	0	0	0	0	0	0	0	0	4	0	100	0	0	Error	257	258	1031	516	0	0	0
10	2	7	2F6	431 Sp0	7710	26830	80	72	96	61	63	47	47	50	17	34	63	44	0	0	0	0	0	0	0	0	52	340	100	0	0	Error	25	49	4979	2.706	0	0	0
10	3	7	2B6	407 Sp21	8010	26830	80	66	84	56	66	55	55	60	29	48	33	17	0	0	0	0	0	0	0	0	52	340	100	0	0	Error	11	29	4349	0.828	0	0	0
10	4	7	2F6	431 Sp0	8310	26850	40	103	116	58	50	59	59	72	38	52	50	42	0	0	0	0	0	0	0	0	12	68	100	0	0	Error	44	57	1395	1.158	0	0	0
10	5	7	2J6	456 Sp21	8610	26840	80	119	126	45	35	56	56	58	13	22	92	85	0	0	0	0	0	0	0	0	52	340	100	0	0	Error	63	70	6547	5.231	0	0	0
10	6	7	2N6	484 Sp22	8910	26840	80	104	106	41	38	59	59	72	140	194	4	0	0	0	0	0	0	0	0	0	52	340	100	0	0	Error	45	47	5490	0.243	0	0	0
10	7	7	2J6	456 Sp21	9200	26850	60	110	132	60	45	59	59	66	38	57	63	38	0	0	0	0	0	0	0	0	32	176	100	0	0	Error	51	73	4216	1.737	0	0	0
10	8	7	2N6	484 Sp22	9500	26830	120	76	98	60	61	65	65	66	14	21	46	33	0	0	0	0	0	0	0	0	120	820	100	0	0	Error	11	33	11803	2.286	0	0	0
10	9	7	2B14	591 Sp0	9800	26830	120	74	82	30	36	70	70	71	13	18	32	21	0	0	0	0	0	0	0	0	120	820	100	0	0	Error	4	12	9789	0.846	0	0	0
10	10	7	2F14	0	10100	26830	120	73	118	159	134	73	73	74	19	25	23	15	0	0	0	0	0	0	0	0	120	820	100	0	0	Error	0	45	14204	2.316	0	0	0
10	11	7	2B14	591 Sp0	10400	26830	120	76	87	31	35	77	77	82	34	41	20	6	0	0	0	0	0	0	0	0	120	820	100	0	0	Error	-1	10	10499	0.147	0	0	0
10	12	7	2F14	0	10700	26830	120	88	142	184	129	85	85	91	62	68	14	9	0	0	0	0	0	0	0	0	120	820	100	0	0	Error	3	57	17099	0.823	0	0	0
10	1	8	1J14	235 Sp0	7420	27150	80	98	104	48	46	47	47	51	16	31	75	69	0	0	0	0	0	0	0	0	52	340	100	0	0	Error	51	57	5427	3.313	0	0	0
10	2	8	1N14	258 Sp8	7720	27160	30	181	184	8	4	69	69	71	16	22	100	100	0	0	0	0	0	0	0	0	4	20	100	0	0	Error	112	115	734	7.063	0	0	0
10	3	8	1J14	235 Sp0	8010	27160	80	69	73	32	43	46	46	50	35	70	38	6	0	0	0	0	0	0	0	0	52	340	100	0	0	Error	23	27	3788	0.657	0	0	0
10	4	8	1N14	258 Sp8	8310	27160	50	334	1824	4397	241	61	61	107	337	314	42	25	0	0	0	0	0	0	0	0	12	104	100	0	0	Error	273	1763	21887	5.095	0	0	0
10	5	8	1B22	287 Sp8	8600	27160	80	105	111	50	45	55	55	56	10	17	77	71	0	0	0	0	0	0	0	0	52	340	100	0	0	Error	50	56	5785	5.5	0	0	0
10	6	8	1F22	325 Sp10	8900	27160	80	87	96	38	39	58	58	59	12	20	73	58	0	0	0	0	0	0	0	0	52	340	100	0	0	Error	29	38	4995	3.083	0	0	0
10	7	8	1B22	287 Sp8	9200	27160	80	120	122	48	39	60	60	63	23	36	73	62	0	0	0	0	0	0	0	0	52	340	100	0	0	Error	60	62	6342	2.565	0	0	0
10	8	8	1F22	325 Sp10	9490	27150	120	67	81	36	44	66	66	68	21	30	28	22	0	0	0	0	0	0	0	0	120	820	100	0	0	Error	1	15	9699	0.619	0	0	0
10	9	8	1J22	355 Sp0	9790	27140	60	111	132	74	56	67	67	80	39	48	56	31	0	0	0	0	0	0	0	0	32	176	100	0	0	Error	44	65	4208	1.333	0	0	0
10	10	8	1N22	380 Sp0	10110	27170	90	171	182	92	50	68	68	70	17	24	88	73	0	0	0	0	0	0	0	0	52	420	100	0	0	Error	103	114	9471	6.588	0	0	0
10	11	8	1J22	355 Sp0	10390	27160	120	90	239	1334	558	71	71	70	23	32	47	32	0	0	0	0	0	0	0	0	120	820	100	0	0	Error	19	168	28663	7.348	0	0	0
10	12	8	1N22	380 Sp0	10680	27150	70	156	162	68	41	67	67	69	50	72	69	44	0	0	0	0	0	0	0	0	32	236	100	0	0	Error	89	95	5183	1.86	0	0	0
10	1	9	1B6	15 Sp8	7420	27450	30	155	158	23	14	86	86	91	32	35	100	50	0	0	0	0	0	0	0	0	4	20	100	0	0	Error	69	72	633	2.094	0	0	0
10	2	9	1F6	34 Sp0	7710	27440	80	81	84	27	32	47	47	48	13	27	77	60	0	0	0	0	0	0	0	0	52	340	100	0	0	Error	34	37	4355	2.769	0	0	0
10	3	9	1B6	15 Sp8	8010	27430	20	232	221	84	38	0	0	0	0	0	100	100	0	0	0	0	0	0	0	0	4	0	100	0	0	Error	232	221	885	442	0	0	0
10	4	9	1F6	34 Sp0	8320	27430	80	121	142	92	64	60	60	66	25	37	73	52	0	0	0	0	0	0	0	0	52	340	100	0	0	Error	61	82	7369	3.04	0	0	0
10	5	9	1J6	53 Sp9	8630	27450	30	76	74	12	16	139	139	145	51	35	0	0	0	0	0	0	0	0	0	0	4	20	100	0	0	Error	-63	-65	294	-1.392	0	0	0
10	6	9	1N6	75 Sp0	8930	27450	80	83	96	40	41	58	58	61	14	22	60	46	0	0	0	0	0	0	0	0	52	340	100	0	0	Error	25	38	4979	2.5	0	0	0
10	7	9	1J6	53 Sp9	9240	27460	40	120	147	90	61	71	71	78	30	38	58	42	0	0	0	0	0	0	0	0	12	68	100	0	0	Error	49	76	1767	2.3	0	0	0
10	8	9	1N6	75 Sp0	9510	27450	120	72	84	32	38	66	66	64	19	29	34	21	0	0	0	0	0	0	0	0	120	820	100	0	0	Error	6	18	10037	1.053	0	0	0
10	9	9	1B14	173 Sp8	9810	27450	120	66	76	53	69	69	69	67	22	32	23	14	0	0	0	0	0	0	0	0	120	820	100	0	0	Error	-3	7	9109	0.409	0	0	0
10	10	9	1F14	200 Sp9	10120	27460	70	157	181	98	54	60	60	70	58	82	63	44	0	0	0	0	0	0	0	0	32	236	100	0	0	Error	97	121	5800	1.914	0	0	0
10	11	9	1B14	173 Sp8	10420	27470	120	82	99	60	60	76	76	77	21	27	33	23	0	0	0	0	0	0	0	0	120	820	100	0	0	Error	6	23	11853	1.048	0	0	0
10	12	9	1F14	200 Sp9	10720	27470	100	163	192	97	50	76	76	78	26	33	85	69	0	0	0	0	0	0	0	0	80	560	100	0	0	Error	87	116	15327	4.385	0	0	0
10	1	10	1J14	235 Sp0	7410	27750	80	70	85	48	56	49	49	51	15	29	50	48	0	0	0	0	0	0	0	0	52	340	100	0	0	Error	21	36	4435	2.267	0	0	0
10	2	10	1N14	258 Sp8	7720	27760	30	282	279	20	7	88	88	90	37	41	100	100	0	0	0	0	0	0	0	0	4	20	100	0	0	Error	194	191	1115	5.108	0	0	0
10	3	10	1J14	235 Sp0	8020	27770	80	94	103	29	28	53	53	54	10	18	98	90	0	0	0	0	0	0	0	0	52	340	100	0	0	Error	41	50	5334	4.9	0	0	0
10	4	10	1N14	258 Sp8	8320	27780	40	341	405	118	29	67	67	90	85	94	100	100	0	0	0	0	0	0	0	0	12	68	100	0	0	Error	274	338	4860	3.706	0	0	0
10	5	10	1B22	287 Sp8	8610	27750	80	114	111	43	38	52	52	49	17	34	81	69	0	0	0	0	0	0	0	0	52	340	100	0	0	Error	62	59	5756	3.647	0	0	0
10	6	10	1F22	325 Sp10	8910	27750	80	34	48	28	58	54	54	57	48	84	6	0	0	0	0	0	0	0	0	0	52	340	100	0	0	Error	-20	-6	2495	-0.187	0	0	0
10	7	10	1B22	287 Sp8	9210	27760	80	115	116	32	27	53	53	51	19	37	90	73	0	0	0	0	0	0	0	0	52	340	100	0	0	Error	62	63	6055	3.421	0	0	0
10	8	10	1F22	325 Sp10	9500	27750	120	72	83	34	40	64	64	63	27	42	30	18	0	0	0	0	0	0	0	0	120	820	100	0	0	Error	8	19	9941	0.741	0	0	0
10	9	10	1J22	355 Sp0	9800	27750	120	77	102	54	52	69	69	71	27	38	40	29	0	0	0	0	0	0	0	0	120	820	100	0	0	Error	8	33	12230	1.148	0	0	0
10	10	10	1N22	380 Sp0	10100	27750	80	157	175	134	76	67	67	68	13	19	88	81	0	0	0	0	0	0	0	0	52	340	100	0	0	Error	90	108	9104	8.231	0	0	0
10	11	10	1J22	355 Sp0	10400	27740	120	80	97	52	53	75	75	78	21	26	26	22	0	0	0	0	0	0	0	0	120	820	100	0	0	Error	5	22	11666	0.905	0	0	0
10	12	10	1N22	380 Sp0	10710	27730	70	101	122	69	56	76	76	90	42	46	44	22	0	0	0	0	0	0	0	0	32	236	100	0	0	Error	25	46	3914	0.762	0	0	0
10	1	11	1B6	15 Sp8	7410	28060	80	36	50	29	58	46	46	48	27	56	19	8	0	0	0	0	0	0	0	0	52	340	100	0	0	Error	-10	4	2593	0.074	0	0	0
10	2	11	1F6	34 Sp0	7710	28060	80	62	75	58	77	47	47	50	65	130	27	6	0	0	0	0	0	0	0	0	52	340	100	0	0	Error	15	28	3875	0.385	0	0	0
10	3	11	1B6	15 Sp8	8010	28060	80	125	123	43	34	45	45	44	15	34	90	83	0	0	0	0	0	0	0	0	52	340	100	0	0	Error	80	78	6408	5.267	0	0	0
10	4	11	1F6	34 Sp0	8320	28050	80	193	236	152	64	57	57	65	53	81	90	71	0	0	0	0	0	0	0	0	52	340	100	0	0	Error	136	179	12287	3.226	0	0	0
10	5	11	1J6	53 Sp9	8610	28070	110	113	171	293	171	60	60	61	13	21	85	68	0	0	0	0	0	0	0	0	80	656	100	0	0	Error	53	111	13672	8.462	0	0	0
10	6	11	1N6	75 Sp0	8910	28070	110	94	114	59	51	63	63	65	22	33	59	45	0	0	0	0	0	0	0	0	80	656	100	0	0	Error	31	51	9092	2.227	0	0	0
10	7	11	1J6	53 Sp9	9190	28090	20	191	183	83	45	0	0	0	0	0	100	100	0	0	0	0	0	0	0	0	4	0	100	0	0	Error	191	183	733	366	0	0	0
10	8	11	1N6	75 Sp0	9500	28060	120	69	84	61	72	65	65	72	114	158	3	2	0	0	0	0	0	0	0	0	120	820	100	0	0	Error	4	19	10051	0.105	0	0	0
10	9	11	1B14	173 Sp8	9800	28060	120	77	90	46	51	74	74	82	120	146	3	1	0	0	0	0	0	0	0	0	120	820	100	0	0	Error	3	16	10741	0.067	0	0	0
10	10	11	1F14	200 Sp9	10120	28090	90	146	158	70	44	67	67	68	15	22	87	75	0	0	0	0	0	0	0	0	52	420	100	0	0	Error	79	91	8211	6	0	0	0
10	11	11	1B14	173 Sp8	10410	28070	120	83	95	41	43	80	80	83	32	38	25	12	0	0	0	0	0	0	0	0	120	820	100	0	0	Error	3	15	11458	0.375	0	0	0
10	12	11	1F14	200 Sp9	10710	28060	80	122	163	105	64	72	72	75	17	22	85	62	0	0	0	0	0	0	0	0	52	340	100	0	0	Error	50	91	8453	5.176	0	0	0
10	1	12	1J14	235 Sp0	7410	28360	80	48	59	27	45	48	48	49	15	30	35	23	0	0	0	0	0	0	0	0	52	340	100	0	0	Error	0	11	3050	0.667	0	0	0
10	2	12	1N14	258 Sp8	7720	28370	30	288	291	33	11	65	65	69	26	37	100	100	0	0	0	0	0	0	0	0	4	20	100	0	0	Error	223	226	1163	8.538	0	0	0
10	3	12	1J14	235 Sp0	8010	28360	80	103	103	37	35	55	55	56	12	21	79	69	0	0	0	0	0	0	0	0	52	340	100	0	0	Error	48	48	5357	3.917	0	0	0
10	4	12	1N14	258 Sp8	8310	28350	60	303	304	138	45	64	64	73	50	68	94	84	0	0	0	0	0	0	0	0	32	176	100	0	0	Error	239	240	9722	4.62	0	0	0
10	5	12	1B22	287 Sp8	8610	28360	110	81	98	46	46	61	61	63	16	25	55	48	0	0	0	0	0	0	0	0	80	656	100	0	0	Error	20	37	7832	2.188	0	0	0
10	6	12	1F22	325 Sp10	8910	28360	110	64	67	19	28	70	70	73	39	53	4	1	0	0	0	0	0	0	0	0	80	656	100	0	0	Error	-6	-3	5349	-0.154	0	0	0
10	7	12	1B22	287 Sp8	9210	28360	80	125	132	49	37	66	66	66	14	21	83	77	0	0	0	0	0	0	0	0	52	340	100	0	0	Error	59	66	6870	4.714	0	0	0
10	8	12	1F22	325 Sp10	9500	28360	120	64	73	28	38	65	65	67	16	23	22	13	0	0	0	0	0	0	0	0	120	820	100	0	0	Error	-1	8	8730	0.375	0	0	0
10	9	12	1J22	355 Sp0	9800	28380	80	126	135	61	45	65	65	66	14	21	77	67	0	0	0	0	0	0	0	0	52	340	100	0	0	Error	61	70	7044	4.929	0	0	0
10	10	12	1N22	380 Sp0	10110	28390	90	205	196	92	46	71	71	73	16	21	83	79	0	0	0	0	0	0	0	0	52	420	100	0	0	Error	134	125	10195	7.688	0	0	0
10	11	12	1J22	355 Sp0	10410	28360	120	90	101	41	40	83	83	87	35	40	28	12	0	0	0	0	0	0	0	0	120	820	100	0	0	Error	7	18	12126	0.4	0	0	0
10	12	12	1N22	380 Sp0	10710	28330	70	186	185	89	48	71	71	76	21	27	78	72	0	0	0	0	0	0	0	0	32	236	100	0	0	Error	115	114	5905	5.19	0	0	0
10	1	13	1B6	15 Sp8	7400	28630	80	72	88	45	51	49	49	51	12	23	60	50	0	0	0	0	0	0	0	0	52	340	100	0	0	Error	23	39	4587	3.083	0	0	0
10	2	13	1F6	34 Sp0	7700	28630	80	82	89	36	40	52	52	54	13	24	65	56	0	0	0	0	0	0	0	0	52	340	100	0	0	Error	30	37	4603	2.692	0	0	0
10	3	13	1B6	15 Sp8	8000	28640	20	200	193	41	21	0	0	0	0	0	100	100	0	0	0	0	0	0	0	0	4	0	100	0	0	Error	200	193	771	386	0	0	0
10	4	13	1F6	34 Sp0	8300	28650	110	92	122	104	85	62	62	76	66	86	26	13	0	0	0	0	0	0	0	0	80	626	100	0	0	Error	30	60	9776	0.697	0	0	0
10	5	13	1J6	53 Sp9	8600	28660	60	166	195	89	45	62	62	64	17	26	97	94	0	0	0	0	0	0	0	0	32	176	100	0	0	Error	104	133	6240	7.706	0	0	0
10	6	13	1N6	75 Sp0	8900	28640	110	76	81	29	35	68	68	71	23	32	28	14	0	0	0	0	0	0	0	0	80	636	100	0	0	Error	8	13	6503	0.435	0	0	0
10	7	13	1J6	53 Sp9	9200	28640	80	102	114	48	42	67	67	69	14	20	69	52	0	0	0	0	0	0	0	0	52	340	100	0	0	Error	35	47	5921	3.214	0	0	0
10	8	13	1N6	75 Sp0	9480	28620	60	77	100	58	58	74	74	86	39	45	25	19	0	0	0	0	0	0	0	0	32	176	100	0	0	Error	3	26	3192	0.359	0	0	0
10	9	13	1B14	173 Sp8	9790	28640	120	71	85	42	49	70	70	71	17	23	29	20	0	0	0	0	0	0	0	0	120	743	100	0	0	Error	1	15	10254	0.824	0	0	0
10	10	13	1F14	200 Sp9	10110	28660	80	145	170	77	45	68	68	69	17	24	88	75	0	0	0	0	0	0	0	0	52	324	100	0	0	Error	77	102	8837	5.941	0	0	0
10	11	13	1B14	173 Sp8	10410	28650	120	90	130	203	156	83	83	86	22	25	34	28	0	0	0	0	0	0	0	0	120	735	100	0	0	Error	7	47	15659	2	0	0	0
10	12	13	1F14	200 Sp9	10710	28640	90	170	206	117	56	79	79	81	20	24	88	77	0	0	0	0	0	0	0	0	52	412	100	0	0	Error	91	127	10723	6.25	0	0	0
10	1	14	2B22	Grid Marker	7410	28940	70	1598	2443	2895	118	60	60	67	23	34	100	100	0	0	0	0	0	0	0	0	32	236	100	0	0	Error	1538	2383	78186	103.304	0	0	0
10	2	14	2B22	Grid Marker	7710	28940	60	2038	3725	4801	128	63	63	65	15	23	100	100	0	0	0	0	0	0	0	0	32	176	100	0	0	Error	1975	3662	119209	244	0	0	0
10	3	14	empty	empty	7970	28840	80	55	54	11	20	54	54	56	13	23	6	2	0	0	0	0	0	0	0	0	52	340	100	0	0	Error	1	0	2808	-0.154	-75	0	0
10	4	14	empty	empty	8270	28840	110	61	61	12	19	62	62	75	75	100	0	0	0	0	0	0	0	0	0	0	80	626	100	0	0	Error	-1	-1	4896	-0.187	-75	0	0
10	5	14	empty	empty	8570	28840	110	64	65	13	20	63	63	65	14	21	20	1	0	0	0	0	0	0	0	0	80	639	100	0	0	Error	1	2	5168	0	-75	0	0
10	6	14	empty	empty	8870	28840	110	69	89	162	182	68	68	70	21	30	13	3	0	0	0	0	0	0	0	0	80	636	100	0	0	Error	1	21	7158	0.905	-75	0	0
10	7	14	empty	empty	9170	28840	80	69	68	10	14	68	68	69	13	18	4	2	0	0	0	0	0	0	0	0	52	340	100	0	0	Error	1	0	3536	-0.077	-75	0	0
10	8	14	empty	empty	9460	28830	120	69	71	14	19	70	70	74	32	43	2	1	0	0	0	0	0	0	0	0	120	809	100	0	0	Error	-1	1	8566	-0.094	-75	0	0
10	9	14	empty	empty	9760	28830	120	76	77	13	16	74	74	76	29	38	3	0	0	0	0	0	0	0	0	0	120	743	100	0	0	Error	2	3	9277	0.034	-75	0	0
10	10	14	empty	empty	10060	28830	120	88	2445	9379	383	69	69	71	18	25	50	43	0	0	0	0	0	0	0	0	120	760	100	0	0	Error	19	2376	293455	131.889	-75	0	0
10	11	14	empty	empty	10360	28830	120	69	70	16	22	72	72	75	30	40	3	1	0	0	0	0	0	0	0	0	120	735	100	0	0	Error	-3	-2	8445	-0.167	-75	0	0
10	12	14	empty	empty	10660	28830	120	82	83	14	16	82	82	83	18	21	9	3	0	0	0	0	0	0	0	0	120	783	100	0	0	Error	0	1	10007	0	-75	0	0
11	1	1	empty	empty	11850	25000	100	66	72	27	37	59	59	59	24	40	18	6	0	0	0	0	0	0	0	0	80	560	100	0	0	Error	7	13	5761	0.542	-75	0	0
11	2	1	empty	empty	12150	25000	100	60	63	17	26	61	61	65	20	30	11	5	0	0	0	0	0	0	0	0	80	560	100	0	0	Error	-1	2	5046	-0.1	-75	0	0
11	3	1	empty	empty	12450	25000	100	62	70	30	42	63	63	71	45	63	8	1	0	0	0	0	0	0	0	0	80	560	100	0	0	Error	-1	7	5598	-0.022	-75	0	0
11	4	1	empty	empty	12750	25000	100	64	69	29	42	62	62	69	32	46	6	1	0	0	0	0	0	0	0	0	80	560	100	0	0	Error	2	7	5497	0	-75	0	0
11	5	1	empty	empty	13050	25000	100	63	66	19	28	62	62	65	19	29	15	4	0	0	0	0	0	0	0	0	80	560	100	0	0	Error	1	4	5304	0.053	-75	0	0
11	6	1	empty	empty	13350	25000	100	59	74	47	63	65	65	80	98	122	6	1	0	0	0	0	0	0	0	0	80	560	100	0	0	Error	-6	9	5910	-0.061	-75	0	0
11	7	1	empty	empty	13650	25000	100	55	104	231	222	54	54	58	22	37	10	9	0	0	0	0	0	0	0	0	80	560	100	0	0	Error	1	50	8324	2.091	-75	0	0
11	8	1	empty	empty	13950	25000	100	50	50	11	22	49	49	51	18	35	4	1	0	0	0	0	0	0	0	0	80	560	100	0	0	Error	1	1	3966	-0.056	-75	0	0
11	9	1	empty	empty	14250	25000	100	48	50	12	24	50	50	53	17	32	10	1	0	0	0	0	0	0	0	0	80	560	100	0	0	Error	-2	0	3991	-0.176	-75	0	0
11	10	1	2C22	Grid Marker	14600	25100	70	2177	3139	3352	106	67	67	70	21	30	100	100	0	0	0	0	0	0	0	0	32	236	100	0	0	Error	2110	3072	100458	146.143	0	0	0
11	11	1	2C22	Grid Marker	14900	25110	80	1288	2576	3432	133	62	62	64	19	29	100	100	0	0	0	0	0	0	0	0	52	340	100	0	0	Error	1226	2514	133974	132.211	0	0	0
11	12	1	2C22	Grid Marker	15200	25100	70	2537	3612	3765	104	69	69	87	76	87	100	100	0	0	0	0	0	0	0	0	32	236	100	0	0	Error	2468	3543	115599	46.382	0	0	0
11	1	2	2K14	628 Sp14	11900	25400	70	215	209	92	44	61	61	62	16	25	97	91	0	0	0	0	0	0	0	0	32	236	100	0	0	Error	154	148	6685	9.188	0	0	0
11	2	2	2O14	0	12200	25400	50	348	317	189	59	65	65	65	10	15	100	92	0	0	0	0	0	0	0	0	12	104	100	0	0	Error	283	252	3800	25.2	0	0	0
11	3	2	2K14	628 Sp14	12500	25390	80	212	225	104	46	66	66	71	31	43	88	85	0	0	0	0	0	0	0	0	52	340	100	0	0	Error	146	159	11725	4.968	0	0	0
11	4	2	2O14	0	12790	25400	110	72	126	127	100	67	67	75	74	98	20	15	0	0	0	0	0	0	0	0	80	656	100	0	0	Error	5	59	10114	0.689	0	0	0
11	5	2	empty	empty	13050	25300	110	65	68	20	29	63	63	66	22	33	8	3	0	0	0	0	0	0	0	0	80	656	100	0	0	Error	2	5	5458	0.091	-75	0	0
11	6	2	empty	empty	13350	25300	110	62	73	48	65	65	65	79	82	103	3	3	0	0	0	0	0	0	0	0	80	656	100	0	0	Error	-3	8	5817	-0.073	-75	0	0
11	7	2	empty	empty	13650	25300	110	56	57	15	26	55	55	59	25	42	4	1	0	0	0	0	0	0	0	0	80	656	100	0	0	Error	1	2	4559	-0.08	-75	0	0
11	8	2	empty	empty	13950	25300	110	49	51	11	21	49	49	55	33	60	1	0	0	0	0	0	0	0	0	0	80	656	100	0	0	Error	0	2	4103	-0.121	-75	0	0
11	9	2	empty	empty	14250	25300	110	51	55	14	25	50	50	53	20	37	14	1	0	0	0	0	0	0	0	0	80	656	100	0	0	Error	1	5	4371	0.1	-75	0	0
11	10	2	empty	empty	14550	25300	110	53	55	12	21	52	52	55	19	34	11	3	0	0	0	0	0	0	0	0	80	655	100	0	0	Error	1	3	4414	0	-75	0	0
11	11	2	empty	empty	14850	25300	110	52	54	10	18	54	54	57	28	49	1	0	0	0	0	0	0	0	0	0	80	640	100	0	0	Error	-2	0	4291	-0.107	-75	0	0
11	12	2	empty	empty	15150	25300	110	53	56	23	41	54	54	62	69	111	1	1	0	0	0	0	0	0	0	0	80	655	100	0	0	Error	-1	2	4500	-0.087	-75	0	0
11	1	3	2C6	418 Sp19	11900	25700	110	88	135	230	170	65	65	68	16	23	59	39	0	0	0	0	0	0	0	0	80	656	100	0	0	Error	23	70	10825	4.188	0	0	0
11	2	3	2G6	443 Sp14	12200	25700	110	99	126	78	61	69	69	72	18	25	56	46	0	0	0	0	0	0	0	0	80	656	100	0	0	Error	30	57	10055	3	0	0	0
11	3	3	2C6	418 Sp19	12520	25700	60	168	914	3555	388	67	67	77	39	50	69	56	0	0	0	0	0	0	0	0	32	176	100	0	0	Error	101	847	29256	21.462	0	0	0
11	4	3	2G6	443 Sp14	12800	25700	110	91	123	116	94	71	71	75	33	44	41	30	0	0	0	0	0	0	0	0	80	656	100	0	0	Error	20	52	9866	1.455	0	0	0
11	5	3	2K6	468 Sp8	13100	25700	110	82	88	29	32	68	68	71	26	36	38	15	0	0	0	0	0	0	0	0	80	640	100	0	0	Error	14	20	7069	0.654	0	0	0
11	6	3	2O6	496Sp21	13400	25710	110	70	79	35	44	66	66	75	46	61	8	5	0	0	0	0	0	0	0	0	80	630	100	0	0	Error	4	13	6306	0.087	0	0	0
11	7	3	2K6	468 Sp8	13700	25710	110	66	73	29	39	57	57	61	20	32	34	16	0	0	0	0	0	0	0	0	80	630	100	0	0	Error	9	16	5877	0.6	0	0	0
11	8	3	2O6	496Sp21	14000	25710	110	109	159	280	176	50	50	52	13	25	98	90	0	0	0	0	0	0	0	0	80	630	100	0	0	Error	59	109	12687	8.231	0	0	0
11	9	3	2C14	598 Sp21	14300	25710	110	87	107	56	52	51	51	53	12	22	86	65	0	0	0	0	0	0	0	0	80	630	100	0	0	Error	36	56	8554	4.5	0	0	0
11	10	3	2G14	613 Sp24	14600	25710	110	121	141	93	65	54	54	56	38	67	94	35	0	0	0	0	0	0	0	0	80	630	100	0	0	Error	67	87	11245	2.237	0	0	0
11	11	3	2C14	598 Sp21	14890	25720	60	107	121	53	43	53	53	57	23	40	81	59	0	0	0	0	0	0	0	0	32	176	100	0	0	Error	54	68	3874	2.783	0	0	0
11	12	3	2G14	613 Sp24	15200	25730	120	240	592	2279	384	51	51	55	32	58	93	85	0	0	0	0	0	0	0	0	120	744	100	0	0	Error	189	541	71078	16.781	0	0	0
11	1	4	2K14	628 Sp14	11900	25990	110	80	95	44	46	69	69	76	50	65	19	9	0	0	0	0	0	0	0	0	80	656	100	0	0	Error	11	26	7583	0.38	0	0	0
11	2	4	2O14	0	12200	25990	110	83	153	166	108	71	71	73	25	34	38	30	0	0	0	0	0	0	0	0	80	656	100	0	0	Error	12	82	12244	3.2	0	0	0
11	3	4	2K14	628 Sp14	12490	25990	110	81	100	49	49	71	71	80	88	110	18	0	0	0	0	0	0	0	0	0	80	656	100	0	0	Error	10	29	7981	0.227	0	0	0
11	4	4	2O14	0	12790	26000	110	76	128	128	100	70	70	78	75	96	18	14	0	0	0	0	0	0	0	0	80	656	100	0	0	Error	6	58	10240	0.667	0	0	0
11	5	4	empty	empty	13050	25900	110	67	84	88	104	68	68	73	49	67	8	5	0	0	0	0	0	0	0	0	80	640	100	0	0	Error	-1	16	6731	0.224	-75	0	0
11	6	4	empty	empty	13350	25900	110	60	67	25	37	66	66	77	48	62	3	1	0	0	0	0	0	0	0	0	80	630	100	0	0	Error	-6	1	5361	-0.208	-75	0	0
11	7	4	empty	empty	13650	25900	110	61	65	19	29	58	58	67	75	111	0	0	0	0	0	0	0	0	0	0	80	630	100	0	0	Error	3	7	5174	-0.027	-75	0	0
11	8	4	empty	empty	13950	25900	110	50	54	19	35	49	49	52	18	34	13	3	0	0	0	0	0	0	0	0	80	630	100	0	0	Error	1	5	4298	0.111	-75	0	0
11	9	4	empty	empty	14250	25900	110	51	52	10	19	50	50	51	12	23	16	3	0	0	0	0	0	0	0	0	80	630	100	0	0	Error	1	2	4196	0.083	-75	0	0
11	10	4	empty	empty	14550	25900	110	58	114	367	321	49	49	49	15	30	40	23	0	0	0	0	0	0	0	0	80	630	100	0	0	Error	9	65	9151	4.333	-75	0	0
11	11	4	empty	empty	14850	25900	110	32	40	17	42	51	51	63	99	157	0	0	0	0	0	0	0	0	0	0	80	641	100	0	0	Error	-19	-11	3180	-0.232	-75	0	0
11	12	4	empty	empty	15150	25900	110	53	57	34	59	49	49	55	54	98	4	3	0	0	0	0	0	0	0	0	80	588	100	0	0	Error	4	8	4580	0.037	-75	0	0
11	1	5	2C6	418 Sp19	11900	26290	110	58	121	408	337	67	67	74	117	158	8	3	0	0	0	0	0	0	0	0	80	656	100	0	0	Error	-9	54	9716	0.402	0	0	0
11	2	5	2G6	443 Sp14	12200	26300	110	91	107	48	44	66	66	64	25	39	50	31	0	0	0	0	0	0	0	0	80	656	100	0	0	Error	25	41	8572	1.72	0	0	0
11	3	5	2C6	418 Sp19	12500	26300	110	116	151	124	82	70	70	70	40	57	51	30	0	0	0	0	0	0	0	0	80	656	100	0	0	Error	46	81	12056	2.025	0	0	0
11	4	5	2G6	443 Sp14	12800	26300	110	91	107	47	43	67	67	65	27	41	49	38	0	0	0	0	0	0	0	0	80	656	100	0	0	Error	24	40	8563	1.556	0	0	0
11	5	5	2K6	468 Sp8	13100	26300	110	80	85	32	37	64	64	66	41	62	18	5	0	0	0	0	0	0	0	0	80	630	100	0	0	Error	16	21	6825	0.463	0	0	0
11	6	5	2O6	496Sp21	13390	26290	80	145	165	81	49	62	62	76	54	71	63	40	0	0	0	0	0	0	0	0	52	340	100	0	0	Error	83	103	8604	1.648	0	0	0
11	7	5	2K6	468 Sp8	13700	26310	110	76	83	35	42	55	55	59	37	62	31	5	0	0	0	0	0	0	0	0	80	619	100	0	0	Error	21	28	6662	0.649	0	0	0
11	8	5	2O6	496Sp21	14000	26310	110	118	124	40	32	48	48	49	19	38	99	81	0	0	0	0	0	0	0	0	80	619	100	0	0	Error	70	76	9912	3.947	0	0	0
11	9	5	2C14	598 Sp21	14300	26310	110	97	112	52	46	53	53	55	29	52	70	39	0	0	0	0	0	0	0	0	80	619	100	0	0	Error	44	59	8996	1.966	0	0	0
11	10	5	2G14	613 Sp24	14630	26330	80	116	178	180	101	57	57	64	36	56	67	38	0	0	0	0	0	0	0	0	52	335	100	0	0	Error	59	121	9241	3.167	0	0	0
11	11	5	2C14	598 Sp21	14910	26330	110	96	106	49	46	53	53	58	28	48	65	39	0	0	0	0	0	0	0	0	80	599	100	0	0	Error	43	53	8500	1.714	0	0	0
11	12	5	2G14	613 Sp24	15190	26330	110	196	348	525	150	52	52	57	35	61	100	81	0	0	0	0	0	0	0	0	80	591	100	0	0	Error	144	296	27856	8.314	0	0	0
11	1	6	2K14	628 Sp14	11890	26600	60	167	189	79	41	67	67	69	16	23	97	88	0	0	0	0	0	0	0	0	32	176	100	0	0	Error	100	122	6042	7.5	0	0	0
11	2	6	2O14	0	12190	26600	110	87	163	233	142	67	67	76	52	68	25	16	0	0	0	0	0	0	0	0	80	656	100	0	0	Error	20	96	13030	1.673	0	0	0
11	3	6	2K14	628 Sp14	12500	26620	50	148	173	82	47	69	69	78	28	35	92	67	0	0	0	0	0	0	0	0	12	104	100	0	0	Error	79	104	2078	3.393	0	0	0
11	4	6	2O14	0	12790	26600	110	78	130	155	119	72	72	74	16	21	34	25	0	0	0	0	0	0	0	0	80	656	100	0	0	Error	6	58	10435	3.5	0	0	0
11	5	6	empty	empty	13050	26490	110	70	75	50	66	69	69	74	37	50	1	1	0	0	0	0	0	0	0	0	80	630	100	0	0	Error	1	6	5965	0.027	-75	0	0
11	6	6	empty	empty	13350	26490	110	66	74	41	55	65	65	79	52	65	6	3	0	0	0	0	0	0	0	0	80	646	100	0	0	Error	1	9	5887	-0.096	-75	0	0
11	7	6	empty	empty	13650	26490	110	61	92	132	143	59	59	67	39	58	10	6	0	0	0	0	0	0	0	0	80	619	100	0	0	Error	2	33	7369	0.641	-75	0	0
11	8	6	empty	empty	13950	26490	110	53	58	19	32	53	53	56	19	33	15	6	0	0	0	0	0	0	0	0	80	619	100	0	0	Error	0	5	4673	0.105	-75	0	0
11	9	6	empty	empty	14250	26490	110	54	56	29	51	52	52	55	19	34	5	1	0	0	0	0	0	0	0	0	80	619	100	0	0	Error	2	4	4497	0.053	-75	0	0
11	10	6	empty	empty	14550	26490	110	52	53	11	20	54	54	56	16	28	9	0	0	0	0	0	0	0	0	0	80	622	100	0	0	Error	-2	-1	4258	-0.187	-75	0	0
11	11	6	empty	empty	14850	26490	110	52	55	11	20	53	53	61	72	118	0	0	0	0	0	0	0	0	0	0	80	599	100	0	0	Error	-1	2	4411	-0.083	-75	0	0
11	12	6	empty	empty	15150	26490	110	51	52	10	19	51	51	57	43	75	0	0	0	0	0	0	0	0	0	0	80	591	100	0	0	Error	0	1	4194	-0.116	-75	0	0
11	1	7	2C6	418 Sp19	11900	26890	110	108	116	45	38	74	74	78	51	65	33	15	0	0	0	0	0	0	0	0	80	656	100	0	0	Error	34	42	9282	0.745	0	0	0
11	2	7	2G6	443 Sp14	12200	26900	50	178	176	58	32	75	75	83	31	37	83	83	0	0	0	0	0	0	0	0	12	104	100	0	0	Error	103	101	2109	3	0	0	0
11	3	7	2C6	418 Sp19	12500	26900	110	86	124	111	89	66	66	70	33	47	41	30	0	0	0	0	0	0	0	0	80	656	100	0	0	Error	20	58	9916	1.636	0	0	0
11	4	7	2G6	443 Sp14	12800	26890	110	91	111	62	55	67	67	69	18	26	54	41	0	0	0	0	0	0	0	0	80	656	100	0	0	Error	24	44	8905	2.333	0	0	0
11	5	7	2K6	468 Sp8	13100	26890	110	75	84	33	39	70	70	75	26	34	29	11	0	0	0	0	0	0	0	0	80	656	100	0	0	Error	5	14	6742	0.346	0	0	0
11	6	7	2O6	496Sp21	13400	26890	110	73	78	35	44	64	64	72	35	48	15	1	0	0	0	0	0	0	0	0	80	656	100	0	0	Error	9	14	6220	0.171	0	0	0
11	7	7	2K6	468 Sp8	13700	26900	110	67	76	33	43	58	58	65	33	50	24	6	0	0	0	0	0	0	0	0	80	656	100	0	0	Error	9	18	6084	0.333	0	0	0
11	8	7	2O6	496Sp21	13990	26900	110	101	107	35	32	54	54	57	27	47	74	41	0	0	0	0	0	0	0	0	80	656	100	0	0	Error	47	53	8528	1.852	0	0	0
11	9	7	2C14	598 Sp21	14290	26900	110	93	95	40	42	55	55	56	17	30	63	55	0	0	0	0	0	0	0	0	80	656	100	0	0	Error	38	40	7628	2.294	0	0	0
11	10	7	2G14	613 Sp24	14590	26900	110	89	114	91	79	54	54	55	14	25	61	53	0	0	0	0	0	0	0	0	80	656	100	0	0	Error	35	60	9148	4.214	0	0	0
11	11	7	2C14	598 Sp21	14890	26900	110	93	107	53	49	53	53	54	14	25	76	59	0	0	0	0	0	0	0	0	80	656	100	0	0	Error	40	54	8550	3.786	0	0	0
11	12	7	2G14	613 Sp24	15200	26910	100	326	451	351	77	54	54	55	15	27	98	98	0	0	0	0	0	0	0	0	80	560	100	0	0	Error	272	397	36102	26.4	0	0	0
11	1	8	1K14	248 Sp0	11900	27210	80	166	179	77	43	69	69	70	14	20	100	90	0	0	0	0	0	0	0	0	52	340	100	0	0	Error	97	110	9284	7.786	0	0	0
11	2	8	1O14	270 Sp0	12190	27200	110	122	137	61	44	70	70	73	20	27	75	55	0	0	0	0	0	0	0	0	80	656	100	0	0	Error	52	67	10977	3.2	0	0	0
11	3	8	1K14	248 Sp0	12490	27200	110	106	126	61	48	67	67	71	24	33	63	43	0	0	0	0	0	0	0	0	80	656	100	0	0	Error	39	59	10048	2.292	0	0	0
11	4	8	1O14	270 Sp0	12790	27200	110	94	107	47	43	66	66	71	28	39	50	28	0	0	0	0	0	0	0	0	80	656	100	0	0	Error	28	41	8523	1.286	0	0	0
11	5	8	1C22	307 Sp10	13090	27200	60	302	297	112	37	69	69	74	27	36	100	94	0	0	0	0	0	0	0	0	32	176	100	0	0	Error	233	228	9492	8.259	0	0	0
11	6	8	1G22	340 Sp17	13390	27200	110	89	104	50	48	65	65	76	71	93	19	5	0	0	0	0	0	0	0	0	80	656	100	0	0	Error	24	39	8293	0.394	0	0	0
11	7	8	1C22	307 Sp10	13690	27210	70	320	336	149	44	59	59	69	72	104	100	88	0	0	0	0	0	0	0	0	32	236	100	0	0	Error	261	277	10760	3.708	0	0	0
11	8	8	1G22	340 Sp17	13990	27210	110	112	122	46	37	53	53	57	19	33	89	66	0	0	0	0	0	0	0	0	80	656	100	0	0	Error	59	69	9790	3.421	0	0	0
11	9	8	1K22	366 Sp14	14290	27210	110	62	76	87	114	56	56	58	14	24	26	13	0	0	0	0	0	0	0	0	80	656	100	0	0	Error	6	20	6055	1.286	0	0	0
11	10	8	1O22	391 Sp21	14590	27210	110	53	55	16	29	55	55	57	15	26	9	1	0	0	0	0	0	0	0	0	80	656	100	0	0	Error	-2	0	4396	-0.133	0	0	0
11	11	8	1K22	366 Sp14	14890	27220	110	93	99	32	32	53	53	56	30	53	59	33	0	0	0	0	0	0	0	0	80	656	100	0	0	Error	40	46	7945	1.433	0	0	0
11	12	8	1O22	391 Sp21	15190	27220	110	69	85	62	72	56	56	318	3093	972	0	0	0	0	0	0	0	0	0	0	80	656	100	0	0	Error	13	29	6838	-0.075	0	0	0
11	1	9	1C6	24 Sp0	11890	27490	110	82	91	38	41	73	73	78	36	46	28	9	0	0	0	0	0	0	0	0	80	656	100	0	0	Error	9	18	7308	0.361	0	0	0
11	2	9	1G6	44 Sp8	12190	27500	110	104	116	80	68	65	65	68	23	33	60	45	0	0	0	0	0	0	0	0	80	656	100	0	0	Error	39	51	9277	2.087	0	0	0
11	3	9	1C6	24 Sp0	12500	27500	80	181	190	51	26	67	67	76	97	127	67	8	0	0	0	0	0	0	0	0	52	340	100	0	0	Error	114	123	9862	1.175	0	0	0
11	4	9	1G6	44 Sp8	12790	27500	110	95	99	47	47	66	66	72	48	66	21	8	0	0	0	0	0	0	0	0	80	656	100	0	0	Error	29	33	7888	0.563	0	0	0
11	5	9	1K6	62 Sp0	13090	27510	110	123	129	50	38	66	66	77	68	88	38	6	0	0	0	0	0	0	0	0	80	656	100	0	0	Error	57	63	10352	0.765	0	0	0
11	6	9	1O6	85 Sp8	13390	27530	70	138	175	149	85	76	76	89	47	52	53	34	0	0	0	0	0	0	0	0	32	236	100	0	0	Error	62	99	5602	1.83	0	0	0
11	7	9	1K6	62 Sp0	13690	27510	90	98	139	85	61	59	59	80	97	121	31	6	0	0	0	0	0	0	0	0	52	420	100	0	0	Error	39	80	7208	0.608	0	0	0
11	8	9	1O6	85 Sp8	13990	27510	110	98	104	63	60	52	52	54	13	24	76	60	0	0	0	0	0	0	0	0	80	656	100	0	0	Error	46	52	8342	3.846	0	0	0
11	9	9	1C14	185 Sp8	14300	27510	60	216	210	71	33	53	53	54	13	24	100	100	0	0	0	0	0	0	0	0	32	176	100	0	0	Error	163	157	6735	12	0	0	0
11	10	9	1G14	221 Sp0	14600	27520	110	101	103	32	31	55	55	58	21	36	76	53	0	0	0	0	0	0	0	0	80	656	100	0	0	Error	46	48	8223	2.143	0	0	0
11	11	9	1C14	185 Sp8	14900	27530	60	236	277	272	98	54	54	60	40	66	91	72	0	0	0	0	0	0	0	0	32	176	100	0	0	Error	182	223	8867	5.425	0	0	0
11	12	9	1G14	221 Sp0	15190	27530	110	84	92	37	40	56	56	98	610	622	0	0	0	0	0	0	0	0	0	0	80	656	100	0	0	Error	28	36	7320	-0.01	0	0	0
11	1	10	1K14	248 Sp0	11890	27800	110	60	61	13	21	67	67	69	18	26	4	1	0	0	0	0	0	0	0	0	80	656	100	0	0	Error	-7	-6	4872	-0.444	0	0	0
11	2	10	1O14	270 Sp0	12190	27800	110	128	135	57	42	66	66	69	18	26	74	65	0	0	0	0	0	0	0	0	80	656	100	0	0	Error	62	69	10771	3.667	0	0	0
11	3	10	1K14	248 Sp0	12490	27800	70	136	154	77	50	65	65	70	23	32	72	59	0	0	0	0	0	0	0	0	32	236	100	0	0	Error	71	89	4914	3.652	0	0	0
11	4	10	1O14	270 Sp0	12790	27810	110	111	132	72	54	61	61	67	27	40	76	45	0	0	0	0	0	0	0	0	80	656	100	0	0	Error	50	71	10552	2.407	0	0	0
11	5	10	1C22	307 Sp10	13100	27820	70	274	271	62	22	66	66	72	26	36	100	100	0	0	0	0	0	0	0	0	32	236	100	0	0	Error	208	205	8660	7.654	0	0	0
11	6	10	1G22	340 Sp17	13390	27820	110	115	129	55	42	66	66	78	48	61	50	25	0	0	0	0	0	0	0	0	80	656	100	0	0	Error	49	63	10339	1.063	0	0	0
11	7	10	1C22	307 Sp10	13690	27820	80	242	243	88	36	61	61	68	36	52	100	94	0	0	0	0	0	0	0	0	52	340	100	0	0	Error	181	182	12613	4.861	0	0	0
11	8	10	1G22	340 Sp17	13990	27820	110	111	139	123	88	57	57	60	24	40	75	53	0	0	0	0	0	0	0	0	80	656	100	0	0	Error	54	82	11085	3.292	0	0	0
11	9	10	1K22	366 Sp14	14290	27820	110	101	108	37	34	55	55	57	16	28	81	60	0	0	0	0	0	0	0	0	80	656	100	0	0	Error	46	53	8606	3.188	0	0	0
11	10	10	1O22	391 Sp21	14590	27820	110	80	86	41	47	55	55	57	14	24	64	46	0	0	0	0	0	0	0	0	80	656	100	0	0	Error	25	31	6864	2.071	0	0	0
11	11	10	1K22	366 Sp14	14890	27820	110	55	57	18	31	57	57	60	22	36	4	3	0	0	0	0	0	0	0	0	80	656	100	0	0	Error	-2	0	4587	-0.136	0	0	0
11	12	10	1O22	391 Sp21	15180	27830	110	58	63	22	34	56	56	57	17	29	28	13	0	0	0	0	0	0	0	0	80	656	100	0	0	Error	2	7	5073	0.353	0	0	0
11	1	11	1C6	24 Sp0	11900	28080	50	198	190	50	26	62	62	72	31	43	100	83	0	0	0	0	0	0	0	0	12	104	100	0	0	Error	136	128	2281	3.806	0	0	0
11	2	11	1G6	44 Sp8	12200	28090	110	90	102	47	46	70	70	76	54	71	30	5	0	0	0	0	0	0	0	0	80	656	100	0	0	Error	20	32	8164	0.481	0	0	0
11	3	11	1C6	24 Sp0	12500	28110	90	177	205	118	57	65	65	69	24	34	94	83	0	0	0	0	0	0	0	0	52	420	100	0	0	Error	112	140	10661	5.667	0	0	0
11	4	11	1G6	44 Sp8	12790	28090	110	91	102	44	43	66	66	71	30	42	44	30	0	0	0	0	0	0	0	0	80	656	100	0	0	Error	25	36	8175	1.033	0	0	0
11	5	11	1K6	62 Sp0	13090	28100	110	99	116	58	50	63	63	71	49	69	41	23	0	0	0	0	0	0	0	0	80	656	100	0	0	Error	36	53	9270	0.918	0	0	0
11	6	11	1O6	85 Sp8	13390	28100	110	86	96	41	42	62	62	70	45	64	39	9	0	0	0	0	0	0	0	0	80	656	100	0	0	Error	24	34	7641	0.578	0	0	0
11	7	11	1K6	62 Sp0	13670	28100	60	135	150	65	43	83	83	112	94	83	31	3	0	0	0	0	0	0	0	0	32	176	100	0	0	Error	52	67	4803	0.404	0	0	0
11	8	11	1O6	85 Sp8	13980	28110	110	75	83	29	34	62	62	65	31	47	31	8	0	0	0	0	0	0	0	0	80	656	100	0	0	Error	13	21	6617	0.581	0	0	0
11	9	11	1C14	185 Sp8	14300	28120	60	202	204	69	33	56	56	57	13	22	100	97	0	0	0	0	0	0	0	0	32	176	100	0	0	Error	146	148	6533	11.308	0	0	0
11	10	11	1G14	221 Sp0	14590	28120	110	117	181	345	190	59	59	62	23	37	78	63	0	0	0	0	0	0	0	0	80	656	100	0	0	Error	58	122	14454	5.174	0	0	0
11	11	11	1C14	185 Sp8	14890	28120	70	235	240	111	46	56	56	58	23	39	97	91	0	0	0	0	0	0	0	0	32	236	100	0	0	Error	179	184	7681	7.913	0	0	0
11	12	11	1G14	221 Sp0	15180	28120	110	104	118	55	46	55	55	59	32	54	56	41	0	0	0	0	0	0	0	0	80	656	100	0	0	Error	49	63	9451	1.844	0	0	0
11	1	12	1K14	248 Sp0	11890	28400	110	91	106	51	48	68	68	69	16	23	55	41	0	0	0	0	0	0	0	0	80	656	100	0	0	Error	23	38	8491	2.313	0	0	0
11	2	12	1O14	270 Sp0	12190	28410	80	147	160	85	53	67	67	69	17	24	81	69	0	0	0	0	0	0	0	0	52	340	100	0	0	Error	80	93	8295	5.353	0	0	0
11	3	12	1K14	248 Sp0	12490	28380	60	187	216	113	52	69	69	78	36	46	91	72	0	0	0	0	0	0	0	0	32	176	100	0	0	Error	118	147	6905	3.833	0	0	0
11	4	12	1O14	270 Sp0	12780	28430	60	118	178	177	99	71	71	86	58	67	41	22	0	0	0	0	0	0	0	0	32	176	100	0	0	Error	47	107	5698	1.586	0	0	0
11	5	12	1C22	307 Sp10	13090	28420	60	309	288	116	40	60	60	67	36	53	100	94	0	0	0	0	0	0	0	0	32	176	100	0	0	Error	249	228	9222	6.139	0	0	0
11	6	12	1G22	340 Sp17	13400	28440	70	178	197	66	33	59	59	77	80	103	78	28	0	0	0	0	0	0	0	0	32	236	100	0	0	Error	119	138	6295	1.5	0	0	0
11	7	12	1C22	307 Sp10	13680	28410	100	187	228	179	78	63	63	72	47	65	73	59	0	0	0	0	0	0	0	0	80	560	100	0	0	Error	124	165	18228	3.319	0	0	0
11	8	12	1G22	340 Sp17	13980	28420	110	117	165	189	114	69	69	73	27	36	66	45	0	0	0	0	0	0	0	0	80	656	100	0	0	Error	48	96	13177	3.407	0	0	0
11	9	12	1K22	366 Sp14	14280	28420	110	99	115	53	46	61	61	64	21	32	59	49	0	0	0	0	0	0	0	0	80	656	100	0	0	Error	38	54	9195	2.429	0	0	0
11	10	12	1O22	391 Sp21	14580	28430	110	66	68	20	29	59	59	61	17	27	25	14	0	0	0	0	0	0	0	0	80	656	100	0	0	Error	7	9	5444	0.412	0	0	0
11	11	12	1K22	366 Sp14	14890	28440	50	163	173	42	24	56	56	70	36	51	100	92	0	0	0	0	0	0	0	0	12	104	100	0	0	Error	107	117	2072	2.861	0	0	0
11	12	12	1O22	391 Sp21	15180	28440	110	63	75	31	41	53	53	55	16	29	41	28	0	0	0	0	0	0	0	0	80	656	100	0	0	Error	10	22	5983	1.25	0	0	0
11	1	13	1C6	24 Sp0	11910	28700	70	201	230	90	39	65	65	65	12	18	100	100	0	0	0	0	0	0	0	0	32	236	100	0	0	Error	136	165	7362	13.75	0	0	0
11	2	13	1G6	44 Sp8	12200	28710	70	188	221	113	51	68	68	80	67	83	84	41	0	0	0	0	0	0	0	0	32	236	100	0	0	Error	120	153	7076	2.104	0	0	0
11	3	13	1C6	24 Sp0	12490	28700	70	241	271	162	59	71	71	84	80	95	81	56	0	0	0	0	0	0	0	0	32	236	100	0	0	Error	170	200	8676	2.338	0	0	0
11	4	13	1G6	44 Sp8	12790	28700	110	100	102	38	37	63	63	68	59	86	29	3	0	0	0	0	0	0	0	0	80	638	100	0	0	Error	37	39	8197	0.576	0	0	0
11	5	13	1K6	62 Sp0	13090	28710	90	139	146	61	41	59	59	64	29	45	77	58	0	0	0	0	0	0	0	0	52	417	100	0	0	Error	80	87	7578	2.828	0	0	0
11	6	13	1O6	85 Sp8	13390	28720	70	162	172	77	44	58	58	81	209	258	9	0	0	0	0	0	0	0	0	0	32	236	100	0	0	Error	104	114	5506	0.435	0	0	0
11	7	13	1K6	62 Sp0	13690	28710	110	84	97	56	57	58	58	67	66	98	14	4	0	0	0	0	0	0	0	0	80	628	100	0	0	Error	26	39	7720	0.455	0	0	0
11	8	13	1O6	85 Sp8	13990	28710	110	96	107	42	39	60	60	63	24	38	70	41	0	0	0	0	0	0	0	0	80	628	100	0	0	Error	36	47	8595	1.833	0	0	0
11	9	13	1C14	185 Sp8	14300	28700	50	313	322	60	18	58	58	63	19	30	100	100	0	0	0	0	0	0	0	0	12	104	100	0	0	Error	255	264	3865	13.632	0	0	0
11	10	13	1G14	221 Sp0	14590	28720	110	104	121	109	90	60	60	61	12	19	86	73	0	0	0	0	0	0	0	0	80	616	100	0	0	Error	44	61	9649	5	0	0	0
11	11	13	1C14	185 Sp8	14890	28720	110	72	98	130	132	58	58	62	51	82	16	8	0	0	0	0	0	0	0	0	80	616	100	0	0	Error	14	40	7829	0.706	0	0	0
11	12	13	1G14	221 Sp0	15190	28730	110	103	114	50	43	55	55	57	17	29	76	61	0	0	0	0	0	0	0	0	80	604	100	0	0	Error	48	59	9157	3.353	0	0	0
11	1	14	2C22	Grid Marker	11900	29000	70	1703	2862	3378	118	78	78	80	24	30	100	100	0	0	0	0	0	0	0	0	32	236	100	0	0	Error	1625	2784	91582	115.917	0	0	0
11	2	14	2C22	Grid Marker	12200	29000	80	778	2094	2886	137	80	80	82	17	20	100	100	0	0	0	0	0	0	0	0	52	340	100	0	0	Error	698	2014	108881	118.353	0	0	0
11	3	14	empty	empty	12450	28900	110	75	75	13	17	72	72	78	45	57	0	0	0	0	0	0	0	0	0	0	80	654	100	0	0	Error	3	3	5962	-0.067	-75	0	0
11	4	14	empty	empty	12750	28900	110	67	71	30	42	63	63	66	22	33	13	4	0	0	0	0	0	0	0	0	80	638	100	0	0	Error	4	8	5656	0.227	-75	0	0
11	5	14	empty	empty	13050	28900	110	55	58	14	24	56	56	63	34	53	3	1	0	0	0	0	0	0	0	0	80	638	100	0	0	Error	-1	2	4623	-0.147	-75	0	0
11	6	14	empty	empty	13350	28900	110	61	65	20	30	61	61	75	174	232	0	0	0	0	0	0	0	0	0	0	80	641	100	0	0	Error	0	4	5194	-0.057	-75	0	0
11	7	14	empty	empty	13650	28900	110	57	67	82	122	57	57	63	32	50	4	3	0	0	0	0	0	0	0	0	80	628	100	0	0	Error	0	10	5370	0.125	-75	0	0
11	8	14	empty	empty	13950	28900	110	54	59	26	44	56	56	58	19	32	10	4	0	0	0	0	0	0	0	0	80	628	100	0	0	Error	-2	3	4743	0.053	-75	0	0
11	9	14	empty	empty	14250	28900	110	62	64	18	28	61	61	67	68	101	1	0	0	0	0	0	0	0	0	0	80	656	100	0	0	Error	1	3	5116	-0.044	-75	0	0
11	10	14	empty	empty	14550	28900	110	62	61	11	18	60	60	61	12	19	19	1	0	0	0	0	0	0	0	0	80	616	100	0	0	Error	2	1	4910	0	-75	0	0
11	11	14	empty	empty	14850	28900	110	58	70	97	138	59	59	63	30	47	6	3	0	0	0	0	0	0	0	0	80	616	100	0	0	Error	-1	11	5568	0.233	-75	0	0
11	12	14	empty	empty	15150	28900	110	55	57	19	33	52	52	74	428	578	0	0	0	0	0	0	0	0	0	0	80	604	100	0	0	Error	3	5	4554	-0.04	-75	0	0
12	1	1	empty	empty	16340	24980	100	49	57	30	52	46	46	65	171	263	0	0	0	0	0	0	0	0	0	0	80	560	100	0	0	Error	3	11	4592	-0.047	-75	0	0
12	2	1	empty	empty	16640	24980	100	42	44	11	25	42	42	47	27	57	3	1	0	0	0	0	0	0	0	0	80	560	100	0	0	Error	0	2	3488	-0.111	-75	0	0
12	3	1	empty	empty	16940	24980	100	45	49	18	36	46	46	54	59	109	1	0	0	0	0	0	0	0	0	0	80	560	100	0	0	Error	-1	3	3939	-0.085	-75	0	0
12	4	1	empty	empty	17240	24980	100	50	50	12	24	50	50	66	232	351	0	0	0	0	0	0	0	0	0	0	80	560	100	0	0	Error	0	0	3986	-0.069	-75	0	0
12	5	1	empty	empty	17540	24980	100	46	49	14	28	47	47	55	72	130	0	0	0	0	0	0	0	0	0	0	80	560	100	0	0	Error	-1	2	3883	-0.083	-75	0	0
12	6	1	empty	empty	17840	24980	100	50	58	37	63	47	47	55	41	74	9	1	0	0	0	0	0	0	0	0	80	560	100	0	0	Error	3	11	4608	0.073	-75	0	0
12	7	1	empty	empty	18140	24980	100	47	52	34	65	46	46	50	31	62	6	1	0	0	0	0	0	0	0	0	80	560	100	0	0	Error	1	6	4166	0.065	-75	0	0
12	8	1	empty	empty	18440	24980	100	49	53	14	26	50	50	56	39	69	4	0	0	0	0	0	0	0	0	0	80	560	100	0	0	Error	-1	3	4225	-0.077	-75	0	0
12	9	1	empty	empty	18740	24980	100	48	52	30	57	49	49	52	18	34	5	3	0	0	0	0	0	0	0	0	80	560	100	0	0	Error	-1	3	4198	0	-75	0	0
12	10	1	2D22	Grid Marker	19100	25090	110	1712	3548	4774	134	58	58	71	43	60	100	100	0	0	0	0	0	0	0	0	80	633	100	0	0	Error	1654	3490	283805	80.86	0	0	0
12	11	1	2D22	Grid Marker	19390	25090	100	1801	3665	4829	131	54	54	66	32	48	100	100	0	0	0	0	0	0	0	0	80	544	100	0	0	Error	1747	3611	293213	112.469	0	0	0
12	12	1	2D22	Grid Marker	19690	25100	110	1514	3607	5170	143	53	53	69	64	92	100	100	0	0	0	0	0	0	0	0	80	619	100	0	0	Error	1461	3554	288525	55.281	0	0	0
12	1	2	2L14	0	16400	25400	50	234	233	28	12	48	48	53	23	43	100	100	0	0	0	0	0	0	0	0	12	104	100	0	0	Error	186	185	2798	7.826	0	0	0
12	2	2	2P14	0	16690	25400	100	57	72	38	52	44	44	45	10	22	54	40	0	0	0	0	0	0	0	0	80	560	100	0	0	Error	13	28	5721	2.7	0	0	0
12	3	2	2L14	0	16990	25410	50	271	281	45	16	51	51	58	28	48	100	100	0	0	0	0	0	0	0	0	12	104	100	0	0	Error	220	230	3377	7.964	0	0	0
12	4	2	2P14	0	17290	25400	100	65	94	57	60	51	51	72	156	216	5	0	0	0	0	0	0	0	0	0	80	560	100	0	0	Error	14	43	7483	0.141	0	0	0
12	5	2	empty	empty	17540	25280	100	49	52	15	28	49	49	68	187	275	0	0	0	0	0	0	0	0	0	0	80	560	100	0	0	Error	0	3	4125	-0.086	-75	0	0
12	6	2	empty	empty	17840	25280	100	50	56	32	57	47	47	57	68	119	5	3	0	0	0	0	0	0	0	0	80	560	100	0	0	Error	3	9	4446	-0.015	-75	0	0
12	7	2	empty	empty	18140	25280	100	46	54	39	72	49	49	70	124	177	3	1	0	0	0	0	0	0	0	0	80	560	100	0	0	Error	-3	5	4301	-0.129	-75	0	0
12	8	2	empty	empty	18440	25280	100	47	48	10	20	47	47	53	84	158	0	0	0	0	0	0	0	0	0	0	80	560	100	0	0	Error	0	1	3854	-0.06	-75	0	0
12	9	2	empty	empty	18740	25280	100	49	52	20	38	47	47	52	59	113	1	1	0	0	0	0	0	0	0	0	80	560	100	0	0	Error	2	5	4144	0	-75	0	0
12	10	2	empty	empty	19040	25280	100	52	54	11	20	52	52	64	67	104	0	0	0	0	0	0	0	0	0	0	80	547	100	0	0	Error	0	2	4296	-0.149	-75	0	0
12	11	2	empty	empty	19340	25280	100	48	52	25	48	49	49	53	20	37	4	3	0	0	0	0	0	0	0	0	80	544	100	0	0	Error	-1	3	4177	-0.05	-75	0	0
12	12	2	empty	empty	19640	25280	100	47	52	33	63	49	49	58	89	153	3	1	0	0	0	0	0	0	0	0	80	535	100	0	0	Error	-2	3	4156	-0.067	-75	0	0
12	1	3	2D6	419 Sp19	16390	25720	50	189	761	1332	175	57	57	81	61	75	92	58	0	0	0	0	0	0	0	0	12	104	100	0	0	Error	132	704	9130	11.148	0	0	0
12	2	3	2H6	444 Sp22	16690	25710	100	48	50	14	28	45	45	46	12	26	23	8	0	0	0	0	0	0	0	0	80	560	100	0	0	Error	3	5	4024	0.333	0	0	0
12	3	3	2D6	419 Sp19	16990	25710	100	106	116	72	62	48	48	52	25	48	70	53	0	0	0	0	0	0	0	0	80	560	100	0	0	Error	58	68	9294	2.56	0	0	0
12	4	3	2H6	444 Sp22	17290	25710	100	92	110	72	65	52	52	61	46	75	45	18	0	0	0	0	0	0	0	0	80	560	100	0	0	Error	40	58	8798	1.065	0	0	0
12	5	3	2L6	469 Sp0	17590	25710	100	64	71	27	38	51	51	58	87	150	4	0	0	0	0	0	0	0	0	0	80	528	100	0	0	Error	13	20	5671	0.149	0	0	0
12	6	3	2P6	499 Sp8	17890	25710	100	52	72	89	123	51	51	56	22	39	20	13	0	0	0	0	0	0	0	0	80	528	100	0	0	Error	1	21	5788	0.727	0	0	0
12	7	3	2L6	469 Sp0	18200	25720	100	68	94	70	74	51	51	64	72	112	20	9	0	0	0	0	0	0	0	0	80	518	100	0	0	Error	17	43	7487	0.417	0	0	0
12	8	3	2P6	499 Sp8	18500	25720	100	76	95	64	67	51	51	58	44	75	36	15	0	0	0	0	0	0	0	0	80	518	100	0	0	Error	25	44	7605	0.841	0	0	0
12	9	3	2D14	599 Sp0	18800	25720	100	68	78	32	41	51	51	55	24	43	39	19	0	0	0	0	0	0	0	0	80	518	100	0	0	Error	17	27	6255	0.958	0	0	0
12	10	3	2H14	0	19100	25720	100	74	144	280	194	52	52	66	114	172	15	9	0	0	0	0	0	0	0	0	80	518	100	0	0	Error	22	92	11539	0.684	0	0	0
12	11	3	2D14	599 Sp0	19400	25720	100	66	75	34	45	48	48	52	35	67	24	10	0	0	0	0	0	0	0	0	80	518	100	0	0	Error	18	27	5999	0.657	0	0	0
12	12	3	2H14	0	19710	25720	50	288	365	299	81	52	52	56	17	30	100	100	0	0	0	0	0	0	0	0	12	104	100	0	0	Error	236	313	4381	18.176	0	0	0
12	1	4	2L14	0	16400	26000	50	191	186	40	21	48	48	53	19	35	100	100	0	0	0	0	0	0	0	0	12	104	100	0	0	Error	143	138	2234	7	0	0	0
12	2	4	2P14	0	16700	26000	100	53	68	36	52	46	46	48	13	27	44	34	0	0	0	0	0	0	0	0	80	560	100	0	0	Error	7	22	5403	1.538	0	0	0
12	3	4	2L14	0	17010	26000	40	171	163	21	12	53	53	68	64	94	100	17	0	0	0	0	0	0	0	0	12	68	100	0	0	Error	118	110	1960	1.484	0	0	0
12	4	4	2P14	0	17290	26000	60	185	217	132	60	54	54	59	38	64	81	75	0	0	0	0	0	0	0	0	32	176	100	0	0	Error	131	163	6955	4.158	0	0	0
12	5	4	empty	empty	17570	25890	100	50	50	12	24	51	51	56	26	46	1	0	0	0	0	0	0	0	0	0	80	528	100	0	0	Error	-1	-1	4031	-0.231	-75	0	0
12	6	4	empty	empty	17870	25890	100	55	71	58	81	50	50	56	27	48	19	11	0	0	0	0	0	0	0	0	80	528	100	0	0	Error	5	21	5676	0.556	-75	0	0
12	7	4	empty	empty	18170	25890	100	48	52	19	36	49	49	65	122	187	0	0	0	0	0	0	0	0	0	0	80	518	100	0	0	Error	-1	3	4125	-0.107	-75	0	0
12	8	4	empty	empty	18470	25890	100	51	63	42	66	51	51	68	135	198	3	1	0	0	0	0	0	0	0	0	80	518	100	0	0	Error	0	12	5006	-0.037	-75	0	0
12	9	4	empty	empty	18770	25890	100	51	62	35	56	48	48	53	40	75	14	6	0	0	0	0	0	0	0	0	80	518	100	0	0	Error	3	14	4972	0.225	-75	0	0
12	10	4	empty	empty	19070	25890	100	48	48	9	18	49	49	59	80	135	0	0	0	0	0	0	0	0	0	0	80	518	100	0	0	Error	-1	-1	3858	-0.138	-75	0	0
12	11	4	empty	empty	19370	25890	100	48	51	20	39	48	48	52	25	48	4	3	0	0	0	0	0	0	0	0	80	518	100	0	0	Error	0	3	4055	-0.04	-75	0	0
12	12	4	empty	empty	19670	25890	100	45	46	11	23	47	47	49	16	32	5	1	0	0	0	0	0	0	0	0	80	553	100	0	0	Error	-2	-1	3681	-0.187	-75	0	0
12	1	5	2D6	419 Sp19	16390	26310	70	255	342	275	80	55	55	80	146	182	69	22	0	0	0	0	0	0	0	0	32	236	100	0	0	Error	200	287	10956	1.795	0	0	0
12	2	5	2H6	444 Sp22	16670	26260	100	53	61	32	52	48	48	53	27	50	20	6	0	0	0	0	0	0	0	0	80	560	100	0	0	Error	5	13	4848	0.296	0	0	0
12	3	5	2D6	419 Sp19	16960	26270	100	52	73	53	72	50	50	53	16	30	36	29	0	0	0	0	0	0	0	0	80	560	100	0	0	Error	2	23	5808	1.25	0	0	0
12	4	5	2H6	444 Sp22	17250	26230	40	373	386	247	63	56	56	69	48	69	75	75	0	0	0	0	0	0	0	0	12	68	100	0	0	Error	317	330	4635	6.604	0	0	0
12	5	5	2L6	469 Sp0	17560	26270	100	54	67	39	58	54	54	62	41	66	13	4	0	0	0	0	0	0	0	0	80	555	100	0	0	Error	0	13	5372	0.122	0	0	0
12	6	5	2P6	499 Sp8	17860	26270	100	53	60	29	48	52	52	57	24	42	14	6	0	0	0	0	0	0	0	0	80	555	100	0	0	Error	1	8	4811	0.125	0	0	0
12	7	5	2L6	469 Sp0	18160	26270	100	54	60	24	40	51	51	65	153	235	0	0	0	0	0	0	0	0	0	0	80	555	100	0	0	Error	3	9	4779	-0.033	0	0	0
12	8	5	2P6	499 Sp8	18460	26270	100	58	72	56	77	52	52	64	50	78	9	5	0	0	0	0	0	0	0	0	80	555	100	0	0	Error	6	20	5729	0.16	0	0	0
12	9	5	2D14	599 Sp0	18760	26270	100	53	56	19	33	50	50	62	90	145	0	0	0	0	0	0	0	0	0	0	80	555	100	0	0	Error	3	6	4477	-0.067	0	0	0
12	10	5	2H14	0	19060	26270	100	50	54	19	35	49	49	54	30	55	8	4	0	0	0	0	0	0	0	0	80	555	100	0	0	Error	1	5	4348	0	0	0	0
12	11	5	2D14	599 Sp0	19360	26270	100	49	55	26	47	48	48	54	29	53	10	4	0	0	0	0	0	0	0	0	80	555	100	0	0	Error	1	7	4396	0.034	0	0	0
12	12	5	2H14	0	19660	26270	100	49	67	59	88	47	47	52	24	46	16	11	0	0	0	0	0	0	0	0	80	555	100	0	0	Error	2	20	5351	0.625	0	0	0
12	1	6	2L14	0	16400	26610	50	237	245	30	12	53	53	59	21	35	100	100	0	0	0	0	0	0	0	0	12	104	100	0	0	Error	184	192	2936	8.857	0	0	0
12	2	6	2P14	0	16690	26610	100	60	93	93	100	51	51	54	24	44	31	23	0	0	0	0	0	0	0	0	80	560	100	0	0	Error	9	42	7459	1.625	0	0	0
12	3	6	2L14	0	16990	26610	100	61	83	50	60	50	50	53	19	35	38	25	0	0	0	0	0	0	0	0	80	560	100	0	0	Error	11	33	6619	1.579	0	0	0
12	4	6	2P14	0	17290	26610	100	56	77	53	68	51	51	54	18	33	26	21	0	0	0	0	0	0	0	0	80	560	100	0	0	Error	5	26	6155	1.278	0	0	0
12	5	6	empty	empty	17540	26480	100	51	56	19	33	52	52	54	16	29	11	4	0	0	0	0	0	0	0	0	80	555	100	0	0	Error	-1	4	4446	0.125	-75	0	0
12	6	6	empty	empty	17840	26480	100	51	58	27	46	52	52	60	41	68	6	3	0	0	0	0	0	0	0	0	80	555	100	0	0	Error	-1	6	4634	-0.049	-75	0	0
12	7	6	empty	empty	18140	26480	100	46	49	20	40	53	53	64	51	79	3	1	0	0	0	0	0	0	0	0	80	555	100	0	0	Error	-7	-4	3913	-0.294	-75	0	0
12	8	6	empty	empty	18440	26480	100	58	64	35	54	52	52	63	43	68	10	5	0	0	0	0	0	0	0	0	80	555	100	0	0	Error	6	12	5116	0.023	-75	0	0
12	9	6	empty	empty	18740	26480	100	49	52	14	26	48	48	54	27	50	4	1	0	0	0	0	0	0	0	0	80	555	100	0	0	Error	1	4	4140	-0.074	-75	0	0
12	10	6	empty	empty	19040	26480	100	49	55	37	67	50	50	54	29	53	3	3	0	0	0	0	0	0	0	0	80	555	100	0	0	Error	-1	5	4376	0.034	-75	0	0
12	11	6	empty	empty	19340	26480	100	51	58	36	62	49	49	56	69	123	3	3	0	0	0	0	0	0	0	0	80	555	100	0	0	Error	2	9	4615	0.029	-75	0	0
12	12	6	empty	empty	19640	26480	100	46	50	21	42	46	46	52	47	90	3	1	0	0	0	0	0	0	0	0	80	555	100	0	0	Error	0	4	3994	-0.043	-75	0	0
12	1	7	2D6	419 Sp19	16390	26890	90	175	184	83	45	54	54	60	28	46	96	73	0	0	0	0	0	0	0	0	52	420	100	0	0	Error	121	130	9561	4.429	0	0	0
12	2	7	2H6	444 Sp22	16680	26890	100	67	93	149	160	53	53	58	47	81	23	4	0	0	0	0	0	0	0	0	80	560	100	0	0	Error	14	40	7452	0.745	0	0	0
12	3	7	2D6	419 Sp19	16980	26890	100	91	100	51	51	52	52	53	14	26	69	55	0	0	0	0	0	0	0	0	80	560	100	0	0	Error	39	48	7974	3.357	0	0	0
12	4	7	2H6	444 Sp22	17280	26890	100	66	76	32	42	53	53	58	50	86	11	5	0	0	0	0	0	0	0	0	80	560	100	0	0	Error	13	23	6049	0.36	0	0	0
12	5	7	2L6	469 Sp0	17580	26890	100	62	79	68	86	50	50	53	13	24	49	33	0	0	0	0	0	0	0	0	80	560	100	0	0	Error	12	29	6327	2	0	0	0
12	6	7	2P6	499 Sp8	17880	26890	100	65	75	60	80	50	50	53	21	39	38	16	0	0	0	0	0	0	0	0	80	560	100	0	0	Error	15	25	6003	1.048	0	0	0
12	7	7	2L6	469 Sp0	18180	26890	100	60	71	39	54	51	51	62	54	87	11	4	0	0	0	0	0	0	0	0	80	560	100	0	0	Error	9	20	5661	0.167	0	0	0
12	8	7	2P6	499 Sp8	18480	26890	100	61	73	40	54	51	51	59	40	67	18	8	0	0	0	0	0	0	0	0	80	560	100	0	0	Error	10	22	5807	0.35	0	0	0
12	9	7	2D14	599 Sp0	18780	26890	100	55	63	26	41	49	49	51	26	50	20	11	0	0	0	0	0	0	0	0	80	560	100	0	0	Error	6	14	5041	0.462	0	0	0
12	10	7	2H14	0	19060	26800	100	47	49	14	28	51	51	214	1286	600	0	0	0	0	0	0	0	0	0	0	80	560	100	0	0	Error	-4	-2	3952	-0.128	0	0	0
12	11	7	2D14	599 Sp0	19380	26890	100	62	77	43	55	50	50	61	136	222	3	0	0	0	0	0	0	0	0	0	80	560	100	0	0	Error	12	27	6172	0.118	0	0	0
12	12	7	2H14	0	19680	26890	100	47	68	63	92	46	46	49	16	32	24	13	0	0	0	0	0	0	0	0	80	560	100	0	0	Error	1	22	5445	1.188	0	0	0
12	1	8	1L14	249 Sp0	16390	27190	100	91	113	93	82	54	54	67	152	226	5	3	0	0	0	0	0	0	0	0	80	560	100	0	0	Error	37	59	9031	0.303	0	0	0
12	2	8	1P14	271 Sp0	16690	27190	100	99	109	34	31	50	50	53	27	50	89	46	0	0	0	0	0	0	0	0	80	560	100	0	0	Error	49	59	8753	2.074	0	0	0
12	3	8	1L14	249 Sp0	16990	27190	100	69	74	31	41	52	52	55	21	38	45	19	0	0	0	0	0	0	0	0	80	560	100	0	0	Error	17	22	5886	0.905	0	0	0
12	4	8	1P14	271 Sp0	17290	27190	100	75	85	44	51	53	53	73	212	290	0	0	0	0	0	0	0	0	0	0	80	560	100	0	0	Error	22	32	6821	0.057	0	0	0
12	5	8	1D22	311 Sp14	17600	27190	110	193	226	139	61	50	50	53	17	32	100	100	0	0	0	0	0	0	0	0	80	656	100	0	0	Error	143	176	18074	10.176	0	0	0
12	6	8	1H22	341 Sp8	17890	27190	100	78	91	114	125	48	48	56	64	114	15	3	0	0	0	0	0	0	0	0	80	560	100	0	0	Error	30	43	7243	0.547	0	0	0
12	7	8	1D22	311 Sp14	18190	27200	110	187	214	122	57	46	46	55	74	134	100	40	0	0	0	0	0	0	0	0	80	656	100	0	0	Error	141	168	17129	2.149	0	0	0
12	8	8	1H22	341 Sp8	18490	27190	100	57	66	32	48	48	48	52	26	50	31	11	0	0	0	0	0	0	0	0	80	560	100	0	0	Error	9	18	5319	0.538	0	0	0
12	9	8	1L22	367 Sp12	18790	27190	100	63	71	32	45	45	45	51	37	72	26	6	0	0	0	0	0	0	0	0	80	560	100	0	0	Error	18	26	5679	0.541	0	0	0
12	10	8	1P22	392 Sp21	19090	27190	100	49	59	28	47	49	49	56	41	73	14	3	0	0	0	0	0	0	0	0	80	560	100	0	0	Error	0	10	4707	0.073	0	0	0
12	11	8	1L22	367 Sp12	19390	27190	100	67	74	36	48	46	46	56	68	121	9	3	0	0	0	0	0	0	0	0	80	560	100	0	0	Error	21	28	5935	0.265	0	0	0
12	12	8	1P22	392 Sp21	19690	27190	100	42	47	29	61	46	46	49	36	73	3	1	0	0	0	0	0	0	0	0	80	560	100	0	0	Error	-4	1	3724	-0.056	0	0	0
12	1	9	1D6	25 Sp0	16400	27490	70	203	442	907	205	55	55	57	17	29	100	100	0	0	0	0	0	0	0	0	32	236	100	0	0	Error	148	387	14130	22.647	0	0	0
12	2	9	1H6	46 Sp8	16690	27490	100	58	60	18	30	53	53	56	20	35	15	4	0	0	0	0	0	0	0	0	80	560	100	0	0	Error	5	7	4792	0.2	0	0	0
12	3	9	1D6	25 Sp0	16990	27490	100	81	95	59	62	52	52	54	17	31	60	46	0	0	0	0	0	0	0	0	80	560	100	0	0	Error	29	43	7561	2.412	0	0	0
12	4	9	1H6	46 Sp8	17290	27490	100	53	61	33	54	52	52	55	21	38	18	8	0	0	0	0	0	0	0	0	80	560	100	0	0	Error	1	9	4866	0.286	0	0	0
12	5	9	1L6	64 Sp0	17590	27490	100	66	89	132	148	50	50	54	21	38	40	20	0	0	0	0	0	0	0	0	80	560	100	0	0	Error	16	39	7136	1.667	0	0	0
12	6	9	1P6	86 Sp8	17890	27490	100	71	79	30	37	47	47	56	68	121	10	1	0	0	0	0	0	0	0	0	80	560	100	0	0	Error	24	32	6308	0.338	0	0	0
12	7	9	1L6	64 Sp0	18190	27490	100	54	72	51	70	46	46	50	28	56	35	16	0	0	0	0	0	0	0	0	80	560	100	0	0	Error	8	26	5728	0.786	0	0	0
12	8	9	1P6	86 Sp8	18490	27490	100	59	70	35	50	47	47	49	17	34	39	23	0	0	0	0	0	0	0	0	80	560	100	0	0	Error	12	23	5576	1.235	0	0	0
12	9	9	1D14	186 Sp8	18790	27490	100	50	51	14	27	47	47	49	12	24	20	10	0	0	0	0	0	0	0	0	80	560	100	0	0	Error	3	4	4094	0.167	0	0	0
12	10	9	1H14	223 Sp0	19090	27490	100	56	75	76	101	51	51	57	38	66	13	8	0	0	0	0	0	0	0	0	80	560	100	0	0	Error	5	24	5980	0.474	0	0	0
12	11	9	1D14	186 Sp8	19390	27490	100	57	59	25	42	48	48	54	31	57	9	3	0	0	0	0	0	0	0	0	80	560	100	0	0	Error	9	11	4715	0.161	0	0	0
12	12	9	1H14	223 Sp0	19690	27490	100	49	75	159	212	46	46	49	32	65	10	4	0	0	0	0	0	0	0	0	80	560	100	0	0	Error	3	29	5984	0.813	0	0	0
12	1	10	1L14	249 Sp0	16390	27790	100	107	122	65	53	55	55	61	40	65	56	36	0	0	0	0	0	0	0	0	80	560	100	0	0	Error	52	67	9794	1.525	0	0	0
12	2	10	1P14	271 Sp0	16690	27790	100	101	113	52	46	52	52	55	21	38	94	59	0	0	0	0	0	0	0	0	80	560	100	0	0	Error	49	61	9079	2.762	0	0	0
12	3	10	1L14	249 Sp0	16990	27790	100	66	69	22	31	51	51	53	16	30	49	24	0	0	0	0	0	0	0	0	80	560	100	0	0	Error	15	18	5548	1	0	0	0
12	4	10	1P14	271 Sp0	17290	27790	100	90	98	34	34	49	49	52	17	32	88	66	0	0	0	0	0	0	0	0	80	560	100	0	0	Error	41	49	7825	2.706	0	0	0
12	5	10	1D22	311 Sp14	17600	27800	110	212	256	190	74	48	48	59	81	137	100	51	0	0	0	0	0	0	0	0	80	656	100	0	0	Error	164	208	20470	2.432	0	0	0
12	6	10	1H22	341 Sp8	17890	27800	100	59	71	38	53	48	48	52	19	36	40	21	0	0	0	0	0	0	0	0	80	560	100	0	0	Error	11	23	5718	1	0	0	0
12	7	10	1D22	311 Sp14	18190	27800	110	188	198	49	24	45	45	50	70	140	100	53	0	0	0	0	0	0	0	0	80	656	100	0	0	Error	143	153	15865	2.114	0	0	0
12	8	10	1H22	341 Sp8	18490	27800	100	64	73	41	56	46	46	63	116	184	4	1	0	0	0	0	0	0	0	0	80	560	100	0	0	Error	18	27	5841	0.086	0	0	0
12	9	10	1L22	367 Sp12	18790	27800	100	63	68	21	30	44	44	46	23	50	41	19	0	0	0	0	0	0	0	0	80	560	100	0	0	Error	19	24	5426	0.957	0	0	0
12	10	10	1P22	392 Sp21	19090	27800	100	46	48	16	33	49	49	61	109	178	0	0	0	0	0	0	0	0	0	0	80	560	100	0	0	Error	-3	-1	3816	-0.119	0	0	0
12	11	10	1L22	367 Sp12	19390	27800	100	63	72	40	55	43	43	47	27	57	35	14	0	0	0	0	0	0	0	0	80	560	100	0	0	Error	20	29	5744	0.926	0	0	0
[truncated: 3,409 more rows]
