# Supplementary material for: Origins of glycan selectivity in streptococcal Siglec-like adhesins suggest mechanisms of receptor adaptation
Source: Nat Commun. 2022 May 18;13:2753. doi: 10.1038/s41467-022-30509-y (PMC9117288; doi:10.1038/s41467-022-30509-y)
Supplement: Supplementary file 8 — Source Data [file 41467_2022_30509_MOESM8_ESM.zip › source_data/supplementaryfig18b-GST-NCTC_500nM-Rptdata.csv]

ATF	1
30	40
Type=GenePix Results 3
DateTime=2019/04/24 15:36:18
Settings=R:\Cummings Lab\Glycomics Center\Harvard_BIDMC\CFG\Investigators\Microarray data\3587 Iverson\3844_500nM_nCFG-713_041619_AM_488.gps
GalFile=R:\Cummings Lab\Glycomics Center\Harvard_BIDMC\CFG\Glycan Array Ver5.4\NCFGv5.4.gal
PixelSize=10
Wavelengths=532
ImageFiles=R:\Cummings Lab\Glycomics Center\Harvard_BIDMC\CFG\Investigators\Microarray data\3587 Iverson\3844_500nM_nCFG-713_041619_AM_488.tif 0
NormalizationMethod=None
NormalizationFactors=1
JpegImage=
StdDev=Type 1
RatioFormulations=W1/W2 (#1/#2)
FeatureType=Circular
Barcode=
BackgroundSubtraction=LocalFeature
ImageOrigin=0, 0
JpegOrigin=0, 0
Creator=GenePix Pro 7.2.29.002
Scanner=GenePix 4300
FocusPosition=0
Temperature=0
LinesAveraged=1
Comment=
PMTGain=450
ScanPower=70
LaserPower=2.18
Filters=Standard Blue
ScanRegion=0,1337,2186,5392
ScanArea=1
Supplier=
Block	Column	Row	Name	ID	X	Y	Dia.	F532 Median	F532 Mean	F532 SD	F532 CV	B532	B532 Median	B532 Mean	B532 SD	B532 CV	% > B532+1SD	% > B532+2SD	F532 % Sat.	Ratio of Medians (#1/#2)	Ratio of Means (#1/#2)	Median of Ratios (#1/#2)	Mean of Ratios (#1/#2)	Ratios SD (#1/#2)	Rgn Ratio (#1/#2)	Rgn R2 (#1/#2)	F Pixels	B Pixels	Circularity	Sum of Medians (#1/#2)	Sum of Means (#1/#2)	Log Ratio (#1/#2)	F532 Median - B532	F532 Mean - B532	F532 Total Intensity	SNR 532	Flags	Normalize	Autoflag
1	1	1	empty	empty	2760	16300	100	35	36	7	19	36	36	37	7	18	11	4	0	0	0	0	0	0	0	0	80	560	100	0	0	Error	-1	0	2882	-0.143	-75	0	0
1	2	1	empty	empty	3060	16300	100	38	39	7	17	37	37	38	7	18	20	4	0	0	0	0	0	0	0	0	80	560	100	0	0	Error	1	2	3135	0.143	-75	0	0
1	3	1	empty	empty	3360	16300	100	36	38	7	18	38	38	40	28	70	0	0	0	0	0	0	0	0	0	0	80	560	100	0	0	Error	-2	0	3007	-0.071	-75	0	0
1	4	1	empty	empty	3660	16300	100	36	37	6	16	37	37	37	8	21	10	0	0	0	0	0	0	0	0	0	80	560	100	0	0	Error	-1	0	2932	0	-75	0	0
1	5	1	empty	empty	3960	16300	100	38	37	6	16	37	37	38	7	18	10	1	0	0	0	0	0	0	0	0	80	560	100	0	0	Error	1	0	2947	-0.143	-75	0	0
1	6	1	empty	empty	4260	16300	100	36	37	6	16	36	36	38	8	21	8	1	0	0	0	0	0	0	0	0	80	560	100	0	0	Error	0	1	2941	-0.125	-75	0	0
1	7	1	empty	empty	4560	16300	100	37	39	10	25	37	37	39	10	25	11	3	0	0	0	0	0	0	0	0	80	560	100	0	0	Error	0	2	3083	0	-75	0	0
1	8	1	empty	empty	4860	16300	100	38	45	59	131	37	37	38	8	21	10	5	0	0	0	0	0	0	0	0	80	560	100	0	0	Error	1	8	3565	0.875	-75	0	0
1	9	1	empty	empty	5160	16300	100	37	37	7	18	38	38	38	7	18	11	1	0	0	0	0	0	0	0	0	80	560	100	0	0	Error	-1	-1	2972	-0.143	-75	0	0
1	10	1	2A24	Grid Marker	5470	16310	130	828	4513	8006	177	39	39	40	8	20	99	99	0	0	0	0	0	0	0	0	120	940	100	0	0	Error	789	4474	541576	559.125	0	0	0
1	11	1	2A24	Grid Marker	5780	16310	120	1400	6727	11951	177	41	41	43	15	34	100	98	0	0	0	0	0	0	0	0	120	820	100	0	0	Error	1359	6686	807270	445.6	0	0	0
1	12	1	2A24	Grid Marker	6070	16310	140	645	4864	10171	209	42	42	43	14	32	99	98	0	0	0	0	0	0	0	0	156	1140	100	0	0	Error	603	4822	758770	344.357	0	0	0
1	1	2	2I16	624 Sp14	2790	16600	70	82	84	34	40	41	41	42	9	21	94	81	0	0	0	0	0	0	0	0	32	236	100	0	0	Error	41	43	2685	4.667	0	0	0
1	2	2	2M16	639 Sp21	3080	16600	70	58	59	20	33	42	42	103	653	633	0	0	0	0	0	0	0	0	0	0	32	236	100	0	0	Error	16	17	1887	-0.067	0	0	0
1	3	2	2I16	624 Sp14	3390	16620	70	74	75	14	18	39	39	41	8	19	94	94	0	0	0	0	0	0	0	0	32	236	100	0	0	Error	35	36	2389	4.25	0	0	0
1	4	2	2M16	639 Sp21	3690	16620	80	60	62	18	29	40	40	45	38	84	17	0	0	0	0	0	0	0	0	0	52	340	100	0	0	Error	20	22	3200	0.447	0	0	0
1	5	2	empty	empty	3960	16600	100	37	38	7	18	37	37	40	32	80	0	0	0	0	0	0	0	0	0	0	80	560	100	0	0	Error	0	1	3015	-0.062	-75	0	0
1	6	2	empty	empty	4260	16600	100	35	37	8	21	37	37	38	8	21	10	3	0	0	0	0	0	0	0	0	80	560	100	0	0	Error	-2	0	2942	-0.125	-75	0	0
1	7	2	empty	empty	4560	16600	100	40	40	7	17	37	37	38	8	21	23	4	0	0	0	0	0	0	0	0	80	560	100	0	0	Error	3	3	3239	0.25	-75	0	0
1	8	2	empty	empty	4860	16600	100	39	40	8	20	38	38	39	7	17	18	4	0	0	0	0	0	0	0	0	80	560	100	0	0	Error	1	2	3165	0.143	-75	0	0
1	9	2	empty	empty	5160	16600	100	39	40	9	22	38	38	39	7	17	19	5	0	0	0	0	0	0	0	0	80	560	100	0	0	Error	1	2	3186	0.143	-75	0	0
1	10	2	empty	empty	5460	16600	100	38	38	7	18	38	38	39	7	17	15	4	0	0	0	0	0	0	0	0	80	560	100	0	0	Error	0	0	3063	-0.143	-75	0	0
1	11	2	empty	empty	5760	16600	100	40	40	8	20	39	39	40	8	20	13	4	0	0	0	0	0	0	0	0	80	560	100	0	0	Error	1	1	3175	0	-75	0	0
1	12	2	empty	empty	6060	16600	100	42	42	8	19	41	41	42	8	19	13	3	0	0	0	0	0	0	0	0	80	560	100	0	0	Error	1	1	3350	0	-75	0	0
1	1	3	2A8	502 Sp10	2790	16930	70	54	63	21	33	40	40	42	9	21	66	44	0	0	0	0	0	0	0	0	32	236	100	0	0	Error	14	23	2022	2.333	0	0	0
1	2	3	2.00E+08	525 Sp21	3080	16920	90	86	85	23	27	40	40	40	7	17	100	94	0	0	0	0	0	0	0	0	52	420	100	0	0	Error	46	45	4398	6.429	0	0	0
1	3	3	2A8	502 Sp10	3370	16920	70	45	52	18	34	39	39	40	9	22	44	25	0	0	0	0	0	0	0	0	32	236	100	0	0	Error	6	13	1663	1.333	0	0	0
1	4	3	2.00E+08	525 Sp21	3690	16930	90	73	77	25	32	40	40	41	8	19	92	83	0	0	0	0	0	0	0	0	52	420	100	0	0	Error	33	37	4000	4.5	0	0	0
1	5	3	2I8	548 Sp10	3980	16910	70	64	114	90	78	41	41	43	16	37	63	47	0	0	0	0	0	0	0	0	32	236	100	0	0	Error	23	73	3661	4.438	0	0	0
1	6	3	2M8	571 Sp21	4290	16910	70	77	77	25	32	40	40	44	39	88	47	6	0	0	0	0	0	0	0	0	32	236	100	0	0	Error	37	37	2460	0.846	0	0	0
1	7	3	2I8	548 Sp10	4590	16940	70	66	105	93	88	39	39	40	9	22	72	56	0	0	0	0	0	0	0	0	32	236	100	0	0	Error	27	66	3374	7.222	0	0	0
1	8	3	2M8	571 Sp21	4890	16930	90	85	99	71	71	42	42	47	66	140	21	6	0	0	0	0	0	0	0	0	52	420	100	0	0	Error	43	57	5146	0.788	0	0	0
1	9	3	2A16	594 Sp25	5180	16900	90	62	81	90	111	40	40	42	12	28	87	42	0	0	0	0	0	0	0	0	52	420	100	0	0	Error	22	41	4215	3.25	0	0	0
1	10	3	2.00E+16	0	5480	16900	100	42	54	33	61	39	39	40	12	30	28	15	0	0	0	0	0	0	0	0	80	560	100	0	0	Error	3	15	4319	1.167	0	0	0
1	11	3	2A16	594 Sp25	5790	16900	90	74	98	167	170	43	43	45	16	35	81	42	0	0	0	0	0	0	0	0	52	420	100	0	0	Error	31	55	5116	3.313	0	0	0
1	12	3	2.00E+16	0	6080	16930	70	65	106	73	68	44	44	44	9	20	63	53	0	0	0	0	0	0	0	0	32	236	100	0	0	Error	21	62	3403	6.889	0	0	0
1	1	4	2I16	624 Sp14	2780	17190	90	71	93	150	161	39	39	40	9	22	92	81	0	0	0	0	0	0	0	0	52	420	100	0	0	Error	32	54	4837	5.889	0	0	0
1	2	4	2M16	639 Sp21	3070	17190	100	42	42	9	21	38	38	39	9	23	24	10	0	0	0	0	0	0	0	0	80	560	100	0	0	Error	4	4	3396	0.333	0	0	0
1	3	4	2I16	624 Sp14	3370	17200	80	57	60	18	30	38	38	40	12	30	77	35	0	0	0	0	0	0	0	0	52	340	100	0	0	Error	19	22	3119	1.667	0	0	0
1	4	4	2M16	639 Sp21	3690	17190	70	48	49	9	18	40	40	42	15	35	25	3	0	0	0	0	0	0	0	0	32	236	100	0	0	Error	8	9	1579	0.467	0	0	0
1	5	4	empty	empty	3960	17200	100	35	38	10	26	37	37	38	12	31	10	3	0	0	0	0	0	0	0	0	80	560	100	0	0	Error	-2	1	3021	0	-75	0	0
1	6	4	empty	empty	4260	17200	100	37	38	10	26	36	36	37	7	18	19	5	0	0	0	0	0	0	0	0	80	560	100	0	0	Error	1	2	3048	0.143	-75	0	0
1	7	4	empty	empty	4560	17200	100	37	37	6	16	37	37	37	7	18	13	4	0	0	0	0	0	0	0	0	80	560	100	0	0	Error	0	0	2973	0	-75	0	0
1	8	4	empty	empty	4860	17200	100	38	38	6	15	39	39	40	13	32	1	0	0	0	0	0	0	0	0	0	80	560	100	0	0	Error	-1	-1	3072	-0.154	-75	0	0
1	9	4	empty	empty	5160	17200	100	38	38	7	18	38	38	38	9	23	6	1	0	0	0	0	0	0	0	0	80	560	100	0	0	Error	0	0	3056	0	-75	0	0
1	10	4	empty	empty	5460	17200	100	37	38	8	21	38	38	39	7	17	14	6	0	0	0	0	0	0	0	0	80	560	100	0	0	Error	-1	0	3055	-0.143	-75	0	0
1	11	4	empty	empty	5760	17200	100	38	39	7	17	38	38	39	9	23	10	1	0	0	0	0	0	0	0	0	80	560	100	0	0	Error	0	1	3097	0	-75	0	0
1	12	4	empty	empty	6060	17200	100	41	41	8	19	40	40	43	28	65	0	0	0	0	0	0	0	0	0	0	80	560	100	0	0	Error	1	1	3308	-0.071	-75	0	0
1	1	5	2A8	502 Sp10	2780	17520	70	118	124	60	48	42	42	44	11	25	88	78	0	0	0	0	0	0	0	0	32	236	100	0	0	Error	76	82	3955	7.273	0	0	0
1	2	5	2.00E+08	525 Sp21	3080	17510	80	78	81	23	28	39	39	40	8	20	100	90	0	0	0	0	0	0	0	0	52	340	100	0	0	Error	39	42	4219	5.125	0	0	0
1	3	5	2A8	502 Sp10	3380	17510	70	62	69	38	55	40	40	42	12	28	66	44	0	0	0	0	0	0	0	0	32	236	100	0	0	Error	22	29	2200	2.25	0	0	0
1	4	5	2.00E+08	525 Sp21	3670	17510	80	61	68	23	33	40	40	41	11	26	77	44	0	0	0	0	0	0	0	0	52	340	100	0	0	Error	21	28	3558	2.455	0	0	0
1	5	5	2I8	548 Sp10	3990	17520	70	53	67	33	49	39	39	40	7	17	59	47	0	0	0	0	0	0	0	0	32	236	100	0	0	Error	14	28	2151	3.857	0	0	0
1	6	5	2M8	571 Sp21	4280	17510	110	73	84	38	45	40	40	41	15	36	83	55	0	0	0	0	0	0	0	0	80	656	100	0	0	Error	33	44	6745	2.867	0	0	0
1	7	5	2I8	548 Sp10	4580	17520	90	56	67	35	52	38	38	40	11	27	58	44	0	0	0	0	0	0	0	0	52	420	100	0	0	Error	18	29	3465	2.455	0	0	0
1	8	5	2M8	571 Sp21	4870	17510	100	61	63	28	44	40	40	43	18	41	55	13	0	0	0	0	0	0	0	0	80	560	100	0	0	Error	21	23	5053	1.111	0	0	0
1	9	5	2A16	594 Sp25	5180	17500	110	53	58	25	43	40	40	45	56	124	3	3	0	0	0	0	0	0	0	0	80	656	100	0	0	Error	13	18	4626	0.232	0	0	0
1	10	5	2.00E+16	0	5470	17520	70	53	99	74	74	42	42	42	8	19	66	44	0	0	0	0	0	0	0	0	32	236	100	0	0	Error	11	57	3181	7.125	0	0	0
1	11	5	2A16	594 Sp25	5790	17510	100	54	63	66	104	41	41	42	9	21	60	34	0	0	0	0	0	0	0	0	80	560	100	0	0	Error	13	22	5037	2.333	0	0	0
1	12	5	2.00E+16	0	6070	17520	70	67	110	76	69	44	44	46	16	34	53	47	0	0	0	0	0	0	0	0	32	236	100	0	0	Error	23	66	3531	4	0	0	0
1	1	6	2I16	624 Sp14	2780	17810	70	108	103	38	36	41	41	42	9	21	94	84	0	0	0	0	0	0	0	0	32	236	100	0	0	Error	67	62	3284	6.778	0	0	0
1	2	6	2M16	639 Sp21	3080	17830	70	102	93	42	45	39	39	40	8	20	81	72	0	0	0	0	0	0	0	0	32	236	100	0	0	Error	63	54	2963	6.625	0	0	0
1	3	6	2I16	624 Sp14	3380	17800	70	69	83	46	55	40	40	41	10	24	94	78	0	0	0	0	0	0	0	0	32	236	100	0	0	Error	29	43	2657	4.2	0	0	0
1	4	6	2M16	639 Sp21	3670	17790	70	54	53	13	24	40	40	40	8	20	63	44	0	0	0	0	0	0	0	0	32	236	100	0	0	Error	14	13	1707	1.625	0	0	0
1	5	6	empty	empty	3960	17800	100	37	37	7	18	36	36	37	8	21	13	4	0	0	0	0	0	0	0	0	80	560	100	0	0	Error	1	1	2978	0	-75	0	0
1	6	6	empty	empty	4260	17800	100	37	38	6	15	36	36	38	9	23	13	0	0	0	0	0	0	0	0	0	80	560	100	0	0	Error	1	2	3001	0	-75	0	0
1	7	6	empty	empty	4560	17800	100	35	37	7	18	37	37	40	15	37	4	0	0	0	0	0	0	0	0	0	80	560	100	0	0	Error	-2	0	2987	-0.2	-75	0	0
1	8	6	empty	empty	4860	17800	100	38	40	16	40	42	42	51	40	78	3	1	0	0	0	0	0	0	0	0	80	560	100	0	0	Error	-4	-2	3214	-0.275	-75	0	0
1	9	6	empty	empty	5160	17800	100	37	38	8	21	38	38	40	13	32	4	1	0	0	0	0	0	0	0	0	80	560	100	0	0	Error	-1	0	3032	-0.154	-75	0	0
1	10	6	empty	empty	5460	17800	100	37	37	6	16	39	39	40	11	27	4	0	0	0	0	0	0	0	0	0	80	560	100	0	0	Error	-2	-2	2991	-0.273	-75	0	0
1	11	6	empty	empty	5760	17800	100	39	39	7	17	38	38	39	7	17	16	3	0	0	0	0	0	0	0	0	80	560	100	0	0	Error	1	1	3149	0	-75	0	0
1	12	6	empty	empty	6060	17800	100	43	43	12	27	41	41	44	16	36	8	1	0	0	0	0	0	0	0	0	80	560	100	0	0	Error	2	2	3465	-0.062	-75	0	0
1	1	7	2A8	502 Sp10	2790	18100	70	60	63	22	34	44	44	49	52	106	6	0	0	0	0	0	0	0	0	0	32	236	100	0	0	Error	16	19	2025	0.269	0	0	0
1	2	7	2.00E+08	525 Sp21	3080	18100	100	117	122	44	36	41	41	43	20	46	91	85	0	0	0	0	0	0	0	0	80	560	100	0	0	Error	76	81	9748	3.95	0	0	0
1	3	7	2A8	502 Sp10	3370	18110	70	59	87	74	85	41	41	42	11	26	59	41	0	0	0	0	0	0	0	0	32	236	100	0	0	Error	18	46	2783	4.091	0	0	0
1	4	7	2.00E+08	525 Sp21	3670	18100	110	73	85	48	56	39	39	43	17	39	70	49	0	0	0	0	0	0	0	0	80	656	100	0	0	Error	34	46	6802	2.471	0	0	0
1	5	7	2I8	548 Sp10	3980	18040	110	43	57	40	70	40	40	62	98	158	6	0	0	0	0	0	0	0	0	0	80	656	100	0	0	Error	3	17	4575	-0.051	0	0	0
1	6	7	2M8	571 Sp21	4280	18090	70	101	160	192	120	41	41	46	19	41	72	56	0	0	0	0	0	0	0	0	32	236	100	0	0	Error	60	119	5125	6	0	0	0
1	7	7	2I8	548 Sp10	4580	18120	70	57	78	45	57	40	40	42	11	26	63	47	0	0	0	0	0	0	0	0	32	236	100	0	0	Error	17	38	2502	3.273	0	0	0
1	8	7	2M8	571 Sp21	4890	18100	90	75	93	56	60	45	45	55	32	58	44	19	0	0	0	0	0	0	0	0	52	420	100	0	0	Error	30	48	4819	1.188	0	0	0
1	9	7	2A16	594 Sp25	5180	18120	80	69	125	349	279	42	42	47	30	63	40	12	0	0	0	0	0	0	0	0	52	340	100	0	0	Error	27	83	6518	2.6	0	0	0
1	10	7	2.00E+16	0	5480	18110	100	47	53	26	49	41	41	47	43	91	10	4	0	0	0	0	0	0	0	0	80	560	100	0	0	Error	6	12	4272	0.14	0	0	0
1	11	7	2A16	594 Sp25	5790	18100	100	59	76	92	121	41	41	42	8	19	78	53	0	0	0	0	0	0	0	0	80	560	100	0	0	Error	18	35	6094	4.25	0	0	0
1	12	7	2.00E+16	0	6060	18140	70	72	83	43	51	46	46	52	29	55	47	28	0	0	0	0	0	0	0	0	32	236	100	0	0	Error	26	37	2663	1.069	0	0	0
1	1	8	1I16	238 Sp0	2740	18470	140	48	109	188	172	47	47	74	96	129	18	12	0	0	0	0	0	0	0	0	156	1101	100	0	0	Error	1	62	16976	0.365	0	0	0
1	2	8	1M16	261 Sp0	3090	18400	80	247	223	117	52	43	43	48	28	58	88	83	0	0	0	0	0	0	0	0	52	340	100	0	0	Error	204	180	11611	6.25	0	0	0
1	3	8	1I16	238 Sp0	3460	18440	140	51	91	87	95	43	43	95	346	364	2	0	0	0	0	0	0	0	0	0	156	1094	100	0	0	Error	8	48	14137	-0.012	0	0	0
1	4	8	1M16	261 Sp0	3690	18400	90	218	267	310	116	39	39	41	14	34	92	79	0	0	0	0	0	0	0	0	52	420	100	0	0	Error	179	228	13862	16.143	0	0	0
1	5	8	1A24	298 Sp0	3980	18400	100	59	93	103	110	40	40	48	59	122	23	9	0	0	0	0	0	0	0	0	80	560	100	0	0	Error	19	53	7408	0.763	0	0	0
1	6	8	1.00E+24	329 Sp10	4280	18410	110	109	230	364	158	43	43	49	32	65	63	50	0	0	0	0	0	0	0	0	80	656	100	0	0	Error	66	187	18381	5.656	0	0	0
1	7	8	1A24	298 Sp0	4590	18400	90	51	60	46	76	41	41	45	23	51	21	4	0	0	0	0	0	0	0	0	52	420	100	0	0	Error	10	19	3127	0.652	0	0	0
1	8	8	1.00E+24	329 Sp10	5040	18350	150	43	49	22	44	46	46	63	78	123	1	0	0	0	0	0	0	0	0	0	156	1149	100	0	0	Error	-3	3	7653	-0.179	0	0	0
1	9	8	1I24	358 Sp0	5180	18390	80	52	54	12	22	45	45	48	17	35	21	6	0	0	0	0	0	0	0	0	52	274	100	0	0	Error	7	9	2827	0.353	0	0	0
1	10	8	1M24	383 Sp14	5470	18390	70	69	71	18	25	46	46	49	15	30	72	38	0	0	0	0	0	0	0	0	32	236	100	0	0	Error	23	25	2286	1.467	0	0	0
1	11	8	1I24	358 Sp0	5770	18400	90	57	57	15	26	44	44	48	25	52	15	4	0	0	0	0	0	0	0	0	52	420	100	0	0	Error	13	13	2975	0.36	0	0	0
1	12	8	1M24	383 Sp14	6060	18420	110	65	129	216	167	46	46	53	33	62	33	24	0	0	0	0	0	0	0	0	80	656	100	0	0	Error	19	83	10357	2.303	0	0	0
1	1	9	1A8	92 Sp0	2750	18680	70	106	122	88	72	49	49	58	28	48	69	53	0	0	0	0	0	0	0	0	32	236	100	0	0	Error	57	73	3889	2.286	0	0	0
1	2	9	1.00E+08	108 Sp8	3070	18670	130	143	306	398	130	50	50	66	59	89	63	45	0	0	0	0	0	0	0	0	120	940	100	0	0	Error	93	256	36749	4.068	0	0	0
1	3	9	1A8	92 Sp0	3360	18690	120	82	89	39	43	43	43	51	51	100	37	7	0	0	0	0	0	0	0	0	120	820	100	0	0	Error	39	46	10672	0.745	0	0	0
1	4	9	1.00E+08	108 Sp8	3660	18710	130	75	113	146	129	41	41	47	28	59	54	33	0	0	0	0	0	0	0	0	120	940	100	0	0	Error	34	72	13595	2.357	0	0	0
1	5	9	1I8	129 Sp0	3980	18690	120	74	90	72	80	40	40	47	54	114	30	9	0	0	0	0	0	0	0	0	120	820	100	0	0	Error	34	50	10745	0.796	0	0	0
1	6	9	1M8	152 Sp14	4260	18710	110	136	220	364	165	41	41	50	54	108	63	45	0	0	0	0	0	0	0	0	80	656	100	0	0	Error	95	179	17567	3.148	0	0	0
1	7	9	1I8	129 Sp0	4590	18700	90	80	148	165	111	42	42	61	82	134	29	15	0	0	0	0	0	0	0	0	52	420	100	0	0	Error	38	106	7698	1.061	0	0	0
1	8	9	1M8	152 Sp14	5060	18700	160	55	62	29	46	54	54	74	81	109	3	0	0	0	0	0	0	0	0	0	208	1458	100	0	0	Error	1	8	12845	-0.148	0	0	0
1	9	9	1A16	177 Sp8	5170	18710	70	79	136	221	162	48	48	51	15	29	84	50	0	0	0	0	0	0	0	0	32	155	100	0	0	Error	31	88	4336	5.667	0	0	0
1	10	9	1.00E+16	208 Sp0	5480	18710	70	70	112	134	119	47	47	48	12	25	66	47	0	0	0	0	0	0	0	0	32	236	100	0	0	Error	23	65	3579	5.333	0	0	0
1	11	9	1A16	177 Sp8	5760	18710	110	67	66	18	27	45	45	56	116	207	0	0	0	0	0	0	0	0	0	0	80	656	100	0	0	Error	22	21	5293	0.086	0	0	0
1	12	9	1.00E+16	208 Sp0	6010	18710	70	55	101	131	129	48	48	63	69	109	22	9	0	0	0	0	0	0	0	0	32	236	100	0	0	Error	7	53	3237	0.551	0	0	0
1	1	10	1I16	238 Sp0	2760	18990	110	94	155	210	135	55	55	87	118	135	20	8	0	0	0	0	0	0	0	0	80	569	100	0	0	Error	39	100	12380	0.576	0	0	0
1	2	10	1M16	261 Sp0	3070	19000	160	171	292	353	120	67	67	101	121	119	45	29	0	0	0	0	0	0	0	0	208	1342	100	0	0	Error	104	225	60826	1.579	0	0	0
1	3	10	1I16	238 Sp0	3370	18990	180	125	166	125	75	48	48	68	68	100	55	34	0	0	0	0	0	0	0	0	256	1719	100	0	0	Error	77	118	42562	1.441	0	0	0
1	4	10	1M16	261 Sp0	3680	19010	140	127	313	583	186	43	43	55	56	101	60	44	0	0	0	0	0	0	0	0	156	1128	100	0	0	Error	84	270	48839	4.607	0	0	0
1	5	10	1A24	298 Sp0	3980	18990	120	49	55	25	45	40	40	46	29	63	17	4	0	0	0	0	0	0	0	0	120	820	100	0	0	Error	9	15	6644	0.31	0	0	0
1	6	10	1.00E+24	329 Sp10	4270	19010	70	52	58	19	32	40	40	42	11	26	50	41	0	0	0	0	0	0	0	0	32	236	100	0	0	Error	12	18	1868	1.455	0	0	0
1	7	10	1A24	298 Sp0	4580	19000	120	55	58	18	31	45	45	57	56	98	3	0	0	0	0	0	0	0	0	0	120	820	100	0	0	Error	10	13	6949	0.018	0	0	0
1	8	10	1.00E+24	329 Sp10	4860	19000	100	84	112	98	87	56	56	72	51	70	31	15	0	0	0	0	0	0	0	0	80	560	100	0	0	Error	28	56	8954	0.784	0	0	0
1	9	10	1I24	358 Sp0	5180	18980	70	57	88	66	75	46	46	50	20	40	38	28	0	0	0	0	0	0	0	0	32	236	100	0	0	Error	11	42	2828	1.9	0	0	0
1	10	10	1M24	383 Sp14	5470	19000	70	57	58	13	22	44	44	48	24	50	19	3	0	0	0	0	0	0	0	0	32	236	100	0	0	Error	13	14	1862	0.417	0	0	0
1	11	10	1I24	358 Sp0	5780	19010	100	56	85	86	101	44	44	50	32	64	25	18	0	0	0	0	0	0	0	0	80	560	100	0	0	Error	12	41	6811	1.094	0	0	0
1	12	10	1M24	383 Sp14	6080	19000	70	64	71	26	36	49	49	55	30	54	19	9	0	0	0	0	0	0	0	0	32	236	100	0	0	Error	15	22	2271	0.533	0	0	0
1	1	11	1A8	92 Sp0	2800	19150	130	43	49	23	46	82	82	146	213	145	0	0	0	0	0	0	0	0	0	0	120	830	100	0	0	Error	-39	-33	5839	-0.455	0	0	0
1	2	11	1.00E+08	108 Sp8	3110	19260	160	117	138	84	60	59	59	82	65	79	46	18	0	0	0	0	0	0	0	0	208	1371	100	0	0	Error	58	79	28692	0.862	0	0	0
1	3	11	1A8	92 Sp0	3370	19320	100	64	119	268	225	47	47	68	67	98	21	9	0	0	0	0	0	0	0	0	80	560	100	0	0	Error	17	72	9480	0.761	0	0	0
1	4	11	1.00E+08	108 Sp8	3650	19290	120	66	98	134	136	40	40	51	71	139	18	8	0	0	0	0	0	0	0	0	120	820	100	0	0	Error	26	58	11773	0.662	0	0	0
1	5	11	1I8	129 Sp0	4110	19450	190	40	44	25	56	44	44	78	158	202	1	0	0	0	0	0	0	0	0	0	256	1777	100	0	0	Error	-4	0	11297	-0.215	0	0	0
1	6	11	1M8	152 Sp14	4280	19310	70	61	68	25	36	48	48	57	40	70	19	3	0	0	0	0	0	0	0	0	32	236	100	0	0	Error	13	20	2184	0.275	0	0	0
1	7	11	1I8	129 Sp0	4580	19310	100	84	128	183	142	42	42	46	17	36	69	55	0	0	0	0	0	0	0	0	80	560	100	0	0	Error	42	86	10253	4.824	0	0	0
1	8	11	1M8	152 Sp14	4890	19320	70	97	111	47	42	44	44	51	28	54	88	47	0	0	0	0	0	0	0	0	32	236	100	0	0	Error	53	67	3561	2.143	0	0	0
1	9	11	1A16	177 Sp8	5180	19310	70	69	87	70	80	43	43	46	13	28	69	47	0	0	0	0	0	0	0	0	32	236	100	0	0	Error	26	44	2769	3.154	0	0	0
1	10	11	1.00E+16	208 Sp0	5460	19320	70	62	106	149	140	43	43	47	23	48	34	22	0	0	0	0	0	0	0	0	32	236	100	0	0	Error	19	63	3396	2.565	0	0	0
1	11	11	1A16	177 Sp8	5780	19310	100	62	63	14	22	44	44	47	19	40	44	11	0	0	0	0	0	0	0	0	80	560	100	0	0	Error	18	19	5001	0.842	0	0	0
1	12	11	1.00E+16	208 Sp0	6080	19300	70	82	111	106	95	47	47	55	32	58	53	34	0	0	0	0	0	0	0	0	32	236	100	0	0	Error	35	64	3556	1.75	0	0	0
1	1	12	1I16	238 Sp0	2770	19610	120	94	122	108	88	46	46	62	57	91	42	21	0	0	0	0	0	0	0	0	120	820	100	0	0	Error	48	76	14616	1.053	0	0	0
1	2	12	1M16	261 Sp0	3070	19620	130	65	115	112	97	42	42	48	34	70	43	29	0	0	0	0	0	0	0	0	120	940	100	0	0	Error	23	73	13782	1.971	0	0	0
1	3	12	1I16	238 Sp0	3380	19610	190	71	94	79	84	42	42	49	59	120	25	11	0	0	0	0	0	0	0	0	256	1852	100	0	0	Error	29	52	23951	0.763	0	0	0
1	4	12	1M16	261 Sp0	3670	19590	110	91	118	81	68	42	42	53	96	181	35	6	0	0	0	0	0	0	0	0	80	656	100	0	0	Error	49	76	9431	0.677	0	0	0
1	5	12	1A24	298 Sp0	3980	19590	110	75	80	31	38	42	42	57	60	105	15	4	0	0	0	0	0	0	0	0	80	550	100	0	0	Error	33	38	6438	0.383	0	0	0
1	6	12	1.00E+24	329 Sp10	4270	19630	70	80	90	44	48	44	44	48	19	39	59	50	0	0	0	0	0	0	0	0	32	236	100	0	0	Error	36	46	2875	2.211	0	0	0
1	7	12	1A24	298 Sp0	4580	19600	90	56	65	24	36	42	42	46	25	54	37	12	0	0	0	0	0	0	0	0	52	420	100	0	0	Error	14	23	3360	0.76	0	0	0
1	8	12	1.00E+24	329 Sp10	4860	19590	80	61	76	53	69	45	45	58	63	108	12	8	0	0	0	0	0	0	0	0	52	340	100	0	0	Error	16	31	3942	0.286	0	0	0
1	9	12	1I24	358 Sp0	5170	19620	80	78	112	107	95	42	42	49	31	63	58	23	0	0	0	0	0	0	0	0	52	340	100	0	0	Error	36	70	5820	2.032	0	0	0
1	10	12	1M24	383 Sp14	5490	19620	110	89	136	153	112	45	45	55	52	94	41	20	0	0	0	0	0	0	0	0	80	656	100	0	0	Error	44	91	10874	1.558	0	0	0
1	11	12	1I24	358 Sp0	5760	19610	80	46	58	64	110	45	45	49	19	38	13	8	0	0	0	0	0	0	0	0	52	340	100	0	0	Error	1	13	3030	0.474	0	0	0
1	12	12	1M24	383 Sp14	6070	19590	70	53	61	21	34	48	48	53	33	62	13	3	0	0	0	0	0	0	0	0	32	236	100	0	0	Error	5	13	1954	0.242	0	0	0
1	1	13	1A8	92 Sp0	2770	19910	70	66	71	23	32	44	44	65	64	98	6	0	0	0	0	0	0	0	0	0	32	236	100	0	0	Error	22	27	2278	0.094	0	0	0
1	2	13	1.00E+08	108 Sp8	3060	19890	70	81	94	37	39	43	43	50	27	54	78	31	0	0	0	0	0	0	0	0	32	236	100	0	0	Error	38	51	3013	1.63	0	0	0
1	3	13	1A8	92 Sp0	3390	19890	80	69	72	41	56	41	41	42	11	26	67	58	0	0	0	0	0	0	0	0	52	340	100	0	0	Error	28	31	3759	2.727	0	0	0
1	4	13	1.00E+08	108 Sp8	3690	19900	70	98	98	34	34	46	46	67	100	149	13	0	0	0	0	0	0	0	0	0	32	236	100	0	0	Error	52	52	3141	0.31	0	0	0
1	5	13	1I8	129 Sp0	3980	19880	70	85	168	381	226	45	45	51	39	76	53	13	0	0	0	0	0	0	0	0	32	236	100	0	0	Error	40	123	5373	3	0	0	0
1	6	13	1M8	152 Sp14	4280	19900	70	54	73	58	79	38	38	40	11	27	59	44	0	0	0	0	0	0	0	0	32	236	100	0	0	Error	16	35	2332	3	0	0	0
1	7	13	1I8	129 Sp0	4580	19900	80	69	74	25	33	40	40	42	10	23	83	65	0	0	0	0	0	0	0	0	52	340	100	0	0	Error	29	34	3837	3.2	0	0	0
1	8	13	1M8	152 Sp14	4880	19910	70	83	80	21	26	44	44	51	29	56	66	13	0	0	0	0	0	0	0	0	32	236	100	0	0	Error	39	36	2563	1	0	0	0
1	9	13	1A16	177 Sp8	5180	19900	70	92	93	39	41	43	43	46	29	63	72	31	0	0	0	0	0	0	0	0	32	236	100	0	0	Error	49	50	2981	1.621	0	0	0
1	10	13	1.00E+16	208 Sp0	5450	19910	130	50	60	47	78	43	43	47	26	55	18	6	0	0	0	0	0	0	0	0	120	940	100	0	0	Error	7	17	7170	0.5	0	0	0
1	11	13	1A16	177 Sp8	5780	19890	90	60	61	16	26	44	44	47	16	34	50	13	0	0	0	0	0	0	0	0	52	420	100	0	0	Error	16	17	3181	0.875	0	0	0
1	12	13	1.00E+16	208 Sp0	6050	19880	100	57	82	81	98	42	42	48	41	85	21	11	0	0	0	0	0	0	0	0	80	560	100	0	0	Error	15	40	6522	0.829	0	0	0
1	1	14	2A24	Grid Marker	2770	20200	180	143	1548	4714	304	45	45	58	71	122	59	41	0	0	0	0	0	0	0	0	256	1766	100	0	0	Error	98	1503	396221	20.986	0	0	0
1	2	14	2A24	Grid Marker	3060	20200	190	119	1375	4308	313	43	43	51	41	80	67	47	0	0	0	0	0	0	0	0	256	1868	100	0	0	Error	76	1332	352036	32.293	0	0	0
1	3	14	empty	empty	3360	20200	100	37	37	6	16	37	37	38	10	26	4	0	0	0	0	0	0	0	0	0	80	560	100	0	0	Error	0	0	2977	-0.1	-75	0	0
1	4	14	empty	empty	3660	20200	100	46	54	33	61	39	39	54	54	100	9	3	0	0	0	0	0	0	0	0	80	560	100	0	0	Error	7	15	4335	0	-75	0	0
1	5	14	empty	empty	3960	20200	100	40	47	29	61	39	39	49	44	89	6	3	0	0	0	0	0	0	0	0	80	560	100	0	0	Error	1	8	3749	-0.045	-75	0	0
1	6	14	empty	empty	4260	20200	100	35	43	57	132	37	37	39	12	30	9	3	0	0	0	0	0	0	0	0	80	560	100	0	0	Error	-2	6	3456	0.333	-75	0	0
1	7	14	empty	empty	4560	20200	100	40	43	21	48	39	39	43	34	79	5	1	0	0	0	0	0	0	0	0	80	560	100	0	0	Error	1	4	3425	0	-75	0	0
1	8	14	empty	empty	4860	20200	100	48	75	91	121	43	43	49	30	61	21	14	0	0	0	0	0	0	0	0	80	560	100	0	0	Error	5	32	6037	0.867	-75	0	0
1	9	14	empty	empty	5160	20200	100	40	41	8	19	40	40	43	18	41	4	0	0	0	0	0	0	0	0	0	80	560	100	0	0	Error	0	1	3260	-0.111	-75	0	0
1	10	14	empty	empty	5460	20200	100	50	52	15	28	42	42	47	21	44	20	5	0	0	0	0	0	0	0	0	80	560	100	0	0	Error	8	10	4181	0.238	-75	0	0
1	11	14	empty	empty	5760	20200	100	41	43	13	30	41	41	47	33	70	3	1	0	0	0	0	0	0	0	0	80	560	100	0	0	Error	0	2	3471	-0.121	-75	0	0
1	12	14	empty	empty	6060	20200	100	40	42	13	30	41	41	44	19	43	6	3	0	0	0	0	0	0	0	0	80	560	100	0	0	Error	-1	1	3369	-0.105	-75	0	0
2	1	1	empty	empty	7330	16300	100	51	52	9	17	50	50	51	9	17	16	4	0	0	0	0	0	0	0	0	80	560	100	0	0	Error	1	2	4160	0.111	-75	0	0
2	2	1	empty	empty	7630	16300	100	53	54	10	18	55	55	55	9	16	15	5	0	0	0	0	0	0	0	0	80	560	100	0	0	Error	-2	-1	4339	-0.111	-75	0	0
2	3	1	empty	empty	7930	16300	100	55	57	9	15	58	58	59	10	16	11	1	0	0	0	0	0	0	0	0	80	560	100	0	0	Error	-3	-1	4526	-0.2	-75	0	0
2	4	1	empty	empty	8230	16300	100	61	62	9	14	62	62	62	11	17	14	0	0	0	0	0	0	0	0	0	80	560	100	0	0	Error	-1	0	4929	0	-75	0	0
2	5	1	empty	empty	8530	16300	100	62	62	11	17	64	64	64	12	18	11	1	0	0	0	0	0	0	0	0	80	560	100	0	0	Error	-2	-2	4970	-0.167	-75	0	0
2	6	1	empty	empty	8830	16300	100	67	67	11	16	65	65	66	12	18	18	1	0	0	0	0	0	0	0	0	80	560	100	0	0	Error	2	2	5353	0.083	-75	0	0
2	7	1	empty	empty	9130	16300	100	67	67	12	17	65	65	66	12	18	19	6	0	0	0	0	0	0	0	0	80	560	100	0	0	Error	2	2	5375	0.083	-75	0	0
2	8	1	empty	empty	9430	16300	100	61	62	13	20	63	63	64	11	17	13	4	0	0	0	0	0	0	0	0	80	560	100	0	0	Error	-2	-1	4994	-0.182	-75	0	0
2	9	1	empty	empty	9730	16300	100	60	62	13	20	60	60	61	11	18	18	5	0	0	0	0	0	0	0	0	80	560	100	0	0	Error	0	2	4930	0.091	-75	0	0
2	10	1	2B24	Grid Marker	10030	16310	110	1230	3304	5088	153	59	59	61	11	18	100	100	0	0	0	0	0	0	0	0	80	656	100	0	0	Error	1171	3245	264284	294.818	0	0	0
2	11	1	2B24	Grid Marker	10330	16310	110	1166	3035	4618	152	51	51	53	10	18	100	99	0	0	0	0	0	0	0	0	80	656	100	0	0	Error	1115	2984	242815	298.2	0	0	0
2	12	1	2B24	Grid Marker	10620	16310	130	852	1974	3131	158	50	50	52	14	26	100	100	0	0	0	0	0	0	0	0	120	940	100	0	0	Error	802	1924	236910	137.286	0	0	0
2	1	2	2J16	625 Sp14	7320	16590	70	61	82	43	52	52	52	53	10	18	47	38	0	0	0	0	0	0	0	0	32	236	100	0	0	Error	9	30	2632	2.9	0	0	0
2	2	2	2N16	640 Sp21	7630	16600	70	94	93	32	34	55	55	55	10	18	72	63	0	0	0	0	0	0	0	0	32	236	100	0	0	Error	39	38	2968	3.8	0	0	0
2	3	2	2J16	625 Sp14	7920	16590	70	81	136	93	68	62	62	63	11	17	59	47	0	0	0	0	0	0	0	0	32	236	100	0	0	Error	19	74	4341	6.636	0	0	0
2	4	2	2N16	640 Sp21	8230	16620	70	120	150	84	56	63	63	64	11	17	91	75	0	0	0	0	0	0	0	0	32	236	100	0	0	Error	57	87	4812	7.818	0	0	0
2	5	2	empty	empty	8530	16600	100	63	64	10	15	65	65	65	10	15	11	3	0	0	0	0	0	0	0	0	80	560	100	0	0	Error	-2	-1	5087	-0.1	-75	0	0
2	6	2	empty	empty	8830	16600	100	69	70	14	20	66	66	67	12	17	25	5	0	0	0	0	0	0	0	0	80	560	100	0	0	Error	3	4	5585	0.25	-75	0	0
2	7	2	empty	empty	9130	16600	100	66	66	13	19	65	65	66	11	16	18	4	0	0	0	0	0	0	0	0	80	560	100	0	0	Error	1	1	5250	0	-75	0	0
2	8	2	empty	empty	9430	16600	100	62	64	12	18	64	64	65	12	18	14	4	0	0	0	0	0	0	0	0	80	560	100	0	0	Error	-2	0	5092	-0.083	-75	0	0
2	9	2	empty	empty	9730	16600	100	65	65	13	20	62	62	62	11	17	23	4	0	0	0	0	0	0	0	0	80	560	100	0	0	Error	3	3	5164	0.273	-75	0	0
2	10	2	empty	empty	10030	16600	100	61	62	11	17	60	60	61	10	16	20	6	0	0	0	0	0	0	0	0	80	560	100	0	0	Error	1	2	4958	0.1	-75	0	0
2	11	2	empty	empty	10330	16600	100	53	53	7	13	52	52	53	9	16	11	1	0	0	0	0	0	0	0	0	80	560	100	0	0	Error	1	1	4216	0	-75	0	0
2	12	2	empty	empty	10630	16600	100	54	58	17	29	51	51	55	45	81	5	0	0	0	0	0	0	0	0	0	80	560	100	0	0	Error	3	7	4676	0.067	-75	0	0
2	1	3	2B8	503 Sp14	7350	16910	30	1477	1473	54	3	60	60	60	12	20	100	100	0	0	0	0	0	0	0	0	4	20	100	0	0	Error	1417	1413	5890	117.75	0	0	0
2	2	3	2F8	526 Sp14	7620	16910	80	79	85	30	35	56	56	56	11	19	71	50	0	0	0	0	0	0	0	0	52	340	100	0	0	Error	23	29	4439	2.636	0	0	0
2	3	3	2B8	503 Sp14	7930	16900	30	1410	1404	43	3	77	77	78	17	21	100	100	0	0	0	0	0	0	0	0	4	20	100	0	0	Error	1333	1327	5616	78	0	0	0
2	4	3	2F8	526 Sp14	8240	16920	70	115	122	38	31	62	62	64	12	18	94	81	0	0	0	0	0	0	0	0	32	236	100	0	0	Error	53	60	3899	4.833	0	0	0
2	5	3	2J8	549 Sp0	8520	16920	70	140	142	44	30	65	65	68	13	19	97	91	0	0	0	0	0	0	0	0	32	236	100	0	0	Error	75	77	4542	5.692	0	0	0
2	6	3	2N8	572 Sp25	8830	16910	80	105	112	32	28	67	67	68	12	17	83	77	0	0	0	0	0	0	0	0	52	340	100	0	0	Error	38	45	5815	3.667	0	0	0
2	7	3	2J8	549 Sp0	9120	16880	70	167	168	42	25	70	70	71	12	16	100	97	0	0	0	0	0	0	0	0	32	236	100	0	0	Error	97	98	5374	8.083	0	0	0
2	8	3	2N8	572 Sp25	9430	16900	90	117	127	39	30	65	65	66	12	18	98	90	0	0	0	0	0	0	0	0	52	420	100	0	0	Error	52	62	6591	5.083	0	0	0
2	9	3	2B16	595 Sp14	9730	16920	70	124	124	29	23	64	64	65	11	16	100	91	0	0	0	0	0	0	0	0	32	236	100	0	0	Error	60	60	3980	5.364	0	0	0
2	10	3	2F16	0	10020	16930	70	91	113	57	50	64	64	64	11	17	69	56	0	0	0	0	0	0	0	0	32	236	100	0	0	Error	27	49	3611	4.455	0	0	0
2	11	3	2B16	595 Sp14	10320	16940	100	88	88	35	39	57	57	58	10	17	63	56	0	0	0	0	0	0	0	0	80	560	100	0	0	Error	31	31	7057	3	0	0	0
2	12	3	2F16	0	10640	16930	70	82	115	76	66	55	55	58	24	41	56	38	0	0	0	0	0	0	0	0	32	236	100	0	0	Error	27	60	3691	2.375	0	0	0
2	1	4	2J16	625 Sp14	7320	17210	70	65	78	31	39	50	50	51	10	19	59	41	0	0	0	0	0	0	0	0	32	236	100	0	0	Error	15	28	2501	2.7	0	0	0
2	2	4	2N16	640 Sp21	7630	17210	70	78	82	28	34	55	55	56	12	21	66	50	0	0	0	0	0	0	0	0	32	236	100	0	0	Error	23	27	2610	2.167	0	0	0
2	3	4	2J16	625 Sp14	7920	17210	40	238	221	55	24	60	60	61	11	18	100	100	0	0	0	0	0	0	0	0	12	68	100	0	0	Error	178	161	2647	14.545	0	0	0
2	4	4	2N16	640 Sp21	8230	17210	70	112	111	31	27	62	62	67	43	64	53	13	0	0	0	0	0	0	0	0	32	236	100	0	0	Error	50	49	3564	1.023	0	0	0
2	5	4	empty	empty	8530	17200	100	67	68	12	17	66	66	66	11	16	19	4	0	0	0	0	0	0	0	0	80	560	100	0	0	Error	1	2	5404	0.182	-75	0	0
2	6	4	empty	empty	8830	17200	100	68	67	11	16	67	67	67	12	17	13	1	0	0	0	0	0	0	0	0	80	560	100	0	0	Error	1	0	5380	0	-75	0	0
2	7	4	empty	empty	9130	17200	100	69	70	14	20	67	67	68	11	16	19	6	0	0	0	0	0	0	0	0	80	560	100	0	0	Error	2	3	5572	0.182	-75	0	0
2	8	4	empty	empty	9430	17200	100	63	64	11	17	65	65	66	12	18	14	1	0	0	0	0	0	0	0	0	80	560	100	0	0	Error	-2	-1	5129	-0.167	-75	0	0
2	9	4	empty	empty	9730	17200	100	61	62	9	14	62	62	64	12	18	10	1	0	0	0	0	0	0	0	0	80	560	100	0	0	Error	-1	0	4993	-0.167	-75	0	0
2	10	4	empty	empty	10030	17200	100	59	60	11	18	59	59	60	10	16	26	4	0	0	0	0	0	0	0	0	80	560	100	0	0	Error	0	1	4796	0	-75	0	0
2	11	4	empty	empty	10330	17200	100	56	55	11	20	54	54	57	39	68	1	0	0	0	0	0	0	0	0	0	80	560	100	0	0	Error	2	1	4413	-0.051	-75	0	0
2	12	4	empty	empty	10630	17200	100	57	57	13	22	53	53	56	23	41	5	1	0	0	0	0	0	0	0	0	80	560	100	0	0	Error	4	4	4582	0.043	-75	0	0
2	1	5	2B8	503 Sp14	7330	17510	30	1345	1340	71	5	58	58	62	15	24	100	100	0	0	0	0	0	0	0	0	4	20	100	0	0	Error	1287	1282	5358	85.2	0	0	0
2	2	5	2F8	526 Sp14	7630	17510	80	80	93	59	63	55	55	58	50	86	33	6	0	0	0	0	0	0	0	0	52	340	100	0	0	Error	25	38	4834	0.7	0	0	0
2	3	5	2B8	503 Sp14	7930	17500	30	1377	1373	72	5	78	78	79	17	21	100	100	0	0	0	0	0	0	0	0	4	20	100	0	0	Error	1299	1295	5491	76.118	0	0	0
2	4	5	2F8	526 Sp14	8210	17510	70	119	124	46	37	65	65	67	19	28	75	72	0	0	0	0	0	0	0	0	32	236	100	0	0	Error	54	59	3978	3	0	0	0
2	5	5	2J8	549 Sp0	8520	17520	70	141	145	64	44	66	66	67	12	17	88	81	0	0	0	0	0	0	0	0	32	236	100	0	0	Error	75	79	4627	6.5	0	0	0
2	6	5	2N8	572 Sp25	8840	17520	110	106	107	29	27	71	71	72	14	19	76	58	0	0	0	0	0	0	0	0	80	656	100	0	0	Error	35	36	8553	2.5	0	0	0
2	7	5	2J8	549 Sp0	9130	17510	70	157	193	120	62	72	72	73	14	19	97	91	0	0	0	0	0	0	0	0	32	236	100	0	0	Error	85	121	6186	8.571	0	0	0
2	8	5	2N8	572 Sp25	9430	17520	80	131	190	218	114	69	69	74	41	55	75	42	0	0	0	0	0	0	0	0	52	340	100	0	0	Error	62	121	9904	2.829	0	0	0
2	9	5	2B16	595 Sp14	9730	17520	70	115	117	28	23	65	65	66	12	18	97	88	0	0	0	0	0	0	0	0	32	236	100	0	0	Error	50	52	3748	4.25	0	0	0
2	10	5	2F16	0	10020	17510	70	82	114	68	59	64	64	65	16	24	50	38	0	0	0	0	0	0	0	0	32	236	100	0	0	Error	18	50	3662	3.063	0	0	0
2	11	5	2B16	595 Sp14	10330	17520	70	118	119	37	31	58	58	59	11	18	94	88	0	0	0	0	0	0	0	0	32	236	100	0	0	Error	60	61	3822	5.455	0	0	0
2	12	5	2F16	0	10630	17530	70	220	359	307	85	58	58	64	32	50	94	66	0	0	0	0	0	0	0	0	32	236	100	0	0	Error	162	301	11490	9.219	0	0	0
2	1	6	2J16	625 Sp14	7320	17770	70	56	82	96	117	49	49	49	9	18	41	28	0	0	0	0	0	0	0	0	32	236	100	0	0	Error	7	33	2624	3.667	0	0	0
2	2	6	2N16	640 Sp21	7630	17810	70	110	112	58	51	55	55	57	17	29	72	59	0	0	0	0	0	0	0	0	32	236	100	0	0	Error	55	57	3578	3.235	0	0	0
2	3	6	2J16	625 Sp14	7920	17790	70	72	123	84	68	62	62	65	25	38	44	38	0	0	0	0	0	0	0	0	32	236	100	0	0	Error	10	61	3937	2.32	0	0	0
2	4	6	2N16	640 Sp21	8230	17810	70	115	135	94	69	64	64	67	18	26	69	59	0	0	0	0	0	0	0	0	32	236	100	0	0	Error	51	71	4327	3.778	0	0	0
2	5	6	empty	empty	8530	17800	100	71	72	15	20	69	69	75	69	92	0	0	0	0	0	0	0	0	0	0	80	560	100	0	0	Error	2	3	5738	-0.043	-75	0	0
2	6	6	empty	empty	8830	17800	100	70	73	15	20	70	70	71	18	25	13	4	0	0	0	0	0	0	0	0	80	560	100	0	0	Error	0	3	5807	0.111	-75	0	0
2	7	6	empty	empty	9130	17800	100	72	73	13	17	71	71	72	14	19	10	1	0	0	0	0	0	0	0	0	80	560	100	0	0	Error	1	2	5805	0.071	-75	0	0
2	8	6	empty	empty	9430	17800	100	71	71	13	18	69	69	69	12	17	20	4	0	0	0	0	0	0	0	0	80	560	100	0	0	Error	2	2	5665	0.167	-75	0	0
2	9	6	empty	empty	9730	17800	100	60	63	12	19	65	65	65	12	18	10	5	0	0	0	0	0	0	0	0	80	560	100	0	0	Error	-5	-2	5050	-0.167	-75	0	0
2	10	6	empty	empty	10030	17800	100	62	63	10	15	61	61	61	11	18	19	3	0	0	0	0	0	0	0	0	80	560	100	0	0	Error	1	2	5008	0.182	-75	0	0
2	11	6	empty	empty	10330	17800	100	55	56	9	16	56	56	57	12	21	6	1	0	0	0	0	0	0	0	0	80	560	100	0	0	Error	-1	0	4466	-0.083	-75	0	0
2	12	6	empty	empty	10630	17800	100	51	54	16	29	55	55	62	36	58	5	1	0	0	0	0	0	0	0	0	80	560	100	0	0	Error	-4	-1	4305	-0.222	-75	0	0
2	1	7	2B8	503 Sp14	7330	18120	30	1345	1340	92	6	72	72	83	40	48	100	100	0	0	0	0	0	0	0	0	4	20	100	0	0	Error	1273	1268	5358	31.425	0	0	0
2	2	7	2F8	526 Sp14	7640	18090	80	92	118	83	70	50	50	52	11	21	79	69	0	0	0	0	0	0	0	0	52	340	100	0	0	Error	42	68	6112	6	0	0	0
2	3	7	2B8	503 Sp14	7930	18110	30	1441	1434	116	8	79	79	78	20	25	100	100	0	0	0	0	0	0	0	0	4	20	100	0	0	Error	1362	1355	5736	67.8	0	0	0
2	4	7	2F8	526 Sp14	8240	18110	70	129	139	47	33	69	69	75	24	32	94	63	0	0	0	0	0	0	0	0	32	236	100	0	0	Error	60	70	4455	2.667	0	0	0
2	5	7	2J8	549 Sp0	8520	18110	80	139	193	141	73	75	75	79	26	32	79	62	0	0	0	0	0	0	0	0	52	340	100	0	0	Error	64	118	10018	4.385	0	0	0
2	6	7	2N8	572 Sp25	8820	18090	70	121	123	25	20	73	73	74	18	24	97	72	0	0	0	0	0	0	0	0	32	236	100	0	0	Error	48	50	3929	2.722	0	0	0
2	7	7	2J8	549 Sp0	9130	18110	70	158	163	82	50	71	71	70	13	18	91	88	0	0	0	0	0	0	0	0	32	236	100	0	0	Error	87	92	5215	7.154	0	0	0
2	8	7	2N8	572 Sp25	9430	18100	70	108	117	37	31	67	67	68	13	19	88	75	0	0	0	0	0	0	0	0	32	236	100	0	0	Error	41	50	3749	3.769	0	0	0
2	9	7	2B16	595 Sp14	9740	18100	110	99	155	200	129	71	71	74	23	31	54	35	0	0	0	0	0	0	0	0	80	656	100	0	0	Error	28	84	12377	3.522	0	0	0
2	10	7	2F16	0	10020	18110	70	73	100	65	65	63	63	63	12	19	50	28	0	0	0	0	0	0	0	0	32	236	100	0	0	Error	10	37	3184	3.083	0	0	0
2	11	7	2B16	595 Sp14	10340	18120	100	198	224	176	78	63	63	81	76	93	59	44	0	0	0	0	0	0	0	0	80	560	100	0	0	Error	135	161	17914	1.882	0	0	0
2	12	7	2F16	0	10610	18090	70	167	272	248	91	57	57	59	17	28	75	69	0	0	0	0	0	0	0	0	32	236	100	0	0	Error	110	215	8707	12.529	0	0	0
2	1	8	1J16	240 Sp8	7340	18410	80	106	118	61	51	46	46	48	16	33	92	83	0	0	0	0	0	0	0	0	52	340	100	0	0	Error	60	72	6118	4.375	0	0	0
2	2	8	1N16	261 Sp8	7650	18450	80	58	102	102	100	54	54	126	505	400	0	0	0	0	0	0	0	0	0	0	52	340	100	0	0	Error	4	48	5322	-0.048	0	0	0
2	3	8	1J16	240 Sp8	7910	18400	80	118	119	40	33	62	62	66	23	34	75	62	0	0	0	0	0	0	0	0	52	340	100	0	0	Error	56	57	6192	2.304	0	0	0
2	4	8	1N16	261 Sp8	8230	18400	80	297	447	475	106	71	71	74	24	32	85	81	0	0	0	0	0	0	0	0	52	340	100	0	0	Error	226	376	23250	15.542	0	0	0
2	5	8	1B24	299 Sp0	8520	18410	100	77	83	33	39	76	76	82	36	43	10	4	0	0	0	0	0	0	0	0	80	560	100	0	0	Error	1	7	6650	0.028	0	0	0
2	6	8	1F24	330 Sp10	8830	18390	70	77	82	38	46	72	72	73	13	17	19	9	0	0	0	0	0	0	0	0	32	236	100	0	0	Error	5	10	2624	0.692	0	0	0
2	7	8	1B24	299 Sp0	9140	18410	70	99	104	20	19	71	71	72	13	18	88	56	0	0	0	0	0	0	0	0	32	236	100	0	0	Error	28	33	3341	2.462	0	0	0
2	8	8	1F24	330 Sp10	9440	18400	90	116	118	29	24	74	74	76	28	36	69	31	0	0	0	0	0	0	0	0	52	420	100	0	0	Error	42	44	6125	1.5	0	0	0
2	9	8	1J24	359 Sp14	9720	18400	50	24916	24143	3900	16	254	254	2904	6680	230	100	100	0	0	0	0	0	0	0	0	12	104	100	0	0	Error	24662	23889	289713	3.179	0	0	0
2	10	8	1N24	384 Sp20	10030	18390	100	71	73	15	20	68	68	74	31	41	4	1	0	0	0	0	0	0	0	0	80	560	100	0	0	Error	3	5	5864	-0.032	0	0	0
2	11	8	1J24	359 Sp14	10330	18410	50	30300	30184	3733	12	286	286	3649	8577	235	100	100	0	0	0	0	0	0	0	0	12	104	100	0	0	Error	30014	29898	362205	3.094	0	0	0
2	12	8	1N24	384 Sp20	10610	18410	90	107	121	45	37	59	59	67	32	47	77	37	0	0	0	0	0	0	0	0	52	420	100	0	0	Error	48	62	6290	1.688	0	0	0
2	1	9	1B8	92 Sp8	7320	18680	70	70	74	17	22	48	48	52	34	65	28	0	0	0	0	0	0	0	0	0	32	236	100	0	0	Error	22	26	2356	0.647	0	0	0
2	2	9	1F8	109 Sp0	7620	18650	90	93	134	108	80	52	52	54	13	24	73	58	0	0	0	0	0	0	0	0	52	420	100	0	0	Error	41	82	6981	6.154	0	0	0
2	3	9	1B8	92 Sp8	7930	18710	70	89	90	26	28	65	65	70	25	35	50	9	0	0	0	0	0	0	0	0	32	236	100	0	0	Error	24	25	2874	0.8	0	0	0
2	4	9	1F8	109 Sp0	8220	18700	70	126	141	79	56	67	67	70	18	25	81	66	0	0	0	0	0	0	0	0	32	236	100	0	0	Error	59	74	4503	3.944	0	0	0
2	5	9	1J8	130 Sp8	8520	18710	70	158	159	62	38	68	68	71	19	26	88	81	0	0	0	0	0	0	0	0	32	236	100	0	0	Error	90	91	5102	4.632	0	0	0
2	6	9	1N8	153 Sp0	8830	18710	80	118	125	47	37	72	72	75	20	26	77	56	0	0	0	0	0	0	0	0	52	340	100	0	0	Error	46	53	6523	2.5	0	0	0
2	7	9	1J8	130 Sp8	9120	18710	70	133	139	40	28	72	72	73	12	16	94	84	0	0	0	0	0	0	0	0	32	236	100	0	0	Error	61	67	4436	5.5	0	0	0
2	8	9	1N8	153 Sp0	9440	18690	80	124	151	91	60	75	75	76	15	19	79	65	0	0	0	0	0	0	0	0	52	340	100	0	0	Error	49	76	7854	5	0	0	0
2	9	9	1B16	178 Sp8	9720	18710	50	89	85	16	18	66	66	66	11	16	58	50	0	0	0	0	0	0	0	0	12	104	100	0	0	Error	23	19	1016	1.727	0	0	0
2	10	9	1F16	210 Sp0	10020	18720	80	157	190	129	67	67	67	73	34	46	77	62	0	0	0	0	0	0	0	0	52	340	100	0	0	Error	90	123	9874	3.441	0	0	0
2	11	9	1B16	178 Sp8	10440	18810	80	80	105	70	66	65	65	136	258	189	4	0	0	0	0	0	0	0	0	0	52	340	100	0	0	Error	15	40	5442	-0.12	0	0	0
2	12	9	1F16	210 Sp0	10610	18700	70	195	291	295	101	62	62	68	26	38	91	84	0	0	0	0	0	0	0	0	32	236	100	0	0	Error	133	229	9316	8.577	0	0	0
2	1	10	1J16	240 Sp8	7320	18980	70	92	93	23	24	46	46	49	15	30	94	78	0	0	0	0	0	0	0	0	32	236	100	0	0	Error	46	47	2964	2.933	0	0	0
2	2	10	1N16	261 Sp8	7640	19010	50	316	314	66	21	49	49	52	13	25	100	100	0	0	0	0	0	0	0	0	12	104	100	0	0	Error	267	265	3764	20.154	0	0	0
2	3	10	1J16	240 Sp8	7940	18990	70	118	119	22	18	57	57	62	34	54	94	38	0	0	0	0	0	0	0	0	32	236	100	0	0	Error	61	62	3801	1.676	0	0	0
2	4	10	1N16	261 Sp8	8240	18990	60	325	300	79	26	65	65	70	38	54	100	97	0	0	0	0	0	0	0	0	32	176	100	0	0	Error	260	235	9590	6.053	0	0	0
2	5	10	1B24	299 Sp0	8550	18990	70	136	185	172	92	73	73	78	27	34	63	53	0	0	0	0	0	0	0	0	32	236	100	0	0	Error	63	112	5917	3.963	0	0	0
2	6	10	1F24	330 Sp10	8830	19010	70	118	121	31	25	72	72	73	14	19	84	66	0	0	0	0	0	0	0	0	32	236	100	0	0	Error	46	49	3876	3.429	0	0	0
2	7	10	1B24	299 Sp0	9130	18990	70	80	100	47	47	75	75	77	17	22	41	31	0	0	0	0	0	0	0	0	32	236	100	0	0	Error	5	25	3185	1.353	0	0	0
2	8	10	1F24	330 Sp10	9440	19010	70	94	212	428	201	80	80	82	20	24	44	31	0	0	0	0	0	0	0	0	32	236	100	0	0	Error	14	132	6788	6.5	0	0	0
2	9	10	1J24	359 Sp14	9730	19010	50	37298	35687	5996	16	228	228	2304	7009	304	100	100	0	0	0	0	0	0	0	0	12	104	100	0	0	Error	37070	35459	428240	4.763	0	0	0
2	10	10	1N24	384 Sp20	9970	18920	100	69	70	12	17	78	78	107	104	97	0	0	0	0	0	0	0	0	0	0	80	558	100	0	0	Error	-9	-8	5627	-0.356	0	0	0
2	11	10	1J24	359 Sp14	10320	19010	60	35711	27390	15402	56	77	77	557	2306	414	84	81	0	0	0	0	0	0	0	0	32	176	100	0	0	Error	35634	27313	876468	11.636	0	0	0
2	12	10	1N24	384 Sp20	10630	19010	70	69	71	11	15	60	60	63	15	23	41	0	0	0	0	0	0	0	0	0	32	236	100	0	0	Error	9	11	2265	0.533	0	0	0
2	1	11	1B8	92 Sp8	7320	19310	70	72	100	137	137	45	45	50	27	54	50	13	0	0	0	0	0	0	0	0	32	236	100	0	0	Error	27	55	3212	1.852	0	0	0
2	2	11	1F8	109 Sp0	7620	19310	90	104	110	56	50	51	51	63	56	88	46	17	0	0	0	0	0	0	0	0	52	420	100	0	0	Error	53	59	5732	0.839	0	0	0
2	3	11	1B8	92 Sp8	7920	19290	70	83	99	76	76	57	57	65	50	76	19	9	0	0	0	0	0	0	0	0	32	236	100	0	0	Error	26	42	3165	0.68	0	0	0
2	4	11	1F8	109 Sp0	8210	19310	90	117	155	135	87	65	65	68	18	26	67	62	0	0	0	0	0	0	0	0	52	420	100	0	0	Error	52	90	8063	4.833	0	0	0
2	5	11	1J8	130 Sp8	8530	19310	70	90	87	26	29	68	68	71	20	28	53	19	0	0	0	0	0	0	0	0	32	236	100	0	0	Error	22	19	2772	0.8	0	0	0
2	6	11	1N8	153 Sp0	8840	19320	70	134	142	39	27	69	69	72	20	27	97	75	0	0	0	0	0	0	0	0	32	236	100	0	0	Error	65	73	4528	3.5	0	0	0
2	7	11	1J8	130 Sp8	9130	19320	70	179	203	99	48	71	71	73	16	21	100	94	0	0	0	0	0	0	0	0	32	236	100	0	0	Error	108	132	6491	8.125	0	0	0
2	8	11	1N8	153 Sp0	9430	19320	70	106	117	41	35	77	77	79	16	20	72	44	0	0	0	0	0	0	0	0	32	236	100	0	0	Error	29	40	3757	2.375	0	0	0
2	9	11	1B16	178 Sp8	9720	19300	50	74	80	20	25	66	66	68	14	20	42	17	0	0	0	0	0	0	0	0	12	104	100	0	0	Error	8	14	954	0.857	0	0	0
2	10	11	1F16	210 Sp0	10030	19310	50	98	148	132	89	70	70	73	16	21	58	50	0	0	0	0	0	0	0	0	12	104	100	0	0	Error	28	78	1771	4.688	0	0	0
2	11	11	1B16	178 Sp8	10440	19320	50	71	84	35	41	59	59	62	24	38	42	8	0	0	0	0	0	0	0	0	12	104	100	0	0	Error	12	25	1008	0.917	0	0	0
2	12	11	1F16	210 Sp0	10630	19300	90	147	157	47	29	59	59	61	16	26	100	96	0	0	0	0	0	0	0	0	52	420	100	0	0	Error	88	98	8167	6	0	0	0
2	1	12	1J16	240 Sp8	7330	19620	70	108	114	33	28	43	43	46	17	36	97	88	0	0	0	0	0	0	0	0	32	236	100	0	0	Error	65	71	3658	4	0	0	0
2	2	12	1N16	261 Sp8	7620	19620	50	292	280	58	20	51	51	71	97	136	100	75	0	0	0	0	0	0	0	0	12	104	100	0	0	Error	241	229	3361	2.155	0	0	0
2	3	12	1J16	240 Sp8	7910	19610	80	96	100	56	56	47	47	59	100	169	8	2	0	0	0	0	0	0	0	0	52	340	100	0	0	Error	49	53	5179	0.41	0	0	0
2	4	12	1N16	261 Sp8	8230	19600	60	310	267	107	40	56	56	57	12	21	100	100	0	0	0	0	0	0	0	0	32	176	100	0	0	Error	254	211	8559	17.5	0	0	0
2	5	12	1B24	299 Sp0	8520	19620	80	131	195	206	105	69	69	79	69	87	44	23	0	0	0	0	0	0	0	0	52	340	100	0	0	Error	62	126	10164	1.681	0	0	0
2	6	12	1F24	330 Sp10	8820	19600	70	157	165	52	31	71	71	76	64	84	69	22	0	0	0	0	0	0	0	0	32	236	100	0	0	Error	86	94	5285	1.391	0	0	0
2	7	12	1B24	299 Sp0	9140	19610	90	155	158	43	27	75	75	78	21	26	96	83	0	0	0	0	0	0	0	0	52	420	100	0	0	Error	80	83	8238	3.81	0	0	0
2	8	12	1F24	330 Sp10	9420	19610	80	158	190	85	44	80	80	81	21	25	87	81	0	0	0	0	0	0	0	0	52	331	100	0	0	Error	78	110	9867	5.19	0	0	0
2	9	12	1J24	359 Sp14	9730	19600	50	26820	24491	9080	37	222	222	1092	2470	226	100	100	0	0	0	0	0	0	0	0	12	104	100	0	0	Error	26598	24269	293887	9.473	0	0	0
2	10	12	1N24	384 Sp20	10030	19600	80	176	213	100	46	67	67	70	20	28	100	98	0	0	0	0	0	0	0	0	52	340	100	0	0	Error	109	146	11095	7.15	0	0	0
2	11	12	1J24	359 Sp14	10310	19610	60	31427	29169	13429	46	82	82	861	3272	380	91	88	0	0	0	0	0	0	0	0	32	176	100	0	0	Error	31345	29087	933398	8.652	0	0	0
2	12	12	1N24	384 Sp20	10630	19610	70	75	92	74	80	67	67	75	34	45	13	9	0	0	0	0	0	0	0	0	32	236	100	0	0	Error	8	25	2957	0.5	0	0	0
2	1	13	1B8	92 Sp8	7310	19920	70	72	88	73	82	42	42	42	8	19	84	69	0	0	0	0	0	0	0	0	32	236	100	0	0	Error	30	46	2820	5.75	0	0	0
2	2	13	1F8	109 Sp0	7610	19930	80	118	129	95	73	46	46	50	15	30	73	71	0	0	0	0	0	0	0	0	52	340	100	0	0	Error	72	83	6722	5.267	0	0	0
2	3	13	1B8	92 Sp8	7930	19910	70	77	79	28	35	53	53	58	28	48	38	13	0	0	0	0	0	0	0	0	32	236	100	0	0	Error	24	26	2539	0.75	0	0	0
2	4	13	1F8	109 Sp0	8230	19920	70	123	134	58	43	48	48	51	22	43	91	75	0	0	0	0	0	0	0	0	32	236	100	0	0	Error	75	86	4275	3.773	0	0	0
2	5	13	1J8	130 Sp8	8520	19890	80	128	133	47	35	71	71	73	22	30	77	60	0	0	0	0	0	0	0	0	52	340	100	0	0	Error	57	62	6917	2.727	0	0	0
2	6	13	1N8	153 Sp0	8820	19880	90	375	449	394	87	77	77	91	103	113	73	60	0	0	0	0	0	0	0	0	52	420	100	0	0	Error	298	372	23323	3.476	0	0	0
2	7	13	1J8	130 Sp8	9050	19790	80	74	74	14	18	77	77	102	119	116	0	0	0	0	0	0	0	0	0	0	52	340	100	0	0	Error	-3	-3	3856	-0.235	0	0	0
2	8	13	1N8	153 Sp0	9400	19750	50	81	78	14	17	85	85	88	18	20	0	0	0	0	0	0	0	0	0	0	12	104	100	0	0	Error	-4	-7	935	-0.556	0	0	0
2	9	13	1B16	178 Sp8	9720	19910	90	254	333	244	73	75	75	79	28	35	88	83	0	0	0	0	0	0	0	0	52	420	100	0	0	Error	179	258	17305	9.071	0	0	0
2	10	13	1F16	210 Sp0	10020	19920	70	178	213	147	69	72	72	73	13	17	97	88	0	0	0	0	0	0	0	0	32	236	100	0	0	Error	106	141	6824	10.769	0	0	0
2	11	13	1B16	178 Sp8	10360	19910	100	88	170	249	146	65	65	86	115	133	16	11	0	0	0	0	0	0	0	0	80	560	100	0	0	Error	23	105	13619	0.73	0	0	0
2	12	13	1F16	210 Sp0	10630	19920	80	121	123	39	31	65	65	68	15	22	87	77	0	0	0	0	0	0	0	0	52	340	100	0	0	Error	56	58	6412	3.667	0	0	0
2	1	14	2B24	Grid Marker	7330	20210	150	150	1216	3338	274	43	43	47	37	78	81	62	0	0	0	0	0	0	0	0	156	1213	100	0	0	Error	107	1173	189704	31.595	0	0	0
2	2	14	2B24	Grid Marker	7620	20190	210	185	1045	3107	297	48	48	55	42	76	88	65	0	0	0	0	0	0	0	0	316	2225	100	0	0	Error	137	997	330256	23.571	0	0	0
2	3	14	empty	empty	7930	20200	100	47	49	15	30	47	47	54	40	74	3	0	0	0	0	0	0	0	0	0	80	560	100	0	0	Error	0	2	3940	-0.125	-75	0	0
2	4	14	empty	empty	8230	20200	100	45	50	20	40	48	48	51	20	39	10	6	0	0	0	0	0	0	0	0	80	560	100	0	0	Error	-3	2	3978	-0.05	-75	0	0
2	5	14	empty	empty	8530	20200	100	74	84	38	45	70	70	78	67	85	5	1	0	0	0	0	0	0	0	0	80	560	100	0	0	Error	4	14	6717	0.09	-75	0	0
2	6	14	empty	empty	8830	20200	100	81	92	51	55	79	79	89	47	52	8	4	0	0	0	0	0	0	0	0	80	560	100	0	0	Error	2	13	7339	0.064	-75	0	0
2	7	14	empty	empty	9130	20200	100	78	83	28	33	77	77	83	32	38	5	3	0	0	0	0	0	0	0	0	80	560	100	0	0	Error	1	6	6644	0	-75	0	0
2	8	14	empty	empty	9430	20200	100	84	86	16	18	84	84	91	31	34	4	0	0	0	0	0	0	0	0	0	80	560	100	0	0	Error	0	2	6892	-0.161	-75	0	0
2	9	14	empty	empty	9730	20200	100	73	75	13	17	77	77	76	12	15	15	4	0	0	0	0	0	0	0	0	80	560	100	0	0	Error	-4	-2	6014	-0.083	-75	0	0
2	10	14	empty	empty	10030	20200	100	75	76	15	19	74	74	75	14	18	14	5	0	0	0	0	0	0	0	0	80	560	100	0	0	Error	1	2	6044	0.071	-75	0	0
2	11	14	empty	empty	10330	20200	100	65	69	23	33	69	69	101	160	158	0	0	0	0	0	0	0	0	0	0	80	560	100	0	0	Error	-4	0	5488	-0.2	-75	0	0
2	12	14	empty	empty	10630	20200	100	67	68	12	17	68	68	76	43	56	1	0	0	0	0	0	0	0	0	0	80	560	100	0	0	Error	-1	0	5448	-0.186	-75	0	0
3	1	1	empty	empty	11800	16300	100	40	41	8	19	43	43	45	15	33	1	0	0	0	0	0	0	0	0	0	80	560	100	0	0	Error	-3	-2	3318	-0.267	-75	0	0
3	2	1	empty	empty	12100	16300	100	41	44	13	29	41	41	44	28	63	3	1	0	0	0	0	0	0	0	0	80	560	100	0	0	Error	0	3	3536	0	-75	0	0
3	3	1	empty	empty	12400	16300	100	37	37	7	18	38	38	41	16	39	1	0	0	0	0	0	0	0	0	0	80	560	100	0	0	Error	-1	-1	2948	-0.25	-75	0	0
3	4	1	empty	empty	12700	16300	100	34	34	6	17	36	36	38	12	31	4	0	0	0	0	0	0	0	0	0	80	560	100	0	0	Error	-2	-2	2755	-0.333	-75	0	0
3	5	1	empty	empty	13000	16300	100	36	38	10	26	35	35	36	7	19	16	5	0	0	0	0	0	0	0	0	80	560	100	0	0	Error	1	3	3006	0.286	-75	0	0
3	6	1	empty	empty	13300	16300	100	35	35	6	17	35	35	36	8	22	13	0	0	0	0	0	0	0	0	0	80	560	100	0	0	Error	0	0	2814	-0.125	-75	0	0
3	7	1	empty	empty	13600	16300	100	33	34	7	20	34	34	35	8	22	9	1	0	0	0	0	0	0	0	0	80	560	100	0	0	Error	-1	0	2692	-0.125	-75	0	0
3	8	1	empty	empty	13900	16300	100	42	86	220	255	36	36	47	85	180	6	6	0	0	0	0	0	0	0	0	80	560	100	0	0	Error	6	50	6914	0.459	-75	0	0
3	9	1	empty	empty	14200	16300	100	35	36	9	25	33	33	35	10	28	16	5	0	0	0	0	0	0	0	0	80	560	100	0	0	Error	2	3	2904	0.1	-75	0	0
3	10	1	2C24	Grid Marker	14520	16300	120	784	2260	4204	186	36	36	36	9	25	100	98	0	0	0	0	0	0	0	0	120	820	100	0	0	Error	748	2224	271193	247.111	0	0	0
3	11	1	2C24	Grid Marker	14820	16300	130	601	1908	3823	200	35	35	35	7	20	100	100	0	0	0	0	0	0	0	0	120	940	100	0	0	Error	566	1873	228994	267.571	0	0	0
3	12	1	2C24	Grid Marker	15110	16310	140	586	1970	3772	191	33	33	35	27	77	91	83	0	0	0	0	0	0	0	0	156	1140	100	0	0	Error	553	1937	307283	71.667	0	0	0
3	1	2	2K16	632 Sp14	11810	16590	90	146	152	50	32	44	44	44	11	25	100	100	0	0	0	0	0	0	0	0	52	420	100	0	0	Error	102	108	7924	9.818	0	0	0
3	2	2	2O16	0	12100	16580	70	86	110	66	60	44	44	45	10	22	81	69	0	0	0	0	0	0	0	0	32	236	100	0	0	Error	42	66	3517	6.5	0	0	0
3	3	2	2K16	632 Sp14	12400	16600	80	88	97	48	49	41	41	41	7	17	88	87	0	0	0	0	0	0	0	0	52	340	100	0	0	Error	47	56	5065	8	0	0	0
3	4	2	2O16	0	12710	16590	70	95	93	41	44	38	38	39	10	25	78	69	0	0	0	0	0	0	0	0	32	236	100	0	0	Error	57	55	2976	5.4	0	0	0
3	5	2	empty	empty	13000	16600	100	38	38	7	18	36	36	37	8	21	16	3	0	0	0	0	0	0	0	0	80	560	100	0	0	Error	2	2	3027	0.125	-75	0	0
3	6	2	empty	empty	13300	16600	100	39	40	10	25	36	36	44	92	209	0	0	0	0	0	0	0	0	0	0	80	560	100	0	0	Error	3	4	3186	-0.043	-75	0	0
3	7	2	empty	empty	13600	16600	100	35	36	6	16	35	35	37	12	32	4	1	0	0	0	0	0	0	0	0	80	560	100	0	0	Error	0	1	2857	-0.083	-75	0	0
3	8	2	empty	empty	13900	16600	100	70	76	26	34	40	40	62	360	580	0	0	0	0	0	0	0	0	0	0	80	560	100	0	0	Error	30	36	6042	0.039	-75	0	0
3	9	2	empty	empty	14200	16600	100	38	39	16	41	36	36	39	21	53	3	1	0	0	0	0	0	0	0	0	80	560	100	0	0	Error	2	3	3143	0	-75	0	0
3	10	2	empty	empty	14500	16600	100	37	38	8	21	36	36	37	8	21	21	5	0	0	0	0	0	0	0	0	80	560	100	0	0	Error	1	2	3069	0.125	-75	0	0
3	11	2	empty	empty	14800	16600	100	34	35	7	20	36	36	37	17	45	3	0	0	0	0	0	0	0	0	0	80	560	100	0	0	Error	-2	-1	2836	-0.118	-75	0	0
3	12	2	empty	empty	15100	16600	100	34	34	6	17	33	33	34	6	17	14	4	0	0	0	0	0	0	0	0	80	560	100	0	0	Error	1	1	2755	0	-75	0	0
3	1	3	2C8	514 Sp24	11810	16880	120	115	130	61	46	45	45	47	18	38	90	75	0	0	0	0	0	0	0	0	120	820	100	0	0	Error	70	85	15646	4.611	0	0	0
3	2	3	2G8	537 Sp14	12110	16900	70	126	145	75	51	46	46	48	14	29	97	94	0	0	0	0	0	0	0	0	32	236	100	0	0	Error	80	99	4641	6.929	0	0	0
3	3	3	2C8	514 Sp24	12410	16890	100	81	83	21	25	41	41	42	9	21	95	86	0	0	0	0	0	0	0	0	80	560	100	0	0	Error	40	42	6640	4.556	0	0	0
3	4	3	2G8	537 Sp14	12710	16900	80	82	85	31	36	39	39	39	8	20	90	87	0	0	0	0	0	0	0	0	52	340	100	0	0	Error	43	46	4421	5.75	0	0	0
3	5	3	2K8	560 Sp0	12990	16890	70	79	86	34	39	40	40	43	14	32	84	66	0	0	0	0	0	0	0	0	32	236	100	0	0	Error	39	46	2755	3.071	0	0	0
3	6	3	2O8	0	13300	16860	70	61	96	73	76	37	37	38	6	15	72	66	0	0	0	0	0	0	0	0	32	236	100	0	0	Error	24	59	3076	9.667	0	0	0
3	7	3	2K8	560 Sp0	13600	16900	70	68	78	28	35	36	36	37	7	18	97	81	0	0	0	0	0	0	0	0	32	236	100	0	0	Error	32	42	2480	5.857	0	0	0
3	8	3	2O8	0	13900	16900	100	49	70	61	87	36	36	38	14	36	43	23	0	0	0	0	0	0	0	0	80	560	100	0	0	Error	13	34	5626	2.286	0	0	0
3	9	3	2C16	602 Sp21	14200	16900	100	65	77	37	48	36	36	36	8	22	88	74	0	0	0	0	0	0	0	0	80	560	100	0	0	Error	29	41	6172	5.125	0	0	0
3	10	3	2G16	0	14500	16920	70	58	107	81	75	37	37	39	16	41	53	44	0	0	0	0	0	0	0	0	32	236	100	0	0	Error	21	70	3430	4.25	0	0	0
3	11	3	2C16	602 Sp21	14820	16910	70	42	44	10	22	36	36	37	7	18	41	16	0	0	0	0	0	0	0	0	32	236	100	0	0	Error	6	8	1400	1	0	0	0
3	12	3	2G16	0	15110	16930	70	62	100	80	80	33	33	33	6	18	81	69	0	0	0	0	0	0	0	0	32	236	100	0	0	Error	29	67	3192	11.167	0	0	0
3	1	4	2K16	632 Sp14	11810	17190	90	106	115	40	34	44	44	46	15	32	100	79	0	0	0	0	0	0	0	0	52	420	100	0	0	Error	62	71	5967	4.6	0	0	0
3	2	4	2O16	0	12110	17180	70	63	84	46	54	44	44	45	16	35	56	34	0	0	0	0	0	0	0	0	32	236	100	0	0	Error	19	40	2676	2.438	0	0	0
3	3	4	2K16	632 Sp14	12390	17170	110	89	94	48	51	41	41	42	10	23	84	73	0	0	0	0	0	0	0	0	80	656	100	0	0	Error	48	53	7556	5.2	0	0	0
3	4	4	2O16	0	12710	17190	70	100	105	57	54	37	37	38	7	18	78	72	0	0	0	0	0	0	0	0	32	236	100	0	0	Error	63	68	3353	9.571	0	0	0
3	5	4	empty	empty	13000	17200	100	37	37	7	18	36	36	37	7	18	10	4	0	0	0	0	0	0	0	0	80	560	100	0	0	Error	1	1	2931	0	-75	0	0
3	6	4	empty	empty	13300	17200	100	36	37	7	18	35	35	37	19	51	0	0	0	0	0	0	0	0	0	0	80	560	100	0	0	Error	1	2	2921	0	-75	0	0
3	7	4	empty	empty	13600	17200	100	35	35	6	17	34	34	35	9	25	10	0	0	0	0	0	0	0	0	0	80	560	100	0	0	Error	1	1	2824	0	-75	0	0
3	8	4	empty	empty	13900	17200	100	38	70	175	250	35	35	39	40	102	14	5	0	0	0	0	0	0	0	0	80	560	100	0	0	Error	3	35	5563	0.775	-75	0	0
3	9	4	empty	empty	14200	17200	100	36	37	6	16	35	35	36	14	38	3	0	0	0	0	0	0	0	0	0	80	560	100	0	0	Error	1	2	2963	0.071	-75	0	0
3	10	4	empty	empty	14500	17200	100	34	35	6	17	36	36	38	14	36	0	0	0	0	0	0	0	0	0	0	80	560	100	0	0	Error	-2	-1	2778	-0.214	-75	0	0
3	11	4	empty	empty	14800	17200	100	33	34	7	20	33	33	34	6	17	18	5	0	0	0	0	0	0	0	0	80	560	100	0	0	Error	0	1	2748	0	-75	0	0
3	12	4	empty	empty	15100	17200	100	32	57	205	359	32	32	33	6	18	15	8	0	0	0	0	0	0	0	0	80	560	100	0	0	Error	0	25	4541	4	-75	0	0
3	1	5	2C8	514 Sp24	11820	17490	100	122	127	45	35	46	46	50	28	56	90	63	0	0	0	0	0	0	0	0	80	560	100	0	0	Error	76	81	10129	2.75	0	0	0
3	2	5	2G8	537 Sp14	12100	17500	70	104	104	25	24	43	43	44	9	20	100	97	0	0	0	0	0	0	0	0	32	236	100	0	0	Error	61	61	3329	6.667	0	0	0
3	3	5	2C8	514 Sp24	12410	17490	110	92	106	48	45	41	41	42	9	21	99	90	0	0	0	0	0	0	0	0	80	656	100	0	0	Error	51	65	8474	7.111	0	0	0
3	4	5	2G8	537 Sp14	12720	17510	130	70	83	55	66	40	40	41	11	26	63	56	0	0	0	0	0	0	0	0	120	940	100	0	0	Error	30	43	9949	3.818	0	0	0
3	5	5	2K8	560 Sp0	13010	17490	80	73	76	29	38	39	39	39	8	20	90	73	0	0	0	0	0	0	0	0	52	340	100	0	0	Error	34	37	3958	4.625	0	0	0
3	6	5	2O8	0	13300	17490	70	85	105	69	65	38	38	40	10	25	66	63	0	0	0	0	0	0	0	0	32	236	100	0	0	Error	47	67	3351	6.5	0	0	0
3	7	5	2K8	560 Sp0	13610	17500	90	81	89	69	77	36	36	37	10	27	79	65	0	0	0	0	0	0	0	0	52	420	100	0	0	Error	45	53	4619	5.2	0	0	0
3	8	5	2O8	0	13910	17500	70	73	164	150	91	37	37	41	16	39	75	50	0	0	0	0	0	0	0	0	32	236	100	0	0	Error	36	127	5233	7.688	0	0	0
3	9	5	2C16	602 Sp21	14220	17500	100	65	75	32	42	37	37	38	11	28	73	55	0	0	0	0	0	0	0	0	80	560	100	0	0	Error	28	38	5968	3.364	0	0	0
3	10	5	2G16	0	14510	17510	70	70	136	114	83	36	36	37	7	18	91	78	0	0	0	0	0	0	0	0	32	236	100	0	0	Error	34	100	4345	14.143	0	0	0
3	11	5	2C16	602 Sp21	14810	17490	90	57	65	22	33	35	35	35	7	20	90	79	0	0	0	0	0	0	0	0	52	420	100	0	0	Error	22	30	3376	4.286	0	0	0
3	12	5	2G16	0	15110	17510	70	55	73	43	58	33	33	34	7	20	66	56	0	0	0	0	0	0	0	0	32	236	100	0	0	Error	22	40	2351	5.571	0	0	0
3	1	6	2K16	632 Sp14	11810	17800	80	118	120	38	31	47	47	49	14	28	94	87	0	0	0	0	0	0	0	0	52	340	100	0	0	Error	71	73	6218	5.071	0	0	0
3	2	6	2O16	0	12110	17800	100	49	62	40	64	41	41	44	37	84	14	11	0	0	0	0	0	0	0	0	80	560	100	0	0	Error	8	21	4937	0.486	0	0	0
3	3	6	2K16	632 Sp14	12410	17800	80	98	107	48	44	44	44	52	52	100	52	12	0	0	0	0	0	0	0	0	52	340	100	0	0	Error	54	63	5584	1.058	0	0	0
3	4	6	2O16	0	12700	17790	70	79	165	179	108	41	41	42	9	21	66	56	0	0	0	0	0	0	0	0	32	236	100	0	0	Error	38	124	5274	13.667	0	0	0
3	5	6	empty	empty	13000	17800	100	37	39	12	30	37	37	39	15	38	8	1	0	0	0	0	0	0	0	0	80	560	100	0	0	Error	0	2	3152	0	-75	0	0
3	6	6	empty	empty	13300	17800	100	38	42	20	47	37	37	40	35	87	5	3	0	0	0	0	0	0	0	0	80	560	100	0	0	Error	1	5	3326	0.057	-75	0	0
3	7	6	empty	empty	13600	17800	100	36	37	8	21	35	35	37	11	29	10	3	0	0	0	0	0	0	0	0	80	560	100	0	0	Error	1	2	2937	0	-75	0	0
3	8	6	empty	empty	13900	17800	100	38	46	41	89	36	36	45	29	64	8	3	0	0	0	0	0	0	0	0	80	560	100	0	0	Error	2	10	3651	0.034	-75	0	0
3	9	6	empty	empty	14200	17800	100	34	35	7	20	35	35	36	9	25	8	1	0	0	0	0	0	0	0	0	80	560	100	0	0	Error	-1	0	2776	-0.111	-75	0	0
3	10	6	empty	empty	14500	17800	100	37	38	10	26	36	36	37	8	21	16	3	0	0	0	0	0	0	0	0	80	560	100	0	0	Error	1	2	3031	0.125	-75	0	0
3	11	6	empty	empty	14800	17800	100	33	33	5	15	33	33	36	23	63	0	0	0	0	0	0	0	0	0	0	80	560	100	0	0	Error	0	0	2652	-0.13	-75	0	0
3	12	6	empty	empty	15100	17800	100	30	32	5	15	32	32	36	52	144	0	0	0	0	0	0	0	0	0	0	80	560	100	0	0	Error	-2	0	2561	-0.077	-75	0	0
3	1	7	2C8	514 Sp24	11810	18110	100	81	90	39	43	45	45	47	12	25	83	66	0	0	0	0	0	0	0	0	80	560	100	0	0	Error	36	45	7169	3.583	0	0	0
3	2	7	2G8	537 Sp14	12100	18110	70	109	116	44	37	43	43	44	10	22	94	91	0	0	0	0	0	0	0	0	32	236	100	0	0	Error	66	73	3710	7.2	0	0	0
3	3	7	2C8	514 Sp24	12540	18020	140	43	56	45	80	44	44	70	103	147	3	1	0	0	0	0	0	0	0	0	156	1036	100	0	0	Error	-1	12	8698	-0.136	0	0	0
3	4	7	2G8	537 Sp14	12700	18100	80	89	98	44	44	42	42	45	21	46	77	56	0	0	0	0	0	0	0	0	52	316	100	0	0	Error	47	56	5090	2.524	0	0	0
3	5	7	2K8	560 Sp0	13020	18100	80	74	89	47	52	41	41	45	27	60	56	40	0	0	0	0	0	0	0	0	52	340	100	0	0	Error	33	48	4638	1.63	0	0	0
3	6	7	2O8	0	13290	18100	70	101	179	193	107	40	40	44	22	50	63	56	0	0	0	0	0	0	0	0	32	236	100	0	0	Error	61	139	5723	6.136	0	0	0
3	7	7	2K8	560 Sp0	13590	18100	110	52	75	50	66	38	38	43	22	51	45	30	0	0	0	0	0	0	0	0	80	656	100	0	0	Error	14	37	6037	1.455	0	0	0
3	8	7	2O8	0	13910	18060	70	82	135	121	89	37	37	41	17	41	66	59	0	0	0	0	0	0	0	0	32	233	100	0	0	Error	45	98	4307	5.529	0	0	0
3	9	7	2C16	602 Sp21	14200	18100	90	153	175	79	45	39	39	41	16	39	98	94	0	0	0	0	0	0	0	0	52	420	100	0	0	Error	114	136	9080	8.375	0	0	0
3	10	7	2G16	0	14510	18100	100	41	62	65	104	36	36	37	11	29	24	14	0	0	0	0	0	0	0	0	80	560	100	0	0	Error	5	26	4923	2.273	0	0	0
3	11	7	2C16	602 Sp21	14820	18100	70	48	55	22	40	35	35	35	7	20	69	47	0	0	0	0	0	0	0	0	32	236	100	0	0	Error	13	20	1750	2.857	0	0	0
3	12	7	2G16	0	15100	18110	70	66	125	109	87	34	34	36	15	41	66	56	0	0	0	0	0	0	0	0	32	236	100	0	0	Error	32	91	3992	5.933	0	0	0
3	1	8	1K16	251 Sp8	11810	18390	40	2292	2329	401	17	57	57	67	57	85	100	100	0	0	0	0	0	0	0	0	12	68	100	0	0	Error	2235	2272	27947	39.684	0	0	0
3	2	8	1O16	273 Sp8	12120	18360	40	80	81	18	22	44	44	46	9	19	100	92	0	0	0	0	0	0	0	0	12	68	100	0	0	Error	36	37	966	3.889	0	0	0
3	3	8	1K16	251 Sp8	12400	18390	40	2111	1982	425	21	67	67	140	175	125	100	100	0	0	0	0	0	0	0	0	12	68	100	0	0	Error	2044	1915	23785	10.526	0	0	0
3	4	8	1O16	273 Sp8	12720	18380	120	82	108	81	75	43	43	47	22	46	63	48	0	0	0	0	0	0	0	0	120	820	100	0	0	Error	39	65	12981	2.773	0	0	0
3	5	8	1C24	314 Sp0	13010	18390	90	75	85	43	50	41	41	45	15	33	65	52	0	0	0	0	0	0	0	0	52	420	100	0	0	Error	34	44	4396	2.667	0	0	0
3	6	8	1G24	345 Sp12	13300	18390	100	222	221	70	31	42	42	48	44	91	96	90	0	0	0	0	0	0	0	0	80	560	100	0	0	Error	180	179	17657	3.932	0	0	0
3	7	8	1C24	314 Sp0	13610	18390	100	84	101	66	65	40	40	46	32	69	63	35	0	0	0	0	0	0	0	0	80	560	100	0	0	Error	44	61	8079	1.719	0	0	0
3	8	8	1G24	345 Sp12	13820	18230	160	42	57	74	129	43	43	71	116	163	3	2	0	0	0	0	0	0	0	0	208	1346	100	0	0	Error	-1	14	11821	-0.121	0	0	0
3	9	8	1K24	370 Sp12	14250	18330	160	56	70	45	64	42	42	53	53	100	18	7	0	0	0	0	0	0	0	0	208	1378	100	0	0	Error	14	28	14604	0.321	0	0	0
3	10	8	1O24	395 Sp20	14490	18390	110	70	887	4971	560	39	39	45	29	64	53	33	0	0	0	0	0	0	0	0	80	649	100	0	0	Error	31	848	70990	29.034	0	0	0
3	11	8	1K24	370 Sp12	14810	18410	140	85	105	72	68	38	38	49	57	116	40	15	0	0	0	0	0	0	0	0	156	1114	100	0	0	Error	47	67	16351	0.982	0	0	0
3	12	8	1O24	395 Sp20	15080	18400	150	65	98	104	106	36	36	42	31	73	47	24	0	0	0	0	0	0	0	0	156	1234	100	0	0	Error	29	62	15317	1.806	0	0	0
3	1	9	1C8	100 Sp8	11800	18670	50	133	136	60	44	51	51	55	20	36	92	67	0	0	0	0	0	0	0	0	12	104	100	0	0	Error	82	85	1632	4.05	0	0	0
3	2	9	1G8	120 Sp8	12100	18680	40	169	258	204	79	56	56	66	43	65	75	67	0	0	0	0	0	0	0	0	12	68	100	0	0	Error	113	202	3099	4.465	0	0	0
3	3	9	1C8	100 Sp8	12400	18660	40	83	85	16	18	53	53	57	18	31	75	33	0	0	0	0	0	0	0	0	12	68	100	0	0	Error	30	32	1021	1.556	0	0	0
3	4	9	1G8	120 Sp8	12690	18670	60	93	107	41	38	43	43	47	15	31	94	78	0	0	0	0	0	0	0	0	32	176	100	0	0	Error	50	64	3408	4	0	0	0
3	5	9	1K8	140 Sp8	13000	18690	80	91	146	176	120	47	47	58	38	65	52	40	0	0	0	0	0	0	0	0	52	340	100	0	0	Error	44	99	7600	2.316	0	0	0
3	6	9	1O8	162 Sp8	13300	18700	100	88	113	129	114	42	42	51	37	72	55	35	0	0	0	0	0	0	0	0	80	560	100	0	0	Error	46	71	9053	1.676	0	0	0
3	7	9	1K8	140 Sp8	13600	18710	90	151	244	282	115	45	45	56	39	69	63	56	0	0	0	0	0	0	0	0	52	348	100	0	0	Error	106	199	12680	4.821	0	0	0
3	8	9	1O8	162 Sp8	13760	18630	180	59	79	72	91	57	57	121	231	190	2	1	0	0	0	0	0	0	0	0	256	1746	100	0	0	Error	2	22	20096	-0.182	0	0	0
3	9	9	1C16	189 Sp0	14330	18650	170	46	63	61	96	50	50	106	238	224	3	0	0	0	0	0	0	0	0	0	208	1435	100	0	0	Error	-4	13	13019	-0.181	0	0	0
3	10	9	1G16	227 Sp8	14500	18710	120	150	179	156	87	42	42	53	55	103	64	48	0	0	0	0	0	0	0	0	120	679	100	0	0	Error	108	137	21535	2.291	0	0	0
3	11	9	1C16	189 Sp0	14800	18700	100	184	256	332	129	53	53	94	133	141	49	18	0	0	0	0	0	0	0	0	80	560	100	0	0	Error	131	203	20450	1.218	0	0	0
3	12	9	1G16	227 Sp8	15100	18690	110	78	162	282	174	40	40	49	33	67	56	39	0	0	0	0	0	0	0	0	80	656	100	0	0	Error	38	122	12947	3.424	0	0	0
3	1	10	1K16	251 Sp8	11800	18960	40	1274	1275	331	25	55	55	77	69	89	100	100	0	0	0	0	0	0	0	0	12	68	100	0	0	Error	1219	1220	15305	17.362	0	0	0
3	2	10	1O16	273 Sp8	12130	18980	70	114	158	160	101	50	50	60	41	68	78	38	0	0	0	0	0	0	0	0	32	236	100	0	0	Error	64	108	5061	2.39	0	0	0
3	3	10	1K16	251 Sp8	12400	18980	40	1998	2034	355	17	71	71	134	167	124	100	100	0	0	0	0	0	0	0	0	12	68	100	0	0	Error	1927	1963	24407	11.377	0	0	0
3	4	10	1O16	273 Sp8	12710	18970	70	118	177	195	110	46	46	52	33	63	81	53	0	0	0	0	0	0	0	0	32	236	100	0	0	Error	72	131	5660	3.788	0	0	0
3	5	10	1C24	314 Sp0	13000	18970	110	62	75	49	65	44	44	60	156	260	3	0	0	0	0	0	0	0	0	0	80	656	100	0	0	Error	18	31	5970	0.096	0	0	0
3	6	10	1G24	345 Sp12	13320	19000	130	211	275	382	138	45	45	55	39	70	89	78	0	0	0	0	0	0	0	0	120	922	100	0	0	Error	166	230	33048	5.641	0	0	0
3	7	10	1C24	314 Sp0	13570	18940	140	69	115	103	89	63	63	101	159	157	13	4	0	0	0	0	0	0	0	0	156	1079	100	0	0	Error	6	52	17863	0.088	0	0	0
3	8	10	1G24	345 Sp12	13900	18980	90	222	312	286	91	78	78	187	463	247	12	2	0	0	0	0	0	0	0	0	52	420	100	0	0	Error	144	234	16237	0.27	0	0	0
3	9	10	1K24	370 Sp12	14190	19060	130	87	180	236	131	56	56	132	292	221	12	6	0	0	0	0	0	0	0	0	120	907	100	0	0	Error	31	124	21555	0.164	0	0	0
3	10	10	1O24	395 Sp20	14520	19000	90	87	153	212	138	47	47	69	82	118	33	17	0	0	0	0	0	0	0	0	52	420	100	0	0	Error	40	106	7950	1.024	0	0	0
3	11	10	1K24	370 Sp12	14850	18960	110	87	137	144	105	43	43	62	69	111	36	19	0	0	0	0	0	0	0	0	80	656	100	0	0	Error	44	94	10941	1.087	0	0	0
3	12	10	1O24	395 Sp20	15100	18970	110	62	81	61	75	41	41	58	55	94	20	9	0	0	0	0	0	0	0	0	80	656	100	0	0	Error	21	40	6466	0.418	0	0	0
3	1	11	1C8	100 Sp8	11820	19300	90	173	223	168	75	47	47	54	40	74	85	65	0	0	0	0	0	0	0	0	52	420	100	0	0	Error	126	176	11601	4.225	0	0	0
3	2	11	1G8	120 Sp8	12110	19290	50	75	84	30	35	49	49	61	69	113	8	0	0	0	0	0	0	0	0	0	12	104	100	0	0	Error	26	35	1008	0.333	0	0	0
3	3	11	1C8	100 Sp8	12410	19280	70	55	56	12	21	47	47	52	32	61	3	0	0	0	0	0	0	0	0	0	32	236	100	0	0	Error	8	9	1793	0.125	0	0	0
3	4	11	1G8	120 Sp8	12710	19290	50	78	128	100	78	49	49	60	32	53	42	33	0	0	0	0	0	0	0	0	12	104	100	0	0	Error	29	79	1531	2.125	0	0	0
3	5	11	1K8	140 Sp8	13000	19290	70	79	84	38	45	41	41	45	16	35	69	50	0	0	0	0	0	0	0	0	32	236	100	0	0	Error	38	43	2672	2.438	0	0	0
3	6	11	1O8	162 Sp8	13290	19290	110	119	244	291	119	58	58	86	88	102	41	34	0	0	0	0	0	0	0	0	80	656	100	0	0	Error	61	186	19493	1.795	0	0	0
3	7	11	1K8	140 Sp8	13690	19340	130	49	69	106	153	62	62	145	763	526	1	0	0	0	0	0	0	0	0	0	120	909	100	0	0	Error	-13	7	8261	-0.1	0	0	0
3	8	11	1O8	162 Sp8	13910	19300	90	84	103	52	50	43	43	70	139	198	6	0	0	0	0	0	0	0	0	0	52	420	100	0	0	Error	41	60	5342	0.237	0	0	0
3	9	11	1C16	189 Sp0	14210	19280	100	146	180	152	84	45	45	69	107	155	46	15	0	0	0	0	0	0	0	0	80	555	100	0	0	Error	101	135	14412	1.037	0	0	0
3	10	11	1G16	227 Sp8	14400	19390	100	45	65	63	96	46	46	114	425	372	0	0	0	0	0	0	0	0	0	0	80	557	100	0	0	Error	-1	19	5181	-0.115	0	0	0
3	11	11	1C16	189 Sp0	14800	19310	100	171	290	356	122	52	52	83	96	115	55	36	0	0	0	0	0	0	0	0	80	560	100	0	0	Error	119	238	23218	2.156	0	0	0
3	12	11	1G16	227 Sp8	15090	19270	70	96	99	43	43	43	43	69	83	120	25	0	0	0	0	0	0	0	0	0	32	236	100	0	0	Error	53	56	3160	0.361	0	0	0
3	1	12	1K16	251 Sp8	11800	19600	40	2482	2210	950	42	55	55	64	35	54	100	100	0	0	0	0	0	0	0	0	12	68	100	0	0	Error	2427	2155	26525	61.314	0	0	0
3	2	12	1O16	273 Sp8	12100	19610	40	115	116	26	22	49	49	53	20	37	100	83	0	0	0	0	0	0	0	0	12	68	100	0	0	Error	66	67	1393	3.15	0	0	0
3	3	12	1K16	251 Sp8	12410	19580	50	2218	2262	270	11	58	58	75	78	104	100	100	0	0	0	0	0	0	0	0	12	104	100	0	0	Error	2160	2204	27144	28.038	0	0	0
3	4	12	1O16	273 Sp8	12710	19590	90	115	295	847	287	52	52	76	142	186	27	17	0	0	0	0	0	0	0	0	52	420	100	0	0	Error	63	243	15334	1.542	0	0	0
3	5	12	1C24	314 Sp0	12990	19580	100	42	48	19	39	48	48	60	43	71	4	0	0	0	0	0	0	0	0	0	80	560	100	0	0	Error	-6	0	3864	-0.279	0	0	0
3	6	12	1G24	345 Sp12	13280	19730	140	46	51	25	49	53	53	114	214	187	0	0	0	0	0	0	0	0	0	0	156	1038	100	0	0	Error	-7	-2	7985	-0.294	0	0	0
3	7	12	1C24	314 Sp0	13620	19550	70	54	84	91	108	56	56	78	80	102	9	6	0	0	0	0	0	0	0	0	32	236	100	0	0	Error	-2	28	2675	0.075	0	0	0
3	8	12	1G24	345 Sp12	13890	19580	120	221	195	100	51	43	43	58	76	131	75	63	0	0	0	0	0	0	0	0	120	797	100	0	0	Error	178	152	23409	1.803	0	0	0
3	9	12	1K24	370 Sp12	14210	19580	80	124	168	209	124	47	47	61	54	88	71	37	0	0	0	0	0	0	0	0	52	340	100	0	0	Error	77	121	8749	1.981	0	0	0
3	10	12	1O24	395 Sp20	14520	19590	150	101	147	150	102	44	44	71	114	160	23	10	0	0	0	0	0	0	0	0	156	1217	100	0	0	Error	57	103	22967	0.667	0	0	0
3	11	12	1K24	370 Sp12	14800	19590	70	65	97	78	80	47	47	57	39	68	38	19	0	0	0	0	0	0	0	0	32	236	100	0	0	Error	18	50	3097	1.026	0	0	0
3	12	12	1O24	395 Sp20	15120	19600	100	102	247	310	125	46	46	75	88	117	39	28	0	0	0	0	0	0	0	0	80	560	100	0	0	Error	56	201	19728	1.955	0	0	0
3	1	13	1C8	100 Sp8	11790	19890	70	97	122	62	50	45	45	46	11	23	97	91	0	0	0	0	0	0	0	0	32	236	100	0	0	Error	52	77	3891	6.909	0	0	0
3	2	13	1G8	120 Sp8	12090	19900	70	95	111	50	45	46	46	47	14	29	97	75	0	0	0	0	0	0	0	0	32	236	100	0	0	Error	49	65	3552	4.571	0	0	0
3	3	13	1C8	100 Sp8	12410	19900	80	97	106	47	44	50	50	54	38	70	58	23	0	0	0	0	0	0	0	0	52	340	100	0	0	Error	47	56	5501	1.368	0	0	0
3	4	13	1G8	120 Sp8	12700	19880	120	124	238	460	193	54	54	90	128	142	31	13	0	0	0	0	0	0	0	0	120	820	100	0	0	Error	70	184	28552	1.156	0	0	0
3	5	13	1K8	140 Sp8	12990	19870	100	93	137	125	91	45	45	56	48	85	50	33	0	0	0	0	0	0	0	0	80	560	100	0	0	Error	48	92	10953	1.688	0	0	0
3	6	13	1O8	162 Sp8	13310	19900	90	166	333	388	116	45	45	51	23	45	87	81	0	0	0	0	0	0	0	0	52	375	100	0	0	Error	121	288	17297	12.261	0	0	0
3	7	13	1K8	140 Sp8	13620	19950	110	112	170	184	108	66	66	111	154	138	24	10	0	0	0	0	0	0	0	0	80	656	100	0	0	Error	46	104	13613	0.383	0	0	0
3	8	13	1O8	162 Sp8	13910	19890	80	126	130	61	46	43	43	49	22	44	90	65	0	0	0	0	0	0	0	0	52	340	100	0	0	Error	83	87	6756	3.682	0	0	0
3	9	13	1C16	189 Sp0	14070	19740	150	42	48	21	43	45	45	87	187	214	0	0	0	0	0	0	0	0	0	0	156	1084	100	0	0	Error	-3	3	7436	-0.209	0	0	0
3	10	13	1G16	227 Sp8	14500	19950	140	89	156	193	123	40	40	51	46	90	51	40	0	0	0	0	0	0	0	0	156	1116	100	0	0	Error	49	116	24340	2.283	0	0	0
3	11	13	1C16	189 Sp0	14810	19910	80	115	136	71	52	36	36	38	13	34	98	87	0	0	0	0	0	0	0	0	52	340	100	0	0	Error	79	100	7049	7.538	0	0	0
3	12	13	1G16	227 Sp8	15110	19910	90	118	133	74	55	38	38	59	123	208	25	4	0	0	0	0	0	0	0	0	52	420	100	0	0	Error	80	95	6890	0.602	0	0	0
3	1	14	2C24	Grid Marker	11800	20210	150	161	1176	3098	263	49	49	56	38	67	78	62	0	0	0	0	0	0	0	0	156	1229	100	0	0	Error	112	1127	183469	29.474	0	0	0
3	2	14	2C24	Grid Marker	12110	20180	220	150	793	2256	284	50	50	53	18	33	99	87	0	0	0	0	0	0	0	0	392	2530	100	0	0	Error	100	743	311039	41.111	0	0	0
3	3	14	empty	empty	12400	20200	100	54	59	17	28	53	53	56	17	30	15	5	0	0	0	0	0	0	0	0	80	560	100	0	0	Error	1	6	4696	0.176	-75	0	0
3	4	14	empty	empty	12700	20200	100	57	70	39	55	55	55	92	153	166	1	0	0	0	0	0	0	0	0	0	80	560	100	0	0	Error	2	15	5579	-0.144	-75	0	0
3	5	14	empty	empty	13000	20200	100	48	51	20	39	45	45	51	37	72	4	3	0	0	0	0	0	0	0	0	80	560	100	0	0	Error	3	6	4050	0	-75	0	0
3	6	14	empty	empty	13300	20200	100	41	43	10	23	44	44	53	40	75	0	0	0	0	0	0	0	0	0	0	80	560	100	0	0	Error	-3	-1	3406	-0.25	-75	0	0
3	7	14	empty	empty	13600	20200	100	51	80	96	120	70	70	110	151	137	4	3	0	0	0	0	0	0	0	0	80	560	100	0	0	Error	-19	10	6364	-0.199	-75	0	0
3	8	14	empty	empty	13900	20200	100	42	45	19	42	41	41	49	45	91	5	3	0	0	0	0	0	0	0	0	80	560	100	0	0	Error	1	4	3603	-0.089	-75	0	0
3	9	14	empty	empty	14200	20200	100	51	72	83	115	45	45	63	64	101	10	6	0	0	0	0	0	0	0	0	80	560	100	0	0	Error	6	27	5784	0.141	-75	0	0
3	10	14	empty	empty	14500	20200	100	39	55	44	80	40	40	52	45	86	14	4	0	0	0	0	0	0	0	0	80	560	100	0	0	Error	-1	15	4414	0.067	-75	0	0
3	11	14	empty	empty	14800	20200	100	39	45	19	42	36	36	42	26	61	14	4	0	0	0	0	0	0	0	0	80	560	100	0	0	Error	3	9	3604	0.115	-75	0	0
3	12	14	empty	empty	15100	20200	100	34	47	51	108	35	35	44	46	104	8	5	0	0	0	0	0	0	0	0	80	560	100	0	0	Error	-1	12	3720	0.065	-75	0	0
4	1	1	empty	empty	16320	16330	100	31	31	5	16	31	31	32	8	25	6	0	0	0	0	0	0	0	0	0	80	560	100	0	0	Error	0	0	2504	-0.125	-75	0	0
4	2	1	empty	empty	16620	16330	100	31	32	10	31	31	31	31	5	16	16	5	0	0	0	0	0	0	0	0	80	560	100	0	0	Error	0	1	2582	0.2	-75	0	0
4	3	1	empty	empty	16920	16330	100	31	31	5	16	31	31	32	9	28	4	0	0	0	0	0	0	0	0	0	80	560	100	0	0	Error	0	0	2519	-0.111	-75	0	0
4	4	1	empty	empty	17220	16330	100	31	31	5	16	30	30	31	5	16	19	3	0	0	0	0	0	0	0	0	80	560	100	0	0	Error	1	1	2500	0	-75	0	0
4	5	1	empty	empty	17520	16330	100	34	35	7	20	32	32	33	6	18	23	6	0	0	0	0	0	0	0	0	80	560	100	0	0	Error	2	3	2769	0.333	-75	0	0
4	6	1	empty	empty	17820	16330	100	33	33	6	18	32	32	32	5	15	19	6	0	0	0	0	0	0	0	0	80	560	100	0	0	Error	1	1	2677	0.2	-75	0	0
4	7	1	empty	empty	18120	16330	100	31	32	6	18	31	31	31	5	16	20	5	0	0	0	0	0	0	0	0	80	560	100	0	0	Error	0	1	2534	0.2	-75	0	0
4	8	1	empty	empty	18420	16330	100	31	33	17	51	31	31	37	67	181	1	1	0	0	0	0	0	0	0	0	80	560	100	0	0	Error	0	2	2652	-0.06	-75	0	0
4	9	1	empty	empty	18720	16330	100	32	32	6	18	30	30	31	8	25	11	1	0	0	0	0	0	0	0	0	80	560	100	0	0	Error	2	2	2549	0.125	-75	0	0
4	10	1	2D24	Grid Marker	19040	16350	110	3011	6885	10447	151	32	32	34	17	50	100	98	0	0	0	0	0	0	0	0	80	656	100	0	0	Error	2979	6853	550820	403	0	0	0
4	11	1	2D24	Grid Marker	19340	16340	110	3000	7450	10455	140	33	33	35	12	34	100	100	0	0	0	0	0	0	0	0	80	656	100	0	0	Error	2967	7417	595981	617.917	0	0	0
4	12	1	2D24	Grid Marker	19630	16340	110	3064	7191	10066	139	33	33	37	21	56	100	100	0	0	0	0	0	0	0	0	80	656	100	0	0	Error	3031	7158	575289	340.667	0	0	0
4	1	2	2L16	0	16320	16620	70	47	66	35	53	32	32	33	6	18	63	50	0	0	0	0	0	0	0	0	32	236	100	0	0	Error	15	34	2114	5.5	0	0	0
4	2	2	2P16	0	16620	16620	100	41	47	18	38	32	32	32	5	15	61	44	0	0	0	0	0	0	0	0	80	560	100	0	0	Error	9	15	3750	3	0	0	0
4	3	2	2L16	0	16920	16620	100	38	41	14	34	32	32	33	13	39	25	11	0	0	0	0	0	0	0	0	80	560	100	0	0	Error	6	9	3311	0.615	0	0	0
4	4	2	2P16	0	17220	16620	100	45	71	105	147	32	32	33	6	18	64	50	0	0	0	0	0	0	0	0	80	560	100	0	0	Error	13	39	5693	6.333	0	0	0
4	5	2	empty	empty	17520	16630	100	33	34	5	14	33	33	33	6	18	13	4	0	0	0	0	0	0	0	0	80	560	100	0	0	Error	0	1	2680	0.167	-75	0	0
4	6	2	empty	empty	17820	16630	100	33	35	7	20	32	32	32	5	15	24	10	0	0	0	0	0	0	0	0	80	560	100	0	0	Error	1	3	2769	0.6	-75	0	0
4	7	2	empty	empty	18120	16630	100	33	32	5	15	31	31	32	7	21	6	1	0	0	0	0	0	0	0	0	80	560	100	0	0	Error	2	1	2579	0	-75	0	0
4	8	2	empty	empty	18420	16630	100	31	31	5	16	31	31	33	10	30	5	0	0	0	0	0	0	0	0	0	80	560	100	0	0	Error	0	0	2516	-0.2	-75	0	0
4	9	2	empty	empty	18720	16630	100	31	31	6	19	32	32	34	35	102	0	0	0	0	0	0	0	0	0	0	80	560	100	0	0	Error	-1	-1	2506	-0.086	-75	0	0
4	10	2	empty	empty	19020	16630	100	31	31	5	16	31	31	32	6	18	13	1	0	0	0	0	0	0	0	0	80	560	100	0	0	Error	0	0	2518	-0.167	-75	0	0
4	11	2	empty	empty	19320	16630	100	31	31	4	12	31	31	31	5	16	10	1	0	0	0	0	0	0	0	0	80	560	100	0	0	Error	0	0	2519	0	-75	0	0
4	12	2	empty	empty	19620	16630	100	30	30	4	13	31	31	32	19	59	0	0	0	0	0	0	0	0	0	0	80	560	100	0	0	Error	-1	-1	2423	-0.105	-75	0	0
4	1	3	2D8	0	16320	16920	100	37	46	28	60	32	32	33	8	24	31	16	0	0	0	0	0	0	0	0	80	560	100	0	0	Error	5	14	3674	1.625	0	0	0
4	2	3	2H8	0	16620	16920	100	38	44	21	47	32	32	32	6	18	43	24	0	0	0	0	0	0	0	0	80	560	100	0	0	Error	6	12	3545	2	0	0	0
4	3	3	2D8	0	16920	16920	100	38	45	21	46	32	32	33	6	18	49	28	0	0	0	0	0	0	0	0	80	560	100	0	0	Error	6	13	3623	2	0	0	0
4	4	3	2H8	0	17220	16920	100	37	44	21	47	33	33	33	6	18	35	24	0	0	0	0	0	0	0	0	80	560	100	0	0	Error	4	11	3546	1.833	0	0	0
4	5	3	2L8	0	17530	16920	70	46	84	87	103	33	33	34	6	17	69	53	0	0	0	0	0	0	0	0	32	236	100	0	0	Error	13	51	2679	8.333	0	0	0
4	6	3	2P8	0	17830	16930	70	48	64	34	53	33	33	34	9	26	56	47	0	0	0	0	0	0	0	0	32	236	100	0	0	Error	15	31	2043	3.333	0	0	0
4	7	3	2L8	0	18130	16940	100	36	42	21	50	31	31	32	10	31	21	14	0	0	0	0	0	0	0	0	80	560	100	0	0	Error	5	11	3379	1	0	0	0
4	8	3	2P8	0	18430	16950	70	45	49	18	36	31	31	31	6	19	59	53	0	0	0	0	0	0	0	0	32	236	100	0	0	Error	14	18	1559	3	0	0	0
4	9	3	2D16	0	18730	16920	70	48	75	53	70	32	32	32	5	15	72	56	0	0	0	0	0	0	0	0	32	236	100	0	0	Error	16	43	2409	8.6	0	0	0
4	10	3	2H16	0	19020	16930	70	47	78	64	82	32	32	32	5	15	66	63	0	0	0	0	0	0	0	0	32	236	100	0	0	Error	15	46	2481	9.2	0	0	0
4	11	3	2D16	0	19330	16920	70	41	71	54	76	32	32	32	6	18	50	47	0	0	0	0	0	0	0	0	32	236	100	0	0	Error	9	39	2287	6.5	0	0	0
4	12	3	2H16	0	19620	16930	70	41	53	27	50	32	32	32	5	15	56	41	0	0	0	0	0	0	0	0	32	236	100	0	0	Error	9	21	1681	4.2	0	0	0
4	1	4	2L16	0	16310	17230	100	37	42	16	38	33	33	34	10	29	28	15	0	0	0	0	0	0	0	0	80	560	100	0	0	Error	4	9	3376	0.8	0	0	0
4	2	4	2P16	0	16620	17240	70	48	60	31	51	32	32	33	7	21	78	56	0	0	0	0	0	0	0	0	32	236	100	0	0	Error	16	28	1925	3.857	0	0	0
4	3	4	2L16	0	16920	17230	70	47	62	29	46	31	31	32	6	18	69	53	0	0	0	0	0	0	0	0	32	236	100	0	0	Error	16	31	1970	5	0	0	0
4	4	4	2P16	0	17240	17230	70	61	64	32	50	33	33	34	9	26	75	56	0	0	0	0	0	0	0	0	32	236	100	0	0	Error	28	31	2034	3.333	0	0	0
4	5	4	empty	empty	17520	17230	100	31	33	8	24	32	32	33	8	24	6	3	0	0	0	0	0	0	0	0	80	560	100	0	0	Error	-1	1	2617	0	-75	0	0
4	6	4	empty	empty	17820	17230	100	31	32	7	21	32	32	33	17	51	1	1	0	0	0	0	0	0	0	0	80	560	100	0	0	Error	-1	0	2593	-0.059	-75	0	0
4	7	4	empty	empty	18120	17230	100	30	32	9	28	32	32	32	8	25	10	3	0	0	0	0	0	0	0	0	80	560	100	0	0	Error	-2	0	2599	0	-75	0	0
4	8	4	empty	empty	18420	17230	100	32	34	10	29	32	32	32	6	18	14	4	0	0	0	0	0	0	0	0	80	560	100	0	0	Error	0	2	2741	0.333	-75	0	0
4	9	4	empty	empty	18720	17230	100	30	31	6	19	31	31	31	6	19	6	4	0	0	0	0	0	0	0	0	80	560	100	0	0	Error	-1	0	2505	0	-75	0	0
4	10	4	empty	empty	19020	17230	100	29	32	10	31	30	30	31	5	16	19	5	0	0	0	0	0	0	0	0	80	560	100	0	0	Error	-1	2	2521	0.2	-75	0	0
4	11	4	empty	empty	19320	17230	100	31	32	4	12	30	30	31	10	32	5	0	0	0	0	0	0	0	0	0	80	560	100	0	0	Error	1	2	2520	0.1	-75	0	0
4	12	4	empty	empty	19620	17230	100	33	34	6	17	31	31	32	7	21	21	3	0	0	0	0	0	0	0	0	80	560	100	0	0	Error	2	3	2730	0.286	-75	0	0
4	1	5	2D8	0	16330	17530	70	48	79	57	72	34	34	34	7	20	63	50	0	0	0	0	0	0	0	0	32	236	100	0	0	Error	14	45	2538	6.429	0	0	0
4	2	5	2H8	0	16620	17530	70	59	85	62	72	34	34	34	6	17	63	59	0	0	0	0	0	0	0	0	32	236	100	0	0	Error	25	51	2719	8.5	0	0	0
4	3	5	2D8	0	16930	17520	70	51	85	71	83	32	32	33	5	15	69	63	0	0	0	0	0	0	0	0	32	236	100	0	0	Error	19	53	2722	10.4	0	0	0
4	4	5	2H8	0	17220	17520	100	37	51	36	70	31	31	32	6	18	48	28	0	0	0	0	0	0	0	0	80	560	100	0	0	Error	6	20	4093	3.167	0	0	0
4	5	5	2L8	0	17520	17520	100	35	39	13	33	33	33	35	9	25	23	10	0	0	0	0	0	0	0	0	80	560	100	0	0	Error	2	6	3105	0.444	0	0	0
4	6	5	2P8	0	17830	17540	70	58	90	87	96	32	32	34	9	26	59	53	0	0	0	0	0	0	0	0	32	236	100	0	0	Error	26	58	2871	6.222	0	0	0
4	7	5	2L8	0	18130	17540	100	35	45	26	57	32	32	33	19	57	20	14	0	0	0	0	0	0	0	0	80	560	100	0	0	Error	3	13	3567	0.632	0	0	0
4	8	5	2P8	0	18430	17540	70	76	78	38	48	33	33	36	17	47	66	53	0	0	0	0	0	0	0	0	32	236	100	0	0	Error	43	45	2496	2.471	0	0	0
4	9	5	2D16	0	18730	17510	70	50	75	51	68	32	32	34	10	29	59	47	0	0	0	0	0	0	0	0	32	236	100	0	0	Error	18	43	2392	4.1	0	0	0
4	10	5	2H16	0	19020	17530	70	40	63	39	61	31	31	32	5	15	63	47	0	0	0	0	0	0	0	0	32	236	100	0	0	Error	9	32	2025	6.2	0	0	0
4	11	5	2D16	0	19330	17520	70	44	55	29	52	30	30	31	5	16	69	59	0	0	0	0	0	0	0	0	32	236	100	0	0	Error	14	25	1775	4.8	0	0	0
4	12	5	2H16	0	19630	17540	70	40	50	21	42	31	31	32	7	21	56	44	0	0	0	0	0	0	0	0	32	236	100	0	0	Error	9	19	1585	2.571	0	0	0
4	1	6	2L16	0	16310	17840	100	37	46	30	65	33	33	34	7	20	30	16	0	0	0	0	0	0	0	0	80	560	100	0	0	Error	4	13	3695	1.714	0	0	0
4	2	6	2P16	0	16620	17850	70	47	71	72	101	32	32	33	6	18	63	53	0	0	0	0	0	0	0	0	32	236	100	0	0	Error	15	39	2273	6.333	0	0	0
4	3	6	2L16	0	16930	17830	70	53	73	47	64	31	31	32	7	21	75	59	0	0	0	0	0	0	0	0	32	236	100	0	0	Error	22	42	2321	5.857	0	0	0
4	4	6	2P16	0	17220	17830	70	65	71	30	42	32	32	33	7	21	91	75	0	0	0	0	0	0	0	0	32	236	100	0	0	Error	33	39	2270	5.429	0	0	0
4	5	6	empty	empty	17520	17830	100	32	34	7	20	31	31	32	7	21	16	8	0	0	0	0	0	0	0	0	80	560	100	0	0	Error	1	3	2684	0.286	-75	0	0
4	6	6	empty	empty	17820	17830	100	31	32	7	21	31	31	32	15	46	4	0	0	0	0	0	0	0	0	0	80	560	100	0	0	Error	0	1	2540	0	-75	0	0
4	7	6	empty	empty	18120	17830	100	31	31	6	19	31	31	32	9	28	6	0	0	0	0	0	0	0	0	0	80	560	100	0	0	Error	0	0	2457	-0.111	-75	0	0
4	8	6	empty	empty	18420	17830	100	32	33	6	18	33	33	34	9	26	5	1	0	0	0	0	0	0	0	0	80	560	100	0	0	Error	-1	0	2627	-0.111	-75	0	0
4	9	6	empty	empty	18720	17830	100	29	30	5	16	31	31	32	16	50	0	0	0	0	0	0	0	0	0	0	80	560	100	0	0	Error	-2	-1	2400	-0.125	-75	0	0
4	10	6	empty	empty	19020	17830	100	30	34	21	61	30	30	31	6	19	16	3	0	0	0	0	0	0	0	0	80	560	100	0	0	Error	0	4	2684	0.5	-75	0	0
4	11	6	empty	empty	19320	17830	100	30	32	9	28	30	30	31	5	16	18	6	0	0	0	0	0	0	0	0	80	560	100	0	0	Error	0	2	2534	0.2	-75	0	0
4	12	6	empty	empty	19620	17830	100	32	34	9	26	32	32	33	6	18	16	9	0	0	0	0	0	0	0	0	80	560	100	0	0	Error	0	2	2692	0.167	-75	0	0
4	1	7	2D8	0	16320	18130	70	59	77	50	64	35	35	36	8	22	66	56	0	0	0	0	0	0	0	0	32	236	100	0	0	Error	24	42	2469	5.125	0	0	0
4	2	7	2H8	0	16610	18130	70	50	94	80	85	33	33	35	21	60	44	41	0	0	0	0	0	0	0	0	32	236	100	0	0	Error	17	61	3010	2.81	0	0	0
4	3	7	2D8	0	16910	18130	70	49	105	89	84	33	33	34	7	20	66	50	0	0	0	0	0	0	0	0	32	236	100	0	0	Error	16	72	3367	10.143	0	0	0
4	4	7	2H8	0	17210	18130	70	45	62	37	59	33	33	34	6	17	56	50	0	0	0	0	0	0	0	0	32	236	100	0	0	Error	12	29	1986	4.667	0	0	0
4	5	7	2L8	0	17520	18130	70	50	84	69	82	33	33	34	6	17	63	53	0	0	0	0	0	0	0	0	32	236	100	0	0	Error	17	51	2681	8.333	0	0	0
4	6	7	2P8	0	17820	18110	70	44	77	70	90	32	32	39	80	205	25	13	0	0	0	0	0	0	0	0	32	236	100	0	0	Error	12	45	2457	0.475	0	0	0
4	7	7	2L8	0	18120	18160	70	47	81	67	82	33	33	35	14	40	50	31	0	0	0	0	0	0	0	0	32	236	100	0	0	Error	14	48	2581	3.286	0	0	0
4	8	7	2P8	0	18430	18130	70	45	69	46	66	35	35	58	156	268	0	0	0	0	0	0	0	0	0	0	32	236	100	0	0	Error	10	34	2212	0.071	0	0	0
4	9	7	2D16	0	18720	18140	70	44	67	54	80	31	31	32	5	15	69	63	0	0	0	0	0	0	0	0	32	236	100	0	0	Error	13	36	2154	7	0	0	0
4	10	7	2H16	0	19020	18130	70	41	71	50	70	31	31	32	5	15	75	47	0	0	0	0	0	0	0	0	32	236	100	0	0	Error	10	40	2265	7.8	0	0	0
4	11	7	2D16	0	19330	18120	70	48	67	40	59	31	31	32	7	21	69	50	0	0	0	0	0	0	0	0	32	236	100	0	0	Error	17	36	2155	5	0	0	0
4	12	7	2H16	0	19630	18130	70	55	71	38	53	32	32	33	8	24	63	53	0	0	0	0	0	0	0	0	32	236	100	0	0	Error	23	39	2272	4.75	0	0	0
4	1	8	1L16	0	16320	18410	70	59	90	60	66	34	34	36	17	47	53	44	0	0	0	0	0	0	0	0	32	236	100	0	0	Error	25	56	2864	3.176	0	0	0
4	2	8	1P16	0	16630	18420	70	97	103	59	57	33	33	34	14	41	72	63	0	0	0	0	0	0	0	0	32	236	100	0	0	Error	64	70	3295	4.929	0	0	0
4	3	8	1L16	0	16920	18400	70	134	117	67	57	34	34	34	6	17	94	84	0	0	0	0	0	0	0	0	32	236	100	0	0	Error	100	83	3754	13.833	0	0	0
4	4	8	1P16	0	17230	18430	70	88	86	44	51	32	32	38	48	126	53	19	0	0	0	0	0	0	0	0	32	236	100	0	0	Error	56	54	2756	1	0	0	0
4	5	8	1D24	0	17530	18430	70	54	79	54	68	33	33	34	8	23	66	53	0	0	0	0	0	0	0	0	32	236	100	0	0	Error	21	46	2513	5.625	0	0	0
4	6	8	1H24	0	17810	18430	70	57	70	57	81	31	31	32	7	21	84	63	0	0	0	0	0	0	0	0	32	236	100	0	0	Error	26	39	2255	5.429	0	0	0
4	7	8	1D24	0	18130	18430	70	75	79	36	45	32	32	36	25	69	56	44	0	0	0	0	0	0	0	0	32	236	100	0	0	Error	43	47	2514	1.72	0	0	0
4	8	8	1H24	0	18420	18440	70	68	72	34	47	32	32	34	13	38	75	59	0	0	0	0	0	0	0	0	32	236	100	0	0	Error	36	40	2312	2.923	0	0	0
4	9	8	1L24	0	18730	18430	70	54	62	37	59	32	32	33	10	30	63	53	0	0	0	0	0	0	0	0	32	236	100	0	0	Error	22	30	1994	2.9	0	0	0
4	10	8	1P24	0	19020	18430	70	63	64	23	35	31	31	32	8	25	91	72	0	0	0	0	0	0	0	0	32	236	100	0	0	Error	32	33	2052	4	0	0	0
4	11	8	1L24	0	19330	18430	70	64	63	28	44	31	31	33	13	39	72	59	0	0	0	0	0	0	0	0	32	236	100	0	0	Error	33	32	2016	2.308	0	0	0
4	12	8	1P24	0	19620	18440	70	63	70	46	65	31	31	33	8	24	69	59	0	0	0	0	0	0	0	0	32	236	100	0	0	Error	32	39	2231	4.625	0	0	0
4	1	9	1D8	0	16330	18680	70	119	158	105	66	34	34	37	17	45	97	75	0	0	0	0	0	0	0	0	32	236	100	0	0	Error	85	124	5063	7.118	0	0	0
4	2	9	1H8	0	16620	18690	70	82	173	148	85	35	35	41	57	139	44	41	0	0	0	0	0	0	0	0	32	236	100	0	0	Error	47	138	5522	2.316	0	0	0
4	3	9	1D8	0	16930	18690	70	126	166	104	62	35	35	36	11	30	97	91	0	0	0	0	0	0	0	0	32	236	100	0	0	Error	91	131	5317	11.818	0	0	0
4	4	9	1H8	0	17220	18680	70	87	147	118	80	34	34	36	16	44	75	63	0	0	0	0	0	0	0	0	32	236	100	0	0	Error	53	113	4700	6.938	0	0	0
4	5	9	1L8	0	17540	18770	70	35	44	32	72	34	34	88	293	332	0	0	0	0	0	0	0	0	0	0	32	236	100	0	0	Error	1	10	1403	-0.15	0	0	0
4	6	9	1P8	0	17820	18710	70	76	107	68	63	33	33	34	7	20	84	66	0	0	0	0	0	0	0	0	32	236	100	0	0	Error	43	74	3409	10.429	0	0	0
4	7	9	1L8	0	18120	18690	70	114	140	89	63	34	34	35	6	17	97	91	0	0	0	0	0	0	0	0	32	236	100	0	0	Error	80	106	4471	17.5	0	0	0
4	8	9	1P8	0	18420	18710	70	69	84	43	51	33	33	34	7	20	81	66	0	0	0	0	0	0	0	0	32	236	100	0	0	Error	36	51	2692	7.143	0	0	0
4	9	9	1D16	0	18710	18710	70	76	97	56	57	32	32	37	49	132	47	34	0	0	0	0	0	0	0	0	32	236	100	0	0	Error	44	65	3104	1.224	0	0	0
4	10	9	1H16	0	19020	18710	70	90	94	46	48	31	31	31	5	16	97	91	0	0	0	0	0	0	0	0	32	236	100	0	0	Error	59	63	3002	12.6	0	0	0
4	11	9	1D16	0	19320	18700	70	95	141	88	62	32	32	33	7	21	100	94	0	0	0	0	0	0	0	0	32	236	100	0	0	Error	63	109	4506	15.429	0	0	0
4	12	9	1H16	0	19620	18690	70	124	121	61	50	34	34	38	27	71	75	53	0	0	0	0	0	0	0	0	32	236	100	0	0	Error	90	87	3883	3.074	0	0	0
4	1	10	1L16	0	16320	19020	70	242	304	270	88	39	39	58	67	115	81	66	0	0	0	0	0	0	0	0	32	236	100	0	0	Error	203	265	9741	3.672	0	0	0
4	2	10	1P16	0	16630	19000	70	94	95	55	57	35	35	41	45	109	50	38	0	0	0	0	0	0	0	0	32	236	100	0	0	Error	59	60	3044	1.2	0	0	0
4	3	10	1L16	0	16930	19000	70	128	115	52	45	34	34	38	17	44	81	69	0	0	0	0	0	0	0	0	32	236	100	0	0	Error	94	81	3667	4.529	0	0	0
4	4	10	1P16	0	17230	19020	80	139	130	77	59	35	35	45	51	113	60	50	0	0	0	0	0	0	0	0	52	340	100	0	0	Error	104	95	6737	1.667	0	0	0
4	5	10	1D24	0	17530	19010	70	94	100	75	75	33	33	35	13	37	63	59	0	0	0	0	0	0	0	0	32	236	100	0	0	Error	61	67	3192	5	0	0	0
4	6	10	1H24	0	17820	19010	70	100	139	89	64	32	32	34	10	29	94	94	0	0	0	0	0	0	0	0	32	236	100	0	0	Error	68	107	4438	10.5	0	0	0
4	7	10	1D24	0	18130	19020	70	83	80	39	48	33	33	39	46	117	56	9	0	0	0	0	0	0	0	0	32	236	100	0	0	Error	50	47	2556	0.891	0	0	0
4	8	10	1H24	0	18410	19020	70	73	76	34	44	32	32	34	10	29	91	69	0	0	0	0	0	0	0	0	32	236	100	0	0	Error	41	44	2425	4.2	0	0	0
4	9	10	1L24	0	18730	19020	70	66	67	32	47	31	31	31	6	19	81	66	0	0	0	0	0	0	0	0	32	236	100	0	0	Error	35	36	2156	6	0	0	0
4	10	10	1P24	0	19020	19010	70	83	87	24	27	32	32	34	11	32	100	94	0	0	0	0	0	0	0	0	32	236	100	0	0	Error	51	55	2784	4.818	0	0	0
4	11	10	1L24	0	19320	19020	70	66	66	28	42	31	31	33	11	33	75	63	0	0	0	0	0	0	0	0	32	236	100	0	0	Error	35	35	2109	3	0	0	0
4	12	10	1P24	0	19610	18870	110	33	36	17	47	33	33	38	26	68	4	1	0	0	0	0	0	0	0	0	80	637	100	0	0	Error	0	3	2860	-0.077	0	0	0
4	1	11	1D8	0	16320	19270	70	77	156	139	89	34	34	41	39	95	53	41	0	0	0	0	0	0	0	0	32	236	100	0	0	Error	43	122	4988	2.949	0	0	0
4	2	11	1H8	0	16620	19270	70	168	254	358	140	33	33	35	17	48	81	63	0	0	0	0	0	0	0	0	32	236	100	0	0	Error	135	221	8122	12.882	0	0	0
4	3	11	1D8	0	16930	19290	70	112	224	176	78	35	35	44	32	72	94	56	0	0	0	0	0	0	0	0	32	236	100	0	0	Error	77	189	7182	5.625	0	0	0
4	4	11	1H8	0	17220	19280	70	155	243	200	82	34	34	49	102	208	59	44	0	0	0	0	0	0	0	0	32	236	100	0	0	Error	121	209	7784	1.902	0	0	0
4	5	11	1L8	0	17530	19310	70	195	211	128	60	34	34	42	33	78	94	69	0	0	0	0	0	0	0	0	32	236	100	0	0	Error	161	177	6759	5.121	0	0	0
4	6	11	1P8	0	17820	19310	70	298	274	203	74	34	34	40	23	57	84	72	0	0	0	0	0	0	0	0	32	236	100	0	0	Error	264	240	8769	10.174	0	0	0
4	7	11	1L8	0	18130	19290	70	121	120	53	44	34	34	37	20	54	84	69	0	0	0	0	0	0	0	0	32	236	100	0	0	Error	87	86	3846	4.15	0	0	0
4	8	11	1P8	0	18420	19310	70	89	87	47	54	32	32	33	7	21	84	72	0	0	0	0	0	0	0	0	32	236	100	0	0	Error	57	55	2798	7.714	0	0	0
4	9	11	1D16	0	18720	19310	70	110	93	46	49	32	32	33	7	21	84	78	0	0	0	0	0	0	0	0	32	236	100	0	0	Error	78	61	2980	8.571	0	0	0
4	10	11	1H16	0	19020	19310	70	93	94	50	53	32	32	34	16	47	75	69	0	0	0	0	0	0	0	0	32	236	100	0	0	Error	61	62	3017	3.75	0	0	0
4	11	11	1D16	0	19330	19320	70	117	115	49	42	32	32	35	17	48	91	78	0	0	0	0	0	0	0	0	32	236	100	0	0	Error	85	83	3687	4.706	0	0	0
4	12	11	1H16	0	19620	19310	70	93	91	49	53	32	32	39	28	71	63	56	0	0	0	0	0	0	0	0	32	236	100	0	0	Error	61	59	2910	1.857	0	0	0
4	1	12	1L16	0	16320	19600	70	92	144	98	68	36	36	42	39	92	59	44	0	0	0	0	0	0	0	0	32	236	100	0	0	Error	56	108	4618	2.615	0	0	0
4	2	12	1P16	0	16620	19580	70	78	136	95	69	33	33	36	12	33	88	75	0	0	0	0	0	0	0	0	32	236	100	0	0	Error	45	103	4338	8.333	0	0	0
4	3	12	1L16	0	16920	19610	70	279	285	242	84	36	36	42	26	61	91	75	0	0	0	0	0	0	0	0	32	236	100	0	0	Error	243	249	9132	9.346	0	0	0
4	4	12	1P16	0	17220	19600	70	106	90	44	48	33	33	36	11	30	72	63	0	0	0	0	0	0	0	0	32	236	100	0	0	Error	73	57	2868	4.909	0	0	0
4	5	12	1D24	0	17530	19600	80	80	159	153	96	38	38	53	55	103	42	33	0	0	0	0	0	0	0	0	52	340	100	0	0	Error	42	121	8250	1.927	0	0	0
4	6	12	1H24	0	17810	19600	100	71	98	131	133	40	40	69	93	134	13	5	0	0	0	0	0	0	0	0	80	560	100	0	0	Error	31	58	7865	0.312	0	0	0
4	7	12	1D24	0	18100	19600	70	46	80	96	120	33	33	40	33	82	34	19	0	0	0	0	0	0	0	0	32	236	100	0	0	Error	13	47	2575	1.212	0	0	0
4	8	12	1H24	0	18400	19610	70	79	96	63	65	32	32	35	18	51	75	53	0	0	0	0	0	0	0	0	32	236	100	0	0	Error	47	64	3074	3.389	0	0	0
4	9	12	1L24	0	18720	19610	70	76	94	54	57	32	32	33	7	21	81	72	0	0	0	0	0	0	0	0	32	236	100	0	0	Error	44	62	3012	8.714	0	0	0
4	10	12	1P24	0	19030	19620	80	90	93	34	36	32	32	34	13	38	98	90	0	0	0	0	0	0	0	0	52	340	100	0	0	Error	58	61	4831	4.538	0	0	0
4	11	12	1L24	0	19320	19620	70	67	68	30	44	32	32	36	21	58	66	38	0	0	0	0	0	0	0	0	32	236	100	0	0	Error	35	36	2181	1.524	0	0	0
4	12	12	1P24	0	19620	19620	70	89	93	69	74	32	32	34	15	44	78	63	0	0	0	0	0	0	0	0	32	236	100	0	0	Error	57	61	2978	3.933	0	0	0
4	1	13	1D8	0	16340	19880	70	208	255	222	87	33	33	38	38	100	69	59	0	0	0	0	0	0	0	0	32	236	100	0	0	Error	175	222	8146	5.711	0	0	0
4	2	13	1H8	0	16610	19900	80	79	129	133	103	35	35	88	266	302	17	0	0	0	0	0	0	0	0	0	52	340	100	0	0	Error	44	94	6723	0.154	0	0	0
4	3	13	1D8	0	16920	19880	70	97	171	137	80	33	33	35	15	42	81	75	0	0	0	0	0	0	0	0	32	236	100	0	0	Error	64	138	5481	9.067	0	0	0
4	4	13	1H8	0	17220	19880	70	78	102	70	68	32	32	35	21	60	56	50	0	0	0	0	0	0	0	0	32	236	100	0	0	Error	46	70	3253	3.19	0	0	0
4	5	13	1L8	0	17520	19890	70	86	142	110	77	32	32	33	9	27	91	84	0	0	0	0	0	0	0	0	32	236	100	0	0	Error	54	110	4540	12.111	0	0	0
4	6	13	1P8	0	17840	19910	70	120	142	95	66	31	31	35	24	68	84	63	0	0	0	0	0	0	0	0	32	236	100	0	0	Error	89	111	4545	4.458	0	0	0
4	7	13	1L8	0	18120	19890	70	87	124	75	60	31	31	32	8	25	97	94	0	0	0	0	0	0	0	0	32	236	100	0	0	Error	56	93	3959	11.5	0	0	0
4	8	13	1P8	0	18420	19900	70	141	131	72	54	31	31	34	13	38	91	72	0	0	0	0	0	0	0	0	32	236	100	0	0	Error	110	100	4177	7.462	0	0	0
4	9	13	1D16	0	18730	19900	70	95	134	81	60	32	32	35	16	45	97	81	0	0	0	0	0	0	0	0	32	236	100	0	0	Error	63	102	4286	6.188	0	0	0
4	10	13	1H16	0	19030	19910	70	90	119	79	66	32	32	36	18	50	72	59	0	0	0	0	0	0	0	0	32	236	100	0	0	Error	58	87	3799	4.611	0	0	0
4	11	13	1D16	0	19320	19900	70	139	135	73	54	33	33	37	28	75	78	59	0	0	0	0	0	0	0	0	32	236	100	0	0	Error	106	102	4313	3.5	0	0	0
4	12	13	1H16	0	19620	19910	70	51	55	22	40	32	32	34	11	32	56	47	0	0	0	0	0	0	0	0	32	236	100	0	0	Error	19	23	1763	1.909	0	0	0
4	1	14	2D24	Grid Marker	16320	20240	210	166	1150	3332	289	36	36	42	30	71	89	76	0	0	0	0	0	0	0	0	316	2388	100	0	0	Error	130	1114	363471	36.933	0	0	0
4	2	14	2D24	Grid Marker	16630	20250	190	110	1262	4066	322	35	35	48	116	241	38	30	0	0	0	0	0	0	0	0	256	1885	100	0	0	Error	75	1227	323000	10.466	0	0	0
4	3	14	empty	empty	16920	20230	100	45	64	57	89	35	35	52	65	125	13	5	0	0	0	0	0	0	0	0	80	560	100	0	0	Error	10	29	5110	0.185	-75	0	0
4	4	14	empty	empty	17220	20230	100	31	34	17	50	32	32	42	89	211	1	0	0	0	0	0	0	0	0	0	80	560	100	0	0	Error	-1	2	2712	-0.09	-75	0	0
4	5	14	empty	empty	17520	20230	100	32	37	26	70	32	32	39	42	107	3	3	0	0	0	0	0	0	0	0	80	560	100	0	0	Error	0	5	2956	-0.048	-75	0	0
4	6	14	empty	empty	17820	20230	100	33	44	40	90	33	33	60	174	290	3	0	0	0	0	0	0	0	0	0	80	560	100	0	0	Error	0	11	3514	-0.092	-75	0	0
4	7	14	empty	empty	18120	20230	100	34	42	35	83	32	32	39	35	89	8	5	0	0	0	0	0	0	0	0	80	560	100	0	0	Error	2	10	3368	0.086	-75	0	0
4	8	14	empty	empty	18420	20230	100	39	89	322	361	31	31	34	15	44	20	15	0	0	0	0	0	0	0	0	80	560	100	0	0	Error	8	58	7153	3.667	-75	0	0
4	9	14	empty	empty	18720	20230	100	33	38	19	50	34	34	46	121	263	1	0	0	0	0	0	0	0	0	0	80	560	100	0	0	Error	-1	4	3048	-0.066	-75	0	0
4	10	14	empty	empty	19020	20230	100	31	39	43	110	32	32	36	22	61	6	3	0	0	0	0	0	0	0	0	80	560	100	0	0	Error	-1	7	3104	0.136	-75	0	0
4	11	14	empty	empty	19320	20230	100	32	46	46	100	31	31	39	42	107	10	6	0	0	0	0	0	0	0	0	80	560	100	0	0	Error	1	15	3657	0.167	-75	0	0
4	12	14	empty	empty	19620	20230	100	32	33	8	24	31	31	36	30	83	1	0	0	0	0	0	0	0	0	0	80	560	100	0	0	Error	1	2	2676	-0.1	-75	0	0
5	1	1	empty	empty	2790	20770	100	40	93	389	418	40	40	50	38	76	11	5	0	0	0	0	0	0	0	0	80	560	100	0	0	Error	0	53	7414	1.132	-75	0	0
5	2	1	empty	empty	3090	20770	100	41	59	58	98	39	39	42	17	40	24	18	0	0	0	0	0	0	0	0	80	560	100	0	0	Error	2	20	4684	1	-75	0	0
5	3	1	empty	empty	3390	20770	100	39	44	22	50	38	38	44	37	84	5	5	0	0	0	0	0	0	0	0	80	560	100	0	0	Error	1	6	3546	0	-75	0	0
5	4	1	empty	empty	3690	20770	100	40	72	113	156	39	39	48	41	85	15	10	0	0	0	0	0	0	0	0	80	560	100	0	0	Error	1	33	5751	0.585	-75	0	0
5	5	1	empty	empty	3990	20770	100	47	95	136	143	38	38	42	23	54	33	23	0	0	0	0	0	0	0	0	80	560	100	0	0	Error	9	57	7576	2.304	-75	0	0
5	6	1	empty	empty	4290	20770	100	60	92	100	108	44	44	72	99	137	13	5	0	0	0	0	0	0	0	0	80	560	100	0	0	Error	16	48	7358	0.202	-75	0	0
5	7	1	empty	empty	4590	20770	100	54	100	128	128	40	40	48	37	77	25	19	0	0	0	0	0	0	0	0	80	560	100	0	0	Error	14	60	7970	1.405	-75	0	0
5	8	1	empty	empty	4890	20770	100	58	80	73	91	48	48	62	55	88	19	5	0	0	0	0	0	0	0	0	80	560	100	0	0	Error	10	32	6404	0.327	-75	0	0
5	9	1	empty	empty	5190	20770	100	47	53	20	37	47	47	63	134	212	0	0	0	0	0	0	0	0	0	0	80	560	100	0	0	Error	0	6	4251	-0.075	-75	0	0
5	10	1	2A23	Grid Marker	5480	20790	170	125	584	1383	236	42	42	48	32	66	81	58	0	0	0	0	0	0	0	0	208	1578	100	0	0	Error	83	542	121494	16.75	0	0	0
5	11	1	2A23	Grid Marker	5800	20770	160	121	436	980	224	44	44	64	124	193	34	25	0	0	0	0	0	0	0	0	208	1416	100	0	0	Error	77	392	90662	3	0	0	0
5	12	1	2A23	Grid Marker	6090	20790	180	155	906	2448	270	48	48	81	138	170	43	30	0	0	0	0	0	0	0	0	256	1754	100	0	0	Error	107	858	231831	5.978	0	0	0
5	1	2	2I15	622 Sp14	2750	21080	80	47	65	49	75	41	41	55	49	89	13	12	0	0	0	0	0	0	0	0	52	340	100	0	0	Error	6	24	3400	0.204	0	0	0
5	2	2	2M15	637 Sp12	3100	21080	100	252	295	170	57	42	42	63	73	115	98	79	0	0	0	0	0	0	0	0	80	560	100	0	0	Error	210	253	23567	3.178	0	0	0
5	3	2	2I15	622 Sp14	3390	21070	50	61	69	33	47	42	42	48	19	39	42	17	0	0	0	0	0	0	0	0	12	104	100	0	0	Error	19	27	827	1.105	0	0	0
5	4	2	2M15	637 Sp12	3680	21080	110	229	264	181	68	42	42	57	71	124	94	71	0	0	0	0	0	0	0	0	80	656	100	0	0	Error	187	222	21096	2.915	0	0	0
5	5	2	empty	empty	4000	21080	80	39	42	13	30	42	42	62	66	106	0	0	0	0	0	0	0	0	0	0	52	340	100	0	0	Error	-3	0	2188	-0.303	-75	0	0
5	6	2	empty	empty	4290	21070	100	39	42	16	38	39	39	52	126	242	0	0	0	0	0	0	0	0	0	0	80	560	100	0	0	Error	0	3	3360	-0.079	-75	0	0
5	7	2	empty	empty	4590	21070	100	37	37	8	21	40	40	50	52	104	0	0	0	0	0	0	0	0	0	0	80	560	100	0	0	Error	-3	-3	2992	-0.25	-75	0	0
5	8	2	empty	empty	4890	21070	100	49	59	40	67	50	50	68	63	92	4	1	0	0	0	0	0	0	0	0	80	560	100	0	0	Error	-1	9	4747	-0.143	-75	0	0
5	9	2	empty	empty	5190	21070	100	45	51	32	62	48	48	75	282	376	0	0	0	0	0	0	0	0	0	0	80	560	100	0	0	Error	-3	3	4103	-0.085	-75	0	0
5	10	2	empty	empty	5490	21070	100	42	43	14	32	42	42	53	45	84	3	0	0	0	0	0	0	0	0	0	80	560	100	0	0	Error	0	1	3458	-0.222	-75	0	0
5	11	2	empty	empty	5790	21070	100	40	50	34	68	40	40	51	55	107	5	4	0	0	0	0	0	0	0	0	80	560	100	0	0	Error	0	10	3974	-0.018	-75	0	0
5	12	2	empty	empty	6090	21070	100	45	52	27	51	42	42	49	35	71	9	5	0	0	0	0	0	0	0	0	80	560	100	0	0	Error	3	10	4171	0.086	-75	0	0
5	1	3	2A7	500 Sp8	2790	21370	70	50	53	24	45	41	41	64	84	131	3	0	0	0	0	0	0	0	0	0	32	236	100	0	0	Error	9	12	1710	-0.131	0	0	0
5	2	3	2.00E+07	523 Sp14	3100	21380	80	112	181	220	121	40	40	49	33	67	75	56	0	0	0	0	0	0	0	0	52	340	100	0	0	Error	72	141	9435	4	0	0	0
5	3	3	2A7	500 Sp8	3390	21380	80	97	174	233	133	40	40	45	33	73	73	46	0	0	0	0	0	0	0	0	52	340	100	0	0	Error	57	134	9053	3.909	0	0	0
5	4	3	2.00E+07	523 Sp14	3690	21390	50	152	165	60	36	41	41	44	15	34	100	100	0	0	0	0	0	0	0	0	12	104	100	0	0	Error	111	124	1978	8.067	0	0	0
5	5	3	2I7	546 Sp8	4000	21380	50	153	169	80	47	42	42	48	28	58	100	83	0	0	0	0	0	0	0	0	12	104	100	0	0	Error	111	127	2025	4.321	0	0	0
5	6	3	2M7	569 Sp21	4230	21400	120	58	101	150	148	38	38	46	44	95	23	14	0	0	0	0	0	0	0	0	120	820	100	0	0	Error	20	63	12172	1.25	0	0	0
5	7	3	2I7	546 Sp8	4560	21380	90	80	140	149	106	40	40	43	20	46	67	50	0	0	0	0	0	0	0	0	52	420	100	0	0	Error	40	100	7275	4.85	0	0	0
5	8	3	2M7	569 Sp21	4880	21390	90	90	136	142	104	46	46	59	45	76	50	27	0	0	0	0	0	0	0	0	52	420	100	0	0	Error	44	90	7094	1.711	0	0	0
5	9	3	2A15	592 Sp0	5190	21370	70	91	91	38	41	47	47	54	31	57	63	22	0	0	0	0	0	0	0	0	32	236	100	0	0	Error	44	44	2897	1.194	0	0	0
5	10	3	2.00E+15	0	5480	21380	70	61	96	70	72	41	41	45	23	51	47	34	0	0	0	0	0	0	0	0	32	236	100	0	0	Error	20	55	3085	2.217	0	0	0
5	11	3	2A15	592 Sp0	5790	21350	70	50	54	16	29	41	41	42	12	28	47	19	0	0	0	0	0	0	0	0	32	236	100	0	0	Error	9	13	1719	1	0	0	0
5	12	3	2.00E+15	0	6090	21350	100	38	40	9	22	38	38	40	21	52	1	1	0	0	0	0	0	0	0	0	80	560	100	0	0	Error	0	2	3221	0	0	0	0
5	1	4	2I15	622 Sp14	2750	21670	130	61	93	93	100	41	41	55	83	150	16	10	0	0	0	0	0	0	0	0	120	940	100	0	0	Error	20	52	11118	0.458	0	0	0
5	2	4	2M15	637 Sp12	3080	21680	90	227	237	76	32	50	50	65	59	90	100	81	0	0	0	0	0	0	0	0	52	420	100	0	0	Error	177	187	12337	2.915	0	0	0
5	3	4	2I15	622 Sp14	3380	21680	80	57	60	24	40	41	41	46	35	76	8	2	0	0	0	0	0	0	0	0	52	340	100	0	0	Error	16	19	3099	0.4	0	0	0
5	4	4	2M15	637 Sp12	3680	21680	100	255	433	593	136	44	44	68	99	145	93	54	0	0	0	0	0	0	0	0	80	560	100	0	0	Error	211	389	34644	3.687	0	0	0
5	5	4	empty	empty	4000	21680	80	37	38	8	21	39	39	45	28	62	0	0	0	0	0	0	0	0	0	0	52	340	100	0	0	Error	-2	-1	1977	-0.25	-75	0	0
5	6	4	empty	empty	4290	21670	100	38	48	51	106	39	39	52	57	109	4	3	0	0	0	0	0	0	0	0	80	560	100	0	0	Error	-1	9	3867	-0.07	-75	0	0
5	7	4	empty	empty	4590	21670	100	42	50	26	52	39	39	51	123	241	1	0	0	0	0	0	0	0	0	0	80	560	100	0	0	Error	3	11	4008	-0.008	-75	0	0
5	8	4	empty	empty	4890	21670	100	44	55	33	60	41	41	47	33	70	14	9	0	0	0	0	0	0	0	0	80	560	100	0	0	Error	3	14	4415	0.242	-75	0	0
5	9	4	empty	empty	5190	21670	100	39	41	11	26	39	39	41	13	31	6	3	0	0	0	0	0	0	0	0	80	560	100	0	0	Error	0	2	3250	0	-75	0	0
5	10	4	empty	empty	5490	21670	100	38	44	44	100	38	38	42	37	88	3	1	0	0	0	0	0	0	0	0	80	560	100	0	0	Error	0	6	3530	0.054	-75	0	0
5	11	4	empty	empty	5790	21670	100	40	42	11	26	39	39	41	11	26	8	3	0	0	0	0	0	0	0	0	80	560	100	0	0	Error	1	3	3344	0.091	-75	0	0
5	12	4	empty	empty	6090	21670	100	37	40	11	27	39	39	41	9	21	9	3	0	0	0	0	0	0	0	0	80	560	100	0	0	Error	-2	1	3166	-0.111	-75	0	0
5	1	5	2A7	500 Sp8	2790	21970	70	74	76	28	36	40	40	45	32	71	53	13	0	0	0	0	0	0	0	0	32	236	100	0	0	Error	34	36	2441	0.969	0	0	0
5	2	5	2.00E+07	523 Sp14	3090	21990	50	96	111	54	48	52	52	72	53	73	25	8	0	0	0	0	0	0	0	0	12	104	100	0	0	Error	44	59	1329	0.736	0	0	0
5	3	5	2A7	500 Sp8	3410	21980	50	60	57	11	19	40	40	43	18	41	58	0	0	0	0	0	0	0	0	0	12	104	100	0	0	Error	20	17	679	0.778	0	0	0
5	4	5	2.00E+07	523 Sp14	3690	21980	50	94	113	54	47	42	42	44	14	31	100	92	0	0	0	0	0	0	0	0	12	104	100	0	0	Error	52	71	1361	4.929	0	0	0
5	5	5	2I7	546 Sp8	4000	21990	50	114	119	24	20	47	47	77	127	164	0	0	0	0	0	0	0	0	0	0	12	104	100	0	0	Error	67	72	1429	0.331	0	0	0
5	6	5	2M7	569 Sp21	4320	21940	70	58	105	94	89	41	41	58	86	148	25	16	0	0	0	0	0	0	0	0	32	236	100	0	0	Error	17	64	3371	0.547	0	0	0
5	7	5	2I7	546 Sp8	4580	21970	70	72	81	38	46	44	44	45	10	22	69	53	0	0	0	0	0	0	0	0	32	236	100	0	0	Error	28	37	2603	3.6	0	0	0
5	8	5	2M7	569 Sp21	4860	21990	70	50	55	27	49	41	41	44	13	29	34	19	0	0	0	0	0	0	0	0	32	236	100	0	0	Error	9	14	1751	0.846	0	0	0
5	9	5	2A15	592 Sp0	5190	21960	70	63	66	15	22	42	42	42	8	19	88	75	0	0	0	0	0	0	0	0	32	236	100	0	0	Error	21	24	2111	3	0	0	0
5	10	5	2.00E+15	0	5500	21970	100	49	68	47	69	42	42	43	11	25	38	25	0	0	0	0	0	0	0	0	80	560	100	0	0	Error	7	26	5420	2.273	0	0	0
5	11	5	2A15	592 Sp0	5810	21980	70	67	68	17	25	44	44	46	14	30	75	28	0	0	0	0	0	0	0	0	32	236	100	0	0	Error	23	24	2190	1.571	0	0	0
5	12	5	2.00E+15	0	6110	21980	100	48	55	26	47	42	42	44	11	25	34	15	0	0	0	0	0	0	0	0	80	560	100	0	0	Error	6	13	4432	1	0	0	0
5	1	6	2I15	622 Sp14	2830	22240	70	43	61	35	57	37	37	44	22	50	38	25	0	0	0	0	0	0	0	0	32	236	100	0	0	Error	6	24	1957	0.773	0	0	0
5	2	6	2M15	637 Sp12	3080	22280	70	242	242	69	28	41	41	49	27	55	100	100	0	0	0	0	0	0	0	0	32	236	100	0	0	Error	201	201	7728	7.148	0	0	0
5	3	6	2I15	622 Sp14	3450	22330	100	57	96	112	116	39	39	64	223	348	6	1	0	0	0	0	0	0	0	0	80	560	100	0	0	Error	18	57	7658	0.143	0	0	0
5	4	6	2M15	637 Sp12	3690	22270	90	183	193	44	22	41	41	46	29	63	100	100	0	0	0	0	0	0	0	0	52	420	100	0	0	Error	142	152	10025	5.069	0	0	0
5	5	6	empty	empty	4000	22280	80	38	40	14	35	36	36	39	16	41	12	4	0	0	0	0	0	0	0	0	52	340	100	0	0	Error	2	4	2079	0.063	-75	0	0
5	6	6	empty	empty	4290	22270	100	39	41	11	26	38	38	42	26	61	4	1	0	0	0	0	0	0	0	0	80	560	100	0	0	Error	1	3	3278	-0.038	-75	0	0
5	7	6	empty	empty	4590	22270	100	42	48	37	77	41	41	41	8	19	19	5	0	0	0	0	0	0	0	0	80	560	100	0	0	Error	1	7	3831	0.875	-75	0	0
5	8	6	empty	empty	4890	22270	100	40	41	7	17	38	38	39	10	25	16	1	0	0	0	0	0	0	0	0	80	560	100	0	0	Error	2	3	3279	0.2	-75	0	0
5	9	6	empty	empty	5190	22270	100	36	36	6	16	37	37	38	10	26	5	0	0	0	0	0	0	0	0	0	80	560	100	0	0	Error	-1	-1	2884	-0.2	-75	0	0
5	10	6	empty	empty	5490	22270	100	43	44	12	27	42	42	48	35	72	3	1	0	0	0	0	0	0	0	0	80	560	100	0	0	Error	1	2	3482	-0.114	-75	0	0
5	11	6	empty	empty	5790	22270	100	42	45	12	26	44	44	58	73	125	0	0	0	0	0	0	0	0	0	0	80	560	100	0	0	Error	-2	1	3591	-0.178	-75	0	0
5	12	6	empty	empty	6090	22270	100	43	45	10	22	45	45	53	50	94	0	0	0	0	0	0	0	0	0	0	80	560	100	0	0	Error	-2	0	3575	-0.16	-75	0	0
5	1	7	2A7	500 Sp8	2770	22570	70	67	73	48	65	43	43	53	57	107	13	3	0	0	0	0	0	0	0	0	32	236	100	0	0	Error	24	30	2336	0.351	0	0	0
5	2	7	2.00E+07	523 Sp14	3080	22570	70	75	91	66	72	41	41	44	14	31	63	56	0	0	0	0	0	0	0	0	32	236	100	0	0	Error	34	50	2926	3.357	0	0	0
5	3	7	2A7	500 Sp8	3380	22570	70	51	92	198	215	40	40	43	23	53	25	13	0	0	0	0	0	0	0	0	32	236	100	0	0	Error	11	52	2948	2.13	0	0	0
5	4	7	2.00E+07	523 Sp14	3680	22560	70	89	88	35	39	40	40	42	12	28	81	66	0	0	0	0	0	0	0	0	32	236	100	0	0	Error	49	48	2803	3.833	0	0	0
5	5	7	2I7	546 Sp8	4000	22590	50	114	113	19	16	42	42	43	11	25	100	100	0	0	0	0	0	0	0	0	12	104	100	0	0	Error	72	71	1355	6.364	0	0	0
5	6	7	2M7	569 Sp21	4300	22590	80	58	59	13	22	40	40	41	9	21	77	46	0	0	0	0	0	0	0	0	52	340	100	0	0	Error	18	19	3090	2	0	0	0
5	7	7	2I7	546 Sp8	4600	22590	50	110	119	49	41	43	43	43	7	16	100	100	0	0	0	0	0	0	0	0	12	104	100	0	0	Error	67	76	1430	10.857	0	0	0
5	8	7	2M7	569 Sp21	4880	22580	50	60	71	29	40	46	46	49	14	28	50	33	0	0	0	0	0	0	0	0	12	104	100	0	0	Error	14	25	856	1.571	0	0	0
5	9	7	2A15	592 Sp0	5200	22580	70	57	60	21	35	44	44	47	17	36	41	13	0	0	0	0	0	0	0	0	32	236	100	0	0	Error	13	16	1930	0.765	0	0	0
5	10	7	2.00E+15	0	5480	22580	70	62	95	92	96	46	46	49	19	38	47	28	0	0	0	0	0	0	0	0	32	236	100	0	0	Error	16	49	3044	2.421	0	0	0
5	11	7	2A15	592 Sp0	5810	22580	100	58	70	75	107	47	47	59	57	96	1	1	0	0	0	0	0	0	0	0	80	560	100	0	0	Error	11	23	5576	0.193	0	0	0
5	12	7	2.00E+15	0	6040	22600	100	57	116	209	180	48	48	59	45	76	28	16	0	0	0	0	0	0	0	0	80	560	100	0	0	Error	9	68	9291	1.267	0	0	0
5	1	8	1I15	236 Sp8	2780	22870	70	71	85	42	49	40	40	42	12	28	69	59	0	0	0	0	0	0	0	0	32	236	100	0	0	Error	31	45	2716	3.583	0	0	0
5	2	8	1M15	259 Sp0	3090	22850	70	176	150	83	55	40	40	43	15	34	75	69	0	0	0	0	0	0	0	0	32	236	100	0	0	Error	136	110	4815	7.133	0	0	0
5	3	8	1I15	236 Sp8	3370	22870	70	55	76	49	64	39	39	42	14	33	50	41	0	0	0	0	0	0	0	0	32	236	100	0	0	Error	16	37	2438	2.429	0	0	0
5	4	8	1M15	259 Sp0	3690	22860	70	176	155	91	58	39	39	39	8	20	91	84	0	0	0	0	0	0	0	0	32	236	100	0	0	Error	137	116	4950	14.5	0	0	0
5	5	8	1A23	295 Sp14	4010	22870	50	3031	3050	149	4	107	107	548	953	173	100	100	0	0	0	0	0	0	0	0	12	104	100	0	0	Error	2924	2943	36601	2.625	0	0	0
5	6	8	1.00E+23	325 Sp12	4280	22870	40	93	176	270	153	46	46	47	12	25	92	92	0	0	0	0	0	0	0	0	12	68	100	0	0	Error	47	130	2109	10.75	0	0	0
5	7	8	1A23	295 Sp14	4600	22870	50	2892	2942	159	5	61	61	331	825	249	100	100	0	0	0	0	0	0	0	0	12	104	100	0	0	Error	2831	2881	35305	3.165	0	0	0
5	8	8	1.00E+23	325 Sp12	4880	22860	50	86	90	17	18	44	44	46	9	19	100	100	0	0	0	0	0	0	0	0	12	104	100	0	0	Error	42	46	1080	4.889	0	0	0
5	9	8	1I23	356 Sp0	5190	22870	110	78	163	715	438	45	45	49	21	42	73	33	0	0	0	0	0	0	0	0	80	656	100	0	0	Error	33	118	13019	5.429	0	0	0
5	10	8	1M23	381 Sp0	5470	22850	80	67	102	119	116	48	48	56	60	107	15	8	0	0	0	0	0	0	0	0	52	340	100	0	0	Error	19	54	5280	0.767	0	0	0
5	11	8	1I23	356 Sp0	5790	22870	100	88	105	102	97	49	49	54	27	50	69	25	0	0	0	0	0	0	0	0	80	560	100	0	0	Error	39	56	8401	1.889	0	0	0
5	12	8	1M23	381 Sp0	6070	22840	130	78	129	224	173	48	48	58	61	105	32	11	0	0	0	0	0	0	0	0	120	928	100	0	0	Error	30	81	15456	1.164	0	0	0
5	1	9	1A7	87 Sp0	2780	23130	70	52	54	10	18	41	41	45	28	62	9	0	0	0	0	0	0	0	0	0	32	236	100	0	0	Error	11	13	1729	0.321	0	0	0
5	2	9	1.00E+07	107 Sp8	3080	23130	70	62	65	20	30	39	39	42	14	33	78	41	0	0	0	0	0	0	0	0	32	236	100	0	0	Error	23	26	2088	1.643	0	0	0
5	3	9	1A7	87 Sp0	3380	23140	90	57	62	18	29	39	39	44	40	90	10	2	0	0	0	0	0	0	0	0	52	420	100	0	0	Error	18	23	3209	0.45	0	0	0
5	4	9	1.00E+07	107 Sp8	3670	23150	70	66	67	13	19	41	41	42	11	26	88	59	0	0	0	0	0	0	0	0	32	236	100	0	0	Error	25	26	2150	2.273	0	0	0
5	5	9	1I7	127 Sp8	4000	23170	40	115	118	22	18	41	41	42	12	28	100	100	0	0	0	0	0	0	0	0	12	68	100	0	0	Error	74	77	1412	6.333	0	0	0
5	6	9	1M7	148 Sp8	4300	23160	40	239	246	34	13	42	42	42	9	21	100	100	0	0	0	0	0	0	0	0	12	68	100	0	0	Error	197	204	2957	22.667	0	0	0
5	7	9	1I7	127 Sp8	4600	23180	50	100	106	29	27	42	42	43	11	25	100	100	0	0	0	0	0	0	0	0	12	104	100	0	0	Error	58	64	1273	5.727	0	0	0
5	8	9	1M7	148 Sp8	4900	23180	50	223	203	53	26	47	47	52	33	63	100	92	0	0	0	0	0	0	0	0	12	104	100	0	0	Error	176	156	2439	4.576	0	0	0
5	9	9	1A15	176 Sp8	5180	23180	70	79	78	20	25	48	48	57	109	191	0	0	0	0	0	0	0	0	0	0	32	236	100	0	0	Error	31	30	2488	0.193	0	0	0
5	10	9	1.00E+15	203 Sp12	5490	23150	70	56	93	113	121	48	48	51	19	37	19	16	0	0	0	0	0	0	0	0	32	236	100	0	0	Error	8	45	2977	2.211	0	0	0
5	11	9	1A15	176 Sp8	5800	23170	70	82	79	22	27	50	50	58	62	106	9	0	0	0	0	0	0	0	0	0	32	236	100	0	0	Error	32	29	2529	0.339	0	0	0
5	12	9	1.00E+15	203 Sp12	6100	23170	80	86	94	43	45	50	50	54	33	61	54	13	0	0	0	0	0	0	0	0	52	340	100	0	0	Error	36	44	4893	1.212	0	0	0
5	1	10	1I15	236 Sp8	2780	23460	90	78	102	118	115	38	38	40	14	35	83	62	0	0	0	0	0	0	0	0	52	420	100	0	0	Error	40	64	5288	4.429	0	0	0
5	2	10	1M15	259 Sp0	3080	23460	70	119	102	41	40	38	38	44	28	63	69	69	0	0	0	0	0	0	0	0	32	236	100	0	0	Error	81	64	3277	2.071	0	0	0
5	3	10	1I15	236 Sp8	3370	23460	100	46	53	27	50	38	38	39	10	25	43	25	0	0	0	0	0	0	0	0	80	560	100	0	0	Error	8	15	4220	1.4	0	0	0
5	4	10	1M15	259 Sp0	3690	23460	70	140	124	53	42	40	40	51	66	129	66	16	0	0	0	0	0	0	0	0	32	236	100	0	0	Error	100	84	3975	1.106	0	0	0
5	5	10	1A23	295 Sp14	4000	23470	40	2383	2444	236	9	78	78	286	639	223	100	100	0	0	0	0	0	0	0	0	12	68	100	0	0	Error	2305	2366	29323	3.377	0	0	0
5	6	10	1.00E+23	325 Sp12	4290	23480	60	74	78	18	23	41	41	45	42	93	38	0	0	0	0	0	0	0	0	0	32	176	100	0	0	Error	33	37	2507	0.786	0	0	0
5	7	10	1A23	295 Sp14	4590	23460	50	2966	2939	161	5	65	65	317	827	260	100	100	0	0	0	0	0	0	0	0	12	104	100	0	0	Error	2901	2874	35262	3.17	0	0	0
5	8	10	1.00E+23	325 Sp12	4880	23470	50	82	86	19	22	46	46	50	17	34	100	50	0	0	0	0	0	0	0	0	12	104	100	0	0	Error	36	40	1029	2.118	0	0	0
5	9	10	1I23	356 Sp0	5190	23470	110	64	64	12	18	44	44	48	24	50	34	1	0	0	0	0	0	0	0	0	80	656	100	0	0	Error	20	20	5109	0.667	0	0	0
5	10	10	1M23	381 Sp0	5480	23460	100	42	43	8	18	47	47	55	60	109	0	0	0	0	0	0	0	0	0	0	80	560	100	0	0	Error	-5	-4	3437	-0.2	0	0	0
5	11	10	1I23	356 Sp0	5780	23460	80	65	69	27	39	51	51	63	72	114	2	2	0	0	0	0	0	0	0	0	52	340	100	0	0	Error	14	18	3587	0.083	0	0	0
5	12	10	1M23	381 Sp0	6060	23460	70	50	53	14	26	48	48	51	18	35	19	3	0	0	0	0	0	0	0	0	32	236	100	0	0	Error	2	5	1698	0.111	0	0	0
5	1	11	1A7	87 Sp0	2780	23760	70	57	71	51	71	38	38	43	36	83	19	6	0	0	0	0	0	0	0	0	32	236	100	0	0	Error	19	33	2266	0.778	0	0	0
5	2	11	1.00E+07	107 Sp8	3080	23760	70	71	71	17	23	38	38	41	24	58	72	16	0	0	0	0	0	0	0	0	32	236	100	0	0	Error	33	33	2273	1.25	0	0	0
5	3	11	1A7	87 Sp0	3390	23750	70	56	55	11	20	40	40	44	25	56	25	0	0	0	0	0	0	0	0	0	32	236	100	0	0	Error	16	15	1768	0.44	0	0	0
5	4	11	1.00E+07	107 Sp8	3690	23760	70	66	69	20	28	40	40	42	14	33	81	44	0	0	0	0	0	0	0	0	32	236	100	0	0	Error	26	29	2206	1.929	0	0	0
5	5	11	1I7	127 Sp8	3990	23780	40	96	93	18	19	42	42	43	11	25	100	92	0	0	0	0	0	0	0	0	12	68	100	0	0	Error	54	51	1114	4.545	0	0	0
5	6	11	1M7	148 Sp8	4290	23780	40	236	229	54	23	45	45	47	13	27	100	100	0	0	0	0	0	0	0	0	12	68	100	0	0	Error	191	184	2752	14	0	0	0
5	7	11	1I7	127 Sp8	4600	23780	50	110	121	45	37	42	42	44	11	25	100	100	0	0	0	0	0	0	0	0	12	104	100	0	0	Error	68	79	1455	7	0	0	0
5	8	11	1M7	148 Sp8	4900	23790	50	204	197	58	29	43	43	47	21	44	100	92	0	0	0	0	0	0	0	0	12	104	100	0	0	Error	161	154	2363	7.143	0	0	0
5	9	11	1A15	176 Sp8	5180	23760	70	52	60	25	41	42	42	44	13	29	44	31	0	0	0	0	0	0	0	0	32	236	100	0	0	Error	10	18	1935	1.231	0	0	0
5	10	11	1.00E+15	203 Sp12	5470	23760	80	64	87	63	72	46	46	54	34	62	33	17	0	0	0	0	0	0	0	0	52	340	100	0	0	Error	18	41	4544	0.971	0	0	0
5	11	11	1A15	176 Sp8	5790	23770	80	74	100	87	87	49	49	55	33	60	37	15	0	0	0	0	0	0	0	0	52	340	100	0	0	Error	25	51	5220	1.364	0	0	0
5	12	11	1.00E+15	203 Sp12	6010	23680	90	51	53	18	33	52	52	75	100	133	2	0	0	0	0	0	0	0	0	0	52	420	100	0	0	Error	-1	1	2767	-0.22	0	0	0
5	1	12	1I15	236 Sp8	2790	24080	70	48	68	35	51	38	38	41	17	41	41	41	0	0	0	0	0	0	0	0	32	236	100	0	0	Error	10	30	2178	1.588	0	0	0
5	2	12	1M15	259 Sp0	3070	24070	70	68	97	66	68	39	39	40	15	37	59	50	0	0	0	0	0	0	0	0	32	236	100	0	0	Error	29	58	3111	3.8	0	0	0
5	3	12	1I15	236 Sp8	3380	24060	70	81	99	75	75	40	40	43	24	55	56	41	0	0	0	0	0	0	0	0	32	236	100	0	0	Error	41	59	3165	2.333	0	0	0
5	4	12	1M15	259 Sp0	3670	24050	70	161	143	53	37	40	40	42	12	28	91	91	0	0	0	0	0	0	0	0	32	236	100	0	0	Error	121	103	4572	8.417	0	0	0
5	5	12	1A23	295 Sp14	4000	24090	30	4926	4916	384	7	292	292	2099	2440	116	100	25	0	0	0	0	0	0	0	0	4	20	100	0	0	Error	4634	4624	19663	1.155	0	0	0
5	6	12	1.00E+23	325 Sp12	4300	24090	40	74	71	9	12	43	43	47	24	51	67	0	0	0	0	0	0	0	0	0	12	68	100	0	0	Error	31	28	857	1	0	0	0
5	7	12	1A23	295 Sp14	4590	24090	40	3224	3246	256	7	97	97	539	1197	222	100	100	0	0	0	0	0	0	0	0	12	68	100	0	0	Error	3127	3149	38952	2.261	0	0	0
5	8	12	1.00E+23	325 Sp12	4880	24070	50	76	79	10	12	45	45	53	37	69	25	0	0	0	0	0	0	0	0	0	12	104	100	0	0	Error	31	34	942	0.703	0	0	0
5	9	12	1I23	356 Sp0	5170	24070	100	78	89	60	67	45	45	52	29	55	55	21	0	0	0	0	0	0	0	0	80	560	100	0	0	Error	33	44	7122	1.276	0	0	0
5	10	12	1M23	381 Sp0	5480	24060	70	65	74	26	35	46	46	49	18	36	50	28	0	0	0	0	0	0	0	0	32	236	100	0	0	Error	19	28	2369	1.389	0	0	0
5	11	12	1I23	356 Sp0	5780	24060	110	71	83	46	55	44	44	47	20	42	63	24	0	0	0	0	0	0	0	0	80	656	100	0	0	Error	27	39	6602	1.8	0	0	0
5	12	12	1M23	381 Sp0	6080	24060	100	44	44	7	15	42	42	61	125	204	0	0	0	0	0	0	0	0	0	0	80	560	100	0	0	Error	2	2	3557	-0.136	0	0	0
5	1	13	1A7	87 Sp0	2750	24330	90	57	74	69	93	39	39	41	11	26	58	44	0	0	0	0	0	0	0	0	52	420	100	0	0	Error	18	35	3869	3	0	0	0
5	2	13	1.00E+07	107 Sp8	3080	24350	70	65	80	45	56	38	38	41	18	43	81	41	0	0	0	0	0	0	0	0	32	236	100	0	0	Error	27	42	2571	2.167	0	0	0
5	3	13	1A7	87 Sp0	3400	24360	70	43	46	11	23	37	37	38	7	18	44	28	0	0	0	0	0	0	0	0	32	236	100	0	0	Error	6	9	1457	1.143	0	0	0
5	4	13	1.00E+07	107 Sp8	3690	24360	70	75	76	22	28	40	40	44	31	70	53	13	0	0	0	0	0	0	0	0	32	236	100	0	0	Error	35	36	2430	1.032	0	0	0
5	5	13	1I7	127 Sp8	3980	24350	70	44	57	27	47	39	39	41	11	26	41	31	0	0	0	0	0	0	0	0	32	236	100	0	0	Error	5	18	1818	1.455	0	0	0
5	6	13	1M7	148 Sp8	4300	24380	70	126	159	100	62	43	43	53	67	126	53	44	0	0	0	0	0	0	0	0	32	236	100	0	0	Error	83	116	5101	1.582	0	0	0
5	7	13	1I7	127 Sp8	4580	24350	70	62	83	59	71	42	42	44	11	25	53	50	0	0	0	0	0	0	0	0	32	236	100	0	0	Error	20	41	2640	3.545	0	0	0
5	8	13	1M7	148 Sp8	4900	24370	80	110	134	85	63	44	44	50	47	94	54	42	0	0	0	0	0	0	0	0	52	340	100	0	0	Error	66	90	6965	1.787	0	0	0
5	9	13	1A15	176 Sp8	5180	24370	80	59	133	299	224	45	45	47	15	31	48	40	0	0	0	0	0	0	0	0	52	340	100	0	0	Error	14	88	6904	5.733	0	0	0
5	10	13	1.00E+15	203 Sp12	5480	24370	90	78	86	37	43	44	44	46	14	30	79	54	0	0	0	0	0	0	0	0	52	420	100	0	0	Error	34	42	4456	2.857	0	0	0
5	11	13	1A15	176 Sp8	5790	24360	70	77	78	28	35	48	48	49	12	24	66	53	0	0	0	0	0	0	0	0	32	236	100	0	0	Error	29	30	2487	2.417	0	0	0
5	12	13	1.00E+15	203 Sp12	6090	24360	100	51	54	17	31	48	48	52	27	51	4	1	0	0	0	0	0	0	0	0	80	560	100	0	0	Error	3	6	4300	0.074	0	0	0
5	1	14	2A23	Grid Marker	2770	24670	170	104	990	3031	306	38	38	41	17	41	84	66	0	0	0	0	0	0	0	0	208	1634	100	0	0	Error	66	952	205927	55.824	0	0	0
5	2	14	2A23	Grid Marker	3080	24670	140	97	617	1394	225	38	38	40	14	35	81	69	0	0	0	0	0	0	0	0	156	1140	100	0	0	Error	59	579	96233	41.214	0	0	0
5	3	14	empty	empty	3390	24670	100	35	35	6	17	36	36	38	14	36	3	0	0	0	0	0	0	0	0	0	80	560	100	0	0	Error	-1	-1	2822	-0.214	-75	0	0
5	4	14	empty	empty	3690	24670	100	37	38	8	21	35	35	40	29	72	1	0	0	0	0	0	0	0	0	0	80	560	100	0	0	Error	2	3	3020	-0.069	-75	0	0
5	5	14	empty	empty	3990	24670	100	41	61	99	162	38	38	46	45	97	8	8	0	0	0	0	0	0	0	0	80	560	100	0	0	Error	3	23	4872	0.333	-75	0	0
5	6	14	empty	empty	4290	24670	100	41	43	12	27	40	40	54	226	418	0	0	0	0	0	0	0	0	0	0	80	560	100	0	0	Error	1	3	3466	-0.049	-75	0	0
5	7	14	empty	empty	4590	24670	100	41	42	8	19	40	40	45	40	88	0	0	0	0	0	0	0	0	0	0	80	560	100	0	0	Error	1	2	3368	-0.075	-75	0	0
5	8	14	empty	empty	4890	24670	100	41	41	7	17	41	41	47	36	76	0	0	0	0	0	0	0	0	0	0	80	560	100	0	0	Error	0	0	3244	-0.167	-75	0	0
5	9	14	empty	empty	5190	24670	100	42	44	9	20	43	43	46	23	50	3	0	0	0	0	0	0	0	0	0	80	560	100	0	0	Error	-1	1	3550	-0.087	-75	0	0
5	10	14	empty	empty	5490	24670	100	46	52	28	53	44	44	49	32	65	4	4	0	0	0	0	0	0	0	0	80	560	100	0	0	Error	2	8	4141	0.094	-75	0	0
5	11	14	empty	empty	5790	24670	100	50	64	49	76	48	48	60	126	210	5	1	0	0	0	0	0	0	0	0	80	560	100	0	0	Error	2	16	5149	0.032	-75	0	0
5	12	14	empty	empty	6090	24670	100	46	49	10	20	48	48	50	15	30	8	0	0	0	0	0	0	0	0	0	80	560	100	0	0	Error	-2	1	3900	-0.067	-75	0	0
6	1	1	empty	empty	7300	20780	100	36	36	7	19	40	40	51	55	107	0	0	0	0	0	0	0	0	0	0	80	560	100	0	0	Error	-4	-4	2900	-0.273	-75	0	0
6	2	1	empty	empty	7600	20780	100	45	49	21	42	41	41	50	42	84	5	3	0	0	0	0	0	0	0	0	80	560	100	0	0	Error	4	8	3939	-0.024	-75	0	0
6	3	1	empty	empty	7900	20780	100	46	45	9	20	46	46	48	21	43	1	0	0	0	0	0	0	0	0	0	80	560	100	0	0	Error	0	-1	3636	-0.143	-75	0	0
6	4	1	empty	empty	8200	20780	100	57	57	10	17	57	57	59	18	30	8	0	0	0	0	0	0	0	0	0	80	560	100	0	0	Error	0	0	4550	-0.111	-75	0	0
6	5	1	empty	empty	8500	20780	100	67	68	12	17	69	69	74	39	52	0	0	0	0	0	0	0	0	0	0	80	560	100	0	0	Error	-2	-1	5454	-0.154	-75	0	0
6	6	1	empty	empty	8800	20780	100	81	81	15	18	77	77	77	16	20	24	4	0	0	0	0	0	0	0	0	80	560	100	0	0	Error	4	4	6453	0.25	-75	0	0
6	7	1	empty	empty	9100	20780	100	77	77	12	15	78	78	79	13	16	10	1	0	0	0	0	0	0	0	0	80	560	100	0	0	Error	-1	-1	6127	-0.154	-75	0	0
6	8	1	empty	empty	9400	20780	100	77	79	15	18	80	80	81	13	16	18	4	0	0	0	0	0	0	0	0	80	560	100	0	0	Error	-3	-1	6354	-0.154	-75	0	0
6	9	1	empty	empty	9700	20780	100	83	84	14	16	83	83	84	13	15	14	1	0	0	0	0	0	0	0	0	80	560	100	0	0	Error	0	1	6691	0	-75	0	0
6	10	1	2B23	Grid Marker	10020	20810	200	132	652	1950	299	83	83	92	45	48	53	35	0	0	0	0	0	0	0	0	316	2131	100	0	0	Error	49	569	206178	12.444	0	0	0
6	11	1	2B23	Grid Marker	10310	20800	100	430	2158	3793	175	96	96	171	325	190	50	40	0	0	0	0	0	0	0	0	80	560	100	0	0	Error	334	2062	172653	6.114	0	0	0
6	12	1	2B23	Grid Marker	10610	20800	170	167	1001	2643	264	75	75	124	276	222	27	21	0	0	0	0	0	0	0	0	208	1612	100	0	0	Error	92	926	208211	3.178	0	0	0
6	1	2	2J15	623 Sp14	7300	21070	70	73	74	29	39	42	42	43	8	18	75	69	0	0	0	0	0	0	0	0	32	236	100	0	0	Error	31	32	2380	3.875	0	0	0
6	2	2	2N15	638 Sp12	7600	21090	80	110	115	84	73	45	45	46	9	19	92	87	0	0	0	0	0	0	0	0	52	340	100	0	0	Error	65	70	5998	7.667	0	0	0
6	3	2	2J15	623 Sp14	7910	21090	80	104	108	40	37	48	48	50	14	28	83	75	0	0	0	0	0	0	0	0	52	340	100	0	0	Error	56	60	5625	4.143	0	0	0
6	4	2	2N15	638 Sp12	8200	21110	100	111	120	81	67	55	55	55	11	20	80	73	0	0	0	0	0	0	0	0	80	560	100	0	0	Error	56	65	9562	5.909	0	0	0
6	5	2	empty	empty	8500	21080	100	64	66	11	16	66	66	66	14	21	14	0	0	0	0	0	0	0	0	0	80	560	100	0	0	Error	-2	0	5290	0	-75	0	0
6	6	2	empty	empty	8800	21080	100	75	76	12	15	75	75	77	13	16	13	1	0	0	0	0	0	0	0	0	80	560	100	0	0	Error	0	1	6091	-0.077	-75	0	0
6	7	2	empty	empty	9100	21080	100	78	81	14	17	79	79	80	13	16	19	5	0	0	0	0	0	0	0	0	80	560	100	0	0	Error	-1	2	6448	0.077	-75	0	0
6	8	2	empty	empty	9400	21080	100	83	82	13	15	80	80	80	13	16	20	3	0	0	0	0	0	0	0	0	80	560	100	0	0	Error	3	2	6598	0.154	-75	0	0
6	9	2	empty	empty	9700	21080	100	86	87	15	17	86	86	93	89	95	0	0	0	0	0	0	0	0	0	0	80	560	100	0	0	Error	0	1	6976	-0.067	-75	0	0
6	10	2	empty	empty	10000	21080	100	92	177	282	159	91	91	110	87	79	14	11	0	0	0	0	0	0	0	0	80	560	100	0	0	Error	1	86	14161	0.77	-75	0	0
6	11	2	empty	empty	10300	21080	100	76	77	13	16	80	80	107	129	120	0	0	0	0	0	0	0	0	0	0	80	556	100	0	0	Error	-4	-3	6155	-0.233	-75	0	0
6	12	2	empty	empty	10600	21080	100	74	74	13	17	72	72	84	124	147	0	0	0	0	0	0	0	0	0	0	80	560	100	0	0	Error	2	2	5947	-0.081	-75	0	0
6	1	3	2B7	501 Sp10	7340	21380	100	43	49	19	38	41	41	45	18	40	15	9	0	0	0	0	0	0	0	0	80	560	100	0	0	Error	2	8	3951	0.222	0	0	0
6	2	3	2F7	524 Sp0	7640	21390	80	96	152	155	101	45	45	47	12	25	83	71	0	0	0	0	0	0	0	0	52	340	100	0	0	Error	51	107	7916	8.75	0	0	0
6	3	3	2B7	501 Sp10	7960	21420	100	83	147	264	179	47	47	50	26	52	56	40	0	0	0	0	0	0	0	0	80	560	100	0	0	Error	36	100	11795	3.731	0	0	0
6	4	3	2F7	524 Sp0	8250	21380	90	74	81	26	32	59	59	62	18	29	44	29	0	0	0	0	0	0	0	0	52	420	100	0	0	Error	15	22	4194	1.056	0	0	0
6	5	3	2J7	547 Sp8	8500	21380	70	119	170	203	119	72	72	89	196	220	6	6	0	0	0	0	0	0	0	0	32	236	100	0	0	Error	47	98	5454	0.413	0	0	0
6	6	3	2N7	570 Sp21	8810	21390	90	145	144	48	33	80	80	90	43	47	63	44	0	0	0	0	0	0	0	0	52	420	100	0	0	Error	65	64	7499	1.256	0	0	0
6	7	3	2J7	547 Sp8	9120	21410	70	119	132	58	43	87	87	92	30	32	53	25	0	0	0	0	0	0	0	0	32	236	100	0	0	Error	32	45	4223	1.333	0	0	0
6	8	3	2N7	570 Sp21	9410	21410	120	127	143	75	52	83	83	90	44	48	50	24	0	0	0	0	0	0	0	0	120	820	100	0	0	Error	44	60	17156	1.205	0	0	0
6	9	3	2B15	593 Sp25	9710	21400	110	218	422	527	124	88	88	99	60	60	75	51	0	0	0	0	0	0	0	0	80	656	100	0	0	Error	130	334	33747	5.383	0	0	0
6	10	3	2F15	0	10010	21370	90	149	234	203	86	90	90	101	69	68	48	31	0	0	0	0	0	0	0	0	52	420	100	0	0	Error	59	144	12158	1.928	0	0	0
6	11	3	2B15	593 Sp25	10230	21280	110	84	84	15	17	86	86	109	104	95	0	0	0	0	0	0	0	0	0	0	80	645	100	0	0	Error	-2	-2	6748	-0.24	0	0	0
6	12	3	2F15	0	10600	21400	70	134	234	197	84	81	81	85	23	27	56	50	0	0	0	0	0	0	0	0	32	236	100	0	0	Error	53	153	7502	6.478	0	0	0
6	1	4	2J15	623 Sp14	7320	21690	100	59	60	18	30	44	44	58	69	118	0	0	0	0	0	0	0	0	0	0	80	560	100	0	0	Error	15	16	4781	0.029	0	0	0
6	2	4	2N15	638 Sp12	7620	21700	100	92	184	409	222	48	48	60	179	298	15	4	0	0	0	0	0	0	0	0	80	560	100	0	0	Error	44	136	14757	0.693	0	0	0
6	3	4	2J15	623 Sp14	7920	21700	70	106	116	45	38	48	48	53	23	43	91	63	0	0	0	0	0	0	0	0	32	236	100	0	0	Error	58	68	3724	2.739	0	0	0
6	4	4	2N15	638 Sp12	8210	21680	120	122	141	96	68	57	57	65	56	86	57	23	0	0	0	0	0	0	0	0	120	820	100	0	0	Error	65	84	16945	1.357	0	0	0
6	5	4	empty	empty	8500	21680	100	83	160	228	142	70	70	98	118	120	16	13	0	0	0	0	0	0	0	0	80	560	100	0	0	Error	13	90	12803	0.525	-75	0	0
6	6	4	empty	empty	8800	21680	100	82	89	29	32	84	84	102	83	81	4	0	0	0	0	0	0	0	0	0	80	560	100	0	0	Error	-2	5	7133	-0.157	-75	0	0
6	7	4	empty	empty	9100	21680	100	82	85	20	23	84	84	88	32	36	8	3	0	0	0	0	0	0	0	0	80	560	100	0	0	Error	-2	1	6784	-0.094	-75	0	0
6	8	4	empty	empty	9400	21680	100	80	89	60	67	86	86	98	52	53	5	4	0	0	0	0	0	0	0	0	80	560	100	0	0	Error	-6	3	7156	-0.173	-75	0	0
6	9	4	empty	empty	9700	21680	100	83	88	21	23	83	83	88	40	45	4	1	0	0	0	0	0	0	0	0	80	560	100	0	0	Error	0	5	7047	0	-75	0	0
6	10	4	empty	empty	10000	21680	100	90	91	14	15	93	93	101	40	39	0	0	0	0	0	0	0	0	0	0	80	560	100	0	0	Error	-3	-2	7242	-0.25	-75	0	0
6	11	4	empty	empty	10300	21680	100	88	90	19	21	94	94	150	210	140	0	0	0	0	0	0	0	0	0	0	80	560	100	0	0	Error	-6	-4	7220	-0.286	-75	0	0
6	12	4	empty	empty	10600	21680	100	86	91	36	39	83	83	88	43	48	3	3	0	0	0	0	0	0	0	0	80	560	100	0	0	Error	3	8	7299	0.07	-75	0	0
6	1	5	2B7	501 Sp10	7310	21980	70	93	154	133	86	46	46	56	50	89	47	34	0	0	0	0	0	0	0	0	32	236	100	0	0	Error	47	108	4916	1.96	0	0	0
6	2	5	2F7	524 Sp0	7630	21990	90	88	129	155	120	49	49	59	101	171	17	8	0	0	0	0	0	0	0	0	52	420	100	0	0	Error	39	80	6726	0.693	0	0	0
6	3	5	2B7	501 Sp10	7900	21980	70	223	429	592	137	51	51	62	58	93	66	59	0	0	0	0	0	0	0	0	32	236	100	0	0	Error	172	378	13715	6.328	0	0	0
6	4	5	2F7	524 Sp0	8190	21960	130	91	125	95	76	56	56	65	49	75	43	28	0	0	0	0	0	0	0	0	120	940	100	0	0	Error	35	69	15043	1.224	0	0	0
6	5	5	2J7	547 Sp8	8520	22000	110	102	134	98	73	71	71	110	171	155	9	4	0	0	0	0	0	0	0	0	80	656	100	0	0	Error	31	63	10688	0.14	0	0	0
6	6	5	2N7	570 Sp21	8810	22000	100	81	91	42	46	87	87	102	64	62	5	5	0	0	0	0	0	0	0	0	80	560	100	0	0	Error	-6	4	7268	-0.172	0	0	0
6	7	5	2J7	547 Sp8	9100	22010	120	94	142	153	107	86	86	90	25	27	28	20	0	0	0	0	0	0	0	0	120	820	100	0	0	Error	8	56	17016	2.08	0	0	0
6	8	5	2N7	570 Sp21	9410	21990	90	134	248	277	111	81	81	88	33	37	58	44	0	0	0	0	0	0	0	0	52	420	100	0	0	Error	53	167	12873	4.848	0	0	0
6	9	5	2B15	593 Sp25	9730	21990	100	102	194	261	134	84	84	92	136	147	19	9	0	0	0	0	0	0	0	0	80	560	100	0	0	Error	18	110	15514	0.75	0	0	0
6	10	5	2F15	0	10000	21980	70	103	145	97	66	94	94	100	36	36	31	28	0	0	0	0	0	0	0	0	32	236	100	0	0	Error	9	51	4646	1.25	0	0	0
6	11	5	2B15	593 Sp25	10220	21980	90	97	109	68	62	95	95	168	322	191	2	0	0	0	0	0	0	0	0	0	52	420	100	0	0	Error	2	14	5679	-0.183	0	0	0
6	12	5	2F15	0	10610	21990	70	126	244	282	115	92	92	102	43	42	50	34	0	0	0	0	0	0	0	0	32	236	100	0	0	Error	34	152	7801	3.302	0	0	0
6	1	6	2J15	623 Sp14	7290	22290	100	52	60	27	45	46	46	60	79	131	3	1	0	0	0	0	0	0	0	0	80	560	100	0	0	Error	6	14	4832	0	0	0	0
6	2	6	2N15	638 Sp12	7600	22300	70	98	110	70	63	48	48	50	29	58	75	44	0	0	0	0	0	0	0	0	32	236	100	0	0	Error	50	62	3517	2.069	0	0	0
6	3	6	2J15	623 Sp14	7900	22260	140	69	109	130	119	53	53	61	39	63	31	17	0	0	0	0	0	0	0	0	156	1140	100	0	0	Error	16	56	17070	1.231	0	0	0
6	4	6	2N15	638 Sp12	8210	22290	80	108	110	56	50	53	53	59	44	74	63	12	0	0	0	0	0	0	0	0	52	340	100	0	0	Error	55	57	5733	1.159	0	0	0
6	5	6	empty	empty	8500	22280	100	62	64	15	23	61	61	70	47	67	3	0	0	0	0	0	0	0	0	0	80	560	100	0	0	Error	1	3	5139	-0.128	-75	0	0
6	6	6	empty	empty	8800	22280	100	81	91	67	73	80	80	91	52	57	3	1	0	0	0	0	0	0	0	0	80	560	100	0	0	Error	1	11	7256	0	-75	0	0
6	7	6	empty	empty	9100	22280	100	90	111	155	139	82	82	86	28	32	15	4	0	0	0	0	0	0	0	0	80	560	100	0	0	Error	8	29	8914	0.893	-75	0	0
6	8	6	empty	empty	9400	22280	100	78	89	39	43	83	83	86	22	25	13	6	0	0	0	0	0	0	0	0	80	560	100	0	0	Error	-5	6	7092	0.136	-75	0	0
6	9	6	empty	empty	9700	22280	100	82	85	20	23	82	82	89	69	77	1	0	0	0	0	0	0	0	0	0	80	560	100	0	0	Error	0	3	6807	-0.058	-75	0	0
6	10	6	empty	empty	10000	22280	100	96	107	52	48	89	89	94	33	35	14	8	0	0	0	0	0	0	0	0	80	560	100	0	0	Error	7	18	8577	0.394	-75	0	0
6	11	6	empty	empty	10360	22280	100	101	276	598	216	97	97	148	265	179	11	10	0	0	0	0	0	0	0	0	80	560	100	0	0	Error	4	179	22069	0.483	-75	0	0
6	12	6	empty	empty	10600	22280	100	90	96	30	31	88	88	94	33	35	5	3	0	0	0	0	0	0	0	0	80	560	100	0	0	Error	2	8	7661	0.061	-75	0	0
6	1	7	2B7	501 Sp10	7320	22610	70	113	123	66	53	46	46	51	26	50	69	53	0	0	0	0	0	0	0	0	32	236	100	0	0	Error	67	77	3926	2.769	0	0	0
6	2	7	2F7	524 Sp0	7610	22610	70	72	86	51	59	50	50	54	24	44	44	34	0	0	0	0	0	0	0	0	32	236	100	0	0	Error	22	36	2758	1.333	0	0	0
6	3	7	2B7	501 Sp10	7910	22600	70	70	87	42	48	54	54	60	42	70	31	16	0	0	0	0	0	0	0	0	32	236	100	0	0	Error	16	33	2787	0.643	0	0	0
6	4	7	2F7	524 Sp0	8190	22610	140	64	82	52	63	57	57	69	97	140	8	1	0	0	0	0	0	0	0	0	156	1140	100	0	0	Error	7	25	12730	0.134	0	0	0
6	5	7	2J7	547 Sp8	8520	22630	70	99	108	44	40	63	63	79	105	132	6	0	0	0	0	0	0	0	0	0	32	236	100	0	0	Error	36	45	3456	0.276	0	0	0
6	6	7	2N7	570 Sp21	8810	22600	140	122	189	335	177	79	79	93	101	108	31	10	0	0	0	0	0	0	0	0	156	1140	100	0	0	Error	43	110	29423	0.95	0	0	0
6	7	7	2J7	547 Sp8	9120	22580	70	120	116	31	26	85	85	88	26	29	56	22	0	0	0	0	0	0	0	0	32	236	100	0	0	Error	35	31	3702	1.077	0	0	0
6	8	7	2N7	570 Sp21	9390	22600	170	94	109	43	39	86	86	93	39	41	23	13	0	0	0	0	0	0	0	0	208	1629	100	0	0	Error	8	23	22621	0.41	0	0	0
6	9	7	2B15	593 Sp25	9720	22590	100	112	177	328	185	81	81	85	40	47	39	18	0	0	0	0	0	0	0	0	80	560	100	0	0	Error	31	96	14175	2.3	0	0	0
6	10	7	2F15	0	10010	22620	70	112	194	166	85	93	93	108	71	65	28	25	0	0	0	0	0	0	0	0	32	236	100	0	0	Error	19	101	6210	1.211	0	0	0
6	11	7	2B15	593 Sp25	10370	22620	110	112	142	149	104	102	102	192	422	219	3	1	0	0	0	0	0	0	0	0	80	656	100	0	0	Error	10	40	11341	-0.118	0	0	0
6	12	7	2F15	0	10600	22580	70	118	134	45	33	94	94	105	52	49	28	13	0	0	0	0	0	0	0	0	32	236	100	0	0	Error	24	40	4286	0.558	0	0	0
6	1	8	1J15	237 Sp8	7310	22880	80	66	86	84	97	47	47	49	14	28	63	37	0	0	0	0	0	0	0	0	52	340	100	0	0	Error	19	39	4484	2.643	0	0	0
6	2	8	1N15	260 Sp0	7600	22870	70	92	107	50	46	51	51	68	91	133	22	0	0	0	0	0	0	0	0	0	32	236	100	0	0	Error	41	56	3436	0.429	0	0	0
6	3	8	1J15	237 Sp8	7900	22890	70	61	79	69	87	52	52	58	36	62	16	6	0	0	0	0	0	0	0	0	32	236	100	0	0	Error	9	27	2543	0.583	0	0	0
6	4	8	1N15	260 Sp0	8210	22910	150	83	143	233	162	59	59	74	60	81	29	17	0	0	0	0	0	0	0	0	156	1266	100	0	0	Error	24	84	22335	1.15	0	0	0
6	5	8	1B23	297 Sp0	8520	22890	70	80	82	22	26	62	62	70	40	57	13	3	0	0	0	0	0	0	0	0	32	236	100	0	0	Error	18	20	2616	0.3	0	0	0
6	6	8	1F23	327 Sp10	8800	22880	110	136	232	395	170	76	76	104	145	139	24	9	0	0	0	0	0	0	0	0	80	656	100	0	0	Error	60	156	18579	0.883	0	0	0
6	7	8	1B23	297 Sp0	9120	22880	160	98	144	136	94	87	87	96	56	58	26	16	0	0	0	0	0	0	0	0	208	1384	100	0	0	Error	11	57	30040	0.857	0	0	0
6	8	8	1F23	327 Sp10	9430	22920	140	100	116	60	51	92	92	106	62	58	12	4	0	0	0	0	0	0	0	0	156	1076	100	0	0	Error	8	24	18064	0.161	0	0	0
6	9	8	1J23	357 Sp0	9690	22900	150	104	162	164	101	86	86	102	63	61	32	20	0	0	0	0	0	0	0	0	156	1206	100	0	0	Error	18	76	25288	0.952	0	0	0
6	10	8	1N23	382 Sp0	10040	22860	150	123	199	301	151	94	94	145	223	153	10	6	0	0	0	0	0	0	0	0	156	1236	100	0	0	Error	29	105	31011	0.242	0	0	0
6	11	8	1J23	357 Sp0	10280	22830	70	134	281	479	170	111	111	241	420	174	9	6	0	0	0	0	0	0	0	0	32	236	100	0	0	Error	23	170	8990	0.095	0	0	0
6	12	8	1N23	382 Sp0	10520	22820	140	102	111	37	33	105	105	147	167	113	1	0	0	0	0	0	0	0	0	0	156	1103	100	0	0	Error	-3	6	17365	-0.216	0	0	0
6	1	9	1B7	90 Sp0	7320	23200	70	80	79	16	20	48	48	69	106	153	0	0	0	0	0	0	0	0	0	0	32	236	100	0	0	Error	32	31	2533	0.094	0	0	0
6	2	9	1F7	108 Sp0	7640	23200	110	101	135	104	77	54	54	81	123	151	19	10	0	0	0	0	0	0	0	0	80	656	100	0	0	Error	47	81	10761	0.439	0	0	0
6	3	9	1B7	90 Sp0	7900	23210	100	91	113	80	70	52	52	59	64	108	30	10	0	0	0	0	0	0	0	0	80	560	100	0	0	Error	39	61	9025	0.844	0	0	0
6	4	9	1F7	108 Sp0	8210	23200	70	81	85	25	29	58	58	73	58	79	16	0	0	0	0	0	0	0	0	0	32	236	100	0	0	Error	23	27	2710	0.207	0	0	0
6	5	9	1J7	128 Sp0	8540	23190	110	103	136	137	100	64	64	70	44	62	48	20	0	0	0	0	0	0	0	0	80	656	100	0	0	Error	39	72	10847	1.5	0	0	0
6	6	9	1N7	152 Sp8	8800	23170	100	135	254	296	116	75	75	92	72	78	46	35	0	0	0	0	0	0	0	0	80	560	100	0	0	Error	60	179	20285	2.25	0	0	0
6	7	9	1J7	128 Sp0	9130	23150	180	103	135	115	85	83	83	92	52	56	29	13	0	0	0	0	0	0	0	0	256	1668	100	0	0	Error	20	52	34513	0.827	0	0	0
6	8	9	1N7	152 Sp8	9420	23200	160	113	218	507	232	91	91	98	45	45	36	22	0	0	0	0	0	0	0	0	208	1235	100	0	0	Error	22	127	45428	2.667	0	0	0
6	9	9	1B15	176 Sp14	9700	23200	160	97	118	80	67	86	86	96	50	52	20	9	0	0	0	0	0	0	0	0	208	1408	100	0	0	Error	11	32	24530	0.44	0	0	0
6	10	9	1F15	205 Sp12	10010	23190	120	135	169	141	83	85	85	104	148	142	12	5	0	0	0	0	0	0	0	0	120	820	100	0	0	Error	50	84	20312	0.439	0	0	0
6	11	9	1B15	176 Sp14	10380	23220	120	151	226	292	129	97	97	127	131	103	25	11	0	0	0	0	0	0	0	0	120	808	100	0	0	Error	54	129	27065	0.756	0	0	0
6	12	9	1F15	205 Sp12	10610	23190	110	148	186	187	100	98	98	130	165	126	10	4	0	0	0	0	0	0	0	0	80	652	100	0	0	Error	50	88	14903	0.339	0	0	0
6	1	10	1J15	237 Sp8	7300	23490	80	71	83	36	43	49	49	51	15	29	58	37	0	0	0	0	0	0	0	0	52	340	100	0	0	Error	22	34	4340	2.133	0	0	0
6	2	10	1N15	260 Sp0	7630	23480	80	85	87	29	33	54	54	80	192	240	0	0	0	0	0	0	0	0	0	0	52	340	100	0	0	Error	31	33	4529	0.036	0	0	0
6	3	10	1J15	237 Sp8	7910	23490	110	82	92	42	45	54	54	61	55	90	29	8	0	0	0	0	0	0	0	0	80	656	100	0	0	Error	28	38	7377	0.564	0	0	0
6	4	10	1N15	260 Sp0	8240	23500	110	95	127	149	117	58	58	68	57	83	33	13	0	0	0	0	0	0	0	0	80	656	100	0	0	Error	37	69	10182	1.035	0	0	0
6	5	10	1B23	297 Sp0	8510	23480	70	88	91	28	30	60	60	72	71	98	6	0	0	0	0	0	0	0	0	0	32	236	100	0	0	Error	28	31	2922	0.268	0	0	0
6	6	10	1F23	327 Sp10	8800	23510	90	120	170	179	105	68	68	80	80	100	31	19	0	0	0	0	0	0	0	0	52	420	100	0	0	Error	52	102	8861	1.125	0	0	0
6	7	10	1B23	297 Sp0	9140	23500	70	111	114	28	24	81	81	86	26	30	56	28	0	0	0	0	0	0	0	0	32	236	100	0	0	Error	30	33	3660	1.077	0	0	0
6	8	10	1F23	327 Sp10	9430	23420	80	104	151	133	88	90	90	95	35	36	33	21	0	0	0	0	0	0	0	0	52	340	100	0	0	Error	14	61	7859	1.6	0	0	0
6	9	10	1J23	357 Sp0	9710	23530	150	113	181	234	129	88	88	101	62	61	28	17	0	0	0	0	0	0	0	0	156	1245	100	0	0	Error	25	93	28221	1.29	0	0	0
6	10	10	1N23	382 Sp0	9980	23460	130	98	109	46	42	86	86	94	39	41	20	8	0	0	0	0	0	0	0	0	120	939	100	0	0	Error	12	23	13051	0.385	0	0	0
6	11	10	1J23	357 Sp0	10280	23480	70	97	104	38	36	99	99	135	167	123	0	0	0	0	0	0	0	0	0	0	32	236	100	0	0	Error	-2	5	3342	-0.186	0	0	0
6	12	10	1N23	382 Sp0	10650	23540	160	148	206	174	84	100	100	115	65	56	41	26	0	0	0	0	0	0	0	0	208	1382	100	0	0	Error	48	106	42773	1.4	0	0	0
6	1	11	1B7	90 Sp0	7350	23730	120	72	113	122	107	52	52	75	141	188	13	5	0	0	0	0	0	0	0	0	120	820	100	0	0	Error	20	61	13506	0.27	0	0	0
6	2	11	1F7	108 Sp0	7610	23760	80	90	131	211	161	52	52	61	66	108	29	10	0	0	0	0	0	0	0	0	52	340	100	0	0	Error	38	79	6826	1.061	0	0	0
6	3	11	1B7	90 Sp0	7900	23760	90	90	132	140	106	55	55	61	32	52	54	33	0	0	0	0	0	0	0	0	52	420	100	0	0	Error	35	77	6866	2.219	0	0	0
6	4	11	1F7	108 Sp0	8210	23770	90	98	118	79	66	59	59	77	90	116	13	4	0	0	0	0	0	0	0	0	52	420	100	0	0	Error	39	59	6116	0.456	0	0	0
6	5	11	1J7	128 Sp0	8540	23780	70	104	112	45	40	62	62	67	23	34	72	41	0	0	0	0	0	0	0	0	32	236	100	0	0	Error	42	50	3598	1.957	0	0	0
6	6	11	1N7	152 Sp8	8840	23790	110	97	121	160	132	68	68	74	57	77	24	5	0	0	0	0	0	0	0	0	80	656	100	0	0	Error	29	53	9712	0.825	0	0	0
6	7	11	1J7	128 Sp0	9110	23770	70	115	115	32	27	73	73	76	22	28	72	41	0	0	0	0	0	0	0	0	32	236	100	0	0	Error	42	42	3686	1.773	0	0	0
6	8	11	1N7	152 Sp8	9440	23780	140	131	214	247	115	90	90	96	40	41	51	36	0	0	0	0	0	0	0	0	156	1140	100	0	0	Error	41	124	33409	2.95	0	0	0
6	9	11	1B15	176 Sp14	9730	23780	70	80	84	21	25	90	90	96	45	46	3	0	0	0	0	0	0	0	0	0	32	236	100	0	0	Error	-10	-6	2684	-0.267	0	0	0
6	10	11	1F15	205 Sp12	10000	23790	110	127	164	121	73	84	84	89	28	31	64	40	0	0	0	0	0	0	0	0	80	656	100	0	0	Error	43	80	13115	2.679	0	0	0
6	11	11	1B15	176 Sp14	10320	23790	70	128	133	52	39	87	87	92	25	27	69	31	0	0	0	0	0	0	0	0	32	236	100	0	0	Error	41	46	4253	1.64	0	0	0
6	12	11	1F15	205 Sp12	10650	23760	120	135	225	224	99	100	100	107	40	37	48	37	0	0	0	0	0	0	0	0	120	750	100	0	0	Error	35	125	26984	2.95	0	0	0
6	1	12	1J15	237 Sp8	7300	24080	130	61	68	32	47	52	52	57	34	59	15	4	0	0	0	0	0	0	0	0	120	940	100	0	0	Error	9	16	8134	0.324	0	0	0
6	2	12	1N15	260 Sp0	7610	24090	80	119	116	54	46	53	53	54	12	22	77	71	0	0	0	0	0	0	0	0	52	340	100	0	0	Error	66	63	6021	5.167	0	0	0
6	3	12	1J15	237 Sp8	7910	24100	70	56	60	13	21	58	58	60	16	26	22	0	0	0	0	0	0	0	0	0	32	236	100	0	0	Error	-2	2	1914	0	0	0	0
6	4	12	1N15	260 Sp0	8220	24090	110	145	275	356	129	61	61	76	126	165	45	20	0	0	0	0	0	0	0	0	80	656	100	0	0	Error	84	214	22026	1.579	0	0	0
6	5	12	1B23	297 Sp0	8510	24100	90	81	112	91	81	63	63	72	61	84	25	8	0	0	0	0	0	0	0	0	52	420	100	0	0	Error	18	49	5810	0.656	0	0	0
6	6	12	1F23	327 Sp10	8800	24080	70	107	102	27	26	65	65	67	14	20	69	59	0	0	0	0	0	0	0	0	32	236	100	0	0	Error	42	37	3253	2.5	0	0	0
6	7	12	1B23	297 Sp0	9110	24080	70	91	95	27	28	74	74	75	15	20	50	28	0	0	0	0	0	0	0	0	32	236	100	0	0	Error	17	21	3046	1.333	0	0	0
6	8	12	1F23	327 Sp10	9390	24080	80	103	106	36	33	80	80	83	18	21	56	29	0	0	0	0	0	0	0	0	52	340	100	0	0	Error	23	26	5507	1.278	0	0	0
6	9	12	1J23	357 Sp0	9700	24090	110	96	99	34	34	88	88	90	24	26	26	13	0	0	0	0	0	0	0	0	80	656	100	0	0	Error	8	11	7926	0.375	0	0	0
6	10	12	1N23	382 Sp0	9970	24060	110	96	119	93	78	88	88	94	31	32	23	9	0	0	0	0	0	0	0	0	80	656	100	0	0	Error	8	31	9509	0.806	0	0	0
6	11	12	1J23	357 Sp0	10270	24100	110	126	175	142	81	97	97	126	136	107	19	8	0	0	0	0	0	0	0	0	80	656	100	0	0	Error	29	78	14008	0.36	0	0	0
6	12	12	1N23	382 Sp0	10620	24110	80	168	188	97	51	102	102	110	35	31	69	44	0	0	0	0	0	0	0	0	52	340	100	0	0	Error	66	86	9751	2.229	0	0	0
6	1	13	1B7	90 Sp0	7310	24420	80	72	79	23	29	58	58	65	36	55	23	4	0	0	0	0	0	0	0	0	52	340	100	0	0	Error	14	21	4104	0.389	0	0	0
6	2	13	1F7	108 Sp0	7630	24390	70	71	76	38	50	56	56	63	56	88	9	3	0	0	0	0	0	0	0	0	32	236	100	0	0	Error	15	20	2446	0.232	0	0	0
6	3	13	1B7	90 Sp0	7910	24380	100	105	135	115	85	58	58	61	19	31	73	54	0	0	0	0	0	0	0	0	80	560	100	0	0	Error	47	77	10812	3.895	0	0	0
6	4	13	1F7	108 Sp0	8190	24340	100	71	129	176	136	59	59	66	60	90	21	13	0	0	0	0	0	0	0	0	80	560	100	0	0	Error	12	70	10356	1.05	0	0	0
6	5	13	1J7	128 Sp0	8520	24410	90	137	145	76	52	60	60	64	31	48	85	52	0	0	0	0	0	0	0	0	52	420	100	0	0	Error	77	85	7517	2.613	0	0	0
6	6	13	1N7	152 Sp8	8820	24380	70	70	72	15	20	70	70	72	20	27	13	3	0	0	0	0	0	0	0	0	32	236	100	0	0	Error	0	2	2304	0	0	0	0
6	7	13	1J7	128 Sp0	9100	24370	70	105	116	57	49	70	70	74	21	28	56	47	0	0	0	0	0	0	0	0	32	236	100	0	0	Error	35	46	3715	2	0	0	0
6	8	13	1N7	152 Sp8	9420	24390	70	117	123	39	31	81	81	81	15	18	72	53	0	0	0	0	0	0	0	0	32	236	100	0	0	Error	36	42	3930	2.8	0	0	0
6	9	13	1B15	176 Sp14	9720	24420	70	118	141	87	61	87	87	88	19	21	66	44	0	0	0	0	0	0	0	0	32	236	100	0	0	Error	31	54	4499	2.789	0	0	0
6	10	13	1F15	205 Sp12	10010	24400	80	123	134	54	40	83	83	85	17	20	75	54	0	0	0	0	0	0	0	0	52	340	100	0	0	Error	40	51	6962	2.882	0	0	0
6	11	13	1B15	176 Sp14	10320	24390	70	112	114	28	24	93	93	99	36	36	28	6	0	0	0	0	0	0	0	0	32	236	100	0	0	Error	19	21	3658	0.417	0	0	0
6	12	13	1F15	205 Sp12	10620	24380	100	141	159	77	48	93	93	94	20	21	79	55	0	0	0	0	0	0	0	0	80	560	100	0	0	Error	48	66	12747	3.25	0	0	0
6	1	14	2B23	Grid Marker	7300	24690	170	139	966	2741	283	55	55	58	19	32	85	69	0	0	0	0	0	0	0	0	208	1547	100	0	0	Error	84	911	200826	47.789	0	0	0
6	2	14	2B23	Grid Marker	7610	24700	200	101	642	2206	343	57	57	63	54	85	44	28	0	0	0	0	0	0	0	0	316	2137	100	0	0	Error	44	585	202836	10.722	0	0	0
6	3	14	empty	empty	7900	24680	100	64	74	37	50	55	55	64	65	101	10	4	0	0	0	0	0	0	0	0	80	560	100	0	0	Error	9	19	5936	0.154	-75	0	0
6	4	14	empty	empty	8200	24680	100	56	58	10	17	56	56	60	41	68	0	0	0	0	0	0	0	0	0	0	80	560	100	0	0	Error	0	2	4624	-0.049	-75	0	0
6	5	14	empty	empty	8500	24680	100	60	69	55	79	61	61	63	15	23	13	3	0	0	0	0	0	0	0	0	80	560	100	0	0	Error	-1	8	5524	0.4	-75	0	0
6	6	14	empty	empty	8800	24680	100	70	77	43	55	66	66	73	30	41	9	5	0	0	0	0	0	0	0	0	80	560	100	0	0	Error	4	11	6191	0.133	-75	0	0
6	7	14	empty	empty	9100	24680	100	73	84	58	69	75	75	79	29	36	3	3	0	0	0	0	0	0	0	0	80	560	100	0	0	Error	-2	9	6684	0.172	-75	0	0
6	8	14	empty	empty	9400	24680	100	88	89	13	14	86	86	86	15	17	19	3	0	0	0	0	0	0	0	0	80	560	100	0	0	Error	2	3	7112	0.2	-75	0	0
6	9	14	empty	empty	9700	24680	100	97	109	46	42	95	95	97	19	19	21	15	0	0	0	0	0	0	0	0	80	560	100	0	0	Error	2	14	8701	0.632	-75	0	0
6	10	14	empty	empty	10000	24680	100	97	104	42	40	95	95	109	77	70	4	1	0	0	0	0	0	0	0	0	80	560	100	0	0	Error	2	9	8287	-0.065	-75	0	0
6	11	14	empty	empty	10300	24680	100	96	98	22	22	94	94	119	180	151	0	0	0	0	0	0	0	0	0	0	80	560	100	0	0	Error	2	4	7878	-0.117	-75	0	0
6	12	14	empty	empty	10600	24680	100	92	109	93	85	91	91	93	26	27	14	6	0	0	0	0	0	0	0	0	80	560	100	0	0	Error	1	18	8753	0.615	-75	0	0
7	1	1	empty	empty	15610	24430	100	34	36	11	30	36	36	42	24	57	1	0	0	0	0	0	0	0	0	0	80	560	100	0	0	Error	-2	0	2868	-0.25	-75	0	0
7	2	1	empty	empty	12060	20800	100	47	50	14	28	45	45	48	17	35	11	3	0	0	0	0	0	0	0	0	80	560	100	0	0	Error	2	5	3994	0.118	-75	0	0
7	3	1	empty	empty	12360	20800	100	48	51	15	29	48	48	52	20	38	10	4	0	0	0	0	0	0	0	0	80	560	100	0	0	Error	0	3	4108	-0.05	-75	0	0
7	4	1	empty	empty	12660	20800	100	80	257	401	156	55	55	89	138	155	34	28	0	0	0	0	0	0	0	0	80	560	100	0	0	Error	25	202	20532	1.217	-75	0	0
7	5	1	empty	empty	12960	20800	100	50	69	52	75	48	48	57	88	154	8	3	0	0	0	0	0	0	0	0	80	560	100	0	0	Error	2	21	5483	0.136	-75	0	0
7	6	1	empty	empty	13260	20800	100	59	128	229	178	52	52	79	107	135	15	6	0	0	0	0	0	0	0	0	80	560	100	0	0	Error	7	76	10236	0.458	-75	0	0
7	7	1	empty	empty	13560	20800	100	91	160	178	111	55	55	78	80	102	33	20	0	0	0	0	0	0	0	0	80	560	100	0	0	Error	36	105	12807	1.025	-75	0	0
7	8	1	empty	empty	13860	20800	100	58	79	64	81	61	61	89	88	98	10	3	0	0	0	0	0	0	0	0	80	560	100	0	0	Error	-3	18	6358	-0.114	-75	0	0
7	9	1	empty	empty	14160	20800	100	45	74	82	110	45	45	71	83	116	14	6	0	0	0	0	0	0	0	0	80	560	100	0	0	Error	0	29	5934	0.036	-75	0	0
7	10	1	2C23	Grid Marker	14470	20810	200	126	698	2246	321	38	38	47	51	108	70	44	0	0	0	0	0	0	0	0	316	2042	100	0	0	Error	88	660	220714	12.765	0	0	0
7	11	1	2C23	Grid Marker	14780	20810	200	151	892	2718	304	39	39	53	60	113	73	47	0	0	0	0	0	0	0	0	316	1899	100	0	0	Error	112	853	281956	13.983	0	0	0
7	12	1	2C23	Grid Marker	15070	20800	180	119	928	2941	316	38	38	52	70	134	55	34	0	0	0	0	0	0	0	0	256	1725	100	0	0	Error	81	890	237676	12.514	0	0	0
7	1	2	2K15	630 Sp14	11770	21080	100	57	100	115	115	47	47	56	58	103	21	13	0	0	0	0	0	0	0	0	80	560	100	0	0	Error	10	53	8037	0.759	0	0	0
7	2	2	2O15	0	12080	21090	70	87	165	127	76	48	48	61	88	144	41	34	0	0	0	0	0	0	0	0	32	236	100	0	0	Error	39	117	5270	1.182	0	0	0
7	3	2	2K15	630 Sp14	12360	21100	70	77	142	116	81	49	49	63	100	158	31	22	0	0	0	0	0	0	0	0	32	236	100	0	0	Error	28	93	4554	0.79	0	0	0
7	4	2	2O15	0	12650	21120	90	98	203	256	126	52	52	63	55	87	42	31	0	0	0	0	0	0	0	0	52	420	100	0	0	Error	46	151	10546	2.545	0	0	0
7	5	2	empty	empty	12960	21100	100	49	62	45	72	50	50	59	46	77	11	4	0	0	0	0	0	0	0	0	80	560	100	0	0	Error	-1	12	4943	0.065	-75	0	0
7	6	2	empty	empty	13260	21100	100	49	59	28	47	52	52	66	66	100	4	1	0	0	0	0	0	0	0	0	80	560	100	0	0	Error	-3	7	4721	-0.106	-75	0	0
7	7	2	empty	empty	13560	21100	100	96	254	485	190	63	63	107	239	223	18	10	0	0	0	0	0	0	0	0	80	560	100	0	0	Error	33	191	20333	0.615	-75	0	0
7	8	2	empty	empty	13860	21100	100	45	54	23	42	49	49	70	79	112	4	0	0	0	0	0	0	0	0	0	80	560	100	0	0	Error	-4	5	4315	-0.203	-75	0	0
7	9	2	empty	empty	14160	21100	100	47	57	29	50	43	43	51	55	107	11	3	0	0	0	0	0	0	0	0	80	560	100	0	0	Error	4	14	4538	0.109	-75	0	0
7	10	2	empty	empty	14460	21100	100	44	71	148	208	38	38	44	25	56	16	11	0	0	0	0	0	0	0	0	80	560	100	0	0	Error	6	33	5656	1.08	-75	0	0
7	11	2	empty	empty	14760	21100	100	41	48	32	66	43	43	62	88	141	4	1	0	0	0	0	0	0	0	0	80	560	100	0	0	Error	-2	5	3853	-0.159	-75	0	0
7	12	2	empty	empty	15060	21100	100	39	50	49	98	39	39	56	67	119	5	1	0	0	0	0	0	0	0	0	80	560	100	0	0	Error	0	11	3961	-0.09	-75	0	0
7	1	3	2C7	512 Sp14	11780	21410	70	84	155	144	92	43	43	45	18	40	78	53	0	0	0	0	0	0	0	0	32	236	100	0	0	Error	41	112	4971	6.111	0	0	0
7	2	3	2G7	535 Sp8	12080	21410	90	96	107	50	46	45	45	48	20	41	79	54	0	0	0	0	0	0	0	0	52	420	100	0	0	Error	51	62	5559	2.95	0	0	0
7	3	3	2C7	512 Sp14	12320	21400	190	62	99	100	101	50	50	64	68	106	20	12	0	0	0	0	0	0	0	0	256	1917	100	0	0	Error	12	49	25263	0.515	0	0	0
7	4	3	2G7	535 Sp8	12680	21410	90	105	115	52	45	52	52	59	41	69	60	37	0	0	0	0	0	0	0	0	52	420	100	0	0	Error	53	63	5976	1.366	0	0	0
7	5	3	2K7	558 Sp0	12980	21450	180	65	114	192	168	53	53	65	76	116	19	9	0	0	0	0	0	0	0	0	256	1740	100	0	0	Error	12	61	29160	0.645	0	0	0
7	6	3	2O7	577 Sp12	13290	21390	130	178	210	157	74	58	58	75	83	110	57	32	0	0	0	0	0	0	0	0	120	940	100	0	0	Error	120	152	25168	1.627	0	0	0
7	7	3	2K7	558 Sp0	13580	21410	110	116	141	103	73	61	61	119	476	400	1	0	0	0	0	0	0	0	0	0	80	656	100	0	0	Error	55	80	11256	0.046	0	0	0
7	8	3	2O7	577 Sp12	13910	21440	140	71	369	994	269	50	50	62	46	74	46	41	0	0	0	0	0	0	0	0	156	1096	100	0	0	Error	21	319	57634	6.674	0	0	0
7	9	3	2C15	600 Sp24	14170	21410	120	95	103	57	55	41	41	48	46	95	57	28	0	0	0	0	0	0	0	0	120	815	100	0	0	Error	54	62	12360	1.196	0	0	0
7	10	3	2G15	0	14460	21400	90	53	88	94	106	41	41	51	43	84	25	15	0	0	0	0	0	0	0	0	52	420	100	0	0	Error	12	47	4590	0.86	0	0	0
7	11	3	2C15	600 Sp24	14770	21410	140	137	208	258	124	39	39	51	67	131	57	40	0	0	0	0	0	0	0	0	156	1140	100	0	0	Error	98	169	32403	2.343	0	0	0
7	12	3	2G15	0	15070	21420	70	82	210	209	99	40	40	52	65	125	47	38	0	0	0	0	0	0	0	0	32	236	100	0	0	Error	42	170	6706	2.431	0	0	0
7	1	4	2K15	630 Sp14	11770	21710	70	83	149	123	82	45	45	46	10	21	72	56	0	0	0	0	0	0	0	0	32	236	100	0	0	Error	38	104	4769	10.3	0	0	0
7	2	4	2O15	0	12070	21710	90	60	115	92	80	45	45	51	41	80	37	33	0	0	0	0	0	0	0	0	52	420	100	0	0	Error	15	70	5966	1.561	0	0	0
7	3	4	2K15	630 Sp14	12370	21710	120	63	91	74	81	49	49	64	62	96	20	10	0	0	0	0	0	0	0	0	120	820	100	0	0	Error	14	42	10913	0.435	0	0	0
7	4	4	2O15	0	12670	21710	90	83	122	80	65	57	57	104	300	288	0	0	0	0	0	0	0	0	0	0	52	420	100	0	0	Error	26	65	6336	0.06	0	0	0
7	5	4	empty	empty	12960	21700	120	51	55	21	38	52	52	59	34	57	7	1	0	0	0	0	0	0	0	0	120	778	100	0	0	Error	-1	3	6607	-0.118	-75	0	0
7	6	4	empty	empty	13260	21700	120	50	57	31	54	54	54	65	59	90	3	1	0	0	0	0	0	0	0	0	120	820	100	0	0	Error	-4	3	6800	-0.136	-75	0	0
7	7	4	empty	empty	13560	21700	120	51	60	37	61	58	58	80	103	128	3	1	0	0	0	0	0	0	0	0	120	820	100	0	0	Error	-7	2	7156	-0.194	-75	0	0
7	8	4	empty	empty	13860	21700	120	46	51	27	52	47	47	54	33	61	4	2	0	0	0	0	0	0	0	0	120	817	100	0	0	Error	-1	4	6155	-0.091	-75	0	0
7	9	4	empty	empty	14160	21700	120	40	44	21	47	44	44	51	56	109	2	1	0	0	0	0	0	0	0	0	120	820	100	0	0	Error	-4	0	5253	-0.125	-75	0	0
7	10	4	empty	empty	14460	21700	120	38	43	23	53	38	38	42	28	66	7	3	0	0	0	0	0	0	0	0	120	820	100	0	0	Error	0	5	5208	0.036	-75	0	0
7	11	4	empty	empty	14760	21700	120	36	39	13	33	38	38	44	36	81	2	0	0	0	0	0	0	0	0	0	120	820	100	0	0	Error	-2	1	4718	-0.139	-75	0	0
7	12	4	empty	empty	15060	21700	100	37	40	15	37	38	38	51	75	147	1	0	0	0	0	0	0	0	0	0	80	560	100	0	0	Error	-1	2	3233	-0.147	-75	0	0
7	1	5	2C7	512 Sp14	11760	21990	70	97	144	122	84	44	44	45	10	22	81	72	0	0	0	0	0	0	0	0	32	236	100	0	0	Error	53	100	4594	9.9	0	0	0
7	2	5	2G7	535 Sp8	12070	22010	90	107	113	58	51	49	49	53	23	43	65	56	0	0	0	0	0	0	0	0	52	420	100	0	0	Error	58	64	5901	2.609	0	0	0
7	3	5	2C7	512 Sp14	12370	22010	90	76	124	110	88	50	50	61	52	85	29	21	0	0	0	0	0	0	0	0	52	420	100	0	0	Error	26	74	6445	1.212	0	0	0
7	4	5	2G7	535 Sp8	12660	22040	90	81	102	65	63	53	53	60	26	43	50	33	0	0	0	0	0	0	0	0	52	414	100	0	0	Error	28	49	5314	1.615	0	0	0
7	5	5	2K7	558 Sp0	12970	22010	100	85	111	59	53	51	51	56	25	44	59	44	0	0	0	0	0	0	0	0	80	560	100	0	0	Error	34	60	8904	2.2	0	0	0
7	6	5	2O7	577 Sp12	13280	22010	130	167	268	382	142	58	58	68	39	57	72	58	0	0	0	0	0	0	0	0	120	926	100	0	0	Error	109	210	32179	5.128	0	0	0
7	7	5	2K7	558 Sp0	13540	22030	140	101	143	126	88	66	66	86	78	90	30	17	0	0	0	0	0	0	0	0	156	1101	100	0	0	Error	35	77	22376	0.731	0	0	0
7	8	5	2O7	577 Sp12	13880	22000	110	149	162	86	53	55	55	68	49	72	75	49	0	0	0	0	0	0	0	0	80	656	100	0	0	Error	94	107	12978	1.918	0	0	0
7	9	5	2C15	600 Sp24	14180	21990	110	130	127	48	37	44	44	48	20	41	86	78	0	0	0	0	0	0	0	0	80	656	100	0	0	Error	86	83	10124	3.95	0	0	0
7	10	5	2G15	0	14480	22050	120	58	113	135	119	40	40	47	34	72	35	24	0	0	0	0	0	0	0	0	120	814	100	0	0	Error	18	73	13510	1.941	0	0	0
7	11	5	2C15	600 Sp24	14790	21990	120	133	176	268	152	39	39	45	33	73	73	65	0	0	0	0	0	0	0	0	120	820	100	0	0	Error	94	137	21107	3.97	0	0	0
7	12	5	2G15	0	15080	22020	70	166	264	215	81	41	41	43	16	37	84	72	0	0	0	0	0	0	0	0	32	236	100	0	0	Error	125	223	8452	13.813	0	0	0
7	1	6	2K15	630 Sp14	11780	22320	70	74	139	126	90	47	47	59	44	74	38	28	0	0	0	0	0	0	0	0	32	236	100	0	0	Error	27	92	4457	1.818	0	0	0
7	2	6	2O15	0	12070	22310	90	92	184	213	115	51	51	67	109	162	35	21	0	0	0	0	0	0	0	0	52	420	100	0	0	Error	41	133	9564	1.073	0	0	0
7	3	6	2K15	630 Sp14	12400	22290	90	77	157	167	106	49	49	58	39	67	42	33	0	0	0	0	0	0	0	0	52	420	100	0	0	Error	28	108	8179	2.538	0	0	0
7	4	6	2O15	0	12780	22200	130	47	48	10	20	52	52	101	301	298	0	0	0	0	0	0	0	0	0	0	120	825	100	0	0	Error	-5	-4	5718	-0.176	0	0	0
7	5	6	empty	empty	12960	22300	120	45	47	9	19	48	48	87	303	348	0	0	0	0	0	0	0	0	0	0	120	764	100	0	0	Error	-3	-1	5599	-0.132	-75	0	0
7	6	6	empty	empty	13260	22300	120	52	53	12	22	51	51	60	66	110	0	0	0	0	0	0	0	0	0	0	120	820	100	0	0	Error	1	2	6418	-0.106	-75	0	0
7	7	6	empty	empty	13560	22300	120	55	87	140	160	58	58	80	120	150	6	3	0	0	0	0	0	0	0	0	120	820	100	0	0	Error	-3	29	10436	0.058	-75	0	0
7	8	6	empty	empty	13860	22300	120	46	58	60	103	47	47	52	29	55	8	5	0	0	0	0	0	0	0	0	120	820	100	0	0	Error	-1	11	6906	0.207	-75	0	0
7	9	6	empty	empty	14160	22300	120	41	57	102	178	42	42	47	22	46	8	3	0	0	0	0	0	0	0	0	120	820	100	0	0	Error	-1	15	6830	0.455	-75	0	0
7	10	6	empty	empty	14460	22300	120	40	42	12	28	40	40	45	22	48	4	1	0	0	0	0	0	0	0	0	120	814	100	0	0	Error	0	2	5021	-0.136	-75	0	0
7	11	6	empty	empty	14760	22300	120	39	47	27	57	40	40	47	33	70	8	4	0	0	0	0	0	0	0	0	120	820	100	0	0	Error	-1	7	5633	0	-75	0	0
7	12	6	empty	empty	15060	22300	100	42	57	47	82	38	38	42	24	57	21	13	0	0	0	0	0	0	0	0	80	560	100	0	0	Error	4	19	4554	0.625	-75	0	0
7	1	7	2C7	512 Sp14	11770	22590	70	94	165	135	81	47	47	49	19	38	75	50	0	0	0	0	0	0	0	0	32	236	100	0	0	Error	47	118	5283	6.105	0	0	0
7	2	7	2G7	535 Sp8	12070	22570	130	82	107	81	75	50	50	57	34	59	49	32	0	0	0	0	0	0	0	0	120	940	100	0	0	Error	32	57	12817	1.471	0	0	0
7	3	7	2C7	512 Sp14	12370	22580	90	88	100	47	47	53	53	66	56	84	37	12	0	0	0	0	0	0	0	0	52	420	100	0	0	Error	35	47	5209	0.607	0	0	0
7	4	7	2G7	535 Sp8	12670	22610	90	117	111	40	36	54	54	66	50	75	56	12	0	0	0	0	0	0	0	0	52	420	100	0	0	Error	63	57	5795	0.9	0	0	0
7	5	7	2K7	558 Sp0	12980	22580	90	93	127	113	88	52	52	57	27	47	63	42	0	0	0	0	0	0	0	0	52	420	100	0	0	Error	41	75	6621	2.593	0	0	0
7	6	7	2O7	577 Sp12	13260	22580	140	93	119	96	80	52	52	59	32	54	52	37	0	0	0	0	0	0	0	0	156	1134	100	0	0	Error	41	67	18556	1.875	0	0	0
7	7	7	2K7	558 Sp0	13580	22630	120	100	194	568	292	58	58	74	102	137	32	12	0	0	0	0	0	0	0	0	120	820	100	0	0	Error	42	136	23325	1.176	0	0	0
7	8	7	2O7	577 Sp12	13880	22590	130	113	150	134	89	47	47	51	18	35	74	63	0	0	0	0	0	0	0	0	120	940	100	0	0	Error	66	103	18032	5.5	0	0	0
7	9	7	2C15	600 Sp24	14180	22600	140	97	138	136	98	45	45	54	75	138	40	19	0	0	0	0	0	0	0	0	156	1140	100	0	0	Error	52	93	21585	1.12	0	0	0
7	10	7	2G15	0	14470	22600	90	61	129	159	123	43	43	50	40	80	31	25	0	0	0	0	0	0	0	0	52	420	100	0	0	Error	18	86	6720	1.975	0	0	0
7	11	7	2C15	600 Sp24	14780	22600	130	106	127	102	80	41	41	49	101	206	23	11	0	0	0	0	0	0	0	0	120	940	100	0	0	Error	65	86	15291	0.772	0	0	0
7	12	7	2G15	0	15060	22620	70	102	199	188	94	39	39	42	16	38	78	59	0	0	0	0	0	0	0	0	32	236	100	0	0	Error	63	160	6353	9.813	0	0	0
7	1	8	1K15	0	11770	22880	70	132	153	89	58	49	49	51	12	23	91	84	0	0	0	0	0	0	0	0	32	236	100	0	0	Error	83	104	4909	8.5	0	0	0
7	2	8	1O15	271 Sp8	12070	22910	90	120	120	47	39	51	51	55	20	36	81	65	0	0	0	0	0	0	0	0	52	420	100	0	0	Error	69	69	6223	3.25	0	0	0
7	3	8	1K15	0	12370	22890	90	132	175	155	88	54	54	60	28	46	79	63	0	0	0	0	0	0	0	0	52	420	100	0	0	Error	78	121	9089	4.107	0	0	0
7	4	8	1O15	271 Sp8	12670	22900	90	114	119	62	52	54	54	61	40	65	62	27	0	0	0	0	0	0	0	0	52	420	100	0	0	Error	60	65	6162	1.45	0	0	0
7	5	8	1C23	312 Sp8	12970	22910	120	102	137	172	125	55	55	67	59	88	40	22	0	0	0	0	0	0	0	0	120	820	100	0	0	Error	47	82	16436	1.186	0	0	0
7	6	8	1G23	342 Sp8	13260	22900	130	65	86	64	74	53	53	66	57	86	13	7	0	0	0	0	0	0	0	0	120	940	100	0	0	Error	12	33	10320	0.351	0	0	0
7	7	8	1C23	312 Sp8	13580	22900	100	107	129	124	96	57	57	67	59	88	46	18	0	0	0	0	0	0	0	0	80	560	100	0	0	Error	50	72	10306	1.051	0	0	0
7	8	8	1G23	342 Sp8	13870	22890	100	70	78	26	33	50	50	54	30	55	39	10	0	0	0	0	0	0	0	0	80	560	100	0	0	Error	20	28	6233	0.8	0	0	0
7	9	8	1K23	368 Sp12	14210	22930	210	105	114	56	49	46	46	56	76	135	38	6	0	0	0	0	0	0	0	0	316	2105	100	0	0	Error	59	68	36035	0.763	0	0	0
7	10	8	1O23	393 Sp21	14450	22880	120	56	63	31	49	45	45	52	49	94	8	2	0	0	0	0	0	0	0	0	120	753	100	0	0	Error	11	18	7519	0.224	0	0	0
7	11	8	1K23	368 Sp12	14770	22890	120	79	100	81	81	45	45	63	50	79	42	18	0	0	0	0	0	0	0	0	120	820	100	0	0	Error	34	55	12029	0.74	0	0	0
7	12	8	1O23	393 Sp21	15090	22900	80	83	138	143	103	45	45	60	64	106	33	19	0	0	0	0	0	0	0	0	52	340	100	0	0	Error	38	93	7190	1.219	0	0	0
7	1	9	1C7	98 Sp18	11770	23150	100	102	139	129	92	50	50	53	17	32	74	58	0	0	0	0	0	0	0	0	80	560	100	0	0	Error	52	89	11147	5.059	0	0	0
7	2	9	1G7	119 Sp8	12050	23200	150	71	100	114	114	53	53	64	62	96	21	8	0	0	0	0	0	0	0	0	156	1245	100	0	0	Error	18	47	15618	0.581	0	0	0
7	3	9	1C7	98 Sp18	12360	23170	130	102	123	92	74	54	54	62	43	69	53	28	0	0	0	0	0	0	0	0	120	940	100	0	0	Error	48	69	14806	1.419	0	0	0
7	4	9	1G7	119 Sp8	12660	23180	90	83	87	35	40	53	53	58	34	58	42	10	0	0	0	0	0	0	0	0	52	420	100	0	0	Error	30	34	4548	0.853	0	0	0
7	5	9	1K7	138 Sp0	13160	23190	120	53	57	19	33	55	55	82	173	210	0	0	0	0	0	0	0	0	0	0	120	711	100	0	0	Error	-2	2	6801	-0.145	0	0	0
7	6	9	1O7	159 Sp14	13290	23200	90	75	75	21	28	57	57	69	66	95	4	0	0	0	0	0	0	0	0	0	52	334	100	0	0	Error	18	18	3919	0.091	0	0	0
7	7	9	1K7	138 Sp0	13560	23190	110	96	106	61	57	59	59	64	34	53	51	31	0	0	0	0	0	0	0	0	80	656	100	0	0	Error	37	47	8480	1.235	0	0	0
7	8	9	1O7	159 Sp14	13870	23200	120	102	134	133	99	57	57	78	144	184	11	6	0	0	0	0	0	0	0	0	120	820	100	0	0	Error	45	77	16077	0.389	0	0	0
7	9	9	1C15	187 Sp8	14150	23200	120	72	115	108	93	46	46	49	16	32	59	47	0	0	0	0	0	0	0	0	120	800	100	0	0	Error	26	69	13784	4.125	0	0	0
7	10	9	1G15	224 Sp0	14460	23200	90	67	125	227	181	46	46	64	145	226	15	4	0	0	0	0	0	0	0	0	52	420	100	0	0	Error	21	79	6500	0.421	0	0	0
7	11	9	1C15	187 Sp8	14770	23230	100	99	226	342	151	44	44	53	64	120	48	36	0	0	0	0	0	0	0	0	80	560	100	0	0	Error	55	182	18051	2.703	0	0	0
7	12	9	1G15	224 Sp0	15070	23200	80	123	232	325	140	48	48	89	192	215	21	8	0	0	0	0	0	0	0	0	52	340	100	0	0	Error	75	184	12060	0.745	0	0	0
7	1	10	1K15	0	11770	23480	70	187	244	250	102	53	53	64	48	75	59	53	0	0	0	0	0	0	0	0	32	236	100	0	0	Error	134	191	7804	3.75	0	0	0
7	2	10	1O15	271 Sp8	12080	23470	120	100	180	324	180	58	58	82	116	141	22	11	0	0	0	0	0	0	0	0	120	820	100	0	0	Error	42	122	21550	0.845	0	0	0
7	3	10	1K15	0	12440	23470	90	69	121	113	93	54	54	70	143	204	17	6	0	0	0	0	0	0	0	0	52	420	100	0	0	Error	15	67	6312	0.357	0	0	0
7	4	10	1O15	271 Sp8	12710	23550	90	99	122	71	58	65	65	82	83	101	25	8	0	0	0	0	0	0	0	0	52	408	100	0	0	Error	34	57	6333	0.482	0	0	0
7	5	10	1C23	312 Sp8	12990	23500	110	108	127	86	67	62	62	76	68	89	36	8	0	0	0	0	0	0	0	0	80	656	100	0	0	Error	46	65	10185	0.75	0	0	0
7	6	10	1G23	342 Sp8	13300	23490	150	84	128	142	110	64	64	80	73	91	26	11	0	0	0	0	0	0	0	0	156	1197	100	0	0	Error	20	64	20045	0.658	0	0	0
7	7	10	1C23	312 Sp8	13560	23510	140	80	117	121	103	70	70	81	89	109	13	6	0	0	0	0	0	0	0	0	156	1082	100	0	0	Error	10	47	18221	0.404	0	0	0
7	8	10	1G23	342 Sp8	13870	23500	100	81	95	49	51	64	64	68	45	66	30	10	0	0	0	0	0	0	0	0	80	560	100	0	0	Error	17	31	7633	0.6	0	0	0
7	9	10	1K23	368 Sp12	14160	23480	150	83	100	61	61	48	48	52	27	51	56	35	0	0	0	0	0	0	0	0	156	1251	100	0	0	Error	35	52	15560	1.778	0	0	0
7	10	10	1O23	393 Sp21	14430	23470	90	48	76	97	127	48	48	67	163	243	6	2	0	0	0	0	0	0	0	0	52	420	100	0	0	Error	0	28	3938	0.055	0	0	0
7	11	10	1K23	368 Sp12	14810	23530	190	87	93	44	47	43	43	55	81	147	18	2	0	0	0	0	0	0	0	0	256	1938	100	0	0	Error	44	50	23743	0.469	0	0	0
7	12	10	1O23	393 Sp21	15090	23490	70	69	114	100	87	44	44	64	164	256	19	3	0	0	0	0	0	0	0	0	32	236	100	0	0	Error	25	70	3656	0.305	0	0	0
7	1	11	1C7	98 Sp18	11770	23780	100	124	169	178	105	56	56	71	83	116	43	21	0	0	0	0	0	0	0	0	80	560	100	0	0	Error	68	113	13483	1.181	0	0	0
7	2	11	1G7	119 Sp8	12080	23800	150	143	249	279	112	60	60	76	75	98	53	35	0	0	0	0	0	0	0	0	156	1239	100	0	0	Error	83	189	38881	2.307	0	0	0
7	3	11	1C7	98 Sp18	12390	23790	190	102	203	304	149	60	60	76	75	98	44	27	0	0	0	0	0	0	0	0	256	1847	100	0	0	Error	42	143	51858	1.693	0	0	0
7	4	11	1G7	119 Sp8	12680	23760	160	71	106	121	114	64	64	84	204	242	6	2	0	0	0	0	0	0	0	0	208	1319	100	0	0	Error	7	42	22098	0.108	0	0	0
7	5	11	1K7	138 Sp0	12970	23760	120	65	85	81	95	69	69	97	99	102	7	3	0	0	0	0	0	0	0	0	120	820	100	0	0	Error	-4	16	10171	-0.121	0	0	0
7	6	11	1O7	159 Sp14	13270	23770	140	84	122	125	102	66	66	86	70	81	28	12	0	0	0	0	0	0	0	0	156	1127	100	0	0	Error	18	56	19101	0.514	0	0	0
7	7	11	1K7	138 Sp0	13650	23760	130	139	160	103	64	82	82	128	179	139	8	3	0	0	0	0	0	0	0	0	120	896	100	0	0	Error	57	78	19205	0.179	0	0	0
7	8	11	1O7	159 Sp14	13880	23800	120	101	120	92	76	75	75	97	81	83	22	4	0	0	0	0	0	0	0	0	120	799	100	0	0	Error	26	45	14443	0.284	0	0	0
7	9	11	1C15	187 Sp8	14170	23800	110	100	147	125	85	56	56	63	31	49	54	44	0	0	0	0	0	0	0	0	80	656	100	0	0	Error	44	91	11784	2.71	0	0	0
7	10	11	1G15	224 Sp0	14500	23810	150	75	108	91	84	49	49	59	45	76	36	18	0	0	0	0	0	0	0	0	156	1236	100	0	0	Error	26	59	16817	1.089	0	0	0
7	11	11	1C15	187 Sp8	14780	23800	90	123	136	83	61	45	45	53	48	90	65	38	0	0	0	0	0	0	0	0	52	420	100	0	0	Error	78	91	7050	1.729	0	0	0
7	12	11	1G15	224 Sp0	15080	23810	70	95	108	43	39	49	49	65	68	104	31	6	0	0	0	0	0	0	0	0	32	236	100	0	0	Error	46	59	3467	0.632	0	0	0
7	1	12	1K15	0	11760	24110	70	116	193	150	77	63	63	72	44	61	53	38	0	0	0	0	0	0	0	0	32	236	100	0	0	Error	53	130	6171	2.75	0	0	0
7	2	12	1O15	271 Sp8	12090	24080	130	143	243	467	192	59	59	68	42	61	76	50	0	0	0	0	0	0	0	0	120	940	100	0	0	Error	84	184	29169	4.167	0	0	0
7	3	12	1K15	0	12370	24090	90	96	135	90	66	58	58	65	37	56	50	35	0	0	0	0	0	0	0	0	52	420	100	0	0	Error	38	77	7037	1.892	0	0	0
7	4	12	1O15	271 Sp8	12670	24080	120	92	138	226	163	65	65	86	103	119	18	7	0	0	0	0	0	0	0	0	120	820	100	0	0	Error	27	73	16575	0.505	0	0	0
7	5	12	1C23	312 Sp8	12990	24160	120	73	140	219	156	62	62	97	135	139	13	7	0	0	0	0	0	0	0	0	120	820	100	0	0	Error	11	78	16789	0.319	0	0	0
7	6	12	1G23	342 Sp8	13270	24070	110	108	155	153	98	59	59	76	86	113	38	11	0	0	0	0	0	0	0	0	80	656	100	0	0	Error	49	96	12420	0.919	0	0	0
7	7	12	1C23	312 Sp8	13660	24160	140	75	119	133	111	65	65	94	120	127	12	6	0	0	0	0	0	0	0	0	156	1041	100	0	0	Error	10	54	18498	0.208	0	0	0
7	8	12	1G23	342 Sp8	13860	24100	130	80	125	157	125	59	59	69	50	72	37	21	0	0	0	0	0	0	0	0	120	855	100	0	0	Error	21	66	14955	1.12	0	0	0
7	9	12	1K23	368 Sp12	14170	24090	150	123	230	347	150	54	54	74	109	147	36	18	0	0	0	0	0	0	0	0	156	1246	100	0	0	Error	69	176	35828	1.431	0	0	0
7	10	12	1O23	393 Sp21	14460	24090	170	79	164	253	154	49	49	64	78	121	30	20	0	0	0	0	0	0	0	0	208	1504	100	0	0	Error	30	115	34204	1.282	0	0	0
7	11	12	1K23	368 Sp12	14770	24080	140	94	139	238	171	45	45	55	48	87	50	17	0	0	0	0	0	0	0	0	156	1116	100	0	0	Error	49	94	21745	1.75	0	0	0
7	12	12	1O23	393 Sp21	15070	24080	190	65	100	118	118	45	45	58	68	117	21	10	0	0	0	0	0	0	0	0	256	1946	100	0	0	Error	20	55	25538	0.618	0	0	0
7	1	13	1C7	98 Sp18	11800	24350	90	91	202	305	150	57	57	65	48	73	42	27	0	0	0	0	0	0	0	0	52	420	100	0	0	Error	34	145	10503	2.854	0	0	0
7	2	13	1G7	119 Sp8	12070	24350	90	147	153	65	42	63	63	73	71	97	54	17	0	0	0	0	0	0	0	0	52	420	100	0	0	Error	84	90	7972	1.127	0	0	0
7	3	13	1C7	98 Sp18	12380	24390	100	125	134	59	44	59	59	81	123	151	26	0	0	0	0	0	0	0	0	0	80	560	100	0	0	Error	66	75	10696	0.431	0	0	0
7	4	13	1G7	119 Sp8	12670	24350	130	94	138	127	92	57	57	71	63	88	38	20	0	0	0	0	0	0	0	0	120	940	100	0	0	Error	37	81	16589	1.063	0	0	0
7	5	13	1K7	138 Sp0	12980	24420	120	91	131	168	128	53	53	58	27	46	63	41	0	0	0	0	0	0	0	0	120	820	100	0	0	Error	38	78	15689	2.704	0	0	0
7	6	13	1O7	159 Sp14	13280	24390	130	137	271	397	146	58	58	74	68	91	52	39	0	0	0	0	0	0	0	0	120	940	100	0	0	Error	79	213	32463	2.897	0	0	0
7	7	13	1K7	138 Sp0	13630	24460	140	93	336	1138	338	61	61	93	133	143	25	14	0	0	0	0	0	0	0	0	156	1101	100	0	0	Error	32	275	52438	1.827	0	0	0
7	8	13	1O7	159 Sp14	13880	24400	110	138	154	141	91	54	54	63	43	68	63	46	0	0	0	0	0	0	0	0	80	656	100	0	0	Error	84	100	12316	2.116	0	0	0
7	9	13	1C15	187 Sp8	14160	24380	100	86	193	240	124	49	49	65	106	163	29	23	0	0	0	0	0	0	0	0	80	560	100	0	0	Error	37	144	15420	1.208	0	0	0
7	10	13	1G15	224 Sp0	14480	24400	130	125	177	183	103	50	50	69	89	128	39	20	0	0	0	0	0	0	0	0	120	940	100	0	0	Error	75	127	21205	1.213	0	0	0
7	11	13	1C15	187 Sp8	14790	24380	160	68	112	91	81	48	48	60	47	78	40	25	0	0	0	0	0	0	0	0	208	1469	100	0	0	Error	20	64	23272	1.106	0	0	0
7	12	13	1G15	224 Sp0	15070	24410	80	93	110	102	92	44	44	54	53	98	40	13	0	0	0	0	0	0	0	0	52	340	100	0	0	Error	49	66	5700	1.057	0	0	0
7	1	14	2C23	Grid Marker	11780	24690	180	109	613	1919	313	67	67	78	71	91	33	24	0	0	0	0	0	0	0	0	256	1736	100	0	0	Error	42	546	157006	7.535	0	0	0
7	2	14	2C23	Grid Marker	12060	24690	200	129	756	2404	317	70	70	85	95	111	41	28	0	0	0	0	0	0	0	0	316	2066	100	0	0	Error	59	686	238980	7.063	0	0	0
7	3	14	empty	empty	12360	24700	100	56	70	58	82	64	64	77	76	98	5	4	0	0	0	0	0	0	0	0	80	560	100	0	0	Error	-8	6	5563	-0.092	-75	0	0
7	4	14	empty	empty	12660	24700	100	49	68	60	88	52	52	65	51	78	9	6	0	0	0	0	0	0	0	0	80	560	100	0	0	Error	-3	16	5453	0.059	-75	0	0
7	5	14	empty	empty	12960	24700	100	50	50	9	18	49	49	53	19	35	3	0	0	0	0	0	0	0	0	0	80	560	100	0	0	Error	1	1	3998	-0.158	-75	0	0
7	6	14	empty	empty	13260	24700	100	61	79	64	81	53	53	70	77	110	11	5	0	0	0	0	0	0	0	0	80	560	100	0	0	Error	8	26	6346	0.117	-75	0	0
7	7	14	empty	empty	13560	24700	100	65	113	171	151	61	61	87	83	95	15	10	0	0	0	0	0	0	0	0	80	560	100	0	0	Error	4	52	9049	0.313	-75	0	0
7	8	14	empty	empty	13860	24700	100	54	142	488	343	49	49	67	124	185	11	5	0	0	0	0	0	0	0	0	80	560	100	0	0	Error	5	93	11343	0.605	-75	0	0
7	9	14	empty	empty	14160	24700	100	47	72	67	93	45	45	51	34	66	23	15	0	0	0	0	0	0	0	0	80	560	100	0	0	Error	2	27	5776	0.618	-75	0	0
7	10	14	empty	empty	14460	24700	100	42	52	34	65	42	42	47	20	42	13	10	0	0	0	0	0	0	0	0	80	560	100	0	0	Error	0	10	4179	0.25	-75	0	0
7	11	14	empty	empty	14760	24700	100	46	49	17	34	45	45	51	31	60	6	1	0	0	0	0	0	0	0	0	80	560	100	0	0	Error	1	4	3918	-0.065	-75	0	0
7	12	14	empty	empty	15060	24700	100	44	50	30	60	42	42	53	119	224	3	0	0	0	0	0	0	0	0	0	80	560	100	0	0	Error	2	8	4038	-0.025	-75	0	0
8	1	1	empty	empty	16280	20780	90	36	51	42	82	38	38	56	64	114	12	2	0	0	0	0	0	0	0	0	52	420	100	0	0	Error	-2	13	2629	-0.078	-75	0	0
8	2	1	empty	empty	16580	20780	90	39	66	74	112	34	34	47	62	131	15	6	0	0	0	0	0	0	0	0	52	420	100	0	0	Error	5	32	3413	0.306	-75	0	0
8	3	1	empty	empty	16880	20780	90	81	93	60	64	40	40	64	83	129	23	4	0	0	0	0	0	0	0	0	52	420	100	0	0	Error	41	53	4842	0.349	-75	0	0
8	4	1	empty	empty	17180	20780	90	36	40	17	42	34	34	46	49	106	2	0	0	0	0	0	0	0	0	0	52	420	100	0	0	Error	2	6	2087	-0.122	-75	0	0
8	5	1	empty	empty	17480	20780	90	44	79	87	110	35	35	52	82	157	19	8	0	0	0	0	0	0	0	0	52	420	100	0	0	Error	9	44	4119	0.329	-75	0	0
8	6	1	empty	empty	17780	20780	90	31	35	18	51	33	33	41	50	121	2	2	0	0	0	0	0	0	0	0	52	420	100	0	0	Error	-2	2	1808	-0.12	-75	0	0
8	7	1	empty	empty	18080	20780	90	34	40	21	52	32	32	38	23	60	10	8	0	0	0	0	0	0	0	0	52	420	100	0	0	Error	2	8	2082	0.087	-75	0	0
8	8	1	empty	empty	18380	20780	90	37	51	38	74	34	34	47	46	97	13	6	0	0	0	0	0	0	0	0	52	420	100	0	0	Error	3	17	2664	0.087	-75	0	0
8	9	1	empty	empty	18680	20780	90	33	43	27	62	32	32	38	24	63	15	6	0	0	0	0	0	0	0	0	52	420	100	0	0	Error	1	11	2215	0.208	-75	0	0
8	10	1	2D23	Grid Marker	18980	20790	100	840	1659	2573	155	35	35	41	26	63	99	93	0	0	0	0	0	0	0	0	80	560	100	0	0	Error	805	1624	132686	62.231	0	0	0
8	11	1	2D23	Grid Marker	19290	20790	130	405	1238	2387	192	33	33	45	58	128	88	75	0	0	0	0	0	0	0	0	120	940	100	0	0	Error	372	1205	148561	20.569	0	0	0
8	12	1	2D23	Grid Marker	19600	20780	130	570	2453	4786	195	32	32	38	32	84	98	97	0	0	0	0	0	0	0	0	120	940	100	0	0	Error	538	2421	294311	75.469	0	0	0
8	1	2	2L15	631 Sp14	16280	21080	70	133	238	296	124	34	34	34	8	23	100	100	0	0	0	0	0	0	0	0	32	236	100	0	0	Error	99	204	7626	25.5	0	0	0
8	2	2	2P15	0	16490	20990	90	30	31	7	22	35	35	56	107	191	0	0	0	0	0	0	0	0	0	0	52	420	100	0	0	Error	-5	-4	1621	-0.234	0	0	0
8	3	2	2L15	631 Sp14	16840	21120	160	100	155	171	110	43	43	73	89	121	40	16	0	0	0	0	0	0	0	0	208	1472	100	0	0	Error	57	112	32333	0.921	0	0	0
8	4	2	2P15	0	17190	21090	60	227	401	740	184	38	38	62	99	159	66	47	0	0	0	0	0	0	0	0	32	176	100	0	0	Error	189	363	12832	3.424	0	0	0
8	5	2	empty	empty	17480	21080	90	37	41	20	48	37	37	63	91	144	2	0	0	0	0	0	0	0	0	0	52	420	100	0	0	Error	0	4	2109	-0.242	-75	0	0
8	6	2	empty	empty	17780	21080	90	32	36	15	41	35	35	51	68	133	2	0	0	0	0	0	0	0	0	0	52	420	100	0	0	Error	-3	1	1860	-0.221	-75	0	0
8	7	2	empty	empty	18080	21080	90	30	36	17	47	33	33	40	26	65	6	4	0	0	0	0	0	0	0	0	52	420	100	0	0	Error	-3	3	1871	-0.154	-75	0	0
8	8	2	empty	empty	18380	21080	90	35	43	25	58	31	31	33	18	54	21	13	0	0	0	0	0	0	0	0	52	420	100	0	0	Error	4	12	2218	0.556	-75	0	0
8	9	2	empty	empty	18680	21080	90	29	30	6	20	31	31	39	79	202	0	0	0	0	0	0	0	0	0	0	52	420	100	0	0	Error	-2	-1	1575	-0.114	-75	0	0
8	10	2	empty	empty	18980	21080	90	36	63	81	128	34	34	45	46	102	13	13	0	0	0	0	0	0	0	0	52	420	100	0	0	Error	2	29	3295	0.391	-75	0	0
8	11	2	empty	empty	19280	21080	90	40	64	62	96	36	36	53	78	147	15	6	0	0	0	0	0	0	0	0	52	420	100	0	0	Error	4	28	3324	0.141	-75	0	0
8	12	2	empty	empty	19580	21080	90	30	30	7	23	32	32	35	18	51	2	2	0	0	0	0	0	0	0	0	52	420	100	0	0	Error	-2	-2	1584	-0.278	-75	0	0
8	1	3	2D7	513 Sp14	16280	21400	70	87	138	126	91	34	34	35	9	25	97	97	0	0	0	0	0	0	0	0	32	236	100	0	0	Error	53	104	4428	11.444	0	0	0
8	2	3	2H7	536 Sp8	16570	21410	90	42	74	119	160	33	33	45	71	157	10	6	0	0	0	0	0	0	0	0	52	420	100	0	0	Error	9	41	3825	0.408	0	0	0
8	3	3	2D7	513 Sp14	16860	21420	160	84	145	263	181	41	41	63	71	112	33	16	0	0	0	0	0	0	0	0	208	1443	100	0	0	Error	43	104	30199	1.155	0	0	0
8	4	3	2H7	536 Sp8	17180	21380	140	87	163	248	152	38	38	65	87	133	33	15	0	0	0	0	0	0	0	0	156	1140	100	0	0	Error	49	125	25481	1.126	0	0	0
8	5	3	2L7	559 Sp0	17480	21370	60	91	102	46	45	34	34	37	12	32	94	88	0	0	0	0	0	0	0	0	32	176	100	0	0	Error	57	68	3248	5.417	0	0	0
8	6	3	2P7	0	17790	21380	60	139	131	67	51	33	33	36	11	30	91	84	0	0	0	0	0	0	0	0	32	176	100	0	0	Error	106	98	4177	8.636	0	0	0
8	7	3	2L7	559 Sp0	18070	21390	60	61	77	49	63	33	33	40	23	57	59	41	0	0	0	0	0	0	0	0	32	176	100	0	0	Error	28	44	2464	1.609	0	0	0
8	8	3	2P7	0	18380	21380	80	76	133	129	96	32	32	37	19	51	69	54	0	0	0	0	0	0	0	0	52	340	100	0	0	Error	44	101	6915	5.053	0	0	0
8	9	3	2D15	601 Sp24	18680	21390	80	140	150	64	42	32	32	33	8	24	100	100	0	0	0	0	0	0	0	0	52	340	100	0	0	Error	108	118	7787	14.625	0	0	0
8	10	3	2H15	0	18980	21370	100	136	181	149	82	37	37	46	39	84	85	59	0	0	0	0	0	0	0	0	80	560	100	0	0	Error	99	144	14513	3.462	0	0	0
8	11	3	2D15	601 Sp24	19280	21390	90	219	278	178	64	33	33	38	22	57	100	100	0	0	0	0	0	0	0	0	52	420	100	0	0	Error	186	245	14444	10.909	0	0	0
8	12	3	2H15	0	19560	21390	90	146	170	153	90	36	36	44	47	106	85	60	0	0	0	0	0	0	0	0	52	420	100	0	0	Error	110	134	8856	2.681	0	0	0
8	1	4	2L15	631 Sp14	16300	21680	70	67	73	22	30	37	37	47	41	87	31	6	0	0	0	0	0	0	0	0	32	236	100	0	0	Error	30	36	2320	0.634	0	0	0
8	2	4	2P15	0	16580	21680	60	140	143	77	53	33	33	34	8	23	91	84	0	0	0	0	0	0	0	0	32	176	100	0	0	Error	107	110	4574	13.625	0	0	0
8	3	4	2L15	631 Sp14	16810	21700	100	43	54	28	51	41	41	51	43	84	11	4	0	0	0	0	0	0	0	0	80	560	100	0	0	Error	2	13	4291	0.07	0	0	0
8	4	4	2P15	0	17180	21680	70	141	162	108	66	35	35	40	25	62	84	72	0	0	0	0	0	0	0	0	32	236	100	0	0	Error	106	127	5172	4.88	0	0	0
8	5	4	empty	empty	17480	21680	90	33	37	14	37	33	33	40	29	72	4	2	0	0	0	0	0	0	0	0	52	420	100	0	0	Error	0	4	1943	-0.103	-75	0	0
8	6	4	empty	empty	17780	21680	90	31	32	6	18	33	33	40	32	80	0	0	0	0	0	0	0	0	0	0	52	420	100	0	0	Error	-2	-1	1645	-0.25	-75	0	0
8	7	4	empty	empty	18080	21680	90	33	39	24	61	35	35	44	30	68	8	6	0	0	0	0	0	0	0	0	52	420	100	0	0	Error	-2	4	2018	-0.167	-75	0	0
8	8	4	empty	empty	18380	21680	90	31	33	8	24	33	33	38	21	55	2	0	0	0	0	0	0	0	0	0	52	420	100	0	0	Error	-2	0	1723	-0.238	-75	0	0
8	9	4	empty	empty	18680	21680	90	33	37	17	45	33	33	37	20	54	8	2	0	0	0	0	0	0	0	0	52	420	100	0	0	Error	0	4	1943	0	-75	0	0
8	10	4	empty	empty	18980	21680	90	36	35	8	22	33	33	35	13	37	10	0	0	0	0	0	0	0	0	0	52	420	100	0	0	Error	3	2	1845	0	-75	0	0
8	11	4	empty	empty	19280	21680	90	32	47	42	89	37	37	51	42	82	10	6	0	0	0	0	0	0	0	0	52	420	100	0	0	Error	-5	10	2421	-0.095	-75	0	0
8	12	4	empty	empty	19580	21680	90	38	45	18	40	34	34	42	36	85	12	2	0	0	0	0	0	0	0	0	52	420	100	0	0	Error	4	11	2321	0.083	-75	0	0
8	1	5	2D7	513 Sp14	16290	21990	60	143	190	133	70	39	39	42	15	35	100	97	0	0	0	0	0	0	0	0	32	176	100	0	0	Error	104	151	6073	9.867	0	0	0
8	2	5	2H7	536 Sp8	16570	21990	70	121	156	153	98	37	37	40	15	37	72	69	0	0	0	0	0	0	0	0	32	236	100	0	0	Error	84	119	4980	7.733	0	0	0
8	3	5	2D7	513 Sp14	16890	21980	80	112	117	53	45	38	38	44	23	52	92	63	0	0	0	0	0	0	0	0	52	340	100	0	0	Error	74	79	6080	3.174	0	0	0
8	4	5	2H7	536 Sp8	17190	21990	60	115	138	102	73	36	36	39	14	35	100	94	0	0	0	0	0	0	0	0	32	176	100	0	0	Error	79	102	4426	7.071	0	0	0
8	5	5	2L7	559 Sp0	17480	21980	90	47	53	23	43	33	33	40	46	115	6	4	0	0	0	0	0	0	0	0	52	420	100	0	0	Error	14	20	2737	0.283	0	0	0
8	6	5	2P7	0	17780	21970	60	79	97	52	53	34	34	38	18	47	72	59	0	0	0	0	0	0	0	0	32	176	100	0	0	Error	45	63	3116	3.278	0	0	0
8	7	5	2L7	559 Sp0	18080	21980	60	56	61	31	50	36	36	42	44	104	19	3	0	0	0	0	0	0	0	0	32	176	100	0	0	Error	20	25	1961	0.432	0	0	0
8	8	5	2P7	0	18400	21980	60	112	146	151	103	32	32	34	10	29	81	75	0	0	0	0	0	0	0	0	32	176	100	0	0	Error	80	114	4674	11.2	0	0	0
8	9	5	2D15	601 Sp24	18680	21970	80	188	248	152	61	33	33	39	23	58	96	94	0	0	0	0	0	0	0	0	52	340	100	0	0	Error	155	215	12895	9.087	0	0	0
8	10	5	2H15	0	18980	21980	60	124	128	46	35	41	41	56	76	135	53	9	0	0	0	0	0	0	0	0	32	176	100	0	0	Error	83	87	4085	0.947	0	0	0
8	11	5	2D15	601 Sp24	19290	21970	90	172	289	272	94	36	36	48	75	156	96	44	0	0	0	0	0	0	0	0	52	420	100	0	0	Error	136	253	15040	3.213	0	0	0
8	12	5	2H15	0	19590	21990	60	166	168	62	36	40	40	49	35	71	100	84	0	0	0	0	0	0	0	0	32	176	100	0	0	Error	126	128	5382	3.4	0	0	0
8	1	6	2L15	631 Sp14	16300	22270	100	192	396	472	119	41	41	56	60	107	75	59	0	0	0	0	0	0	0	0	80	560	100	0	0	Error	151	355	31654	5.667	0	0	0
8	2	6	2P15	0	16580	22290	60	148	351	487	138	33	33	38	41	107	63	50	0	0	0	0	0	0	0	0	32	176	100	0	0	Error	115	318	11220	7.634	0	0	0
8	3	6	2L15	631 Sp14	16890	22270	80	91	144	187	129	36	36	44	32	72	81	46	0	0	0	0	0	0	0	0	52	340	100	0	0	Error	55	108	7504	3.125	0	0	0
8	4	6	2P15	0	17180	22280	60	135	136	98	72	34	34	39	21	53	78	69	0	0	0	0	0	0	0	0	32	176	100	0	0	Error	101	102	4355	4.619	0	0	0
8	5	6	empty	empty	17480	22280	90	30	29	6	20	31	31	33	10	30	2	0	0	0	0	0	0	0	0	0	52	420	100	0	0	Error	-1	-2	1520	-0.4	-75	0	0
8	6	6	empty	empty	17780	22280	90	30	31	7	22	34	34	46	78	169	0	0	0	0	0	0	0	0	0	0	52	420	100	0	0	Error	-4	-3	1621	-0.192	-75	0	0
8	7	6	empty	empty	18080	22280	90	34	34	9	26	34	34	40	25	62	2	0	0	0	0	0	0	0	0	0	52	420	100	0	0	Error	0	0	1746	-0.24	-75	0	0
8	8	6	empty	empty	18380	22280	90	31	34	19	55	32	32	39	42	107	2	2	0	0	0	0	0	0	0	0	52	420	100	0	0	Error	-1	2	1747	-0.119	-75	0	0
8	9	6	empty	empty	18680	22280	90	31	34	18	52	33	33	37	18	48	8	2	0	0	0	0	0	0	0	0	52	420	100	0	0	Error	-2	1	1785	-0.167	-75	0	0
8	10	6	empty	empty	18980	22280	90	35	38	15	39	33	33	41	36	87	4	0	0	0	0	0	0	0	0	0	52	420	100	0	0	Error	2	5	1998	-0.083	-75	0	0
8	11	6	empty	empty	19280	22280	90	32	39	24	61	32	32	37	20	54	13	8	0	0	0	0	0	0	0	0	52	420	100	0	0	Error	0	7	2052	0.1	-75	0	0
8	12	6	empty	empty	19580	22280	90	31	31	6	19	31	31	34	15	44	4	0	0	0	0	0	0	0	0	0	52	420	100	0	0	Error	0	0	1626	-0.2	-75	0	0
8	1	7	2D7	513 Sp14	16270	22570	80	146	160	94	58	37	37	47	49	104	79	54	0	0	0	0	0	0	0	0	52	340	100	0	0	Error	109	123	8301	2.306	0	0	0
8	2	7	2H7	536 Sp8	16570	22550	60	99	107	75	70	36	36	39	18	46	72	63	0	0	0	0	0	0	0	0	32	176	100	0	0	Error	63	71	3409	3.778	0	0	0
8	3	7	2D7	513 Sp14	16900	22570	80	127	132	55	41	40	40	52	112	215	38	0	0	0	0	0	0	0	0	0	52	340	100	0	0	Error	87	92	6851	0.714	0	0	0
8	4	7	2H7	536 Sp8	17180	22600	80	80	81	30	37	34	34	39	29	74	69	35	0	0	0	0	0	0	0	0	52	340	100	0	0	Error	46	47	4219	1.448	0	0	0
8	5	7	2L7	559 Sp0	17480	22570	90	45	51	20	39	32	32	36	20	55	38	12	0	0	0	0	0	0	0	0	52	420	100	0	0	Error	13	19	2662	0.75	0	0	0
8	6	7	2P7	0	17780	22550	60	104	133	96	72	35	35	36	7	19	91	78	0	0	0	0	0	0	0	0	32	176	100	0	0	Error	69	98	4267	13.857	0	0	0
8	7	7	2L7	559 Sp0	18080	22560	90	47	50	12	24	35	35	36	11	30	50	21	0	0	0	0	0	0	0	0	52	420	100	0	0	Error	12	15	2595	1.273	0	0	0
8	8	7	2P7	0	18380	22570	60	82	89	44	49	35	35	39	31	79	59	41	0	0	0	0	0	0	0	0	32	176	100	0	0	Error	47	54	2832	1.613	0	0	0
8	9	7	2D15	601 Sp24	18680	22580	80	133	138	79	57	32	32	35	14	40	90	85	0	0	0	0	0	0	0	0	52	340	100	0	0	Error	101	106	7159	7.357	0	0	0
8	10	7	2H15	0	18970	22620	70	136	219	198	90	36	36	43	28	65	94	81	0	0	0	0	0	0	0	0	32	236	100	0	0	Error	100	183	7019	6.286	0	0	0
8	11	7	2D15	601 Sp24	19290	22570	80	113	114	32	28	32	32	35	18	51	100	88	0	0	0	0	0	0	0	0	52	340	100	0	0	Error	81	82	5929	4.389	0	0	0
8	12	7	2H15	0	19590	22590	70	129	139	35	25	39	39	47	27	57	100	91	0	0	0	0	0	0	0	0	32	236	100	0	0	Error	90	100	4442	3.407	0	0	0
8	1	8	1L15	250 Sp8	16280	22870	50	2510	2622	460	17	48	48	57	31	54	100	100	0	0	0	0	0	0	0	0	12	104	100	0	0	Error	2462	2574	31461	82.742	0	0	0
8	2	8	1P15	272 Sp8	16580	22880	40	54	92	129	140	37	37	39	13	33	75	17	0	0	0	0	0	0	0	0	12	68	100	0	0	Error	17	55	1108	4.077	0	0	0
8	3	8	1L15	250 Sp8	16870	22870	40	2616	2871	1337	46	67	67	93	94	101	100	100	0	0	0	0	0	0	0	0	12	68	100	0	0	Error	2549	2804	34447	29.553	0	0	0
8	4	8	1P15	272 Sp8	17180	22860	70	64	67	18	26	35	35	39	24	61	56	16	0	0	0	0	0	0	0	0	32	236	100	0	0	Error	29	32	2158	1.167	0	0	0
8	5	8	1D23	313 Sp12	17480	22880	90	73	90	52	57	36	36	40	19	47	71	48	0	0	0	0	0	0	0	0	52	420	100	0	0	Error	37	54	4703	2.632	0	0	0
8	6	8	1H23	343 Sp19	17770	22880	80	82	87	22	25	35	35	40	20	50	100	63	0	0	0	0	0	0	0	0	52	340	100	0	0	Error	47	52	4523	2.35	0	0	0
8	7	8	1D23	313 Sp12	18100	22870	80	63	117	327	279	37	37	40	13	32	71	48	0	0	0	0	0	0	0	0	52	340	100	0	0	Error	26	80	6096	5.923	0	0	0
8	8	8	1H23	343 Sp19	18370	22880	80	88	92	24	26	35	35	38	16	42	98	96	0	0	0	0	0	0	0	0	52	340	100	0	0	Error	53	57	4774	3.375	0	0	0
8	9	8	1L23	369 Sp12	18680	22880	60	62	63	15	23	37	37	43	25	58	41	6	0	0	0	0	0	0	0	0	32	176	100	0	0	Error	25	26	2002	0.8	0	0	0
8	10	8	1P23	394 Sp20	18990	22880	70	43	42	5	11	34	34	38	27	71	0	0	0	0	0	0	0	0	0	0	32	236	100	0	0	Error	9	8	1336	0.148	0	0	0
8	11	8	1L23	369 Sp12	19280	22870	70	65	68	22	32	36	36	43	41	95	25	6	0	0	0	0	0	0	0	0	32	236	100	0	0	Error	29	32	2176	0.61	0	0	0
8	12	8	1P23	394 Sp20	19570	22930	60	41	45	16	35	36	36	39	14	35	25	9	0	0	0	0	0	0	0	0	32	176	100	0	0	Error	5	9	1436	0.429	0	0	0
8	1	9	1D7	99 Sp8	16290	23160	80	60	62	20	32	34	34	37	15	40	67	37	0	0	0	0	0	0	0	0	52	340	100	0	0	Error	26	28	3238	1.667	0	0	0
8	2	9	1H7	119 Sp14	16580	23150	50	93	93	16	17	41	41	44	17	38	100	83	0	0	0	0	0	0	0	0	12	104	100	0	0	Error	52	52	1110	2.882	0	0	0
8	3	9	1D7	99 Sp8	16890	23160	60	68	81	49	60	38	38	42	15	35	81	44	0	0	0	0	0	0	0	0	32	176	100	0	0	Error	30	43	2593	2.6	0	0	0
8	4	9	1H7	119 Sp14	17200	23140	90	114	149	131	87	37	37	42	25	59	85	75	0	0	0	0	0	0	0	0	52	420	100	0	0	Error	77	112	7722	4.28	0	0	0
8	5	9	1L7	140 Sp0	17470	23180	60	126	128	46	35	35	35	39	29	74	91	75	0	0	0	0	0	0	0	0	32	176	100	0	0	Error	91	93	4088	3.069	0	0	0
8	6	9	1P7	161 Sp8	17790	23170	80	63	68	25	36	34	34	36	10	27	85	62	0	0	0	0	0	0	0	0	52	340	100	0	0	Error	29	34	3543	3.2	0	0	0
8	7	9	1L7	140 Sp0	18080	23150	60	79	74	31	41	36	36	39	15	38	59	53	0	0	0	0	0	0	0	0	32	176	100	0	0	Error	43	38	2378	2.333	0	0	0
8	8	9	1P7	161 Sp8	18390	23180	60	54	56	13	23	37	37	41	17	41	41	16	0	0	0	0	0	0	0	0	32	176	100	0	0	Error	17	19	1779	0.882	0	0	0
8	9	9	1D15	188 Sp0	18670	23170	70	109	115	32	27	35	35	40	20	50	100	91	0	0	0	0	0	0	0	0	32	236	100	0	0	Error	74	80	3664	3.75	0	0	0
8	10	9	1H15	225 Sp0	18990	23170	80	63	67	18	26	33	33	35	9	25	94	79	0	0	0	0	0	0	0	0	52	340	100	0	0	Error	30	34	3462	3.556	0	0	0
8	11	9	1D15	188 Sp0	19290	23160	60	93	94	22	23	35	35	37	20	54	97	81	0	0	0	0	0	0	0	0	32	176	100	0	0	Error	58	59	3004	2.85	0	0	0
8	12	9	1H15	225 Sp0	19580	23180	60	57	63	24	38	38	38	42	19	45	47	16	0	0	0	0	0	0	0	0	32	176	100	0	0	Error	19	25	2020	1.105	0	0	0
8	1	10	1L15	250 Sp8	16280	23480	50	2061	2186	867	39	69	69	122	178	145	100	100	0	0	0	0	0	0	0	0	12	104	100	0	0	Error	1992	2117	26237	11.596	0	0	0
8	2	10	1P15	272 Sp8	16590	23480	70	53	56	13	23	35	35	38	11	28	72	38	0	0	0	0	0	0	0	0	32	236	100	0	0	Error	18	21	1777	1.636	0	0	0
8	3	10	1L15	250 Sp8	16880	23460	50	1561	1951	769	39	67	67	87	71	81	100	100	0	0	0	0	0	0	0	0	12	104	100	0	0	Error	1494	1884	23413	26.254	0	0	0
8	4	10	1P15	272 Sp8	17190	23470	60	46	46	7	15	34	34	35	10	28	56	6	0	0	0	0	0	0	0	0	32	176	100	0	0	Error	12	12	1472	1.1	0	0	0
8	5	10	1D23	313 Sp12	17490	23470	90	44	48	16	33	33	33	35	11	31	48	21	0	0	0	0	0	0	0	0	52	420	100	0	0	Error	11	15	2510	1.182	0	0	0
8	6	10	1H23	343 Sp19	17780	23470	70	59	62	12	19	37	37	40	14	35	91	31	0	0	0	0	0	0	0	0	32	236	100	0	0	Error	22	25	1982	1.571	0	0	0
8	7	10	1D23	313 Sp12	18100	23460	60	41	43	12	27	37	37	40	21	52	6	3	0	0	0	0	0	0	0	0	32	176	100	0	0	Error	4	6	1368	0.143	0	0	0
8	8	10	1H23	343 Sp19	18370	23470	90	52	52	11	21	33	33	35	10	28	79	44	0	0	0	0	0	0	0	0	52	420	100	0	0	Error	19	19	2716	1.7	0	0	0
8	9	10	1L23	369 Sp12	18700	23470	60	40	41	9	21	33	33	35	11	31	22	9	0	0	0	0	0	0	0	0	32	176	100	0	0	Error	7	8	1325	0.545	0	0	0
8	10	10	1P23	394 Sp20	18980	23470	70	43	43	8	18	32	32	33	11	33	47	3	0	0	0	0	0	0	0	0	32	236	100	0	0	Error	11	11	1367	0.909	0	0	0
8	11	10	1L23	369 Sp12	19280	23470	60	47	48	10	20	36	36	39	12	30	44	13	0	0	0	0	0	0	0	0	32	176	100	0	0	Error	11	12	1531	0.75	0	0	0
8	12	10	1P23	394 Sp20	19580	23470	70	45	48	19	39	36	36	41	34	82	9	6	0	0	0	0	0	0	0	0	32	236	100	0	0	Error	9	12	1550	0.206	0	0	0
8	1	11	1D7	99 Sp8	16270	23760	80	88	104	55	52	37	37	41	20	48	77	58	0	0	0	0	0	0	0	0	52	340	100	0	0	Error	51	67	5390	3.15	0	0	0
8	2	11	1H7	119 Sp14	16580	23770	50	653	2154	4982	231	45	45	70	93	132	92	75	0	0	0	0	0	0	0	0	12	104	100	0	0	Error	608	2109	25851	22.409	0	0	0
8	3	11	1D7	99 Sp8	16880	23750	90	126	309	647	209	37	37	42	24	57	92	69	0	0	0	0	0	0	0	0	52	420	100	0	0	Error	89	272	16043	11.125	0	0	0
8	4	11	1H7	119 Sp14	17180	23750	60	58	60	26	43	35	35	37	11	29	75	53	0	0	0	0	0	0	0	0	32	176	100	0	0	Error	23	25	1922	2.091	0	0	0
8	5	11	1L7	140 Sp0	17480	23780	60	68	85	71	83	34	34	34	7	20	91	84	0	0	0	0	0	0	0	0	32	176	100	0	0	Error	34	51	2732	7.286	0	0	0
8	6	11	1P7	161 Sp8	17780	23750	80	50	60	27	45	33	33	36	21	58	42	19	0	0	0	0	0	0	0	0	52	340	100	0	0	Error	17	27	3144	1.143	0	0	0
8	7	11	1L7	140 Sp0	18080	23770	60	63	71	32	45	34	34	43	103	239	3	0	0	0	0	0	0	0	0	0	32	176	100	0	0	Error	29	37	2271	0.272	0	0	0
8	8	11	1P7	161 Sp8	18390	23820	60	61	94	76	80	43	43	54	37	68	31	22	0	0	0	0	0	0	0	0	32	176	100	0	0	Error	18	51	2998	1.081	0	0	0
8	9	11	1D15	188 Sp0	18700	23790	100	52	59	31	52	34	34	38	20	52	46	16	0	0	0	0	0	0	0	0	80	560	100	0	0	Error	18	25	4682	1.05	0	0	0
8	10	11	1H15	225 Sp0	18970	23790	70	47	49	12	24	32	32	34	12	35	59	22	0	0	0	0	0	0	0	0	32	236	100	0	0	Error	15	17	1553	1.25	0	0	0
8	11	11	1D15	188 Sp0	19280	23780	60	54	55	9	16	32	32	33	8	24	97	75	0	0	0	0	0	0	0	0	32	176	100	0	0	Error	22	23	1764	2.75	0	0	0
8	12	11	1H15	225 Sp0	19570	23770	60	38	39	9	23	35	35	37	10	27	28	3	0	0	0	0	0	0	0	0	32	176	100	0	0	Error	3	4	1263	0.2	0	0	0
8	1	12	1L15	250 Sp8	16280	24090	40	3909	3495	1199	34	40	40	103	428	415	100	100	0	0	0	0	0	0	0	0	12	68	100	0	0	Error	3869	3455	41940	7.925	0	0	0
8	2	12	1P15	272 Sp8	16580	24070	50	83	93	37	39	41	41	47	18	38	92	58	0	0	0	0	0	0	0	0	12	104	100	0	0	Error	42	52	1115	2.556	0	0	0
8	3	12	1L15	250 Sp8	16870	24070	40	2033	2167	901	41	66	66	145	250	172	100	100	0	0	0	0	0	0	0	0	12	68	100	0	0	Error	1967	2101	25999	8.088	0	0	0
8	4	12	1P15	272 Sp8	17170	24060	60	47	49	9	18	35	35	39	21	53	22	0	0	0	0	0	0	0	0	0	32	176	100	0	0	Error	12	14	1568	0.476	0	0	0
8	5	12	1D23	313 Sp12	17490	24050	80	86	114	120	105	36	36	39	21	53	87	60	0	0	0	0	0	0	0	0	52	340	100	0	0	Error	50	78	5923	3.571	0	0	0
8	6	12	1H23	343 Sp19	17770	24060	60	56	58	20	34	35	35	45	46	102	13	0	0	0	0	0	0	0	0	0	32	176	100	0	0	Error	21	23	1866	0.283	0	0	0
8	7	12	1D23	313 Sp12	18030	24090	60	56	82	82	100	38	38	46	30	65	25	16	0	0	0	0	0	0	0	0	32	176	100	0	0	Error	18	44	2624	1.2	0	0	0
8	8	12	1H23	343 Sp19	18490	24060	120	35	40	15	37	37	37	57	105	184	0	0	0	0	0	0	0	0	0	0	120	800	100	0	0	Error	-2	3	4746	-0.162	0	0	0
8	9	12	1L23	369 Sp12	18690	24060	70	80	91	44	48	37	37	44	24	54	78	44	0	0	0	0	0	0	0	0	32	236	100	0	0	Error	43	54	2897	1.958	0	0	0
8	10	12	1P23	394 Sp20	18970	24150	110	51	80	114	142	36	36	52	84	161	9	6	0	0	0	0	0	0	0	0	80	656	100	0	0	Error	15	44	6423	0.333	0	0	0
8	11	12	1L23	369 Sp12	19300	24070	60	53	52	14	26	36	36	38	11	28	59	34	0	0	0	0	0	0	0	0	32	176	100	0	0	Error	17	16	1661	1.273	0	0	0
8	12	12	1P23	394 Sp20	19590	24070	60	41	41	7	17	33	33	36	22	61	3	0	0	0	0	0	0	0	0	0	32	176	100	0	0	Error	8	8	1309	0.227	0	0	0
8	1	13	1D7	99 Sp8	16290	24330	70	75	93	34	36	37	37	46	35	76	59	31	0	0	0	0	0	0	0	0	32	236	100	0	0	Error	38	56	2973	1.343	0	0	0
8	2	13	1H7	119 Sp14	16570	24360	60	75	113	100	88	33	33	35	12	34	75	59	0	0	0	0	0	0	0	0	32	176	100	0	0	Error	42	80	3614	6.5	0	0	0
8	3	13	1D7	99 Sp8	16880	24370	70	89	146	183	125	42	42	51	30	58	75	41	0	0	0	0	0	0	0	0	32	236	100	0	0	Error	47	104	4662	3.167	0	0	0
8	4	13	1H7	119 Sp14	17190	24370	70	93	105	41	39	38	38	39	8	20	100	100	0	0	0	0	0	0	0	0	32	236	100	0	0	Error	55	67	3357	8.25	0	0	0
8	5	13	1L7	140 Sp0	17490	24360	60	155	175	141	80	37	37	42	23	54	100	91	0	0	0	0	0	0	0	0	32	176	100	0	0	Error	118	138	5611	5.783	0	0	0
8	6	13	1P7	161 Sp8	17790	24400	60	97	226	262	115	36	36	40	14	35	97	88	0	0	0	0	0	0	0	0	32	176	100	0	0	Error	61	190	7229	13.286	0	0	0
8	7	13	1L7	140 Sp0	18070	24380	60	127	196	258	131	39	39	53	64	120	69	25	0	0	0	0	0	0	0	0	32	176	100	0	0	Error	88	157	6269	2.234	0	0	0
8	8	13	1P7	161 Sp8	18380	24370	80	64	74	44	59	35	35	50	75	150	8	4	0	0	0	0	0	0	0	0	52	340	100	0	0	Error	29	39	3851	0.32	0	0	0
8	9	13	1D15	188 Sp0	18680	24360	60	75	72	18	25	34	34	39	19	48	84	56	0	0	0	0	0	0	0	0	32	176	100	0	0	Error	41	38	2302	1.737	0	0	0
8	10	13	1H15	225 Sp0	18990	24400	80	89	94	31	32	35	35	41	22	53	87	65	0	0	0	0	0	0	0	0	52	340	100	0	0	Error	54	59	4884	2.409	0	0	0
8	11	13	1D15	188 Sp0	19270	24380	60	55	59	16	27	34	34	35	9	25	91	56	0	0	0	0	0	0	0	0	32	176	100	0	0	Error	21	25	1885	2.667	0	0	0
8	12	13	1H15	225 Sp0	19570	24380	90	43	44	12	27	32	32	36	23	63	13	2	0	0	0	0	0	0	0	0	52	420	100	0	0	Error	11	12	2275	0.348	0	0	0
8	1	14	2D23	Grid Marker	16260	24690	170	81	842	2668	316	35	35	37	14	37	85	68	0	0	0	0	0	0	0	0	208	1620	100	0	0	Error	46	807	175168	57.5	0	0	0
8	2	14	2D23	Grid Marker	16570	24700	160	97	670	1623	242	36	36	40	24	60	76	54	0	0	0	0	0	0	0	0	208	1480	100	0	0	Error	61	634	139300	26.25	0	0	0
8	3	14	empty	empty	16870	24700	100	46	74	82	110	40	40	57	92	161	11	4	0	0	0	0	0	0	0	0	80	560	100	0	0	Error	6	34	5899	0.185	-75	0	0
8	4	14	empty	empty	17170	24700	100	36	35	7	20	37	37	44	69	156	0	0	0	0	0	0	0	0	0	0	80	560	100	0	0	Error	-1	-2	2818	-0.13	-75	0	0
8	5	14	empty	empty	17470	24700	100	37	41	30	73	36	36	39	20	51	6	1	0	0	0	0	0	0	0	0	80	560	100	0	0	Error	1	5	3288	0.1	-75	0	0
8	6	14	empty	empty	17770	24700	100	37	43	27	62	35	35	41	24	58	8	4	0	0	0	0	0	0	0	0	80	560	100	0	0	Error	2	8	3423	0.083	-75	0	0
8	7	14	empty	empty	18070	24700	100	50	88	112	127	38	38	48	52	108	24	14	0	0	0	0	0	0	0	0	80	560	100	0	0	Error	12	50	7002	0.769	-75	0	0
8	8	14	empty	empty	18370	24700	100	33	48	53	110	35	35	48	69	143	5	4	0	0	0	0	0	0	0	0	80	560	100	0	0	Error	-2	13	3822	0	-75	0	0
8	9	14	empty	empty	18670	24700	100	35	40	21	52	35	35	44	36	81	4	1	0	0	0	0	0	0	0	0	80	560	100	0	0	Error	0	5	3201	-0.111	-75	0	0
8	10	14	empty	empty	18970	24700	100	35	54	63	116	37	37	54	58	107	10	5	0	0	0	0	0	0	0	0	80	560	100	0	0	Error	-2	17	4314	0	-75	0	0
8	11	14	empty	empty	19270	24700	100	32	35	15	42	32	32	36	24	66	4	4	0	0	0	0	0	0	0	0	80	560	100	0	0	Error	0	3	2815	-0.042	-75	0	0
8	12	14	empty	empty	19570	24700	100	33	41	54	131	34	34	41	42	102	3	1	0	0	0	0	0	0	0	0	80	560	100	0	0	Error	-1	7	3292	0	-75	0	0
9	1	1	empty	empty	2780	25230	100	35	39	23	58	35	35	37	11	29	6	4	0	0	0	0	0	0	0	0	80	560	100	0	0	Error	0	4	3132	0.182	-75	0	0
9	2	1	empty	empty	3080	25230	100	35	35	7	20	34	34	37	25	67	0	0	0	0	0	0	0	0	0	0	80	560	100	0	0	Error	1	1	2814	-0.08	-75	0	0
9	3	1	empty	empty	3380	25230	100	32	33	7	21	34	34	35	7	20	10	3	0	0	0	0	0	0	0	0	80	560	100	0	0	Error	-2	-1	2647	-0.286	-75	0	0
9	4	1	empty	empty	3680	25230	100	33	35	12	34	35	35	39	28	71	3	1	0	0	0	0	0	0	0	0	80	560	100	0	0	Error	-2	0	2792	-0.143	-75	0	0
9	5	1	empty	empty	3980	25230	100	35	36	7	19	37	37	39	17	43	1	0	0	0	0	0	0	0	0	0	80	560	100	0	0	Error	-2	-1	2861	-0.176	-75	0	0
9	6	1	empty	empty	4280	25230	100	39	44	26	59	39	39	42	21	50	4	4	0	0	0	0	0	0	0	0	80	560	100	0	0	Error	0	5	3491	0.095	-75	0	0
9	7	1	empty	empty	4580	25230	100	41	40	9	22	40	40	42	11	26	6	1	0	0	0	0	0	0	0	0	80	560	100	0	0	Error	1	0	3237	-0.182	-75	0	0
9	8	1	empty	empty	4880	25230	100	40	41	9	21	40	40	42	12	28	10	3	0	0	0	0	0	0	0	0	80	560	100	0	0	Error	0	1	3290	-0.083	-75	0	0
9	9	1	empty	empty	5180	25230	100	38	39	9	23	40	40	41	13	31	8	1	0	0	0	0	0	0	0	0	80	560	100	0	0	Error	-2	-1	3133	-0.154	-75	0	0
9	10	1	2A22	Grid Marker	5490	25260	180	167	1338	3800	284	48	48	53	61	115	66	49	0	0	0	0	0	0	0	0	256	1684	100	0	0	Error	119	1290	342627	21.066	0	0	0
9	11	1	2A22	Grid Marker	5790	25250	200	156	1094	3278	299	51	51	55	35	63	78	62	0	0	0	0	0	0	0	0	316	1890	100	0	0	Error	105	1043	345572	29.686	0	0	0
9	12	1	2A22	Grid Marker	6080	25250	180	137	1089	3261	299	51	51	57	59	103	61	42	0	0	0	0	0	0	0	0	256	1698	100	0	0	Error	86	1038	278842	17.492	0	0	0
9	1	2	2I14	620 Sp14	2780	25540	80	83	92	55	59	38	38	42	17	40	71	60	0	0	0	0	0	0	0	0	52	340	100	0	0	Error	45	54	4771	2.941	0	0	0
9	2	2	2M14	635 Sp14	3070	25550	70	39	55	39	70	37	37	39	10	25	31	16	0	0	0	0	0	0	0	0	32	236	100	0	0	Error	2	18	1751	1.6	0	0	0
9	3	2	2I14	620 Sp14	3380	25550	90	82	79	30	37	38	38	39	11	28	73	67	0	0	0	0	0	0	0	0	52	420	100	0	0	Error	44	41	4126	3.636	0	0	0
9	4	2	2M14	635 Sp14	3670	25560	70	46	50	21	42	37	37	39	11	28	31	16	0	0	0	0	0	0	0	0	32	236	100	0	0	Error	9	13	1604	1	0	0	0
9	5	2	empty	empty	3980	25530	100	37	37	7	18	37	37	39	12	30	8	1	0	0	0	0	0	0	0	0	80	560	100	0	0	Error	0	0	2994	-0.167	-75	0	0
9	6	2	empty	empty	4280	25530	100	39	40	8	20	39	39	41	11	26	11	1	0	0	0	0	0	0	0	0	80	560	100	0	0	Error	0	1	3195	-0.091	-75	0	0
9	7	2	empty	empty	4580	25530	100	42	46	18	39	41	41	43	18	41	10	3	0	0	0	0	0	0	0	0	80	560	100	0	0	Error	1	5	3706	0.167	-75	0	0
9	8	2	empty	empty	4880	25530	100	45	45	9	20	42	42	44	25	56	3	0	0	0	0	0	0	0	0	0	80	560	100	0	0	Error	3	3	3588	0.04	-75	0	0
9	9	2	empty	empty	5180	25530	100	43	44	15	34	42	42	49	55	112	1	1	0	0	0	0	0	0	0	0	80	560	100	0	0	Error	1	2	3552	-0.091	-75	0	0
9	10	2	empty	empty	5480	25530	100	48	48	9	18	47	47	49	13	26	8	1	0	0	0	0	0	0	0	0	80	560	100	0	0	Error	1	1	3806	-0.077	-75	0	0
9	11	2	empty	empty	5780	25530	100	51	57	28	49	49	49	51	13	25	16	9	0	0	0	0	0	0	0	0	80	560	100	0	0	Error	2	8	4577	0.462	-75	0	0
9	12	2	empty	empty	6080	25530	100	53	93	314	337	49	49	52	14	26	21	9	0	0	0	0	0	0	0	0	80	560	100	0	0	Error	4	44	7475	2.929	-75	0	0
9	1	3	2A6	406 Sp0	2770	25830	100	42	44	13	29	37	37	38	9	23	35	13	0	0	0	0	0	0	0	0	80	560	100	0	0	Error	5	7	3541	0.667	0	0	0
9	2	3	2.00E+06	430 Sp0	3080	25840	70	76	94	48	51	40	40	42	11	26	75	56	0	0	0	0	0	0	0	0	32	236	100	0	0	Error	36	54	3008	4.727	0	0	0
9	3	3	2A6	406 Sp0	3360	25840	70	46	49	13	26	41	41	44	14	31	34	3	0	0	0	0	0	0	0	0	32	236	100	0	0	Error	5	8	1552	0.357	0	0	0
9	4	3	2.00E+06	430 Sp0	3690	25820	70	114	116	92	79	40	40	42	11	26	81	78	0	0	0	0	0	0	0	0	32	236	100	0	0	Error	74	76	3721	6.727	0	0	0
9	5	3	2I6	455 Sp21	3990	25850	90	73	101	111	109	42	42	44	16	36	75	50	0	0	0	0	0	0	0	0	52	420	100	0	0	Error	31	59	5228	3.563	0	0	0
9	6	3	2M6	483 Sp22	4280	25840	70	56	70	45	64	43	43	45	13	28	50	34	0	0	0	0	0	0	0	0	32	236	100	0	0	Error	13	27	2242	1.923	0	0	0
9	7	3	2I6	455 Sp21	4590	25820	70	50	57	34	59	45	45	48	25	52	3	3	0	0	0	0	0	0	0	0	32	236	100	0	0	Error	5	12	1825	0.36	0	0	0
9	8	3	2M6	483 Sp22	4890	25840	70	80	80	25	31	45	45	46	11	23	78	66	0	0	0	0	0	0	0	0	32	236	100	0	0	Error	35	35	2548	3.091	0	0	0
9	9	3	2A14	590 Sp14	5190	25860	70	58	60	15	25	46	46	51	36	70	6	0	0	0	0	0	0	0	0	0	32	236	100	0	0	Error	12	14	1905	0.25	0	0	0
9	10	3	2.00E+14	605 Sp24	5490	25860	100	95	112	105	93	46	46	48	10	20	94	86	0	0	0	0	0	0	0	0	80	560	100	0	0	Error	49	66	8927	6.4	0	0	0
9	11	3	2A14	590 Sp14	5780	25880	70	66	67	21	31	50	50	52	13	25	56	31	0	0	0	0	0	0	0	0	32	236	100	0	0	Error	16	17	2149	1.154	0	0	0
9	12	3	2.00E+14	605 Sp24	6080	25860	110	97	103	45	43	51	51	53	15	28	79	70	0	0	0	0	0	0	0	0	80	656	100	0	0	Error	46	52	8232	3.333	0	0	0
9	1	4	2I14	620 Sp14	2790	26140	100	64	70	29	41	37	37	38	10	26	73	54	0	0	0	0	0	0	0	0	80	560	100	0	0	Error	27	33	5601	3.2	0	0	0
9	2	4	2M14	635 Sp14	3060	26160	70	45	74	76	102	37	37	41	29	70	22	16	0	0	0	0	0	0	0	0	32	236	100	0	0	Error	8	37	2379	1.138	0	0	0
9	3	4	2I14	620 Sp14	3390	26140	80	87	87	34	39	39	39	42	19	45	75	65	0	0	0	0	0	0	0	0	52	340	100	0	0	Error	48	48	4514	2.368	0	0	0
9	4	4	2M14	635 Sp14	3680	26150	70	56	79	51	64	38	38	40	9	22	66	50	0	0	0	0	0	0	0	0	32	236	100	0	0	Error	18	41	2533	4.333	0	0	0
9	5	4	empty	empty	3980	26130	100	37	41	32	78	38	38	40	19	47	3	3	0	0	0	0	0	0	0	0	80	560	100	0	0	Error	-1	3	3272	0.053	-75	0	0
9	6	4	empty	empty	4280	26130	100	36	39	9	23	39	39	44	78	177	0	0	0	0	0	0	0	0	0	0	80	560	100	0	0	Error	-3	0	3109	-0.064	-75	0	0
9	7	4	empty	empty	4580	26130	100	42	43	8	18	42	42	43	9	20	11	3	0	0	0	0	0	0	0	0	80	560	100	0	0	Error	0	1	3455	0	-75	0	0
9	8	4	empty	empty	4880	26130	100	42	43	8	18	42	42	43	9	20	14	3	0	0	0	0	0	0	0	0	80	560	100	0	0	Error	0	1	3464	0	-75	0	0
9	9	4	empty	empty	5180	26130	100	41	41	8	19	42	42	43	9	20	11	1	0	0	0	0	0	0	0	0	80	560	100	0	0	Error	-1	-1	3319	-0.222	-75	0	0
9	10	4	empty	empty	5480	26130	100	46	47	9	19	46	46	47	15	31	8	0	0	0	0	0	0	0	0	0	80	560	100	0	0	Error	0	1	3733	0	-75	0	0
9	11	4	empty	empty	5780	26130	100	49	49	9	18	47	47	48	11	22	13	1	0	0	0	0	0	0	0	0	80	560	100	0	0	Error	2	2	3916	0.091	-75	0	0
9	12	4	empty	empty	6080	26130	100	49	51	23	45	49	49	50	16	32	8	1	0	0	0	0	0	0	0	0	80	560	100	0	0	Error	0	2	4114	0.063	-75	0	0
9	1	5	2A6	406 Sp0	2790	26450	70	76	78	24	30	41	41	48	21	43	75	31	0	0	0	0	0	0	0	0	32	236	100	0	0	Error	35	37	2502	1.429	0	0	0
9	2	5	2.00E+06	430 Sp0	3080	26450	70	98	101	47	46	39	39	41	12	29	81	69	0	0	0	0	0	0	0	0	32	236	100	0	0	Error	59	62	3217	5	0	0	0
9	3	5	2A6	406 Sp0	3390	26450	90	65	69	19	27	39	39	41	12	29	83	54	0	0	0	0	0	0	0	0	52	420	100	0	0	Error	26	30	3591	2.333	0	0	0
9	4	5	2.00E+06	430 Sp0	3680	26460	70	78	97	53	54	42	42	48	26	54	56	38	0	0	0	0	0	0	0	0	32	236	100	0	0	Error	36	55	3089	1.885	0	0	0
9	5	5	2I6	455 Sp21	3990	26460	80	75	81	26	32	41	41	43	18	41	77	44	0	0	0	0	0	0	0	0	52	340	100	0	0	Error	34	40	4210	2.111	0	0	0
9	6	5	2M6	483 Sp22	4280	26460	70	60	66	25	37	42	42	44	11	25	56	47	0	0	0	0	0	0	0	0	32	236	100	0	0	Error	18	24	2096	2	0	0	0
9	7	5	2I6	455 Sp21	4590	26460	70	80	88	37	42	47	47	51	21	41	63	41	0	0	0	0	0	0	0	0	32	236	100	0	0	Error	33	41	2830	1.762	0	0	0
9	8	5	2M6	483 Sp22	4890	26470	70	88	96	40	41	46	46	48	12	25	88	66	0	0	0	0	0	0	0	0	32	236	100	0	0	Error	42	50	3069	4	0	0	0
9	9	5	2A14	590 Sp14	5190	26450	70	54	55	15	27	45	45	48	16	33	31	9	0	0	0	0	0	0	0	0	32	236	100	0	0	Error	9	10	1748	0.438	0	0	0
9	10	5	2.00E+14	605 Sp24	5480	26450	110	90	89	29	32	47	47	49	14	28	83	68	0	0	0	0	0	0	0	0	80	656	100	0	0	Error	43	42	7121	2.857	0	0	0
9	11	5	2A14	590 Sp14	5790	26470	70	69	70	15	21	52	52	52	11	21	63	41	0	0	0	0	0	0	0	0	32	236	100	0	0	Error	17	18	2241	1.636	0	0	0
9	12	5	2.00E+14	605 Sp24	6080	26450	100	99	98	33	33	53	53	56	14	25	78	65	0	0	0	0	0	0	0	0	80	560	100	0	0	Error	46	45	7808	3	0	0	0
9	1	6	2I14	620 Sp14	2780	26740	80	55	69	39	56	38	38	39	9	23	62	50	0	0	0	0	0	0	0	0	52	340	100	0	0	Error	17	31	3597	3.333	0	0	0
9	2	6	2M14	635 Sp14	3090	26740	100	42	48	22	45	37	37	39	24	61	11	8	0	0	0	0	0	0	0	0	80	560	100	0	0	Error	5	11	3815	0.375	0	0	0
9	3	6	2I14	620 Sp14	3400	26750	90	78	77	19	24	38	38	41	12	29	90	81	0	0	0	0	0	0	0	0	52	420	100	0	0	Error	40	39	4012	3	0	0	0
9	4	6	2M14	635 Sp14	3690	26740	100	40	42	10	23	38	38	39	8	20	20	13	0	0	0	0	0	0	0	0	80	560	100	0	0	Error	2	4	3372	0.375	0	0	0
9	5	6	empty	empty	3980	26730	100	39	41	10	24	39	39	40	12	30	10	3	0	0	0	0	0	0	0	0	80	560	100	0	0	Error	0	2	3273	0.083	-75	0	0
9	6	6	empty	empty	4280	26730	100	40	41	7	17	40	40	48	135	281	0	0	0	0	0	0	0	0	0	0	80	560	100	0	0	Error	0	1	3244	-0.052	-75	0	0
9	7	6	empty	empty	4580	26730	100	44	44	7	15	43	43	44	18	40	1	0	0	0	0	0	0	0	0	0	80	560	100	0	0	Error	1	1	3492	0	-75	0	0
9	8	6	empty	empty	4880	26730	100	42	42	7	16	43	43	44	9	20	10	0	0	0	0	0	0	0	0	0	80	560	100	0	0	Error	-1	-1	3375	-0.222	-75	0	0
9	9	6	empty	empty	5180	26730	100	42	43	8	18	43	43	45	12	26	5	1	0	0	0	0	0	0	0	0	80	560	100	0	0	Error	-1	0	3411	-0.167	-75	0	0
9	10	6	empty	empty	5480	26730	100	46	47	7	14	46	46	49	21	42	1	0	0	0	0	0	0	0	0	0	80	560	100	0	0	Error	0	1	3755	-0.095	-75	0	0
9	11	6	empty	empty	5780	26730	100	47	48	9	18	50	50	50	9	18	13	3	0	0	0	0	0	0	0	0	80	560	100	0	0	Error	-3	-2	3842	-0.222	-75	0	0
9	12	6	empty	empty	6080	26730	100	51	51	8	15	51	51	52	14	26	4	1	0	0	0	0	0	0	0	0	80	560	100	0	0	Error	0	0	4078	-0.071	-75	0	0
9	1	7	2A6	406 Sp0	2780	27050	100	65	76	31	40	39	39	40	9	22	80	66	0	0	0	0	0	0	0	0	80	560	100	0	0	Error	26	37	6072	4	0	0	0
9	2	7	2.00E+06	430 Sp0	3070	27060	70	41	54	34	62	39	39	40	10	25	28	22	0	0	0	0	0	0	0	0	32	236	100	0	0	Error	2	15	1713	1.4	0	0	0
9	3	7	2A6	406 Sp0	3390	27030	70	57	66	21	31	43	43	50	23	46	41	19	0	0	0	0	0	0	0	0	32	236	100	0	0	Error	14	23	2107	0.696	0	0	0
9	4	7	2.00E+06	430 Sp0	3670	27040	70	81	98	50	51	41	41	44	17	38	69	50	0	0	0	0	0	0	0	0	32	236	100	0	0	Error	40	57	3145	3.176	0	0	0
9	5	7	2I6	455 Sp21	3970	27030	70	70	79	30	37	44	44	50	25	50	50	34	0	0	0	0	0	0	0	0	32	236	100	0	0	Error	26	35	2527	1.16	0	0	0
9	6	7	2M6	483 Sp22	4280	27030	70	52	57	19	33	44	44	54	91	168	0	0	0	0	0	0	0	0	0	0	32	236	100	0	0	Error	8	13	1813	0.033	0	0	0
9	7	7	2I6	455 Sp21	4560	27050	70	63	94	103	109	48	48	57	31	54	34	22	0	0	0	0	0	0	0	0	32	236	100	0	0	Error	15	46	2996	1.194	0	0	0
9	8	7	2M6	483 Sp22	4890	27050	70	86	86	37	43	46	46	49	15	30	63	59	0	0	0	0	0	0	0	0	32	236	100	0	0	Error	40	40	2752	2.467	0	0	0
9	9	7	2A14	590 Sp14	5190	27030	80	82	83	29	34	47	47	60	90	150	8	0	0	0	0	0	0	0	0	0	52	340	100	0	0	Error	35	36	4321	0.256	0	0	0
9	10	7	2.00E+14	605 Sp24	5490	27060	90	99	98	20	20	47	47	50	16	32	98	83	0	0	0	0	0	0	0	0	52	420	100	0	0	Error	52	51	5085	3	0	0	0
9	11	7	2A14	590 Sp14	5790	27060	70	79	79	18	22	49	49	52	17	32	81	34	0	0	0	0	0	0	0	0	32	236	100	0	0	Error	30	30	2526	1.588	0	0	0
9	12	7	2.00E+14	605 Sp24	6080	27050	100	101	106	59	55	52	52	54	13	24	81	74	0	0	0	0	0	0	0	0	80	560	100	0	0	Error	49	54	8489	4	0	0	0
9	1	8	1I14	234 Sp8	2790	27350	70	60	107	259	242	41	41	45	30	66	38	9	0	0	0	0	0	0	0	0	32	236	100	0	0	Error	19	66	3430	2.067	0	0	0
9	2	8	1M14	258 Sp0	3100	27330	50	453	429	191	44	46	46	53	29	54	100	100	0	0	0	0	0	0	0	0	12	104	100	0	0	Error	407	383	5152	12.966	0	0	0
9	3	8	1I14	234 Sp8	3400	27340	50	60	61	10	16	42	42	45	13	28	58	25	0	0	0	0	0	0	0	0	12	104	100	0	0	Error	18	19	727	1.231	0	0	0
9	4	8	1M14	258 Sp0	3700	27350	60	323	350	185	52	41	41	42	9	21	100	100	0	0	0	0	0	0	0	0	32	176	100	0	0	Error	282	309	11207	34.222	0	0	0
9	5	8	1A22	286 Sp0	4000	27350	60	57	61	19	31	43	43	46	19	41	31	16	0	0	0	0	0	0	0	0	32	176	100	0	0	Error	14	18	1937	0.789	0	0	0
9	6	8	1.00E+22	324 Sp10	4290	27340	60	144	142	80	56	42	42	43	9	20	91	81	0	0	0	0	0	0	0	0	32	176	100	0	0	Error	102	100	4542	11	0	0	0
9	7	8	1A22	286 Sp0	4610	27350	80	69	75	26	34	44	44	46	12	26	69	50	0	0	0	0	0	0	0	0	52	340	100	0	0	Error	25	31	3888	2.417	0	0	0
9	8	8	1.00E+22	324 Sp10	4890	27340	60	195	205	141	68	44	44	46	12	26	97	91	0	0	0	0	0	0	0	0	32	176	100	0	0	Error	151	161	6556	13.25	0	0	0
9	9	8	1I22	354 Sp0	5200	27380	70	62	77	35	45	45	45	47	13	27	69	41	0	0	0	0	0	0	0	0	32	236	100	0	0	Error	17	32	2479	2.308	0	0	0
9	10	8	1M22	379 Sp0	5510	27360	60	67	71	19	26	48	48	48	9	18	72	56	0	0	0	0	0	0	0	0	32	176	100	0	0	Error	19	23	2281	2.556	0	0	0
9	11	8	1I22	354 Sp0	5830	27360	60	66	71	19	26	51	51	53	12	22	53	34	0	0	0	0	0	0	0	0	32	176	100	0	0	Error	15	20	2285	1.5	0	0	0
9	12	8	1M22	379 Sp0	6100	27370	70	88	90	22	24	51	51	52	11	21	88	81	0	0	0	0	0	0	0	0	32	236	100	0	0	Error	37	39	2889	3.455	0	0	0
9	1	9	1A6	14 Sp8	2770	27640	70	70	74	26	35	41	41	47	58	123	16	0	0	0	0	0	0	0	0	0	32	236	100	0	0	Error	29	33	2363	0.466	0	0	0
9	2	9	1.00E+06	33 Sp8	3080	27630	60	79	83	39	46	42	42	43	14	32	75	56	0	0	0	0	0	0	0	0	32	176	100	0	0	Error	37	41	2664	2.857	0	0	0
9	3	9	1A6	14 Sp8	3400	27640	60	58	80	90	112	41	41	42	8	19	75	50	0	0	0	0	0	0	0	0	32	176	100	0	0	Error	17	39	2559	4.75	0	0	0
9	4	9	1.00E+06	33 Sp8	3690	27630	60	106	99	31	31	44	44	64	184	287	0	0	0	0	0	0	0	0	0	0	32	176	100	0	0	Error	62	55	3155	0.19	0	0	0
9	5	9	1I6	52 Sp9	3990	27610	60	89	107	59	55	43	43	45	13	28	72	66	0	0	0	0	0	0	0	0	32	176	100	0	0	Error	46	64	3430	4.769	0	0	0
9	6	9	1M6	74 Sp0	4300	27620	60	81	83	24	28	45	45	49	21	42	69	44	0	0	0	0	0	0	0	0	32	176	100	0	0	Error	36	38	2664	1.619	0	0	0
9	7	9	1I6	52 Sp9	4600	27630	60	119	124	60	48	47	47	47	10	21	88	78	0	0	0	0	0	0	0	0	32	176	100	0	0	Error	72	77	3983	7.7	0	0	0
9	8	9	1M6	74 Sp0	4900	27630	70	81	89	27	30	45	45	46	10	21	97	81	0	0	0	0	0	0	0	0	32	236	100	0	0	Error	36	44	2859	4.3	0	0	0
9	9	9	1A14	171 Sp8	5190	27660	70	192	255	216	84	44	44	46	15	32	100	91	0	0	0	0	0	0	0	0	32	236	100	0	0	Error	148	211	8157	13.933	0	0	0
9	10	9	1.00E+14	199 Sp9	5500	27670	70	112	124	44	35	46	46	48	11	22	100	91	0	0	0	0	0	0	0	0	32	236	100	0	0	Error	66	78	3956	6.909	0	0	0
9	11	9	1A14	171 Sp8	5800	27670	90	170	188	119	63	45	45	49	69	140	77	40	0	0	0	0	0	0	0	0	52	420	100	0	0	Error	125	143	9792	2.014	0	0	0
9	12	9	1.00E+14	199 Sp9	6100	27640	70	114	139	110	79	46	46	49	17	34	97	72	0	0	0	0	0	0	0	0	32	236	100	0	0	Error	68	93	4438	5.294	0	0	0
9	1	10	1I14	234 Sp8	2770	27940	70	56	63	45	71	42	42	44	12	27	56	22	0	0	0	0	0	0	0	0	32	236	100	0	0	Error	14	21	2020	1.583	0	0	0
9	2	10	1M14	258 Sp0	3110	27950	60	356	293	160	54	42	42	45	12	26	94	88	0	0	0	0	0	0	0	0	32	176	100	0	0	Error	314	251	9372	20.667	0	0	0
9	3	10	1I14	234 Sp8	3400	27950	60	54	53	11	20	43	43	47	29	61	0	0	0	0	0	0	0	0	0	0	32	176	100	0	0	Error	11	10	1694	0.207	0	0	0
9	4	10	1M14	258 Sp0	3700	27940	60	306	272	158	58	44	44	48	17	35	94	84	0	0	0	0	0	0	0	0	32	176	100	0	0	Error	262	228	8698	13.176	0	0	0
9	5	10	1A22	286 Sp0	4000	27930	60	58	62	21	33	47	47	53	24	45	31	6	0	0	0	0	0	0	0	0	32	176	100	0	0	Error	11	15	1984	0.375	0	0	0
9	6	10	1.00E+22	324 Sp10	4300	27960	60	69	80	36	45	45	45	45	9	20	63	53	0	0	0	0	0	0	0	0	32	176	100	0	0	Error	24	35	2569	3.889	0	0	0
9	7	10	1A22	286 Sp0	4610	27940	60	51	56	17	30	46	46	51	22	43	19	6	0	0	0	0	0	0	0	0	32	176	100	0	0	Error	5	10	1777	0.227	0	0	0
9	8	10	1.00E+22	324 Sp10	4900	27960	60	150	147	75	51	47	47	50	17	34	88	81	0	0	0	0	0	0	0	0	32	176	100	0	0	Error	103	100	4708	5.706	0	0	0
9	9	10	1I22	354 Sp0	5200	27910	60	56	64	28	43	47	47	51	24	47	28	16	0	0	0	0	0	0	0	0	32	176	100	0	0	Error	9	17	2061	0.542	0	0	0
9	10	10	1M22	379 Sp0	5500	27950	60	58	59	12	20	46	46	47	9	19	59	28	0	0	0	0	0	0	0	0	32	176	100	0	0	Error	12	13	1879	1.333	0	0	0
9	11	10	1I22	354 Sp0	5780	27930	60	65	71	22	30	49	49	54	22	40	34	19	0	0	0	0	0	0	0	0	32	176	100	0	0	Error	16	22	2259	0.773	0	0	0
9	12	10	1M22	379 Sp0	6100	27960	60	57	62	17	27	49	49	58	86	148	0	0	0	0	0	0	0	0	0	0	32	176	100	0	0	Error	8	13	1996	0.047	0	0	0
9	1	11	1A6	14 Sp8	2790	28250	70	52	63	29	46	39	39	45	38	84	19	3	0	0	0	0	0	0	0	0	32	236	100	0	0	Error	13	24	2010	0.474	0	0	0
9	2	11	1.00E+06	33 Sp8	3100	28250	60	88	89	33	37	42	42	43	9	20	81	75	0	0	0	0	0	0	0	0	32	176	100	0	0	Error	46	47	2844	5.111	0	0	0
9	3	11	1A6	14 Sp8	3400	28230	60	56	67	41	61	41	41	42	9	21	63	41	0	0	0	0	0	0	0	0	32	176	100	0	0	Error	15	26	2128	2.778	0	0	0
9	4	11	1.00E+06	33 Sp8	3710	28250	60	121	111	37	33	43	43	45	15	33	88	75	0	0	0	0	0	0	0	0	32	176	100	0	0	Error	78	68	3567	4.4	0	0	0
9	5	11	1I6	52 Sp9	4010	28250	60	75	91	42	46	43	43	48	38	79	41	34	0	0	0	0	0	0	0	0	32	176	100	0	0	Error	32	48	2907	1.132	0	0	0
9	6	11	1M6	74 Sp0	4300	28250	90	44	45	8	17	43	43	56	192	342	0	0	0	0	0	0	0	0	0	0	52	420	100	0	0	Error	1	2	2361	-0.057	0	0	0
9	7	11	1I6	52 Sp9	4600	28260	60	95	117	76	64	45	45	45	9	20	84	81	0	0	0	0	0	0	0	0	32	176	100	0	0	Error	50	72	3744	8	0	0	0
9	8	11	1M6	74 Sp0	4890	28250	80	86	144	136	94	48	48	50	13	26	73	63	0	0	0	0	0	0	0	0	52	340	100	0	0	Error	38	96	7464	7.231	0	0	0
9	9	11	1A14	171 Sp8	5190	28230	60	141	127	58	45	47	47	49	15	30	78	69	0	0	0	0	0	0	0	0	32	176	100	0	0	Error	94	80	4076	5.2	0	0	0
9	10	11	1.00E+14	199 Sp9	5500	28270	60	89	105	41	39	48	48	50	16	32	94	66	0	0	0	0	0	0	0	0	32	176	100	0	0	Error	41	57	3347	3.438	0	0	0
9	11	11	1A14	171 Sp8	5800	28250	60	150	147	51	34	46	46	49	25	51	94	78	0	0	0	0	0	0	0	0	32	176	100	0	0	Error	104	101	4696	3.92	0	0	0
9	12	11	1.00E+14	199 Sp9	6100	28250	100	90	123	136	110	50	50	52	14	26	84	63	0	0	0	0	0	0	0	0	80	560	100	0	0	Error	40	73	9843	5.071	0	0	0
9	1	12	1I14	234 Sp8	2780	28550	70	58	80	82	102	42	42	44	11	25	59	44	0	0	0	0	0	0	0	0	32	236	100	0	0	Error	16	38	2544	3.273	0	0	0
9	2	12	1M14	258 Sp0	3100	28540	60	171	192	106	55	41	41	43	17	39	100	84	0	0	0	0	0	0	0	0	32	176	100	0	0	Error	130	151	6156	8.765	0	0	0
9	3	12	1I14	234 Sp8	3400	28570	60	61	71	35	49	41	41	41	12	29	72	34	0	0	0	0	0	0	0	0	32	176	100	0	0	Error	20	30	2273	2.5	0	0	0
9	4	12	1M14	258 Sp0	3700	28550	60	332	313	131	41	42	42	48	39	81	100	97	0	0	0	0	0	0	0	0	32	176	100	0	0	Error	290	271	10030	6.795	0	0	0
9	5	12	1A22	286 Sp0	4020	28570	80	74	80	24	30	41	41	43	13	30	88	63	0	0	0	0	0	0	0	0	52	340	100	0	0	Error	33	39	4137	2.846	0	0	0
9	6	12	1.00E+22	324 Sp10	4300	28520	60	131	149	88	59	43	43	45	20	44	84	66	0	0	0	0	0	0	0	0	32	176	100	0	0	Error	88	106	4772	5.2	0	0	0
9	7	12	1A22	286 Sp0	4600	28540	80	71	75	24	32	45	45	48	28	58	46	15	0	0	0	0	0	0	0	0	52	340	100	0	0	Error	26	30	3909	0.964	0	0	0
9	8	12	1.00E+22	324 Sp10	4890	28540	60	104	121	68	56	42	42	45	19	42	81	59	0	0	0	0	0	0	0	0	32	176	100	0	0	Error	62	79	3882	4	0	0	0
9	9	12	1I22	354 Sp0	5210	28550	60	68	76	29	38	45	45	49	17	34	66	31	0	0	0	0	0	0	0	0	32	176	100	0	0	Error	23	31	2435	1.588	0	0	0
9	10	12	1M22	379 Sp0	5500	28550	60	77	86	36	41	47	47	49	16	32	75	47	0	0	0	0	0	0	0	0	32	176	100	0	0	Error	30	39	2759	2.313	0	0	0
9	11	12	1I22	354 Sp0	5810	28540	70	82	91	36	39	46	46	50	15	30	78	56	0	0	0	0	0	0	0	0	32	236	100	0	0	Error	36	45	2923	2.733	0	0	0
9	12	12	1M22	379 Sp0	6100	28560	70	65	188	492	261	47	47	49	15	30	56	28	0	0	0	0	0	0	0	0	32	236	100	0	0	Error	18	141	6014	9.267	0	0	0
9	1	13	1A6	14 Sp8	2770	28850	70	66	69	29	42	41	41	45	23	51	50	22	0	0	0	0	0	0	0	0	32	236	100	0	0	Error	25	28	2223	1.043	0	0	0
9	2	13	1.00E+06	33 Sp8	3090	28850	60	108	104	37	35	42	42	43	9	20	94	78	0	0	0	0	0	0	0	0	32	176	100	0	0	Error	66	62	3325	6.778	0	0	0
9	3	13	1A6	14 Sp8	3400	28850	60	78	78	26	33	43	43	48	21	43	69	31	0	0	0	0	0	0	0	0	32	176	100	0	0	Error	35	35	2484	1.429	0	0	0
9	4	13	1.00E+06	33 Sp8	3700	28850	60	133	156	213	136	43	43	46	28	60	78	66	0	0	0	0	0	0	0	0	32	176	100	0	0	Error	90	113	5003	3.929	0	0	0
9	5	13	1I6	52 Sp9	3990	28840	60	80	120	113	94	42	42	43	10	23	75	66	0	0	0	0	0	0	0	0	32	176	100	0	0	Error	38	78	3854	7.7	0	0	0
9	6	13	1M6	74 Sp0	4290	28820	80	86	145	317	218	43	43	49	68	138	21	6	0	0	0	0	0	0	0	0	52	340	100	0	0	Error	43	102	7541	1.412	0	0	0
9	7	13	1I6	52 Sp9	4610	28860	60	110	116	48	41	48	48	54	37	68	69	41	0	0	0	0	0	0	0	0	32	176	100	0	0	Error	62	68	3726	1.676	0	0	0
9	8	13	1M6	74 Sp0	4910	28860	60	84	83	25	30	44	44	46	10	21	84	78	0	0	0	0	0	0	0	0	32	176	100	0	0	Error	40	39	2669	3.7	0	0	0
9	9	13	1A14	171 Sp8	5190	28850	60	126	148	80	54	43	43	45	12	26	97	88	0	0	0	0	0	0	0	0	32	176	100	0	0	Error	83	105	4742	8.583	0	0	0
9	10	13	1.00E+14	199 Sp9	5500	28830	60	116	125	38	30	50	50	52	16	30	97	91	0	0	0	0	0	0	0	0	32	176	100	0	0	Error	66	75	3990	4.563	0	0	0
9	11	13	1A14	171 Sp8	5790	28860	70	132	143	79	55	51	51	54	14	25	88	84	0	0	0	0	0	0	0	0	32	236	100	0	0	Error	81	92	4582	6.357	0	0	0
9	12	13	1.00E+14	199 Sp9	6110	28870	90	113	155	193	124	54	54	65	62	95	46	19	0	0	0	0	0	0	0	0	52	420	100	0	0	Error	59	101	8059	1.452	0	0	0
9	1	14	2A22	Grid Marker	2760	29140	150	93	1240	3293	265	40	40	42	13	30	77	65	0	0	0	0	0	0	0	0	156	1272	100	0	0	Error	53	1200	193485	92.154	0	0	0
9	2	14	2A22	Grid Marker	3100	29140	190	142	1012	2992	295	41	41	44	15	34	98	90	0	0	0	0	0	0	0	0	256	1995	100	0	0	Error	101	971	259071	64.533	0	0	0
9	3	14	empty	empty	3400	29130	90	35	38	18	47	38	38	40	15	37	2	2	0	0	0	0	0	0	0	0	52	420	100	0	0	Error	-3	0	1985	-0.133	-75	0	0
9	4	14	empty	empty	3700	29130	90	35	36	8	22	35	35	40	41	102	0	0	0	0	0	0	0	0	0	0	52	420	100	0	0	Error	0	1	1861	-0.098	-75	0	0
9	5	14	empty	empty	4000	29130	90	34	38	14	36	36	36	38	17	44	10	2	0	0	0	0	0	0	0	0	52	420	100	0	0	Error	-2	2	1959	0	-75	0	0
9	6	14	empty	empty	4300	29130	90	36	37	9	24	36	36	38	17	44	4	2	0	0	0	0	0	0	0	0	52	420	100	0	0	Error	0	1	1933	-0.059	-75	0	0
9	7	14	empty	empty	4600	29130	90	40	46	27	58	40	40	43	21	48	8	6	0	0	0	0	0	0	0	0	52	420	100	0	0	Error	0	6	2370	0.143	-75	0	0
9	8	14	empty	empty	4900	29130	90	41	42	7	16	42	42	45	25	55	0	0	0	0	0	0	0	0	0	0	52	420	100	0	0	Error	-1	0	2167	-0.12	-75	0	0
9	9	14	empty	empty	5200	29130	90	42	42	7	16	42	42	43	11	25	6	2	0	0	0	0	0	0	0	0	52	420	100	0	0	Error	0	0	2189	-0.091	-75	0	0
9	10	14	empty	empty	5500	29130	90	45	45	10	22	47	47	56	56	100	0	0	0	0	0	0	0	0	0	0	52	420	100	0	0	Error	-2	-2	2349	-0.196	-75	0	0
9	11	14	empty	empty	5800	29130	90	52	74	65	87	48	48	50	18	36	27	13	0	0	0	0	0	0	0	0	52	420	100	0	0	Error	4	26	3833	1.333	-75	0	0
9	12	14	empty	empty	6100	29130	90	51	51	11	21	58	58	108	278	257	0	0	0	0	0	0	0	0	0	0	52	420	100	0	0	Error	-7	-7	2627	-0.205	-75	0	0
10	1	1	empty	empty	7290	25250	100	51	52	12	23	53	53	55	22	40	5	1	0	0	0	0	0	0	0	0	80	560	100	0	0	Error	-2	-1	4179	-0.136	-75	0	0
10	2	1	empty	empty	7590	25250	100	56	57	12	21	55	55	57	17	29	10	3	0	0	0	0	0	0	0	0	80	560	100	0	0	Error	1	2	4534	0	-75	0	0
10	3	1	empty	empty	7890	25250	100	55	57	13	22	56	56	65	48	73	0	0	0	0	0	0	0	0	0	0	80	560	100	0	0	Error	-1	1	4522	-0.167	-75	0	0
10	4	1	empty	empty	8190	25250	100	57	59	18	30	58	58	62	32	51	6	1	0	0	0	0	0	0	0	0	80	560	100	0	0	Error	-1	1	4737	-0.094	-75	0	0
10	5	1	empty	empty	8490	25250	100	60	61	12	19	61	61	67	34	50	0	0	0	0	0	0	0	0	0	0	80	560	100	0	0	Error	-1	0	4890	-0.176	-75	0	0
10	6	1	empty	empty	8790	25250	100	61	61	9	14	62	62	64	13	20	11	0	0	0	0	0	0	0	0	0	80	560	100	0	0	Error	-1	-1	4905	-0.231	-75	0	0
10	7	1	empty	empty	9090	25250	100	69	76	52	68	70	70	76	34	44	5	5	0	0	0	0	0	0	0	0	80	560	100	0	0	Error	-1	6	6091	0	-75	0	0
10	8	1	empty	empty	9390	25250	100	76	78	12	15	80	80	83	23	27	1	0	0	0	0	0	0	0	0	0	80	560	100	0	0	Error	-4	-2	6222	-0.217	-75	0	0
10	9	1	empty	empty	9690	25250	100	93	97	18	18	95	95	99	34	34	5	0	0	0	0	0	0	0	0	0	80	560	100	0	0	Error	-2	2	7792	-0.059	-75	0	0
10	10	1	2B22	Grid Marker	10010	25270	180	154	674	2061	305	99	99	106	37	34	58	39	0	0	0	0	0	0	0	0	256	1757	100	0	0	Error	55	575	172643	15.351	0	0	0
10	11	1	2B22	Grid Marker	10310	25260	160	158	859	2386	277	99	99	109	53	48	52	37	0	0	0	0	0	0	0	0	208	1374	100	0	0	Error	59	760	178602	14.151	0	0	0
10	12	1	2B22	Grid Marker	10630	25260	230	132	492	1555	316	100	100	106	41	38	41	25	0	0	0	0	0	0	0	0	392	2778	100	0	0	Error	32	392	193008	9.415	0	0	0
10	1	2	2J14	621 Sp14	7300	25530	70	89	222	295	132	58	58	59	16	27	69	47	0	0	0	0	0	0	0	0	32	236	100	0	0	Error	31	164	7099	10.188	0	0	0
10	2	2	2N14	636 Sp12	7620	25550	90	157	196	193	98	60	60	64	43	67	79	54	0	0	0	0	0	0	0	0	52	420	100	0	0	Error	97	136	10192	3.07	0	0	0
10	3	2	2J14	621 Sp14	7910	25540	70	71	149	133	89	64	64	67	25	37	34	31	0	0	0	0	0	0	0	0	32	236	100	0	0	Error	7	85	4766	3.28	0	0	0
10	4	2	2N14	636 Sp12	8210	25570	80	187	239	169	70	60	60	63	19	30	98	96	0	0	0	0	0	0	0	0	52	340	100	0	0	Error	127	179	12421	9.263	0	0	0
10	5	2	empty	empty	8500	25550	100	63	64	12	18	65	65	70	31	44	1	0	0	0	0	0	0	0	0	0	80	560	100	0	0	Error	-2	-1	5101	-0.194	-75	0	0
10	6	2	empty	empty	8800	25550	100	64	66	11	16	63	63	65	14	21	15	3	0	0	0	0	0	0	0	0	80	560	100	0	0	Error	1	3	5265	0.071	-75	0	0
10	7	2	empty	empty	9100	25550	100	68	69	12	17	71	71	74	23	31	1	1	0	0	0	0	0	0	0	0	80	560	100	0	0	Error	-3	-2	5503	-0.217	-75	0	0
10	8	2	empty	empty	9400	25550	100	80	83	18	21	80	80	81	15	18	16	5	0	0	0	0	0	0	0	0	80	560	100	0	0	Error	0	3	6615	0.133	-75	0	0
10	9	2	empty	empty	9700	25550	100	95	97	17	17	98	98	108	147	136	0	0	0	0	0	0	0	0	0	0	80	560	100	0	0	Error	-3	-1	7762	-0.075	-75	0	0
10	10	2	empty	empty	10000	25550	100	102	103	21	20	101	101	104	33	31	8	1	0	0	0	0	0	0	0	0	80	560	100	0	0	Error	1	2	8272	-0.03	-75	0	0
10	11	2	empty	empty	10300	25550	100	102	107	35	32	100	100	110	43	39	4	3	0	0	0	0	0	0	0	0	80	560	100	0	0	Error	2	7	8520	-0.07	-75	0	0
10	12	2	empty	empty	10600	25550	100	96	97	15	15	96	96	98	18	18	9	3	0	0	0	0	0	0	0	0	80	560	100	0	0	Error	0	1	7740	-0.056	-75	0	0
10	1	3	2B6	407 Sp21	7320	25840	80	93	102	34	33	57	57	59	12	20	83	69	0	0	0	0	0	0	0	0	52	340	100	0	0	Error	36	45	5315	3.583	0	0	0
10	2	3	2F6	431 Sp0	7610	25840	70	107	136	82	60	62	62	64	18	28	81	66	0	0	0	0	0	0	0	0	32	236	100	0	0	Error	45	74	4340	4	0	0	0
10	3	3	2B6	407 Sp21	7910	25850	100	89	109	67	61	60	60	66	38	57	43	21	0	0	0	0	0	0	0	0	80	560	100	0	0	Error	29	49	8689	1.132	0	0	0
10	4	3	2F6	431 Sp0	8210	25840	70	116	134	72	53	60	60	62	14	22	81	75	0	0	0	0	0	0	0	0	32	236	100	0	0	Error	56	74	4290	5.143	0	0	0
10	5	3	2J6	456 Sp21	8500	25860	90	119	128	40	31	64	64	72	40	55	67	31	0	0	0	0	0	0	0	0	52	420	100	0	0	Error	55	64	6677	1.4	0	0	0
10	6	3	2N6	484 Sp22	8820	25860	70	136	134	33	24	66	66	71	33	46	84	56	0	0	0	0	0	0	0	0	32	236	100	0	0	Error	70	68	4280	1.909	0	0	0
10	7	3	2J6	456 Sp21	9110	25840	80	131	135	80	59	70	70	72	15	20	85	73	0	0	0	0	0	0	0	0	52	340	100	0	0	Error	61	65	7033	4.2	0	0	0
10	8	3	2N6	484 Sp22	9420	25850	80	143	143	47	32	79	79	80	15	18	83	67	0	0	0	0	0	0	0	0	52	340	100	0	0	Error	64	64	7444	4.2	0	0	0
10	9	3	2B14	591 Sp0	9690	25860	110	110	140	86	61	98	98	100	25	25	40	29	0	0	0	0	0	0	0	0	80	656	100	0	0	Error	12	42	11187	1.6	0	0	0
10	10	3	2F14	0	10010	25830	70	124	201	150	74	105	105	105	16	15	50	41	0	0	0	0	0	0	0	0	32	236	100	0	0	Error	19	96	6443	6	0	0	0
10	11	3	2B14	591 Sp0	10310	25840	70	140	151	45	29	102	102	105	39	37	47	28	0	0	0	0	0	0	0	0	32	236	100	0	0	Error	38	49	4821	1.179	0	0	0
10	12	3	2F14	0	10610	25840	100	99	127	82	64	102	102	107	34	31	19	14	0	0	0	0	0	0	0	0	80	560	100	0	0	Error	-3	25	10170	0.588	0	0	0
10	1	4	2J14	621 Sp14	7300	26130	70	75	131	114	87	59	59	59	11	18	53	34	0	0	0	0	0	0	0	0	32	236	100	0	0	Error	16	72	4191	6.545	0	0	0
10	2	4	2N14	636 Sp12	7610	26160	80	217	235	157	66	62	62	64	26	40	85	79	0	0	0	0	0	0	0	0	52	340	100	0	0	Error	155	173	12196	6.577	0	0	0
10	3	4	2J14	621 Sp14	7910	26150	70	96	154	105	68	62	62	64	16	25	66	56	0	0	0	0	0	0	0	0	32	236	100	0	0	Error	34	92	4912	5.625	0	0	0
10	4	4	2N14	636 Sp12	8230	26180	110	150	150	56	37	63	63	64	12	18	86	84	0	0	0	0	0	0	0	0	80	656	100	0	0	Error	87	87	11988	7.167	0	0	0
10	5	4	empty	empty	8500	26150	100	65	65	14	21	64	64	66	18	27	8	3	0	0	0	0	0	0	0	0	80	560	100	0	0	Error	1	1	5233	-0.056	-75	0	0
10	6	4	empty	empty	8800	26150	100	65	66	13	19	67	67	68	13	19	11	3	0	0	0	0	0	0	0	0	80	560	100	0	0	Error	-2	-1	5289	-0.154	-75	0	0
10	7	4	empty	empty	9100	26150	100	65	67	12	17	69	69	181	1796	992	0	0	0	0	0	0	0	0	0	0	80	560	100	0	0	Error	-4	-2	5342	-0.063	-75	0	0
10	8	4	empty	empty	9400	26150	100	74	75	13	17	76	76	78	18	23	8	0	0	0	0	0	0	0	0	0	80	560	100	0	0	Error	-2	-1	6029	-0.167	-75	0	0
10	9	4	empty	empty	9700	26150	100	95	108	73	67	92	92	93	18	19	24	13	0	0	0	0	0	0	0	0	80	560	100	0	0	Error	3	16	8640	0.833	-75	0	0
10	10	4	empty	empty	10000	26150	100	99	100	16	16	100	100	103	18	17	13	3	0	0	0	0	0	0	0	0	80	560	100	0	0	Error	-1	0	7983	-0.167	-75	0	0
10	11	4	empty	empty	10300	26150	100	104	105	16	15	105	105	112	46	41	1	0	0	0	0	0	0	0	0	0	80	560	100	0	0	Error	-1	0	8422	-0.152	-75	0	0
10	12	4	empty	empty	10600	26150	100	96	99	18	18	99	99	102	24	23	8	4	0	0	0	0	0	0	0	0	80	560	100	0	0	Error	-3	0	7902	-0.125	-75	0	0
10	1	5	2B6	407 Sp21	7320	26470	100	86	93	34	36	59	59	60	11	18	66	51	0	0	0	0	0	0	0	0	80	560	100	0	0	Error	27	34	7473	3	0	0	0
10	2	5	2F6	431 Sp0	7620	26470	70	101	122	54	44	60	60	61	13	21	88	66	0	0	0	0	0	0	0	0	32	236	100	0	0	Error	41	62	3913	4.692	0	0	0
10	3	5	2B6	407 Sp21	7920	26470	90	86	97	34	35	63	63	64	12	18	67	48	0	0	0	0	0	0	0	0	52	420	100	0	0	Error	23	34	5028	2.75	0	0	0
10	4	5	2F6	431 Sp0	8210	26460	70	89	108	42	38	61	61	63	16	25	66	47	0	0	0	0	0	0	0	0	32	236	100	0	0	Error	28	47	3454	2.813	0	0	0
10	5	5	2J6	456 Sp21	8520	26470	80	127	136	39	28	63	63	64	12	18	98	92	0	0	0	0	0	0	0	0	52	340	100	0	0	Error	64	73	7063	6	0	0	0
10	6	5	2N6	484 Sp22	8810	26460	70	136	134	31	23	67	67	68	13	19	97	88	0	0	0	0	0	0	0	0	32	236	100	0	0	Error	69	67	4293	5.077	0	0	0
10	7	5	2J6	456 Sp21	9120	26470	80	133	141	40	28	69	69	70	14	20	92	87	0	0	0	0	0	0	0	0	52	340	100	0	0	Error	64	72	7333	5.071	0	0	0
10	8	5	2N6	484 Sp22	9430	26470	70	87	97	52	53	74	74	75	15	20	47	25	0	0	0	0	0	0	0	0	32	236	100	0	0	Error	13	23	3103	1.467	0	0	0
10	9	5	2B14	591 Sp0	9720	26450	70	120	131	39	29	91	91	92	16	17	69	41	0	0	0	0	0	0	0	0	32	236	100	0	0	Error	29	40	4203	2.438	0	0	0
10	10	5	2F14	0	10010	26440	70	144	205	136	66	99	99	101	16	15	72	63	0	0	0	0	0	0	0	0	32	236	100	0	0	Error	45	106	6555	6.5	0	0	0
10	11	5	2B14	591 Sp0	10330	26470	70	176	187	97	51	111	111	113	21	18	81	66	0	0	0	0	0	0	0	0	32	236	100	0	0	Error	65	76	5971	3.524	0	0	0
10	12	5	2F14	0	10610	26450	70	174	257	176	68	102	102	104	18	17	72	63	0	0	0	0	0	0	0	0	32	236	100	0	0	Error	72	155	8210	8.5	0	0	0
10	1	6	2J14	621 Sp14	7300	26730	70	75	160	163	101	62	62	62	12	19	53	34	0	0	0	0	0	0	0	0	32	236	100	0	0	Error	13	98	5129	8.167	0	0	0
10	2	6	2N14	636 Sp12	7610	26770	80	187	191	108	56	62	62	63	11	17	94	90	0	0	0	0	0	0	0	0	52	340	100	0	0	Error	125	129	9944	11.636	0	0	0
10	3	6	2J14	621 Sp14	7900	26740	70	94	165	144	87	63	63	64	12	18	63	56	0	0	0	0	0	0	0	0	32	236	100	0	0	Error	31	102	5273	8.417	0	0	0
10	4	6	2N14	636 Sp12	8210	26750	90	189	186	76	40	65	65	65	13	20	92	87	0	0	0	0	0	0	0	0	52	420	100	0	0	Error	124	121	9684	9.308	0	0	0
10	5	6	empty	empty	8500	26750	100	61	62	12	19	64	64	65	12	18	13	1	0	0	0	0	0	0	0	0	80	560	100	0	0	Error	-3	-2	4995	-0.25	-75	0	0
10	6	6	empty	empty	8800	26750	100	67	68	11	16	66	66	67	13	19	14	4	0	0	0	0	0	0	0	0	80	560	100	0	0	Error	1	2	5435	0.077	-75	0	0
10	7	6	empty	empty	9100	26750	100	68	69	12	17	70	70	71	13	18	9	3	0	0	0	0	0	0	0	0	80	560	100	0	0	Error	-2	-1	5498	-0.154	-75	0	0
10	8	6	empty	empty	9400	26750	100	76	76	14	18	75	75	75	13	17	16	6	0	0	0	0	0	0	0	0	80	560	100	0	0	Error	1	1	6117	0.077	-75	0	0
10	9	6	empty	empty	9700	26750	100	86	87	14	16	88	88	88	15	17	8	4	0	0	0	0	0	0	0	0	80	560	100	0	0	Error	-2	-1	6958	-0.067	-75	0	0
10	10	6	empty	empty	10000	26750	100	101	99	15	15	99	99	100	18	18	15	1	0	0	0	0	0	0	0	0	80	560	100	0	0	Error	2	0	7931	-0.056	-75	0	0
10	11	6	empty	empty	10300	26750	100	107	110	30	27	108	108	113	34	30	5	3	0	0	0	0	0	0	0	0	80	560	100	0	0	Error	-1	2	8821	-0.088	-75	0	0
10	12	6	empty	empty	10600	26750	100	103	103	15	14	100	100	101	16	15	18	3	0	0	0	0	0	0	0	0	80	560	100	0	0	Error	3	3	8229	0.125	-75	0	0
10	1	7	2B6	407 Sp21	7330	27060	70	65	73	22	30	63	63	64	13	20	38	22	0	0	0	0	0	0	0	0	32	236	100	0	0	Error	2	10	2348	0.692	0	0	0
10	2	7	2F6	431 Sp0	7630	27050	80	113	131	85	64	60	60	61	12	19	90	75	0	0	0	0	0	0	0	0	52	340	100	0	0	Error	53	71	6827	5.833	0	0	0
10	3	7	2B6	407 Sp21	7920	27060	60	60	64	14	21	64	64	65	12	18	13	6	0	0	0	0	0	0	0	0	32	176	100	0	0	Error	-4	0	2035	-0.083	0	0	0
10	4	7	2F6	431 Sp0	8220	27060	70	139	135	45	33	63	63	64	12	18	94	78	0	0	0	0	0	0	0	0	32	236	100	0	0	Error	76	72	4316	5.917	0	0	0
10	5	7	2J6	456 Sp21	8520	27050	90	117	122	40	32	64	64	65	15	23	87	77	0	0	0	0	0	0	0	0	52	420	100	0	0	Error	53	58	6368	3.8	0	0	0
10	6	7	2N6	484 Sp22	8810	27040	70	127	116	35	30	68	68	70	13	18	75	66	0	0	0	0	0	0	0	0	32	236	100	0	0	Error	59	48	3706	3.538	0	0	0
10	7	7	2J6	456 Sp21	9120	27070	80	133	140	42	30	69	69	70	14	20	94	81	0	0	0	0	0	0	0	0	52	340	100	0	0	Error	64	71	7269	5	0	0	0
10	8	7	2N6	484 Sp22	9420	27060	70	117	115	30	26	75	75	76	16	21	75	63	0	0	0	0	0	0	0	0	32	236	100	0	0	Error	42	40	3695	2.438	0	0	0
10	9	7	2B14	591 Sp0	9720	27040	70	139	137	39	28	88	88	89	15	16	78	66	0	0	0	0	0	0	0	0	32	236	100	0	0	Error	51	49	4384	3.2	0	0	0
10	10	7	2F14	0	10000	27040	70	118	187	157	83	95	95	97	20	20	53	28	0	0	0	0	0	0	0	0	32	236	100	0	0	Error	23	92	5978	4.5	0	0	0
10	11	7	2B14	591 Sp0	10310	27070	70	148	148	40	27	112	112	115	30	26	59	19	0	0	0	0	0	0	0	0	32	236	100	0	0	Error	36	36	4725	1.1	0	0	0
10	12	7	2F14	0	10610	27070	100	118	157	118	75	100	100	101	17	16	53	29	0	0	0	0	0	0	0	0	80	560	100	0	0	Error	18	57	12544	3.294	0	0	0
10	1	8	1J14	235 Sp0	7320	27340	80	90	102	38	37	64	64	67	26	38	50	35	0	0	0	0	0	0	0	0	52	340	100	0	0	Error	26	38	5320	1.346	0	0	0
10	2	8	1N14	258 Sp8	7630	27350	40	843	822	101	12	63	63	64	13	20	100	100	0	0	0	0	0	0	0	0	12	68	100	0	0	Error	780	759	9858	58.308	0	0	0
10	3	8	1J14	235 Sp0	7920	27320	60	195	192	51	26	65	65	68	14	20	100	97	0	0	0	0	0	0	0	0	32	176	100	0	0	Error	130	127	6139	8.857	0	0	0
10	4	8	1N14	258 Sp8	8230	27350	40	857	862	120	13	66	66	70	14	20	100	100	0	0	0	0	0	0	0	0	12	68	100	0	0	Error	791	796	10342	56.571	0	0	0
10	5	8	1B22	287 Sp8	8520	27350	40	158	170	33	19	71	71	79	54	68	100	33	0	0	0	0	0	0	0	0	12	68	100	0	0	Error	87	99	2034	1.685	0	0	0
10	6	8	1F22	325 Sp10	8800	27340	70	109	112	42	37	67	67	67	14	20	72	59	0	0	0	0	0	0	0	0	32	236	100	0	0	Error	42	45	3584	3.214	0	0	0
10	7	8	1B22	287 Sp8	9110	27340	70	154	178	98	55	68	68	70	16	22	91	72	0	0	0	0	0	0	0	0	32	236	100	0	0	Error	86	110	5704	6.75	0	0	0
10	8	8	1F22	325 Sp10	9400	27340	70	130	129	36	27	72	72	73	14	19	88	78	0	0	0	0	0	0	0	0	32	236	100	0	0	Error	58	57	4131	4	0	0	0
10	9	8	1J22	355 Sp0	9700	27350	80	127	144	63	43	82	82	83	15	18	75	58	0	0	0	0	0	0	0	0	52	340	100	0	0	Error	45	62	7504	4.067	0	0	0
10	10	8	1N22	380 Sp0	10010	27330	70	141	154	78	50	96	96	97	17	17	69	56	0	0	0	0	0	0	0	0	32	236	100	0	0	Error	45	58	4938	3.353	0	0	0
10	11	8	1J22	355 Sp0	10310	27350	80	167	185	48	25	98	98	104	28	26	96	67	0	0	0	0	0	0	0	0	52	340	100	0	0	Error	69	87	9631	2.893	0	0	0
10	12	8	1N22	380 Sp0	10590	27360	70	180	175	57	32	108	108	110	19	17	75	75	0	0	0	0	0	0	0	0	32	236	100	0	0	Error	72	67	5602	3.421	0	0	0
10	1	9	1B6	15 Sp8	7310	27610	70	193	241	164	68	68	68	69	15	21	88	78	0	0	0	0	0	0	0	0	32	236	100	0	0	Error	125	173	7721	11.467	0	0	0
10	2	9	1F6	34 Sp0	7610	27620	70	95	104	34	32	65	65	69	45	65	38	9	0	0	0	0	0	0	0	0	32	236	100	0	0	Error	30	39	3341	0.778	0	0	0
10	3	9	1B6	15 Sp8	7920	27640	70	182	193	66	34	65	65	66	14	21	100	97	0	0	0	0	0	0	0	0	32	236	100	0	0	Error	117	128	6179	9.071	0	0	0
10	4	9	1F6	34 Sp0	8210	27650	70	87	98	29	29	70	70	70	12	17	59	44	0	0	0	0	0	0	0	0	32	236	100	0	0	Error	17	28	3145	2.333	0	0	0
10	5	9	1J6	53 Sp9	8520	27630	70	110	116	52	44	68	68	68	13	19	72	53	0	0	0	0	0	0	0	0	32	236	100	0	0	Error	42	48	3701	3.692	0	0	0
10	6	9	1N6	75 Sp0	8820	27660	80	126	136	52	38	69	69	70	19	27	85	60	0	0	0	0	0	0	0	0	52	340	100	0	0	Error	57	67	7088	3.474	0	0	0
10	7	9	1J6	53 Sp9	9100	27640	80	136	149	69	46	68	68	71	19	26	77	67	0	0	0	0	0	0	0	0	52	340	100	0	0	Error	68	81	7729	4.105	0	0	0
10	8	9	1N6	75 Sp0	9420	27670	70	138	149	42	28	73	73	77	19	24	100	78	0	0	0	0	0	0	0	0	32	236	100	0	0	Error	65	76	4780	3.789	0	0	0
10	9	9	1B14	173 Sp8	9710	27650	80	113	125	45	36	84	84	85	16	18	62	46	0	0	0	0	0	0	0	0	52	340	100	0	0	Error	29	41	6497	2.5	0	0	0
10	10	9	1F14	200 Sp9	10010	27660	70	186	215	79	36	89	89	105	52	49	81	47	0	0	0	0	0	0	0	0	32	236	100	0	0	Error	97	126	6881	2.115	0	0	0
10	11	9	1B14	173 Sp8	10310	27640	70	165	168	49	29	102	102	105	24	22	84	69	0	0	0	0	0	0	0	0	32	236	100	0	0	Error	63	66	5386	2.625	0	0	0
10	12	9	1F14	200 Sp9	10620	27650	70	128	134	35	26	90	90	92	17	18	78	56	0	0	0	0	0	0	0	0	32	236	100	0	0	Error	38	44	4281	2.471	0	0	0
10	1	10	1J14	235 Sp0	7310	27970	70	175	157	48	30	66	66	67	15	22	88	81	0	0	0	0	0	0	0	0	32	236	100	0	0	Error	109	91	5021	6	0	0	0
10	2	10	1N14	258 Sp8	7630	27950	40	1022	990	191	19	77	77	82	23	28	100	100	0	0	0	0	0	0	0	0	12	68	100	0	0	Error	945	913	11879	39.478	0	0	0
10	3	10	1J14	235 Sp0	7930	27930	90	171	157	58	36	69	69	70	13	18	87	85	0	0	0	0	0	0	0	0	52	420	100	0	0	Error	102	88	8140	6.692	0	0	0
10	4	10	1N14	258 Sp8	8240	27960	40	541	525	58	11	74	74	80	22	27	100	100	0	0	0	0	0	0	0	0	12	68	100	0	0	Error	467	451	6305	20.227	0	0	0
10	5	10	1B22	287 Sp8	8530	27960	70	145	155	44	28	66	66	68	14	20	100	100	0	0	0	0	0	0	0	0	32	236	100	0	0	Error	79	89	4950	6.214	0	0	0
10	6	10	1F22	325 Sp10	8800	27960	70	120	127	46	36	63	63	65	13	20	94	75	0	0	0	0	0	0	0	0	32	236	100	0	0	Error	57	64	4053	4.769	0	0	0
10	7	10	1B22	287 Sp8	9100	27950	70	127	137	100	72	68	68	74	20	27	78	63	0	0	0	0	0	0	0	0	32	236	100	0	0	Error	59	69	4394	3.15	0	0	0
10	8	10	1F22	325 Sp10	9400	27950	70	112	122	47	38	73	73	75	18	24	63	53	0	0	0	0	0	0	0	0	32	236	100	0	0	Error	39	49	3901	2.611	0	0	0
10	9	10	1J22	355 Sp0	9700	27960	90	106	120	55	45	81	81	86	38	44	35	12	0	0	0	0	0	0	0	0	52	420	100	0	0	Error	25	39	6250	0.895	0	0	0
10	10	10	1N22	380 Sp0	9940	27960	100	86	89	23	25	86	86	105	107	101	0	0	0	0	0	0	0	0	0	0	80	560	100	0	0	Error	0	3	7129	-0.15	0	0	0
10	11	10	1J22	355 Sp0	10290	27940	100	129	144	61	42	93	93	98	27	27	60	36	0	0	0	0	0	0	0	0	80	560	100	0	0	Error	36	51	11559	1.704	0	0	0
10	12	10	1N22	380 Sp0	10600	27950	90	200	225	114	50	84	84	86	20	23	96	92	0	0	0	0	0	0	0	0	52	420	100	0	0	Error	116	141	11695	6.95	0	0	0
10	1	11	1B6	15 Sp8	7300	28240	70	112	137	77	56	66	66	69	17	24	59	50	0	0	0	0	0	0	0	0	32	236	100	0	0	Error	46	71	4373	4	0	0	0
10	2	11	1F6	34 Sp0	7630	28240	70	90	117	88	75	66	66	68	14	20	69	47	0	0	0	0	0	0	0	0	32	236	100	0	0	Error	24	51	3749	3.5	0	0	0
10	3	11	1B6	15 Sp8	7920	28260	70	188	195	85	43	67	67	74	33	44	94	75	0	0	0	0	0	0	0	0	32	236	100	0	0	Error	121	128	6235	3.667	0	0	0
10	4	11	1F6	34 Sp0	8230	28240	80	150	148	51	34	69	69	71	14	19	92	77	0	0	0	0	0	0	0	0	52	340	100	0	0	Error	81	79	7686	5.5	0	0	0
10	5	11	1J6	53 Sp9	8520	28270	90	181	192	96	50	70	70	74	31	41	83	73	0	0	0	0	0	0	0	0	52	420	100	0	0	Error	111	122	9979	3.806	0	0	0
10	6	11	1N6	75 Sp0	8820	28250	70	104	123	57	46	68	68	76	78	102	25	13	0	0	0	0	0	0	0	0	32	236	100	0	0	Error	36	55	3951	0.603	0	0	0
10	7	11	1J6	53 Sp9	9110	28240	80	146	165	78	47	71	71	73	16	21	92	73	0	0	0	0	0	0	0	0	52	340	100	0	0	Error	75	94	8570	5.75	0	0	0
10	8	11	1N6	75 Sp0	9440	28260	100	120	156	145	92	75	75	78	21	26	78	58	0	0	0	0	0	0	0	0	80	560	100	0	0	Error	45	81	12475	3.714	0	0	0
10	9	11	1B14	173 Sp8	9700	28260	70	101	105	31	29	85	85	87	26	29	31	19	0	0	0	0	0	0	0	0	32	236	100	0	0	Error	16	20	3346	0.692	0	0	0
10	10	11	1F14	200 Sp9	9920	28260	100	77	80	16	20	87	87	122	123	100	0	0	0	0	0	0	0	0	0	0	80	560	100	0	0	Error	-10	-7	6404	-0.341	0	0	0
10	11	11	1B14	173 Sp8	10310	28260	70	144	146	43	29	93	93	96	24	25	69	53	0	0	0	0	0	0	0	0	32	236	100	0	0	Error	51	53	4677	2.083	0	0	0
10	12	11	1F14	200 Sp9	10600	28270	100	192	258	182	70	92	92	100	40	40	78	63	0	0	0	0	0	0	0	0	80	560	100	0	0	Error	100	166	20641	3.95	0	0	0
10	1	12	1J14	235 Sp0	7310	28530	70	104	130	67	51	67	67	69	15	21	66	50	0	0	0	0	0	0	0	0	32	236	100	0	0	Error	37	63	4146	4.067	0	0	0
10	2	12	1N14	258 Sp8	7620	28540	40	1034	980	183	18	71	71	72	16	22	100	100	0	0	0	0	0	0	0	0	12	68	100	0	0	Error	963	909	11765	56.75	0	0	0
10	3	12	1J14	235 Sp0	7910	28560	80	186	168	84	50	70	70	72	18	25	77	69	0	0	0	0	0	0	0	0	52	340	100	0	0	Error	116	98	8751	5.333	0	0	0
10	4	12	1N14	258 Sp8	8220	28550	50	1009	994	75	7	78	78	93	79	84	100	100	0	0	0	0	0	0	0	0	12	104	100	0	0	Error	931	916	11924	11.405	0	0	0
10	5	12	1B22	287 Sp8	8520	28530	70	187	188	47	25	72	72	73	18	24	97	97	0	0	0	0	0	0	0	0	32	236	100	0	0	Error	115	116	6018	6.389	0	0	0
10	6	12	1F22	325 Sp10	8820	28540	80	95	99	26	26	73	73	80	63	78	6	0	0	0	0	0	0	0	0	0	52	340	100	0	0	Error	22	26	5132	0.302	0	0	0
10	7	12	1B22	287 Sp8	9100	28560	70	141	144	41	28	72	72	74	15	20	91	88	0	0	0	0	0	0	0	0	32	236	100	0	0	Error	69	72	4623	4.667	0	0	0
10	8	12	1F22	325 Sp10	9400	28560	70	109	124	48	38	76	76	84	45	53	34	22	0	0	0	0	0	0	0	0	32	236	100	0	0	Error	33	48	3983	0.889	0	0	0
10	9	12	1J22	355 Sp0	9690	28550	70	140	149	51	34	83	83	89	28	31	72	50	0	0	0	0	0	0	0	0	32	236	100	0	0	Error	57	66	4765	2.143	0	0	0
10	10	12	1N22	380 Sp0	9920	28530	70	87	86	18	20	89	89	107	94	87	0	0	0	0	0	0	0	0	0	0	32	236	100	0	0	Error	-2	-3	2758	-0.223	0	0	0
10	11	12	1J22	355 Sp0	10290	28550	70	145	156	61	39	93	93	101	36	35	56	34	0	0	0	0	0	0	0	0	32	236	100	0	0	Error	52	63	4986	1.528	0	0	0
10	12	12	1N22	380 Sp0	10580	28570	100	152	302	564	186	103	103	108	38	35	55	44	0	0	0	0	0	0	0	0	80	560	100	0	0	Error	49	199	24180	5.105	0	0	0
10	1	13	1B6	15 Sp8	7300	28830	80	113	184	140	76	71	71	78	59	75	48	40	0	0	0	0	0	0	0	0	52	340	100	0	0	Error	42	113	9583	1.797	0	0	0
10	2	13	1F6	34 Sp0	7600	28840	70	114	158	146	92	74	74	84	102	121	19	6	0	0	0	0	0	0	0	0	32	236	100	0	0	Error	40	84	5040	0.725	0	0	0
10	3	13	1B6	15 Sp8	7890	28860	90	80	106	90	84	70	70	76	29	38	35	21	0	0	0	0	0	0	0	0	52	420	100	0	0	Error	10	36	5490	1.034	0	0	0
10	4	13	1F6	34 Sp0	8220	28830	110	116	151	110	72	74	74	84	71	84	39	14	0	0	0	0	0	0	0	0	80	656	100	0	0	Error	42	77	12100	0.944	0	0	0
10	5	13	1J6	53 Sp9	8510	28840	80	197	248	257	103	74	74	76	15	19	92	85	0	0	0	0	0	0	0	0	52	340	100	0	0	Error	123	174	12875	11.467	0	0	0
10	6	13	1N6	75 Sp0	8810	28850	80	123	144	65	45	72	72	75	28	37	75	46	0	0	0	0	0	0	0	0	52	340	100	0	0	Error	51	72	7493	2.464	0	0	0
10	7	13	1J6	53 Sp9	9120	28850	70	108	124	69	55	75	75	79	36	45	44	19	0	0	0	0	0	0	0	0	32	236	100	0	0	Error	33	49	3977	1.25	0	0	0
10	8	13	1N6	75 Sp0	9340	28850	110	73	74	13	17	78	78	117	281	240	0	0	0	0	0	0	0	0	0	0	80	656	100	0	0	Error	-5	-4	5952	-0.153	0	0	0
10	9	13	1B14	173 Sp8	9710	28830	70	141	192	225	117	86	86	90	29	32	66	47	0	0	0	0	0	0	0	0	32	236	100	0	0	Error	55	106	6128	3.517	0	0	0
10	10	13	1F14	200 Sp9	10070	28840	80	118	143	55	38	98	98	126	117	92	15	0	0	0	0	0	0	0	0	0	52	340	100	0	0	Error	20	45	7429	0.145	0	0	0
10	11	13	1B14	173 Sp8	10310	28870	70	140	153	42	27	102	102	113	78	69	25	0	0	0	0	0	0	0	0	0	32	236	100	0	0	Error	38	51	4888	0.513	0	0	0
10	12	13	1F14	200 Sp9	10610	28860	70	134	166	133	80	101	101	103	22	21	66	44	0	0	0	0	0	0	0	0	32	236	100	0	0	Error	33	65	5299	2.864	0	0	0
10	1	14	2B22	Grid Marker	7290	29140	150	136	1047	3146	300	68	68	76	64	84	52	37	0	0	0	0	0	0	0	0	156	1258	100	0	0	Error	68	979	163369	15.172	0	0	0
10	2	14	2B22	Grid Marker	7590	29120	170	129	1074	3632	338	72	72	77	39	50	60	40	0	0	0	0	0	0	0	0	208	1598	100	0	0	Error	57	1002	223447	25.564	0	0	0
10	3	14	empty	empty	7890	29150	100	78	96	68	70	71	71	78	53	67	14	6	0	0	0	0	0	0	0	0	80	560	100	0	0	Error	7	25	7679	0.34	-75	0	0
10	4	14	empty	empty	8190	29150	100	73	73	14	19	70	70	71	13	18	23	6	0	0	0	0	0	0	0	0	80	560	100	0	0	Error	3	3	5825	0.154	-75	0	0
10	5	14	empty	empty	8490	29150	100	73	75	15	20	73	73	76	33	43	5	0	0	0	0	0	0	0	0	0	80	560	100	0	0	Error	0	2	6022	-0.03	-75	0	0
10	6	14	empty	empty	8790	29150	100	72	74	14	18	74	74	80	42	52	0	0	0	0	0	0	0	0	0	0	80	560	100	0	0	Error	-2	0	5887	-0.143	-75	0	0
10	7	14	empty	empty	9090	29150	100	81	86	31	36	74	74	79	38	48	11	4	0	0	0	0	0	0	0	0	80	560	100	0	0	Error	7	12	6856	0.184	-75	0	0
10	8	14	empty	empty	9390	29150	100	79	78	12	15	77	77	81	33	40	0	0	0	0	0	0	0	0	0	0	80	560	100	0	0	Error	2	1	6264	-0.091	-75	0	0
10	9	14	empty	empty	9690	29150	100	76	104	181	174	83	83	88	37	42	9	5	0	0	0	0	0	0	0	0	80	560	100	0	0	Error	-7	21	8308	0.432	-75	0	0
10	10	14	empty	empty	9990	29150	100	93	115	87	75	94	94	103	47	45	11	10	0	0	0	0	0	0	0	0	80	560	100	0	0	Error	-1	21	9220	0.255	-75	0	0
10	11	14	empty	empty	10290	29150	100	95	99	28	28	98	98	101	29	28	6	1	0	0	0	0	0	0	0	0	80	560	100	0	0	Error	-3	1	7951	-0.069	-75	0	0
10	12	14	empty	empty	10590	29150	100	93	102	54	52	99	99	114	95	83	3	3	0	0	0	0	0	0	0	0	80	560	100	0	0	Error	-6	3	8196	-0.126	-75	0	0
11	1	1	empty	empty	11780	25300	100	86	91	18	19	90	90	92	22	23	14	3	0	0	0	0	0	0	0	0	80	560	100	0	0	Error	-4	1	7306	-0.045	-75	0	0
11	2	1	empty	empty	12080	25300	100	79	80	18	22	79	79	81	17	20	15	5	0	0	0	0	0	0	0	0	80	560	100	0	0	Error	0	1	6433	-0.059	-75	0	0
11	3	1	empty	empty	12380	25300	100	70	72	16	22	70	70	72	17	23	13	5	0	0	0	0	0	0	0	0	80	560	100	0	0	Error	0	2	5726	0	-75	0	0
11	4	1	empty	empty	12680	25300	100	66	67	14	20	66	66	72	53	73	0	0	0	0	0	0	0	0	0	0	80	560	100	0	0	Error	0	1	5372	-0.094	-75	0	0
11	5	1	empty	empty	12980	25300	100	50	54	21	38	61	61	111	181	163	0	0	0	0	0	0	0	0	0	0	80	560	100	0	0	Error	-11	-7	4316	-0.315	-75	0	0
11	6	1	empty	empty	13280	25300	100	51	78	140	179	48	48	55	26	47	14	9	0	0	0	0	0	0	0	0	80	560	100	0	0	Error	3	30	6270	0.885	-75	0	0
11	7	1	empty	empty	13580	25300	100	47	53	23	43	51	51	65	77	118	4	0	0	0	0	0	0	0	0	0	80	560	100	0	0	Error	-4	2	4216	-0.156	-75	0	0
11	8	1	empty	empty	13880	25300	100	46	53	28	52	44	44	51	42	82	9	3	0	0	0	0	0	0	0	0	80	560	100	0	0	Error	2	9	4206	0.048	-75	0	0
11	9	1	empty	empty	14180	25300	100	48	52	20	38	46	46	57	103	180	0	0	0	0	0	0	0	0	0	0	80	560	100	0	0	Error	2	6	4166	-0.049	-75	0	0
11	10	1	2C22	Grid Marker	14490	25310	180	96	773	2420	313	47	47	57	70	122	43	30	0	0	0	0	0	0	0	0	256	1755	100	0	0	Error	49	726	197925	10.229	0	0	0
11	11	1	2C22	Grid Marker	14800	25330	180	104	854	2712	317	45	45	49	43	87	63	37	0	0	0	0	0	0	0	0	256	1629	100	0	0	Error	59	809	218742	18.721	0	0	0
11	12	1	2C22	Grid Marker	15080	25310	160	102	859	2458	286	43	43	47	29	61	69	50	0	0	0	0	0	0	0	0	208	1403	100	0	0	Error	59	816	178578	28	0	0	0
11	1	2	2K14	628 Sp14	11790	25570	60	182	184	46	25	92	92	94	23	24	97	88	0	0	0	0	0	0	0	0	32	176	100	0	0	Error	90	92	5898	3.913	0	0	0
11	2	2	2O14	0	12100	25590	50	208	242	129	53	81	81	83	19	22	92	83	0	0	0	0	0	0	0	0	12	104	100	0	0	Error	127	161	2899	8.368	0	0	0
11	3	2	2K14	628 Sp14	12380	25590	60	158	164	47	28	77	77	89	43	48	81	44	0	0	0	0	0	0	0	0	32	176	100	0	0	Error	81	87	5234	1.744	0	0	0
11	4	2	2O14	0	12680	25580	80	97	132	98	74	67	67	81	173	213	13	2	0	0	0	0	0	0	0	0	52	340	100	0	0	Error	30	65	6852	0.295	0	0	0
11	5	2	empty	empty	12990	25590	80	49	58	22	37	50	50	62	51	82	10	0	0	0	0	0	0	0	0	0	52	340	100	0	0	Error	-1	8	3018	-0.078	-75	0	0
11	6	2	empty	empty	13290	25590	80	50	53	20	37	49	49	62	47	75	4	2	0	0	0	0	0	0	0	0	52	340	100	0	0	Error	1	4	2757	-0.191	-75	0	0
11	7	2	empty	empty	13590	25590	80	43	45	10	22	48	48	65	60	92	0	0	0	0	0	0	0	0	0	0	52	340	100	0	0	Error	-5	-3	2361	-0.333	-75	0	0
11	8	2	empty	empty	13890	25590	80	56	62	30	48	46	46	53	29	54	25	8	0	0	0	0	0	0	0	0	52	340	100	0	0	Error	10	16	3221	0.31	-75	0	0
11	9	2	empty	empty	14190	25590	80	50	51	20	39	48	48	54	24	44	4	2	0	0	0	0	0	0	0	0	52	340	100	0	0	Error	2	3	2668	-0.125	-75	0	0
11	10	2	empty	empty	14490	25590	80	49	48	13	27	48	48	51	18	35	12	2	0	0	0	0	0	0	0	0	52	340	100	0	0	Error	1	0	2508	-0.167	-75	0	0
11	11	2	empty	empty	14790	25590	80	45	50	20	40	45	45	49	19	38	8	4	0	0	0	0	0	0	0	0	52	340	100	0	0	Error	0	5	2610	0.053	-75	0	0
11	12	2	empty	empty	15090	25590	80	42	42	8	19	44	44	48	22	45	0	0	0	0	0	0	0	0	0	0	52	340	100	0	0	Error	-2	-2	2161	-0.273	-75	0	0
11	1	3	2C6	418 Sp19	11810	25890	50	138	181	156	86	91	91	94	28	29	83	42	0	0	0	0	0	0	0	0	12	104	100	0	0	Error	47	90	2173	3.107	0	0	0
11	2	3	2G6	443 Sp14	12100	25880	60	162	199	131	65	76	76	92	136	147	22	13	0	0	0	0	0	0	0	0	32	176	100	0	0	Error	86	123	6363	0.787	0	0	0
11	3	3	2C6	418 Sp19	12400	25890	50	102	136	77	56	73	73	78	27	34	58	33	0	0	0	0	0	0	0	0	12	104	100	0	0	Error	29	63	1636	2.148	0	0	0
11	4	3	2G6	443 Sp14	12710	25880	50	144	146	28	19	73	73	77	27	35	100	75	0	0	0	0	0	0	0	0	12	104	100	0	0	Error	71	73	1757	2.556	0	0	0
11	5	3	2K6	468 Sp8	12990	25880	50	137	133	30	22	55	55	55	13	23	92	92	0	0	0	0	0	0	0	0	12	104	100	0	0	Error	82	78	1599	6	0	0	0
11	6	3	2O6	496Sp21	13290	25900	120	152	181	139	76	49	49	64	130	203	38	9	0	0	0	0	0	0	0	0	120	820	100	0	0	Error	103	132	21744	0.9	0	0	0
11	7	3	2K6	468 Sp8	13600	25890	70	121	249	272	109	47	47	53	31	58	78	63	0	0	0	0	0	0	0	0	32	236	100	0	0	Error	74	202	7954	6.323	0	0	0
11	8	3	2O6	496Sp21	13890	25900	60	141	176	91	51	55	55	66	36	54	97	75	0	0	0	0	0	0	0	0	32	176	100	0	0	Error	86	121	5620	3.056	0	0	0
11	9	3	2C14	598 Sp21	14200	25880	50	166	191	143	74	59	59	60	17	28	100	92	0	0	0	0	0	0	0	0	12	104	100	0	0	Error	107	132	2290	7.706	0	0	0
11	10	3	2G14	613 Sp24	14520	25890	170	134	171	130	76	50	50	60	53	88	67	40	0	0	0	0	0	0	0	0	208	1640	100	0	0	Error	84	121	35664	2.094	0	0	0
11	11	3	2C14	598 Sp21	14790	25890	50	133	139	33	23	57	57	68	47	69	83	33	0	0	0	0	0	0	0	0	12	104	100	0	0	Error	76	82	1670	1.511	0	0	0
11	12	3	2G14	613 Sp24	15090	25910	80	141	140	28	20	51	51	69	66	95	79	6	0	0	0	0	0	0	0	0	52	340	100	0	0	Error	90	89	7280	1.076	0	0	0
11	1	4	2K14	628 Sp14	11810	26230	110	139	143	61	42	69	69	70	16	22	84	71	0	0	0	0	0	0	0	0	80	656	100	0	0	Error	70	74	11422	4.563	0	0	0
11	2	4	2O14	0	12100	26210	50	244	228	107	46	69	69	71	16	22	92	83	0	0	0	0	0	0	0	0	12	104	100	0	0	Error	175	159	2731	9.813	0	0	0
11	3	4	2K14	628 Sp14	12400	26210	80	117	118	31	26	57	57	59	13	22	96	85	0	0	0	0	0	0	0	0	52	340	100	0	0	Error	60	61	6133	4.538	0	0	0
11	4	4	2O14	0	12700	26210	50	208	208	100	48	54	54	57	16	28	100	83	0	0	0	0	0	0	0	0	12	104	100	0	0	Error	154	154	2498	9.438	0	0	0
11	5	4	empty	empty	12990	26190	80	46	49	13	26	45	45	47	14	29	10	4	0	0	0	0	0	0	0	0	52	340	100	0	0	Error	1	4	2527	0.143	-75	0	0
11	6	4	empty	empty	13290	26190	80	48	54	22	40	47	47	52	25	48	19	6	0	0	0	0	0	0	0	0	52	340	100	0	0	Error	1	7	2827	0.08	-75	0	0
11	7	4	empty	empty	13590	26190	80	43	46	14	30	48	48	55	30	54	2	2	0	0	0	0	0	0	0	0	52	340	100	0	0	Error	-5	-2	2399	-0.3	-75	0	0
11	8	4	empty	empty	13890	26190	80	54	55	20	36	49	49	61	89	145	2	0	0	0	0	0	0	0	0	0	52	340	100	0	0	Error	5	6	2881	-0.067	-75	0	0
11	9	4	empty	empty	14190	26190	80	51	56	30	53	51	51	60	52	86	6	2	0	0	0	0	0	0	0	0	52	340	100	0	0	Error	0	5	2931	-0.077	-75	0	0
11	10	4	empty	empty	14490	26190	80	51	58	25	43	49	49	52	15	28	17	6	0	0	0	0	0	0	0	0	52	340	100	0	0	Error	2	9	3010	0.4	-75	0	0
11	11	4	empty	empty	14790	26190	80	48	57	34	59	50	50	61	38	62	13	2	0	0	0	0	0	0	0	0	52	340	100	0	0	Error	-2	7	2951	-0.105	-75	0	0
11	12	4	empty	empty	15090	26190	80	55	89	93	104	46	46	59	62	105	17	13	0	0	0	0	0	0	0	0	52	340	100	0	0	Error	9	43	4626	0.484	-75	0	0
11	1	5	2C6	418 Sp19	11810	26510	60	139	144	29	20	70	70	74	21	28	100	88	0	0	0	0	0	0	0	0	32	176	100	0	0	Error	69	74	4610	3.333	0	0	0
11	2	5	2G6	443 Sp14	12110	26500	50	139	150	67	44	65	65	69	23	33	100	83	0	0	0	0	0	0	0	0	12	104	100	0	0	Error	74	85	1797	3.522	0	0	0
11	3	5	2C6	418 Sp19	12400	26500	50	116	142	72	50	76	76	84	37	44	50	17	0	0	0	0	0	0	0	0	12	104	100	0	0	Error	40	66	1706	1.568	0	0	0
11	4	5	2G6	443 Sp14	12710	26510	50	157	164	60	36	60	60	62	15	24	100	92	0	0	0	0	0	0	0	0	12	104	100	0	0	Error	97	104	1968	6.8	0	0	0
11	5	5	2K6	468 Sp8	13010	26510	50	102	99	24	24	57	57	59	13	22	75	67	0	0	0	0	0	0	0	0	12	104	100	0	0	Error	45	42	1186	3.077	0	0	0
11	6	5	2O6	496Sp21	13300	26500	80	175	190	57	30	65	65	71	26	36	100	94	0	0	0	0	0	0	0	0	52	340	100	0	0	Error	110	125	9865	4.577	0	0	0
11	7	5	2K6	468 Sp8	13600	26500	50	94	93	29	31	69	69	87	50	57	25	0	0	0	0	0	0	0	0	0	12	104	100	0	0	Error	25	24	1118	0.12	0	0	0
11	8	5	2O6	496Sp21	13900	26510	80	141	154	68	44	53	53	61	54	88	87	31	0	0	0	0	0	0	0	0	52	340	100	0	0	Error	88	101	8027	1.722	0	0	0
11	9	5	2C14	598 Sp21	14190	26510	50	124	128	34	26	60	60	69	29	42	92	67	0	0	0	0	0	0	0	0	12	104	100	0	0	Error	64	68	1541	2.034	0	0	0
11	10	5	2G14	613 Sp24	14490	26510	90	136	162	69	42	53	53	58	20	34	100	96	0	0	0	0	0	0	0	0	52	420	100	0	0	Error	83	109	8399	5.2	0	0	0
11	11	5	2C14	598 Sp21	14800	26520	70	140	157	104	66	54	54	68	72	105	63	16	0	0	0	0	0	0	0	0	32	236	100	0	0	Error	86	103	5027	1.236	0	0	0
11	12	5	2G14	613 Sp24	15090	26510	110	122	164	203	123	47	47	58	50	86	78	30	0	0	0	0	0	0	0	0	80	656	100	0	0	Error	75	117	13145	2.12	0	0	0
11	1	6	2K14	628 Sp14	11790	26780	50	196	198	25	12	70	70	81	33	40	100	100	0	0	0	0	0	0	0	0	12	104	100	0	0	Error	126	128	2376	3.545	0	0	0
11	2	6	2O14	0	12090	26780	80	91	130	103	79	53	53	55	12	21	81	62	0	0	0	0	0	0	0	0	52	340	100	0	0	Error	38	77	6778	6.25	0	0	0
11	3	6	2K14	628 Sp14	12400	26790	50	103	124	47	37	60	60	65	20	30	92	67	0	0	0	0	0	0	0	0	12	104	100	0	0	Error	43	64	1491	2.95	0	0	0
11	4	6	2O14	0	12690	26780	50	155	173	100	57	63	63	64	15	23	83	75	0	0	0	0	0	0	0	0	12	104	100	0	0	Error	92	110	2075	7.267	0	0	0
11	5	6	empty	empty	12990	26790	80	53	55	11	20	55	55	57	17	29	12	0	0	0	0	0	0	0	0	0	52	340	100	0	0	Error	-2	0	2874	-0.118	-75	0	0
11	6	6	empty	empty	13290	26790	80	49	49	9	18	48	48	51	24	47	2	0	0	0	0	0	0	0	0	0	52	340	100	0	0	Error	1	1	2552	-0.083	-75	0	0
11	7	6	empty	empty	13590	26790	80	46	47	9	19	49	49	52	16	30	4	0	0	0	0	0	0	0	0	0	52	340	100	0	0	Error	-3	-2	2441	-0.312	-75	0	0
11	8	6	empty	empty	13890	26790	80	46	47	12	25	44	44	46	12	26	17	4	0	0	0	0	0	0	0	0	52	340	100	0	0	Error	2	3	2463	0.083	-75	0	0
11	9	6	empty	empty	14190	26790	80	51	52	12	23	50	50	55	26	47	6	0	0	0	0	0	0	0	0	0	52	340	100	0	0	Error	1	2	2726	-0.115	-75	0	0
11	10	6	empty	empty	14490	26790	80	48	53	20	37	49	49	51	14	27	17	6	0	0	0	0	0	0	0	0	52	340	100	0	0	Error	-1	4	2761	0.143	-75	0	0
11	11	6	empty	empty	14790	26790	80	47	51	19	37	46	46	49	39	79	4	2	0	0	0	0	0	0	0	0	52	340	100	0	0	Error	1	5	2643	0.051	-75	0	0
11	12	6	empty	empty	15090	26790	80	44	45	9	20	45	45	51	75	147	0	0	0	0	0	0	0	0	0	0	52	340	100	0	0	Error	-1	0	2334	-0.08	-75	0	0
11	1	7	2C6	418 Sp19	11790	27080	70	140	198	289	145	62	62	69	27	39	97	81	0	0	0	0	0	0	0	0	32	236	100	0	0	Error	78	136	6325	4.778	0	0	0
11	2	7	2G6	443 Sp14	12100	27080	50	156	161	20	12	61	61	64	18	28	100	100	0	0	0	0	0	0	0	0	12	104	100	0	0	Error	95	100	1930	5.389	0	0	0
11	3	7	2C6	418 Sp19	12400	27100	50	100	102	22	21	58	58	68	30	44	67	33	0	0	0	0	0	0	0	0	12	104	100	0	0	Error	42	44	1228	1.133	0	0	0
11	4	7	2G6	443 Sp14	12700	27110	50	131	146	70	47	69	69	77	34	44	58	42	0	0	0	0	0	0	0	0	12	104	100	0	0	Error	62	77	1756	2.029	0	0	0
11	5	7	2K6	468 Sp8	12990	27110	50	110	111	17	15	64	64	71	39	54	58	8	0	0	0	0	0	0	0	0	12	104	100	0	0	Error	46	47	1335	1.026	0	0	0
11	6	7	2O6	496Sp21	13300	27070	90	139	148	49	33	56	56	59	17	28	100	92	0	0	0	0	0	0	0	0	52	420	100	0	0	Error	83	92	7706	5.235	0	0	0
11	7	7	2K6	468 Sp8	13600	27110	50	87	101	55	54	65	65	65	19	29	50	42	0	0	0	0	0	0	0	0	12	104	100	0	0	Error	22	36	1209	1.895	0	0	0
11	8	7	2O6	496Sp21	13900	27090	80	135	142	48	33	48	48	51	13	25	98	98	0	0	0	0	0	0	0	0	52	340	100	0	0	Error	87	94	7405	7	0	0	0
11	9	7	2C14	598 Sp21	14200	27080	50	121	125	25	20	54	54	56	14	25	100	100	0	0	0	0	0	0	0	0	12	104	100	0	0	Error	67	71	1502	4.929	0	0	0
11	10	7	2G14	613 Sp24	14500	27110	80	115	117	25	21	51	51	52	13	25	100	98	0	0	0	0	0	0	0	0	52	340	100	0	0	Error	64	66	6069	5	0	0	0
11	11	7	2C14	598 Sp21	14800	27110	50	126	131	34	25	50	50	57	26	45	100	83	0	0	0	0	0	0	0	0	12	104	100	0	0	Error	76	81	1576	2.846	0	0	0
11	12	7	2G14	613 Sp24	15080	27100	90	104	139	116	83	47	47	50	18	36	98	87	0	0	0	0	0	0	0	0	52	420	100	0	0	Error	57	92	7232	4.944	0	0	0
11	1	8	1K14	248 Sp0	11800	27390	60	156	159	43	27	62	62	70	27	38	94	84	0	0	0	0	0	0	0	0	32	176	100	0	0	Error	94	97	5074	3.296	0	0	0
11	2	8	1O14	270 Sp0	12100	27400	50	102	107	22	20	63	63	64	18	28	92	58	0	0	0	0	0	0	0	0	12	104	100	0	0	Error	39	44	1280	2.389	0	0	0
11	3	8	1K14	248 Sp0	12390	27370	50	136	146	50	34	65	65	72	28	38	92	58	0	0	0	0	0	0	0	0	12	104	100	0	0	Error	71	81	1748	2.643	0	0	0
11	4	8	1O14	270 Sp0	12700	27390	60	120	131	38	29	65	65	68	15	22	100	84	0	0	0	0	0	0	0	0	32	176	100	0	0	Error	55	66	4189	4.2	0	0	0
11	5	8	1C22	307 Sp10	12990	27390	60	341	347	183	52	76	76	80	29	36	100	91	0	0	0	0	0	0	0	0	32	176	100	0	0	Error	265	271	11092	9.207	0	0	0
11	6	8	1G22	340 Sp17	13290	27400	70	156	162	41	25	62	62	67	28	41	97	88	0	0	0	0	0	0	0	0	32	236	100	0	0	Error	94	100	5191	3.393	0	0	0
11	7	8	1C22	307 Sp10	13590	27390	90	237	268	131	48	67	67	69	18	26	98	94	0	0	0	0	0	0	0	0	52	420	100	0	0	Error	170	201	13926	11.056	0	0	0
11	8	8	1G22	340 Sp17	13890	27400	90	173	168	57	33	51	51	53	12	22	98	90	0	0	0	0	0	0	0	0	52	420	100	0	0	Error	122	117	8761	9.583	0	0	0
11	9	8	1K22	366 Sp14	14190	27390	50	118	123	36	29	66	66	74	29	39	75	42	0	0	0	0	0	0	0	0	12	104	100	0	0	Error	52	57	1470	1.69	0	0	0
11	10	8	1O22	391 Sp21	14480	27400	60	85	92	32	34	54	54	57	18	31	63	50	0	0	0	0	0	0	0	0	32	176	100	0	0	Error	31	38	2956	1.944	0	0	0
11	11	8	1K22	366 Sp14	14790	27390	60	108	123	51	41	48	48	53	17	32	100	84	0	0	0	0	0	0	0	0	32	176	100	0	0	Error	60	75	3925	4.118	0	0	0
11	12	8	1O22	391 Sp21	15090	27390	50	76	76	25	32	50	50	57	23	40	58	8	0	0	0	0	0	0	0	0	12	104	100	0	0	Error	26	26	908	0.826	0	0	0
11	1	9	1C6	24 Sp0	11790	27670	50	156	164	66	40	64	64	72	26	36	83	75	0	0	0	0	0	0	0	0	12	104	100	0	0	Error	92	100	1970	3.538	0	0	0
11	2	9	1G6	44 Sp8	12100	27660	60	141	142	37	26	60	60	63	19	30	91	91	0	0	0	0	0	0	0	0	32	176	100	0	0	Error	81	82	4543	4.158	0	0	0
11	3	9	1C6	24 Sp0	12390	27670	50	151	155	24	15	67	67	77	38	49	100	67	0	0	0	0	0	0	0	0	12	104	100	0	0	Error	84	88	1860	2.053	0	0	0
11	4	9	1G6	44 Sp8	12680	27700	50	101	105	30	28	70	70	71	21	29	67	25	0	0	0	0	0	0	0	0	12	104	100	0	0	Error	31	35	1262	1.619	0	0	0
11	5	9	1K6	62 Sp0	12990	27690	80	129	143	58	40	63	63	65	18	27	96	83	0	0	0	0	0	0	0	0	52	340	100	0	0	Error	66	80	7410	4.333	0	0	0
11	6	9	1O6	85 Sp8	13300	27700	60	105	117	42	35	57	57	61	19	31	88	59	0	0	0	0	0	0	0	0	32	176	100	0	0	Error	48	60	3729	2.947	0	0	0
11	7	9	1K6	62 Sp0	13590	27690	110	138	144	54	37	64	64	71	79	111	41	10	0	0	0	0	0	0	0	0	80	656	100	0	0	Error	74	80	11512	0.924	0	0	0
11	8	9	1O6	85 Sp8	13900	27700	50	106	159	170	106	55	55	70	37	52	67	33	0	0	0	0	0	0	0	0	12	104	100	0	0	Error	51	104	1904	2.405	0	0	0
11	9	9	1C14	185 Sp8	14180	27690	50	188	183	83	45	52	52	61	30	49	92	67	0	0	0	0	0	0	0	0	12	104	100	0	0	Error	136	131	2198	4.067	0	0	0
11	10	9	1G14	221 Sp0	14490	27690	60	115	116	27	23	52	52	59	31	52	91	50	0	0	0	0	0	0	0	0	32	176	100	0	0	Error	63	64	3700	1.839	0	0	0
11	11	9	1C14	185 Sp8	14790	27690	50	165	177	81	45	49	49	56	23	41	92	92	0	0	0	0	0	0	0	0	12	104	100	0	0	Error	116	128	2126	5.261	0	0	0
11	12	9	1G14	221 Sp0	15100	27700	60	88	93	23	24	47	47	50	20	40	97	50	0	0	0	0	0	0	0	0	32	176	100	0	0	Error	41	46	2970	2.15	0	0	0
11	1	10	1K14	248 Sp0	11800	27990	60	147	155	50	32	67	67	76	30	39	84	69	0	0	0	0	0	0	0	0	32	176	100	0	0	Error	80	88	4954	2.633	0	0	0
11	2	10	1O14	270 Sp0	12100	27980	70	122	131	52	39	65	65	76	42	55	59	28	0	0	0	0	0	0	0	0	32	236	100	0	0	Error	57	66	4196	1.31	0	0	0
11	3	10	1K14	248 Sp0	12400	27980	70	136	146	59	40	58	58	62	20	32	97	72	0	0	0	0	0	0	0	0	32	236	100	0	0	Error	78	88	4669	4.2	0	0	0
11	4	10	1O14	270 Sp0	12700	27980	70	97	104	33	31	59	59	67	27	40	63	34	0	0	0	0	0	0	0	0	32	236	100	0	0	Error	38	45	3334	1.37	0	0	0
11	5	10	1C22	307 Sp10	12990	28010	70	303	289	101	34	67	67	72	33	45	100	94	0	0	0	0	0	0	0	0	32	236	100	0	0	Error	236	222	9234	6.576	0	0	0
11	6	10	1G22	340 Sp17	13280	27990	60	154	163	39	23	56	56	62	26	41	100	97	0	0	0	0	0	0	0	0	32	176	100	0	0	Error	98	107	5231	3.885	0	0	0
11	7	10	1C22	307 Sp10	13600	28000	80	293	245	100	40	68	68	83	204	245	56	0	0	0	0	0	0	0	0	0	52	340	100	0	0	Error	225	177	12727	0.794	0	0	0
11	8	10	1G22	340 Sp17	13880	27990	50	101	103	20	19	59	59	63	25	39	75	33	0	0	0	0	0	0	0	0	12	104	100	0	0	Error	42	44	1231	1.6	0	0	0
11	9	10	1K22	366 Sp14	14190	27990	60	114	120	43	35	52	52	65	76	116	28	6	0	0	0	0	0	0	0	0	32	176	100	0	0	Error	62	68	3854	0.724	0	0	0
11	10	10	1O22	391 Sp21	14470	27990	70	79	83	23	27	52	52	57	20	35	66	28	0	0	0	0	0	0	0	0	32	236	100	0	0	Error	27	31	2663	1.3	0	0	0
11	11	10	1K22	366 Sp14	14780	28000	60	73	82	28	34	49	49	51	12	23	75	47	0	0	0	0	0	0	0	0	32	176	100	0	0	Error	24	33	2616	2.583	0	0	0
11	12	10	1O22	391 Sp21	15080	28000	60	59	58	11	18	46	46	49	15	30	41	3	0	0	0	0	0	0	0	0	32	176	100	0	0	Error	13	12	1866	0.6	0	0	0
11	1	11	1C6	24 Sp0	11790	28270	50	202	199	33	16	70	70	102	88	86	92	17	0	0	0	0	0	0	0	0	12	104	100	0	0	Error	132	129	2384	1.102	0	0	0
11	2	11	1G6	44 Sp8	12090	28270	50	111	116	27	23	67	67	72	22	30	83	42	0	0	0	0	0	0	0	0	12	104	100	0	0	Error	44	49	1386	2	0	0	0
11	3	11	1C6	24 Sp0	12390	28300	50	135	151	60	39	68	68	86	45	52	83	33	0	0	0	0	0	0	0	0	12	104	100	0	0	Error	67	83	1812	1.444	0	0	0
11	4	11	1G6	44 Sp8	12700	28260	50	111	107	13	12	59	59	66	22	33	100	58	0	0	0	0	0	0	0	0	12	104	100	0	0	Error	52	48	1288	1.864	0	0	0
11	5	11	1K6	62 Sp0	12990	28310	50	76	84	27	32	68	68	78	52	66	17	0	0	0	0	0	0	0	0	0	12	104	100	0	0	Error	8	16	1008	0.115	0	0	0
11	6	11	1O6	85 Sp8	13290	28290	50	66	68	13	19	63	63	66	19	28	8	8	0	0	0	0	0	0	0	0	12	104	100	0	0	Error	3	5	810	0.105	0	0	0
11	7	11	1K6	62 Sp0	13580	28310	90	154	170	75	44	64	64	80	53	66	79	37	0	0	0	0	0	0	0	0	52	420	100	0	0	Error	90	106	8816	1.698	0	0	0
11	8	11	1O6	85 Sp8	13900	28290	50	101	105	30	28	60	60	68	28	41	67	25	0	0	0	0	0	0	0	0	12	104	100	0	0	Error	41	45	1261	1.321	0	0	0
11	9	11	1C14	185 Sp8	14180	28320	50	100	136	78	57	52	52	59	23	38	83	50	0	0	0	0	0	0	0	0	12	104	100	0	0	Error	48	84	1630	3.348	0	0	0
11	10	11	1G14	221 Sp0	14490	28300	80	97	106	34	32	51	51	53	14	26	92	75	0	0	0	0	0	0	0	0	52	340	100	0	0	Error	46	55	5500	3.786	0	0	0
11	11	11	1C14	185 Sp8	14790	28310	50	63	68	22	32	50	50	51	11	21	50	42	0	0	0	0	0	0	0	0	12	104	100	0	0	Error	13	18	812	1.545	0	0	0
11	12	11	1G14	221 Sp0	15090	28310	80	95	107	39	36	48	48	51	14	27	90	75	0	0	0	0	0	0	0	0	52	340	100	0	0	Error	47	59	5541	4	0	0	0
11	1	12	1K14	248 Sp0	11800	28580	60	178	206	110	53	65	65	70	28	40	100	94	0	0	0	0	0	0	0	0	32	176	100	0	0	Error	113	141	6586	4.857	0	0	0
11	2	12	1O14	270 Sp0	12090	28580	50	147	148	39	26	73	73	88	49	55	75	17	0	0	0	0	0	0	0	0	12	104	100	0	0	Error	74	75	1771	1.224	0	0	0
11	3	12	1K14	248 Sp0	12380	28590	60	114	148	149	100	64	64	80	79	98	34	3	0	0	0	0	0	0	0	0	32	176	100	0	0	Error	50	84	4739	0.861	0	0	0
11	4	12	1O14	270 Sp0	12690	28580	50	96	108	44	40	74	74	91	49	53	25	17	0	0	0	0	0	0	0	0	12	104	100	0	0	Error	22	34	1299	0.347	0	0	0
11	5	12	1C22	307 Sp10	12990	28580	80	138	186	111	59	72	72	79	49	62	58	42	0	0	0	0	0	0	0	0	52	340	100	0	0	Error	66	114	9670	2.184	0	0	0
11	6	12	1G22	340 Sp17	13290	28590	60	222	232	65	28	66	66	69	18	26	100	100	0	0	0	0	0	0	0	0	32	176	100	0	0	Error	156	166	7419	9.056	0	0	0
11	7	12	1C22	307 Sp10	13580	28610	60	270	268	148	55	65	65	70	21	30	88	75	0	0	0	0	0	0	0	0	32	176	100	0	0	Error	205	203	8575	9.429	0	0	0
11	8	12	1G22	340 Sp17	13900	28590	100	125	131	56	42	56	56	59	44	74	69	31	0	0	0	0	0	0	0	0	80	560	100	0	0	Error	69	75	10443	1.636	0	0	0
11	9	12	1K22	366 Sp14	14180	28600	70	140	127	52	40	51	51	56	19	33	78	72	0	0	0	0	0	0	0	0	32	236	100	0	0	Error	89	76	4069	3.737	0	0	0
11	10	12	1O22	391 Sp21	14490	28590	70	85	89	34	38	49	49	50	11	22	75	59	0	0	0	0	0	0	0	0	32	236	100	0	0	Error	36	40	2833	3.545	0	0	0
11	11	12	1K22	366 Sp14	14780	28590	50	66	66	17	25	52	52	53	11	20	58	25	0	0	0	0	0	0	0	0	12	104	100	0	0	Error	14	14	791	1.182	0	0	0
11	12	12	1O22	391 Sp21	15090	28600	60	58	65	17	26	48	48	53	27	50	19	0	0	0	0	0	0	0	0	0	32	176	100	0	0	Error	10	17	2077	0.444	0	0	0
11	1	13	1C6	24 Sp0	11790	28860	50	201	208	48	23	70	70	89	50	56	100	75	0	0	0	0	0	0	0	0	12	104	100	0	0	Error	131	138	2494	2.38	0	0	0
11	2	13	1G6	44 Sp8	12080	28890	50	132	133	40	30	77	77	89	40	44	67	17	0	0	0	0	0	0	0	0	12	104	100	0	0	Error	55	56	1598	1.1	0	0	0
11	3	13	1C6	24 Sp0	12400	28890	50	193	197	64	32	64	64	79	45	56	100	67	0	0	0	0	0	0	0	0	12	104	100	0	0	Error	129	133	2362	2.622	0	0	0
11	4	13	1G6	44 Sp8	12710	28880	80	107	111	39	35	69	69	73	27	36	63	31	0	0	0	0	0	0	0	0	52	340	100	0	0	Error	38	42	5777	1.407	0	0	0
11	5	13	1K6	62 Sp0	13000	28880	80	156	163	50	30	72	72	83	86	103	46	8	0	0	0	0	0	0	0	0	52	340	100	0	0	Error	84	91	8482	0.93	0	0	0
11	6	13	1O6	85 Sp8	13300	28890	60	143	148	46	31	61	61	66	21	31	97	88	0	0	0	0	0	0	0	0	32	176	100	0	0	Error	82	87	4744	3.905	0	0	0
11	7	13	1K6	62 Sp0	13590	28890	110	111	163	150	92	67	67	81	99	122	26	11	0	0	0	0	0	0	0	0	80	656	100	0	0	Error	44	96	13067	0.828	0	0	0
11	8	13	1O6	85 Sp8	13890	28900	60	93	125	151	120	56	56	58	17	29	66	50	0	0	0	0	0	0	0	0	32	176	100	0	0	Error	37	69	4010	3.941	0	0	0
11	9	13	1C14	185 Sp8	14190	28880	50	129	149	74	49	55	55	59	17	28	100	83	0	0	0	0	0	0	0	0	12	104	100	0	0	Error	74	94	1792	5.294	0	0	0
11	10	13	1G14	221 Sp0	14490	28890	60	120	124	32	25	50	50	57	26	45	97	75	0	0	0	0	0	0	0	0	32	176	100	0	0	Error	70	74	3955	2.577	0	0	0
11	11	13	1C14	185 Sp8	14790	28900	50	240	230	74	32	52	52	61	27	44	100	100	0	0	0	0	0	0	0	0	12	104	100	0	0	Error	188	178	2760	6.259	0	0	0
11	12	13	1G14	221 Sp0	15090	28900	80	100	119	65	54	49	49	51	14	27	90	73	0	0	0	0	0	0	0	0	52	340	100	0	0	Error	51	70	6166	4.857	0	0	0
11	1	14	2C22	Grid Marker	11780	29200	160	95	737	2195	297	57	57	60	26	43	60	44	0	0	0	0	0	0	0	0	208	1457	100	0	0	Error	38	680	153291	26.038	0	0	0
11	2	14	2C22	Grid Marker	12070	29180	170	114	1103	3536	320	57	57	63	31	49	60	46	0	0	0	0	0	0	0	0	208	1583	100	0	0	Error	57	1046	229407	33.548	0	0	0
11	3	14	empty	empty	12380	29200	100	55	62	40	64	57	57	62	26	41	8	4	0	0	0	0	0	0	0	0	80	560	100	0	0	Error	-2	5	4970	0	-75	0	0
11	4	14	empty	empty	12680	29200	100	62	69	32	46	59	59	65	27	41	11	5	0	0	0	0	0	0	0	0	80	560	100	0	0	Error	3	10	5500	0.148	-75	0	0
11	5	14	empty	empty	12980	29200	100	67	77	30	38	64	64	90	317	352	0	0	0	0	0	0	0	0	0	0	80	560	100	0	0	Error	3	13	6147	-0.041	-75	0	0
11	6	14	empty	empty	13280	29200	100	58	61	17	27	57	57	61	22	36	9	1	0	0	0	0	0	0	0	0	80	560	100	0	0	Error	1	4	4891	0	-75	0	0
11	7	14	empty	empty	13580	29200	100	63	67	27	40	55	55	63	52	82	6	4	0	0	0	0	0	0	0	0	80	560	100	0	0	Error	8	12	5369	0.077	-75	0	0
11	8	14	empty	empty	13880	29200	100	48	49	12	24	47	47	52	32	61	3	0	0	0	0	0	0	0	0	0	80	560	100	0	0	Error	1	2	3914	-0.094	-75	0	0
11	9	14	empty	empty	14180	29200	100	49	59	40	67	44	44	46	13	28	28	15	0	0	0	0	0	0	0	0	80	560	100	0	0	Error	5	15	4754	1	-75	0	0
11	10	14	empty	empty	14480	29200	100	58	81	66	81	48	48	51	19	37	35	24	0	0	0	0	0	0	0	0	80	560	100	0	0	Error	10	33	6511	1.579	-75	0	0
11	11	14	empty	empty	14780	29200	100	45	47	10	21	46	46	51	24	47	4	0	0	0	0	0	0	0	0	0	80	560	100	0	0	Error	-1	1	3745	-0.167	-75	0	0
11	12	14	empty	empty	15080	29200	100	48	51	17	33	45	45	47	19	40	9	4	0	0	0	0	0	0	0	0	80	560	100	0	0	Error	3	6	4079	0.211	-75	0	0
12	1	1	empty	empty	16270	25300	100	31	33	7	21	33	33	34	17	50	0	0	0	0	0	0	0	0	0	0	80	560	100	0	0	Error	-2	0	2631	-0.059	-75	0	0
12	2	1	empty	empty	16570	25300	100	33	34	10	29	33	33	37	22	59	3	3	0	0	0	0	0	0	0	0	80	560	100	0	0	Error	0	1	2735	-0.136	-75	0	0
12	3	1	empty	empty	16870	25300	100	35	40	21	52	35	35	44	45	102	3	3	0	0	0	0	0	0	0	0	80	560	100	0	0	Error	0	5	3165	-0.089	-75	0	0
12	4	1	empty	empty	17170	25300	100	31	33	10	30	33	33	35	13	37	5	3	0	0	0	0	0	0	0	0	80	560	100	0	0	Error	-2	0	2664	-0.154	-75	0	0
12	5	1	empty	empty	17470	25300	100	31	35	11	31	33	33	38	72	189	0	0	0	0	0	0	0	0	0	0	80	560	100	0	0	Error	-2	2	2770	-0.042	-75	0	0
12	6	1	empty	empty	17770	25300	100	33	36	10	27	34	34	37	20	54	6	0	0	0	0	0	0	0	0	0	80	560	100	0	0	Error	-1	2	2875	-0.05	-75	0	0
12	7	1	empty	empty	18070	25300	100	33	42	31	73	36	36	50	58	116	8	1	0	0	0	0	0	0	0	0	80	560	100	0	0	Error	-3	6	3390	-0.138	-75	0	0
12	8	1	empty	empty	18370	25300	100	41	57	52	91	36	36	52	60	115	11	4	0	0	0	0	0	0	0	0	80	560	100	0	0	Error	5	21	4523	0.083	-75	0	0
12	9	1	empty	empty	18670	25300	100	37	50	37	74	37	37	57	90	157	5	0	0	0	0	0	0	0	0	0	80	560	100	0	0	Error	0	13	3982	-0.078	-75	0	0
12	10	1	2D22	Grid Marker	18970	25320	140	481	2801	5654	201	34	34	41	36	87	83	75	0	0	0	0	0	0	0	0	156	1134	100	0	0	Error	447	2767	436880	76.667	0	0	0
12	11	1	2D22	Grid Marker	19280	25320	130	1183	4228	7737	182	34	34	40	29	72	87	81	0	0	0	0	0	0	0	0	120	940	100	0	0	Error	1149	4194	507393	144.414	0	0	0
12	12	1	2D22	Grid Marker	19570	25320	150	381	2667	6323	237	36	36	54	70	129	80	71	0	0	0	0	0	0	0	0	156	1253	100	0	0	Error	345	2631	416123	37.329	0	0	0
12	1	2	2L14	0	16300	25610	70	231	208	73	35	37	37	39	11	28	100	100	0	0	0	0	0	0	0	0	32	236	100	0	0	Error	194	171	6655	15.364	0	0	0
12	2	2	2P14	0	16610	25580	100	108	184	246	133	37	37	48	45	93	58	43	0	0	0	0	0	0	0	0	80	560	100	0	0	Error	71	147	14709	3.022	0	0	0
12	3	2	2L14	0	16910	25600	60	156	171	121	70	38	38	42	14	33	81	75	0	0	0	0	0	0	0	0	32	176	100	0	0	Error	118	133	5470	9.214	0	0	0
12	4	2	2P14	0	17190	25590	60	96	103	42	40	34	34	36	11	30	97	84	0	0	0	0	0	0	0	0	32	176	100	0	0	Error	62	69	3302	6.091	0	0	0
12	5	2	empty	empty	17490	25580	90	34	38	20	52	34	34	45	65	144	2	0	0	0	0	0	0	0	0	0	52	420	100	0	0	Error	0	4	1979	-0.108	-75	0	0
12	6	2	empty	empty	17790	25580	90	42	47	22	46	38	38	55	80	145	4	0	0	0	0	0	0	0	0	0	52	420	100	0	0	Error	4	9	2462	-0.1	-75	0	0
12	7	2	empty	empty	18090	25580	90	35	34	6	17	36	36	49	60	122	0	0	0	0	0	0	0	0	0	0	52	420	100	0	0	Error	-1	-2	1787	-0.25	-75	0	0
12	8	2	empty	empty	18390	25580	90	33	36	14	38	34	34	36	12	33	10	2	0	0	0	0	0	0	0	0	52	420	100	0	0	Error	-1	2	1858	0	-75	0	0
12	9	2	empty	empty	18690	25580	90	39	46	36	78	35	35	43	35	81	4	4	0	0	0	0	0	0	0	0	52	420	100	0	0	Error	4	11	2411	0.086	-75	0	0
12	10	2	empty	empty	18990	25580	90	32	33	6	18	33	33	40	39	97	0	0	0	0	0	0	0	0	0	0	52	420	100	0	0	Error	-1	0	1690	-0.179	-75	0	0
12	11	2	empty	empty	19290	25580	90	34	36	12	33	34	34	40	39	97	2	0	0	0	0	0	0	0	0	0	52	420	100	0	0	Error	0	2	1887	-0.103	-75	0	0
12	12	2	empty	empty	19590	25580	90	36	47	57	121	38	38	56	102	182	2	2	0	0	0	0	0	0	0	0	52	420	100	0	0	Error	-2	9	2457	-0.088	-75	0	0
12	1	3	2D6	419 Sp19	16310	25900	60	117	136	111	81	37	37	44	34	77	91	78	0	0	0	0	0	0	0	0	32	176	100	0	0	Error	80	99	4365	2.706	0	0	0
12	2	3	2H6	444 Sp22	16600	25890	60	91	111	82	73	40	40	53	62	116	31	9	0	0	0	0	0	0	0	0	32	176	100	0	0	Error	51	71	3545	0.935	0	0	0
12	3	3	2D6	419 Sp19	16900	25910	60	183	185	50	27	41	41	46	39	84	100	91	0	0	0	0	0	0	0	0	32	176	100	0	0	Error	142	144	5913	3.564	0	0	0
12	4	3	2H6	444 Sp22	17190	25880	60	90	182	222	121	38	38	43	25	58	84	63	0	0	0	0	0	0	0	0	32	176	100	0	0	Error	52	144	5826	5.56	0	0	0
12	5	3	2L6	469 Sp0	17510	25900	60	109	112	34	30	38	38	40	13	32	100	100	0	0	0	0	0	0	0	0	32	176	100	0	0	Error	71	74	3588	5.538	0	0	0
12	6	3	2P6	499 Sp8	17800	25890	60	89	105	63	60	38	38	49	82	167	28	6	0	0	0	0	0	0	0	0	32	176	100	0	0	Error	51	67	3371	0.683	0	0	0
12	7	3	2L6	469 Sp0	18110	25870	60	112	121	43	35	38	38	41	14	34	100	100	0	0	0	0	0	0	0	0	32	176	100	0	0	Error	74	83	3886	5.714	0	0	0
12	8	3	2P6	499 Sp8	18410	25890	60	57	69	49	71	37	37	43	24	55	38	13	0	0	0	0	0	0	0	0	32	176	100	0	0	Error	20	32	2211	1.083	0	0	0
12	9	3	2D14	599 Sp0	18710	25920	60	107	114	53	46	38	38	50	53	106	59	25	0	0	0	0	0	0	0	0	32	176	100	0	0	Error	69	76	3659	1.208	0	0	0
12	10	3	2H14	0	19000	25920	60	87	133	112	84	33	33	35	10	28	78	69	0	0	0	0	0	0	0	0	32	176	100	0	0	Error	54	100	4263	9.8	0	0	0
12	11	3	2D14	599 Sp0	19300	25910	80	81	112	112	100	34	34	48	116	241	13	8	0	0	0	0	0	0	0	0	52	340	100	0	0	Error	47	78	5845	0.552	0	0	0
12	12	3	2H14	0	19600	25920	60	107	189	308	162	34	34	38	24	63	75	56	0	0	0	0	0	0	0	0	32	176	100	0	0	Error	73	155	6042	6.292	0	0	0
12	1	4	2L14	0	16300	26200	80	154	161	71	44	39	39	45	26	57	96	85	0	0	0	0	0	0	0	0	52	340	100	0	0	Error	115	122	8347	4.462	0	0	0
12	2	4	2P14	0	16580	26200	60	105	92	34	36	39	39	45	38	84	69	28	0	0	0	0	0	0	0	0	32	176	100	0	0	Error	66	53	2954	1.237	0	0	0
12	3	4	2L14	0	16890	26190	60	216	279	249	89	38	38	46	32	69	97	81	0	0	0	0	0	0	0	0	32	176	100	0	0	Error	178	241	8931	7.281	0	0	0
12	4	4	2P14	0	17170	26180	60	45	145	305	210	36	36	38	13	34	44	38	0	0	0	0	0	0	0	0	32	176	100	0	0	Error	9	109	4652	8.231	0	0	0
12	5	4	empty	empty	17490	26180	90	32	32	5	15	34	34	41	46	112	0	0	0	0	0	0	0	0	0	0	52	420	100	0	0	Error	-2	-2	1662	-0.196	-75	0	0
12	6	4	empty	empty	17790	26180	90	35	42	36	85	36	36	52	75	144	4	2	0	0	0	0	0	0	0	0	52	420	100	0	0	Error	-1	6	2190	-0.133	-75	0	0
12	7	4	empty	empty	18090	26180	90	37	50	37	74	36	36	54	152	281	0	0	0	0	0	0	0	0	0	0	52	420	100	0	0	Error	1	14	2586	-0.026	-75	0	0
12	8	4	empty	empty	18390	26180	90	35	39	15	38	35	35	45	58	128	0	0	0	0	0	0	0	0	0	0	52	420	100	0	0	Error	0	4	2020	-0.103	-75	0	0
12	9	4	empty	empty	18690	26180	90	36	45	51	113	39	39	67	108	161	2	2	0	0	0	0	0	0	0	0	52	420	100	0	0	Error	-3	6	2364	-0.204	-75	0	0
12	10	4	empty	empty	18990	26180	90	36	37	15	40	34	34	45	38	84	4	0	0	0	0	0	0	0	0	0	52	420	100	0	0	Error	2	3	1914	-0.211	-75	0	0
12	11	4	empty	empty	19290	26180	90	33	34	8	23	33	33	37	27	72	2	0	0	0	0	0	0	0	0	0	52	420	100	0	0	Error	0	1	1778	-0.111	-75	0	0
12	12	4	empty	empty	19590	26180	90	33	37	17	45	34	34	43	59	137	2	0	0	0	0	0	0	0	0	0	52	420	100	0	0	Error	-1	3	1939	-0.102	-75	0	0
12	1	5	2D6	419 Sp19	16310	26500	80	188	265	272	102	40	40	46	26	56	94	88	0	0	0	0	0	0	0	0	52	340	100	0	0	Error	148	225	13758	8.423	0	0	0
12	2	5	2H6	444 Sp22	16590	26490	70	79	109	78	71	47	47	83	131	157	16	3	0	0	0	0	0	0	0	0	32	236	100	0	0	Error	32	62	3474	0.198	0	0	0
12	3	5	2D6	419 Sp19	16900	26500	60	183	199	94	47	42	42	48	24	50	100	100	0	0	0	0	0	0	0	0	32	176	100	0	0	Error	141	157	6377	6.292	0	0	0
12	4	5	2H6	444 Sp22	17200	26490	70	96	248	453	182	37	37	43	62	144	44	25	0	0	0	0	0	0	0	0	32	236	100	0	0	Error	59	211	7921	3.306	0	0	0
12	5	5	2L6	469 Sp0	17500	26490	60	85	90	32	35	35	35	36	8	22	97	88	0	0	0	0	0	0	0	0	32	176	100	0	0	Error	50	55	2877	6.75	0	0	0
12	6	5	2P6	499 Sp8	17790	26490	60	56	99	105	106	35	35	39	14	35	66	41	0	0	0	0	0	0	0	0	32	176	100	0	0	Error	21	64	3157	4.286	0	0	0
12	7	5	2L6	469 Sp0	18110	26510	100	111	134	127	94	38	38	52	83	159	44	15	0	0	0	0	0	0	0	0	80	560	100	0	0	Error	73	96	10757	0.988	0	0	0
12	8	5	2P6	499 Sp8	18400	26490	60	47	70	86	122	37	37	60	201	335	3	3	0	0	0	0	0	0	0	0	32	176	100	0	0	Error	10	33	2239	0.05	0	0	0
12	9	5	2D14	599 Sp0	18700	26510	60	86	90	41	45	37	37	46	52	113	38	9	0	0	0	0	0	0	0	0	32	176	100	0	0	Error	49	53	2895	0.846	0	0	0
12	10	5	2H14	0	18990	26520	60	96	130	91	70	32	32	36	19	52	75	63	0	0	0	0	0	0	0	0	32	176	100	0	0	Error	64	98	4169	4.947	0	0	0
12	11	5	2D14	599 Sp0	19310	26490	100	65	73	42	57	33	33	39	90	230	8	1	0	0	0	0	0	0	0	0	80	560	100	0	0	Error	32	40	5802	0.378	0	0	0
12	12	5	2H14	0	19600	26510	60	64	100	114	114	36	36	39	12	30	69	56	0	0	0	0	0	0	0	0	32	176	100	0	0	Error	28	64	3188	5.083	0	0	0
12	1	6	2L14	0	16300	26760	70	133	185	129	69	41	41	59	88	149	50	38	0	0	0	0	0	0	0	0	32	236	100	0	0	Error	92	144	5926	1.432	0	0	0
12	2	6	2P14	0	16580	26790	60	91	126	93	73	40	40	46	31	67	56	44	0	0	0	0	0	0	0	0	32	176	100	0	0	Error	51	86	4031	2.581	0	0	0
12	3	6	2L14	0	16920	26830	70	101	104	39	37	41	41	49	31	63	75	50	0	0	0	0	0	0	0	0	32	236	100	0	0	Error	60	63	3319	1.774	0	0	0
12	4	6	2P14	0	17200	26790	60	80	106	92	86	37	37	42	27	64	75	34	0	0	0	0	0	0	0	0	32	176	100	0	0	Error	43	69	3379	2.37	0	0	0
12	5	6	empty	empty	17490	26780	90	34	35	8	22	34	34	37	16	43	4	2	0	0	0	0	0	0	0	0	52	420	100	0	0	Error	0	1	1808	-0.125	-75	0	0
12	6	6	empty	empty	17790	26780	90	33	36	16	44	34	34	40	30	75	2	2	0	0	0	0	0	0	0	0	52	420	100	0	0	Error	-1	2	1857	-0.133	-75	0	0
12	7	6	empty	empty	18090	26780	90	32	36	15	41	35	35	40	24	60	6	2	0	0	0	0	0	0	0	0	52	420	100	0	0	Error	-3	1	1897	-0.167	-75	0	0
12	8	6	empty	empty	18390	26780	90	33	33	6	18	33	33	41	62	151	0	0	0	0	0	0	0	0	0	0	52	420	100	0	0	Error	0	0	1727	-0.129	-75	0	0
12	9	6	empty	empty	18690	26780	90	34	42	43	102	34	34	35	12	34	10	8	0	0	0	0	0	0	0	0	52	420	100	0	0	Error	0	8	2192	0.583	-75	0	0
12	10	6	empty	empty	18990	26780	90	34	34	8	23	31	31	39	133	341	0	0	0	0	0	0	0	0	0	0	52	420	100	0	0	Error	3	3	1779	-0.038	-75	0	0
12	11	6	empty	empty	19290	26780	90	34	37	11	29	32	32	33	9	27	17	4	0	0	0	0	0	0	0	0	52	420	100	0	0	Error	2	5	1899	0.444	-75	0	0
12	12	6	empty	empty	19590	26780	90	34	37	14	37	34	34	44	77	175	2	0	0	0	0	0	0	0	0	0	52	420	100	0	0	Error	0	3	1928	-0.091	-75	0	0
12	1	7	2D6	419 Sp19	16310	27090	60	172	175	36	20	39	39	42	23	54	100	100	0	0	0	0	0	0	0	0	32	176	100	0	0	Error	133	136	5608	5.783	0	0	0
12	2	7	2H6	444 Sp22	16600	27100	100	66	70	31	44	37	37	39	16	41	71	44	0	0	0	0	0	0	0	0	80	560	100	0	0	Error	29	33	5564	1.938	0	0	0
12	3	7	2D6	419 Sp19	16900	27090	90	149	210	273	130	38	38	41	15	36	92	88	0	0	0	0	0	0	0	0	52	420	100	0	0	Error	111	172	10942	11.267	0	0	0
12	4	7	2H6	444 Sp22	17200	27090	70	64	72	22	30	38	38	39	14	35	84	47	0	0	0	0	0	0	0	0	32	236	100	0	0	Error	26	34	2296	2.357	0	0	0
12	5	7	2L6	469 Sp0	17510	27070	80	78	130	212	163	36	36	40	26	65	63	42	0	0	0	0	0	0	0	0	52	340	100	0	0	Error	42	94	6739	3.462	0	0	0
12	6	7	2P6	499 Sp8	17800	27090	60	85	90	42	46	36	36	38	17	44	75	56	0	0	0	0	0	0	0	0	32	176	100	0	0	Error	49	54	2892	3.059	0	0	0
12	7	7	2L6	469 Sp0	18100	27100	80	73	75	26	34	34	34	36	12	33	83	63	0	0	0	0	0	0	0	0	52	340	100	0	0	Error	39	41	3882	3.25	0	0	0
12	8	7	2P6	499 Sp8	18400	27090	60	42	61	54	88	34	34	38	31	81	16	16	0	0	0	0	0	0	0	0	32	176	100	0	0	Error	8	27	1967	0.742	0	0	0
12	9	7	2D14	599 Sp0	18700	27070	60	107	147	150	102	36	36	38	12	31	100	97	0	0	0	0	0	0	0	0	32	176	100	0	0	Error	71	111	4697	9.083	0	0	0
12	10	7	2H14	0	19000	27090	60	50	121	123	101	33	33	40	49	122	28	28	0	0	0	0	0	0	0	0	32	176	100	0	0	Error	17	88	3870	1.653	0	0	0
12	11	7	2D14	599 Sp0	19310	27100	60	73	74	23	31	33	33	34	7	20	94	88	0	0	0	0	0	0	0	0	32	176	100	0	0	Error	40	41	2359	5.714	0	0	0
12	12	7	2H14	0	19580	27100	60	72	112	84	75	34	34	38	34	89	56	38	0	0	0	0	0	0	0	0	32	176	100	0	0	Error	38	78	3578	2.176	0	0	0
12	1	8	1L14	249 Sp0	16300	27390	60	115	110	32	29	42	42	44	12	27	97	88	0	0	0	0	0	0	0	0	32	176	100	0	0	Error	73	68	3512	5.5	0	0	0
12	2	8	1P14	271 Sp0	16590	27370	70	113	115	20	17	39	39	42	13	30	100	100	0	0	0	0	0	0	0	0	32	236	100	0	0	Error	74	76	3689	5.615	0	0	0
12	3	8	1L14	249 Sp0	16880	27400	60	102	447	1479	330	38	38	42	18	42	88	78	0	0	0	0	0	0	0	0	32	176	100	0	0	Error	64	409	14304	22.5	0	0	0
12	4	8	1P14	271 Sp0	17190	27380	90	110	117	36	30	36	36	38	10	26	100	100	0	0	0	0	0	0	0	0	52	420	100	0	0	Error	74	81	6071	7.9	0	0	0
12	5	8	1D22	311 Sp14	17500	27380	80	353	370	72	19	37	37	53	66	124	100	100	0	0	0	0	0	0	0	0	52	340	100	0	0	Error	316	333	19215	4.803	0	0	0
12	6	8	1H22	341 Sp8	17780	27390	40	59	60	12	20	37	37	45	20	44	67	0	0	0	0	0	0	0	0	0	12	68	100	0	0	Error	22	23	720	0.75	0	0	0
12	7	8	1D22	311 Sp14	18090	27400	90	382	411	161	39	38	38	46	34	73	100	100	0	0	0	0	0	0	0	0	52	420	100	0	0	Error	344	373	21367	10.735	0	0	0
12	8	8	1H22	341 Sp8	18380	27380	40	63	62	18	29	46	46	50	19	38	42	17	0	0	0	0	0	0	0	0	12	68	100	0	0	Error	17	16	749	0.632	0	0	0
12	9	8	1L22	367 Sp12	18690	27410	90	74	85	38	44	35	35	37	10	27	100	87	0	0	0	0	0	0	0	0	52	420	100	0	0	Error	39	50	4414	4.8	0	0	0
12	10	8	1P22	392 Sp21	18980	27390	110	42	42	9	21	34	34	36	11	30	34	8	0	0	0	0	0	0	0	0	80	656	100	0	0	Error	8	8	3334	0.545	0	0	0
12	11	8	1L22	367 Sp12	19280	27390	80	69	83	85	102	34	34	35	8	22	96	88	0	0	0	0	0	0	0	0	52	340	100	0	0	Error	35	49	4307	6	0	0	0
12	12	8	1P22	392 Sp21	19600	27390	70	43	43	10	23	35	35	37	19	51	9	3	0	0	0	0	0	0	0	0	32	236	100	0	0	Error	8	8	1381	0.316	0	0	0
12	1	9	1D6	25 Sp0	16290	27650	60	145	128	47	36	42	42	43	13	30	94	81	0	0	0	0	0	0	0	0	32	176	100	0	0	Error	103	86	4080	6.538	0	0	0
12	2	9	1H6	46 Sp8	16590	27690	60	47	61	60	98	37	37	39	10	25	47	28	0	0	0	0	0	0	0	0	32	176	100	0	0	Error	10	24	1948	2.2	0	0	0
12	3	9	1D6	25 Sp0	16890	27670	60	122	124	38	30	39	39	44	51	115	84	38	0	0	0	0	0	0	0	0	32	176	100	0	0	Error	83	85	3960	1.569	0	0	0
12	4	9	1H6	46 Sp8	17180	27670	60	40	42	10	23	36	36	38	10	26	25	9	0	0	0	0	0	0	0	0	32	176	100	0	0	Error	4	6	1328	0.4	0	0	0
12	5	9	1L6	64 Sp0	17500	27690	50	81	155	189	121	40	40	48	34	70	75	25	0	0	0	0	0	0	0	0	12	104	100	0	0	Error	41	115	1854	3.147	0	0	0
12	6	9	1P6	86 Sp8	17790	27680	40	59	59	8	13	38	38	55	86	156	0	0	0	0	0	0	0	0	0	0	12	68	100	0	0	Error	21	21	702	0.047	0	0	0
12	7	9	1L6	64 Sp0	18090	27710	40	62	64	19	29	40	40	48	25	52	33	8	0	0	0	0	0	0	0	0	12	68	100	0	0	Error	22	24	767	0.64	0	0	0
12	8	9	1P6	86 Sp8	18390	27690	50	54	59	18	30	45	45	48	13	27	33	25	0	0	0	0	0	0	0	0	12	104	100	0	0	Error	9	14	702	0.846	0	0	0
12	9	9	1D14	186 Sp8	18680	27710	60	73	98	91	92	36	36	37	11	29	81	66	0	0	0	0	0	0	0	0	32	176	100	0	0	Error	37	62	3142	5.545	0	0	0
12	10	9	1H14	223 Sp0	18990	27700	60	70	80	31	38	34	34	35	10	28	91	84	0	0	0	0	0	0	0	0	32	176	100	0	0	Error	36	46	2553	4.5	0	0	0
12	11	9	1D14	186 Sp8	19300	27720	60	66	86	67	77	34	34	35	7	20	88	78	0	0	0	0	0	0	0	0	32	176	100	0	0	Error	32	52	2739	7.286	0	0	0
12	12	9	1H14	223 Sp0	19590	27710	60	97	105	36	34	35	35	38	17	44	97	88	0	0	0	0	0	0	0	0	32	176	100	0	0	Error	62	70	3344	3.941	0	0	0
12	1	10	1L14	249 Sp0	16280	27970	60	123	147	96	65	42	42	43	11	25	100	100	0	0	0	0	0	0	0	0	32	176	100	0	0	Error	81	105	4692	9.455	0	0	0
12	2	10	1P14	271 Sp0	16600	27980	90	97	102	24	23	40	40	42	17	40	100	87	0	0	0	0	0	0	0	0	52	420	100	0	0	Error	57	62	5324	3.529	0	0	0
12	3	10	1L14	249 Sp0	16900	27980	60	102	102	23	22	38	38	40	10	25	100	97	0	0	0	0	0	0	0	0	32	176	100	0	0	Error	64	64	3262	6.2	0	0	0
12	4	10	1P14	271 Sp0	17190	27970	80	83	84	19	22	37	37	38	10	26	98	96	0	0	0	0	0	0	0	0	52	340	100	0	0	Error	46	47	4348	4.6	0	0	0
12	5	10	1D22	311 Sp14	17480	27980	90	380	439	149	33	38	38	53	77	145	100	100	0	0	0	0	0	0	0	0	52	420	100	0	0	Error	342	401	22808	5.013	0	0	0
12	6	10	1H22	341 Sp8	17790	27990	40	56	65	27	41	49	49	62	51	82	8	0	0	0	0	0	0	0	0	0	12	68	100	0	0	Error	7	16	783	0.059	0	0	0
12	7	10	1D22	311 Sp14	18090	27990	90	346	374	114	30	37	37	53	177	333	100	29	0	0	0	0	0	0	0	0	52	420	100	0	0	Error	309	337	19455	1.814	0	0	0
12	8	10	1H22	341 Sp8	18380	28000	40	44	44	8	18	51	51	54	15	27	0	0	0	0	0	0	0	0	0	0	12	68	100	0	0	Error	-7	-7	524	-0.667	0	0	0
12	9	10	1L22	367 Sp12	18660	28000	60	57	58	16	27	43	43	61	165	270	0	0	0	0	0	0	0	0	0	0	32	176	100	0	0	Error	14	15	1860	-0.018	0	0	0
12	10	10	1P22	392 Sp21	19000	28010	70	38	42	12	28	34	34	37	28	75	3	0	0	0	0	0	0	0	0	0	32	236	100	0	0	Error	4	8	1345	0.179	0	0	0
12	11	10	1L22	367 Sp12	19280	27990	80	54	57	15	26	36	36	38	12	31	71	27	0	0	0	0	0	0	0	0	52	340	100	0	0	Error	18	21	2967	1.583	0	0	0
[truncated: 3,409 more rows]
