# Supplementary material for: Origins of glycan selectivity in streptococcal Siglec-like adhesins suggest mechanisms of receptor adaptation
Source: Nat Commun. 2022 May 18;13:2753. doi: 10.1038/s41467-022-30509-y (PMC9117288; doi:10.1038/s41467-022-30509-y)
Supplement: Supplementary file 8 — Source Data [file 41467_2022_30509_MOESM8_ESM.zip › source_data/supplementaryfig18c-GST_500nM-Data.csv]

ATF	1
30	40
Type=GenePix Results 3
DateTime=2019/03/11 14:18:39
Settings=R:\Cummings Lab\Glycomics Center\Harvard_BIDMC\CFG\Investigators\Microarray data\3587 Iverson\3082_500nM_nCFG-656_488.gps
GalFile=R:\Cummings Lab\Glycomics Center\Harvard_BIDMC\CFG\Glycan Array Ver5.4\NCFGv5.4.gal
PixelSize=10
Wavelengths=532
ImageFiles=R:\Cummings Lab\Glycomics Center\Harvard_BIDMC\CFG\Investigators\Microarray data\3587 Iverson\3082_500nM_nCFG-656_488.tif 0
NormalizationMethod=None
NormalizationFactors=1
JpegImage=
StdDev=Type 1
RatioFormulations=W1/W2 (#1/#2)
FeatureType=Circular
Barcode=
BackgroundSubtraction=LocalFeature
ImageOrigin=0, 0
JpegOrigin=0, 0
Creator=GenePix Pro 7.2.29.002
Scanner=GenePix 4300
FocusPosition=0
Temperature=0
LinesAveraged=1
Comment=
PMTGain=450
ScanPower=70
LaserPower=2.14
Filters=Standard Blue
ScanRegion=0,1488,2197,5318
ScanArea=1
Supplier=
Block	Column	Row	Name	ID	X	Y	Dia.	F532 Median	F532 Mean	F532 SD	F532 CV	B532	B532 Median	B532 Mean	B532 SD	B532 CV	% > B532+1SD	% > B532+2SD	F532 % Sat.	Ratio of Medians (#1/#2)	Ratio of Means (#1/#2)	Median of Ratios (#1/#2)	Mean of Ratios (#1/#2)	Ratios SD (#1/#2)	Rgn Ratio (#1/#2)	Rgn R2 (#1/#2)	F Pixels	B Pixels	Circularity	Sum of Medians (#1/#2)	Sum of Means (#1/#2)	Log Ratio (#1/#2)	F532 Median - B532	F532 Mean - B532	F532 Total Intensity	SNR 532	Flags	Normalize	Autoflag
1	1	1	empty	empty	2820	16020	100	31	31	5	16	30	30	30	4	13	28	10	0	0	0	0	0	0	0	0	80	560	100	0	0	Error	1	1	2476	0.25	-75	0	0
1	2	1	empty	empty	3120	16020	100	30	30	4	13	30	30	30	5	16	10	1	0	0	0	0	0	0	0	0	80	560	100	0	0	Error	0	0	2364	0	-75	0	0
1	3	1	empty	empty	3420	16020	100	30	31	4	12	31	31	31	5	16	8	0	0	0	0	0	0	0	0	0	80	560	100	0	0	Error	-1	0	2449	0	-75	0	0
1	4	1	empty	empty	3720	16020	100	30	31	5	16	31	31	32	5	15	11	1	0	0	0	0	0	0	0	0	80	560	100	0	0	Error	-1	0	2470	-0.2	-75	0	0
1	5	1	empty	empty	4020	16020	100	31	31	5	16	32	32	33	5	15	14	3	0	0	0	0	0	0	0	0	80	560	100	0	0	Error	-1	-1	2515	-0.4	-75	0	0
1	6	1	empty	empty	4320	16020	100	33	34	6	17	33	33	34	10	29	5	0	0	0	0	0	0	0	0	0	80	560	100	0	0	Error	0	1	2696	0	-75	0	0
1	7	1	empty	empty	4620	16020	100	33	34	5	14	35	35	36	7	19	5	3	0	0	0	0	0	0	0	0	80	560	100	0	0	Error	-2	-1	2721	-0.286	-75	0	0
1	8	1	empty	empty	4920	16020	100	26	27	5	18	34	34	34	7	20	3	0	0	0	0	0	0	0	0	0	80	560	100	0	0	Error	-8	-7	2152	-1	-75	0	0
1	9	1	empty	empty	5220	16020	100	37	38	6	15	39	39	39	6	15	11	1	0	0	0	0	0	0	0	0	80	560	100	0	0	Error	-2	-1	3004	-0.167	-75	0	0
1	10	1	2A24	Grid Marker	5590	16120	110	1734	4292	6648	154	42	42	44	24	54	95	90	0	0	0	0	0	0	0	0	80	645	100	0	0	Error	1692	4250	343361	177	0	0	0
1	11	1	2A24	Grid Marker	5890	16120	190	151	1664	5074	304	44	44	45	8	17	95	92	0	0	0	0	0	0	0	0	256	1775	100	0	0	Error	107	1620	425949	202.375	0	0	0
1	12	1	2A24	Grid Marker	6190	16120	120	1034	5893	10272	174	44	44	44	7	15	90	85	0	0	0	0	0	0	0	0	120	788	100	0	0	Error	990	5849	707203	835.571	0	0	0
1	1	2	2I16	624 Sp14	2880	16440	40	37	37	5	13	34	34	34	6	17	25	8	0	0	0	0	0	0	0	0	12	68	100	0	0	Error	3	3	449	0.5	0	0	0
1	2	2	2M16	639 Sp21	3180	16420	40	37	40	13	32	33	33	33	5	15	33	25	0	0	0	0	0	0	0	0	12	68	100	0	0	Error	4	7	478	1.4	0	0	0
1	3	2	2I16	624 Sp14	3480	16440	40	40	40	6	15	34	34	33	5	15	50	25	0	0	0	0	0	0	0	0	12	68	100	0	0	Error	6	6	482	1.4	0	0	0
1	4	2	2M16	639 Sp21	3780	16430	100	37	37	7	18	33	33	33	5	15	39	18	0	0	0	0	0	0	0	0	80	560	100	0	0	Error	4	4	2967	0.8	0	0	0
1	5	2	empty	empty	4020	16320	100	33	33	6	18	33	33	33	5	15	15	6	0	0	0	0	0	0	0	0	80	560	100	0	0	Error	0	0	2657	0	-75	0	0
1	6	2	empty	empty	4320	16320	100	35	35	6	17	34	34	34	5	14	24	6	0	0	0	0	0	0	0	0	80	560	100	0	0	Error	1	1	2793	0.2	-75	0	0
1	7	2	empty	empty	4620	16320	100	33	34	5	14	36	36	36	11	30	0	0	0	0	0	0	0	0	0	0	80	560	100	0	0	Error	-3	-2	2718	-0.182	-75	0	0
1	8	2	empty	empty	4920	16320	100	29	30	8	26	35	35	34	7	20	6	3	0	0	0	0	0	0	0	0	80	560	100	0	0	Error	-6	-5	2421	-0.571	-75	0	0
1	9	2	empty	empty	5220	16320	100	38	38	6	15	39	39	40	7	17	9	0	0	0	0	0	0	0	0	0	80	560	100	0	0	Error	-1	-1	3068	-0.286	-75	0	0
1	10	2	empty	empty	5520	16320	100	41	41	6	14	43	43	44	21	47	0	0	0	0	0	0	0	0	0	0	80	556	100	0	0	Error	-2	-2	3297	-0.143	-75	0	0
1	11	2	empty	empty	5820	16320	100	43	43	7	16	43	43	44	10	22	6	0	0	0	0	0	0	0	0	0	80	507	100	0	0	Error	0	0	3436	-0.1	-75	0	0
1	12	2	empty	empty	6120	16320	100	42	43	7	16	44	44	44	8	18	15	1	0	0	0	0	0	0	0	0	80	548	100	0	0	Error	-2	-1	3436	-0.125	-75	0	0
1	1	3	2A8	502 Sp10	2890	16740	40	34	36	8	22	31	31	30	5	16	42	25	0	0	0	0	0	0	0	0	12	68	100	0	0	Error	3	5	432	1.2	0	0	0
1	2	3	2.00E+08	525 Sp21	3190	16720	70	35	34	5	14	32	32	32	5	15	28	6	0	0	0	0	0	0	0	0	32	236	100	0	0	Error	3	2	1098	0.4	0	0	0
1	3	3	2A8	502 Sp10	3490	16730	40	35	35	6	17	33	33	32	5	15	25	8	0	0	0	0	0	0	0	0	12	68	100	0	0	Error	2	2	422	0.6	0	0	0
1	4	3	2.00E+08	525 Sp21	3780	16730	100	36	36	7	19	33	33	33	5	15	36	10	0	0	0	0	0	0	0	0	80	560	100	0	0	Error	3	3	2869	0.6	0	0	0
1	5	3	2I8	548 Sp10	4080	16730	100	35	35	5	14	33	33	33	5	15	24	3	0	0	0	0	0	0	0	0	80	547	100	0	0	Error	2	2	2805	0.4	0	0	0
1	6	3	2M8	571 Sp21	4390	16720	40	37	38	7	18	36	36	37	7	18	17	8	0	0	0	0	0	0	0	0	12	68	100	0	0	Error	1	2	454	0.143	0	0	0
1	7	3	2I8	548 Sp10	4680	16740	50	39	42	8	19	37	37	38	6	15	33	17	0	0	0	0	0	0	0	0	12	104	100	0	0	Error	2	5	504	0.667	0	0	0
1	8	3	2M8	571 Sp21	4990	16730	80	30	31	8	25	34	34	34	8	23	6	2	0	0	0	0	0	0	0	0	52	340	100	0	0	Error	-4	-3	1590	-0.375	0	0	0
1	9	3	2A16	594 Sp25	5280	16720	100	49	63	49	77	39	39	39	7	17	69	35	0	0	0	0	0	0	0	0	80	554	100	0	0	Error	10	24	5008	3.429	0	0	0
1	10	3	2.00E+16	0	5590	16740	50	48	49	10	20	42	42	43	7	16	50	25	0	0	0	0	0	0	0	0	12	104	100	0	0	Error	6	7	582	0.857	0	0	0
1	11	3	2A16	594 Sp25	5880	16730	90	62	78	75	96	41	41	44	25	56	37	8	0	0	0	0	0	0	0	0	52	419	100	0	0	Error	21	37	4067	1.36	0	0	0
1	12	3	2.00E+16	0	6180	16720	100	43	46	9	19	42	42	42	7	16	33	10	0	0	0	0	0	0	0	0	80	554	100	0	0	Error	1	4	3647	0.571	0	0	0
1	1	4	2I16	624 Sp14	2870	17040	100	33	34	6	17	30	30	30	5	16	35	13	0	0	0	0	0	0	0	0	80	560	100	0	0	Error	3	4	2711	0.8	0	0	0
1	2	4	2M16	639 Sp21	3180	17040	60	34	37	11	29	31	31	31	5	16	41	16	0	0	0	0	0	0	0	0	32	176	100	0	0	Error	3	6	1188	1.2	0	0	0
1	3	4	2I16	624 Sp14	3480	17030	50	39	45	28	62	32	32	34	10	29	17	8	0	0	0	0	0	0	0	0	12	104	100	0	0	Error	7	13	542	1.1	0	0	0
1	4	4	2M16	639 Sp21	3780	17030	100	34	35	8	22	32	32	32	5	15	33	15	0	0	0	0	0	0	0	0	80	560	100	0	0	Error	2	3	2809	0.6	0	0	0
1	5	4	empty	empty	4020	16920	100	31	32	5	15	32	32	32	5	15	11	4	0	0	0	0	0	0	0	0	80	547	100	0	0	Error	-1	0	2527	0	-75	0	0
1	6	4	empty	empty	4320	16920	100	32	34	13	38	33	33	34	6	17	14	5	0	0	0	0	0	0	0	0	80	560	100	0	0	Error	-1	1	2752	0	-75	0	0
1	7	4	empty	empty	4620	16920	100	35	36	6	16	35	35	36	12	33	3	0	0	0	0	0	0	0	0	0	80	560	100	0	0	Error	0	1	2841	0	-75	0	0
1	8	4	empty	empty	4920	16920	100	38	37	6	16	33	33	33	7	21	29	5	0	0	0	0	0	0	0	0	80	556	100	0	0	Error	5	4	2962	0.571	-75	0	0
1	9	4	empty	empty	5220	16920	100	37	38	7	18	38	38	38	6	15	14	4	0	0	0	0	0	0	0	0	80	554	100	0	0	Error	-1	0	3040	0	-75	0	0
1	10	4	empty	empty	5520	16920	100	42	49	36	73	41	41	41	7	17	26	10	0	0	0	0	0	0	0	0	80	560	100	0	0	Error	1	8	3937	1.143	-75	0	0
1	11	4	empty	empty	5820	16920	100	40	41	7	17	42	42	44	20	45	3	0	0	0	0	0	0	0	0	0	80	554	100	0	0	Error	-2	-1	3261	-0.15	-75	0	0
1	12	4	empty	empty	6120	16920	100	43	43	5	11	42	42	42	7	16	11	0	0	0	0	0	0	0	0	0	80	554	100	0	0	Error	1	1	3448	0.143	-75	0	0
1	1	5	2A8	502 Sp10	2890	17320	100	32	32	5	15	30	30	31	5	16	26	5	0	0	0	0	0	0	0	0	80	560	100	0	0	Error	2	2	2583	0.2	0	0	0
1	2	5	2.00E+08	525 Sp21	3190	17320	100	32	33	5	15	31	31	31	5	16	16	4	0	0	0	0	0	0	0	0	80	560	100	0	0	Error	1	2	2600	0.4	0	0	0
1	3	5	2A8	502 Sp10	3490	17320	100	33	33	6	18	32	32	33	6	18	14	6	0	0	0	0	0	0	0	0	80	560	100	0	0	Error	1	1	2671	0	0	0	0
1	4	5	2.00E+08	525 Sp21	3790	17330	70	35	35	6	17	33	33	38	69	181	0	0	0	0	0	0	0	0	0	0	32	236	100	0	0	Error	2	2	1130	-0.043	0	0	0
1	5	5	2I8	548 Sp10	4110	17330	40	33	33	4	12	34	34	34	7	20	0	0	0	0	0	0	0	0	0	0	12	68	100	0	0	Error	-1	-1	393	-0.143	0	0	0
1	6	5	2M8	571 Sp21	4390	17330	80	39	38	7	18	33	33	34	5	14	50	21	0	0	0	0	0	0	0	0	52	340	100	0	0	Error	6	5	1995	0.8	0	0	0
1	7	5	2I8	548 Sp10	4690	17330	100	37	37	6	16	36	36	36	6	16	19	5	0	0	0	0	0	0	0	0	80	550	100	0	0	Error	1	1	2955	0.167	0	0	0
1	8	5	2M8	571 Sp21	4990	17330	60	39	40	6	15	33	33	32	7	21	47	9	0	0	0	0	0	0	0	0	32	176	100	0	0	Error	6	7	1286	1.143	0	0	0
1	9	5	2A16	594 Sp25	5290	17320	90	48	55	23	41	38	38	38	6	15	63	40	0	0	0	0	0	0	0	0	52	420	100	0	0	Error	10	17	2879	2.833	0	0	0
1	10	5	2.00E+16	0	5590	17320	100	43	44	9	20	42	42	43	8	18	20	9	0	0	0	0	0	0	0	0	80	556	100	0	0	Error	1	2	3538	0.125	0	0	0
1	11	5	2A16	594 Sp25	5890	17320	80	52	57	28	49	42	42	42	8	19	56	29	0	0	0	0	0	0	0	0	52	340	100	0	0	Error	10	15	2966	1.875	0	0	0
1	12	5	2.00E+16	0	6190	17310	100	44	45	10	22	42	42	43	7	16	20	9	0	0	0	0	0	0	0	0	80	560	100	0	0	Error	2	3	3591	0.286	0	0	0
1	1	6	2I16	624 Sp14	2850	17610	100	33	33	5	15	32	32	42	211	502	0	0	0	0	0	0	0	0	0	0	80	560	100	0	0	Error	1	1	2662	-0.043	0	0	0
1	2	6	2M16	639 Sp21	3150	17610	100	32	35	14	40	32	32	32	5	15	16	10	0	0	0	0	0	0	0	0	80	560	100	0	0	Error	0	3	2812	0.6	0	0	0
1	3	6	2I16	624 Sp14	3450	17610	100	34	34	6	17	32	32	32	5	15	26	4	0	0	0	0	0	0	0	0	80	560	100	0	0	Error	2	2	2703	0.4	0	0	0
1	4	6	2M16	639 Sp21	3760	17610	60	33	35	7	20	32	32	33	5	15	22	13	0	0	0	0	0	0	0	0	32	176	100	0	0	Error	1	3	1104	0.4	0	0	0
1	5	6	empty	empty	4020	17520	100	33	33	5	15	33	33	33	5	15	20	3	0	0	0	0	0	0	0	0	80	560	100	0	0	Error	0	0	2670	0	-75	0	0
1	6	6	empty	empty	4320	17520	100	34	34	5	14	34	34	34	5	14	13	3	0	0	0	0	0	0	0	0	80	556	100	0	0	Error	0	0	2704	0	-75	0	0
1	7	6	empty	empty	4620	17520	100	35	35	7	20	35	35	36	6	16	15	4	0	0	0	0	0	0	0	0	80	550	100	0	0	Error	0	0	2826	-0.167	-75	0	0
1	8	6	empty	empty	4920	17520	100	39	39	5	12	36	36	37	7	18	19	0	0	0	0	0	0	0	0	0	80	560	100	0	0	Error	3	3	3113	0.286	-75	0	0
1	9	6	empty	empty	5220	17520	100	39	39	6	15	38	38	38	7	18	18	1	0	0	0	0	0	0	0	0	80	560	100	0	0	Error	1	1	3141	0.143	-75	0	0
1	10	6	empty	empty	5520	17520	100	43	43	6	13	41	41	41	7	17	14	4	0	0	0	0	0	0	0	0	80	556	100	0	0	Error	2	2	3404	0.286	-75	0	0
1	11	6	empty	empty	5820	17520	100	44	44	6	13	42	42	43	7	16	13	3	0	0	0	0	0	0	0	0	80	560	100	0	0	Error	2	2	3521	0.143	-75	0	0
1	12	6	empty	empty	6120	17520	100	44	43	6	13	42	42	43	7	16	14	1	0	0	0	0	0	0	0	0	80	560	100	0	0	Error	2	1	3464	0	-75	0	0
1	1	7	2A8	502 Sp10	2870	17920	100	32	32	5	15	31	31	32	14	43	1	0	0	0	0	0	0	0	0	0	80	560	100	0	0	Error	1	1	2540	0	0	0	0
1	2	7	2.00E+08	525 Sp21	3170	17920	100	32	34	6	17	31	31	31	5	16	30	9	0	0	0	0	0	0	0	0	80	560	100	0	0	Error	1	3	2692	0.6	0	0	0
1	3	7	2A8	502 Sp10	3490	17930	70	36	44	31	70	32	32	32	5	15	47	25	0	0	0	0	0	0	0	0	32	236	100	0	0	Error	4	12	1395	2.4	0	0	0
1	4	7	2.00E+08	525 Sp21	3770	17920	100	36	82	265	323	33	33	34	9	26	21	14	0	0	0	0	0	0	0	0	80	560	100	0	0	Error	3	49	6545	5.333	0	0	0
1	5	7	2I8	548 Sp10	4070	17920	100	35	34	5	14	34	34	34	5	14	16	3	0	0	0	0	0	0	0	0	80	560	100	0	0	Error	1	0	2752	0	0	0	0
1	6	7	2M8	571 Sp21	4370	17940	50	40	41	5	12	33	33	34	5	14	50	33	0	0	0	0	0	0	0	0	12	104	100	0	0	Error	7	8	486	1.4	0	0	0
1	7	7	2I8	548 Sp10	4670	17930	100	36	37	9	24	36	36	37	6	16	15	6	0	0	0	0	0	0	0	0	80	560	100	0	0	Error	0	1	2959	0	0	0	0
1	8	7	2M8	571 Sp21	4970	17920	100	37	38	8	21	34	34	34	7	20	23	4	0	0	0	0	0	0	0	0	80	560	100	0	0	Error	3	4	3009	0.571	0	0	0
1	9	7	2A16	594 Sp25	5280	17930	60	43	68	127	186	38	38	39	7	17	38	28	0	0	0	0	0	0	0	0	32	176	100	0	0	Error	5	30	2188	4.143	0	0	0
1	10	7	2.00E+16	0	5580	17920	100	44	45	8	17	43	43	43	7	16	24	6	0	0	0	0	0	0	0	0	80	560	100	0	0	Error	1	2	3568	0.286	0	0	0
1	11	7	2A16	594 Sp25	5880	17920	80	52	56	19	33	43	43	43	7	16	56	31	0	0	0	0	0	0	0	0	52	340	100	0	0	Error	9	13	2924	1.857	0	0	0
1	12	7	2.00E+16	0	6180	17920	40	49	50	11	22	45	45	46	8	17	25	8	0	0	0	0	0	0	0	0	12	68	100	0	0	Error	4	5	594	0.5	0	0	0
1	1	8	1I16	238 Sp0	2890	18210	60	39	39	6	15	32	32	33	5	15	56	28	0	0	0	0	0	0	0	0	32	176	100	0	0	Error	7	7	1250	1.2	0	0	0
1	2	8	1M16	261 Sp0	3180	18220	50	39	40	5	12	33	33	33	6	18	50	17	0	0	0	0	0	0	0	0	12	104	100	0	0	Error	6	7	475	1.167	0	0	0
1	3	8	1I16	238 Sp0	3490	18220	80	40	41	7	17	33	33	33	5	15	58	33	0	0	0	0	0	0	0	0	52	340	100	0	0	Error	7	8	2117	1.6	0	0	0
1	4	8	1M16	261 Sp0	3780	18240	70	38	39	6	15	33	33	33	5	15	44	22	0	0	0	0	0	0	0	0	32	236	100	0	0	Error	5	6	1236	1.2	0	0	0
1	5	8	1A24	298 Sp0	4090	18220	100	34	35	5	14	34	34	35	10	28	4	0	0	0	0	0	0	0	0	0	80	560	100	0	0	Error	0	1	2769	0	0	0	0
1	6	8	1.00E+24	329 Sp10	4370	18210	60	36	37	6	16	34	34	35	6	17	25	9	0	0	0	0	0	0	0	0	32	176	100	0	0	Error	2	3	1191	0.333	0	0	0
1	7	8	1A24	298 Sp0	4690	18220	90	37	38	6	15	37	37	37	6	16	15	6	0	0	0	0	0	0	0	0	52	420	100	0	0	Error	0	1	1952	0.167	0	0	0
1	8	8	1.00E+24	329 Sp10	4970	18210	50	42	43	5	11	36	36	36	6	16	42	8	0	0	0	0	0	0	0	0	12	104	100	0	0	Error	6	7	513	1.167	0	0	0
1	9	8	1I24	358 Sp0	5270	18220	80	39	56	114	203	39	39	39	7	17	15	8	0	0	0	0	0	0	0	0	52	340	100	0	0	Error	0	17	2924	2.429	0	0	0
1	10	8	1M24	383 Sp14	5580	18220	70	50	53	13	24	50	50	57	58	101	0	0	0	0	0	0	0	0	0	0	32	236	100	0	0	Error	0	3	1697	-0.069	0	0	0
1	11	8	1I24	358 Sp0	5880	18230	90	44	45	13	28	44	44	45	7	15	15	8	0	0	0	0	0	0	0	0	52	420	100	0	0	Error	0	1	2327	0	0	0	0
1	12	8	1M24	383 Sp14	6180	18220	60	38	37	5	13	42	42	43	8	18	0	0	0	0	0	0	0	0	0	0	32	176	100	0	0	Error	-4	-5	1191	-0.75	0	0	0
1	1	9	1A8	92 Sp0	2870	18530	40	40	40	6	15	32	32	32	6	18	67	25	0	0	0	0	0	0	0	0	12	68	100	0	0	Error	8	8	481	1.333	0	0	0
1	2	9	1.00E+08	108 Sp8	3180	18490	40	37	38	9	23	33	33	33	6	18	42	25	0	0	0	0	0	0	0	0	12	68	100	0	0	Error	4	5	461	0.833	0	0	0
1	3	9	1A8	92 Sp0	3460	18520	70	35	35	4	11	33	33	33	12	36	0	0	0	0	0	0	0	0	0	0	32	236	100	0	0	Error	2	2	1135	0.167	0	0	0
1	4	9	1.00E+08	108 Sp8	3790	18550	80	38	38	7	18	32	32	32	5	15	50	23	0	0	0	0	0	0	0	0	52	340	100	0	0	Error	6	6	1974	1.2	0	0	0
1	5	9	1I8	129 Sp0	4080	18550	100	36	36	6	16	34	34	34	5	14	29	8	0	0	0	0	0	0	0	0	80	560	100	0	0	Error	2	2	2868	0.4	0	0	0
1	6	9	1M8	152 Sp14	4380	18550	40	39	42	10	23	32	32	33	5	15	67	25	0	0	0	0	0	0	0	0	12	68	100	0	0	Error	7	10	500	1.8	0	0	0
1	7	9	1I8	129 Sp0	4680	18510	50	36	37	6	16	35	35	35	6	17	25	0	0	0	0	0	0	0	0	0	12	104	100	0	0	Error	1	2	443	0.333	0	0	0
1	8	9	1M8	152 Sp14	4980	18530	70	38	40	8	20	36	36	37	6	16	34	9	0	0	0	0	0	0	0	0	32	236	100	0	0	Error	2	4	1280	0.5	0	0	0
1	9	9	1A16	177 Sp8	5280	18520	40	41	40	7	17	36	36	36	7	19	33	0	0	0	0	0	0	0	0	0	12	68	100	0	0	Error	5	4	484	0.571	0	0	0
1	10	9	1.00E+16	208 Sp0	5580	18540	40	40	39	6	15	44	44	45	7	15	8	0	0	0	0	0	0	0	0	0	12	68	100	0	0	Error	-4	-5	472	-0.857	0	0	0
1	11	9	1A16	177 Sp8	5880	18540	70	42	46	36	78	42	42	42	7	16	9	3	0	0	0	0	0	0	0	0	32	236	100	0	0	Error	0	4	1481	0.571	0	0	0
1	12	9	1.00E+16	208 Sp0	6180	18540	100	41	42	7	16	45	45	46	7	15	9	1	0	0	0	0	0	0	0	0	80	560	100	0	0	Error	-4	-3	3330	-0.571	0	0	0
1	1	10	1I16	238 Sp0	2880	18830	70	38	38	7	18	33	33	37	38	102	0	0	0	0	0	0	0	0	0	0	32	236	100	0	0	Error	5	5	1217	0.026	0	0	0
1	2	10	1M16	261 Sp0	3180	18820	50	36	38	6	15	32	32	32	6	18	33	17	0	0	0	0	0	0	0	0	12	104	100	0	0	Error	4	6	461	1	0	0	0
1	3	10	1I16	238 Sp0	3480	18830	80	41	41	7	17	33	33	33	5	15	67	31	0	0	0	0	0	0	0	0	52	340	100	0	0	Error	8	8	2152	1.6	0	0	0
1	4	10	1M16	261 Sp0	3780	18830	40	36	36	5	13	33	33	34	5	14	42	0	0	0	0	0	0	0	0	0	12	68	100	0	0	Error	3	3	436	0.4	0	0	0
1	5	10	1A24	298 Sp0	4080	18820	90	32	33	5	15	33	33	33	5	15	15	4	0	0	0	0	0	0	0	0	52	420	100	0	0	Error	-1	0	1721	0	0	0	0
1	6	10	1.00E+24	329 Sp10	4380	18830	40	39	39	5	12	33	33	34	6	17	42	8	0	0	0	0	0	0	0	0	12	68	100	0	0	Error	6	6	472	0.833	0	0	0
1	7	10	1A24	298 Sp0	4680	18820	90	34	36	8	22	36	36	37	9	24	10	2	0	0	0	0	0	0	0	0	52	420	100	0	0	Error	-2	0	1868	-0.111	0	0	0
1	8	10	1.00E+24	329 Sp10	4970	18820	40	36	37	7	18	38	38	37	5	13	17	8	0	0	0	0	0	0	0	0	12	68	100	0	0	Error	-2	-1	445	0	0	0	0
1	9	10	1I24	358 Sp0	5280	18830	80	42	218	943	432	38	38	38	7	18	37	29	0	0	0	0	0	0	0	0	52	340	100	0	0	Error	4	180	11332	25.714	0	0	0
1	10	10	1M24	383 Sp14	5580	18820	80	37	37	5	13	42	42	43	7	16	0	0	0	0	0	0	0	0	0	0	52	340	100	0	0	Error	-5	-5	1942	-0.857	0	0	0
1	11	10	1I24	358 Sp0	5880	18840	100	40	44	16	36	45	45	45	7	15	11	5	0	0	0	0	0	0	0	0	80	560	100	0	0	Error	-5	-1	3511	-0.143	0	0	0
1	12	10	1M24	383 Sp14	6170	18820	60	36	38	7	18	45	45	45	8	17	3	0	0	0	0	0	0	0	0	0	32	176	100	0	0	Error	-9	-7	1202	-0.875	0	0	0
1	1	11	1A8	92 Sp0	2880	19140	40	36	35	6	17	31	31	32	5	15	50	17	0	0	0	0	0	0	0	0	12	68	100	0	0	Error	5	4	425	0.6	0	0	0
1	2	11	1.00E+08	108 Sp8	3180	19130	50	43	108	187	173	32	32	33	5	15	67	50	0	0	0	0	0	0	0	0	12	104	100	0	0	Error	11	76	1293	15	0	0	0
1	3	11	1A8	92 Sp0	3480	19140	40	40	47	28	59	34	34	34	6	17	42	17	0	0	0	0	0	0	0	0	12	68	100	0	0	Error	6	13	569	2.167	0	0	0
1	4	11	1.00E+08	108 Sp8	3780	19100	50	38	38	5	13	35	35	35	6	17	25	0	0	0	0	0	0	0	0	0	12	104	100	0	0	Error	3	3	453	0.5	0	0	0
1	5	11	1I8	129 Sp0	4080	19120	100	34	34	6	17	33	33	34	5	14	25	9	0	0	0	0	0	0	0	0	80	560	100	0	0	Error	1	1	2754	0	0	0	0
1	6	11	1M8	152 Sp14	4390	19140	40	40	40	5	12	33	33	34	6	17	50	8	0	0	0	0	0	0	0	0	12	68	100	0	0	Error	7	7	477	1	0	0	0
1	7	11	1I8	129 Sp0	4680	19130	50	35	35	2	5	37	37	37	5	13	0	0	0	0	0	0	0	0	0	0	12	104	100	0	0	Error	-2	-2	417	-0.4	0	0	0
1	8	11	1M8	152 Sp14	4980	19140	60	44	44	7	15	36	36	37	6	16	53	22	0	0	0	0	0	0	0	0	32	176	100	0	0	Error	8	8	1399	1.167	0	0	0
1	9	11	1A16	177 Sp8	5280	19130	60	36	35	7	20	40	40	40	7	17	9	0	0	0	0	0	0	0	0	0	32	176	100	0	0	Error	-4	-5	1134	-0.714	0	0	0
1	10	11	1.00E+16	208 Sp0	5580	19150	60	41	41	5	12	43	43	43	7	16	3	0	0	0	0	0	0	0	0	0	32	176	100	0	0	Error	-2	-2	1298	-0.286	0	0	0
1	11	11	1A16	177 Sp8	5890	19120	60	37	39	6	15	39	39	40	7	17	13	3	0	0	0	0	0	0	0	0	32	176	100	0	0	Error	-2	0	1245	-0.143	0	0	0
1	12	11	1.00E+16	208 Sp0	6180	19130	70	43	43	6	13	43	43	43	7	16	6	0	0	0	0	0	0	0	0	0	32	236	100	0	0	Error	0	0	1385	0	0	0	0
1	1	12	1I16	238 Sp0	2880	19440	70	40	41	6	14	32	32	69	504	730	0	0	0	0	0	0	0	0	0	0	32	236	100	0	0	Error	8	9	1296	-0.056	0	0	0
1	2	12	1M16	261 Sp0	3180	19430	100	35	36	7	19	32	32	32	5	15	34	18	0	0	0	0	0	0	0	0	80	560	100	0	0	Error	3	4	2877	0.8	0	0	0
1	3	12	1I16	238 Sp0	3480	19420	80	41	41	6	14	33	33	34	13	38	10	0	0	0	0	0	0	0	0	0	52	340	100	0	0	Error	8	8	2127	0.538	0	0	0
1	4	12	1M16	261 Sp0	3780	19430	50	44	43	6	13	35	35	35	7	20	58	8	0	0	0	0	0	0	0	0	12	104	100	0	0	Error	9	8	510	1.143	0	0	0
1	5	12	1A24	298 Sp0	4080	19410	70	39	39	7	17	34	34	34	5	14	47	19	0	0	0	0	0	0	0	0	32	236	100	0	0	Error	5	5	1255	1	0	0	0
1	6	12	1.00E+24	329 Sp10	4370	19410	100	36	37	7	18	36	36	36	6	16	23	8	0	0	0	0	0	0	0	0	80	560	100	0	0	Error	0	1	2960	0.167	0	0	0
1	7	12	1A24	298 Sp0	4670	19420	80	56	1359	7581	557	37	37	38	6	15	62	52	0	0	0	0	0	0	0	0	52	340	100	0	0	Error	19	1322	70663	220.167	0	0	0
1	8	12	1.00E+24	329 Sp10	4980	19420	40	43	41	5	12	37	37	38	6	15	42	0	0	0	0	0	0	0	0	0	12	68	100	0	0	Error	6	4	488	0.5	0	0	0
1	9	12	1I24	358 Sp0	5270	19430	60	45	45	8	17	38	38	38	9	23	41	3	0	0	0	0	0	0	0	0	32	176	100	0	0	Error	7	7	1440	0.778	0	0	0
1	10	12	1M24	383 Sp14	5580	19420	70	42	44	13	29	41	41	41	7	17	22	3	0	0	0	0	0	0	0	0	32	236	100	0	0	Error	1	3	1409	0.429	0	0	0
1	11	12	1I24	358 Sp0	5880	19420	80	45	895	5640	630	43	43	43	8	18	27	23	0	0	0	0	0	0	0	0	52	340	100	0	0	Error	2	852	46543	106.5	0	0	0
1	12	12	1M24	383 Sp14	6180	19420	60	42	71	142	200	42	42	49	88	179	6	3	0	0	0	0	0	0	0	0	32	176	100	0	0	Error	0	29	2273	0.25	0	0	0
1	1	13	1A8	92 Sp0	2870	19690	40	39	42	15	35	33	33	34	5	14	67	8	0	0	0	0	0	0	0	0	12	68	100	0	0	Error	6	9	505	1.6	0	0	0
1	2	13	1.00E+08	108 Sp8	3190	19710	40	37	39	8	20	34	34	34	5	14	25	17	0	0	0	0	0	0	0	0	12	68	100	0	0	Error	3	5	467	1	0	0	0
1	3	13	1A8	92 Sp0	3480	19730	50	53	56	20	35	34	34	35	8	22	75	58	0	0	0	0	0	0	0	0	12	104	100	0	0	Error	19	22	670	2.625	0	0	0
1	4	13	1.00E+08	108 Sp8	3790	19740	40	44	43	11	25	37	37	37	6	16	58	25	0	0	0	0	0	0	0	0	12	68	100	0	0	Error	7	6	517	1	0	0	0
1	5	13	1I8	129 Sp0	4060	19740	60	57	1368	5480	400	35	35	35	6	17	75	56	0	0	0	0	0	0	0	0	32	176	100	0	0	Error	22	1333	43776	222.167	0	0	0
1	6	13	1M8	152 Sp14	4380	19740	40	45	45	7	15	33	33	35	6	17	92	33	0	0	0	0	0	0	0	0	12	68	100	0	0	Error	12	12	539	1.667	0	0	0
1	7	13	1I8	129 Sp0	4690	19740	60	39	40	6	15	38	38	44	65	147	0	0	0	0	0	0	0	0	0	0	32	176	100	0	0	Error	1	2	1292	-0.062	0	0	0
1	8	13	1M8	152 Sp14	4980	19730	110	40	41	7	17	40	40	41	7	17	18	1	0	0	0	0	0	0	0	0	80	633	100	0	0	Error	0	1	3276	0	0	0	0
1	9	13	1A16	177 Sp8	5280	19730	50	43	41	6	14	36	36	37	9	24	25	0	0	0	0	0	0	0	0	0	12	104	100	0	0	Error	7	5	493	0.444	0	0	0
1	10	13	1.00E+16	208 Sp0	5570	19740	60	43	43	7	16	44	44	45	7	15	9	0	0	0	0	0	0	0	0	0	32	176	100	0	0	Error	-1	-1	1368	-0.286	0	0	0
1	11	13	1A16	177 Sp8	5890	19720	60	40	41	6	14	42	42	42	7	16	9	3	0	0	0	0	0	0	0	0	32	176	100	0	0	Error	-2	-1	1314	-0.143	0	0	0
1	12	13	1.00E+16	208 Sp0	6180	19740	60	46	45	7	15	46	46	46	7	15	6	3	0	0	0	0	0	0	0	0	32	176	100	0	0	Error	0	-1	1447	-0.143	0	0	0
1	1	14	2A24	Grid Marker	2870	20020	200	70	660	2214	335	32	32	32	6	18	94	83	0	0	0	0	0	0	0	0	316	2196	100	0	0	Error	38	628	208634	104.667	0	0	0
1	2	14	2A24	Grid Marker	3170	20020	190	112	971	2522	259	34	34	35	16	45	93	78	0	0	0	0	0	0	0	0	256	1829	100	0	0	Error	78	937	248518	58.5	0	0	0
1	3	14	empty	empty	3420	19920	100	31	31	5	16	33	33	34	6	17	6	0	0	0	0	0	0	0	0	0	80	560	100	0	0	Error	-2	-2	2498	-0.5	-75	0	0
1	4	14	empty	empty	3720	19920	100	34	35	9	25	34	34	34	5	14	14	4	0	0	0	0	0	0	0	0	80	560	100	0	0	Error	0	1	2807	0.2	-75	0	0
1	5	14	empty	empty	4020	19920	100	34	35	6	17	35	35	37	33	89	0	0	0	0	0	0	0	0	0	0	80	552	100	0	0	Error	-1	0	2806	-0.061	-75	0	0
1	6	14	empty	empty	4320	19920	100	36	36	6	16	34	34	35	6	17	24	6	0	0	0	0	0	0	0	0	80	560	100	0	0	Error	2	2	2919	0.167	-75	0	0
1	7	14	empty	empty	4620	19920	100	38	38	5	13	36	36	37	6	16	13	5	0	0	0	0	0	0	0	0	80	557	100	0	0	Error	2	2	3020	0.167	-75	0	0
1	8	14	empty	empty	4920	19920	100	37	38	6	15	37	37	38	6	15	19	8	0	0	0	0	0	0	0	0	80	547	100	0	0	Error	0	1	3047	0	-75	0	0
1	9	14	empty	empty	5220	19920	100	26	29	8	27	37	37	37	9	24	5	0	0	0	0	0	0	0	0	0	80	560	100	0	0	Error	-11	-8	2282	-0.889	-75	0	0
1	10	14	empty	empty	5520	19920	100	43	43	6	13	42	42	43	7	16	16	0	0	0	0	0	0	0	0	0	80	553	100	0	0	Error	1	1	3413	0	-75	0	0
1	11	14	empty	empty	5820	19920	100	43	42	6	14	43	43	43	7	16	5	0	0	0	0	0	0	0	0	0	80	560	100	0	0	Error	0	-1	3395	-0.143	-75	0	0
1	12	14	empty	empty	6120	19920	100	44	45	7	15	44	44	44	7	15	21	4	0	0	0	0	0	0	0	0	80	555	100	0	0	Error	0	1	3581	0.143	-75	0	0
2	1	1	empty	empty	7450	16130	100	48	48	8	16	48	48	48	7	14	15	5	0	0	0	0	0	0	0	0	80	560	100	0	0	Error	0	0	3826	0	-75	0	0
2	2	1	empty	empty	7680	16010	100	49	50	8	16	50	50	51	9	17	15	1	0	0	0	0	0	0	0	0	80	560	100	0	0	Error	-1	0	3996	-0.111	-75	0	0
2	3	1	empty	empty	7980	16010	100	56	56	9	16	54	54	55	16	29	4	0	0	0	0	0	0	0	0	0	80	560	100	0	0	Error	2	2	4442	0.063	-75	0	0
2	4	1	empty	empty	8280	16010	100	56	56	9	16	55	55	73	283	387	0	0	0	0	0	0	0	0	0	0	80	560	100	0	0	Error	1	1	4479	-0.06	-75	0	0
2	5	1	empty	empty	8580	16010	100	59	59	8	13	61	61	62	19	30	0	0	0	0	0	0	0	0	0	0	80	560	100	0	0	Error	-2	-2	4735	-0.158	-75	0	0
2	6	1	empty	empty	8880	16010	100	66	66	11	16	67	67	216	1349	624	0	0	0	0	0	0	0	0	0	0	80	560	100	0	0	Error	-1	-1	5316	-0.111	-75	0	0
2	7	1	empty	empty	9180	16010	100	68	68	11	16	68	68	69	13	18	9	3	0	0	0	0	0	0	0	0	80	560	100	0	0	Error	0	0	5476	-0.077	-75	0	0
2	8	1	empty	empty	9480	16010	100	68	69	10	14	69	69	70	10	14	16	0	0	0	0	0	0	0	0	0	80	560	100	0	0	Error	-1	0	5481	-0.1	-75	0	0
2	9	1	empty	empty	9780	16010	100	73	73	10	13	73	73	73	10	13	13	6	0	0	0	0	0	0	0	0	80	560	100	0	0	Error	0	0	5854	0	-75	0	0
2	10	1	2B24	Grid Marker	10140	16110	210	189	957	2868	299	77	77	79	48	60	82	56	0	0	0	0	0	0	0	0	316	2158	100	0	0	Error	112	880	302347	18.292	0	0	0
2	11	1	2B24	Grid Marker	10450	16120	190	258	1200	2932	244	80	80	80	17	21	100	96	0	0	0	0	0	0	0	0	256	1612	100	0	0	Error	178	1120	307172	65.882	0	0	0
2	12	1	2B24	Grid Marker	10740	16120	170	405	1616	3577	221	78	78	82	63	76	96	84	0	0	0	0	0	0	0	0	208	1422	100	0	0	Error	327	1538	336121	24.349	0	0	0
2	1	2	2J16	625 Sp14	7440	16430	100	49	50	9	18	49	49	49	8	16	21	6	0	0	0	0	0	0	0	0	80	560	100	0	0	Error	0	1	4006	0.125	0	0	0
2	2	2	2N16	640 Sp21	7740	16430	40	55	53	7	13	55	55	59	18	30	0	0	0	0	0	0	0	0	0	0	12	68	100	0	0	Error	0	-2	641	-0.333	0	0	0
2	3	2	2J16	625 Sp14	8030	16410	50	70	69	14	20	57	57	57	10	17	50	25	0	0	0	0	0	0	0	0	12	104	100	0	0	Error	13	12	823	1.2	0	0	0
2	4	2	2N16	640 Sp21	8350	16420	40	47	49	10	20	55	55	54	9	16	8	0	0	0	0	0	0	0	0	0	12	68	100	0	0	Error	-8	-6	586	-0.556	0	0	0
2	5	2	empty	empty	8580	16310	100	65	66	11	16	63	63	64	10	15	29	8	0	0	0	0	0	0	0	0	80	560	100	0	0	Error	2	3	5302	0.2	-75	0	0
2	6	2	empty	empty	8880	16310	100	66	66	11	16	67	67	67	9	13	18	4	0	0	0	0	0	0	0	0	80	560	100	0	0	Error	-1	-1	5277	-0.111	-75	0	0
2	7	2	empty	empty	9180	16310	100	69	70	10	14	69	69	70	12	17	11	1	0	0	0	0	0	0	0	0	80	560	100	0	0	Error	0	1	5616	0	-75	0	0
2	8	2	empty	empty	9480	16310	100	70	72	14	19	70	70	71	12	16	14	4	0	0	0	0	0	0	0	0	80	560	100	0	0	Error	0	2	5730	0.083	-75	0	0
2	9	2	empty	empty	9780	16310	100	71	72	10	13	74	74	76	40	52	0	0	0	0	0	0	0	0	0	0	80	560	100	0	0	Error	-3	-2	5780	-0.1	-75	0	0
2	10	2	empty	empty	10080	16310	100	79	79	8	10	78	78	79	10	12	10	3	0	0	0	0	0	0	0	0	80	485	100	0	0	Error	1	1	6329	0	-75	0	0
2	11	2	empty	empty	10380	16310	100	81	81	10	12	82	82	82	11	13	10	0	0	0	0	0	0	0	0	0	80	492	100	0	0	Error	-1	-1	6476	-0.091	-75	0	0
2	12	2	empty	empty	10680	16310	100	80	80	9	11	78	78	79	13	16	11	0	0	0	0	0	0	0	0	0	80	507	100	0	0	Error	2	2	6380	0.077	-75	0	0
2	1	3	2B8	503 Sp14	7440	16720	100	46	45	7	15	49	49	49	8	16	3	0	0	0	0	0	0	0	0	0	80	560	100	0	0	Error	-3	-4	3560	-0.5	0	0	0
2	2	3	2F8	526 Sp14	7740	16720	50	58	90	89	98	47	47	52	35	67	17	17	0	0	0	0	0	0	0	0	12	104	100	0	0	Error	11	43	1077	1.086	0	0	0
2	3	3	2B8	503 Sp14	8040	16700	50	49	50	7	14	51	51	52	10	19	8	0	0	0	0	0	0	0	0	0	12	104	100	0	0	Error	-2	-1	595	-0.2	0	0	0
2	4	3	2F8	526 Sp14	8340	16700	100	50	52	14	26	56	56	57	9	15	8	3	0	0	0	0	0	0	0	0	80	560	100	0	0	Error	-6	-4	4194	-0.556	0	0	0
2	5	3	2J8	549 Sp0	8650	16700	40	51	51	10	19	56	56	57	10	17	8	0	0	0	0	0	0	0	0	0	12	68	100	0	0	Error	-5	-5	613	-0.6	0	0	0
2	6	3	2N8	572 Sp25	8940	16720	50	54	55	8	14	63	63	64	10	15	0	0	0	0	0	0	0	0	0	0	12	104	100	0	0	Error	-9	-8	660	-0.9	0	0	0
2	7	3	2J8	549 Sp0	9240	16710	50	53	52	9	17	68	68	68	10	14	0	0	0	0	0	0	0	0	0	0	12	104	100	0	0	Error	-15	-16	628	-1.6	0	0	0
2	8	3	2N8	572 Sp25	9530	16730	40	52	53	8	15	61	61	61	9	14	0	0	0	0	0	0	0	0	0	0	12	68	100	0	0	Error	-9	-8	641	-0.889	0	0	0
2	9	3	2B16	595 Sp14	9830	16760	40	56	54	7	12	66	66	65	10	15	0	0	0	0	0	0	0	0	0	0	12	68	100	0	0	Error	-10	-12	653	-1.1	0	0	0
2	10	3	2F16	0	10120	16720	70	66	69	11	15	80	80	81	11	13	0	0	0	0	0	0	0	0	0	0	32	236	100	0	0	Error	-14	-11	2209	-1.091	0	0	0
2	11	3	2B16	595 Sp14	10440	16720	60	62	63	10	15	77	77	77	12	15	0	0	0	0	0	0	0	0	0	0	32	176	100	0	0	Error	-15	-14	2015	-1.167	0	0	0
2	12	3	2F16	0	10730	16710	100	75	74	12	16	79	79	80	11	13	8	3	0	0	0	0	0	0	0	0	80	552	100	0	0	Error	-4	-5	5902	-0.545	0	0	0
2	1	4	2J16	625 Sp14	7440	17010	40	51	54	17	31	46	46	47	8	17	42	25	0	0	0	0	0	0	0	0	12	68	100	0	0	Error	5	8	652	0.875	0	0	0
2	2	4	2N16	640 Sp21	7740	17050	60	52	55	17	30	50	50	65	145	223	0	0	0	0	0	0	0	0	0	0	32	176	100	0	0	Error	2	5	1748	-0.069	0	0	0
2	3	4	2J16	625 Sp14	8040	17020	40	53	60	19	31	55	55	54	8	14	33	25	0	0	0	0	0	0	0	0	12	68	100	0	0	Error	-2	5	720	0.75	0	0	0
2	4	4	2N16	640 Sp21	8330	17020	100	48	48	8	16	57	57	57	10	17	3	1	0	0	0	0	0	0	0	0	80	560	100	0	0	Error	-9	-9	3801	-0.9	0	0	0
2	5	4	empty	empty	8580	16910	100	62	64	11	17	63	63	64	10	15	16	6	0	0	0	0	0	0	0	0	80	560	100	0	0	Error	-1	1	5091	0	-75	0	0
2	6	4	empty	empty	8880	16910	100	66	67	10	14	67	67	69	23	33	0	0	0	0	0	0	0	0	0	0	80	560	100	0	0	Error	-1	0	5352	-0.087	-75	0	0
2	7	4	empty	empty	9180	16910	100	69	70	14	20	69	69	70	10	14	11	5	0	0	0	0	0	0	0	0	80	560	100	0	0	Error	0	1	5616	0	-75	0	0
2	8	4	empty	empty	9480	16910	100	71	72	11	15	72	72	72	10	13	19	4	0	0	0	0	0	0	0	0	80	559	100	0	0	Error	-1	0	5764	0	-75	0	0
2	9	4	empty	empty	9780	16910	100	76	76	9	11	76	76	80	61	76	0	0	0	0	0	0	0	0	0	0	80	541	100	0	0	Error	0	0	6100	-0.066	-75	0	0
2	10	4	empty	empty	10080	16910	100	77	78	13	16	79	79	88	123	139	0	0	0	0	0	0	0	0	0	0	80	558	100	0	0	Error	-2	-1	6279	-0.081	-75	0	0
2	11	4	empty	empty	10380	16910	100	80	81	11	13	79	79	79	11	13	20	5	0	0	0	0	0	0	0	0	80	560	100	0	0	Error	1	2	6484	0.182	-75	0	0
2	12	4	empty	empty	10680	16910	100	78	78	10	12	79	79	80	11	13	10	1	0	0	0	0	0	0	0	0	80	552	100	0	0	Error	-1	-1	6269	-0.182	-75	0	0
2	1	5	2B8	503 Sp14	7440	17330	50	49	53	24	45	47	47	48	10	20	17	17	0	0	0	0	0	0	0	0	12	104	100	0	0	Error	2	6	639	0.5	0	0	0
2	2	5	2F8	526 Sp14	7740	17330	50	43	49	11	22	48	48	49	12	24	17	8	0	0	0	0	0	0	0	0	12	104	100	0	0	Error	-5	1	589	0	0	0	0
2	3	5	2B8	503 Sp14	8050	17330	100	50	50	8	16	55	55	55	10	18	4	1	0	0	0	0	0	0	0	0	80	560	100	0	0	Error	-5	-5	3964	-0.5	0	0	0
2	4	5	2F8	526 Sp14	8360	17330	50	58	146	242	165	53	53	55	18	32	25	17	0	0	0	0	0	0	0	0	12	104	100	0	0	Error	5	93	1750	5.056	0	0	0
2	5	5	2J8	549 Sp0	8640	17320	100	53	55	10	18	63	63	64	9	14	6	0	0	0	0	0	0	0	0	0	80	547	100	0	0	Error	-10	-8	4374	-1	0	0	0
2	6	5	2N8	572 Sp25	8940	17320	100	54	55	11	20	69	69	69	10	14	5	0	0	0	0	0	0	0	0	0	80	547	100	0	0	Error	-15	-14	4400	-1.4	0	0	0
2	7	5	2J8	549 Sp0	9240	17320	60	57	58	10	17	66	66	67	10	14	6	3	0	0	0	0	0	0	0	0	32	176	100	0	0	Error	-9	-8	1860	-0.9	0	0	0
2	8	5	2N8	572 Sp25	9560	17330	40	58	67	30	44	64	64	64	15	23	25	17	0	0	0	0	0	0	0	0	12	68	100	0	0	Error	-6	3	806	0.2	0	0	0
2	9	5	2B16	595 Sp14	9840	17320	50	58	57	8	14	72	72	71	11	15	0	0	0	0	0	0	0	0	0	0	12	104	100	0	0	Error	-14	-15	678	-1.273	0	0	0
2	10	5	2F16	0	10140	17300	50	69	71	14	19	75	75	76	10	13	25	0	0	0	0	0	0	0	0	0	12	104	100	0	0	Error	-6	-4	855	-0.5	0	0	0
2	11	5	2B16	595 Sp14	10440	17320	100	64	64	11	17	82	82	82	12	14	1	0	0	0	0	0	0	0	0	0	80	547	100	0	0	Error	-18	-18	5151	-1.5	0	0	0
2	12	5	2F16	0	10740	17320	100	76	76	12	15	82	82	83	11	13	10	1	0	0	0	0	0	0	0	0	80	547	100	0	0	Error	-6	-6	6079	-0.636	0	0	0
2	1	6	2J16	625 Sp14	7440	17590	40	50	53	14	26	49	49	49	10	20	17	8	0	0	0	0	0	0	0	0	12	68	100	0	0	Error	1	4	638	0.4	0	0	0
2	2	6	2N16	640 Sp21	7730	17590	100	52	51	9	17	53	53	54	9	16	10	3	0	0	0	0	0	0	0	0	80	560	100	0	0	Error	-1	-2	4088	-0.333	0	0	0
2	3	6	2J16	625 Sp14	8050	17580	40	52	54	12	22	53	53	54	9	16	17	17	0	0	0	0	0	0	0	0	12	68	100	0	0	Error	-1	1	651	0	0	0	0
2	4	6	2N16	640 Sp21	8330	17590	100	49	50	9	18	59	59	63	51	80	0	0	0	0	0	0	0	0	0	0	80	560	100	0	0	Error	-10	-9	4006	-0.255	0	0	0
2	5	6	empty	empty	8580	17510	100	65	66	12	18	65	65	107	660	616	0	0	0	0	0	0	0	0	0	0	80	547	100	0	0	Error	0	1	5314	-0.062	-75	0	0
2	6	6	empty	empty	8880	17510	100	70	70	9	12	69	69	70	10	14	16	1	0	0	0	0	0	0	0	0	80	547	100	0	0	Error	1	1	5583	0	-75	0	0
2	7	6	empty	empty	9180	17510	100	75	93	103	110	71	71	111	329	296	3	1	0	0	0	0	0	0	0	0	80	560	100	0	0	Error	4	22	7477	-0.055	-75	0	0
2	8	6	empty	empty	9480	17510	100	76	82	40	48	74	74	74	12	16	15	4	0	0	0	0	0	0	0	0	80	560	100	0	0	Error	2	8	6574	0.667	-75	0	0
2	9	6	empty	empty	9780	17510	100	79	79	11	13	77	77	78	11	14	18	6	0	0	0	0	0	0	0	0	80	560	100	0	0	Error	2	2	6329	0.091	-75	0	0
2	10	6	empty	empty	10080	17510	100	82	82	12	14	81	81	82	11	13	21	5	0	0	0	0	0	0	0	0	80	560	100	0	0	Error	1	1	6577	0	-75	0	0
2	11	6	empty	empty	10380	17510	100	85	85	12	14	82	82	82	11	13	26	3	0	0	0	0	0	0	0	0	80	547	100	0	0	Error	3	3	6823	0.273	-75	0	0
2	12	6	empty	empty	10680	17510	100	85	84	13	15	83	83	83	11	13	13	3	0	0	0	0	0	0	0	0	80	547	100	0	0	Error	2	1	6750	0.091	-75	0	0
2	1	7	2B8	503 Sp14	7450	17910	40	46	48	6	12	45	45	46	8	17	17	0	0	0	0	0	0	0	0	0	12	68	100	0	0	Error	1	3	575	0.25	0	0	0
2	2	7	2F8	526 Sp14	7740	17890	100	47	48	9	18	52	52	54	12	22	5	1	0	0	0	0	0	0	0	0	80	560	100	0	0	Error	-5	-4	3826	-0.5	0	0	0
2	3	7	2B8	503 Sp14	8040	17890	100	51	54	14	25	57	57	57	10	17	5	4	0	0	0	0	0	0	0	0	80	560	100	0	0	Error	-6	-3	4287	-0.3	0	0	0
2	4	7	2F8	526 Sp14	8340	17860	100	56	56	9	16	60	60	176	2019	1147	0	0	0	0	0	0	0	0	0	0	80	560	100	0	0	Error	-4	-4	4464	-0.059	0	0	0
2	5	7	2J8	549 Sp0	8640	17890	100	55	55	9	16	64	64	64	10	15	3	0	0	0	0	0	0	0	0	0	80	560	100	0	0	Error	-9	-9	4415	-0.9	0	0	0
2	6	7	2N8	572 Sp25	8950	17890	40	49	50	9	18	53	53	53	8	15	17	0	0	0	0	0	0	0	0	0	12	68	100	0	0	Error	-4	-3	600	-0.375	0	0	0
2	7	7	2J8	549 Sp0	9240	17900	100	60	62	12	19	72	72	72	11	15	6	0	0	0	0	0	0	0	0	0	80	560	100	0	0	Error	-12	-10	4932	-0.909	0	0	0
2	8	7	2N8	572 Sp25	9540	17900	100	60	61	13	21	72	72	73	13	17	3	0	0	0	0	0	0	0	0	0	80	560	100	0	0	Error	-12	-11	4876	-0.923	0	0	0
2	9	7	2B16	595 Sp14	9840	17900	40	57	56	9	16	64	64	66	13	19	0	0	0	0	0	0	0	0	0	0	12	68	100	0	0	Error	-7	-8	670	-0.769	0	0	0
2	10	7	2F16	0	10140	17900	100	73	74	13	17	82	82	83	11	13	8	1	0	0	0	0	0	0	0	0	80	560	100	0	0	Error	-9	-8	5895	-0.818	0	0	0
2	11	7	2B16	595 Sp14	10440	17900	100	65	66	12	18	79	79	79	12	15	1	0	0	0	0	0	0	0	0	0	80	560	100	0	0	Error	-14	-13	5276	-1.083	0	0	0
2	12	7	2F16	0	10740	17900	100	76	75	13	17	82	82	82	10	12	10	1	0	0	0	0	0	0	0	0	80	560	100	0	0	Error	-6	-7	6007	-0.7	0	0	0
2	1	8	1J16	240 Sp8	7430	18230	100	41	42	7	16	49	49	50	8	16	0	0	0	0	0	0	0	0	0	0	80	560	100	0	0	Error	-8	-7	3332	-1	0	0	0
2	2	8	1N16	261 Sp8	7730	18240	70	63	64	14	21	49	49	50	9	18	63	44	0	0	0	0	0	0	0	0	32	236	100	0	0	Error	14	15	2047	1.556	0	0	0
2	3	8	1J16	240 Sp8	8030	18210	60	47	48	12	25	57	57	513	3195	622	0	0	0	0	0	0	0	0	0	0	32	176	100	0	0	Error	-10	-9	1530	-0.146	0	0	0
2	4	8	1N16	261 Sp8	8350	18210	50	52	75	46	61	54	54	55	10	18	33	33	0	0	0	0	0	0	0	0	12	104	100	0	0	Error	-2	21	903	2	0	0	0
2	5	8	1B24	299 Sp0	8640	18220	60	53	57	17	29	61	61	61	10	16	16	6	0	0	0	0	0	0	0	0	32	176	100	0	0	Error	-8	-4	1817	-0.4	0	0	0
2	6	8	1F24	330 Sp10	8940	18230	50	49	49	7	14	54	54	56	10	17	0	0	0	0	0	0	0	0	0	0	12	104	100	0	0	Error	-5	-5	591	-0.7	0	0	0
2	7	8	1B24	299 Sp0	9250	18200	80	52	54	9	16	65	65	65	12	18	2	0	0	0	0	0	0	0	0	0	52	340	100	0	0	Error	-13	-11	2799	-0.917	0	0	0
2	8	8	1F24	330 Sp10	9540	18230	50	53	52	5	9	59	59	59	10	16	0	0	0	0	0	0	0	0	0	0	12	104	100	0	0	Error	-6	-7	620	-0.7	0	0	0
2	9	8	1J24	359 Sp14	9850	18210	80	57	56	8	14	75	75	75	11	14	0	0	0	0	0	0	0	0	0	0	52	340	100	0	0	Error	-18	-19	2911	-1.727	0	0	0
2	10	8	1N24	384 Sp20	10130	18220	100	59	59	12	20	75	75	76	13	17	1	1	0	0	0	0	0	0	0	0	80	560	100	0	0	Error	-16	-16	4720	-1.308	0	0	0
2	11	8	1J24	359 Sp14	10450	18220	70	56	58	11	18	72	72	72	11	15	3	0	0	0	0	0	0	0	0	0	32	236	100	0	0	Error	-16	-14	1857	-1.273	0	0	0
2	12	8	1N24	384 Sp20	10740	18210	100	60	60	10	16	75	75	75	17	22	1	0	0	0	0	0	0	0	0	0	80	560	100	0	0	Error	-15	-15	4772	-0.882	0	0	0
2	1	9	1B8	92 Sp8	7450	18500	70	44	44	8	18	49	49	49	9	18	0	0	0	0	0	0	0	0	0	0	32	236	100	0	0	Error	-5	-5	1415	-0.556	0	0	0
2	2	9	1F8	109 Sp0	7750	18500	70	47	48	8	16	50	50	51	9	17	9	0	0	0	0	0	0	0	0	0	32	236	100	0	0	Error	-3	-2	1546	-0.333	0	0	0
2	3	9	1B8	92 Sp8	8050	18510	60	50	49	7	14	55	55	56	9	16	0	0	0	0	0	0	0	0	0	0	32	176	100	0	0	Error	-5	-6	1580	-0.778	0	0	0
2	4	9	1F8	109 Sp0	8340	18510	100	49	56	66	117	54	54	54	11	20	3	1	0	0	0	0	0	0	0	0	80	560	100	0	0	Error	-5	2	4516	0.182	0	0	0
2	5	9	1J8	130 Sp8	8630	18520	90	52	53	7	13	63	63	63	10	15	0	0	0	0	0	0	0	0	0	0	52	420	100	0	0	Error	-11	-10	2746	-1	0	0	0
2	6	9	1N8	153 Sp0	8940	18510	40	55	54	6	11	56	56	58	9	15	0	0	0	0	0	0	0	0	0	0	12	68	100	0	0	Error	-1	-2	651	-0.444	0	0	0
2	7	9	1J8	130 Sp8	9240	18500	40	56	57	8	14	58	58	58	10	17	8	0	0	0	0	0	0	0	0	0	12	68	100	0	0	Error	-2	-1	680	-0.1	0	0	0
2	8	9	1N8	153 Sp0	9530	18500	100	57	57	9	15	72	72	73	11	15	0	0	0	0	0	0	0	0	0	0	80	560	100	0	0	Error	-15	-15	4545	-1.455	0	0	0
2	9	9	1B16	178 Sp8	9830	18500	80	65	67	14	20	78	78	79	12	15	4	2	0	0	0	0	0	0	0	0	52	340	100	0	0	Error	-13	-11	3460	-1	0	0	0
2	10	9	1F16	210 Sp0	10140	18520	60	53	53	10	18	76	76	75	11	14	0	0	0	0	0	0	0	0	0	0	32	176	100	0	0	Error	-23	-23	1697	-2	0	0	0
2	11	9	1B16	178 Sp8	10440	18520	50	56	56	10	17	77	77	76	10	13	0	0	0	0	0	0	0	0	0	0	12	104	100	0	0	Error	-21	-21	676	-2	0	0	0
2	12	9	1F16	210 Sp0	10730	18510	60	55	54	9	16	76	76	77	12	15	0	0	0	0	0	0	0	0	0	0	32	176	100	0	0	Error	-21	-22	1719	-1.917	0	0	0
2	1	10	1J16	240 Sp8	7440	18810	100	40	42	8	19	50	50	50	9	18	4	0	0	0	0	0	0	0	0	0	80	560	100	0	0	Error	-10	-8	3353	-0.889	0	0	0
2	2	10	1N16	261 Sp8	7740	18820	40	72	71	19	26	46	46	47	7	14	83	75	0	0	0	0	0	0	0	0	12	68	100	0	0	Error	26	25	851	3.429	0	0	0
2	3	10	1J16	240 Sp8	8040	18830	40	41	43	6	13	40	40	41	8	19	25	0	0	0	0	0	0	0	0	0	12	68	100	0	0	Error	1	3	511	0.25	0	0	0
2	4	10	1N16	261 Sp8	8280	18820	70	55	54	13	24	51	51	52	9	17	19	9	0	0	0	0	0	0	0	0	32	236	100	0	0	Error	4	3	1719	0.222	0	0	0
2	5	10	1B24	299 Sp0	8650	18830	70	51	50	9	18	56	56	57	10	17	6	0	0	0	0	0	0	0	0	0	32	236	100	0	0	Error	-5	-6	1601	-0.7	0	0	0
2	6	10	1F24	330 Sp10	8940	18830	40	51	50	5	10	56	56	56	11	19	0	0	0	0	0	0	0	0	0	0	12	68	100	0	0	Error	-5	-6	598	-0.545	0	0	0
2	7	10	1B24	299 Sp0	9250	18830	70	50	50	8	16	63	63	64	11	17	0	0	0	0	0	0	0	0	0	0	32	236	100	0	0	Error	-13	-13	1611	-1.273	0	0	0
2	8	10	1F24	330 Sp10	9540	18830	50	51	50	7	14	59	59	59	10	16	0	0	0	0	0	0	0	0	0	0	12	104	100	0	0	Error	-8	-9	597	-0.9	0	0	0
2	9	10	1J24	359 Sp14	9850	18830	80	62	69	34	49	78	78	78	12	15	6	4	0	0	0	0	0	0	0	0	52	340	100	0	0	Error	-16	-9	3565	-0.75	0	0	0
2	10	10	1N24	384 Sp20	10140	18830	90	61	62	10	16	79	79	80	11	13	0	0	0	0	0	0	0	0	0	0	52	420	100	0	0	Error	-18	-17	3218	-1.636	0	0	0
2	11	10	1J24	359 Sp14	10450	18840	70	75	683	3213	470	75	75	75	12	16	34	28	0	0	0	0	0	0	0	0	32	236	100	0	0	Error	0	608	21848	50.667	0	0	0
2	12	10	1N24	384 Sp20	10740	18820	100	58	58	8	13	77	77	77	13	16	0	0	0	0	0	0	0	0	0	0	80	560	100	0	0	Error	-19	-19	4668	-1.462	0	0	0
2	1	11	1B8	92 Sp8	7440	19120	40	50	49	8	16	48	48	49	8	16	17	0	0	0	0	0	0	0	0	0	12	68	100	0	0	Error	2	1	584	0	0	0	0
2	2	11	1F8	109 Sp0	7740	19120	70	48	49	7	14	52	52	52	8	15	6	0	0	0	0	0	0	0	0	0	32	236	100	0	0	Error	-4	-3	1566	-0.375	0	0	0
2	3	11	1B8	92 Sp8	8030	19110	40	42	41	6	14	41	41	41	6	14	8	0	0	0	0	0	0	0	0	0	12	68	100	0	0	Error	1	0	489	0	0	0	0
2	4	11	1F8	109 Sp0	8340	19110	40	59	80	57	71	51	51	50	7	14	50	33	0	0	0	0	0	0	0	0	12	68	100	0	0	Error	8	29	963	4.286	0	0	0
2	5	11	1J8	130 Sp8	8630	19130	50	56	55	9	16	53	53	54	9	16	17	0	0	0	0	0	0	0	0	0	12	104	100	0	0	Error	3	2	654	0.111	0	0	0
2	6	11	1N8	153 Sp0	8940	19130	40	51	54	9	16	62	62	61	11	18	0	0	0	0	0	0	0	0	0	0	12	68	100	0	0	Error	-11	-8	645	-0.636	0	0	0
2	7	11	1J8	130 Sp8	9230	19120	100	66	66	10	15	78	78	78	11	14	1	0	0	0	0	0	0	0	0	0	80	560	100	0	0	Error	-12	-12	5279	-1.091	0	0	0
2	8	11	1N8	153 Sp0	9530	19120	100	62	201	1173	583	78	78	78	11	14	5	4	0	0	0	0	0	0	0	0	80	560	100	0	0	Error	-16	123	16079	11.182	0	0	0
2	9	11	1B16	178 Sp8	9840	19130	40	56	60	11	18	79	79	77	11	14	0	0	0	0	0	0	0	0	0	0	12	68	100	0	0	Error	-23	-19	723	-1.545	0	0	0
2	10	11	1F16	210 Sp0	10130	19130	60	50	50	9	18	65	65	64	11	17	0	0	0	0	0	0	0	0	0	0	32	176	100	0	0	Error	-15	-15	1606	-1.273	0	0	0
2	11	11	1B16	178 Sp8	10440	19110	60	65	66	11	16	80	80	80	11	13	0	0	0	0	0	0	0	0	0	0	32	176	100	0	0	Error	-15	-14	2098	-1.273	0	0	0
2	12	11	1F16	210 Sp0	10740	19130	50	42	44	7	15	61	61	61	10	16	0	0	0	0	0	0	0	0	0	0	12	104	100	0	0	Error	-19	-17	531	-1.7	0	0	0
2	1	12	1J16	240 Sp8	7440	19430	50	47	45	7	15	48	48	47	9	19	0	0	0	0	0	0	0	0	0	0	12	104	100	0	0	Error	-1	-3	543	-0.222	0	0	0
2	2	12	1N16	261 Sp8	7740	19430	40	59	65	17	26	47	47	46	6	13	58	50	0	0	0	0	0	0	0	0	12	68	100	0	0	Error	12	18	775	3.167	0	0	0
2	3	12	1J16	240 Sp8	8050	19410	60	39	39	8	20	42	42	43	7	16	9	0	0	0	0	0	0	0	0	0	32	176	100	0	0	Error	-3	-3	1244	-0.571	0	0	0
2	4	12	1N16	261 Sp8	8330	19430	50	70	71	9	12	49	49	50	8	16	100	67	0	0	0	0	0	0	0	0	12	104	100	0	0	Error	21	22	853	2.625	0	0	0
2	5	12	1B24	299 Sp0	8640	19430	40	51	54	11	20	53	53	54	8	14	33	8	0	0	0	0	0	0	0	0	12	68	100	0	0	Error	-2	1	645	0	0	0	0
2	6	12	1F24	330 Sp10	8950	19430	80	58	58	7	12	70	70	70	12	17	0	0	0	0	0	0	0	0	0	0	52	340	100	0	0	Error	-12	-12	2994	-1	0	0	0
2	7	12	1B24	299 Sp0	9250	19420	70	59	60	12	20	74	74	75	11	14	3	0	0	0	0	0	0	0	0	0	32	236	100	0	0	Error	-15	-14	1918	-1.364	0	0	0
2	8	12	1F24	330 Sp10	9540	19430	60	56	70	64	91	69	69	68	10	14	9	6	0	0	0	0	0	0	0	0	32	176	100	0	0	Error	-13	1	2233	0.2	0	0	0
2	9	12	1J24	359 Sp14	9830	19430	70	66	70	20	28	80	80	80	12	15	3	3	0	0	0	0	0	0	0	0	32	236	100	0	0	Error	-14	-10	2249	-0.833	0	0	0
2	10	12	1N24	384 Sp20	10150	19440	80	61	61	9	14	73	73	73	13	17	2	0	0	0	0	0	0	0	0	0	52	340	100	0	0	Error	-12	-12	3193	-0.923	0	0	0
2	11	12	1J24	359 Sp14	10450	19410	70	58	58	8	13	76	76	75	12	16	0	0	0	0	0	0	0	0	0	0	32	236	100	0	0	Error	-18	-18	1871	-1.417	0	0	0
2	12	12	1N24	384 Sp20	10730	19420	90	67	77	41	53	72	72	73	18	24	12	8	0	0	0	0	0	0	0	0	52	420	100	0	0	Error	-5	5	4009	0.222	0	0	0
2	1	13	1B8	92 Sp8	7430	19690	60	47	47	8	17	52	52	50	9	18	6	0	0	0	0	0	0	0	0	0	32	176	100	0	0	Error	-5	-5	1513	-0.333	0	0	0
2	2	13	1F8	109 Sp0	7730	19700	100	52	51	10	19	54	54	55	11	20	9	0	0	0	0	0	0	0	0	0	80	560	100	0	0	Error	-2	-3	4045	-0.364	0	0	0
2	3	13	1B8	92 Sp8	8040	19720	90	47	53	32	60	51	51	52	9	17	13	6	0	0	0	0	0	0	0	0	52	419	100	0	0	Error	-4	2	2735	0.111	0	0	0
2	4	13	1F8	109 Sp0	8350	19730	50	55	78	78	100	52	52	53	10	18	25	17	0	0	0	0	0	0	0	0	12	104	100	0	0	Error	3	26	940	2.5	0	0	0
2	5	13	1J8	130 Sp8	8640	19720	60	61	59	9	15	66	66	66	13	19	0	0	0	0	0	0	0	0	0	0	32	176	100	0	0	Error	-5	-7	1883	-0.538	0	0	0
2	6	13	1N8	153 Sp0	8940	19700	50	62	64	9	14	65	65	65	10	15	8	0	0	0	0	0	0	0	0	0	12	104	100	0	0	Error	-3	-1	765	-0.1	0	0	0
2	7	13	1J8	130 Sp8	9240	19720	60	66	65	10	15	80	80	81	12	14	0	0	0	0	0	0	0	0	0	0	32	176	100	0	0	Error	-14	-15	2089	-1.333	0	0	0
2	8	13	1N8	153 Sp0	9540	19720	60	64	65	10	15	76	76	77	12	15	0	0	0	0	0	0	0	0	0	0	32	176	100	0	0	Error	-12	-11	2085	-1	0	0	0
2	9	13	1B16	178 Sp8	9830	19740	40	65	64	9	14	83	83	83	10	12	0	0	0	0	0	0	0	0	0	0	12	68	100	0	0	Error	-18	-19	767	-1.9	0	0	0
2	10	13	1F16	210 Sp0	10140	19730	40	55	55	11	20	76	76	76	12	15	0	0	0	0	0	0	0	0	0	0	12	68	100	0	0	Error	-21	-21	665	-1.75	0	0	0
2	11	13	1B16	178 Sp8	10450	19740	40	60	63	8	12	81	81	82	11	13	0	0	0	0	0	0	0	0	0	0	12	68	100	0	0	Error	-21	-18	758	-1.727	0	0	0
2	12	13	1F16	210 Sp0	10730	19730	80	57	57	11	19	85	85	84	12	14	0	0	0	0	0	0	0	0	0	0	52	338	100	0	0	Error	-28	-28	2966	-2.25	0	0	0
2	1	14	2B24	Grid Marker	7450	20010	160	88	876	2774	316	52	52	52	10	19	80	63	0	0	0	0	0	0	0	0	208	1414	100	0	0	Error	36	824	182132	82.4	0	0	0
2	2	14	2B24	Grid Marker	7740	20020	210	102	674	2227	330	53	53	54	10	18	91	75	0	0	0	0	0	0	0	0	316	2184	100	0	0	Error	49	621	213093	62	0	0	0
2	3	14	empty	empty	7980	19910	100	53	53	9	16	52	52	53	9	16	11	4	0	0	0	0	0	0	0	0	80	551	100	0	0	Error	1	1	4277	0	-75	0	0
2	4	14	empty	empty	8280	19910	100	52	53	9	16	54	54	55	9	16	15	3	0	0	0	0	0	0	0	0	80	560	100	0	0	Error	-2	-1	4268	-0.222	-75	0	0
2	5	14	empty	empty	8580	19910	100	67	69	10	14	68	68	68	10	14	20	5	0	0	0	0	0	0	0	0	80	560	100	0	0	Error	-1	1	5549	0.1	-75	0	0
2	6	14	empty	empty	8880	19910	100	74	72	11	15	71	71	72	11	15	20	0	0	0	0	0	0	0	0	0	80	560	100	0	0	Error	3	1	5772	0	-75	0	0
2	7	14	empty	empty	9180	19910	100	80	79	10	12	77	77	78	11	14	18	1	0	0	0	0	0	0	0	0	80	560	100	0	0	Error	3	2	6336	0.091	-75	0	0
2	8	14	empty	empty	9480	19910	100	85	84	11	13	83	83	83	12	14	15	3	0	0	0	0	0	0	0	0	80	560	100	0	0	Error	2	1	6722	0.083	-75	0	0
2	9	14	empty	empty	9780	19910	100	86	86	11	12	87	87	87	11	12	18	0	0	0	0	0	0	0	0	0	80	554	100	0	0	Error	-1	-1	6892	-0.091	-75	0	0
2	10	14	empty	empty	10080	19910	100	88	91	19	20	88	88	89	12	13	18	4	0	0	0	0	0	0	0	0	80	560	100	0	0	Error	0	3	7278	0.167	-75	0	0
2	11	14	empty	empty	10380	19910	100	90	91	11	12	90	90	89	12	13	15	1	0	0	0	0	0	0	0	0	80	558	100	0	0	Error	0	1	7263	0.167	-75	0	0
2	12	14	empty	empty	10680	19910	100	85	86	11	12	88	88	88	11	12	18	1	0	0	0	0	0	0	0	0	80	544	100	0	0	Error	-3	-2	6910	-0.182	-75	0	0
3	1	1	empty	empty	11860	15990	100	78	79	11	13	80	80	81	10	12	15	3	0	0	0	0	0	0	0	0	80	560	100	0	0	Error	-2	-1	6321	-0.2	-75	0	0
3	2	1	empty	empty	12160	15990	100	81	82	12	14	83	83	84	11	13	16	5	0	0	0	0	0	0	0	0	80	560	100	0	0	Error	-2	-1	6569	-0.182	-75	0	0
3	3	1	empty	empty	12460	15990	100	86	86	10	11	84	84	84	11	13	18	4	0	0	0	0	0	0	0	0	80	560	100	0	0	Error	2	2	6867	0.182	-75	0	0
3	4	1	empty	empty	12760	15990	100	86	86	11	12	86	86	87	13	14	14	0	0	0	0	0	0	0	0	0	80	560	100	0	0	Error	0	0	6880	-0.077	-75	0	0
3	5	1	empty	empty	13060	15990	100	87	86	10	11	88	88	88	11	12	13	0	0	0	0	0	0	0	0	0	80	560	100	0	0	Error	-1	-2	6910	-0.182	-75	0	0
3	6	1	empty	empty	13360	15990	100	86	84	11	13	85	85	86	11	12	14	1	0	0	0	0	0	0	0	0	80	560	100	0	0	Error	1	-1	6744	-0.182	-75	0	0
3	7	1	empty	empty	13660	15990	100	85	85	12	14	84	84	85	11	12	18	4	0	0	0	0	0	0	0	0	80	560	100	0	0	Error	1	1	6814	0	-75	0	0
3	8	1	empty	empty	13960	15990	100	81	81	10	12	85	85	86	13	15	9	1	0	0	0	0	0	0	0	0	80	560	100	0	0	Error	-4	-4	6506	-0.385	-75	0	0
3	9	1	empty	empty	14260	15990	100	87	87	11	12	88	88	89	12	13	11	0	0	0	0	0	0	0	0	0	80	560	100	0	0	Error	-1	-1	6971	-0.167	-75	0	0
3	10	1	2C24	Grid Marker	14630	16100	190	274	1236	3252	263	92	92	93	13	13	96	93	0	0	0	0	0	0	0	0	256	1796	100	0	0	Error	182	1144	316311	87.923	0	0	0
3	11	1	2C24	Grid Marker	14930	16110	150	473	1895	3591	189	94	94	95	14	14	94	90	0	0	0	0	0	0	0	0	156	1131	100	0	0	Error	379	1801	295660	128.571	0	0	0
3	12	1	2C24	Grid Marker	15230	16110	130	1213	3198	6730	210	95	95	120	696	580	59	46	0	0	0	0	0	0	0	0	120	871	100	0	0	Error	1118	3103	383813	4.422	0	0	0
3	1	2	2K16	632 Sp14	11910	16390	100	64	63	12	19	84	84	149	720	483	0	0	0	0	0	0	0	0	0	0	80	560	100	0	0	Error	-20	-21	5033	-0.119	0	0	0
3	2	2	2O16	0	12220	16400	60	76	77	16	20	85	85	84	12	14	13	0	0	0	0	0	0	0	0	0	32	176	100	0	0	Error	-9	-8	2455	-0.583	0	0	0
3	3	2	2K16	632 Sp14	12520	16390	40	69	69	11	15	74	74	75	14	18	0	0	0	0	0	0	0	0	0	0	12	68	100	0	0	Error	-5	-5	822	-0.429	0	0	0
3	4	2	2O16	0	12820	16390	40	92	95	11	11	85	85	85	12	14	42	8	0	0	0	0	0	0	0	0	12	68	100	0	0	Error	7	10	1143	0.833	0	0	0
3	5	2	empty	empty	13060	16290	100	89	90	11	12	88	88	89	11	12	18	5	0	0	0	0	0	0	0	0	80	560	100	0	0	Error	1	2	7210	0.091	-75	0	0
3	6	2	empty	empty	13360	16290	100	81	82	10	12	86	86	86	11	12	9	0	0	0	0	0	0	0	0	0	80	560	100	0	0	Error	-5	-4	6581	-0.364	-75	0	0
3	7	2	empty	empty	13660	16290	100	84	86	12	13	87	87	87	12	13	16	3	0	0	0	0	0	0	0	0	80	560	100	0	0	Error	-3	-1	6875	-0.083	-75	0	0
3	8	2	empty	empty	13960	16290	100	88	89	10	11	88	88	89	12	13	10	1	0	0	0	0	0	0	0	0	80	560	100	0	0	Error	0	1	7093	0	-75	0	0
3	9	2	empty	empty	14260	16290	100	94	93	12	12	93	93	93	12	12	9	4	0	0	0	0	0	0	0	0	80	560	100	0	0	Error	1	0	7475	0	-75	0	0
3	10	2	empty	empty	14560	16290	100	96	96	13	13	93	93	95	14	14	14	4	0	0	0	0	0	0	0	0	80	492	100	0	0	Error	3	3	7649	0.071	-75	0	0
3	11	2	empty	empty	14860	16290	100	94	95	13	13	95	95	96	12	12	15	5	0	0	0	0	0	0	0	0	80	515	100	0	0	Error	-1	0	7612	-0.083	-75	0	0
3	12	2	empty	empty	15160	16290	100	94	95	10	10	97	97	99	32	32	0	0	0	0	0	0	0	0	0	0	80	528	100	0	0	Error	-3	-2	7626	-0.125	-75	0	0
3	1	3	2C8	514 Sp24	11900	16700	90	57	58	9	15	86	86	87	14	16	0	0	0	0	0	0	0	0	0	0	52	420	100	0	0	Error	-29	-28	2991	-2.071	0	0	0
3	2	3	2G8	537 Sp14	12210	16700	60	68	72	31	43	78	78	78	12	15	3	3	0	0	0	0	0	0	0	0	32	176	100	0	0	Error	-10	-6	2297	-0.5	0	0	0
3	3	3	2C8	514 Sp24	12520	16690	60	57	57	8	14	73	73	75	26	34	0	0	0	0	0	0	0	0	0	0	32	176	100	0	0	Error	-16	-16	1826	-0.692	0	0	0
3	4	3	2G8	537 Sp14	12800	16700	100	84	85	14	16	89	89	90	12	13	11	1	0	0	0	0	0	0	0	0	80	560	100	0	0	Error	-5	-4	6791	-0.417	0	0	0
3	5	3	2K8	560 Sp0	13100	16700	100	78	77	14	18	88	88	88	11	12	3	1	0	0	0	0	0	0	0	0	80	542	100	0	0	Error	-10	-11	6154	-1	0	0	0
3	6	3	2O8	0	13410	16700	100	78	80	13	16	89	89	89	11	12	5	1	0	0	0	0	0	0	0	0	80	544	100	0	0	Error	-11	-9	6366	-0.818	0	0	0
3	7	3	2K8	560 Sp0	13710	16710	50	65	68	10	14	84	84	84	12	14	0	0	0	0	0	0	0	0	0	0	12	104	100	0	0	Error	-19	-16	813	-1.333	0	0	0
3	8	3	2O8	0	14000	16720	40	93	95	20	21	90	90	89	13	14	33	17	0	0	0	0	0	0	0	0	12	68	100	0	0	Error	3	5	1142	0.462	0	0	0
3	9	3	2C16	602 Sp21	14310	16700	60	65	63	13	20	83	83	83	12	14	0	0	0	0	0	0	0	0	0	0	32	176	100	0	0	Error	-18	-20	2018	-1.667	0	0	0
3	10	3	2G16	0	14610	16710	100	91	93	13	13	97	97	97	12	12	13	3	0	0	0	0	0	0	0	0	80	535	100	0	0	Error	-6	-4	7449	-0.333	0	0	0
3	11	3	2C16	602 Sp21	14920	16730	70	72	72	13	18	90	90	91	14	15	0	0	0	0	0	0	0	0	0	0	32	236	100	0	0	Error	-18	-18	2305	-1.357	0	0	0
3	12	3	2G16	0	15220	16730	100	97	99	16	16	97	97	97	11	11	18	9	0	0	0	0	0	0	0	0	80	516	100	0	0	Error	0	2	7880	0.182	0	0	0
3	1	4	2K16	632 Sp14	11900	16990	100	64	616	4709	764	83	83	86	60	69	8	5	0	0	0	0	0	0	0	0	80	560	100	0	0	Error	-19	533	49267	8.833	0	0	0
3	2	4	2O16	0	12210	17000	70	55	57	13	22	84	84	84	13	15	0	0	0	0	0	0	0	0	0	0	32	236	100	0	0	Error	-29	-27	1817	-2.077	0	0	0
3	3	4	2K16	632 Sp14	12510	17000	100	61	62	14	22	85	85	86	13	15	1	1	0	0	0	0	0	0	0	0	80	560	100	0	0	Error	-24	-23	4931	-1.846	0	0	0
3	4	4	2O16	0	12810	17000	100	76	78	15	19	87	87	87	11	12	4	3	0	0	0	0	0	0	0	0	80	560	100	0	0	Error	-11	-9	6237	-0.818	0	0	0
3	5	4	empty	empty	13060	16890	100	88	89	11	12	87	87	87	11	12	23	4	0	0	0	0	0	0	0	0	80	542	100	0	0	Error	1	2	7106	0.182	-75	0	0
3	6	4	empty	empty	13360	16890	100	87	88	11	12	87	87	88	11	12	19	4	0	0	0	0	0	0	0	0	80	544	100	0	0	Error	0	1	7065	0	-75	0	0
3	7	4	empty	empty	13660	16890	100	93	95	10	10	94	94	94	13	13	14	0	0	0	0	0	0	0	0	0	80	559	100	0	0	Error	-1	1	7570	0.077	-75	0	0
3	8	4	empty	empty	13960	16890	100	90	91	11	12	94	94	94	12	12	5	0	0	0	0	0	0	0	0	0	80	553	100	0	0	Error	-4	-3	7278	-0.25	-75	0	0
3	9	4	empty	empty	14260	16890	100	95	95	10	10	92	92	92	12	13	18	1	0	0	0	0	0	0	0	0	80	559	100	0	0	Error	3	3	7588	0.25	-75	0	0
3	10	4	empty	empty	14560	16890	100	97	96	13	13	95	95	95	12	12	20	1	0	0	0	0	0	0	0	0	80	535	100	0	0	Error	2	1	7681	0.083	-75	0	0
3	11	4	empty	empty	14860	16890	100	96	97	11	11	97	97	96	12	12	15	0	0	0	0	0	0	0	0	0	80	542	100	0	0	Error	-1	0	7762	0.083	-75	0	0
3	12	4	empty	empty	15160	16890	100	98	98	12	12	96	96	97	12	12	19	1	0	0	0	0	0	0	0	0	80	516	100	0	0	Error	2	2	7835	0.083	-75	0	0
3	1	5	2C8	514 Sp24	11970	17300	100	72	73	16	21	83	83	85	29	34	1	0	0	0	0	0	0	0	0	0	80	560	100	0	0	Error	-11	-10	5817	-0.414	0	0	0
3	2	5	2G8	537 Sp14	12250	17310	50	73	71	9	12	76	76	75	13	17	0	0	0	0	0	0	0	0	0	0	12	104	100	0	0	Error	-3	-5	848	-0.308	0	0	0
3	3	5	2C8	514 Sp24	12550	17290	60	74	77	17	22	83	83	84	17	20	9	0	0	0	0	0	0	0	0	0	32	176	100	0	0	Error	-9	-6	2459	-0.412	0	0	0
3	4	5	2G8	537 Sp14	12820	17310	50	63	63	9	14	73	73	74	12	16	0	0	0	0	0	0	0	0	0	0	12	104	100	0	0	Error	-10	-10	761	-0.917	0	0	0
3	5	5	2K8	560 Sp0	13110	17310	40	61	61	11	18	72	72	73	10	13	8	0	0	0	0	0	0	0	0	0	12	68	100	0	0	Error	-11	-11	736	-1.2	0	0	0
3	6	5	2O8	0	13390	17290	70	93	94	21	22	95	95	96	12	12	19	6	0	0	0	0	0	0	0	0	32	236	100	0	0	Error	-2	-1	3012	-0.167	0	0	0
3	7	5	2K8	560 Sp0	13710	17300	60	72	72	11	15	92	92	95	27	28	0	0	0	0	0	0	0	0	0	0	32	176	100	0	0	Error	-20	-20	2293	-0.852	0	0	0
3	8	5	2O8	0	14010	17300	100	86	87	14	16	96	96	96	12	12	6	4	0	0	0	0	0	0	0	0	80	544	100	0	0	Error	-10	-9	6965	-0.75	0	0	0
3	9	5	2C16	602 Sp21	14310	17300	80	60	59	9	15	88	88	88	13	14	0	0	0	0	0	0	0	0	0	0	52	340	100	0	0	Error	-28	-29	3077	-2.231	0	0	0
3	10	5	2G16	0	14600	17320	50	92	91	17	18	91	91	92	14	15	17	8	0	0	0	0	0	0	0	0	12	104	100	0	0	Error	1	0	1093	-0.071	0	0	0
3	11	5	2C16	602 Sp21	14930	17330	50	60	63	16	25	76	76	77	16	20	8	8	0	0	0	0	0	0	0	0	12	104	100	0	0	Error	-16	-13	752	-0.875	0	0	0
3	12	5	2G16	0	15230	17330	100	91	91	14	15	97	97	98	16	16	5	1	0	0	0	0	0	0	0	0	80	520	100	0	0	Error	-6	-6	7278	-0.437	0	0	0
3	1	6	2K16	632 Sp14	11930	17600	80	69	79	78	98	83	83	83	12	14	6	2	0	0	0	0	0	0	0	0	52	340	100	0	0	Error	-14	-4	4120	-0.333	0	0	0
3	2	6	2O16	0	12240	17600	100	77	79	13	16	83	83	83	12	14	11	3	0	0	0	0	0	0	0	0	80	560	100	0	0	Error	-6	-4	6282	-0.333	0	0	0
3	3	6	2K16	632 Sp14	12550	17600	50	58	61	12	19	71	71	70	15	21	8	0	0	0	0	0	0	0	0	0	12	104	100	0	0	Error	-13	-10	726	-0.6	0	0	0
3	4	6	2O16	0	12810	17610	80	79	78	10	12	88	88	89	12	13	2	0	0	0	0	0	0	0	0	0	52	340	100	0	0	Error	-9	-10	4037	-0.917	0	0	0
3	5	6	empty	empty	13060	17490	100	96	95	12	12	91	91	92	13	14	20	3	0	0	0	0	0	0	0	0	80	559	100	0	0	Error	5	4	7585	0.231	-75	0	0
3	6	6	empty	empty	13360	17490	100	96	97	12	12	97	97	98	12	12	13	4	0	0	0	0	0	0	0	0	80	560	100	0	0	Error	-1	0	7764	-0.083	-75	0	0
3	7	6	empty	empty	13660	17490	100	131	132	30	22	98	98	99	16	16	66	50	0	0	0	0	0	0	0	0	80	559	100	0	0	Error	33	34	10569	2.063	-75	0	0
3	8	6	empty	empty	13960	17490	100	95	97	13	13	96	96	96	12	12	15	6	0	0	0	0	0	0	0	0	80	544	100	0	0	Error	-1	1	7736	0.083	-75	0	0
3	9	6	empty	empty	14260	17490	100	96	95	14	14	93	93	93	12	12	16	3	0	0	0	0	0	0	0	0	80	552	100	0	0	Error	3	2	7622	0.167	-75	0	0
3	10	6	empty	empty	14560	17490	100	95	96	12	12	96	96	96	13	13	11	4	0	0	0	0	0	0	0	0	80	553	100	0	0	Error	-1	0	7640	0	-75	0	0
3	11	6	empty	empty	14860	17490	100	101	102	12	11	96	96	97	14	14	19	3	0	0	0	0	0	0	0	0	80	553	100	0	0	Error	5	6	8125	0.357	-75	0	0
3	12	6	empty	empty	15160	17490	100	98	98	12	12	97	97	98	16	16	10	1	0	0	0	0	0	0	0	0	80	520	100	0	0	Error	1	1	7835	0	-75	0	0
3	1	7	2C8	514 Sp24	11890	17880	80	58	57	9	15	76	76	107	553	516	0	0	0	0	0	0	0	0	0	0	52	340	100	0	0	Error	-18	-19	2951	-0.09	0	0	0
3	2	7	2G8	537 Sp14	12200	17910	50	61	77	43	55	65	65	68	11	16	17	17	0	0	0	0	0	0	0	0	12	104	100	0	0	Error	-4	12	926	0.818	0	0	0
3	3	7	2C8	514 Sp24	12520	17900	60	55	55	10	18	67	67	68	12	17	3	0	0	0	0	0	0	0	0	0	32	176	100	0	0	Error	-12	-12	1765	-1.083	0	0	0
3	4	7	2G8	537 Sp14	12810	17910	50	95	1065	2931	275	76	76	75	11	14	58	42	0	0	0	0	0	0	0	0	12	104	100	0	0	Error	19	989	12774	90	0	0	0
3	5	7	2K8	560 Sp0	13120	17920	40	68	70	8	11	78	78	78	15	19	0	0	0	0	0	0	0	0	0	0	12	68	100	0	0	Error	-10	-8	835	-0.533	0	0	0
3	6	7	2O8	0	13410	17930	70	92	94	29	30	100	100	100	12	12	6	3	0	0	0	0	0	0	0	0	32	236	100	0	0	Error	-8	-6	3013	-0.5	0	0	0
3	7	7	2K8	560 Sp0	13700	17840	50	94	89	14	15	93	93	92	15	16	8	0	0	0	0	0	0	0	0	0	12	104	100	0	0	Error	1	-4	1067	-0.2	0	0	0
3	8	7	2O8	0	14000	17900	100	94	94	13	13	100	100	100	16	16	4	1	0	0	0	0	0	0	0	0	80	560	100	0	0	Error	-6	-6	7540	-0.375	0	0	0
3	9	7	2C16	602 Sp21	14310	17900	100	73	74	15	20	96	96	96	13	13	3	0	0	0	0	0	0	0	0	0	80	560	100	0	0	Error	-23	-22	5936	-1.692	0	0	0
3	10	7	2G16	0	14610	17900	100	95	96	13	13	98	98	99	12	12	16	5	0	0	0	0	0	0	0	0	80	560	100	0	0	Error	-3	-2	7705	-0.25	0	0	0
3	11	7	2C16	602 Sp21	14910	17900	100	65	65	12	18	92	92	92	13	14	0	0	0	0	0	0	0	0	0	0	80	560	100	0	0	Error	-27	-27	5164	-2.077	0	0	0
3	12	7	2G16	0	15210	17900	100	92	93	11	11	96	96	97	12	12	11	1	0	0	0	0	0	0	0	0	80	560	100	0	0	Error	-4	-3	7423	-0.333	0	0	0
3	1	8	1K16	251 Sp8	11920	18200	60	61	59	9	15	79	79	80	16	20	0	0	0	0	0	0	0	0	0	0	32	176	100	0	0	Error	-18	-20	1903	-1.312	0	0	0
3	2	8	1O16	273 Sp8	12220	18190	50	49	48	6	12	63	63	64	11	17	0	0	0	0	0	0	0	0	0	0	12	104	100	0	0	Error	-14	-15	577	-1.455	0	0	0
3	3	8	1K16	251 Sp8	12500	18210	50	58	64	15	23	68	68	68	12	17	8	8	0	0	0	0	0	0	0	0	12	104	100	0	0	Error	-10	-4	763	-0.333	0	0	0
3	4	8	1O16	273 Sp8	12820	18200	50	60	58	10	17	74	74	75	14	18	0	0	0	0	0	0	0	0	0	0	12	104	100	0	0	Error	-14	-16	701	-1.214	0	0	0
3	5	8	1C24	314 Sp0	13120	18190	70	58	59	12	20	80	80	80	13	16	0	0	0	0	0	0	0	0	0	0	32	236	100	0	0	Error	-22	-21	1887	-1.615	0	0	0
3	6	8	1G24	345 Sp12	13400	18190	90	76	75	16	21	94	94	91	23	25	4	0	0	0	0	0	0	0	0	0	52	420	100	0	0	Error	-18	-19	3923	-0.696	0	0	0
3	7	8	1C24	314 Sp0	13710	18200	80	62	61	11	18	89	89	88	13	14	2	0	0	0	0	0	0	0	0	0	52	340	100	0	0	Error	-27	-28	3172	-2.077	0	0	0
3	8	8	1G24	345 Sp12	14020	18190	80	62	61	9	14	90	90	90	16	17	0	0	0	0	0	0	0	0	0	0	52	340	100	0	0	Error	-28	-29	3180	-1.812	0	0	0
3	9	8	1K24	370 Sp12	14320	18200	90	66	65	11	16	95	95	95	13	13	0	0	0	0	0	0	0	0	0	0	52	420	100	0	0	Error	-29	-30	3399	-2.308	0	0	0
3	10	8	1O24	395 Sp20	14610	18200	80	62	205	1007	491	95	95	94	15	15	4	4	0	0	0	0	0	0	0	0	52	340	100	0	0	Error	-33	110	10654	7.4	0	0	0
3	11	8	1K24	370 Sp12	14950	18190	50	65	65	10	15	74	74	76	17	22	0	0	0	0	0	0	0	0	0	0	12	104	100	0	0	Error	-9	-9	779	-0.647	0	0	0
3	12	8	1O24	395 Sp20	15170	18160	90	81	79	12	15	97	97	450	3747	832	0	0	0	0	0	0	0	0	0	0	52	420	100	0	0	Error	-16	-18	4103	-0.099	0	0	0
3	1	9	1C8	100 Sp8	11910	18510	40	65	66	7	10	68	68	69	11	15	8	0	0	0	0	0	0	0	0	0	12	68	100	0	0	Error	-3	-2	795	-0.273	0	0	0
3	2	9	1G8	120 Sp8	12210	18490	40	57	63	21	33	63	63	64	11	17	8	8	0	0	0	0	0	0	0	0	12	68	100	0	0	Error	-6	0	755	-0.091	0	0	0
3	3	9	1C8	100 Sp8	12520	18490	50	66	66	11	16	69	69	70	12	17	8	0	0	0	0	0	0	0	0	0	12	104	100	0	0	Error	-3	-3	791	-0.333	0	0	0
3	4	9	1G8	120 Sp8	12830	18470	50	75	76	12	15	91	91	92	14	15	0	0	0	0	0	0	0	0	0	0	12	104	100	0	0	Error	-16	-15	915	-1.143	0	0	0
3	5	9	1K8	140 Sp8	13100	18520	60	73	74	13	17	89	89	89	14	15	3	0	0	0	0	0	0	0	0	0	32	176	100	0	0	Error	-16	-15	2377	-1.071	0	0	0
3	6	9	1O8	162 Sp8	13420	18500	50	66	66	9	13	74	74	72	19	26	0	0	0	0	0	0	0	0	0	0	12	104	100	0	0	Error	-8	-8	786	-0.316	0	0	0
3	7	9	1K8	140 Sp8	13710	18510	40	77	75	11	14	80	80	80	14	17	0	0	0	0	0	0	0	0	0	0	12	68	100	0	0	Error	-3	-5	901	-0.357	0	0	0
3	8	9	1O8	162 Sp8	14010	18520	60	70	71	11	15	99	99	100	12	12	0	0	0	0	0	0	0	0	0	0	32	176	100	0	0	Error	-29	-28	2284	-2.417	0	0	0
3	9	9	1C16	189 Sp0	14320	18510	70	65	68	19	27	87	87	88	15	17	3	3	0	0	0	0	0	0	0	0	32	236	100	0	0	Error	-22	-19	2174	-1.333	0	0	0
3	10	9	1G16	227 Sp8	14610	18510	60	64	66	26	39	84	84	85	14	16	6	3	0	0	0	0	0	0	0	0	32	176	100	0	0	Error	-20	-18	2096	-1.357	0	0	0
3	11	9	1C16	189 Sp0	14920	18510	50	66	63	9	14	77	77	78	13	16	0	0	0	0	0	0	0	0	0	0	12	104	100	0	0	Error	-11	-14	761	-1.154	0	0	0
3	12	9	1G16	227 Sp8	15210	18510	60	69	68	14	20	96	96	95	12	12	0	0	0	0	0	0	0	0	0	0	32	176	100	0	0	Error	-27	-28	2170	-2.25	0	0	0
3	1	10	1K16	251 Sp8	11910	18810	40	58	59	13	22	69	69	70	12	17	8	0	0	0	0	0	0	0	0	0	12	68	100	0	0	Error	-11	-10	713	-0.917	0	0	0
3	2	10	1O16	273 Sp8	12210	18810	40	50	50	7	14	65	65	65	11	16	0	0	0	0	0	0	0	0	0	0	12	68	100	0	0	Error	-15	-15	598	-1.364	0	0	0
3	3	10	1K16	251 Sp8	12510	18800	50	55	55	5	9	84	84	83	15	18	0	0	0	0	0	0	0	0	0	0	12	104	100	0	0	Error	-29	-29	662	-1.867	0	0	0
3	4	10	1O16	273 Sp8	12820	18800	50	57	56	9	16	72	72	73	12	16	0	0	0	0	0	0	0	0	0	0	12	104	100	0	0	Error	-15	-16	670	-1.417	0	0	0
3	5	10	1C24	314 Sp0	13110	18810	50	55	55	4	7	70	70	71	11	15	0	0	0	0	0	0	0	0	0	0	12	104	100	0	0	Error	-15	-15	662	-1.455	0	0	0
3	6	10	1G24	345 Sp12	13420	18800	100	61	62	9	14	90	90	101	298	295	0	0	0	0	0	0	0	0	0	0	80	560	100	0	0	Error	-29	-28	4961	-0.131	0	0	0
3	7	10	1C24	314 Sp0	13730	18800	40	58	59	9	15	68	68	69	12	17	0	0	0	0	0	0	0	0	0	0	12	68	100	0	0	Error	-10	-9	708	-0.833	0	0	0
3	8	10	1G24	345 Sp12	14010	18800	100	67	67	11	16	97	97	98	14	14	0	0	0	0	0	0	0	0	0	0	80	560	100	0	0	Error	-30	-30	5362	-2.214	0	0	0
3	9	10	1K24	370 Sp12	14290	18800	40	72	74	15	20	85	85	83	15	18	8	0	0	0	0	0	0	0	0	0	12	68	100	0	0	Error	-13	-11	891	-0.6	0	0	0
3	10	10	1O24	395 Sp20	14620	18800	90	65	65	13	20	100	100	99	14	14	0	0	0	0	0	0	0	0	0	0	52	420	100	0	0	Error	-35	-35	3391	-2.429	0	0	0
3	11	10	1K24	370 Sp12	14920	18790	80	58	58	9	15	82	82	82	16	19	0	0	0	0	0	0	0	0	0	0	52	340	100	0	0	Error	-24	-24	3013	-1.5	0	0	0
3	12	10	1O24	395 Sp20	15210	18780	90	66	72	40	55	97	97	109	227	208	2	0	0	0	0	0	0	0	0	0	52	420	100	0	0	Error	-31	-25	3758	-0.163	0	0	0
3	1	11	1C8	100 Sp8	11910	19110	50	57	58	6	10	84	84	86	11	12	0	0	0	0	0	0	0	0	0	0	12	104	100	0	0	Error	-27	-26	696	-2.545	0	0	0
3	2	11	1G8	120 Sp8	12220	19110	50	65	65	11	16	73	73	74	13	17	8	0	0	0	0	0	0	0	0	0	12	104	100	0	0	Error	-8	-8	784	-0.692	0	0	0
3	3	11	1C8	100 Sp8	12510	19110	40	62	64	11	17	86	86	85	18	21	0	0	0	0	0	0	0	0	0	0	12	68	100	0	0	Error	-24	-22	764	-1.167	0	0	0
3	4	11	1G8	120 Sp8	12820	19100	70	69	69	10	14	88	88	87	14	16	0	0	0	0	0	0	0	0	0	0	32	236	100	0	0	Error	-19	-19	2209	-1.286	0	0	0
3	5	11	1K8	140 Sp8	13120	19120	60	75	80	23	28	89	89	89	16	17	6	3	0	0	0	0	0	0	0	0	32	176	100	0	0	Error	-14	-9	2544	-0.562	0	0	0
3	6	11	1O8	162 Sp8	13420	19110	70	72	80	46	57	88	88	89	14	15	6	6	0	0	0	0	0	0	0	0	32	236	100	0	0	Error	-16	-8	2569	-0.643	0	0	0
3	7	11	1K8	140 Sp8	13720	19120	50	73	74	12	16	85	85	84	14	16	0	0	0	0	0	0	0	0	0	0	12	104	100	0	0	Error	-12	-11	892	-0.714	0	0	0
3	8	11	1O8	162 Sp8	14020	19110	50	72	72	12	16	78	78	78	12	15	0	0	0	0	0	0	0	0	0	0	12	104	100	0	0	Error	-6	-6	867	-0.5	0	0	0
3	9	11	1C16	189 Sp0	14310	19110	70	67	67	11	16	96	96	95	13	13	0	0	0	0	0	0	0	0	0	0	32	236	100	0	0	Error	-29	-29	2152	-2.154	0	0	0
3	10	11	1G16	227 Sp8	14620	19100	50	61	64	14	21	74	74	76	12	15	8	0	0	0	0	0	0	0	0	0	12	104	100	0	0	Error	-13	-10	767	-1	0	0	0
3	11	11	1C16	189 Sp0	14910	19170	40	76	75	11	14	77	77	76	14	18	0	0	0	0	0	0	0	0	0	0	12	68	100	0	0	Error	-1	-2	904	-0.071	0	0	0
3	12	11	1G16	227 Sp8	15200	19160	100	77	77	14	18	93	93	93	14	15	0	0	0	0	0	0	0	0	0	0	80	560	100	0	0	Error	-16	-16	6199	-1.143	0	0	0
3	1	12	1K16	251 Sp8	11910	19400	60	60	61	8	13	80	80	81	13	16	0	0	0	0	0	0	0	0	0	0	32	176	100	0	0	Error	-20	-19	1962	-1.538	0	0	0
3	2	12	1O16	273 Sp8	12210	19410	40	58	56	10	17	77	77	76	12	15	0	0	0	0	0	0	0	0	0	0	12	68	100	0	0	Error	-19	-21	676	-1.667	0	0	0
3	3	12	1K16	251 Sp8	12530	19400	80	65	66	10	15	91	91	90	15	16	0	0	0	0	0	0	0	0	0	0	52	340	100	0	0	Error	-26	-25	3408	-1.6	0	0	0
3	4	12	1O16	273 Sp8	12810	19410	70	62	62	11	17	87	87	87	13	14	0	0	0	0	0	0	0	0	0	0	32	236	100	0	0	Error	-25	-25	1972	-1.923	0	0	0
3	5	12	1C24	314 Sp0	13120	19410	40	78	86	19	22	79	79	82	14	17	33	17	0	0	0	0	0	0	0	0	12	68	100	0	0	Error	-1	7	1033	0.286	0	0	0
3	6	12	1G24	345 Sp12	13410	19400	70	58	58	11	18	80	80	81	14	17	0	0	0	0	0	0	0	0	0	0	32	236	100	0	0	Error	-22	-22	1861	-1.643	0	0	0
3	7	12	1C24	314 Sp0	13700	19400	80	66	66	12	18	89	89	86	21	24	2	0	0	0	0	0	0	0	0	0	52	340	100	0	0	Error	-23	-23	3415	-0.952	0	0	0
3	8	12	1G24	345 Sp12	14010	19380	60	62	62	9	14	83	83	84	15	17	0	0	0	0	0	0	0	0	0	0	32	176	100	0	0	Error	-21	-21	1973	-1.467	0	0	0
3	9	12	1K24	370 Sp12	14300	19430	40	63	61	10	16	74	74	75	11	14	0	0	0	0	0	0	0	0	0	0	12	68	100	0	0	Error	-11	-13	736	-1.273	0	0	0
3	10	12	1O24	395 Sp20	14620	19410	70	68	67	10	14	85	85	85	15	17	0	0	0	0	0	0	0	0	0	0	32	236	100	0	0	Error	-17	-18	2148	-1.2	0	0	0
3	11	12	1K24	370 Sp12	14920	19460	60	69	65	11	16	77	77	78	16	20	0	0	0	0	0	0	0	0	0	0	32	176	100	0	0	Error	-8	-12	2093	-0.812	0	0	0
3	12	12	1O24	395 Sp20	15200	19450	70	62	67	19	28	92	92	400	3175	793	0	0	0	0	0	0	0	0	0	0	32	236	100	0	0	Error	-30	-25	2152	-0.105	0	0	0
3	1	13	1C8	100 Sp8	11910	19720	40	63	64	10	15	78	78	76	11	14	0	0	0	0	0	0	0	0	0	0	12	68	100	0	0	Error	-15	-14	764	-1.091	0	0	0
3	2	13	1G8	120 Sp8	12210	19720	40	70	68	9	13	76	76	76	12	15	0	0	0	0	0	0	0	0	0	0	12	68	100	0	0	Error	-6	-8	821	-0.667	0	0	0
3	3	13	1C8	100 Sp8	12520	19710	50	70	71	13	18	76	76	78	12	15	8	8	0	0	0	0	0	0	0	0	12	104	100	0	0	Error	-6	-5	846	-0.583	0	0	0
3	4	13	1G8	120 Sp8	12820	19710	70	69	71	9	12	91	91	93	16	17	0	0	0	0	0	0	0	0	0	0	32	236	100	0	0	Error	-22	-20	2260	-1.375	0	0	0
3	5	13	1K8	140 Sp8	13100	19720	50	81	81	18	22	86	86	86	13	15	17	8	0	0	0	0	0	0	0	0	12	104	100	0	0	Error	-5	-5	975	-0.385	0	0	0
3	6	13	1O8	162 Sp8	13410	19720	40	74	73	10	13	85	85	87	12	13	0	0	0	0	0	0	0	0	0	0	12	68	100	0	0	Error	-11	-12	880	-1.167	0	0	0
3	7	13	1K8	140 Sp8	13720	19710	50	79	78	9	11	85	85	82	21	25	0	0	0	0	0	0	0	0	0	0	12	104	100	0	0	Error	-6	-7	934	-0.19	0	0	0
3	8	13	1O8	162 Sp8	14010	19700	60	72	72	10	13	92	92	91	14	15	0	0	0	0	0	0	0	0	0	0	32	176	100	0	0	Error	-20	-20	2316	-1.357	0	0	0
3	9	13	1C16	189 Sp0	14320	19720	50	72	74	9	12	95	95	95	12	12	0	0	0	0	0	0	0	0	0	0	12	104	100	0	0	Error	-23	-21	889	-1.75	0	0	0
3	10	13	1G16	227 Sp8	14610	19720	70	71	72	13	18	92	92	92	13	14	0	0	0	0	0	0	0	0	0	0	32	236	100	0	0	Error	-21	-20	2304	-1.538	0	0	0
3	11	13	1C16	189 Sp0	14950	19740	90	71	72	13	18	94	94	93	14	15	2	2	0	0	0	0	0	0	0	0	52	403	100	0	0	Error	-23	-22	3764	-1.5	0	0	0
3	12	13	1G16	227 Sp8	15210	19700	40	69	67	10	14	79	79	82	13	15	0	0	0	0	0	0	0	0	0	0	12	68	100	0	0	Error	-10	-12	803	-1.154	0	0	0
3	1	14	2C24	Grid Marker	11920	20000	170	143	757	2102	277	97	97	104	186	178	25	20	0	0	0	0	0	0	0	0	208	1538	100	0	0	Error	46	660	157513	3.511	0	0	0
3	2	14	2C24	Grid Marker	12210	19990	210	156	952	2991	314	101	101	105	156	148	29	21	0	0	0	0	0	0	0	0	316	2201	100	0	0	Error	55	851	300730	5.429	0	0	0
3	3	14	empty	empty	12460	19890	100	103	105	12	11	100	100	100	14	14	20	6	0	0	0	0	0	0	0	0	80	559	100	0	0	Error	3	5	8422	0.357	-75	0	0
3	4	14	empty	empty	12760	19890	100	102	102	12	11	103	103	104	19	18	4	0	0	0	0	0	0	0	0	0	80	555	100	0	0	Error	-1	-1	8175	-0.105	-75	0	0
3	5	14	empty	empty	13060	19890	100	102	102	13	12	102	102	102	14	13	11	0	0	0	0	0	0	0	0	0	80	553	100	0	0	Error	0	0	8156	0	-75	0	0
3	6	14	empty	empty	13360	19890	100	107	109	14	12	105	105	105	13	12	23	6	0	0	0	0	0	0	0	0	80	554	100	0	0	Error	2	4	8721	0.308	-75	0	0
3	7	14	empty	empty	13660	19890	100	102	92	30	32	105	105	103	21	20	6	0	0	0	0	0	0	0	0	0	80	560	100	0	0	Error	-3	-13	7346	-0.524	-75	0	0
3	8	14	empty	empty	13960	19890	100	111	110	13	11	106	106	106	14	13	18	5	0	0	0	0	0	0	0	0	80	559	100	0	0	Error	5	4	8771	0.286	-75	0	0
3	9	14	empty	empty	14260	19890	100	102	103	12	11	104	104	104	13	12	9	1	0	0	0	0	0	0	0	0	80	556	100	0	0	Error	-2	-1	8236	-0.077	-75	0	0
3	10	14	empty	empty	14560	19890	100	100	100	12	12	99	99	99	13	13	11	3	0	0	0	0	0	0	0	0	80	547	100	0	0	Error	1	1	8015	0.077	-75	0	0
3	11	14	empty	empty	14860	19890	100	97	98	13	13	97	97	98	13	13	14	3	0	0	0	0	0	0	0	0	80	532	100	0	0	Error	0	1	7851	0	-75	0	0
3	12	14	empty	empty	15160	19890	100	92	92	11	11	95	95	95	13	13	9	0	0	0	0	0	0	0	0	0	80	560	100	0	0	Error	-3	-3	7354	-0.231	-75	0	0
4	1	1	empty	empty	16380	16030	100	81	82	11	13	83	83	84	11	13	15	3	0	0	0	0	0	0	0	0	80	560	100	0	0	Error	-2	-1	6536	-0.182	-75	0	0
4	2	1	empty	empty	16680	16030	100	83	83	10	12	84	84	84	11	13	13	1	0	0	0	0	0	0	0	0	80	560	100	0	0	Error	-1	-1	6671	-0.091	-75	0	0
4	3	1	empty	empty	16980	16030	100	81	80	9	11	81	81	81	11	13	6	1	0	0	0	0	0	0	0	0	80	560	100	0	0	Error	0	-1	6395	-0.091	-75	0	0
4	4	1	empty	empty	17280	16030	100	75	80	25	31	75	75	76	11	14	15	5	0	0	0	0	0	0	0	0	80	560	100	0	0	Error	0	5	6367	0.364	-75	0	0
4	5	1	empty	empty	17580	16030	100	73	74	11	14	74	74	75	10	13	14	5	0	0	0	0	0	0	0	0	80	560	100	0	0	Error	-1	0	5892	-0.1	-75	0	0
4	6	1	empty	empty	17880	16030	100	71	73	9	12	72	72	73	10	13	15	3	0	0	0	0	0	0	0	0	80	560	100	0	0	Error	-1	1	5807	0	-75	0	0
4	7	1	empty	empty	18180	16030	100	69	70	9	12	71	71	72	10	13	15	0	0	0	0	0	0	0	0	0	80	560	100	0	0	Error	-2	-1	5611	-0.2	-75	0	0
4	8	1	empty	empty	18480	16030	100	68	69	11	15	71	71	70	9	12	14	5	0	0	0	0	0	0	0	0	80	560	100	0	0	Error	-3	-2	5553	-0.111	-75	0	0
4	9	1	empty	empty	18780	16030	100	66	67	11	16	69	69	70	20	28	3	0	0	0	0	0	0	0	0	0	80	560	100	0	0	Error	-3	-2	5394	-0.15	-75	0	0
4	10	1	2D24	Grid Marker	19150	16140	130	829	2323	3866	166	60	60	60	10	16	95	93	0	0	0	0	0	0	0	0	120	883	100	0	0	Error	769	2263	278807	226.3	0	0	0
4	11	1	2D24	Grid Marker	19450	16140	110	2433	4829	6812	141	55	55	56	19	33	95	89	0	0	0	0	0	0	0	0	80	636	100	0	0	Error	2378	4774	386287	251.211	0	0	0
4	12	1	2D24	Grid Marker	19750	16150	160	216	2247	5805	258	50	50	50	8	16	96	89	0	0	0	0	0	0	0	0	208	1368	100	0	0	Error	166	2197	467339	274.625	0	0	0
4	1	2	2L16	0	16430	16430	90	87	87	13	14	88	88	89	12	13	12	6	0	0	0	0	0	0	0	0	52	420	100	0	0	Error	-1	-1	4535	-0.167	0	0	0
4	2	2	2P16	0	16720	16450	50	76	75	12	16	86	86	87	11	12	0	0	0	0	0	0	0	0	0	0	12	104	100	0	0	Error	-10	-11	898	-1.091	0	0	0
4	3	2	2L16	0	17040	16440	50	82	81	13	16	77	77	78	9	11	25	8	0	0	0	0	0	0	0	0	12	104	100	0	0	Error	5	4	966	0.333	0	0	0
4	4	2	2P16	0	17340	16440	40	73	76	10	13	74	74	74	11	14	25	0	0	0	0	0	0	0	0	0	12	68	100	0	0	Error	-1	2	907	0.182	0	0	0
4	5	2	empty	empty	17580	16330	100	74	73	10	13	73	73	74	10	13	14	3	0	0	0	0	0	0	0	0	80	560	100	0	0	Error	1	0	5848	-0.1	-75	0	0
4	6	2	empty	empty	17880	16330	100	73	81	73	90	71	71	72	10	13	21	4	0	0	0	0	0	0	0	0	80	560	100	0	0	Error	2	10	6455	0.9	-75	0	0
4	7	2	empty	empty	18180	16330	100	76	75	10	13	73	73	73	9	12	19	6	0	0	0	0	0	0	0	0	80	560	100	0	0	Error	3	2	6000	0.222	-75	0	0
4	8	2	empty	empty	18480	16330	100	70	71	9	12	71	71	71	10	14	16	4	0	0	0	0	0	0	0	0	80	560	100	0	0	Error	-1	0	5719	0	-75	0	0
4	9	2	empty	empty	18780	16330	100	68	68	8	11	67	67	67	9	13	15	1	0	0	0	0	0	0	0	0	80	560	100	0	0	Error	1	1	5464	0.111	-75	0	0
4	10	2	empty	empty	19080	16330	100	61	62	10	16	62	62	66	54	81	0	0	0	0	0	0	0	0	0	0	80	538	100	0	0	Error	-1	0	4922	-0.074	-75	0	0
4	11	2	empty	empty	19380	16330	100	52	53	7	13	54	54	55	20	36	0	0	0	0	0	0	0	0	0	0	80	550	100	0	0	Error	-2	-1	4236	-0.1	-75	0	0
4	12	2	empty	empty	19680	16330	100	47	47	7	14	50	50	50	8	16	6	1	0	0	0	0	0	0	0	0	80	498	100	0	0	Error	-3	-3	3796	-0.375	-75	0	0
4	1	3	2D8	0	16440	16730	40	88	88	14	15	85	85	85	13	15	17	8	0	0	0	0	0	0	0	0	12	68	100	0	0	Error	3	3	1050	0.231	0	0	0
4	2	3	2H8	0	16750	16750	70	81	83	12	14	84	84	85	11	12	16	6	0	0	0	0	0	0	0	0	32	236	100	0	0	Error	-3	-1	2659	-0.182	0	0	0
4	3	3	2D8	0	17050	16750	40	83	81	14	17	80	80	79	10	12	25	8	0	0	0	0	0	0	0	0	12	68	100	0	0	Error	3	1	970	0.2	0	0	0
4	4	3	2H8	0	17340	16740	50	78	84	13	15	77	77	78	11	14	25	25	0	0	0	0	0	0	0	0	12	104	100	0	0	Error	1	7	1004	0.545	0	0	0
4	5	3	2L8	0	17640	16740	100	77	76	11	14	74	74	74	9	12	23	9	0	0	0	0	0	0	0	0	80	547	100	0	0	Error	3	2	6113	0.222	0	0	0
4	6	3	2P8	0	17940	16740	100	72	73	12	16	73	73	73	10	13	19	9	0	0	0	0	0	0	0	0	80	547	100	0	0	Error	-1	0	5814	0	0	0	0
4	7	3	2L8	0	18240	16740	100	74	75	11	14	73	73	75	20	26	8	0	0	0	0	0	0	0	0	0	80	547	100	0	0	Error	1	2	6028	0	0	0	0
4	8	3	2P8	0	18560	16720	70	81	123	177	143	73	73	73	9	12	44	22	0	0	0	0	0	0	0	0	32	236	100	0	0	Error	8	50	3930	5.556	0	0	0
4	9	3	2D16	0	18840	16730	100	68	69	11	15	65	65	66	10	15	28	6	0	0	0	0	0	0	0	0	80	554	100	0	0	Error	3	4	5508	0.3	0	0	0
4	10	3	2H16	0	19130	16750	80	60	61	11	18	58	58	59	10	16	25	6	0	0	0	0	0	0	0	0	52	340	100	0	0	Error	2	3	3189	0.2	0	0	0
4	11	3	2D16	0	19430	16750	80	57	60	12	20	50	50	50	8	16	40	25	0	0	0	0	0	0	0	0	52	340	100	0	0	Error	7	10	3108	1.25	0	0	0
4	12	3	2H16	0	19740	16750	70	55	65	45	69	46	46	46	7	15	56	41	0	0	0	0	0	0	0	0	32	236	100	0	0	Error	9	19	2088	2.714	0	0	0
4	1	4	2L16	0	16430	17030	100	83	83	13	15	90	90	90	13	14	9	0	0	0	0	0	0	0	0	0	80	560	100	0	0	Error	-7	-7	6658	-0.538	0	0	0
4	2	4	2P16	0	16730	17030	100	79	80	12	15	87	87	87	10	11	11	0	0	0	0	0	0	0	0	0	80	560	100	0	0	Error	-8	-7	6418	-0.7	0	0	0
4	3	4	2L16	0	17030	17040	100	79	78	10	12	83	83	84	15	17	1	0	0	0	0	0	0	0	0	0	80	560	100	0	0	Error	-4	-5	6271	-0.4	0	0	0
4	4	4	2P16	0	17330	17040	100	74	75	12	16	78	78	79	15	18	5	1	0	0	0	0	0	0	0	0	80	560	100	0	0	Error	-4	-3	6018	-0.267	0	0	0
4	5	4	empty	empty	17580	16930	100	73	73	12	16	76	76	76	10	13	13	4	0	0	0	0	0	0	0	0	80	547	100	0	0	Error	-3	-3	5863	-0.3	-75	0	0
4	6	4	empty	empty	17880	16930	100	78	77	14	18	73	73	73	10	13	28	5	0	0	0	0	0	0	0	0	80	547	100	0	0	Error	5	4	6156	0.4	-75	0	0
4	7	4	empty	empty	18180	16930	100	70	72	10	13	73	73	75	20	26	3	0	0	0	0	0	0	0	0	0	80	547	100	0	0	Error	-3	-1	5727	-0.15	-75	0	0
4	8	4	empty	empty	18480	16930	100	73	73	12	16	74	74	74	10	13	16	6	0	0	0	0	0	0	0	0	80	560	100	0	0	Error	-1	-1	5869	-0.1	-75	0	0
4	9	4	empty	empty	18780	16930	100	66	66	9	13	66	66	67	10	14	11	1	0	0	0	0	0	0	0	0	80	554	100	0	0	Error	0	0	5244	-0.1	-75	0	0
4	10	4	empty	empty	19030	16930	100	60	60	10	16	60	60	156	1926	1234	0	0	0	0	0	0	0	0	0	0	80	558	100	0	0	Error	0	0	4809	-0.05	-75	0	0
4	11	4	empty	empty	19330	16930	100	52	51	8	15	51	51	53	17	32	3	0	0	0	0	0	0	0	0	0	80	558	100	0	0	Error	1	0	4081	-0.118	-75	0	0
4	12	4	empty	empty	19630	16930	100	47	46	7	15	46	46	46	8	17	13	3	0	0	0	0	0	0	0	0	80	560	100	0	0	Error	1	0	3713	0	-75	0	0
4	1	5	2D8	0	16420	17340	100	87	88	13	14	94	94	96	44	45	0	0	0	0	0	0	0	0	0	0	80	560	100	0	0	Error	-7	-6	7001	-0.182	0	0	0
4	2	5	2H8	0	16720	17340	100	86	87	14	16	92	92	93	11	11	11	1	0	0	0	0	0	0	0	0	80	560	100	0	0	Error	-6	-5	6979	-0.545	0	0	0
4	3	5	2D8	0	17020	17340	100	78	81	13	16	84	84	85	12	14	14	4	0	0	0	0	0	0	0	0	80	560	100	0	0	Error	-6	-3	6463	-0.333	0	0	0
4	4	5	2H8	0	17320	17340	100	72	75	16	21	75	75	76	21	27	5	3	0	0	0	0	0	0	0	0	80	560	100	0	0	Error	-3	0	5960	-0.048	0	0	0
4	5	5	2L8	0	17620	17340	100	78	80	15	18	75	75	76	10	13	30	11	0	0	0	0	0	0	0	0	80	542	100	0	0	Error	3	5	6390	0.4	0	0	0
4	6	5	2P8	0	17920	17340	100	76	84	45	53	75	75	75	10	13	24	9	0	0	0	0	0	0	0	0	80	542	100	0	0	Error	1	9	6700	0.9	0	0	0
4	7	5	2L8	0	18220	17340	100	80	102	85	83	77	77	78	15	19	25	15	0	0	0	0	0	0	0	0	80	542	100	0	0	Error	3	25	8193	1.6	0	0	0
4	8	5	2P8	0	18520	17340	100	72	72	11	15	73	73	73	14	19	11	0	0	0	0	0	0	0	0	0	80	542	100	0	0	Error	-1	-1	5782	-0.071	0	0	0
4	9	5	2D16	0	18820	17340	100	68	67	10	14	66	66	66	10	15	14	5	0	0	0	0	0	0	0	0	80	542	100	0	0	Error	2	1	5351	0.1	0	0	0
4	10	5	2H16	0	19120	17340	100	58	61	15	24	58	58	59	14	23	15	4	0	0	0	0	0	0	0	0	80	556	100	0	0	Error	0	3	4858	0.143	0	0	0
4	11	5	2D16	0	19430	17350	40	61	65	18	27	53	53	53	7	13	50	42	0	0	0	0	0	0	0	0	12	68	100	0	0	Error	8	12	781	1.714	0	0	0
4	12	5	2H16	0	19730	17350	100	50	51	10	19	45	45	46	8	17	36	13	0	0	0	0	0	0	0	0	80	553	100	0	0	Error	5	6	4065	0.625	0	0	0
4	1	6	2L16	0	16430	17650	100	89	90	11	12	95	95	96	13	13	8	0	0	0	0	0	0	0	0	0	80	560	100	0	0	Error	-6	-5	7165	-0.462	0	0	0
4	2	6	2P16	0	16730	17650	100	84	84	12	14	92	92	93	13	13	4	0	0	0	0	0	0	0	0	0	80	560	100	0	0	Error	-8	-8	6733	-0.692	0	0	0
4	3	6	2L16	0	17030	17660	60	83	82	15	18	84	84	84	11	13	22	9	0	0	0	0	0	0	0	0	32	176	100	0	0	Error	-1	-2	2634	-0.182	0	0	0
4	4	6	2P16	0	17340	17650	40	77	76	9	11	75	75	77	22	28	0	0	0	0	0	0	0	0	0	0	12	68	100	0	0	Error	2	1	909	-0.045	0	0	0
4	5	6	empty	empty	17580	17530	100	75	75	10	13	74	74	75	10	13	24	1	0	0	0	0	0	0	0	0	80	542	100	0	0	Error	1	1	6032	0	-75	0	0
4	6	6	empty	empty	17880	17530	100	75	79	14	17	76	76	77	11	14	24	5	0	0	0	0	0	0	0	0	80	542	100	0	0	Error	-1	3	6317	0.182	-75	0	0
4	7	6	empty	empty	18180	17530	100	79	285	988	346	76	76	77	15	19	15	14	0	0	0	0	0	0	0	0	80	542	100	0	0	Error	3	209	22802	13.867	-75	0	0
4	8	6	empty	empty	18480	17530	100	76	75	10	13	74	74	74	10	13	19	3	0	0	0	0	0	0	0	0	80	542	100	0	0	Error	2	1	6009	0.1	-75	0	0
4	9	6	empty	empty	18780	17530	100	65	66	8	12	66	66	67	9	13	16	0	0	0	0	0	0	0	0	0	80	542	100	0	0	Error	-1	0	5242	-0.111	-75	0	0
4	10	6	empty	empty	19030	17530	100	58	58	9	15	60	60	60	14	23	6	0	0	0	0	0	0	0	0	0	80	556	100	0	0	Error	-2	-2	4654	-0.143	-75	0	0
4	11	6	empty	empty	19330	17530	100	53	54	9	16	52	52	52	8	15	24	8	0	0	0	0	0	0	0	0	80	560	100	0	0	Error	1	2	4298	0.25	-75	0	0
4	12	6	empty	empty	19630	17530	100	45	45	6	13	46	46	47	8	17	8	1	0	0	0	0	0	0	0	0	80	553	100	0	0	Error	-1	-1	3577	-0.25	-75	0	0
4	1	7	2D8	0	16440	17930	100	96	180	727	403	96	96	97	16	16	19	4	0	0	0	0	0	0	0	0	80	560	100	0	0	Error	0	84	14402	5.188	0	0	0
4	2	7	2H8	0	16740	17940	100	89	89	13	14	95	95	96	14	14	9	0	0	0	0	0	0	0	0	0	80	560	100	0	0	Error	-6	-6	7125	-0.5	0	0	0
4	3	7	2D8	0	17040	17940	100	84	136	329	241	84	84	85	15	17	9	3	0	0	0	0	0	0	0	0	80	560	100	0	0	Error	0	52	10907	3.4	0	0	0
4	4	7	2H8	0	17340	17940	100	75	81	41	50	78	78	78	11	14	14	6	0	0	0	0	0	0	0	0	80	560	100	0	0	Error	-3	3	6506	0.273	0	0	0
4	5	7	2L8	0	17640	17940	100	76	77	11	14	78	78	78	10	12	16	4	0	0	0	0	0	0	0	0	80	560	100	0	0	Error	-2	-1	6165	-0.1	0	0	0
4	6	7	2P8	0	17940	17940	50	80	84	17	20	78	78	78	9	11	25	25	0	0	0	0	0	0	0	0	12	104	100	0	0	Error	2	6	1005	0.667	0	0	0
4	7	7	2L8	0	18250	17950	60	78	79	12	15	77	77	77	11	14	25	6	0	0	0	0	0	0	0	0	32	176	100	0	0	Error	1	2	2528	0.182	0	0	0
4	8	7	2P8	0	18540	17940	100	73	75	16	21	72	72	73	10	13	20	10	0	0	0	0	0	0	0	0	80	560	100	0	0	Error	1	3	6024	0.2	0	0	0
4	9	7	2D16	0	18840	17940	100	68	69	12	17	66	66	71	54	76	0	0	0	0	0	0	0	0	0	0	80	560	100	0	0	Error	2	3	5540	-0.037	0	0	0
4	10	7	2H16	0	19140	17940	100	59	61	13	21	58	58	58	9	15	24	9	0	0	0	0	0	0	0	0	80	560	100	0	0	Error	1	3	4895	0.333	0	0	0
4	11	7	2D16	0	19440	17940	100	58	61	16	26	51	51	53	15	28	24	6	0	0	0	0	0	0	0	0	80	560	100	0	0	Error	7	10	4880	0.533	0	0	0
4	12	7	2H16	0	19740	17950	100	48	50	11	22	44	44	45	8	17	31	15	0	0	0	0	0	0	0	0	80	560	100	0	0	Error	4	6	4003	0.625	0	0	0
4	1	8	1L16	0	16440	18230	40	97	92	14	15	89	89	89	12	13	33	0	0	0	0	0	0	0	0	0	12	68	100	0	0	Error	8	3	1105	0.25	0	0	0
4	2	8	1P16	0	16750	18250	40	87	87	8	9	86	86	85	11	12	8	0	0	0	0	0	0	0	0	0	12	68	100	0	0	Error	1	1	1045	0.182	0	0	0
4	3	8	1L16	0	17030	18220	40	86	86	11	12	79	79	79	8	10	42	17	0	0	0	0	0	0	0	0	12	68	100	0	0	Error	7	7	1030	0.875	0	0	0
4	4	8	1P16	0	17340	18250	40	86	86	9	10	72	72	72	11	15	75	17	0	0	0	0	0	0	0	0	12	68	100	0	0	Error	14	14	1028	1.273	0	0	0
4	5	8	1D24	0	17640	18240	50	76	76	16	21	75	75	74	10	13	33	8	0	0	0	0	0	0	0	0	12	104	100	0	0	Error	1	1	917	0.2	0	0	0
4	6	8	1H24	0	17950	18250	50	70	73	8	10	77	77	78	12	15	0	0	0	0	0	0	0	0	0	0	12	104	100	0	0	Error	-7	-4	871	-0.417	0	0	0
4	7	8	1D24	0	18230	18240	40	82	84	10	11	74	74	76	17	22	33	0	0	0	0	0	0	0	0	0	12	68	100	0	0	Error	8	10	1003	0.471	0	0	0
4	8	8	1H24	0	18540	18260	40	67	68	9	13	68	68	70	10	14	8	0	0	0	0	0	0	0	0	0	12	68	100	0	0	Error	-1	0	811	-0.2	0	0	0
4	9	8	1L24	0	18850	18240	50	59	57	7	12	65	65	483	2976	616	0	0	0	0	0	0	0	0	0	0	12	104	100	0	0	Error	-6	-8	687	-0.143	0	0	0
4	10	8	1P24	0	19130	18260	50	59	60	7	11	55	55	57	11	19	25	0	0	0	0	0	0	0	0	0	12	104	100	0	0	Error	4	5	715	0.273	0	0	0
4	11	8	1L24	0	19440	18240	40	56	52	8	15	51	51	52	8	15	17	0	0	0	0	0	0	0	0	0	12	68	100	0	0	Error	5	1	629	0	0	0	0
4	12	8	1P24	0	19730	18250	60	47	48	7	14	48	48	48	7	14	16	3	0	0	0	0	0	0	0	0	32	176	100	0	0	Error	-1	0	1541	0	0	0	0
4	1	9	1D8	0	16440	18520	50	94	92	12	13	92	92	93	13	13	8	0	0	0	0	0	0	0	0	0	12	104	100	0	0	Error	2	0	1109	-0.077	0	0	0
4	2	9	1H8	0	16740	18520	100	90	89	13	14	97	97	98	18	18	0	0	0	0	0	0	0	0	0	0	80	560	100	0	0	Error	-7	-8	7138	-0.5	0	0	0
4	3	9	1D8	0	17040	18520	40	82	81	8	9	84	84	83	12	14	0	0	0	0	0	0	0	0	0	0	12	68	100	0	0	Error	-2	-3	977	-0.167	0	0	0
4	4	9	1H8	0	17330	18530	50	80	79	15	18	74	74	75	12	16	33	8	0	0	0	0	0	0	0	0	12	104	100	0	0	Error	6	5	946	0.333	0	0	0
4	5	9	1L8	0	17640	18530	100	76	76	9	11	79	79	80	10	12	6	1	0	0	0	0	0	0	0	0	80	560	100	0	0	Error	-3	-3	6048	-0.4	0	0	0
4	6	9	1P8	0	17950	18540	40	80	85	15	17	78	78	79	16	20	25	8	0	0	0	0	0	0	0	0	12	68	100	0	0	Error	2	7	1014	0.375	0	0	0
4	7	9	1L8	0	18240	18530	50	77	76	11	14	77	77	79	11	13	8	0	0	0	0	0	0	0	0	0	12	104	100	0	0	Error	0	-1	907	-0.273	0	0	0
4	8	9	1P8	0	18540	18530	40	77	80	11	13	69	69	68	9	13	42	33	0	0	0	0	0	0	0	0	12	68	100	0	0	Error	8	11	958	1.333	0	0	0
4	9	9	1D16	0	18830	18540	40	73	72	11	15	63	63	62	9	14	50	25	0	0	0	0	0	0	0	0	12	68	100	0	0	Error	10	9	867	1.111	0	0	0
4	10	9	1H16	0	19130	18530	100	58	62	18	29	56	56	57	9	15	28	10	0	0	0	0	0	0	0	0	80	560	100	0	0	Error	2	6	4925	0.556	0	0	0
4	11	9	1D16	0	19440	18530	40	69	65	12	18	53	53	53	8	15	58	50	0	0	0	0	0	0	0	0	12	68	100	0	0	Error	16	12	783	1.5	0	0	0
4	12	9	1H16	0	19740	18530	40	64	62	15	24	49	49	49	8	16	50	50	0	0	0	0	0	0	0	0	12	68	100	0	0	Error	15	13	741	1.625	0	0	0
4	1	10	1L16	0	16440	18840	50	89	92	11	11	93	93	94	14	14	8	0	0	0	0	0	0	0	0	0	12	104	100	0	0	Error	-4	-1	1102	-0.143	0	0	0
4	2	10	1P16	0	16740	18850	40	79	79	9	11	89	89	89	15	16	0	0	0	0	0	0	0	0	0	0	12	68	100	0	0	Error	-10	-10	944	-0.667	0	0	0
4	3	10	1L16	0	17030	18840	100	85	440	3075	698	88	88	88	11	12	20	13	0	0	0	0	0	0	0	0	80	560	100	0	0	Error	-3	352	35201	32	0	0	0
4	4	10	1P16	0	17330	18840	100	73	75	12	16	81	81	82	11	13	9	0	0	0	0	0	0	0	0	0	80	560	100	0	0	Error	-8	-6	6001	-0.636	0	0	0
4	5	10	1D24	0	17630	18840	100	74	75	11	14	82	82	83	11	13	3	3	0	0	0	0	0	0	0	0	80	560	100	0	0	Error	-8	-7	6023	-0.727	0	0	0
4	6	10	1H24	0	17940	18850	40	72	72	8	11	82	82	82	9	10	0	0	0	0	0	0	0	0	0	0	12	68	100	0	0	Error	-10	-10	862	-1.111	0	0	0
4	7	10	1D24	0	18240	18860	40	80	81	11	13	77	77	79	11	13	25	8	0	0	0	0	0	0	0	0	12	68	100	0	0	Error	3	4	970	0.182	0	0	0
4	8	10	1H24	0	18540	18850	40	65	65	9	13	67	67	67	9	13	8	0	0	0	0	0	0	0	0	0	12	68	100	0	0	Error	-2	-2	777	-0.222	0	0	0
4	9	10	1L24	0	18840	18840	100	58	59	10	16	62	62	64	18	28	0	0	0	0	0	0	0	0	0	0	80	560	100	0	0	Error	-4	-3	4754	-0.278	0	0	0
4	10	10	1P24	0	19140	18840	50	61	62	8	12	54	54	54	8	14	42	25	0	0	0	0	0	0	0	0	12	104	100	0	0	Error	7	8	746	1	0	0	0
4	11	10	1L24	0	19440	18840	100	52	51	8	15	51	51	53	20	37	0	0	0	0	0	0	0	0	0	0	80	560	100	0	0	Error	1	0	4115	-0.1	0	0	0
4	12	10	1P24	0	19740	18840	50	43	43	5	11	46	46	47	8	17	0	0	0	0	0	0	0	0	0	0	12	104	100	0	0	Error	-3	-3	512	-0.5	0	0	0
4	1	11	1D8	0	16420	19100	100	93	93	14	15	101	101	103	35	33	0	0	0	0	0	0	0	0	0	0	80	560	100	0	0	Error	-8	-8	7450	-0.286	0	0	0
4	2	11	1H8	0	16730	19110	50	81	81	11	13	91	91	91	13	14	0	0	0	0	0	0	0	0	0	0	12	104	100	0	0	Error	-10	-10	972	-0.769	0	0	0
4	3	11	1D8	0	17030	19100	100	85	85	13	15	89	89	91	15	16	6	0	0	0	0	0	0	0	0	0	80	560	100	0	0	Error	-4	-4	6783	-0.4	0	0	0
4	4	11	1H8	0	17330	19100	100	84	133	311	233	83	83	83	11	13	25	11	0	0	0	0	0	0	0	0	80	560	100	0	0	Error	1	50	10615	4.545	0	0	0
4	5	11	1L8	0	17630	19120	60	80	82	15	18	81	81	82	12	14	13	6	0	0	0	0	0	0	0	0	32	176	100	0	0	Error	-1	1	2621	0	0	0	0
4	6	11	1P8	0	17940	19150	50	84	83	9	10	81	81	81	10	12	17	0	0	0	0	0	0	0	0	0	12	104	100	0	0	Error	3	2	994	0.2	0	0	0
4	7	11	1L8	0	18230	19130	40	82	82	9	10	79	79	79	11	13	25	0	0	0	0	0	0	0	0	0	12	68	100	0	0	Error	3	3	987	0.273	0	0	0
4	8	11	1P8	0	18540	19140	40	75	76	6	7	64	64	65	9	13	67	8	0	0	0	0	0	0	0	0	12	68	100	0	0	Error	11	12	906	1.222	0	0	0
4	9	11	1D16	0	18840	19140	100	62	63	10	15	61	61	62	12	19	18	1	0	0	0	0	0	0	0	0	80	560	100	0	0	Error	1	2	5061	0.083	0	0	0
4	10	11	1H16	0	19140	19150	40	66	66	13	19	53	53	52	7	13	58	42	0	0	0	0	0	0	0	0	12	68	100	0	0	Error	13	13	790	2	0	0	0
4	11	11	1D16	0	19430	19140	70	59	61	12	19	52	52	54	13	24	38	3	0	0	0	0	0	0	0	0	32	236	100	0	0	Error	7	9	1937	0.538	0	0	0
4	12	11	1H16	0	19740	19140	40	63	65	15	23	45	45	45	6	13	83	75	0	0	0	0	0	0	0	0	12	68	100	0	0	Error	18	20	776	3.333	0	0	0
4	1	12	1L16	0	16430	19420	40	95	96	10	10	97	97	100	17	17	0	0	0	0	0	0	0	0	0	0	12	68	100	0	0	Error	-2	-1	1150	-0.235	0	0	0
4	2	12	1P16	0	16740	19420	40	80	89	17	19	90	90	91	12	13	17	17	0	0	0	0	0	0	0	0	12	68	100	0	0	Error	-10	-1	1069	-0.167	0	0	0
4	3	12	1L16	0	17030	19430	100	83	83	11	13	88	88	89	12	13	3	1	0	0	0	0	0	0	0	0	80	560	100	0	0	Error	-5	-5	6657	-0.5	0	0	0
4	4	12	1P16	0	17330	19440	50	86	86	11	12	79	79	78	11	14	42	8	0	0	0	0	0	0	0	0	12	104	100	0	0	Error	7	7	1028	0.727	0	0	0
4	5	12	1D24	0	17640	19430	40	83	80	14	17	82	82	80	10	12	8	8	0	0	0	0	0	0	0	0	12	68	100	0	0	Error	1	-2	965	0	0	0	0
4	6	12	1H24	0	17950	19450	70	86	85	9	10	83	83	83	11	13	9	0	0	0	0	0	0	0	0	0	32	236	100	0	0	Error	3	2	2713	0.182	0	0	0
4	7	12	1D24	0	18240	19450	40	81	81	10	12	78	78	79	14	17	17	0	0	0	0	0	0	0	0	0	12	68	100	0	0	Error	3	3	966	0.143	0	0	0
4	8	12	1H24	0	18540	19460	40	70	69	11	15	72	72	71	10	14	8	0	0	0	0	0	0	0	0	0	12	68	100	0	0	Error	-2	-3	829	-0.2	0	0	0
4	9	12	1L24	0	18840	19450	100	63	65	13	20	63	63	64	11	17	19	5	0	0	0	0	0	0	0	0	80	560	100	0	0	Error	0	2	5217	0.091	0	0	0
4	10	12	1P24	0	19140	19440	50	59	60	11	18	52	52	53	9	16	42	17	0	0	0	0	0	0	0	0	12	104	100	0	0	Error	7	8	716	0.778	0	0	0
4	11	12	1L24	0	19440	19440	100	53	54	9	16	51	51	52	8	15	26	8	0	0	0	0	0	0	0	0	80	560	100	0	0	Error	2	3	4299	0.25	0	0	0
4	12	12	1P24	0	19740	19450	60	49	49	8	16	48	48	47	7	14	16	3	0	0	0	0	0	0	0	0	32	176	100	0	0	Error	1	1	1576	0.286	0	0	0
4	1	13	1D8	0	16440	19720	100	101	101	15	14	103	103	103	13	12	18	3	0	0	0	0	0	0	0	0	80	560	100	0	0	Error	-2	-2	8046	-0.154	0	0	0
4	2	13	1H8	0	16740	19720	100	92	92	14	15	96	96	97	13	13	10	4	0	0	0	0	0	0	0	0	80	560	100	0	0	Error	-4	-4	7328	-0.385	0	0	0
4	3	13	1D8	0	17040	19730	40	82	82	12	14	86	86	88	14	15	0	0	0	0	0	0	0	0	0	0	12	68	100	0	0	Error	-4	-4	983	-0.429	0	0	0
4	4	13	1H8	0	17340	19720	100	84	85	13	15	88	88	89	12	13	11	4	0	0	0	0	0	0	0	0	80	559	100	0	0	Error	-4	-3	6800	-0.333	0	0	0
4	5	13	1L8	0	17640	19730	100	89	94	33	35	89	89	91	20	21	9	5	0	0	0	0	0	0	0	0	80	554	100	0	0	Error	0	5	7512	0.15	0	0	0
4	6	13	1P8	0	17940	19730	40	90	92	17	18	88	88	89	10	11	33	17	0	0	0	0	0	0	0	0	12	68	100	0	0	Error	2	4	1101	0.3	0	0	0
4	7	13	1L8	0	18240	19730	100	81	83	10	12	84	84	90	109	121	0	0	0	0	0	0	0	0	0	0	80	554	100	0	0	Error	-3	-1	6646	-0.064	0	0	0
4	8	13	1P8	0	18540	19740	40	87	86	13	15	73	73	73	11	15	58	25	0	0	0	0	0	0	0	0	12	68	100	0	0	Error	14	13	1030	1.182	0	0	0
4	9	13	1D16	0	18840	19730	40	71	77	14	18	63	63	65	9	13	42	42	0	0	0	0	0	0	0	0	12	68	100	0	0	Error	8	14	924	1.333	0	0	0
4	10	13	1H16	0	19140	19730	100	59	61	11	18	57	57	58	9	15	23	14	0	0	0	0	0	0	0	0	80	554	100	0	0	Error	2	4	4866	0.333	0	0	0
4	11	13	1D16	0	19450	19740	40	61	60	9	15	55	55	54	9	16	42	8	0	0	0	0	0	0	0	0	12	68	100	0	0	Error	6	5	723	0.667	0	0	0
4	12	13	1H16	0	19740	19740	40	68	77	33	42	49	49	50	10	20	67	50	0	0	0	0	0	0	0	0	12	68	100	0	0	Error	19	28	925	2.7	0	0	0
4	1	14	2D24	Grid Marker	16440	20040	200	164	1105	3480	314	101	101	102	15	14	90	75	0	0	0	0	0	0	0	0	316	2174	100	0	0	Error	63	1004	349146	66.867	0	0	0
4	2	14	2D24	Grid Marker	16750	20040	190	142	888	2568	289	93	93	94	12	12	88	73	0	0	0	0	0	0	0	0	256	1812	100	0	0	Error	49	795	227215	66.167	0	0	0
4	3	14	empty	empty	16980	19930	100	89	88	10	11	91	91	92	12	13	8	1	0	0	0	0	0	0	0	0	80	557	100	0	0	Error	-2	-3	7067	-0.333	-75	0	0
4	4	14	empty	empty	17280	19930	100	86	86	10	11	88	88	88	11	12	13	0	0	0	0	0	0	0	0	0	80	559	100	0	0	Error	-2	-2	6915	-0.182	-75	0	0
4	5	14	empty	empty	17580	19930	100	86	85	10	11	87	87	89	13	14	8	0	0	0	0	0	0	0	0	0	80	554	100	0	0	Error	-1	-2	6824	-0.308	-75	0	0
4	6	14	empty	empty	17880	19930	100	87	87	10	11	88	88	89	14	15	6	0	0	0	0	0	0	0	0	0	80	560	100	0	0	Error	-1	-1	6951	-0.143	-75	0	0
4	7	14	empty	empty	18180	19930	100	85	86	13	15	85	85	92	108	117	0	0	0	0	0	0	0	0	0	0	80	554	100	0	0	Error	0	1	6855	-0.056	-75	0	0
4	8	14	empty	empty	18480	19930	100	73	72	10	13	73	73	94	313	332	0	0	0	0	0	0	0	0	0	0	80	560	100	0	0	Error	0	-1	5793	-0.07	-75	0	0
4	9	14	empty	empty	18780	19930	100	65	64	9	14	65	65	65	10	15	13	0	0	0	0	0	0	0	0	0	80	560	100	0	0	Error	0	-1	5132	-0.1	-75	0	0
4	10	14	empty	empty	19080	19930	100	56	56	7	12	56	56	57	9	15	9	0	0	0	0	0	0	0	0	0	80	554	100	0	0	Error	0	0	4501	-0.111	-75	0	0
4	11	14	empty	empty	19380	19930	100	52	52	9	17	51	51	52	9	17	14	3	0	0	0	0	0	0	0	0	80	560	100	0	0	Error	1	1	4129	0	-75	0	0
4	12	14	empty	empty	19680	19930	100	46	46	7	15	47	47	48	9	18	5	1	0	0	0	0	0	0	0	0	80	560	100	0	0	Error	-1	-1	3697	-0.222	-75	0	0
5	1	1	empty	empty	2810	20470	100	30	31	5	16	30	30	31	5	16	14	1	0	0	0	0	0	0	0	0	80	560	100	0	0	Error	0	1	2447	0	-75	0	0
5	2	1	empty	empty	3110	20470	100	31	31	5	16	32	32	32	7	21	5	0	0	0	0	0	0	0	0	0	80	560	100	0	0	Error	-1	-1	2494	-0.143	-75	0	0
5	3	1	empty	empty	3410	20470	100	32	32	5	15	33	33	34	7	20	6	0	0	0	0	0	0	0	0	0	80	560	100	0	0	Error	-1	-1	2597	-0.286	-75	0	0
5	4	1	empty	empty	3710	20470	100	33	33	5	15	33	33	37	57	154	0	0	0	0	0	0	0	0	0	0	80	560	100	0	0	Error	0	0	2623	-0.07	-75	0	0
5	5	1	empty	empty	4010	20470	100	33	33	6	18	33	33	34	6	17	16	3	0	0	0	0	0	0	0	0	80	560	100	0	0	Error	0	0	2661	-0.167	-75	0	0
5	6	1	empty	empty	4310	20470	100	35	35	5	14	34	34	35	6	17	15	0	0	0	0	0	0	0	0	0	80	560	100	0	0	Error	1	1	2768	0	-75	0	0
5	7	1	empty	empty	4610	20470	100	34	35	7	20	33	33	33	7	21	23	3	0	0	0	0	0	0	0	0	80	560	100	0	0	Error	1	2	2790	0.286	-75	0	0
5	8	1	empty	empty	4910	20470	100	26	27	5	18	28	28	29	6	20	8	0	0	0	0	0	0	0	0	0	80	560	100	0	0	Error	-2	-1	2173	-0.333	-75	0	0
5	9	1	empty	empty	5210	20470	100	27	30	9	30	36	36	36	8	22	13	3	0	0	0	0	0	0	0	0	80	560	100	0	0	Error	-9	-6	2427	-0.75	-75	0	0
5	10	1	2A23	Grid Marker	5590	20590	170	92	557	1284	230	44	44	45	7	15	97	88	0	0	0	0	0	0	0	0	208	1484	100	0	0	Error	48	513	115888	73.143	0	0	0
5	11	1	2A23	Grid Marker	5900	20590	170	97	591	1464	247	47	47	47	8	17	94	85	0	0	0	0	0	0	0	0	208	1408	100	0	0	Error	50	544	122911	68	0	0	0
5	12	1	2A23	Grid Marker	6190	20590	170	141	1185	3115	262	46	46	48	11	22	97	88	0	0	0	0	0	0	0	0	208	1471	100	0	0	Error	95	1139	246407	103.364	0	0	0
5	1	2	2I15	622 Sp14	2880	20880	90	35	35	4	11	33	33	33	5	15	23	4	0	0	0	0	0	0	0	0	52	420	100	0	0	Error	2	2	1839	0.4	0	0	0
5	2	2	2M15	637 Sp12	3190	20890	80	89	88	22	25	36	36	37	7	18	96	92	0	0	0	0	0	0	0	0	52	340	100	0	0	Error	53	52	4571	7.286	0	0	0
5	3	2	2I15	622 Sp14	3480	20890	90	38	37	5	13	35	35	35	5	14	23	4	0	0	0	0	0	0	0	0	52	420	100	0	0	Error	3	2	1943	0.4	0	0	0
5	4	2	2M15	637 Sp12	3780	20890	80	96	97	21	21	36	36	37	9	24	98	94	0	0	0	0	0	0	0	0	52	340	100	0	0	Error	60	61	5029	6.667	0	0	0
5	5	2	empty	empty	4010	20770	90	37	36	5	13	35	35	35	5	14	21	4	0	0	0	0	0	0	0	0	52	420	100	0	0	Error	2	1	1876	0.2	-75	0	0
5	6	2	empty	empty	4310	20770	90	36	36	5	13	37	37	37	6	16	10	0	0	0	0	0	0	0	0	0	52	420	100	0	0	Error	-1	-1	1885	-0.167	-75	0	0
5	7	2	empty	empty	4610	20770	90	38	39	5	12	38	38	38	5	13	15	2	0	0	0	0	0	0	0	0	52	420	100	0	0	Error	0	1	2013	0.2	-75	0	0
5	8	2	empty	empty	4910	20770	90	39	39	6	15	39	39	39	6	15	15	4	0	0	0	0	0	0	0	0	52	420	100	0	0	Error	0	0	2020	0	-75	0	0
5	9	2	empty	empty	5210	20770	90	28	30	8	26	39	39	38	9	23	4	2	0	0	0	0	0	0	0	0	52	420	100	0	0	Error	-11	-9	1542	-0.889	-75	0	0
5	10	2	empty	empty	5510	20770	90	43	44	9	20	45	45	45	8	17	19	2	0	0	0	0	0	0	0	0	52	392	100	0	0	Error	-2	-1	2294	-0.125	-75	0	0
5	11	2	empty	empty	5810	20770	90	46	46	8	17	46	46	47	8	17	12	2	0	0	0	0	0	0	0	0	52	397	100	0	0	Error	0	0	2400	-0.125	-75	0	0
5	12	2	empty	empty	6110	20770	90	47	48	7	14	48	48	48	8	16	15	4	0	0	0	0	0	0	0	0	52	392	100	0	0	Error	-1	0	2519	0	-75	0	0
5	1	3	2A7	500 Sp8	2890	21180	90	33	35	12	34	33	33	35	17	48	2	2	0	0	0	0	0	0	0	0	52	420	100	0	0	Error	0	2	1826	0	0	0	0
5	2	3	2.00E+07	523 Sp14	3200	21190	30	41	40	2	5	38	38	39	5	12	0	0	0	0	0	0	0	0	0	0	4	20	100	0	0	Error	3	2	161	0.2	0	0	0
5	3	3	2A7	500 Sp8	3490	21190	40	42	40	6	15	36	36	37	8	21	8	8	0	0	0	0	0	0	0	0	12	68	100	0	0	Error	6	4	484	0.375	0	0	0
5	4	3	2.00E+07	523 Sp14	3790	21190	90	43	45	11	24	38	38	39	8	20	37	10	0	0	0	0	0	0	0	0	52	420	100	0	0	Error	5	7	2342	0.75	0	0	0
5	5	3	2I7	546 Sp8	4100	21200	60	40	42	9	21	37	37	38	6	15	41	19	0	0	0	0	0	0	0	0	32	176	100	0	0	Error	3	5	1355	0.667	0	0	0
5	6	3	2M7	569 Sp21	4410	21190	50	43	42	7	16	37	37	38	7	18	33	8	0	0	0	0	0	0	0	0	12	104	100	0	0	Error	6	5	498	0.571	0	0	0
5	7	3	2I7	546 Sp8	4690	21210	50	54	68	34	50	43	43	49	26	53	25	17	0	0	0	0	0	0	0	0	12	104	100	0	0	Error	11	25	820	0.731	0	0	0
5	8	3	2M7	569 Sp21	4990	21190	110	39	41	13	31	41	41	41	7	17	13	8	0	0	0	0	0	0	0	0	80	630	100	0	0	Error	-2	0	3316	0	0	0	0
5	9	3	2A15	592 Sp0	5290	21190	110	40	41	7	17	39	39	38	10	26	13	0	0	0	0	0	0	0	0	0	80	630	100	0	0	Error	1	2	3286	0.3	0	0	0
5	10	3	2.00E+15	0	5600	21210	50	51	52	12	23	44	44	45	7	15	42	42	0	0	0	0	0	0	0	0	12	104	100	0	0	Error	7	8	625	1	0	0	0
5	11	3	2A15	592 Sp0	5890	21190	40	38	43	13	30	44	44	44	7	15	25	8	0	0	0	0	0	0	0	0	12	68	100	0	0	Error	-6	-1	514	-0.143	0	0	0
5	12	3	2.00E+15	0	6210	21200	40	46	47	12	25	45	45	46	7	15	17	8	0	0	0	0	0	0	0	0	12	68	100	0	0	Error	1	2	568	0.143	0	0	0
5	1	4	2I15	622 Sp14	2880	21480	90	34	35	5	14	33	33	33	5	15	23	4	0	0	0	0	0	0	0	0	52	420	100	0	0	Error	1	2	1831	0.4	0	0	0
5	2	4	2M15	637 Sp12	3190	21490	70	78	82	17	20	36	36	38	11	28	100	100	0	0	0	0	0	0	0	0	32	236	100	0	0	Error	42	46	2629	4	0	0	0
5	3	4	2I15	622 Sp14	3500	21500	50	43	42	5	11	40	40	41	10	24	0	0	0	0	0	0	0	0	0	0	12	104	100	0	0	Error	3	2	498	0.1	0	0	0
5	4	4	2M15	637 Sp12	3790	21490	90	92	96	27	28	38	38	39	7	17	98	98	0	0	0	0	0	0	0	0	52	420	100	0	0	Error	54	58	4967	8.143	0	0	0
5	5	4	empty	empty	4010	21370	110	36	36	6	16	37	37	37	6	16	14	0	0	0	0	0	0	0	0	0	80	647	100	0	0	Error	-1	-1	2901	-0.167	-75	0	0
5	6	4	empty	empty	4310	21370	110	36	36	6	16	37	37	37	6	16	9	3	0	0	0	0	0	0	0	0	80	656	100	0	0	Error	-1	-1	2891	-0.167	-75	0	0
5	7	4	empty	empty	4610	21370	110	39	39	8	20	38	38	39	10	25	11	1	0	0	0	0	0	0	0	0	80	645	100	0	0	Error	1	1	3155	0	-75	0	0
5	8	4	empty	empty	4910	21370	110	39	39	6	15	39	39	40	9	22	8	0	0	0	0	0	0	0	0	0	80	630	100	0	0	Error	0	0	3104	-0.111	-75	0	0
5	9	4	empty	empty	5210	21370	110	26	27	6	22	39	39	38	9	23	1	0	0	0	0	0	0	0	0	0	80	630	100	0	0	Error	-13	-12	2193	-1.222	-75	0	0
5	10	4	empty	empty	5510	21370	110	45	46	8	17	44	44	45	7	15	21	5	0	0	0	0	0	0	0	0	80	648	100	0	0	Error	1	2	3643	0.143	-75	0	0
5	11	4	empty	empty	5810	21370	110	46	46	8	17	45	45	46	8	17	20	4	0	0	0	0	0	0	0	0	80	655	100	0	0	Error	1	1	3717	0	-75	0	0
5	12	4	empty	empty	6110	21370	90	46	47	8	17	45	45	46	7	15	21	6	0	0	0	0	0	0	0	0	52	420	100	0	0	Error	1	2	2423	0.143	-75	0	0
5	1	5	2A7	500 Sp8	2890	21790	30	35	34	3	8	34	34	34	7	20	0	0	0	0	0	0	0	0	0	0	4	20	100	0	0	Error	1	0	137	0	0	0	0
5	2	5	2.00E+07	523 Sp14	3150	21790	30	50	50	12	24	37	37	40	10	25	50	25	0	0	0	0	0	0	0	0	4	20	100	0	0	Error	13	13	198	1	0	0	0
5	3	5	2A7	500 Sp8	3480	21790	90	38	40	15	37	35	35	35	6	17	25	10	0	0	0	0	0	0	0	0	52	420	100	0	0	Error	3	5	2069	0.833	0	0	0
5	4	5	2.00E+07	523 Sp14	3780	21790	90	40	39	7	17	36	36	37	10	27	12	0	0	0	0	0	0	0	0	0	52	420	100	0	0	Error	4	3	2026	0.2	0	0	0
5	5	5	2I7	546 Sp8	4100	21800	50	88	1199	3709	309	42	42	43	8	18	100	92	0	0	0	0	0	0	0	0	12	104	100	0	0	Error	46	1157	14387	144.5	0	0	0
5	6	5	2M7	569 Sp21	4380	21790	110	38	40	12	30	36	36	37	6	16	25	8	0	0	0	0	0	0	0	0	80	626	100	0	0	Error	2	4	3163	0.5	0	0	0
5	7	5	2I7	546 Sp8	4680	21790	110	36	37	6	16	37	37	38	6	15	18	4	0	0	0	0	0	0	0	0	80	626	100	0	0	Error	-1	0	2982	-0.167	0	0	0
5	8	5	2M7	569 Sp21	5000	21810	50	40	42	7	16	40	40	41	8	19	17	0	0	0	0	0	0	0	0	0	12	104	100	0	0	Error	0	2	499	0.125	0	0	0
5	9	5	2A15	592 Sp0	5280	21790	110	50	296	2150	726	41	41	40	12	30	44	19	0	0	0	0	0	0	0	0	80	626	100	0	0	Error	9	255	23659	21.333	0	0	0
5	10	5	2.00E+15	0	5580	21790	110	47	49	9	18	45	45	46	8	17	24	10	0	0	0	0	0	0	0	0	80	626	100	0	0	Error	2	4	3912	0.375	0	0	0
5	11	5	2A15	592 Sp0	5900	21790	50	44	44	7	15	45	45	45	6	13	8	0	0	0	0	0	0	0	0	0	12	104	100	0	0	Error	-1	-1	522	-0.167	0	0	0
5	12	5	2.00E+15	0	6190	21810	30	69	68	6	8	49	49	47	6	12	100	100	0	0	0	0	0	0	0	0	4	20	100	0	0	Error	20	19	273	3.5	0	0	0
5	1	6	2I15	622 Sp14	2880	22060	90	35	35	4	11	33	33	33	5	15	23	6	0	0	0	0	0	0	0	0	52	420	100	0	0	Error	2	2	1814	0.4	0	0	0
5	2	6	2M15	637 Sp12	3190	22070	60	92	165	411	249	40	40	43	13	30	78	69	0	0	0	0	0	0	0	0	32	176	100	0	0	Error	52	125	5279	9.385	0	0	0
5	3	6	2I15	622 Sp14	3480	22070	90	37	37	6	16	35	35	35	6	17	21	4	0	0	0	0	0	0	0	0	52	420	100	0	0	Error	2	2	1921	0.333	0	0	0
5	4	6	2M15	637 Sp12	3780	22080	80	85	82	27	32	37	37	37	6	16	90	88	0	0	0	0	0	0	0	0	52	340	100	0	0	Error	48	45	4268	7.5	0	0	0
5	5	6	empty	empty	4010	21970	110	35	35	6	17	36	36	37	7	18	9	1	0	0	0	0	0	0	0	0	80	653	100	0	0	Error	-1	-1	2826	-0.286	-75	0	0
5	6	6	empty	empty	4310	21970	110	37	37	5	13	36	36	36	7	19	9	3	0	0	0	0	0	0	0	0	80	626	100	0	0	Error	1	1	2933	0.143	-75	0	0
5	7	6	empty	empty	4610	21970	110	37	37	6	16	37	37	38	6	15	9	1	0	0	0	0	0	0	0	0	80	626	100	0	0	Error	0	0	2952	-0.167	-75	0	0
5	8	6	empty	empty	4910	21970	110	39	40	8	20	40	40	41	7	17	14	4	0	0	0	0	0	0	0	0	80	648	100	0	0	Error	-1	0	3188	-0.143	-75	0	0
5	9	6	empty	empty	5210	21970	110	28	31	11	35	45	45	46	19	41	0	0	0	0	0	0	0	0	0	0	80	626	100	0	0	Error	-17	-14	2513	-0.789	-75	0	0
5	10	6	empty	empty	5510	21970	110	49	49	8	16	48	48	48	7	14	24	6	0	0	0	0	0	0	0	0	80	626	100	0	0	Error	1	1	3909	0.143	-75	0	0
5	11	6	empty	empty	5810	21970	110	46	45	6	13	46	46	46	8	17	9	0	0	0	0	0	0	0	0	0	80	656	100	0	0	Error	0	-1	3630	-0.125	-75	0	0
5	12	6	empty	empty	6110	21970	90	45	47	8	17	46	46	46	8	17	19	4	0	0	0	0	0	0	0	0	52	420	100	0	0	Error	-1	1	2428	0.125	-75	0	0
5	1	7	2A7	500 Sp8	2900	22380	30	43	40	9	22	35	35	39	17	43	0	0	0	0	0	0	0	0	0	0	4	20	100	0	0	Error	8	5	160	0.059	0	0	0
5	2	7	2.00E+07	523 Sp14	3200	22380	90	38	38	8	21	35	35	35	6	17	27	10	0	0	0	0	0	0	0	0	52	420	100	0	0	Error	3	3	1964	0.5	0	0	0
5	3	7	2A7	500 Sp8	3500	22390	70	40	38	7	18	35	35	36	7	19	34	3	0	0	0	0	0	0	0	0	32	236	100	0	0	Error	5	3	1231	0.286	0	0	0
5	4	7	2.00E+07	523 Sp14	3790	22410	60	38	40	6	15	35	35	37	13	35	3	0	0	0	0	0	0	0	0	0	32	176	100	0	0	Error	3	5	1266	0.231	0	0	0
5	5	7	2I7	546 Sp8	4090	22400	70	39	38	6	15	36	36	37	6	16	25	3	0	0	0	0	0	0	0	0	32	236	100	0	0	Error	3	2	1218	0.167	0	0	0
5	6	7	2M7	569 Sp21	4390	22390	60	37	38	7	18	37	37	40	20	50	0	0	0	0	0	0	0	0	0	0	32	176	100	0	0	Error	0	1	1200	-0.1	0	0	0
5	7	7	2I7	546 Sp8	4690	22380	110	37	38	6	15	39	39	40	29	72	0	0	0	0	0	0	0	0	0	0	80	656	100	0	0	Error	-2	-1	3032	-0.069	0	0	0
5	8	7	2M7	569 Sp21	4990	22380	60	38	39	6	15	42	42	44	27	61	0	0	0	0	0	0	0	0	0	0	32	176	100	0	0	Error	-4	-3	1232	-0.185	0	0	0
5	9	7	2A15	592 Sp0	5300	22400	60	42	43	7	16	44	44	48	38	79	0	0	0	0	0	0	0	0	0	0	32	176	100	0	0	Error	-2	-1	1386	-0.132	0	0	0
5	10	7	2.00E+15	0	5600	22380	110	48	48	9	18	47	47	47	8	17	16	4	0	0	0	0	0	0	0	0	80	656	100	0	0	Error	1	1	3830	0.125	0	0	0
5	11	7	2A15	592 Sp0	5900	22370	40	42	42	8	19	45	45	45	7	15	8	0	0	0	0	0	0	0	0	0	12	68	100	0	0	Error	-3	-3	499	-0.429	0	0	0
5	12	7	2.00E+15	0	6200	22370	90	47	47	8	17	48	48	48	8	16	10	2	0	0	0	0	0	0	0	0	52	420	100	0	0	Error	-1	-1	2422	-0.125	0	0	0
5	1	8	1I15	236 Sp8	2890	22680	60	38	39	9	23	34	34	34	5	14	41	28	0	0	0	0	0	0	0	0	32	176	100	0	0	Error	4	5	1239	1	0	0	0
5	2	8	1M15	259 Sp0	3190	22690	90	35	36	5	13	34	34	34	6	17	17	4	0	0	0	0	0	0	0	0	52	420	100	0	0	Error	1	2	1865	0.333	0	0	0
5	3	8	1I15	236 Sp8	3500	22700	40	45	47	7	14	37	37	191	1252	655	0	0	0	0	0	0	0	0	0	0	12	68	100	0	0	Error	8	10	563	-0.115	0	0	0
5	4	8	1M15	259 Sp0	3780	22680	90	37	37	6	16	35	35	36	16	44	4	0	0	0	0	0	0	0	0	0	52	420	100	0	0	Error	2	2	1949	0.063	0	0	0
5	5	8	1A23	295 Sp14	4080	22680	110	37	37	6	16	36	36	37	6	16	16	5	0	0	0	0	0	0	0	0	80	656	100	0	0	Error	1	1	2972	0	0	0	0
5	6	8	1.00E+23	325 Sp12	4390	22690	50	42	42	8	19	37	37	38	8	21	25	8	0	0	0	0	0	0	0	0	12	104	100	0	0	Error	5	5	506	0.5	0	0	0
5	7	8	1A23	295 Sp14	4710	22700	100	37	38	6	15	40	40	40	7	17	6	3	0	0	0	0	0	0	0	0	80	560	100	0	0	Error	-3	-2	3020	-0.286	0	0	0
5	8	8	1.00E+23	325 Sp12	4980	22690	80	40	40	7	17	40	40	54	141	261	0	0	0	0	0	0	0	0	0	0	52	340	100	0	0	Error	0	0	2103	-0.099	0	0	0
5	9	8	1I23	356 Sp0	5290	22690	90	54	54	8	14	39	39	39	8	20	81	37	0	0	0	0	0	0	0	0	52	420	100	0	0	Error	15	15	2816	1.875	0	0	0
5	10	8	1M23	381 Sp0	5560	22670	90	42	43	7	16	43	43	44	7	15	13	4	0	0	0	0	0	0	0	0	52	420	100	0	0	Error	-1	0	2211	-0.143	0	0	0
5	11	8	1I23	356 Sp0	5890	22690	60	62	64	13	20	46	46	47	8	17	78	47	0	0	0	0	0	0	0	0	32	176	100	0	0	Error	16	18	2045	2.125	0	0	0
5	12	8	1M23	381 Sp0	6180	22670	40	39	42	9	21	43	43	44	7	15	25	17	0	0	0	0	0	0	0	0	12	68	100	0	0	Error	-4	-1	507	-0.286	0	0	0
5	1	9	1A7	87 Sp0	2870	22970	50	38	38	4	10	37	37	37	6	16	8	0	0	0	0	0	0	0	0	0	12	104	100	0	0	Error	1	1	456	0.167	0	0	0
5	2	9	1.00E+07	107 Sp8	3200	22980	50	43	44	6	13	35	35	36	6	16	58	17	0	0	0	0	0	0	0	0	12	104	100	0	0	Error	8	9	522	1.333	0	0	0
5	3	9	1A7	87 Sp0	3490	22970	80	39	39	8	20	37	37	37	6	16	25	10	0	0	0	0	0	0	0	0	52	340	100	0	0	Error	2	2	2052	0.333	0	0	0
5	4	9	1.00E+07	107 Sp8	3790	22960	40	37	40	7	17	36	36	37	10	27	25	0	0	0	0	0	0	0	0	0	12	68	100	0	0	Error	1	4	478	0.3	0	0	0
5	5	9	1I7	127 Sp8	4100	22990	60	44	43	8	18	37	37	38	7	18	44	9	0	0	0	0	0	0	0	0	32	176	100	0	0	Error	7	6	1388	0.714	0	0	0
5	6	9	1M7	148 Sp8	4390	22970	60	68	68	29	42	36	36	37	6	16	72	56	0	0	0	0	0	0	0	0	32	176	100	0	0	Error	32	32	2161	5.167	0	0	0
5	7	9	1I7	127 Sp8	4700	22990	60	41	43	9	20	38	38	38	6	15	38	28	0	0	0	0	0	0	0	0	32	176	100	0	0	Error	3	5	1383	0.833	0	0	0
5	8	9	1M7	148 Sp8	5000	22970	50	68	67	26	38	39	39	40	8	20	58	58	0	0	0	0	0	0	0	0	12	104	100	0	0	Error	29	28	807	3.375	0	0	0
5	9	9	1A15	176 Sp8	5290	22990	80	42	43	7	16	42	42	42	8	19	17	2	0	0	0	0	0	0	0	0	52	340	100	0	0	Error	0	1	2227	0.125	0	0	0
5	10	9	1.00E+15	203 Sp12	5590	22970	50	41	42	5	11	42	42	42	7	16	0	0	0	0	0	0	0	0	0	0	12	104	100	0	0	Error	-1	0	502	0	0	0	0
5	11	9	1A15	176 Sp8	5890	22980	40	43	43	8	18	40	40	41	7	17	42	8	0	0	0	0	0	0	0	0	12	68	100	0	0	Error	3	3	511	0.286	0	0	0
5	12	9	1.00E+15	203 Sp12	6200	22990	30	44	44	3	6	43	43	43	6	13	0	0	0	0	0	0	0	0	0	0	4	20	100	0	0	Error	1	1	175	0.167	0	0	0
5	1	10	1I15	236 Sp8	2890	23280	90	42	42	8	19	35	35	35	6	17	50	19	0	0	0	0	0	0	0	0	52	420	100	0	0	Error	7	7	2164	1.167	0	0	0
5	2	10	1M15	259 Sp0	3200	23290	40	41	40	5	12	38	38	37	5	13	8	8	0	0	0	0	0	0	0	0	12	68	100	0	0	Error	3	2	478	0.6	0	0	0
5	3	10	1I15	236 Sp8	3490	23280	30	50	50	7	14	36	36	37	7	18	75	50	0	0	0	0	0	0	0	0	4	20	100	0	0	Error	14	14	200	1.857	0	0	0
5	4	10	1M15	259 Sp0	3800	23290	60	38	39	7	17	35	35	36	6	16	34	13	0	0	0	0	0	0	0	0	32	176	100	0	0	Error	3	4	1260	0.5	0	0	0
5	5	10	1A23	295 Sp14	4050	23280	60	37	42	20	47	39	39	487	4218	866	0	0	0	0	0	0	0	0	0	0	32	176	100	0	0	Error	-2	3	1355	-0.106	0	0	0
5	6	10	1.00E+23	325 Sp12	4390	23290	40	46	46	5	10	38	38	104	456	438	0	0	0	0	0	0	0	0	0	0	12	68	100	0	0	Error	8	8	548	-0.127	0	0	0
5	7	10	1A23	295 Sp14	4690	23270	50	36	37	5	13	37	37	37	5	13	17	0	0	0	0	0	0	0	0	0	12	104	100	0	0	Error	-1	0	441	0	0	0	0
5	8	10	1.00E+23	325 Sp12	4980	23290	50	37	41	10	24	39	39	39	6	15	25	17	0	0	0	0	0	0	0	0	12	104	100	0	0	Error	-2	2	495	0.333	0	0	0
5	9	10	1I23	356 Sp0	5290	23300	100	48	51	21	41	40	40	41	9	21	43	13	0	0	0	0	0	0	0	0	80	560	100	0	0	Error	8	11	4085	1.111	0	0	0
5	10	10	1M23	381 Sp0	5580	23290	40	38	36	6	16	38	38	40	7	17	0	0	0	0	0	0	0	0	0	0	12	68	100	0	0	Error	0	-2	436	-0.571	0	0	0
5	11	10	1I23	356 Sp0	5890	23290	70	55	57	9	15	43	43	43	7	16	72	41	0	0	0	0	0	0	0	0	32	236	100	0	0	Error	12	14	1818	2	0	0	0
5	12	10	1M23	381 Sp0	6180	23290	40	40	40	6	15	44	44	44	7	15	0	0	0	0	0	0	0	0	0	0	12	68	100	0	0	Error	-4	-4	483	-0.571	0	0	0
5	1	11	1A7	87 Sp0	2890	23580	50	41	41	6	14	35	35	35	6	17	42	8	0	0	0	0	0	0	0	0	12	104	100	0	0	Error	6	6	493	1	0	0	0
5	2	11	1.00E+07	107 Sp8	3190	23590	30	39	41	4	9	43	43	42	7	16	0	0	0	0	0	0	0	0	0	0	4	20	100	0	0	Error	-4	-2	162	-0.143	0	0	0
5	3	11	1A7	87 Sp0	3490	23540	50	37	39	6	15	38	38	97	334	344	0	0	0	0	0	0	0	0	0	0	12	104	100	0	0	Error	-1	1	468	-0.174	0	0	0
5	4	11	1.00E+07	107 Sp8	3790	23570	30	41	40	4	10	39	39	38	6	15	0	0	0	0	0	0	0	0	0	0	4	20	100	0	0	Error	2	1	160	0.333	0	0	0
5	5	11	1I7	127 Sp8	4090	23590	90	42	43	10	23	36	36	37	6	16	46	19	0	0	0	0	0	0	0	0	52	420	100	0	0	Error	6	7	2210	1	0	0	0
5	6	11	1M7	148 Sp8	4400	23610	40	86	88	15	17	39	39	39	8	20	100	100	0	0	0	0	0	0	0	0	12	68	100	0	0	Error	47	49	1054	6.125	0	0	0
5	7	11	1I7	127 Sp8	4700	23600	40	46	46	7	15	37	37	37	6	16	58	33	0	0	0	0	0	0	0	0	12	68	100	0	0	Error	9	9	548	1.5	0	0	0
5	8	11	1M7	148 Sp8	5000	23590	40	89	78	21	26	42	42	42	6	14	83	83	0	0	0	0	0	0	0	0	12	68	100	0	0	Error	47	36	937	6	0	0	0
5	9	11	1A15	176 Sp8	5290	23580	40	42	42	7	16	40	40	41	7	17	17	8	0	0	0	0	0	0	0	0	12	68	100	0	0	Error	2	2	504	0.143	0	0	0
5	10	11	1.00E+15	203 Sp12	5580	23560	70	42	42	6	14	44	44	45	8	17	0	0	0	0	0	0	0	0	0	0	32	236	100	0	0	Error	-2	-2	1333	-0.375	0	0	0
5	11	11	1A15	176 Sp8	5900	23580	30	54	57	15	26	40	40	41	6	14	75	50	0	0	0	0	0	0	0	0	4	20	100	0	0	Error	14	17	229	2.667	0	0	0
5	12	11	1.00E+15	203 Sp12	6200	23610	30	46	52	15	28	45	45	44	7	15	25	25	0	0	0	0	0	0	0	0	4	20	100	0	0	Error	1	7	209	1.143	0	0	0
5	1	12	1I15	236 Sp8	2880	23880	90	38	38	7	18	36	36	36	7	19	23	8	0	0	0	0	0	0	0	0	52	420	100	0	0	Error	2	2	1980	0.286	0	0	0
5	2	12	1M15	259 Sp0	3180	23880	90	36	37	6	16	37	37	37	12	32	6	0	0	0	0	0	0	0	0	0	52	420	100	0	0	Error	-1	0	1906	0	0	0	0
5	3	12	1I15	236 Sp8	3480	23880	90	41	42	8	19	36	36	36	6	16	37	19	0	0	0	0	0	0	0	0	52	420	100	0	0	Error	5	6	2182	1	0	0	0
5	4	12	1M15	259 Sp0	3790	23890	40	36	36	4	11	37	37	38	6	15	0	0	0	0	0	0	0	0	0	0	12	68	100	0	0	Error	-1	-1	434	-0.333	0	0	0
5	5	12	1A23	295 Sp14	4080	23880	90	39	39	6	15	36	36	37	6	16	33	8	0	0	0	0	0	0	0	0	52	420	100	0	0	Error	3	3	2039	0.333	0	0	0
5	6	12	1.00E+23	325 Sp12	4380	23880	90	36	38	8	21	38	38	38	6	15	15	4	0	0	0	0	0	0	0	0	52	420	100	0	0	Error	-2	0	1959	0	0	0	0
5	7	12	1A23	295 Sp14	4690	23880	80	38	42	27	64	38	38	38	6	15	17	4	0	0	0	0	0	0	0	0	52	340	100	0	0	Error	0	4	2185	0.667	0	0	0
5	8	12	1.00E+23	325 Sp12	4980	23890	70	43	44	7	15	41	41	42	7	16	31	3	0	0	0	0	0	0	0	0	32	236	100	0	0	Error	2	3	1396	0.286	0	0	0
5	9	12	1I23	356 Sp0	5280	23900	90	59	58	12	20	46	46	47	13	27	42	10	0	0	0	0	0	0	0	0	52	420	100	0	0	Error	13	12	3026	0.846	0	0	0
5	10	12	1M23	381 Sp0	5590	23890	50	45	44	5	11	43	43	42	7	16	8	0	0	0	0	0	0	0	0	0	12	104	100	0	0	Error	2	1	533	0.286	0	0	0
5	11	12	1I23	356 Sp0	5880	23890	70	57	90	165	183	45	45	49	31	63	13	9	0	0	0	0	0	0	0	0	32	236	100	0	0	Error	12	45	2893	1.323	0	0	0
5	12	12	1M23	381 Sp0	6180	23880	60	40	43	9	20	45	45	45	7	15	13	6	0	0	0	0	0	0	0	0	32	176	100	0	0	Error	-5	-2	1361	-0.286	0	0	0
5	1	13	1A7	87 Sp0	2870	24170	40	49	47	9	19	41	41	42	6	14	58	17	0	0	0	0	0	0	0	0	12	68	100	0	0	Error	8	6	562	0.833	0	0	0
5	2	13	1.00E+07	107 Sp8	3200	24160	30	42	41	6	14	39	39	39	6	15	50	0	0	0	0	0	0	0	0	0	4	20	100	0	0	Error	3	2	164	0.333	0	0	0
5	3	13	1A7	87 Sp0	3490	24190	40	44	43	9	20	38	38	38	5	13	50	33	0	0	0	0	0	0	0	0	12	68	100	0	0	Error	6	5	518	1	0	0	0
5	4	13	1.00E+07	107 Sp8	3790	24180	60	41	42	8	19	39	39	40	6	15	28	6	0	0	0	0	0	0	0	0	32	176	100	0	0	Error	2	3	1349	0.333	0	0	0
5	5	13	1I7	127 Sp8	4080	24170	90	42	42	7	16	39	39	40	6	15	23	10	0	0	0	0	0	0	0	0	52	420	100	0	0	Error	3	3	2204	0.333	0	0	0
5	6	13	1M7	148 Sp8	4410	24200	60	50	69	43	62	39	39	40	8	20	66	41	0	0	0	0	0	0	0	0	32	176	100	0	0	Error	11	30	2201	3.625	0	0	0
5	7	13	1I7	127 Sp8	4700	24200	40	48	48	6	12	41	41	41	7	17	42	8	0	0	0	0	0	0	0	0	12	68	100	0	0	Error	7	7	577	1	0	0	0
5	8	13	1M7	148 Sp8	4990	24200	60	68	72	25	34	45	45	46	7	15	69	56	0	0	0	0	0	0	0	0	32	176	100	0	0	Error	23	27	2292	3.714	0	0	0
5	9	13	1A15	176 Sp8	5300	24200	40	52	124	246	198	43	43	44	7	15	58	42	0	0	0	0	0	0	0	0	12	68	100	0	0	Error	9	81	1487	11.429	0	0	0
5	10	13	1.00E+15	203 Sp12	5590	24190	90	48	48	7	14	48	48	48	7	14	17	2	0	0	0	0	0	0	0	0	52	420	100	0	0	Error	0	0	2511	0	0	0	0
5	11	13	1A15	176 Sp8	5890	24180	40	46	47	9	19	44	44	49	24	48	0	0	0	0	0	0	0	0	0	0	12	68	100	0	0	Error	2	3	559	-0.083	0	0	0
5	12	13	1.00E+15	203 Sp12	6190	24190	40	47	47	6	12	48	48	49	8	16	0	0	0	0	0	0	0	0	0	0	12	68	100	0	0	Error	-1	-1	569	-0.25	0	0	0
5	1	14	2A23	Grid Marker	2870	24480	160	75	740	2369	320	36	36	37	31	83	58	38	0	0	0	0	0	0	0	0	208	1482	100	0	0	Error	39	704	153961	22.677	0	0	0
5	2	14	2A23	Grid Marker	3190	24480	180	120	861	2276	264	38	38	40	29	72	81	61	0	0	0	0	0	0	0	0	256	1778	100	0	0	Error	82	823	220387	28.31	0	0	0
5	3	14	empty	empty	3410	24370	90	36	37	6	16	37	37	38	6	15	13	4	0	0	0	0	0	0	0	0	52	420	100	0	0	Error	-1	0	1899	-0.167	-75	0	0
5	4	14	empty	empty	3710	24370	90	38	38	6	15	38	38	38	6	15	10	2	0	0	0	0	0	0	0	0	52	420	100	0	0	Error	0	0	1957	0	-75	0	0
5	5	14	empty	empty	4010	24370	90	37	37	5	13	39	39	40	7	17	2	0	0	0	0	0	0	0	0	0	52	420	100	0	0	Error	-2	-2	1935	-0.429	-75	0	0
5	6	14	empty	empty	4310	24370	90	39	39	5	12	39	39	39	6	15	12	0	0	0	0	0	0	0	0	0	52	420	100	0	0	Error	0	0	2027	0	-75	0	0
5	7	14	empty	empty	4610	24370	90	41	41	6	14	40	40	41	7	17	8	2	0	0	0	0	0	0	0	0	52	420	100	0	0	Error	1	1	2123	0	-75	0	0
5	8	14	empty	empty	4910	24370	90	43	48	30	62	42	42	43	7	16	23	6	0	0	0	0	0	0	0	0	52	420	100	0	0	Error	1	6	2482	0.714	-75	0	0
5	9	14	empty	empty	5210	24370	90	44	45	7	15	40	40	39	11	28	10	2	0	0	0	0	0	0	0	0	52	420	100	0	0	Error	4	5	2332	0.545	-75	0	0
5	10	14	empty	empty	5510	24370	90	47	47	7	14	48	48	48	7	14	13	0	0	0	0	0	0	0	0	0	52	420	100	0	0	Error	-1	-1	2431	-0.143	-75	0	0
5	11	14	empty	empty	5810	24370	90	49	49	7	14	49	49	49	8	16	10	0	0	0	0	0	0	0	0	0	52	420	100	0	0	Error	0	0	2522	0	-75	0	0
5	12	14	empty	empty	6110	24370	90	48	49	9	18	50	50	51	8	15	13	4	0	0	0	0	0	0	0	0	52	420	100	0	0	Error	-2	-1	2561	-0.25	-75	0	0
6	1	1	empty	empty	7370	20490	100	50	51	8	15	47	47	48	8	16	20	6	0	0	0	0	0	0	0	0	80	560	100	0	0	Error	3	4	4046	0.375	-75	0	0
6	2	1	empty	empty	7670	20490	100	53	52	7	13	51	51	51	8	15	15	4	0	0	0	0	0	0	0	0	80	560	100	0	0	Error	2	1	4162	0.125	-75	0	0
6	3	1	empty	empty	7970	20490	100	53	54	9	16	54	54	54	8	14	14	4	0	0	0	0	0	0	0	0	80	560	100	0	0	Error	-1	0	4286	0	-75	0	0
6	4	1	empty	empty	8270	20490	100	55	56	9	16	57	57	57	10	17	10	0	0	0	0	0	0	0	0	0	80	560	100	0	0	Error	-2	-1	4446	-0.1	-75	0	0
6	5	1	empty	empty	8570	20490	100	66	66	11	16	61	61	61	13	21	14	4	0	0	0	0	0	0	0	0	80	560	100	0	0	Error	5	5	5248	0.385	-75	0	0
6	6	1	empty	empty	8870	20490	100	68	69	10	14	70	70	70	10	14	15	4	0	0	0	0	0	0	0	0	80	560	100	0	0	Error	-2	-1	5552	-0.1	-75	0	0
6	7	1	empty	empty	9170	20490	100	76	76	10	13	76	76	157	754	480	0	0	0	0	0	0	0	0	0	0	80	560	100	0	0	Error	0	0	6051	-0.107	-75	0	0
6	8	1	empty	empty	9470	20490	100	83	83	12	14	82	82	83	11	13	19	5	0	0	0	0	0	0	0	0	80	560	100	0	0	Error	1	1	6661	0	-75	0	0
6	9	1	empty	empty	9770	20490	100	88	88	13	14	88	88	88	11	12	21	8	0	0	0	0	0	0	0	0	80	560	100	0	0	Error	0	0	7054	0	-75	0	0
6	10	1	2B23	Grid Marker	10140	20630	180	131	706	2007	284	91	91	92	12	13	85	68	0	0	0	0	0	0	0	0	256	1667	100	0	0	Error	40	615	180856	51.167	0	0	0
6	11	1	2B23	Grid Marker	10440	20610	170	150	945	2534	268	93	93	96	67	69	47	34	0	0	0	0	0	0	0	0	208	1357	100	0	0	Error	57	852	196491	12.672	0	0	0
6	12	1	2B23	Grid Marker	10730	20600	180	145	863	2356	273	92	92	93	13	13	88	74	0	0	0	0	0	0	0	0	256	1695	100	0	0	Error	53	771	220895	59.231	0	0	0
6	1	2	2J15	623 Sp14	7420	20900	90	44	46	8	17	49	49	50	9	18	6	0	0	0	0	0	0	0	0	0	52	420	100	0	0	Error	-5	-3	2381	-0.444	0	0	0
6	2	2	2N15	638 Sp12	7730	20910	40	74	94	47	50	53	53	54	11	20	75	42	0	0	0	0	0	0	0	0	12	68	100	0	0	Error	21	41	1125	3.636	0	0	0
6	3	2	2J15	623 Sp14	8040	20910	30	42	43	8	18	54	54	52	7	13	0	0	0	0	0	0	0	0	0	0	4	20	100	0	0	Error	-12	-11	173	-1.286	0	0	0
6	4	2	2N15	638 Sp12	8330	20920	40	56	60	12	20	57	57	57	8	14	25	25	0	0	0	0	0	0	0	0	12	68	100	0	0	Error	-1	3	714	0.375	0	0	0
6	5	2	empty	empty	8570	20790	90	63	63	10	15	61	61	62	17	27	4	0	0	0	0	0	0	0	0	0	52	420	100	0	0	Error	2	2	3261	0.059	-75	0	0
6	6	2	empty	empty	8870	20790	90	73	72	10	13	71	71	72	10	13	21	0	0	0	0	0	0	0	0	0	52	420	100	0	0	Error	2	1	3759	0	-75	0	0
6	7	2	empty	empty	9170	20790	90	82	81	10	12	76	76	78	11	14	29	4	0	0	0	0	0	0	0	0	52	420	100	0	0	Error	6	5	4214	0.273	-75	0	0
6	8	2	empty	empty	9470	20790	90	86	86	10	11	85	85	86	11	12	13	2	0	0	0	0	0	0	0	0	52	420	100	0	0	Error	1	1	4452	0	-75	0	0
6	9	2	empty	empty	9770	20790	90	85	87	14	16	90	90	91	12	13	13	4	0	0	0	0	0	0	0	0	52	420	100	0	0	Error	-5	-3	4549	-0.333	-75	0	0
6	10	2	empty	empty	10070	20790	90	95	94	12	12	92	92	92	12	13	15	2	0	0	0	0	0	0	0	0	52	341	100	0	0	Error	3	2	4869	0.167	-75	0	0
6	11	2	empty	empty	10370	20790	90	92	94	12	12	94	94	95	13	13	15	2	0	0	0	0	0	0	0	0	52	387	100	0	0	Error	-2	0	4878	-0.077	-75	0	0
6	12	2	empty	empty	10670	20790	90	94	95	12	12	94	94	94	12	12	17	4	0	0	0	0	0	0	0	0	52	379	100	0	0	Error	0	1	4922	0.083	-75	0	0
6	1	3	2B7	501 Sp10	7420	21200	60	51	53	16	30	48	48	49	10	20	22	6	0	0	0	0	0	0	0	0	32	176	100	0	0	Error	3	5	1710	0.4	0	0	0
6	2	3	2F7	524 Sp0	7730	21180	50	45	45	4	8	47	47	47	7	14	0	0	0	0	0	0	0	0	0	0	12	104	100	0	0	Error	-2	-2	541	-0.286	0	0	0
6	3	3	2B7	501 Sp10	8000	21200	110	58	56	10	17	58	58	58	9	15	10	1	0	0	0	0	0	0	0	0	80	656	100	0	0	Error	0	-2	4514	-0.222	0	0	0
6	4	3	2F7	524 Sp0	8330	21210	50	48	48	7	14	54	54	54	9	16	0	0	0	0	0	0	0	0	0	0	12	104	100	0	0	Error	-6	-6	578	-0.667	0	0	0
6	5	3	2J7	547 Sp8	8630	21200	40	55	58	9	15	59	59	59	13	22	0	0	0	0	0	0	0	0	0	0	12	68	100	0	0	Error	-4	-1	697	-0.077	0	0	0
6	6	3	2N7	570 Sp21	8940	21210	70	56	56	9	16	74	74	73	12	16	0	0	0	0	0	0	0	0	0	0	32	236	100	0	0	Error	-18	-18	1784	-1.417	0	0	0
6	7	3	2J7	547 Sp8	9230	21210	90	72	71	15	21	82	82	84	22	26	0	0	0	0	0	0	0	0	0	0	52	419	100	0	0	Error	-10	-11	3669	-0.591	0	0	0
6	8	3	2N7	570 Sp21	9530	21210	30	55	57	11	19	65	65	66	7	10	25	0	0	0	0	0	0	0	0	0	4	20	100	0	0	Error	-10	-8	229	-1.286	0	0	0
6	9	3	2B15	593 Sp25	9830	21210	80	79	82	18	21	88	88	88	13	14	4	4	0	0	0	0	0	0	0	0	52	340	100	0	0	Error	-9	-6	4238	-0.462	0	0	0
6	10	3	2F15	0	10130	21210	90	82	87	18	20	95	95	96	13	13	8	2	0	0	0	0	0	0	0	0	52	419	100	0	0	Error	-13	-8	4508	-0.692	0	0	0
6	11	3	2B15	593 Sp25	10430	21220	70	76	77	11	14	86	86	86	13	15	3	0	0	0	0	0	0	0	0	0	32	236	100	0	0	Error	-10	-9	2464	-0.692	0	0	0
6	12	3	2F15	0	10720	21210	40	92	90	17	18	91	91	91	13	14	17	8	0	0	0	0	0	0	0	0	12	68	100	0	0	Error	1	-1	1074	-0.077	0	0	0
6	1	4	2J15	623 Sp14	7430	21490	30	54	52	8	15	44	44	45	8	17	50	0	0	0	0	0	0	0	0	0	4	20	100	0	0	Error	10	8	209	0.875	0	0	0
6	2	4	2N15	638 Sp12	7720	21510	30	51	54	8	14	51	51	50	8	16	25	0	0	0	0	0	0	0	0	0	4	20	100	0	0	Error	0	3	216	0.5	0	0	0
6	3	4	2J15	623 Sp14	8040	21510	60	51	51	13	25	58	58	59	9	15	6	6	0	0	0	0	0	0	0	0	32	176	100	0	0	Error	-7	-7	1621	-0.889	0	0	0
6	4	4	2N15	638 Sp12	8330	21510	50	56	56	6	10	55	55	55	8	14	8	0	0	0	0	0	0	0	0	0	12	104	100	0	0	Error	1	1	676	0.125	0	0	0
6	5	4	empty	empty	8570	21390	90	52	52	8	15	59	59	64	63	98	0	0	0	0	0	0	0	0	0	0	52	420	100	0	0	Error	-7	-7	2707	-0.19	-75	0	0
6	6	4	empty	empty	8870	21390	90	73	76	10	13	75	75	76	11	14	19	0	0	0	0	0	0	0	0	0	52	420	100	0	0	Error	-2	1	3932	0	-75	0	0
6	7	4	empty	empty	9170	21390	90	81	82	10	12	81	81	83	22	26	2	0	0	0	0	0	0	0	0	0	52	419	100	0	0	Error	0	1	4247	-0.045	-75	0	0
6	8	4	empty	empty	9470	21390	90	89	88	10	11	87	87	88	12	13	12	0	0	0	0	0	0	0	0	0	52	420	100	0	0	Error	2	1	4573	0	-75	0	0
6	9	4	empty	empty	9770	21390	90	95	94	12	12	91	91	92	12	13	21	6	0	0	0	0	0	0	0	0	52	419	100	0	0	Error	4	3	4901	0.167	-75	0	0
6	10	4	empty	empty	10070	21390	90	96	96	10	10	95	95	96	13	13	15	2	0	0	0	0	0	0	0	0	52	419	100	0	0	Error	1	1	4979	0	-75	0	0
6	11	4	empty	empty	10370	21390	90	97	97	11	11	95	95	94	13	13	13	2	0	0	0	0	0	0	0	0	52	420	100	0	0	Error	2	2	5047	0.231	-75	0	0
6	12	4	empty	empty	10670	21390	90	94	95	14	14	97	97	99	51	51	0	0	0	0	0	0	0	0	0	0	52	420	100	0	0	Error	-3	-2	4962	-0.078	-75	0	0
6	1	5	2B7	501 Sp10	7420	21780	100	49	48	9	18	51	51	51	8	15	11	3	0	0	0	0	0	0	0	0	80	560	100	0	0	Error	-2	-3	3832	-0.375	0	0	0
6	2	5	2F7	524 Sp0	7730	21790	40	49	48	7	14	49	49	49	7	14	8	0	0	0	0	0	0	0	0	0	12	68	100	0	0	Error	0	-1	570	-0.143	0	0	0
6	3	5	2B7	501 Sp10	8030	21810	40	52	51	10	19	55	55	54	9	16	8	0	0	0	0	0	0	0	0	0	12	68	100	0	0	Error	-3	-4	608	-0.333	0	0	0
6	4	5	2F7	524 Sp0	8330	21790	40	54	53	7	13	52	52	53	8	15	8	0	0	0	0	0	0	0	0	0	12	68	100	0	0	Error	2	1	636	0	0	0	0
6	5	5	2J7	547 Sp8	8620	21800	100	54	55	9	16	64	64	64	12	18	3	0	0	0	0	0	0	0	0	0	80	544	100	0	0	Error	-10	-9	4414	-0.75	0	0	0
6	6	5	2N7	570 Sp21	8920	21800	100	57	57	10	17	77	77	80	25	31	0	0	0	0	0	0	0	0	0	0	80	544	100	0	0	Error	-20	-20	4554	-0.92	0	0	0
6	7	5	2J7	547 Sp8	9230	21810	100	70	68	13	19	85	85	86	11	12	1	0	0	0	0	0	0	0	0	0	80	538	100	0	0	Error	-15	-17	5465	-1.636	0	0	0
6	8	5	2N7	570 Sp21	9520	21830	60	63	64	13	20	80	80	81	13	16	0	0	0	0	0	0	0	0	0	0	32	176	100	0	0	Error	-17	-16	2034	-1.308	0	0	0
6	9	5	2B15	593 Sp25	9840	21810	80	81	81	12	14	91	91	93	13	13	4	2	0	0	0	0	0	0	0	0	52	340	100	0	0	Error	-10	-10	4214	-0.923	0	0	0
6	10	5	2F15	0	10130	21820	90	86	85	13	15	97	97	97	12	12	2	0	0	0	0	0	0	0	0	0	52	415	100	0	0	Error	-11	-12	4401	-1	0	0	0
6	11	5	2B15	593 Sp25	10430	21830	50	73	75	9	12	74	74	75	12	16	17	0	0	0	0	0	0	0	0	0	12	104	100	0	0	Error	-1	1	901	0	0	0	0
6	12	5	2F15	0	10730	21830	90	79	82	13	15	97	97	97	12	12	4	0	0	0	0	0	0	0	0	0	52	408	100	0	0	Error	-18	-15	4262	-1.25	0	0	0
6	1	6	2J15	623 Sp14	7410	22100	100	48	48	10	20	51	51	51	9	17	13	4	0	0	0	0	0	0	0	0	80	560	100	0	0	Error	-3	-3	3808	-0.333	0	0	0
6	2	6	2N15	638 Sp12	7720	22110	60	51	52	8	15	54	54	54	9	16	6	0	0	0	0	0	0	0	0	0	32	176	100	0	0	Error	-3	-2	1664	-0.222	0	0	0
6	3	6	2J15	623 Sp14	8040	22100	40	50	50	8	16	57	57	57	11	19	0	0	0	0	0	0	0	0	0	0	12	68	100	0	0	Error	-7	-7	605	-0.636	0	0	0
6	4	6	2N15	638 Sp12	8340	22150	50	55	55	4	7	59	59	155	604	389	0	0	0	0	0	0	0	0	0	0	12	104	100	0	0	Error	-4	-4	663	-0.166	0	0	0
6	5	6	empty	empty	8570	21990	100	58	59	10	16	64	64	69	25	36	1	0	0	0	0	0	0	0	0	0	80	544	100	0	0	Error	-6	-5	4719	-0.4	-75	0	0
6	6	6	empty	empty	8870	21990	100	130	144	46	31	90	90	111	53	47	35	10	0	0	0	0	0	0	0	0	80	544	100	0	0	Error	40	54	11499	0.623	-75	0	0
6	7	6	empty	empty	9170	21990	100	85	85	12	14	85	85	85	11	12	18	1	0	0	0	0	0	0	0	0	80	538	100	0	0	Error	0	0	6786	0	-75	0	0
6	8	6	empty	empty	9470	21990	100	89	90	13	14	90	90	90	12	13	18	4	0	0	0	0	0	0	0	0	80	539	100	0	0	Error	-1	0	7220	0	-75	0	0
6	9	6	empty	empty	9770	21990	100	96	97	12	12	94	94	95	15	15	15	4	0	0	0	0	0	0	0	0	80	550	100	0	0	Error	2	3	7774	0.133	-75	0	0
6	10	6	empty	empty	10070	21990	90	98	97	10	10	96	96	96	12	12	10	2	0	0	0	0	0	0	0	0	52	415	100	0	0	Error	2	1	5055	0.083	-75	0	0
6	11	6	empty	empty	10370	21990	90	100	100	12	12	95	95	95	13	13	25	2	0	0	0	0	0	0	0	0	52	420	100	0	0	Error	5	5	5186	0.385	-75	0	0
6	12	6	empty	empty	10670	21990	90	100	100	13	13	98	98	98	12	12	21	4	0	0	0	0	0	0	0	0	52	408	100	0	0	Error	2	2	5185	0.167	-75	0	0
6	1	7	2B7	501 Sp10	7430	22400	100	48	48	9	18	53	53	53	9	16	3	0	0	0	0	0	0	0	0	0	80	560	100	0	0	Error	-5	-5	3818	-0.556	0	0	0
6	2	7	2F7	524 Sp0	7740	22410	60	48	48	9	18	53	53	53	9	16	6	0	0	0	0	0	0	0	0	0	32	176	100	0	0	Error	-5	-5	1525	-0.556	0	0	0
6	3	7	2B7	501 Sp10	8040	22390	100	53	54	9	16	62	62	63	10	15	3	0	0	0	0	0	0	0	0	0	80	560	100	0	0	Error	-9	-8	4321	-0.9	0	0	0
6	4	7	2F7	524 Sp0	8340	22380	60	57	58	9	15	60	60	61	12	19	9	0	0	0	0	0	0	0	0	0	32	176	100	0	0	Error	-3	-2	1848	-0.25	0	0	0
6	5	7	2J7	547 Sp8	8630	22400	100	62	63	12	19	68	68	70	12	17	6	3	0	0	0	0	0	0	0	0	80	560	100	0	0	Error	-6	-5	5039	-0.583	0	0	0
6	6	7	2N7	570 Sp21	8930	22410	100	63	73	41	56	81	81	82	14	17	10	6	0	0	0	0	0	0	0	0	80	560	100	0	0	Error	-18	-8	5869	-0.643	0	0	0
6	7	7	2J7	547 Sp8	9250	22420	70	81	85	21	24	90	90	89	13	14	9	3	0	0	0	0	0	0	0	0	32	236	100	0	0	Error	-9	-5	2715	-0.308	0	0	0
6	8	7	2N7	570 Sp21	9540	22420	100	66	67	11	16	92	92	93	14	15	0	0	0	0	0	0	0	0	0	0	80	560	100	0	0	Error	-26	-25	5378	-1.857	0	0	0
6	9	7	2B15	593 Sp25	9810	22510	80	89	89	15	16	92	92	272	2921	1073	0	0	0	0	0	0	0	0	0	0	52	340	100	0	0	Error	-3	-3	4606	-0.063	0	0	0
6	10	7	2F15	0	10120	22410	40	75	80	12	15	90	90	96	29	30	0	0	0	0	0	0	0	0	0	0	12	68	100	0	0	Error	-15	-10	961	-0.552	0	0	0
6	11	7	2B15	593 Sp25	10440	22430	70	79	78	10	12	84	84	86	32	37	0	0	0	0	0	0	0	0	0	0	32	236	100	0	0	Error	-5	-6	2497	-0.25	0	0	0
6	12	7	2F15	0	10730	22420	50	82	83	13	15	94	94	94	15	15	8	0	0	0	0	0	0	0	0	0	12	104	100	0	0	Error	-12	-11	1001	-0.733	0	0	0
6	1	8	1J15	237 Sp8	7430	22700	70	46	80	177	221	49	49	49	8	16	16	9	0	0	0	0	0	0	0	0	32	236	100	0	0	Error	-3	31	2559	3.875	0	0	0
6	2	8	1N15	260 Sp0	7740	22710	50	47	48	6	12	48	48	49	8	16	17	0	0	0	0	0	0	0	0	0	12	104	100	0	0	Error	-1	0	576	-0.125	0	0	0
6	3	8	1J15	237 Sp8	8040	22710	60	50	54	18	33	59	59	59	11	18	13	3	0	0	0	0	0	0	0	0	32	176	100	0	0	Error	-9	-5	1738	-0.455	0	0	0
6	4	8	1N15	260 Sp0	8340	22710	60	54	55	11	20	60	60	61	11	18	9	3	0	0	0	0	0	0	0	0	32	176	100	0	0	Error	-6	-5	1771	-0.545	0	0	0
6	5	8	1B23	297 Sp0	8640	22720	40	61	62	9	14	61	61	62	12	19	8	0	0	0	0	0	0	0	0	0	12	68	100	0	0	Error	0	1	741	0	0	0	0
6	6	8	1F23	327 Sp10	8930	22700	40	62	62	10	16	69	69	69	11	15	8	0	0	0	0	0	0	0	0	0	12	68	100	0	0	Error	-7	-7	746	-0.636	0	0	0
6	7	8	1B23	297 Sp0	9220	22700	70	63	63	8	12	87	87	88	16	18	0	0	0	0	0	0	0	0	0	0	32	236	100	0	0	Error	-24	-24	2031	-1.562	0	0	0
6	8	8	1F23	327 Sp10	9530	22700	60	64	67	17	25	83	83	85	13	15	3	3	0	0	0	0	0	0	0	0	32	176	100	0	0	Error	-19	-16	2152	-1.385	0	0	0
6	9	8	1J23	357 Sp0	9830	22720	100	58	59	11	18	89	89	89	13	14	0	0	0	0	0	0	0	0	0	0	80	560	100	0	0	Error	-31	-30	4750	-2.308	0	0	0
6	10	8	1N23	382 Sp0	10130	22750	60	61	62	9	14	70	70	77	60	77	0	0	0	0	0	0	0	0	0	0	32	176	100	0	0	Error	-9	-8	1987	-0.25	0	0	0
6	11	8	1J23	357 Sp0	10430	22720	90	56	56	8	14	86	86	87	12	13	0	0	0	0	0	0	0	0	0	0	52	420	100	0	0	Error	-30	-30	2901	-2.583	0	0	0
6	12	8	1N23	382 Sp0	10740	22690	70	67	68	9	13	77	77	77	14	18	0	0	0	0	0	0	0	0	0	0	32	236	100	0	0	Error	-10	-9	2174	-0.643	0	0	0
6	1	9	1B7	90 Sp0	7430	23000	50	52	53	8	15	48	48	48	9	18	42	0	0	0	0	0	0	0	0	0	12	104	100	0	0	Error	4	5	633	0.556	0	0	0
6	2	9	1F7	108 Sp0	7740	22990	40	51	51	9	17	50	50	50	8	16	17	8	0	0	0	0	0	0	0	0	12	68	100	0	0	Error	1	1	615	0.125	0	0	0
6	3	9	1B7	90 Sp0	8030	23020	80	59	60	11	18	66	66	66	11	16	8	0	0	0	0	0	0	0	0	0	52	340	100	0	0	Error	-7	-6	3122	-0.545	0	0	0
6	4	9	1F7	108 Sp0	8340	23040	70	53	55	11	20	60	60	62	11	17	9	3	0	0	0	0	0	0	0	0	32	236	100	0	0	Error	-7	-5	1763	-0.636	0	0	0
6	5	9	1J7	128 Sp0	8630	23000	50	53	56	10	17	58	58	59	9	15	25	0	0	0	0	0	0	0	0	0	12	104	100	0	0	Error	-5	-2	668	-0.333	0	0	0
6	6	9	1N7	152 Sp8	8940	23000	50	60	61	10	16	67	67	68	13	19	8	0	0	0	0	0	0	0	0	0	12	104	100	0	0	Error	-7	-6	729	-0.538	0	0	0
6	7	9	1J7	128 Sp0	9230	23010	100	63	61	9	14	88	88	88	13	14	0	0	0	0	0	0	0	0	0	0	80	560	100	0	0	Error	-25	-27	4914	-2.077	0	0	0
6	8	9	1N7	152 Sp8	9530	23010	100	64	64	12	18	91	91	91	13	14	3	1	0	0	0	0	0	0	0	0	80	560	100	0	0	Error	-27	-27	5128	-2.077	0	0	0
6	9	9	1B15	176 Sp14	9830	23010	100	62	82	97	118	95	95	94	13	13	4	4	0	0	0	0	0	0	0	0	80	560	100	0	0	Error	-33	-13	6547	-0.923	0	0	0
6	10	9	1F15	205 Sp12	10130	23010	90	71	71	11	15	98	98	98	12	12	0	0	0	0	0	0	0	0	0	0	52	420	100	0	0	Error	-27	-27	3706	-2.25	0	0	0
6	11	9	1B15	176 Sp14	10430	23010	90	62	65	22	33	94	94	94	13	13	2	2	0	0	0	0	0	0	0	0	52	420	100	0	0	Error	-32	-29	3386	-2.231	0	0	0
6	12	9	1F15	205 Sp12	10730	23020	50	63	64	9	14	72	72	73	11	15	8	0	0	0	0	0	0	0	0	0	12	104	100	0	0	Error	-9	-8	771	-0.818	0	0	0
6	1	10	1J15	237 Sp8	7430	23300	40	45	45	5	11	47	47	49	8	16	8	0	0	0	0	0	0	0	0	0	12	68	100	0	0	Error	-2	-2	540	-0.5	0	0	0
6	2	10	1N15	260 Sp0	7730	23300	50	49	49	6	12	51	51	52	10	19	0	0	0	0	0	0	0	0	0	0	12	104	100	0	0	Error	-2	-2	587	-0.3	0	0	0
6	3	10	1J15	237 Sp8	8030	23300	100	48	50	9	18	64	64	64	10	15	0	0	0	0	0	0	0	0	0	0	80	560	100	0	0	Error	-16	-14	4004	-1.4	0	0	0
6	4	10	1N15	260 Sp0	8330	23310	40	54	55	11	20	53	53	55	11	20	17	0	0	0	0	0	0	0	0	0	12	68	100	0	0	Error	1	2	658	0	0	0	0
6	5	10	1B23	297 Sp0	8630	23320	50	56	58	9	15	68	68	67	10	14	0	0	0	0	0	0	0	0	0	0	12	104	100	0	0	Error	-12	-10	694	-0.9	0	0	0
6	6	10	1F23	327 Sp10	8930	23310	60	60	61	9	14	71	71	72	13	18	0	0	0	0	0	0	0	0	0	0	32	176	100	0	0	Error	-11	-10	1941	-0.846	0	0	0
6	7	10	1B23	297 Sp0	9240	23310	50	61	62	7	11	78	78	80	15	18	0	0	0	0	0	0	0	0	0	0	12	104	100	0	0	Error	-17	-16	742	-1.2	0	0	0
6	8	10	1F23	327 Sp10	9530	23310	100	63	64	9	14	91	91	91	14	15	0	0	0	0	0	0	0	0	0	0	80	560	100	0	0	Error	-28	-27	5093	-1.929	0	0	0
6	9	10	1J23	357 Sp0	9830	23310	100	59	86	200	232	90	90	110	244	221	3	1	0	0	0	0	0	0	0	0	80	560	100	0	0	Error	-31	-4	6899	-0.098	0	0	0
6	10	10	1N23	382 Sp0	10130	23310	90	68	69	9	13	94	94	93	15	16	0	0	0	0	0	0	0	0	0	0	52	420	100	0	0	Error	-26	-25	3562	-1.6	0	0	0
6	11	10	1J23	357 Sp0	10430	23310	90	74	76	18	23	102	102	102	13	12	2	0	0	0	0	0	0	0	0	0	52	420	100	0	0	Error	-28	-26	3944	-2	0	0	0
6	12	10	1N23	382 Sp0	10730	23330	40	70	73	7	9	87	87	90	14	15	0	0	0	0	0	0	0	0	0	0	12	68	100	0	0	Error	-17	-14	872	-1.214	0	0	0
6	1	11	1B7	90 Sp0	7430	23580	40	46	48	9	18	52	52	52	8	15	8	0	0	0	0	0	0	0	0	0	12	68	100	0	0	Error	-6	-4	578	-0.5	0	0	0
6	2	11	1F7	108 Sp0	7730	23590	60	48	55	17	30	56	56	55	10	18	9	9	0	0	0	0	0	0	0	0	32	176	100	0	0	Error	-8	-1	1746	0	0	0	0
6	3	11	1B7	90 Sp0	8030	23590	50	56	58	11	18	54	54	56	9	16	25	8	0	0	0	0	0	0	0	0	12	104	100	0	0	Error	2	4	693	0.222	0	0	0
6	4	11	1F7	108 Sp0	8340	23580	60	55	55	9	16	64	64	64	12	18	3	0	0	0	0	0	0	0	0	0	32	176	100	0	0	Error	-9	-9	1771	-0.75	0	0	0
6	5	11	1J7	128 Sp0	8620	23570	80	59	60	13	21	71	71	72	13	18	4	2	0	0	0	0	0	0	0	0	52	340	100	0	0	Error	-12	-11	3102	-0.923	0	0	0
6	6	11	1N7	152 Sp8	8930	23600	50	52	56	11	19	65	65	65	11	16	8	0	0	0	0	0	0	0	0	0	12	104	100	0	0	Error	-13	-9	677	-0.818	0	0	0
6	7	11	1J7	128 Sp0	9230	23600	40	63	63	7	11	69	69	71	15	21	0	0	0	0	0	0	0	0	0	0	12	68	100	0	0	Error	-6	-6	755	-0.533	0	0	0
6	8	11	1N7	152 Sp8	9550	23680	50	81	79	8	10	81	81	82	24	29	0	0	0	0	0	0	0	0	0	0	12	104	100	0	0	Error	0	-2	946	-0.125	0	0	0
6	9	11	1B15	176 Sp14	9830	23600	100	65	65	12	18	92	92	92	13	14	0	0	0	0	0	0	0	0	0	0	80	560	100	0	0	Error	-27	-27	5201	-2.077	0	0	0
6	10	11	1F15	205 Sp12	10120	23610	30	65	62	10	16	65	65	64	10	15	0	0	0	0	0	0	0	0	0	0	4	20	100	0	0	Error	0	-3	248	-0.2	0	0	0
6	11	11	1B15	176 Sp14	10440	23610	30	53	54	9	16	66	66	68	12	17	0	0	0	0	0	0	0	0	0	0	4	20	100	0	0	Error	-13	-12	215	-1.167	0	0	0
6	12	11	1F15	205 Sp12	10740	23620	60	61	63	9	14	86	86	86	16	18	0	0	0	0	0	0	0	0	0	0	32	176	100	0	0	Error	-25	-23	2027	-1.437	0	0	0
6	1	12	1J15	237 Sp8	7420	23920	30	52	52	14	26	48	48	48	9	18	50	0	0	0	0	0	0	0	0	0	4	20	100	0	0	Error	4	4	206	0.444	0	0	0
6	2	12	1N15	260 Sp0	7720	23900	30	46	48	8	16	50	50	50	8	16	25	0	0	0	0	0	0	0	0	0	4	20	100	0	0	Error	-4	-2	192	-0.25	0	0	0
6	3	12	1J15	237 Sp8	8020	23900	90	50	50	8	16	64	64	64	11	17	0	0	0	0	0	0	0	0	0	0	52	420	100	0	0	Error	-14	-14	2585	-1.273	0	0	0
6	4	12	1N15	260 Sp0	8330	23900	60	52	56	15	26	64	64	65	12	18	6	6	0	0	0	0	0	0	0	0	32	176	100	0	0	Error	-12	-8	1787	-0.75	0	0	0
6	5	12	1B23	297 Sp0	8630	23900	40	68	66	12	18	71	71	71	11	15	8	0	0	0	0	0	0	0	0	0	12	68	100	0	0	Error	-3	-5	794	-0.455	0	0	0
6	6	12	1F23	327 Sp10	8920	23900	70	69	67	10	14	86	86	86	13	15	0	0	0	0	0	0	0	0	0	0	32	236	100	0	0	Error	-17	-19	2143	-1.462	0	0	0
6	7	12	1B23	297 Sp0	9220	23900	90	68	68	10	14	96	96	96	14	14	0	0	0	0	0	0	0	0	0	0	52	420	100	0	0	Error	-28	-28	3519	-2	0	0	0
6	8	12	1F23	327 Sp10	9530	23900	50	63	66	11	16	74	74	74	15	20	8	0	0	0	0	0	0	0	0	0	12	104	100	0	0	Error	-11	-8	788	-0.533	0	0	0
6	9	12	1J23	357 Sp0	9840	23920	70	59	58	10	17	85	85	86	14	16	0	0	0	0	0	0	0	0	0	0	32	236	100	0	0	Error	-26	-27	1851	-2	0	0	0
6	10	12	1N23	382 Sp0	10140	23900	40	73	72	8	11	80	80	81	15	18	0	0	0	0	0	0	0	0	0	0	12	68	100	0	0	Error	-7	-8	858	-0.6	0	0	0
6	11	12	1J23	357 Sp0	10430	23900	90	69	69	13	18	97	97	95	17	17	0	0	0	0	0	0	0	0	0	0	52	420	100	0	0	Error	-28	-28	3593	-1.529	0	0	0
6	12	12	1N23	382 Sp0	10730	23910	60	72	70	12	17	93	93	93	15	16	0	0	0	0	0	0	0	0	0	0	32	176	100	0	0	Error	-21	-23	2241	-1.533	0	0	0
6	1	13	1B7	90 Sp0	7430	24220	40	52	52	7	13	51	51	52	8	15	17	0	0	0	0	0	0	0	0	0	12	68	100	0	0	Error	1	1	620	0	0	0	0
6	2	13	1F7	108 Sp0	7730	24200	90	54	54	8	14	62	62	63	11	17	0	0	0	0	0	0	0	0	0	0	52	420	100	0	0	Error	-8	-8	2786	-0.818	0	0	0
6	3	13	1B7	90 Sp0	8030	24180	30	53	54	11	20	57	57	58	8	13	25	0	0	0	0	0	0	0	0	0	4	20	100	0	0	Error	-4	-3	215	-0.5	0	0	0
6	4	13	1F7	108 Sp0	8340	24190	30	61	59	7	11	58	58	58	9	15	0	0	0	0	0	0	0	0	0	0	4	20	100	0	0	Error	3	1	236	0.111	0	0	0
6	5	13	1J7	128 Sp0	8630	24220	40	59	62	9	14	65	65	67	10	14	8	0	0	0	0	0	0	0	0	0	12	68	100	0	0	Error	-6	-3	744	-0.5	0	0	0
6	6	13	1N7	152 Sp8	8930	24200	90	71	69	11	15	88	88	88	14	15	0	0	0	0	0	0	0	0	0	0	52	420	100	0	0	Error	-17	-19	3605	-1.357	0	0	0
6	7	13	1J7	128 Sp0	9230	24200	90	67	70	11	15	95	95	96	14	14	0	0	0	0	0	0	0	0	0	0	52	420	100	0	0	Error	-28	-25	3646	-1.857	0	0	0
6	8	13	1N7	152 Sp8	9540	24220	30	76	77	15	19	87	87	88	11	12	0	0	0	0	0	0	0	0	0	0	4	20	100	0	0	Error	-11	-10	307	-1	0	0	0
6	9	13	1B15	176 Sp14	9840	24200	30	69	69	12	17	76	76	77	9	11	0	0	0	0	0	0	0	0	0	0	4	20	100	0	0	Error	-7	-7	275	-0.889	0	0	0
6	10	13	1F15	205 Sp12	10130	24200	50	66	65	12	18	80	80	81	13	16	0	0	0	0	0	0	0	0	0	0	12	104	100	0	0	Error	-14	-15	784	-1.231	0	0	0
6	11	13	1B15	176 Sp14	10430	24200	60	67	68	13	19	89	89	90	13	14	0	0	0	0	0	0	0	0	0	0	32	176	100	0	0	Error	-22	-21	2190	-1.692	0	0	0
6	12	13	1F15	205 Sp12	10730	24200	90	78	78	12	15	104	104	104	17	16	0	0	0	0	0	0	0	0	0	0	52	420	100	0	0	Error	-26	-26	4068	-1.529	0	0	0
6	1	14	2B23	Grid Marker	7420	24520	150	133	810	1958	241	61	61	61	10	16	94	82	0	0	0	0	0	0	0	0	156	1266	100	0	0	Error	72	749	126297	74.9	0	0	0
6	2	14	2B23	Grid Marker	7730	24520	170	127	831	2208	265	67	67	68	11	16	91	81	0	0	0	0	0	0	0	0	208	1603	100	0	0	Error	60	764	172937	69.364	0	0	0
6	3	14	empty	empty	7970	24390	90	72	71	8	11	71	71	71	10	14	10	0	0	0	0	0	0	0	0	0	52	420	100	0	0	Error	1	0	3677	0	-75	0	0
6	4	14	empty	empty	8270	24390	90	80	80	11	13	77	77	78	11	14	13	4	0	0	0	0	0	0	0	0	52	420	100	0	0	Error	3	3	4146	0.182	-75	0	0
6	5	14	empty	empty	8570	24390	90	83	83	10	12	81	81	83	13	15	12	2	0	0	0	0	0	0	0	0	52	420	100	0	0	Error	2	2	4331	0	-75	0	0
6	6	14	empty	empty	8870	24390	90	89	90	11	12	89	89	89	15	16	8	0	0	0	0	0	0	0	0	0	52	420	100	0	0	Error	0	1	4675	0.067	-75	0	0
6	7	14	empty	empty	9170	24390	90	92	96	15	15	97	97	98	15	15	13	2	0	0	0	0	0	0	0	0	52	420	100	0	0	Error	-5	-1	4972	-0.133	-75	0	0
6	8	14	empty	empty	9470	24390	90	101	103	13	12	102	102	102	13	12	12	8	0	0	0	0	0	0	0	0	52	420	100	0	0	Error	-1	1	5339	0.077	-75	0	0
6	9	14	empty	empty	9770	24390	90	104	104	13	12	103	103	104	14	13	13	2	0	0	0	0	0	0	0	0	52	420	100	0	0	Error	1	1	5397	0	-75	0	0
6	10	14	empty	empty	10070	24390	90	109	108	12	11	106	106	106	13	12	21	4	0	0	0	0	0	0	0	0	52	420	100	0	0	Error	3	2	5638	0.154	-75	0	0
6	11	14	empty	empty	10370	24390	90	110	111	15	13	111	111	111	14	12	19	6	0	0	0	0	0	0	0	0	52	420	100	0	0	Error	-1	0	5788	0	-75	0	0
6	12	14	empty	empty	10670	24390	90	114	114	12	10	112	112	112	14	12	12	4	0	0	0	0	0	0	0	0	52	420	100	0	0	Error	2	2	5922	0.143	-75	0	0
7	1	1	empty	empty	11820	20480	100	101	101	13	12	97	97	97	12	12	18	5	0	0	0	0	0	0	0	0	80	560	100	0	0	Error	4	4	8080	0.333	-75	0	0
7	2	1	empty	empty	12120	20480	100	102	102	10	9	102	102	103	13	12	11	0	0	0	0	0	0	0	0	0	80	560	100	0	0	Error	0	0	8135	-0.077	-75	0	0
7	3	1	empty	empty	12420	20480	100	101	100	14	14	105	105	105	13	12	8	1	0	0	0	0	0	0	0	0	80	560	100	0	0	Error	-4	-5	7996	-0.385	-75	0	0
7	4	1	empty	empty	12720	20480	100	105	107	13	12	103	103	105	17	16	14	4	0	0	0	0	0	0	0	0	80	560	100	0	0	Error	2	4	8541	0.118	-75	0	0
7	5	1	empty	empty	13020	20480	100	107	107	14	13	105	105	105	12	11	19	10	0	0	0	0	0	0	0	0	80	560	100	0	0	Error	2	2	8524	0.167	-75	0	0
7	6	1	empty	empty	13320	20480	100	106	107	14	13	110	110	111	14	12	10	3	0	0	0	0	0	0	0	0	80	560	100	0	0	Error	-4	-3	8555	-0.286	-75	0	0
7	7	1	empty	empty	13620	20480	100	114	114	13	11	109	109	107	23	21	9	0	0	0	0	0	0	0	0	0	80	560	100	0	0	Error	5	5	9102	0.304	-75	0	0
7	8	1	empty	empty	13920	20480	100	110	111	16	14	112	112	113	14	12	16	6	0	0	0	0	0	0	0	0	80	560	100	0	0	Error	-2	-1	8893	-0.143	-75	0	0
7	9	1	empty	empty	14220	20480	100	109	110	13	11	106	106	106	13	12	23	5	0	0	0	0	0	0	0	0	80	560	100	0	0	Error	3	4	8783	0.308	-75	0	0
7	10	1	2C23	Grid Marker	14590	20590	190	154	849	2570	302	103	103	104	14	13	88	68	0	0	0	0	0	0	0	0	256	1744	100	0	0	Error	51	746	217353	53.214	0	0	0
7	11	1	2C23	Grid Marker	14890	20600	190	159	967	2900	299	99	99	100	17	17	89	75	0	0	0	0	0	0	0	0	256	1597	100	0	0	Error	60	868	247570	51	0	0	0
7	12	1	2C23	Grid Marker	15190	20600	190	142	844	2591	306	97	97	98	13	13	89	73	0	0	0	0	0	0	0	0	256	1794	100	0	0	Error	45	747	216114	57.385	0	0	0
7	1	2	2K15	630 Sp14	11890	20910	40	80	83	14	16	96	96	756	5040	666	0	0	0	0	0	0	0	0	0	0	12	68	100	0	0	Error	-16	-13	995	-0.134	0	0	0
7	2	2	2O15	0	12180	20880	50	93	91	11	12	100	100	99	13	13	0	0	0	0	0	0	0	0	0	0	12	104	100	0	0	Error	-7	-9	1095	-0.615	0	0	0
7	3	2	2K15	630 Sp14	12480	20880	100	99	99	14	14	109	109	110	20	18	1	0	0	0	0	0	0	0	0	0	80	560	100	0	0	Error	-10	-10	7956	-0.55	0	0	0
7	4	2	2O15	0	12790	20880	80	101	116	78	67	106	106	106	14	13	13	8	0	0	0	0	0	0	0	0	52	340	100	0	0	Error	-5	10	6027	0.714	0	0	0
7	5	2	empty	empty	13020	20780	100	113	112	12	10	111	111	111	14	12	15	1	0	0	0	0	0	0	0	0	80	560	100	0	0	Error	2	1	8986	0.071	-75	0	0
7	6	2	empty	empty	13320	20780	100	114	113	15	13	113	113	113	13	11	18	5	0	0	0	0	0	0	0	0	80	560	100	0	0	Error	1	0	9079	0	-75	0	0
7	7	2	empty	empty	13620	20780	100	115	115	12	10	113	113	110	21	19	9	0	0	0	0	0	0	0	0	0	80	560	100	0	0	Error	2	2	9201	0.238	-75	0	0
7	8	2	empty	empty	13920	20780	100	112	114	13	11	114	114	114	14	12	11	3	0	0	0	0	0	0	0	0	80	560	100	0	0	Error	-2	0	9127	0	-75	0	0
7	9	2	empty	empty	14220	20780	100	109	110	13	11	111	111	111	13	11	13	4	0	0	0	0	0	0	0	0	80	560	100	0	0	Error	-2	-1	8805	-0.077	-75	0	0
7	10	2	empty	empty	14520	20780	100	101	101	10	9	108	108	108	14	12	3	0	0	0	0	0	0	0	0	0	80	492	100	0	0	Error	-7	-7	8092	-0.5	-75	0	0
7	11	2	empty	empty	14820	20780	100	101	102	11	10	102	102	101	14	13	13	0	0	0	0	0	0	0	0	0	80	476	100	0	0	Error	-1	0	8121	0.071	-75	0	0
7	12	2	empty	empty	15120	20780	100	99	98	12	12	96	96	96	12	12	19	5	0	0	0	0	0	0	0	0	80	476	100	0	0	Error	3	2	7823	0.167	-75	0	0
7	1	3	2C7	512 Sp14	11880	21200	100	93	93	15	16	102	102	103	12	11	6	1	0	0	0	0	0	0	0	0	80	560	100	0	0	Error	-9	-9	7477	-0.833	0	0	0
7	2	3	2G7	535 Sp8	12180	21200	100	86	85	16	18	110	110	110	16	14	0	0	0	0	0	0	0	0	0	0	80	560	100	0	0	Error	-24	-25	6837	-1.562	0	0	0
7	3	3	2C7	512 Sp14	12490	21190	40	89	90	13	14	103	103	102	13	12	8	0	0	0	0	0	0	0	0	0	12	68	100	0	0	Error	-14	-13	1078	-0.923	0	0	0
7	4	3	2G7	535 Sp8	12770	21230	100	82	81	11	13	109	109	108	16	14	0	0	0	0	0	0	0	0	0	0	80	560	100	0	0	Error	-27	-28	6518	-1.687	0	0	0
7	5	3	2K7	558 Sp0	13080	21190	60	100	98	17	17	115	115	115	14	12	3	0	0	0	0	0	0	0	0	0	32	176	100	0	0	Error	-15	-17	3149	-1.214	0	0	0
7	6	3	2O7	577 Sp12	13390	21200	90	121	121	20	16	114	114	116	32	27	8	0	0	0	0	0	0	0	0	0	52	417	100	0	0	Error	7	7	6309	0.156	0	0	0
7	7	3	2K7	558 Sp0	13680	21210	40	66	66	9	13	93	93	92	13	14	0	0	0	0	0	0	0	0	0	0	12	68	100	0	0	Error	-27	-27	788	-2	0	0	0
7	8	3	2O7	577 Sp12	13990	21210	80	160	571	1445	253	114	114	115	15	13	73	62	0	0	0	0	0	0	0	0	52	337	100	0	0	Error	46	457	29675	30.4	0	0	0
7	9	3	2C15	600 Sp24	14280	21210	80	109	116	34	29	106	106	106	13	12	27	6	0	0	0	0	0	0	0	0	52	335	100	0	0	Error	3	10	6015	0.769	0	0	0
7	10	3	2G15	0	14580	21210	100	95	93	12	12	101	101	102	15	14	3	0	0	0	0	0	0	0	0	0	80	527	100	0	0	Error	-6	-8	7434	-0.6	0	0	0
7	11	3	2C15	600 Sp24	14880	21210	90	121	336	1158	344	93	93	93	13	13	85	52	0	0	0	0	0	0	0	0	52	408	100	0	0	Error	28	243	17450	18.692	0	0	0
7	12	3	2G15	0	15190	21230	40	86	86	11	12	86	86	87	12	13	17	0	0	0	0	0	0	0	0	0	12	68	100	0	0	Error	0	0	1036	-0.083	0	0	0
7	1	4	2K15	630 Sp14	11890	21520	40	89	88	13	14	102	102	101	12	11	0	0	0	0	0	0	0	0	0	0	12	68	100	0	0	Error	-13	-14	1061	-1.083	0	0	0
7	2	4	2O15	0	12180	21520	100	92	93	14	15	106	106	106	13	12	4	0	0	0	0	0	0	0	0	0	80	560	100	0	0	Error	-14	-13	7404	-1	0	0	0
7	3	4	2K15	630 Sp14	12480	21520	40	92	90	9	10	97	97	100	13	13	0	0	0	0	0	0	0	0	0	0	12	68	100	0	0	Error	-5	-7	1085	-0.769	0	0	0
7	4	4	2O15	0	12780	21520	100	100	102	18	17	114	114	114	15	13	6	3	0	0	0	0	0	0	0	0	80	560	100	0	0	Error	-14	-12	8136	-0.8	0	0	0
7	5	4	empty	empty	13020	21380	100	115	115	14	12	115	115	115	13	11	16	3	0	0	0	0	0	0	0	0	80	560	100	0	0	Error	0	0	9169	0	-75	0	0
7	6	4	empty	empty	13320	21380	100	120	119	12	10	117	117	116	14	12	16	1	0	0	0	0	0	0	0	0	80	550	100	0	0	Error	3	2	9522	0.214	-75	0	0
7	7	4	empty	empty	13620	21380	100	116	118	13	11	115	115	115	14	12	19	3	0	0	0	0	0	0	0	0	80	556	100	0	0	Error	1	3	9428	0.214	-75	0	0
7	8	4	empty	empty	13920	21380	100	114	117	13	11	112	112	110	21	19	14	0	0	0	0	0	0	0	0	0	80	541	100	0	0	Error	2	5	9358	0.333	-75	0	0
7	9	4	empty	empty	14220	21380	100	109	108	13	12	109	109	109	13	11	15	0	0	0	0	0	0	0	0	0	80	538	100	0	0	Error	0	-1	8660	-0.077	-75	0	0
7	10	4	empty	empty	14520	21380	100	101	101	11	10	102	102	102	13	12	13	1	0	0	0	0	0	0	0	0	80	527	100	0	0	Error	-1	-1	8067	-0.077	-75	0	0
7	11	4	empty	empty	14820	21380	100	91	90	13	14	93	93	93	15	16	9	1	0	0	0	0	0	0	0	0	80	538	100	0	0	Error	-2	-3	7227	-0.2	-75	0	0
7	12	4	empty	empty	15120	21380	100	87	88	11	12	88	88	89	13	14	13	3	0	0	0	0	0	0	0	0	80	547	100	0	0	Error	-1	0	7063	-0.077	-75	0	0
7	1	5	2C7	512 Sp14	11870	21810	100	91	91	13	14	103	103	117	272	232	0	0	0	0	0	0	0	0	0	0	80	560	100	0	0	Error	-12	-12	7301	-0.096	0	0	0
7	2	5	2G7	535 Sp8	12180	21820	50	82	77	10	12	90	90	91	14	15	0	0	0	0	0	0	0	0	0	0	12	104	100	0	0	Error	-8	-13	923	-1	0	0	0
7	3	5	2C7	512 Sp14	12490	21790	40	89	95	19	20	105	105	103	14	13	17	8	0	0	0	0	0	0	0	0	12	68	100	0	0	Error	-16	-10	1140	-0.571	0	0	0
7	4	5	2G7	535 Sp8	12800	21810	50	82	80	12	15	105	105	107	15	14	0	0	0	0	0	0	0	0	0	0	12	104	100	0	0	Error	-23	-25	959	-1.8	0	0	0
7	5	5	2K7	558 Sp0	13090	21800	100	89	88	19	21	117	117	117	14	11	3	1	0	0	0	0	0	0	0	0	80	541	100	0	0	Error	-28	-29	7071	-2.071	0	0	0
7	6	5	2O7	577 Sp12	13380	21790	70	124	119	20	16	112	112	113	15	13	38	13	0	0	0	0	0	0	0	0	32	236	100	0	0	Error	12	7	3800	0.4	0	0	0
7	7	5	2K7	558 Sp0	13690	21810	50	70	68	11	16	98	98	98	16	16	0	0	0	0	0	0	0	0	0	0	12	104	100	0	0	Error	-28	-30	811	-1.875	0	0	0
7	8	5	2O7	577 Sp12	13990	21800	80	126	126	19	15	113	113	113	14	12	44	19	0	0	0	0	0	0	0	0	52	340	100	0	0	Error	13	13	6565	0.929	0	0	0
7	9	5	2C15	600 Sp24	14290	21800	100	105	121	77	63	108	108	109	14	12	19	8	0	0	0	0	0	0	0	0	80	541	100	0	0	Error	-3	13	9702	0.857	0	0	0
7	10	5	2G15	0	14590	21800	100	94	94	13	13	101	101	101	13	12	4	1	0	0	0	0	0	0	0	0	80	541	100	0	0	Error	-7	-7	7506	-0.538	0	0	0
7	11	5	2C15	600 Sp24	14890	21800	80	102	101	15	14	86	86	86	12	13	56	21	0	0	0	0	0	0	0	0	52	340	100	0	0	Error	16	15	5228	1.25	0	0	0
7	12	5	2G15	0	15200	21810	40	82	81	13	16	87	87	87	12	13	8	8	0	0	0	0	0	0	0	0	12	68	100	0	0	Error	-5	-6	972	-0.5	0	0	0
7	1	6	2K15	630 Sp14	11870	22100	100	93	93	13	13	105	105	105	13	12	3	0	0	0	0	0	0	0	0	0	80	560	100	0	0	Error	-12	-12	7471	-0.923	0	0	0
7	2	6	2O15	0	12170	22100	100	95	98	13	13	111	111	111	13	11	3	0	0	0	0	0	0	0	0	0	80	560	100	0	0	Error	-16	-13	7811	-1	0	0	0
7	3	6	2K15	630 Sp14	12480	22110	50	98	103	11	10	106	106	109	15	13	8	0	0	0	0	0	0	0	0	0	12	104	100	0	0	Error	-8	-3	1236	-0.4	0	0	0
7	4	6	2O15	0	12780	22110	100	104	106	16	15	118	118	117	17	14	4	1	0	0	0	0	0	0	0	0	80	560	100	0	0	Error	-14	-12	8499	-0.647	0	0	0
7	5	6	empty	empty	13020	21980	100	116	118	15	12	118	118	119	14	11	19	1	0	0	0	0	0	0	0	0	80	541	100	0	0	Error	-2	0	9479	-0.071	-75	0	0
7	6	6	empty	empty	13320	21980	100	121	122	13	10	118	118	119	14	11	23	4	0	0	0	0	0	0	0	0	80	560	100	0	0	Error	3	4	9785	0.214	-75	0	0
7	7	6	empty	empty	13620	21980	100	118	119	13	10	117	117	117	15	12	18	3	0	0	0	0	0	0	0	0	80	558	100	0	0	Error	1	2	9485	0.133	-75	0	0
7	8	6	empty	empty	13920	21980	100	115	116	13	11	115	115	111	23	20	3	0	0	0	0	0	0	0	0	0	80	550	100	0	0	Error	0	1	9313	0.217	-75	0	0
7	9	6	empty	empty	14220	21980	100	111	112	13	11	111	111	112	16	14	11	1	0	0	0	0	0	0	0	0	80	541	100	0	0	Error	0	1	8938	0	-75	0	0
7	10	6	empty	empty	14520	21980	100	106	106	13	12	103	103	103	13	12	21	3	0	0	0	0	0	0	0	0	80	541	100	0	0	Error	3	3	8451	0.231	-75	0	0
7	11	6	empty	empty	14820	21980	100	89	88	11	12	90	90	90	12	13	11	3	0	0	0	0	0	0	0	0	80	550	100	0	0	Error	-1	-2	7016	-0.167	-75	0	0
7	12	6	empty	empty	15120	21980	100	88	89	11	12	91	91	92	24	26	0	0	0	0	0	0	0	0	0	0	80	559	100	0	0	Error	-3	-2	7099	-0.125	-75	0	0
7	1	7	2C7	512 Sp14	11880	22400	100	94	96	15	15	109	109	109	13	11	5	0	0	0	0	0	0	0	0	0	80	560	100	0	0	Error	-15	-13	7685	-1	0	0	0
7	2	7	2G7	535 Sp8	12180	22400	100	81	81	13	16	113	113	112	15	13	0	0	0	0	0	0	0	0	0	0	80	560	100	0	0	Error	-32	-32	6472	-2.067	0	0	0
7	3	7	2C7	512 Sp14	12480	22400	100	98	97	15	15	119	119	118	16	13	0	0	0	0	0	0	0	0	0	0	80	560	100	0	0	Error	-21	-22	7797	-1.312	0	0	0
7	4	7	2G7	535 Sp8	12790	22410	40	75	79	23	29	91	91	89	14	15	8	8	0	0	0	0	0	0	0	0	12	68	100	0	0	Error	-16	-12	947	-0.714	0	0	0
7	5	7	2K7	558 Sp0	13090	22400	100	77	79	13	16	118	118	118	15	12	0	0	0	0	0	0	0	0	0	0	80	560	100	0	0	Error	-41	-39	6308	-2.6	0	0	0
7	6	7	2O7	577 Sp12	13400	22400	70	107	107	22	20	115	115	116	18	15	6	3	0	0	0	0	0	0	0	0	32	236	100	0	0	Error	-8	-8	3424	-0.5	0	0	0
7	7	7	2K7	558 Sp0	13680	22400	40	70	74	11	14	87	87	90	15	16	0	0	0	0	0	0	0	0	0	0	12	68	100	0	0	Error	-17	-13	891	-1.067	0	0	0
7	8	7	2O7	577 Sp12	13990	22400	70	121	124	24	19	108	108	110	16	14	44	25	0	0	0	0	0	0	0	0	32	236	100	0	0	Error	13	16	3964	0.875	0	0	0
7	9	7	2C15	600 Sp24	14280	22410	100	99	99	17	17	110	110	111	14	12	1	1	0	0	0	0	0	0	0	0	80	560	100	0	0	Error	-11	-11	7959	-0.857	0	0	0
7	10	7	2G15	0	14580	22420	100	95	95	12	12	104	104	108	67	62	0	0	0	0	0	0	0	0	0	0	80	560	100	0	0	Error	-9	-9	7588	-0.194	0	0	0
7	11	7	2C15	600 Sp24	14880	22430	70	94	95	15	15	89	89	90	12	13	34	9	0	0	0	0	0	0	0	0	32	236	100	0	0	Error	5	6	3024	0.417	0	0	0
7	12	7	2G15	0	15180	22430	100	89	90	13	14	98	98	98	13	13	5	1	0	0	0	0	0	0	0	0	80	560	100	0	0	Error	-9	-8	7185	-0.615	0	0	0
7	1	8	1K15	0	11890	22680	50	98	101	17	16	99	99	97	16	16	25	0	0	0	0	0	0	0	0	0	12	104	100	0	0	Error	-1	2	1210	0.25	0	0	0
7	2	8	1O15	271 Sp8	12190	22690	40	71	70	12	17	79	79	81	12	14	0	0	0	0	0	0	0	0	0	0	12	68	100	0	0	Error	-8	-9	839	-0.917	0	0	0
7	3	8	1K15	0	12490	22690	40	95	97	17	17	98	98	99	14	14	25	8	0	0	0	0	0	0	0	0	12	68	100	0	0	Error	-3	-1	1169	-0.143	0	0	0
7	4	8	1O15	271 Sp8	12780	22700	70	75	76	11	14	104	104	103	15	14	0	0	0	0	0	0	0	0	0	0	32	236	100	0	0	Error	-29	-28	2427	-1.8	0	0	0
7	5	8	1C23	312 Sp8	13080	22700	100	102	100	19	19	122	122	123	14	11	3	0	0	0	0	0	0	0	0	0	80	560	100	0	0	Error	-20	-22	7970	-1.643	0	0	0
7	6	8	1G23	342 Sp8	13380	22710	60	81	93	50	53	110	110	113	39	34	6	6	0	0	0	0	0	0	0	0	32	176	100	0	0	Error	-29	-17	2975	-0.513	0	0	0
7	7	8	1C23	312 Sp8	13680	22700	40	82	95	51	53	84	84	86	16	18	25	8	0	0	0	0	0	0	0	0	12	68	100	0	0	Error	-2	11	1144	0.563	0	0	0
7	8	8	1G23	342 Sp8	13980	22700	50	75	72	8	11	89	89	94	24	25	0	0	0	0	0	0	0	0	0	0	12	104	100	0	0	Error	-14	-17	863	-0.917	0	0	0
7	9	8	1K23	368 Sp12	14270	22700	100	83	84	15	17	98	98	99	78	78	0	0	0	0	0	0	0	0	0	0	80	560	100	0	0	Error	-15	-14	6730	-0.192	0	0	0
7	10	8	1O23	393 Sp21	14570	22700	70	61	64	20	31	76	76	77	12	15	6	6	0	0	0	0	0	0	0	0	32	236	100	0	0	Error	-15	-12	2040	-1.083	0	0	0
7	11	8	1K23	368 Sp12	14880	22700	100	91	87	16	18	94	94	94	16	17	4	0	0	0	0	0	0	0	0	0	80	560	100	0	0	Error	-3	-7	6941	-0.437	0	0	0
7	12	8	1O23	393 Sp21	15190	22700	60	64	64	8	12	94	94	94	16	17	0	0	0	0	0	0	0	0	0	0	32	176	100	0	0	Error	-30	-30	2057	-1.875	0	0	0
7	1	9	1C7	98 Sp18	11880	23010	50	72	71	8	11	85	85	85	13	15	0	0	0	0	0	0	0	0	0	0	12	104	100	0	0	Error	-13	-14	857	-1.077	0	0	0
7	2	9	1G7	119 Sp8	12190	23000	100	82	86	21	24	116	116	117	15	12	1	1	0	0	0	0	0	0	0	0	80	560	100	0	0	Error	-34	-30	6914	-2.067	0	0	0
7	3	9	1C7	98 Sp18	12500	22990	40	73	72	10	13	79	79	80	14	17	0	0	0	0	0	0	0	0	0	0	12	68	100	0	0	Error	-6	-7	863	-0.571	0	0	0
7	4	9	1G7	119 Sp8	12790	23000	60	75	78	16	20	99	99	97	16	16	6	3	0	0	0	0	0	0	0	0	32	176	100	0	0	Error	-24	-21	2493	-1.187	0	0	0
7	5	9	1K7	138 Sp0	13080	23010	60	70	70	9	12	93	93	96	18	18	0	0	0	0	0	0	0	0	0	0	32	176	100	0	0	Error	-23	-23	2225	-1.444	0	0	0
7	6	9	1O7	159 Sp14	13380	23000	100	77	77	11	14	114	114	115	16	13	0	0	0	0	0	0	0	0	0	0	80	560	100	0	0	Error	-37	-37	6177	-2.375	0	0	0
7	7	9	1K7	138 Sp0	13680	23000	100	72	72	12	16	111	111	112	15	13	0	0	0	0	0	0	0	0	0	0	80	560	100	0	0	Error	-39	-39	5729	-2.667	0	0	0
7	8	9	1O7	159 Sp14	13980	23000	100	73	73	11	15	109	109	107	21	19	0	0	0	0	0	0	0	0	0	0	80	560	100	0	0	Error	-36	-36	5837	-1.619	0	0	0
7	9	9	1C15	187 Sp8	14280	23010	40	78	79	12	15	86	86	93	37	39	0	0	0	0	0	0	0	0	0	0	12	68	100	0	0	Error	-8	-7	946	-0.378	0	0	0
7	10	9	1G15	224 Sp0	14580	23000	100	69	69	11	15	98	98	107	105	98	0	0	0	0	0	0	0	0	0	0	80	560	100	0	0	Error	-29	-29	5497	-0.362	0	0	0
7	11	9	1C15	187 Sp8	14890	23000	40	77	84	17	20	76	76	78	12	15	42	8	0	0	0	0	0	0	0	0	12	68	100	0	0	Error	1	8	1007	0.5	0	0	0
7	12	9	1G15	224 Sp0	15180	23010	50	63	65	11	16	85	85	85	14	16	0	0	0	0	0	0	0	0	0	0	12	104	100	0	0	Error	-22	-20	777	-1.429	0	0	0
7	1	10	1K15	0	11890	23300	40	91	89	12	13	101	101	111	79	71	0	0	0	0	0	0	0	0	0	0	12	68	100	0	0	Error	-10	-12	1068	-0.278	0	0	0
7	2	10	1O15	271 Sp8	12180	23300	100	76	77	11	14	116	116	117	15	12	0	0	0	0	0	0	0	0	0	0	80	560	100	0	0	Error	-40	-39	6169	-2.667	0	0	0
7	3	10	1K15	0	12480	23310	40	100	96	16	16	105	105	104	16	15	0	0	0	0	0	0	0	0	0	0	12	68	100	0	0	Error	-5	-9	1151	-0.5	0	0	0
7	4	10	1O15	271 Sp8	12790	23300	40	67	69	11	15	81	81	82	12	14	0	0	0	0	0	0	0	0	0	0	12	68	100	0	0	Error	-14	-12	832	-1.083	0	0	0
7	5	10	1C23	312 Sp8	13090	23300	100	79	79	10	12	114	114	115	15	13	0	0	0	0	0	0	0	0	0	0	80	560	100	0	0	Error	-35	-35	6309	-2.4	0	0	0
7	6	10	1G23	342 Sp8	13390	23300	40	69	69	7	10	84	84	83	13	15	0	0	0	0	0	0	0	0	0	0	12	68	100	0	0	Error	-15	-15	831	-1.077	0	0	0
7	7	10	1C23	312 Sp8	13680	23300	100	99	101	20	19	122	122	123	15	12	3	1	0	0	0	0	0	0	0	0	80	560	100	0	0	Error	-23	-21	8103	-1.467	0	0	0
7	8	10	1G23	342 Sp8	13980	23300	40	77	86	28	32	83	83	84	13	15	17	8	0	0	0	0	0	0	0	0	12	68	100	0	0	Error	-6	3	1030	0.154	0	0	0
7	9	10	1K23	368 Sp12	14280	23310	80	66	66	11	16	93	93	177	1533	866	0	0	0	0	0	0	0	0	0	0	52	340	100	0	0	Error	-27	-27	3414	-0.072	0	0	0
7	10	10	1O23	393 Sp21	14580	23280	60	70	73	13	17	99	99	99	15	15	0	0	0	0	0	0	0	0	0	0	32	176	100	0	0	Error	-29	-26	2339	-1.733	0	0	0
7	11	10	1K23	368 Sp12	14880	23300	100	67	67	12	17	90	90	90	16	17	0	0	0	0	0	0	0	0	0	0	80	560	100	0	0	Error	-23	-23	5344	-1.437	0	0	0
7	12	10	1O23	393 Sp21	15180	23300	100	71	72	15	20	103	103	103	15	14	1	1	0	0	0	0	0	0	0	0	80	560	100	0	0	Error	-32	-31	5763	-2.067	0	0	0
7	1	11	1C7	98 Sp18	11880	23590	50	70	71	8	11	88	88	89	15	16	0	0	0	0	0	0	0	0	0	0	12	104	100	0	0	Error	-18	-17	853	-1.2	0	0	0
7	2	11	1G7	119 Sp8	12190	23600	50	73	71	11	15	105	105	105	15	14	0	0	0	0	0	0	0	0	0	0	12	104	100	0	0	Error	-32	-34	847	-2.267	0	0	0
7	3	11	1C7	98 Sp18	12490	23580	50	71	73	7	9	90	90	91	16	17	0	0	0	0	0	0	0	0	0	0	12	104	100	0	0	Error	-19	-17	872	-1.125	0	0	0
7	4	11	1G7	119 Sp8	12800	23620	50	81	80	13	16	106	106	105	16	15	0	0	0	0	0	0	0	0	0	0	12	104	100	0	0	Error	-25	-26	959	-1.562	0	0	0
7	5	11	1K7	138 Sp0	13090	23610	50	66	65	9	13	87	87	87	13	14	0	0	0	0	0	0	0	0	0	0	12	104	100	0	0	Error	-21	-22	785	-1.692	0	0	0
7	6	11	1O7	159 Sp14	13390	23620	50	72	71	11	15	87	87	89	14	15	0	0	0	0	0	0	0	0	0	0	12	104	100	0	0	Error	-15	-16	856	-1.286	0	0	0
7	7	11	1K7	138 Sp0	13690	23600	60	73	75	12	16	95	95	97	15	15	0	0	0	0	0	0	0	0	0	0	32	176	100	0	0	Error	-22	-20	2384	-1.467	0	0	0
7	8	11	1O7	159 Sp14	13990	23600	100	82	83	16	19	113	113	114	16	14	0	0	0	0	0	0	0	0	0	0	80	560	100	0	0	Error	-31	-30	6623	-1.937	0	0	0
7	9	11	1C15	187 Sp8	14290	23610	40	80	82	16	19	84	84	86	14	16	25	0	0	0	0	0	0	0	0	0	12	68	100	0	0	Error	-4	-2	980	-0.286	0	0	0
7	10	11	1G15	224 Sp0	14590	23590	70	67	65	14	21	88	88	89	14	15	3	0	0	0	0	0	0	0	0	0	32	236	100	0	0	Error	-21	-23	2086	-1.714	0	0	0
7	11	11	1C15	187 Sp8	14900	23600	40	78	80	7	8	82	82	81	13	16	0	0	0	0	0	0	0	0	0	0	12	68	100	0	0	Error	-4	-2	962	-0.077	0	0	0
7	12	11	1G15	224 Sp0	15200	23600	100	77	76	15	19	105	105	105	16	15	0	0	0	0	0	0	0	0	0	0	80	560	100	0	0	Error	-28	-29	6087	-1.812	0	0	0
7	1	12	1K15	0	11890	23900	40	94	104	43	41	113	113	111	15	13	8	8	0	0	0	0	0	0	0	0	12	68	100	0	0	Error	-19	-9	1247	-0.467	0	0	0
7	2	12	1O15	271 Sp8	12190	23890	40	72	74	10	13	98	98	97	17	17	0	0	0	0	0	0	0	0	0	0	12	68	100	0	0	Error	-26	-24	882	-1.353	0	0	0
7	3	12	1K15	0	12490	23900	40	98	97	12	12	106	106	106	16	15	0	0	0	0	0	0	0	0	0	0	12	68	100	0	0	Error	-8	-9	1165	-0.562	0	0	0
7	4	12	1O15	271 Sp8	12790	23890	80	79	80	12	15	112	112	111	21	18	0	0	0	0	0	0	0	0	0	0	52	340	100	0	0	Error	-33	-32	4157	-1.476	0	0	0
7	5	12	1C23	312 Sp8	13090	23900	80	85	89	28	31	114	114	114	18	15	2	2	0	0	0	0	0	0	0	0	52	340	100	0	0	Error	-29	-25	4652	-1.389	0	0	0
7	6	12	1G23	342 Sp8	13390	23920	70	78	77	13	16	105	105	104	17	16	0	0	0	0	0	0	0	0	0	0	32	236	100	0	0	Error	-27	-28	2463	-1.588	0	0	0
7	7	12	1C23	312 Sp8	13690	23910	80	83	85	12	14	110	110	109	19	17	0	0	0	0	0	0	0	0	0	0	52	340	100	0	0	Error	-27	-25	4437	-1.263	0	0	0
7	8	12	1G23	342 Sp8	14000	23900	50	79	81	12	14	89	89	91	13	14	0	0	0	0	0	0	0	0	0	0	12	104	100	0	0	Error	-10	-8	975	-0.769	0	0	0
7	9	12	1K23	368 Sp12	14280	23910	40	63	69	12	17	82	82	82	13	15	0	0	0	0	0	0	0	0	0	0	12	68	100	0	0	Error	-19	-13	827	-1	0	0	0
7	10	12	1O23	393 Sp21	14580	23900	70	58	62	14	22	83	83	85	14	16	3	3	0	0	0	0	0	0	0	0	32	236	100	0	0	Error	-25	-21	1980	-1.643	0	0	0
7	11	12	1K23	368 Sp12	14880	23910	60	62	63	9	14	84	84	85	13	15	0	0	0	0	0	0	0	0	0	0	32	176	100	0	0	Error	-22	-21	2029	-1.692	0	0	0
7	12	12	1O23	393 Sp21	15180	23890	90	80	87	62	71	107	107	107	16	14	4	2	0	0	0	0	0	0	0	0	52	420	100	0	0	Error	-27	-20	4542	-1.25	0	0	0
7	1	13	1C7	98 Sp18	11880	24180	70	74	75	11	14	106	106	108	18	16	0	0	0	0	0	0	0	0	0	0	32	236	100	0	0	Error	-32	-31	2398	-1.833	0	0	0
7	2	13	1G7	119 Sp8	12180	24200	40	83	82	16	19	106	106	108	16	14	0	0	0	0	0	0	0	0	0	0	12	68	100	0	0	Error	-23	-24	989	-1.625	0	0	0
7	3	13	1C7	98 Sp18	12490	24200	50	79	78	8	10	87	87	86	17	19	0	0	0	0	0	0	0	0	0	0	12	104	100	0	0	Error	-8	-9	932	-0.471	0	0	0
7	4	13	1G7	119 Sp8	12800	24210	40	79	98	61	62	89	89	91	13	14	17	17	0	0	0	0	0	0	0	0	12	68	100	0	0	Error	-10	9	1178	0.538	0	0	0
7	5	13	1K7	138 Sp0	13090	24200	100	83	85	15	17	122	122	123	19	15	0	0	0	0	0	0	0	0	0	0	80	541	100	0	0	Error	-39	-37	6764	-2	0	0	0
7	6	13	1O7	159 Sp14	13390	24200	100	82	84	13	15	125	125	125	16	12	0	0	0	0	0	0	0	0	0	0	80	541	100	0	0	Error	-43	-41	6707	-2.562	0	0	0
7	7	13	1K7	138 Sp0	13690	24200	100	83	84	16	19	120	120	117	25	21	0	0	0	0	0	0	0	0	0	0	80	541	100	0	0	Error	-37	-36	6697	-1.32	0	0	0
7	8	13	1O7	159 Sp14	14010	24210	40	81	78	12	15	94	94	92	15	16	0	0	0	0	0	0	0	0	0	0	12	68	100	0	0	Error	-13	-16	934	-0.933	0	0	0
7	9	13	1C15	187 Sp8	14290	24210	40	87	90	14	15	97	97	97	13	13	8	0	0	0	0	0	0	0	0	0	12	68	100	0	0	Error	-10	-7	1081	-0.538	0	0	0
7	10	13	1G15	224 Sp0	14590	24210	100	79	79	13	16	109	109	110	25	22	0	0	0	0	0	0	0	0	0	0	80	531	100	0	0	Error	-30	-30	6296	-1.24	0	0	0
7	11	13	1C15	187 Sp8	14890	24210	40	88	93	38	40	93	93	92	14	15	8	8	0	0	0	0	0	0	0	0	12	68	100	0	0	Error	-5	0	1119	0.071	0	0	0
7	12	13	1G15	224 Sp0	15200	24210	60	82	89	46	51	98	98	99	15	15	6	6	0	0	0	0	0	0	0	0	32	176	100	0	0	Error	-16	-9	2852	-0.667	0	0	0
7	1	14	2C23	Grid Marker	11880	24490	150	183	849	2050	241	129	129	130	15	11	83	64	0	0	0	0	0	0	0	0	156	1228	100	0	0	Error	54	720	132455	47.933	0	0	0
7	2	14	2C23	Grid Marker	12170	24500	180	167	769	2269	295	132	132	132	15	11	72	54	0	0	0	0	0	0	0	0	256	1769	100	0	0	Error	35	637	196777	42.467	0	0	0
7	3	14	empty	empty	12420	24380	100	133	134	16	11	126	126	123	21	17	20	3	0	0	0	0	0	0	0	0	80	560	100	0	0	Error	7	8	10755	0.524	-75	0	0
7	4	14	empty	empty	12720	24380	100	132	132	14	10	125	125	124	19	15	16	1	0	0	0	0	0	0	0	0	80	559	100	0	0	Error	7	7	10563	0.421	-75	0	0
7	5	14	empty	empty	13020	24380	100	132	133	18	13	129	129	129	16	12	26	5	0	0	0	0	0	0	0	0	80	541	100	0	0	Error	3	4	10619	0.25	-75	0	0
7	6	14	empty	empty	13320	24380	100	132	132	17	12	131	131	132	27	20	9	0	0	0	0	0	0	0	0	0	80	541	100	0	0	Error	1	1	10560	0	-75	0	0
7	7	14	empty	empty	13620	24380	100	133	133	16	12	124	124	124	18	14	26	4	0	0	0	0	0	0	0	0	80	541	100	0	0	Error	9	9	10664	0.5	-75	0	0
7	8	14	empty	empty	13920	24380	100	129	130	15	11	120	120	118	26	22	11	0	0	0	0	0	0	0	0	0	80	560	100	0	0	Error	9	10	10378	0.462	-75	0	0
7	9	14	empty	empty	14220	24380	100	121	122	13	10	121	121	121	16	13	13	1	0	0	0	0	0	0	0	0	80	558	100	0	0	Error	0	1	9768	0.063	-75	0	0
7	10	14	empty	empty	14520	24380	100	113	113	13	11	112	112	112	15	13	15	1	0	0	0	0	0	0	0	0	80	531	100	0	0	Error	1	1	9020	0.067	-75	0	0
7	11	14	empty	empty	14820	24380	100	116	116	13	11	112	112	112	15	13	15	3	0	0	0	0	0	0	0	0	80	558	100	0	0	Error	4	4	9288	0.267	-75	0	0
7	12	14	empty	empty	15120	24380	100	119	121	15	12	116	116	115	15	13	28	3	0	0	0	0	0	0	0	0	80	555	100	0	0	Error	3	5	9684	0.4	-75	0	0
8	1	1	empty	empty	16310	20490	100	106	105	12	11	103	103	104	14	13	14	3	0	0	0	0	0	0	0	0	80	560	100	0	0	Error	3	2	8394	0.071	-75	0	0
8	2	1	empty	empty	16610	20490	100	93	92	13	14	92	92	93	12	12	14	1	0	0	0	0	0	0	0	0	80	560	100	0	0	Error	1	0	7341	-0.083	-75	0	0
8	3	1	empty	empty	16910	20490	100	92	92	12	13	91	91	91	14	15	14	1	0	0	0	0	0	0	0	0	80	560	100	0	0	Error	1	1	7378	0.071	-75	0	0
8	4	1	empty	empty	17210	20490	100	90	90	11	12	88	88	88	11	12	18	4	0	0	0	0	0	0	0	0	80	560	100	0	0	Error	2	2	7183	0.182	-75	0	0
8	5	1	empty	empty	17510	20490	100	89	90	11	12	89	89	89	11	12	16	4	0	0	0	0	0	0	0	0	80	560	100	0	0	Error	0	1	7161	0.091	-75	0	0
8	6	1	empty	empty	17810	20490	100	90	89	12	13	90	90	93	32	34	0	0	0	0	0	0	0	0	0	0	80	560	100	0	0	Error	0	-1	7141	-0.125	-75	0	0
8	7	1	empty	empty	18110	20490	100	85	85	11	12	84	84	84	11	13	13	5	0	0	0	0	0	0	0	0	80	560	100	0	0	Error	1	1	6832	0.091	-75	0	0
8	8	1	empty	empty	18410	20490	100	78	78	9	11	75	75	76	11	14	21	0	0	0	0	0	0	0	0	0	80	560	100	0	0	Error	3	3	6234	0.182	-75	0	0
8	9	1	empty	empty	18710	20490	100	67	67	10	14	67	67	67	10	14	20	1	0	0	0	0	0	0	0	0	80	560	100	0	0	Error	0	0	5383	0	-75	0	0
8	10	1	2D23	Grid Marker	19090	20600	140	396	2097	4264	203	59	59	60	10	16	97	96	0	0	0	0	0	0	0	0	156	1061	100	0	0	Error	337	2038	327090	203.7	0	0	0
8	11	1	2D23	Grid Marker	19390	20600	130	384	2112	4095	193	53	53	56	55	98	78	68	0	0	0	0	0	0	0	0	120	888	100	0	0	Error	331	2059	253417	37.382	0	0	0
8	12	1	2D23	Grid Marker	19680	20620	170	186	1333	3357	251	49	49	50	9	18	99	97	0	0	0	0	0	0	0	0	208	1467	100	0	0	Error	137	1284	277187	142.556	0	0	0
8	1	2	2L15	631 Sp14	16370	20920	80	88	89	15	16	103	103	104	12	11	8	2	0	0	0	0	0	0	0	0	52	340	100	0	0	Error	-15	-14	4614	-1.25	0	0	0
8	2	2	2P15	0	16670	20920	100	87	86	12	13	94	94	94	12	12	4	0	0	0	0	0	0	0	0	0	80	560	100	0	0	Error	-7	-8	6906	-0.667	0	0	0
8	3	2	2L15	631 Sp14	16980	20920	40	76	77	14	18	94	94	635	4287	675	0	0	0	0	0	0	0	0	0	0	12	68	100	0	0	Error	-18	-17	928	-0.13	0	0	0
8	4	2	2P15	0	17270	20920	40	92	94	13	13	88	88	88	10	11	33	17	0	0	0	0	0	0	0	0	12	68	100	0	0	Error	4	6	1131	0.6	0	0	0
8	5	2	empty	empty	17510	20790	100	94	95	12	12	91	91	97	123	126	0	0	0	0	0	0	0	0	0	0	80	560	100	0	0	Error	3	4	7610	-0.016	-75	0	0
8	6	2	empty	empty	17810	20790	100	94	93	12	12	91	91	92	11	11	21	4	0	0	0	0	0	0	0	0	80	560	100	0	0	Error	3	2	7443	0.091	-75	0	0
8	7	2	empty	empty	18110	20790	100	88	89	12	13	86	86	86	11	12	24	6	0	0	0	0	0	0	0	0	80	560	100	0	0	Error	2	3	7118	0.273	-75	0	0
8	8	2	empty	empty	18410	20790	100	77	77	10	12	77	77	78	11	14	14	0	0	0	0	0	0	0	0	0	80	560	100	0	0	Error	0	0	6134	-0.091	-75	0	0
8	9	2	empty	empty	18710	20790	100	67	68	9	13	68	68	69	10	14	11	1	0	0	0	0	0	0	0	0	80	560	100	0	0	Error	-1	0	5411	-0.1	-75	0	0
8	10	2	empty	empty	19010	20790	100	60	61	8	13	61	61	62	10	16	13	1	0	0	0	0	0	0	0	0	80	531	100	0	0	Error	-1	0	4882	-0.1	-75	0	0
8	11	2	empty	empty	19310	20790	100	56	56	10	17	56	56	57	10	17	15	4	0	0	0	0	0	0	0	0	80	542	100	0	0	Error	0	0	4498	-0.1	-75	0	0
8	12	2	empty	empty	19610	20790	100	50	50	8	16	49	49	52	37	71	0	0	0	0	0	0	0	0	0	0	80	483	100	0	0	Error	1	1	3974	-0.054	-75	0	0
8	1	3	2D7	513 Sp14	16370	21200	50	74	74	12	16	85	85	86	14	16	0	0	0	0	0	0	0	0	0	0	12	104	100	0	0	Error	-11	-11	889	-0.857	0	0	0
8	2	3	2H7	536 Sp8	16670	21210	100	78	78	11	14	95	95	96	12	12	1	0	0	0	0	0	0	0	0	0	80	560	100	0	0	Error	-17	-17	6258	-1.5	0	0	0
8	3	3	2D7	513 Sp14	16970	21210	100	80	82	16	19	96	96	96	13	13	3	3	0	0	0	0	0	0	0	0	80	560	100	0	0	Error	-16	-14	6569	-1.077	0	0	0
8	4	3	2H7	536 Sp8	17270	21210	100	81	81	12	14	95	95	95	12	12	0	0	0	0	0	0	0	0	0	0	80	560	100	0	0	Error	-14	-14	6450	-1.167	0	0	0
8	5	3	2L7	559 Sp0	17570	21230	50	67	70	14	20	84	84	83	10	12	8	0	0	0	0	0	0	0	0	0	12	104	100	0	0	Error	-17	-14	837	-1.3	0	0	0
8	6	3	2P7	0	17880	21210	40	105	199	330	165	85	85	86	12	13	75	33	0	0	0	0	0	0	0	0	12	68	100	0	0	Error	20	114	2391	9.417	0	0	0
8	7	3	2L7	559 Sp0	18170	21210	100	78	79	12	15	85	85	87	19	21	1	0	0	0	0	0	0	0	0	0	80	538	100	0	0	Error	-7	-6	6307	-0.421	0	0	0
8	8	3	2P7	0	18470	21210	100	77	77	13	16	74	74	75	11	14	23	9	0	0	0	0	0	0	0	0	80	538	100	0	0	Error	3	3	6166	0.182	0	0	0
8	9	3	2D15	601 Sp24	18810	21220	80	93	100	34	34	68	68	72	23	31	56	38	0	0	0	0	0	0	0	0	52	337	100	0	0	Error	25	32	5205	1.217	0	0	0
8	10	3	2H15	0	19100	21210	50	66	68	12	17	61	61	62	11	17	17	17	0	0	0	0	0	0	0	0	12	104	100	0	0	Error	5	7	811	0.545	0	0	0
8	11	3	2D15	601 Sp24	19400	21220	60	97	96	19	19	58	58	113	533	471	0	0	0	0	0	0	0	0	0	0	32	176	100	0	0	Error	39	38	3059	-0.032	0	0	0
8	12	3	2H15	0	19700	21220	50	53	57	12	21	52	52	53	9	16	25	25	0	0	0	0	0	0	0	0	12	104	100	0	0	Error	1	5	688	0.444	0	0	0
8	1	4	2L15	631 Sp14	16370	21500	100	84	84	14	16	103	103	113	151	133	0	0	0	0	0	0	0	0	0	0	80	560	100	0	0	Error	-19	-19	6736	-0.192	0	0	0
8	2	4	2P15	0	16670	21500	100	89	90	12	13	95	95	98	22	22	4	0	0	0	0	0	0	0	0	0	80	560	100	0	0	Error	-6	-5	7237	-0.364	0	0	0
8	3	4	2L15	631 Sp14	16970	21500	100	70	72	11	15	92	92	93	14	15	1	0	0	0	0	0	0	0	0	0	80	560	100	0	0	Error	-22	-20	5769	-1.5	0	0	0
8	4	4	2P15	0	17270	21500	100	92	92	13	14	96	96	100	75	75	0	0	0	0	0	0	0	0	0	0	80	560	100	0	0	Error	-4	-4	7327	-0.107	0	0	0
8	5	4	empty	empty	17510	21390	100	96	96	13	13	91	91	91	13	14	30	1	0	0	0	0	0	0	0	0	80	550	100	0	0	Error	5	5	7665	0.385	-75	0	0
8	6	4	empty	empty	17810	21390	100	92	92	12	13	92	92	93	15	16	11	1	0	0	0	0	0	0	0	0	80	560	100	0	0	Error	0	0	7381	-0.067	-75	0	0
8	7	4	empty	empty	18110	21390	100	86	88	13	14	86	86	87	12	13	18	6	0	0	0	0	0	0	0	0	80	538	100	0	0	Error	0	2	7019	0.083	-75	0	0
8	8	4	empty	empty	18410	21390	100	78	79	9	11	75	75	77	11	14	21	1	0	0	0	0	0	0	0	0	80	538	100	0	0	Error	3	4	6295	0.182	-75	0	0
8	9	4	empty	empty	18740	21390	100	67	67	9	13	68	68	68	10	14	11	0	0	0	0	0	0	0	0	0	80	541	100	0	0	Error	-1	-1	5341	-0.1	-75	0	0
8	10	4	empty	empty	19040	21390	100	64	64	8	12	60	60	61	10	16	19	4	0	0	0	0	0	0	0	0	80	560	100	0	0	Error	4	4	5094	0.3	-75	0	0
8	11	4	empty	empty	19340	21390	100	54	56	9	16	55	55	56	10	17	13	6	0	0	0	0	0	0	0	0	80	549	100	0	0	Error	-1	1	4443	0	-75	0	0
8	12	4	empty	empty	19640	21390	100	51	53	9	16	50	50	52	15	28	10	0	0	0	0	0	0	0	0	0	80	556	100	0	0	Error	1	3	4206	0.067	-75	0	0
8	1	5	2D7	513 Sp14	16370	21810	100	81	81	13	16	102	102	103	13	12	0	0	0	0	0	0	0	0	0	0	80	560	100	0	0	Error	-21	-21	6450	-1.692	0	0	0
8	2	5	2H7	536 Sp8	16670	21810	100	76	76	11	14	94	94	95	13	13	0	0	0	0	0	0	0	0	0	0	80	560	100	0	0	Error	-18	-18	6072	-1.462	0	0	0
8	3	5	2D7	513 Sp14	16980	21810	40	78	76	10	13	83	83	83	12	14	0	0	0	0	0	0	0	0	0	0	12	68	100	0	0	Error	-5	-7	915	-0.583	0	0	0
8	4	5	2H7	536 Sp8	17280	21810	100	84	84	14	16	96	96	96	13	13	1	0	0	0	0	0	0	0	0	0	80	560	100	0	0	Error	-12	-12	6710	-0.923	0	0	0
8	5	5	2L7	559 Sp0	17580	21810	100	88	256	1113	434	92	92	92	12	13	24	15	0	0	0	0	0	0	0	0	80	541	100	0	0	Error	-4	164	20518	13.667	0	0	0
8	6	5	2P7	0	17880	21810	100	87	88	13	14	90	90	94	46	48	0	0	0	0	0	0	0	0	0	0	80	541	100	0	0	Error	-3	-2	7044	-0.13	0	0	0
8	7	5	2L7	559 Sp0	18180	21810	100	72	75	13	17	85	85	85	12	14	4	3	0	0	0	0	0	0	0	0	80	541	100	0	0	Error	-13	-10	5982	-0.833	0	0	0
8	8	5	2P7	0	18480	21810	100	69	71	12	16	74	74	76	31	40	0	0	0	0	0	0	0	0	0	0	80	541	100	0	0	Error	-5	-3	5669	-0.161	0	0	0
8	9	5	2D15	601 Sp24	18810	21820	70	85	86	24	27	68	68	69	15	21	53	25	0	0	0	0	0	0	0	0	32	236	100	0	0	Error	17	18	2748	1.133	0	0	0
8	10	5	2H15	0	19110	21820	50	66	64	8	12	61	61	62	13	20	8	0	0	0	0	0	0	0	0	0	12	104	100	0	0	Error	5	3	767	0.154	0	0	0
8	11	5	2D15	601 Sp24	19410	21820	80	75	139	300	215	53	53	237	3156	1331	0	0	0	0	0	0	0	0	0	0	52	337	100	0	0	Error	22	86	7218	-0.031	0	0	0
8	12	5	2H15	0	19720	21830	60	52	53	10	18	50	50	52	14	26	22	0	0	0	0	0	0	0	0	0	32	176	100	0	0	Error	2	3	1694	0.071	0	0	0
8	1	6	2L15	631 Sp14	16360	22110	100	84	85	13	15	104	104	104	12	11	0	0	0	0	0	0	0	0	0	0	80	560	100	0	0	Error	-20	-19	6764	-1.583	0	0	0
8	2	6	2P15	0	16660	22110	100	89	90	13	14	98	98	98	13	13	5	1	0	0	0	0	0	0	0	0	80	560	100	0	0	Error	-9	-8	7182	-0.615	0	0	0
8	3	6	2L15	631 Sp14	16960	22120	40	76	80	15	18	81	81	80	11	13	25	8	0	0	0	0	0	0	0	0	12	68	100	0	0	Error	-5	-1	963	0	0	0	0
8	4	6	2P15	0	17270	22110	60	91	91	13	14	98	98	98	12	12	3	0	0	0	0	0	0	0	0	0	32	176	100	0	0	Error	-7	-7	2924	-0.583	0	0	0
8	5	6	empty	empty	17510	21990	100	92	95	12	12	94	94	95	13	13	11	5	0	0	0	0	0	0	0	0	80	541	100	0	0	Error	-2	1	7585	0	-75	0	0
8	6	6	empty	empty	17810	21990	100	93	93	12	12	92	92	93	12	12	14	1	0	0	0	0	0	0	0	0	80	541	100	0	0	Error	1	1	7402	0	-75	0	0
8	7	6	empty	empty	18110	21990	100	87	86	11	12	86	86	87	39	44	0	0	0	0	0	0	0	0	0	0	80	541	100	0	0	Error	1	0	6877	-0.026	-75	0	0
8	8	6	empty	empty	18410	21990	100	74	74	9	12	76	76	76	11	14	5	1	0	0	0	0	0	0	0	0	80	541	100	0	0	Error	-2	-2	5908	-0.182	-75	0	0
8	9	6	empty	empty	18740	21990	100	64	64	8	12	67	67	67	11	16	5	0	0	0	0	0	0	0	0	0	80	552	100	0	0	Error	-3	-3	5101	-0.273	-75	0	0
8	10	6	empty	empty	19040	21990	100	61	62	9	14	60	60	60	12	20	13	0	0	0	0	0	0	0	0	0	80	558	100	0	0	Error	1	2	4920	0.167	-75	0	0
8	11	6	empty	empty	19340	21990	100	53	54	8	14	53	53	54	17	31	5	0	0	0	0	0	0	0	0	0	80	541	100	0	0	Error	0	1	4318	0	-75	0	0
8	12	6	empty	empty	19640	21990	100	51	51	10	19	49	49	49	9	18	16	5	0	0	0	0	0	0	0	0	80	548	100	0	0	Error	2	2	4066	0.222	-75	0	0
8	1	7	2D7	513 Sp14	16370	22410	100	83	81	14	17	104	104	105	13	12	1	0	0	0	0	0	0	0	0	0	80	560	100	0	0	Error	-21	-23	6511	-1.846	0	0	0
8	2	7	2H7	536 Sp8	16670	22410	100	79	80	11	13	98	98	99	14	14	0	0	0	0	0	0	0	0	0	0	80	560	100	0	0	Error	-19	-18	6367	-1.357	0	0	0
8	3	7	2D7	513 Sp14	16970	22400	60	76	75	14	18	88	88	88	12	13	6	0	0	0	0	0	0	0	0	0	32	176	100	0	0	Error	-12	-13	2412	-1.083	0	0	0
8	4	7	2H7	536 Sp8	17280	22410	60	81	78	10	12	88	88	90	15	16	0	0	0	0	0	0	0	0	0	0	32	176	100	0	0	Error	-7	-10	2509	-0.8	0	0	0
8	5	7	2L7	559 Sp0	17570	22410	100	83	82	11	13	98	98	99	12	12	0	0	0	0	0	0	0	0	0	0	80	560	100	0	0	Error	-15	-16	6566	-1.417	0	0	0
8	6	7	2P7	0	17870	22410	100	89	91	14	15	97	97	98	14	14	5	3	0	0	0	0	0	0	0	0	80	560	100	0	0	Error	-8	-6	7264	-0.5	0	0	0
8	7	7	2L7	559 Sp0	18170	22410	100	74	73	12	16	83	83	83	11	13	4	0	0	0	0	0	0	0	0	0	80	560	100	0	0	Error	-9	-10	5854	-0.909	0	0	0
8	8	7	2P7	0	18470	22410	100	76	76	13	17	75	75	76	28	36	4	0	0	0	0	0	0	0	0	0	80	560	100	0	0	Error	1	1	6108	0	0	0	0
8	9	7	2D15	601 Sp24	18800	22420	60	76	77	14	18	67	67	69	26	37	16	0	0	0	0	0	0	0	0	0	32	176	100	0	0	Error	9	10	2448	0.308	0	0	0
8	10	7	2H15	0	19100	22440	60	63	62	11	17	57	57	57	9	15	31	9	0	0	0	0	0	0	0	0	32	176	100	0	0	Error	6	5	1975	0.556	0	0	0
8	11	7	2D15	601 Sp24	19410	22420	50	82	88	34	38	56	56	60	18	30	67	25	0	0	0	0	0	0	0	0	12	104	100	0	0	Error	26	32	1051	1.556	0	0	0
8	12	7	2H15	0	19710	22420	60	51	51	10	19	51	51	52	13	25	9	3	0	0	0	0	0	0	0	0	32	176	100	0	0	Error	0	0	1647	-0.077	0	0	0
8	1	8	1L15	250 Sp8	16390	22700	40	81	80	13	16	85	85	86	11	12	17	0	0	0	0	0	0	0	0	0	12	68	100	0	0	Error	-4	-5	956	-0.545	0	0	0
8	2	8	1P15	272 Sp8	16680	22710	100	79	79	14	17	100	100	100	12	12	0	0	0	0	0	0	0	0	0	0	80	560	100	0	0	Error	-21	-21	6351	-1.75	0	0	0
8	3	8	1L15	250 Sp8	16970	22720	40	69	70	10	14	86	86	86	15	17	0	0	0	0	0	0	0	0	0	0	12	68	100	0	0	Error	-17	-16	845	-1.067	0	0	0
8	4	8	1P15	272 Sp8	17280	22700	50	64	67	10	14	79	79	80	12	15	8	0	0	0	0	0	0	0	0	0	12	104	100	0	0	Error	-15	-12	799	-1.083	0	0	0
8	5	8	1D23	313 Sp12	17570	22700	50	69	70	6	8	92	92	92	13	14	0	0	0	0	0	0	0	0	0	0	12	104	100	0	0	Error	-23	-22	834	-1.692	0	0	0
8	6	8	1H23	343 Sp19	17880	22700	60	83	84	13	15	90	90	90	12	13	13	3	0	0	0	0	0	0	0	0	32	176	100	0	0	Error	-7	-6	2702	-0.5	0	0	0
8	7	8	1D23	313 Sp12	18180	22720	60	67	1555	7684	494	71	71	72	15	20	38	31	0	0	0	0	0	0	0	0	32	176	100	0	0	Error	-4	1484	49754	98.867	0	0	0
8	8	8	1H23	343 Sp19	18480	22700	60	68	70	17	24	65	65	65	12	18	19	6	0	0	0	0	0	0	0	0	32	176	100	0	0	Error	3	5	2224	0.417	0	0	0
8	9	8	1L23	369 Sp12	18810	22700	50	52	52	8	15	56	56	57	9	15	8	0	0	0	0	0	0	0	0	0	12	104	100	0	0	Error	-4	-4	626	-0.556	0	0	0
8	10	8	1P23	394 Sp20	19120	22690	90	54	53	8	15	57	57	58	10	17	8	0	0	0	0	0	0	0	0	0	52	420	100	0	0	Error	-3	-4	2778	-0.5	0	0	0
8	11	8	1L23	369 Sp12	19380	22660	50	49	48	6	12	50	50	49	8	16	0	0	0	0	0	0	0	0	0	0	12	104	100	0	0	Error	-1	-2	572	-0.125	0	0	0
8	12	8	1P23	394 Sp20	19710	22710	100	47	47	8	17	48	48	48	8	16	14	3	0	0	0	0	0	0	0	0	80	560	100	0	0	Error	-1	-1	3785	-0.125	0	0	0
8	1	9	1D7	99 Sp8	16390	22990	50	82	81	9	11	87	87	86	11	12	0	0	0	0	0	0	0	0	0	0	12	104	100	0	0	Error	-5	-6	974	-0.455	0	0	0
8	2	9	1H7	119 Sp14	16680	22990	40	73	73	10	13	87	87	89	24	26	0	0	0	0	0	0	0	0	0	0	12	68	100	0	0	Error	-14	-14	881	-0.667	0	0	0
8	3	9	1D7	99 Sp8	16980	22980	50	267	3374	9821	291	84	84	84	12	14	100	100	0	0	0	0	0	0	0	0	12	104	100	0	0	Error	183	3290	40482	274.167	0	0	0
8	4	9	1H7	119 Sp14	17280	22990	40	78	76	12	15	86	86	84	10	11	8	0	0	0	0	0	0	0	0	0	12	68	100	0	0	Error	-8	-10	912	-0.8	0	0	0
8	5	9	1L7	140 Sp0	17580	23000	40	94	92	12	13	97	97	99	14	14	8	0	0	0	0	0	0	0	0	0	12	68	100	0	0	Error	-3	-5	1104	-0.5	0	0	0
8	6	9	1P7	161 Sp8	17890	23010	50	71	71	10	14	80	80	78	11	14	0	0	0	0	0	0	0	0	0	0	12	104	100	0	0	Error	-9	-9	849	-0.636	0	0	0
8	7	9	1L7	140 Sp0	18180	23000	40	73	72	10	13	81	81	81	11	13	0	0	0	0	0	0	0	0	0	0	12	68	100	0	0	Error	-8	-9	866	-0.818	0	0	0
8	8	9	1P7	161 Sp8	18490	23000	50	62	64	10	15	67	67	67	10	14	8	0	0	0	0	0	0	0	0	0	12	104	100	0	0	Error	-5	-3	770	-0.3	0	0	0
8	9	9	1D15	188 Sp0	18780	22990	40	65	63	8	12	70	70	70	13	18	0	0	0	0	0	0	0	0	0	0	12	68	100	0	0	Error	-5	-7	758	-0.538	0	0	0
8	10	9	1H15	225 Sp0	19070	23000	50	51	53	6	11	62	62	80	91	113	0	0	0	0	0	0	0	0	0	0	12	104	100	0	0	Error	-11	-9	633	-0.297	0	0	0
8	11	9	1D15	188 Sp0	19370	22990	50	55	55	5	9	52	52	52	9	17	8	0	0	0	0	0	0	0	0	0	12	104	100	0	0	Error	3	3	664	0.333	0	0	0
8	12	9	1H15	225 Sp0	19690	22990	40	54	55	7	12	52	52	55	17	30	0	0	0	0	0	0	0	0	0	0	12	68	100	0	0	Error	2	3	664	0	0	0	0
8	1	10	1L15	250 Sp8	16380	23310	50	80	79	12	15	89	89	91	11	12	0	0	0	0	0	0	0	0	0	0	12	104	100	0	0	Error	-9	-10	942	-1.091	0	0	0
8	2	10	1P15	272 Sp8	16690	23300	60	68	72	12	16	89	89	90	14	15	3	0	0	0	0	0	0	0	0	0	32	176	100	0	0	Error	-21	-17	2307	-1.286	0	0	0
8	3	10	1L15	250 Sp8	16980	23300	40	75	76	16	21	90	90	91	12	13	8	0	0	0	0	0	0	0	0	0	12	68	100	0	0	Error	-15	-14	909	-1.25	0	0	0
8	4	10	1P15	272 Sp8	17290	23310	50	76	74	9	12	84	84	82	13	15	0	0	0	0	0	0	0	0	0	0	12	104	100	0	0	Error	-8	-10	893	-0.615	0	0	0
8	5	10	1D23	313 Sp12	17590	23300	60	68	70	13	18	81	81	82	12	14	6	0	0	0	0	0	0	0	0	0	32	176	100	0	0	Error	-13	-11	2244	-1	0	0	0
8	6	10	1H23	343 Sp19	17880	23310	70	73	72	9	12	79	79	78	12	15	0	0	0	0	0	0	0	0	0	0	32	236	100	0	0	Error	-6	-7	2291	-0.5	0	0	0
8	7	10	1D23	313 Sp12	18190	23320	80	60	61	10	16	78	78	78	12	15	0	0	0	0	0	0	0	0	0	0	52	340	100	0	0	Error	-18	-17	3155	-1.417	0	0	0
8	8	10	1H23	343 Sp19	18480	23300	70	69	70	12	17	66	66	68	17	25	19	0	0	0	0	0	0	0	0	0	32	236	100	0	0	Error	3	4	2243	0.118	0	0	0
8	9	10	1L23	369 Sp12	18770	23310	50	49	51	7	13	57	57	58	10	17	0	0	0	0	0	0	0	0	0	0	12	104	100	0	0	Error	-8	-6	612	-0.7	0	0	0
8	10	10	1P23	394 Sp20	19050	23330	50	61	60	8	13	63	63	114	449	393	0	0	0	0	0	0	0	0	0	0	12	104	100	0	0	Error	-2	-3	718	-0.12	0	0	0
8	11	10	1L23	369 Sp12	19380	23310	70	59	1650	8494	514	51	51	51	8	15	50	41	0	0	0	0	0	0	0	0	32	236	100	0	0	Error	8	1599	52811	199.875	0	0	0
8	12	10	1P23	394 Sp20	19680	23310	100	47	47	9	19	51	51	52	9	17	6	3	0	0	0	0	0	0	0	0	80	560	100	0	0	Error	-4	-4	3756	-0.556	0	0	0
8	1	11	1D7	99 Sp8	16380	23580	60	84	84	14	16	91	91	92	14	15	6	0	0	0	0	0	0	0	0	0	32	176	100	0	0	Error	-7	-7	2701	-0.571	0	0	0
8	2	11	1H7	119 Sp14	16690	23620	50	76	79	11	13	85	85	87	12	13	0	0	0	0	0	0	0	0	0	0	12	104	100	0	0	Error	-9	-6	952	-0.667	0	0	0
8	3	11	1D7	99 Sp8	16980	23590	50	75	74	9	12	106	106	107	14	13	0	0	0	0	0	0	0	0	0	0	12	104	100	0	0	Error	-31	-32	893	-2.357	0	0	0
8	4	11	1H7	119 Sp14	17280	23600	60	81	83	17	20	97	97	375	2310	616	0	0	0	0	0	0	0	0	0	0	32	176	100	0	0	Error	-16	-14	2669	-0.126	0	0	0
8	5	11	1L7	140 Sp0	17580	23610	40	93	90	13	14	101	101	101	12	11	0	0	0	0	0	0	0	0	0	0	12	68	100	0	0	Error	-8	-11	1074	-0.917	0	0	0
8	6	11	1P7	161 Sp8	17880	23630	60	68	69	11	15	81	81	81	11	13	3	0	0	0	0	0	0	0	0	0	32	176	100	0	0	Error	-13	-12	2221	-1.091	0	0	0
8	7	11	1L7	140 Sp0	18170	23620	50	79	80	13	16	84	84	83	12	14	8	0	0	0	0	0	0	0	0	0	12	104	100	0	0	Error	-5	-4	959	-0.25	0	0	0
8	8	11	1P7	161 Sp8	18490	23600	60	62	62	9	14	65	65	66	9	13	9	3	0	0	0	0	0	0	0	0	32	176	100	0	0	Error	-3	-3	1983	-0.444	0	0	0
8	9	11	1D15	188 Sp0	18780	23600	100	67	66	10	15	68	68	70	15	21	3	0	0	0	0	0	0	0	0	0	80	560	100	0	0	Error	-1	-2	5251	-0.267	0	0	0
8	10	11	1H15	225 Sp0	19080	23600	100	60	59	9	15	61	61	61	9	14	5	1	0	0	0	0	0	0	0	0	80	560	100	0	0	Error	-1	-2	4694	-0.222	0	0	0
8	11	11	1D15	188 Sp0	19380	23610	100	52	53	9	16	55	55	55	9	16	11	1	0	0	0	0	0	0	0	0	80	560	100	0	0	Error	-3	-2	4269	-0.222	0	0	0
8	12	11	1H15	225 Sp0	19690	23620	50	41	42	5	11	49	49	51	16	31	0	0	0	0	0	0	0	0	0	0	12	104	100	0	0	Error	-8	-7	504	-0.562	0	0	0
8	1	12	1L15	250 Sp8	16380	23930	40	78	81	12	14	98	98	97	12	12	0	0	0	0	0	0	0	0	0	0	12	68	100	0	0	Error	-20	-17	967	-1.333	0	0	0
8	2	12	1P15	272 Sp8	16670	23910	40	74	76	11	14	89	89	89	15	16	0	0	0	0	0	0	0	0	0	0	12	68	100	0	0	Error	-15	-13	914	-0.867	0	0	0
8	3	12	1L15	250 Sp8	16980	23910	40	80	78	12	15	98	98	98	17	17	0	0	0	0	0	0	0	0	0	0	12	68	100	0	0	Error	-18	-20	935	-1.176	0	0	0
8	4	12	1P15	272 Sp8	17280	23900	70	75	75	10	13	94	94	271	2093	772	0	0	0	0	0	0	0	0	0	0	32	236	100	0	0	Error	-19	-19	2403	-0.094	0	0	0
8	5	12	1D23	313 Sp12	17590	23900	40	108	423	757	178	81	81	81	12	14	67	67	0	0	0	0	0	0	0	0	12	68	100	0	0	Error	27	342	5078	28.5	0	0	0
8	6	12	1H23	343 Sp19	17890	23930	70	84	100	84	84	83	83	84	15	17	9	9	0	0	0	0	0	0	0	0	32	236	100	0	0	Error	1	17	3186	1.067	0	0	0
8	7	12	1D23	313 Sp12	18190	24010	90	77	78	11	14	81	81	84	46	54	0	0	0	0	0	0	0	0	0	0	52	420	100	0	0	Error	-4	-3	4042	-0.13	0	0	0
8	8	12	1H23	343 Sp19	18480	24000	70	64	64	10	15	72	72	404	3490	863	0	0	0	0	0	0	0	0	0	0	32	236	100	0	0	Error	-8	-8	2054	-0.097	0	0	0
8	9	12	1L23	369 Sp12	18790	24000	100	64	70	46	65	66	66	139	1236	889	0	0	0	0	0	0	0	0	0	0	80	560	100	0	0	Error	-2	4	5562	-0.056	0	0	0
8	10	12	1P23	394 Sp20	19100	24000	80	56	56	9	16	59	59	109	453	415	0	0	0	0	0	0	0	0	0	0	52	340	100	0	0	Error	-3	-3	2907	-0.117	0	0	0
8	11	12	1L23	369 Sp12	19380	23990	60	49	49	9	18	51	51	51	8	15	16	3	0	0	0	0	0	0	0	0	32	176	100	0	0	Error	-2	-2	1582	-0.25	0	0	0
8	12	12	1P23	394 Sp20	19710	23910	80	48	51	18	35	49	49	50	9	18	13	8	0	0	0	0	0	0	0	0	52	340	100	0	0	Error	-1	2	2674	0.111	0	0	0
8	1	13	1D7	99 Sp8	16370	24210	50	81	83	11	13	88	88	88	13	14	8	0	0	0	0	0	0	0	0	0	12	104	100	0	0	Error	-7	-5	993	-0.385	0	0	0
8	2	13	1H7	119 Sp14	16680	24200	100	88	89	12	13	110	110	111	14	12	0	0	0	0	0	0	0	0	0	0	80	560	100	0	0	Error	-22	-21	7112	-1.571	0	0	0
8	3	13	1D7	99 Sp8	16990	24190	60	82	84	12	14	92	92	92	14	15	3	0	0	0	0	0	0	0	0	0	32	176	100	0	0	Error	-10	-8	2675	-0.571	0	0	0
8	4	13	1H7	119 Sp14	17280	24200	100	87	88	13	14	105	105	106	13	12	3	1	0	0	0	0	0	0	0	0	80	550	100	0	0	Error	-18	-17	7039	-1.385	0	0	0
8	5	13	1L7	140 Sp0	17570	24220	60	99	118	107	90	109	109	109	15	13	6	3	0	0	0	0	0	0	0	0	32	176	100	0	0	Error	-10	9	3760	0.6	0	0	0
8	6	13	1P7	161 Sp8	17870	24220	50	75	73	9	12	89	89	90	12	13	0	0	0	0	0	0	0	0	0	0	12	104	100	0	0	Error	-14	-16	870	-1.417	0	0	0
8	7	13	1L7	140 Sp0	18180	24320	40	91	89	9	10	85	85	85	10	11	25	0	0	0	0	0	0	0	0	0	12	51	100	0	0	Error	6	4	1062	0.4	0	0	0
8	8	13	1P7	161 Sp8	18490	24300	50	78	77	9	11	69	69	70	12	17	25	0	0	0	0	0	0	0	0	0	12	104	100	0	0	Error	9	8	919	0.583	0	0	0
8	9	13	1D15	188 Sp0	18770	24300	100	64	64	10	15	63	63	63	9	14	19	4	0	0	0	0	0	0	0	0	80	538	100	0	0	Error	1	1	5139	0.111	0	0	0
8	10	13	1H15	225 Sp0	19070	24300	100	59	59	10	16	58	58	184	1969	1070	0	0	0	0	0	0	0	0	0	0	80	538	100	0	0	Error	1	1	4696	-0.063	0	0	0
8	11	13	1D15	188 Sp0	19390	24310	40	56	55	10	18	54	54	55	14	25	8	0	0	0	0	0	0	0	0	0	12	68	100	0	0	Error	2	1	655	0	0	0	0
8	12	13	1H15	225 Sp0	19670	24220	40	62	188	326	173	49	49	49	9	18	50	42	0	0	0	0	0	0	0	0	12	68	100	0	0	Error	13	139	2260	15.444	0	0	0
8	1	14	2D23	Grid Marker	16380	24510	170	152	783	2104	268	111	111	112	13	11	77	61	0	0	0	0	0	0	0	0	208	1562	100	0	0	Error	41	672	162781	51.615	0	0	0
8	2	14	2D23	Grid Marker	16680	24500	200	170	826	2402	290	111	111	112	16	14	91	72	0	0	0	0	0	0	0	0	316	2024	100	0	0	Error	59	715	261064	44.625	0	0	0
8	3	14	empty	empty	16910	24390	100	113	117	24	20	110	110	112	21	18	15	4	0	0	0	0	0	0	0	0	80	549	100	0	0	Error	3	7	9374	0.238	-75	0	0
8	4	14	empty	empty	17210	24390	100	110	109	13	11	107	107	107	13	12	20	3	0	0	0	0	0	0	0	0	80	550	100	0	0	Error	3	2	8735	0.154	-75	0	0
8	5	14	empty	empty	17510	24390	100	101	101	13	12	105	105	106	14	13	13	1	0	0	0	0	0	0	0	0	80	549	100	0	0	Error	-4	-4	8101	-0.357	-75	0	0
8	6	14	empty	empty	17810	24390	100	96	95	13	13	97	97	97	13	13	13	0	0	0	0	0	0	0	0	0	80	556	100	0	0	Error	-1	-2	7588	-0.154	-75	0	0
8	7	14	empty	empty	18110	24390	100	86	88	11	12	86	86	87	14	16	13	1	0	0	0	0	0	0	0	0	80	511	100	0	0	Error	0	2	7022	0.071	-75	0	0
8	8	14	empty	empty	18410	24480	100	70	70	10	14	71	71	71	11	15	14	0	0	0	0	0	0	0	0	0	80	560	100	0	0	Error	-1	-1	5584	-0.091	-75	0	0
8	9	14	empty	empty	18710	24480	100	59	60	10	16	60	60	61	9	14	14	4	0	0	0	0	0	0	0	0	80	538	100	0	0	Error	-1	0	4804	-0.111	-75	0	0
8	10	14	empty	empty	19010	24480	100	58	57	9	15	56	56	58	27	46	0	0	0	0	0	0	0	0	0	0	80	538	100	0	0	Error	2	1	4584	-0.037	-75	0	0
8	11	14	empty	empty	19310	24480	100	54	54	9	16	54	54	54	9	16	11	4	0	0	0	0	0	0	0	0	80	559	100	0	0	Error	0	0	4282	0	-75	0	0
8	12	14	empty	empty	19610	24390	100	51	50	8	16	51	51	51	9	17	8	1	0	0	0	0	0	0	0	0	80	556	100	0	0	Error	0	-1	4029	-0.111	-75	0	0
9	1	1	empty	empty	2840	24950	100	34	34	5	14	35	35	35	6	17	9	0	0	0	0	0	0	0	0	0	80	560	100	0	0	Error	-1	-1	2711	-0.167	-75	0	0
9	2	1	empty	empty	3140	24950	100	38	42	35	83	37	37	38	12	31	5	3	0	0	0	0	0	0	0	0	80	560	100	0	0	Error	1	5	3384	0.333	-75	0	0
9	3	1	empty	empty	3440	24950	100	36	37	6	16	36	36	37	8	21	9	0	0	0	0	0	0	0	0	0	80	560	100	0	0	Error	0	1	2925	0	-75	0	0
9	4	1	empty	empty	3740	24950	100	37	38	5	13	37	37	37	7	18	9	1	0	0	0	0	0	0	0	0	80	560	100	0	0	Error	0	1	3040	0.143	-75	0	0
9	5	1	empty	empty	4040	24950	100	37	38	6	15	37	37	38	6	15	16	3	0	0	0	0	0	0	0	0	80	560	100	0	0	Error	0	1	3021	0	-75	0	0
9	6	1	empty	empty	4340	24950	100	38	38	6	15	38	38	39	6	15	14	3	0	0	0	0	0	0	0	0	80	560	100	0	0	Error	0	0	3079	-0.167	-75	0	0
9	7	1	empty	empty	4640	24950	100	39	40	6	15	41	41	54	146	270	0	0	0	0	0	0	0	0	0	0	80	560	100	0	0	Error	-2	-1	3211	-0.096	-75	0	0
9	8	1	empty	empty	4940	24950	100	43	43	7	16	43	43	44	7	15	20	1	0	0	0	0	0	0	0	0	80	560	100	0	0	Error	0	0	3468	-0.143	-75	0	0
9	9	1	empty	empty	5240	24950	100	46	46	6	13	42	42	41	11	26	9	0	0	0	0	0	0	0	0	0	80	560	100	0	0	Error	4	4	3667	0.455	-75	0	0
9	10	1	2A22	Grid Marker	5620	25070	200	107	835	2588	309	48	48	49	14	28	89	75	0	0	0	0	0	0	0	0	316	1903	100	0	0	Error	59	787	263884	56.143	0	0	0
9	11	1	2A22	Grid Marker	5900	25060	190	144	1106	3036	274	51	51	52	11	21	97	90	0	0	0	0	0	0	0	0	256	1539	100	0	0	Error	93	1055	283230	95.818	0	0	0
9	12	1	2A22	Grid Marker	6210	25060	200	103	965	2934	304	52	52	53	10	18	89	78	0	0	0	0	0	0	0	0	316	2066	100	0	0	Error	51	913	304945	91.2	0	0	0
9	1	2	2I14	620 Sp14	2900	25360	70	75	81	30	37	40	40	41	13	31	88	66	0	0	0	0	0	0	0	0	32	236	100	0	0	Error	35	41	2605	3.077	0	0	0
9	2	2	2M14	635 Sp14	3190	25370	100	43	57	72	126	37	37	38	7	18	41	21	0	0	0	0	0	0	0	0	80	560	100	0	0	Error	6	20	4529	2.714	0	0	0
9	3	2	2I14	620 Sp14	3490	25380	80	75	117	150	128	38	38	39	7	17	98	98	0	0	0	0	0	0	0	0	52	340	100	0	0	Error	37	79	6088	11.143	0	0	0
9	4	2	2M14	635 Sp14	3790	25400	60	52	96	190	197	40	40	39	6	15	63	47	0	0	0	0	0	0	0	0	32	176	100	0	0	Error	12	56	3057	9.5	0	0	0
9	5	2	empty	empty	4040	25250	100	38	37	7	18	37	37	38	6	15	18	5	0	0	0	0	0	0	0	0	80	560	100	0	0	Error	1	0	2998	-0.167	-75	0	0
9	6	2	empty	empty	4340	25250	100	39	40	6	15	38	38	39	6	15	19	6	0	0	0	0	0	0	0	0	80	560	100	0	0	Error	1	2	3182	0.167	-75	0	0
9	7	2	empty	empty	4640	25250	100	45	53	44	83	42	42	43	7	16	29	13	0	0	0	0	0	0	0	0	80	560	100	0	0	Error	3	11	4273	1.429	-75	0	0
9	8	2	empty	empty	4940	25250	100	44	44	7	15	43	43	44	8	18	14	1	0	0	0	0	0	0	0	0	80	560	100	0	0	Error	1	1	3532	0	-75	0	0
9	9	2	empty	empty	5240	25250	100	46	46	8	17	43	43	42	14	33	8	1	0	0	0	0	0	0	0	0	80	560	100	0	0	Error	3	3	3692	0.286	-75	0	0
9	10	2	empty	empty	5540	25250	100	48	49	7	14	47	47	48	7	14	20	5	0	0	0	0	0	0	0	0	80	464	100	0	0	Error	1	2	3912	0.143	-75	0	0
9	11	2	empty	empty	5840	25250	100	52	52	11	21	50	50	50	9	18	14	3	0	0	0	0	0	0	0	0	80	486	100	0	0	Error	2	2	4157	0.222	-75	0	0
9	12	2	empty	empty	6140	25250	100	52	52	8	15	52	52	52	8	15	11	0	0	0	0	0	0	0	0	0	80	474	100	0	0	Error	0	0	4121	0	-75	0	0
9	1	3	2A6	406 Sp0	2880	25650	100	39	39	6	15	39	39	41	11	26	5	0	0	0	0	0	0	0	0	0	80	560	100	0	0	Error	0	0	3138	-0.182	0	0	0
9	2	3	2.00E+06	430 Sp0	3190	25650	40	45	44	5	11	39	39	43	28	65	0	0	0	0	0	0	0	0	0	0	12	68	100	0	0	Error	6	5	530	0.036	0	0	0
9	3	3	2A6	406 Sp0	3490	25650	100	40	42	13	30	39	39	39	7	17	15	5	0	0	0	0	0	0	0	0	80	560	100	0	0	Error	1	3	3372	0.429	0	0	0
9	4	3	2.00E+06	430 Sp0	3800	25650	40	56	83	82	98	40	40	42	7	16	67	58	0	0	0	0	0	0	0	0	12	68	100	0	0	Error	16	43	999	5.857	0	0	0
9	5	3	2I6	455 Sp21	4110	25660	50	47	46	6	13	39	39	40	7	17	50	8	0	0	0	0	0	0	0	0	12	104	100	0	0	Error	8	7	550	0.857	0	0	0
9	6	3	2M6	483 Sp22	4410	25680	40	51	51	8	15	41	41	42	7	16	58	25	0	0	0	0	0	0	0	0	12	68	100	0	0	Error	10	10	609	1.286	0	0	0
9	7	3	2I6	455 Sp21	4720	25660	40	46	47	8	17	43	43	43	6	13	42	17	0	0	0	0	0	0	0	0	12	68	100	0	0	Error	3	4	560	0.667	0	0	0
9	8	3	2M6	483 Sp22	4990	25650	50	58	59	12	20	46	46	47	8	17	50	42	0	0	0	0	0	0	0	0	12	104	100	0	0	Error	12	13	703	1.5	0	0	0
9	9	3	2A14	590 Sp14	5300	25660	100	46	46	7	15	46	46	47	8	17	10	0	0	0	0	0	0	0	0	0	80	547	100	0	0	Error	0	0	3672	-0.125	0	0	0
9	10	3	2.00E+14	605 Sp24	5610	25670	80	67	69	15	21	51	51	51	8	15	77	46	0	0	0	0	0	0	0	0	52	340	100	0	0	Error	16	18	3600	2.25	0	0	0
9	11	3	2A14	590 Sp14	5900	25670	100	47	48	8	16	51	51	52	22	42	0	0	0	0	0	0	0	0	0	0	80	538	100	0	0	Error	-4	-3	3817	-0.182	0	0	0
9	12	3	2.00E+14	605 Sp24	6200	25670	80	89	613	2602	424	51	51	51	8	15	92	79	0	0	0	0	0	0	0	0	52	339	100	0	0	Error	38	562	31883	70.25	0	0	0
9	1	4	2I14	620 Sp14	2910	25970	70	70	71	20	28	39	39	39	8	20	100	81	0	0	0	0	0	0	0	0	32	236	100	0	0	Error	31	32	2261	4	0	0	0
9	2	4	2M14	635 Sp14	3200	25960	100	40	41	8	19	37	37	38	7	18	18	11	0	0	0	0	0	0	0	0	80	560	100	0	0	Error	3	4	3282	0.429	0	0	0
9	3	4	2I14	620 Sp14	3470	25960	60	66	66	19	28	41	41	109	551	505	0	0	0	0	0	0	0	0	0	0	32	176	100	0	0	Error	25	25	2103	-0.078	0	0	0
9	4	4	2M14	635 Sp14	3800	25960	100	42	43	9	20	38	38	39	10	25	21	6	0	0	0	0	0	0	0	0	80	560	100	0	0	Error	4	5	3466	0.4	0	0	0
9	5	4	empty	empty	4040	25850	100	39	39	6	15	39	39	40	8	20	10	0	0	0	0	0	0	0	0	0	80	560	100	0	0	Error	0	0	3110	-0.125	-75	0	0
9	6	4	empty	empty	4340	25850	100	41	42	6	14	39	39	40	6	15	28	4	0	0	0	0	0	0	0	0	80	558	100	0	0	Error	2	3	3343	0.333	-75	0	0
9	7	4	empty	empty	4640	25850	100	42	44	11	25	43	43	43	7	16	14	8	0	0	0	0	0	0	0	0	80	560	100	0	0	Error	-1	1	3547	0.143	-75	0	0
9	8	4	empty	empty	4940	25850	100	46	47	6	12	44	44	45	7	15	21	3	0	0	0	0	0	0	0	0	80	560	100	0	0	Error	2	3	3726	0.286	-75	0	0
9	9	4	empty	empty	5240	25850	100	48	47	7	14	43	43	42	11	26	15	0	0	0	0	0	0	0	0	0	80	547	100	0	0	Error	5	4	3766	0.455	-75	0	0
9	10	4	empty	empty	5540	25850	100	53	53	9	16	50	50	51	9	17	25	5	0	0	0	0	0	0	0	0	80	550	100	0	0	Error	3	3	4273	0.222	-75	0	0
9	11	4	empty	empty	5840	25850	100	49	50	8	16	50	50	51	8	15	16	0	0	0	0	0	0	0	0	0	80	538	100	0	0	Error	-1	0	3963	-0.125	-75	0	0
9	12	4	empty	empty	6140	25850	100	51	52	8	15	52	52	53	8	15	15	5	0	0	0	0	0	0	0	0	80	547	100	0	0	Error	-1	0	4136	-0.125	-75	0	0
9	1	5	2A6	406 Sp0	2910	26300	40	37	41	10	24	37	37	37	6	16	42	33	0	0	0	0	0	0	0	0	12	68	100	0	0	Error	0	4	488	0.667	0	0	0
9	2	5	2.00E+06	430 Sp0	3210	26290	100	40	45	26	57	37	37	37	6	16	38	18	0	0	0	0	0	0	0	0	80	560	100	0	0	Error	3	8	3636	1.333	0	0	0
9	3	5	2A6	406 Sp0	3520	26280	40	41	40	6	15	38	38	38	9	23	8	0	0	0	0	0	0	0	0	0	12	68	100	0	0	Error	3	2	481	0.222	0	0	0
9	4	5	2.00E+06	430 Sp0	3800	26280	100	41	42	8	19	39	39	39	6	15	30	11	0	0	0	0	0	0	0	0	80	560	100	0	0	Error	2	3	3391	0.5	0	0	0
9	5	5	2I6	455 Sp21	4100	26280	100	43	43	8	18	40	40	40	6	15	33	13	0	0	0	0	0	0	0	0	80	527	100	0	0	Error	3	3	3459	0.5	0	0	0
9	6	5	2M6	483 Sp22	4400	26280	40	53	50	9	18	42	42	64	139	217	0	0	0	0	0	0	0	0	0	0	12	68	100	0	0	Error	11	8	602	-0.101	0	0	0
9	7	5	2I6	455 Sp21	4690	26270	50	49	49	10	20	46	46	69	135	195	0	0	0	0	0	0	0	0	0	0	12	104	100	0	0	Error	3	3	592	-0.148	0	0	0
9	8	5	2M6	483 Sp22	5020	26300	60	50	48	9	18	45	45	44	9	20	28	6	0	0	0	0	0	0	0	0	32	176	100	0	0	Error	5	3	1547	0.444	0	0	0
9	9	5	2A14	590 Sp14	5310	26280	100	45	45	8	17	48	48	49	10	20	4	1	0	0	0	0	0	0	0	0	80	531	100	0	0	Error	-3	-3	3619	-0.4	0	0	0
9	10	5	2.00E+14	605 Sp24	5600	26270	100	68	81	117	144	50	50	51	8	15	71	54	0	0	0	0	0	0	0	0	80	538	100	0	0	Error	18	31	6474	3.75	0	0	0
9	11	5	2A14	590 Sp14	5900	26270	100	48	49	8	16	53	53	53	8	15	5	1	0	0	0	0	0	0	0	0	80	538	100	0	0	Error	-5	-4	3931	-0.5	0	0	0
9	12	5	2.00E+14	605 Sp24	6210	26270	80	76	79	26	32	52	52	53	9	16	81	63	0	0	0	0	0	0	0	0	52	340	100	0	0	Error	24	27	4091	2.889	0	0	0
9	1	6	2I14	620 Sp14	2890	26570	40	53	54	10	18	37	37	39	9	23	75	50	0	0	0	0	0	0	0	0	12	68	100	0	0	Error	16	17	644	1.667	0	0	0
9	2	6	2M14	635 Sp14	3200	26570	100	39	41	11	26	37	37	37	6	16	26	14	0	0	0	0	0	0	0	0	80	560	100	0	0	Error	2	4	3257	0.667	0	0	0
9	3	6	2I14	620 Sp14	3510	26570	60	65	65	11	16	42	42	48	58	120	0	0	0	0	0	0	0	0	0	0	32	176	100	0	0	Error	23	23	2088	0.293	0	0	0
9	4	6	2M14	635 Sp14	3800	26560	100	42	42	8	19	39	39	39	6	15	26	13	0	0	0	0	0	0	0	0	80	560	100	0	0	Error	3	3	3370	0.5	0	0	0
9	5	6	empty	empty	4040	26450	100	39	39	7	17	39	39	39	6	15	15	4	0	0	0	0	0	0	0	0	80	527	100	0	0	Error	0	0	3130	0	-75	0	0
9	6	6	empty	empty	4340	26450	100	39	41	7	17	40	40	41	9	21	15	3	0	0	0	0	0	0	0	0	80	556	100	0	0	Error	-1	1	3254	0	-75	0	0
9	7	6	empty	empty	4640	26450	100	54	65	47	72	48	48	52	59	113	4	4	0	0	0	0	0	0	0	0	80	559	100	0	0	Error	6	17	5169	0.22	-75	0	0
9	8	6	empty	empty	4940	26450	100	47	47	9	19	47	47	48	8	16	14	3	0	0	0	0	0	0	0	0	80	541	100	0	0	Error	0	0	3787	-0.125	-75	0	0
9	9	6	empty	empty	5240	26450	100	44	45	7	15	43	43	42	11	26	10	0	0	0	0	0	0	0	0	0	80	531	100	0	0	Error	1	2	3601	0.273	-75	0	0
9	10	6	empty	empty	5540	26450	100	51	51	8	15	49	49	50	8	16	20	5	0	0	0	0	0	0	0	0	80	538	100	0	0	Error	2	2	4092	0.125	-75	0	0
9	11	6	empty	empty	5840	26450	100	55	55	9	16	52	52	53	9	16	21	3	0	0	0	0	0	0	0	0	80	538	100	0	0	Error	3	3	4375	0.222	-75	0	0
9	12	6	empty	empty	6140	26450	100	54	54	9	16	54	54	54	9	16	11	1	0	0	0	0	0	0	0	0	80	550	100	0	0	Error	0	0	4317	0	-75	0	0
9	1	7	2A6	406 Sp0	2890	26850	50	41	39	5	12	35	35	36	6	16	42	8	0	0	0	0	0	0	0	0	12	104	100	0	0	Error	6	4	471	0.5	0	0	0
9	2	7	2.00E+06	430 Sp0	3190	26860	100	41	42	7	16	37	37	37	6	16	34	15	0	0	0	0	0	0	0	0	80	560	100	0	0	Error	4	5	3343	0.833	0	0	0
9	3	7	2A6	406 Sp0	3490	26860	100	39	39	6	15	39	39	66	533	807	0	0	0	0	0	0	0	0	0	0	80	560	100	0	0	Error	0	0	3119	-0.051	0	0	0
9	4	7	2.00E+06	430 Sp0	3790	26860	100	41	41	8	19	40	40	40	7	17	16	4	0	0	0	0	0	0	0	0	80	560	100	0	0	Error	1	1	3275	0.143	0	0	0
9	5	7	2I6	455 Sp21	4090	26860	100	38	38	6	15	40	40	41	9	21	4	0	0	0	0	0	0	0	0	0	80	560	100	0	0	Error	-2	-2	3049	-0.333	0	0	0
9	6	7	2M6	483 Sp22	4390	26860	100	42	43	9	20	41	41	41	7	17	24	13	0	0	0	0	0	0	0	0	80	560	100	0	0	Error	1	2	3451	0.286	0	0	0
9	7	7	2I6	455 Sp21	4690	26860	100	42	43	7	16	46	46	52	136	261	0	0	0	0	0	0	0	0	0	0	80	560	100	0	0	Error	-4	-3	3412	-0.066	0	0	0
9	8	7	2M6	483 Sp22	4990	26860	100	46	47	9	19	46	46	45	10	22	15	4	0	0	0	0	0	0	0	0	80	560	100	0	0	Error	0	1	3768	0.2	0	0	0
9	9	7	2A14	590 Sp14	5290	26860	100	45	45	8	17	49	49	48	10	20	4	0	0	0	0	0	0	0	0	0	80	560	100	0	0	Error	-4	-4	3579	-0.3	0	0	0
9	10	7	2.00E+14	605 Sp24	5600	26870	80	62	66	33	50	51	51	52	9	17	54	27	0	0	0	0	0	0	0	0	52	340	100	0	0	Error	11	15	3417	1.556	0	0	0
9	11	7	2A14	590 Sp14	5900	26870	100	47	49	9	18	53	53	54	8	14	8	4	0	0	0	0	0	0	0	0	80	560	100	0	0	Error	-6	-4	3883	-0.625	0	0	0
9	12	7	2.00E+14	605 Sp24	6200	26870	80	68	70	14	20	53	53	54	10	18	60	35	0	0	0	0	0	0	0	0	52	340	100	0	0	Error	15	17	3628	1.6	0	0	0
9	1	8	1I14	234 Sp8	2910	27160	60	39	38	5	13	40	40	42	8	19	3	0	0	0	0	0	0	0	0	0	32	176	100	0	0	Error	-1	-2	1200	-0.5	0	0	0
9	2	8	1M14	258 Sp0	3200	27170	50	44	44	6	13	40	40	40	6	15	33	8	0	0	0	0	0	0	0	0	12	104	100	0	0	Error	4	4	532	0.667	0	0	0
9	3	8	1I14	234 Sp8	3500	27180	40	41	40	5	12	41	41	40	6	15	8	0	0	0	0	0	0	0	0	0	12	68	100	0	0	Error	0	-1	482	0	0	0	0
9	4	8	1M14	258 Sp0	3810	27180	40	41	40	6	15	40	40	41	6	14	17	0	0	0	0	0	0	0	0	0	12	68	100	0	0	Error	1	0	481	-0.167	0	0	0
9	5	8	1A22	286 Sp0	4100	27160	70	40	40	6	15	42	42	43	8	18	9	0	0	0	0	0	0	0	0	0	32	236	100	0	0	Error	-2	-2	1287	-0.375	0	0	0
9	6	8	1.00E+22	324 Sp10	4400	27180	40	64	61	13	21	40	40	40	7	17	83	58	0	0	0	0	0	0	0	0	12	68	100	0	0	Error	24	21	731	3	0	0	0
9	7	8	1A22	286 Sp0	4700	27160	60	50	81	95	117	43	43	43	8	18	47	28	0	0	0	0	0	0	0	0	32	176	100	0	0	Error	7	38	2580	4.75	0	0	0
9	8	8	1.00E+22	324 Sp10	4990	27150	40	63	66	14	21	43	43	43	7	16	83	75	0	0	0	0	0	0	0	0	12	68	100	0	0	Error	20	23	792	3.286	0	0	0
9	9	8	1I22	354 Sp0	5300	27160	40	40	41	8	19	47	47	48	7	14	8	0	0	0	0	0	0	0	0	0	12	68	100	0	0	Error	-7	-6	493	-1	0	0	0
9	10	8	1M22	379 Sp0	5600	27140	60	47	49	8	16	56	56	553	3881	701	0	0	0	0	0	0	0	0	0	0	32	176	100	0	0	Error	-9	-7	1583	-0.13	0	0	0
9	11	8	1I22	354 Sp0	5920	27170	40	46	46	8	17	50	50	50	8	16	17	0	0	0	0	0	0	0	0	0	12	68	100	0	0	Error	-4	-4	557	-0.5	0	0	0
9	12	8	1M22	379 Sp0	6160	27300	70	55	56	8	14	55	55	56	16	28	3	0	0	0	0	0	0	0	0	0	32	236	100	0	0	Error	0	1	1783	0	0	0	0
9	1	9	1A6	14 Sp8	2890	27470	70	40	43	8	18	36	36	37	6	16	41	25	0	0	0	0	0	0	0	0	32	236	100	0	0	Error	4	7	1369	1	0	0	0
9	2	9	1.00E+06	33 Sp8	3200	27470	90	45	46	10	21	40	40	45	45	100	2	0	0	0	0	0	0	0	0	0	52	420	100	0	0	Error	5	6	2386	0.022	0	0	0
9	3	9	1A6	14 Sp8	3500	27480	60	44	45	6	13	40	40	40	8	20	25	6	0	0	0	0	0	0	0	0	32	176	100	0	0	Error	4	5	1436	0.625	0	0	0
9	4	9	1.00E+06	33 Sp8	3790	27460	60	41	43	8	18	39	39	39	7	17	25	13	0	0	0	0	0	0	0	0	32	176	100	0	0	Error	2	4	1364	0.571	0	0	0
9	5	9	1I6	52 Sp9	4110	27450	40	54	55	9	16	41	41	42	7	16	75	42	0	0	0	0	0	0	0	0	12	68	100	0	0	Error	13	14	659	1.857	0	0	0
9	6	9	1M6	74 Sp0	4410	27450	40	54	57	16	28	44	44	61	72	118	0	0	0	0	0	0	0	0	0	0	12	68	100	0	0	Error	10	13	679	-0.056	0	0	0
9	7	9	1I6	52 Sp9	4700	27460	80	47	48	10	20	46	46	46	8	17	21	8	0	0	0	0	0	0	0	0	52	340	100	0	0	Error	1	2	2470	0.25	0	0	0
9	8	9	1M6	74 Sp0	5020	27450	40	44	49	11	22	45	45	45	7	15	33	17	0	0	0	0	0	0	0	0	12	68	100	0	0	Error	-1	4	591	0.571	0	0	0
9	9	9	1A14	171 Sp8	5310	27460	100	49	50	9	18	52	52	52	13	25	5	0	0	0	0	0	0	0	0	0	80	560	100	0	0	Error	-3	-2	3981	-0.154	0	0	0
9	10	9	1.00E+14	199 Sp9	5600	27480	40	54	55	8	14	47	47	48	8	16	42	8	0	0	0	0	0	0	0	0	12	68	100	0	0	Error	7	8	665	0.875	0	0	0
9	11	9	1A14	171 Sp8	5900	27490	50	51	54	12	22	52	52	52	9	17	25	8	0	0	0	0	0	0	0	0	12	104	100	0	0	Error	-1	2	651	0.222	0	0	0
9	12	9	1.00E+14	199 Sp9	6200	27460	60	49	49	8	16	49	49	51	9	17	19	0	0	0	0	0	0	0	0	0	32	176	100	0	0	Error	0	0	1577	-0.222	0	0	0
9	1	10	1I14	234 Sp8	2910	27780	60	37	37	6	16	38	38	38	6	15	16	3	0	0	0	0	0	0	0	0	32	176	100	0	0	Error	-1	-1	1187	-0.167	0	0	0
9	2	10	1M14	258 Sp0	3200	27770	50	39	39	6	15	41	41	42	6	14	0	0	0	0	0	0	0	0	0	0	12	104	100	0	0	Error	-2	-2	462	-0.5	0	0	0
9	3	10	1I14	234 Sp8	3500	27770	50	37	38	5	13	41	41	43	12	27	0	0	0	0	0	0	0	0	0	0	12	104	100	0	0	Error	-4	-3	452	-0.417	0	0	0
9	4	10	1M14	258 Sp0	3800	27770	40	40	39	5	12	41	41	40	6	15	0	0	0	0	0	0	0	0	0	0	12	68	100	0	0	Error	-1	-2	469	-0.167	0	0	0
9	5	10	1A22	286 Sp0	4110	27770	50	39	41	8	19	42	42	42	7	16	17	0	0	0	0	0	0	0	0	0	12	104	100	0	0	Error	-3	-1	495	-0.143	0	0	0
9	6	10	1.00E+22	324 Sp10	4400	27790	50	64	66	9	13	45	45	46	18	39	58	8	0	0	0	0	0	0	0	0	12	104	100	0	0	Error	19	21	796	1.111	0	0	0
9	7	10	1A22	286 Sp0	4710	27770	70	43	45	8	17	42	42	45	26	57	3	0	0	0	0	0	0	0	0	0	32	236	100	0	0	Error	1	3	1450	0	0	0	0
9	8	10	1.00E+22	324 Sp10	5000	27780	60	59	60	13	21	45	45	46	8	17	66	41	0	0	0	0	0	0	0	0	32	176	100	0	0	Error	14	15	1917	1.75	0	0	0
9	9	10	1I22	354 Sp0	5300	27780	100	47	49	17	34	52	52	51	11	21	9	3	0	0	0	0	0	0	0	0	80	560	100	0	0	Error	-5	-3	3898	-0.182	0	0	0
9	10	10	1M22	379 Sp0	5600	27780	60	47	47	8	17	49	49	49	8	16	9	0	0	0	0	0	0	0	0	0	32	176	100	0	0	Error	-2	-2	1518	-0.25	0	0	0
9	11	10	1I22	354 Sp0	5900	27770	100	45	45	8	17	54	54	55	9	16	1	0	0	0	0	0	0	0	0	0	80	560	100	0	0	Error	-9	-9	3602	-1.111	0	0	0
9	12	10	1M22	379 Sp0	6210	27770	80	48	51	14	27	53	53	54	9	16	12	4	0	0	0	0	0	0	0	0	52	340	100	0	0	Error	-5	-2	2642	-0.333	0	0	0
9	1	11	1A6	14 Sp8	2900	28080	40	51	50	5	10	39	39	40	7	17	75	33	0	0	0	0	0	0	0	0	12	68	100	0	0	Error	12	11	604	1.429	0	0	0
9	2	11	1.00E+06	33 Sp8	3200	28080	100	44	47	19	40	40	40	40	7	17	38	10	0	0	0	0	0	0	0	0	80	560	100	0	0	Error	4	7	3775	1	0	0	0
9	3	11	1A6	14 Sp8	3500	28080	40	54	50	7	14	41	41	42	6	14	58	50	0	0	0	0	0	0	0	0	12	68	100	0	0	Error	13	9	600	1.333	0	0	0
9	4	11	1.00E+06	33 Sp8	3810	28050	50	58	57	10	17	49	49	51	11	21	42	0	0	0	0	0	0	0	0	0	12	104	100	0	0	Error	9	8	687	0.545	0	0	0
9	5	11	1I6	52 Sp9	4100	28090	40	53	52	8	15	46	46	48	19	39	8	0	0	0	0	0	0	0	0	0	12	68	100	0	0	Error	7	6	627	0.211	0	0	0
9	6	11	1M6	74 Sp0	4410	28100	40	46	45	4	8	43	43	42	7	16	8	0	0	0	0	0	0	0	0	0	12	68	100	0	0	Error	3	2	545	0.429	0	0	0
9	7	11	1I6	52 Sp9	4710	28090	50	49	49	7	14	47	47	47	8	17	17	0	0	0	0	0	0	0	0	0	12	104	100	0	0	Error	2	2	589	0.25	0	0	0
9	8	11	1M6	74 Sp0	5010	28080	40	48	47	6	12	46	46	46	8	17	8	0	0	0	0	0	0	0	0	0	12	68	100	0	0	Error	2	1	561	0.125	0	0	0
9	9	11	1A14	171 Sp8	5310	28060	40	55	55	8	14	53	53	53	8	15	25	0	0	0	0	0	0	0	0	0	12	68	100	0	0	Error	2	2	655	0.25	0	0	0
9	10	11	1.00E+14	199 Sp9	5610	28050	100	49	50	11	22	54	54	55	16	29	4	3	0	0	0	0	0	0	0	0	80	560	100	0	0	Error	-5	-4	3993	-0.312	0	0	0
9	11	11	1A14	171 Sp8	5920	28050	50	59	59	10	16	54	54	55	9	16	33	8	0	0	0	0	0	0	0	0	12	104	100	0	0	Error	5	5	713	0.444	0	0	0
9	12	11	1.00E+14	199 Sp9	6220	28050	100	54	57	20	35	57	57	57	10	17	19	5	0	0	0	0	0	0	0	0	80	560	100	0	0	Error	-3	0	4560	0	0	0	0
9	1	12	1I14	234 Sp8	2870	28360	100	40	40	6	15	39	39	41	16	39	0	0	0	0	0	0	0	0	0	0	80	560	100	0	0	Error	1	1	3174	-0.062	0	0	0
9	2	12	1M14	258 Sp0	3180	28370	40	44	46	8	17	41	41	40	7	17	33	8	0	0	0	0	0	0	0	0	12	68	100	0	0	Error	3	5	548	0.857	0	0	0
9	3	12	1I14	234 Sp8	3500	28380	40	37	37	3	8	43	43	43	8	18	0	0	0	0	0	0	0	0	0	0	12	68	100	0	0	Error	-6	-6	446	-0.75	0	0	0
9	4	12	1M14	258 Sp0	3800	28370	40	47	49	9	18	42	42	43	8	18	25	17	0	0	0	0	0	0	0	0	12	68	100	0	0	Error	5	7	585	0.75	0	0	0
9	5	12	1A22	286 Sp0	4100	28390	40	46	47	9	19	42	42	42	8	19	42	17	0	0	0	0	0	0	0	0	12	68	100	0	0	Error	4	5	567	0.625	0	0	0
9	6	12	1.00E+22	324 Sp10	4390	28350	40	65	61	13	21	42	42	41	6	14	75	58	0	0	0	0	0	0	0	0	12	68	100	0	0	Error	23	19	736	3.333	0	0	0
9	7	12	1A22	286 Sp0	4710	28370	50	47	46	5	10	44	44	45	9	20	0	0	0	0	0	0	0	0	0	0	12	104	100	0	0	Error	3	2	554	0.111	0	0	0
9	8	12	1.00E+22	324 Sp10	5000	28380	50	63	60	12	20	45	45	51	38	74	0	0	0	0	0	0	0	0	0	0	12	104	100	0	0	Error	18	15	721	0.237	0	0	0
9	9	12	1I22	354 Sp0	5300	28380	100	49	51	9	17	53	53	53	10	18	9	0	0	0	0	0	0	0	0	0	80	560	100	0	0	Error	-4	-2	4050	-0.2	0	0	0
9	10	12	1M22	379 Sp0	5610	28390	40	51	51	10	19	52	52	53	8	15	17	0	0	0	0	0	0	0	0	0	12	68	100	0	0	Error	-1	-1	606	-0.25	0	0	0
9	11	12	1I22	354 Sp0	5900	28390	50	48	47	10	21	50	50	50	8	16	8	0	0	0	0	0	0	0	0	0	12	104	100	0	0	Error	-2	-3	559	-0.375	0	0	0
9	12	12	1M22	379 Sp0	6200	28380	50	47	47	7	14	51	51	54	14	25	0	0	0	0	0	0	0	0	0	0	12	104	100	0	0	Error	-4	-4	563	-0.5	0	0	0
9	1	13	1A6	14 Sp8	2890	28680	40	41	41	5	12	36	36	38	7	18	33	0	0	0	0	0	0	0	0	0	12	68	100	0	0	Error	5	5	487	0.429	0	0	0
9	2	13	1.00E+06	33 Sp8	3200	28680	40	46	47	7	14	41	41	43	11	25	8	8	0	0	0	0	0	0	0	0	12	68	100	0	0	Error	5	6	565	0.364	0	0	0
9	3	13	1A6	14 Sp8	3500	28680	100	47	49	11	22	42	42	43	8	18	34	16	0	0	0	0	0	0	0	0	80	527	100	0	0	Error	5	7	3912	0.75	0	0	0
9	4	13	1.00E+06	33 Sp8	3800	28690	40	58	57	9	15	42	42	42	9	21	67	42	0	0	0	0	0	0	0	0	12	68	100	0	0	Error	16	15	682	1.667	0	0	0
9	5	13	1I6	52 Sp9	4100	28670	100	49	60	81	135	43	43	43	7	16	43	25	0	0	0	0	0	0	0	0	80	538	100	0	0	Error	6	17	4813	2.429	0	0	0
9	6	13	1M6	74 Sp0	4400	28660	40	58	62	14	22	44	44	45	14	31	50	8	0	0	0	0	0	0	0	0	12	68	100	0	0	Error	14	18	744	1.214	0	0	0
9	7	13	1I6	52 Sp9	4700	28700	100	51	52	9	17	47	47	48	9	18	26	6	0	0	0	0	0	0	0	0	80	504	100	0	0	Error	4	5	4174	0.444	0	0	0
9	8	13	1M6	74 Sp0	5010	28690	50	45	46	9	19	46	46	45	18	40	0	0	0	0	0	0	0	0	0	0	12	104	100	0	0	Error	-1	0	547	0.056	0	0	0
9	9	13	1A14	171 Sp8	5300	28670	100	53	54	9	16	54	54	55	9	16	11	4	0	0	0	0	0	0	0	0	80	538	100	0	0	Error	-1	0	4287	-0.111	0	0	0
9	10	13	1.00E+14	199 Sp9	5590	28650	40	55	54	6	11	53	53	78	146	187	0	0	0	0	0	0	0	0	0	0	12	68	100	0	0	Error	2	1	648	-0.164	0	0	0
9	11	13	1A14	171 Sp8	5890	28660	100	57	58	11	18	58	58	58	9	15	21	5	0	0	0	0	0	0	0	0	80	544	100	0	0	Error	-1	0	4618	0	0	0	0
9	12	13	1.00E+14	199 Sp9	6200	28680	50	52	53	10	18	50	50	51	9	17	17	8	0	0	0	0	0	0	0	0	12	104	100	0	0	Error	2	3	633	0.222	0	0	0
9	1	14	2A22	Grid Marker	2890	28950	160	86	730	2215	303	39	39	39	6	15	96	88	0	0	0	0	0	0	0	0	208	1430	100	0	0	Error	47	691	151775	115.167	0	0	0
9	2	14	2A22	Grid Marker	3180	28950	180	103	939	2888	307	41	41	42	7	16	96	88	0	0	0	0	0	0	0	0	256	1724	100	0	0	Error	62	898	240320	128.143	0	0	0
9	3	14	empty	empty	3440	28850	100	39	40	6	15	42	42	43	9	20	4	0	0	0	0	0	0	0	0	0	80	527	100	0	0	Error	-3	-2	3192	-0.333	-75	0	0
9	4	14	empty	empty	3740	28850	100	39	47	40	85	44	44	53	28	52	9	6	0	0	0	0	0	0	0	0	80	550	100	0	0	Error	-5	3	3787	-0.214	-75	0	0
9	5	14	empty	empty	4040	28850	100	39	40	6	15	41	41	42	7	16	13	3	0	0	0	0	0	0	0	0	80	538	100	0	0	Error	-2	-1	3238	-0.286	-75	0	0
9	6	14	empty	empty	4340	28850	100	41	42	7	16	43	43	43	7	16	9	3	0	0	0	0	0	0	0	0	80	560	100	0	0	Error	-2	-1	3348	-0.143	-75	0	0
9	7	14	empty	empty	4640	28850	100	45	44	7	15	47	47	47	8	17	4	0	0	0	0	0	0	0	0	0	80	504	100	0	0	Error	-2	-3	3551	-0.375	-75	0	0
9	8	14	empty	empty	4940	28850	100	49	49	9	18	44	44	42	14	33	13	0	0	0	0	0	0	0	0	0	80	553	100	0	0	Error	5	5	3907	0.5	-75	0	0
9	9	14	empty	empty	5240	28850	100	52	53	9	16	55	55	55	9	16	15	3	0	0	0	0	0	0	0	0	80	538	100	0	0	Error	-3	-2	4244	-0.222	-75	0	0
9	10	14	empty	empty	5540	28850	100	57	57	10	17	56	56	56	9	16	9	1	0	0	0	0	0	0	0	0	80	560	100	0	0	Error	1	1	4573	0.111	-75	0	0
9	11	14	empty	empty	5840	28850	100	59	59	10	16	57	57	57	9	15	21	6	0	0	0	0	0	0	0	0	80	544	100	0	0	Error	2	2	4744	0.222	-75	0	0
9	12	14	empty	empty	6140	28850	100	56	56	10	17	56	56	57	11	19	13	1	0	0	0	0	0	0	0	0	80	556	100	0	0	Error	0	0	4488	-0.091	-75	0	0
10	1	1	empty	empty	7360	24940	100	59	59	9	15	59	59	59	9	15	16	1	0	0	0	0	0	0	0	0	80	560	100	0	0	Error	0	0	4720	0	-75	0	0
10	2	1	empty	empty	7660	24940	100	67	68	11	16	66	66	66	11	16	13	6	0	0	0	0	0	0	0	0	80	560	100	0	0	Error	1	2	5413	0.182	-75	0	0
10	3	1	empty	empty	7960	24940	100	70	71	11	15	70	70	71	11	15	14	6	0	0	0	0	0	0	0	0	80	560	100	0	0	Error	0	1	5711	0	-75	0	0
10	4	1	empty	empty	8260	24940	100	77	79	12	15	79	79	80	11	13	16	3	0	0	0	0	0	0	0	0	80	560	100	0	0	Error	-2	0	6300	-0.091	-75	0	0
10	5	1	empty	empty	8560	24940	100	87	88	14	15	87	87	88	12	13	14	6	0	0	0	0	0	0	0	0	80	560	100	0	0	Error	0	1	7065	0	-75	0	0
10	6	1	empty	empty	8860	24940	100	89	90	19	21	90	90	90	12	13	8	4	0	0	0	0	0	0	0	0	80	560	100	0	0	Error	-1	0	7225	0	-75	0	0
10	7	1	empty	empty	9160	24940	100	102	113	63	55	98	98	100	13	13	25	11	0	0	0	0	0	0	0	0	80	560	100	0	0	Error	4	15	9062	1	-75	0	0
10	8	1	empty	empty	9460	24940	100	100	101	14	13	101	101	101	12	11	20	5	0	0	0	0	0	0	0	0	80	560	100	0	0	Error	-1	0	8107	0	-75	0	0
10	9	1	empty	empty	9760	24940	100	105	104	13	12	103	103	103	14	13	13	1	0	0	0	0	0	0	0	0	80	560	100	0	0	Error	2	1	8291	0.071	-75	0	0
10	10	1	2B22	Grid Marker	10130	25060	150	179	896	2098	234	111	111	112	16	14	83	67	0	0	0	0	0	0	0	0	156	1135	100	0	0	Error	68	785	139714	49	0	0	0
10	11	1	2B22	Grid Marker	10420	25070	170	145	702	1895	269	112	112	113	13	11	78	60	0	0	0	0	0	0	0	0	208	1377	100	0	0	Error	33	590	146104	45.308	0	0	0
10	12	1	2B22	Grid Marker	10720	25060	160	149	705	1813	257	115	115	123	184	149	25	17	0	0	0	0	0	0	0	0	208	1330	100	0	0	Error	34	590	146728	3.163	0	0	0
10	1	2	2J14	621 Sp14	7440	25380	100	63	65	14	21	63	63	63	10	15	21	9	0	0	0	0	0	0	0	0	80	560	100	0	0	Error	0	2	5165	0.2	0	0	0
10	2	2	2N14	636 Sp12	7740	25380	80	97	99	25	25	69	69	69	10	14	75	65	0	0	0	0	0	0	0	0	52	340	100	0	0	Error	28	30	5122	3	0	0	0
10	3	2	2J14	621 Sp14	8000	25340	40	68	71	18	25	73	73	72	12	16	33	8	0	0	0	0	0	0	0	0	12	68	100	0	0	Error	-5	-2	857	-0.083	0	0	0
10	4	2	2N14	636 Sp12	8320	25360	80	111	114	32	28	85	85	85	12	14	62	52	0	0	0	0	0	0	0	0	52	328	100	0	0	Error	26	29	5905	2.417	0	0	0
10	5	2	empty	empty	8560	25240	100	89	88	13	14	89	89	90	15	16	9	1	0	0	0	0	0	0	0	0	80	560	100	0	0	Error	0	-1	7042	-0.133	-75	0	0
10	6	2	empty	empty	8860	25240	100	92	92	13	14	97	97	119	68	57	0	0	0	0	0	0	0	0	0	0	80	560	100	0	0	Error	-5	-5	7380	-0.397	-75	0	0
10	7	2	empty	empty	9160	25240	100	103	104	12	11	102	102	103	14	13	14	4	0	0	0	0	0	0	0	0	80	560	100	0	0	Error	1	2	8330	0.071	-75	0	0
10	8	2	empty	empty	9460	25240	100	103	104	13	12	103	103	103	13	12	19	1	0	0	0	0	0	0	0	0	80	560	100	0	0	Error	0	1	8301	0.077	-75	0	0
10	9	2	empty	empty	9760	25240	100	106	105	10	9	104	104	103	14	13	8	3	0	0	0	0	0	0	0	0	80	560	100	0	0	Error	2	1	8438	0.143	-75	0	0
10	10	2	empty	empty	10060	25240	100	109	110	13	11	111	111	111	13	11	13	3	0	0	0	0	0	0	0	0	80	515	100	0	0	Error	-2	-1	8812	-0.077	-75	0	0
10	11	2	empty	empty	10360	25240	100	110	110	15	13	111	111	112	13	11	18	4	0	0	0	0	0	0	0	0	80	477	100	0	0	Error	-1	-1	8806	-0.154	-75	0	0
10	12	2	empty	empty	10660	25240	100	114	113	14	12	112	112	112	13	11	19	3	0	0	0	0	0	0	0	0	80	493	100	0	0	Error	2	1	9064	0.077	-75	0	0
10	1	3	2B6	407 Sp21	7410	25650	100	51	52	8	15	62	62	62	10	16	0	0	0	0	0	0	0	0	0	0	80	560	100	0	0	Error	-11	-10	4124	-1	0	0	0
10	2	3	2F6	431 Sp0	7710	25650	40	55	53	9	16	57	57	58	9	15	8	0	0	0	0	0	0	0	0	0	12	68	100	0	0	Error	-2	-4	637	-0.556	0	0	0
10	3	3	2B6	407 Sp21	8000	25650	50	48	48	8	16	56	56	57	9	15	0	0	0	0	0	0	0	0	0	0	12	104	100	0	0	Error	-8	-8	579	-1	0	0	0
10	4	3	2F6	431 Sp0	8240	25510	100	89	88	11	12	82	82	82	13	15	21	3	0	0	0	0	0	0	0	0	80	527	100	0	0	Error	7	6	7015	0.462	0	0	0
10	5	3	2J6	456 Sp21	8650	25690	40	66	69	11	15	83	83	82	18	21	0	0	0	0	0	0	0	0	0	0	12	68	100	0	0	Error	-17	-14	825	-0.722	0	0	0
10	6	3	2N6	484 Sp22	8900	25650	100	79	80	13	16	96	96	96	26	27	1	0	0	0	0	0	0	0	0	0	80	542	100	0	0	Error	-17	-16	6413	-0.615	0	0	0
10	7	3	2J6	456 Sp21	9210	25650	60	66	68	10	14	92	92	93	16	17	0	0	0	0	0	0	0	0	0	0	32	176	100	0	0	Error	-26	-24	2162	-1.562	0	0	0
10	8	3	2N6	484 Sp22	9500	25650	60	74	77	15	19	95	95	96	14	14	0	0	0	0	0	0	0	0	0	0	32	176	100	0	0	Error	-21	-18	2475	-1.357	0	0	0
10	9	3	2B14	591 Sp0	9800	25650	100	96	95	16	16	106	106	117	153	130	0	0	0	0	0	0	0	0	0	0	80	542	100	0	0	Error	-10	-11	7635	-0.144	0	0	0
10	10	3	2F14	0	10100	25650	100	92	93	15	16	112	112	113	15	13	3	0	0	0	0	0	0	0	0	0	80	542	100	0	0	Error	-20	-19	7464	-1.333	0	0	0
10	11	3	2B14	591 Sp0	10400	25640	100	91	93	17	18	113	113	114	15	13	3	0	0	0	0	0	0	0	0	0	80	550	100	0	0	Error	-22	-20	7473	-1.4	0	0	0
10	12	3	2F14	0	10700	25650	50	102	102	23	22	119	119	119	13	10	8	0	0	0	0	0	0	0	0	0	12	104	100	0	0	Error	-17	-17	1220	-1.308	0	0	0
10	1	4	2J14	621 Sp14	7420	25970	100	62	64	13	20	66	66	66	10	15	19	4	0	0	0	0	0	0	0	0	80	560	100	0	0	Error	-4	-2	5095	-0.2	0	0	0
10	2	4	2N14	636 Sp12	7720	25970	80	104	130	161	123	70	70	70	11	15	81	75	0	0	0	0	0	0	0	0	52	340	100	0	0	Error	34	60	6773	5.455	0	0	0
10	3	4	2J14	621 Sp14	7950	25890	100	79	79	12	15	77	77	78	14	17	14	3	0	0	0	0	0	0	0	0	80	560	100	0	0	Error	2	2	6319	0.071	0	0	0
10	4	4	2N14	636 Sp12	8350	26010	70	88	95	25	26	92	92	98	22	22	22	9	0	0	0	0	0	0	0	0	32	236	100	0	0	Error	-4	3	3053	-0.136	0	0	0
10	5	4	empty	empty	8570	25870	100	99	99	12	12	97	97	99	23	23	5	0	0	0	0	0	0	0	0	0	80	560	100	0	0	Error	2	2	7891	0	-75	0	0
10	6	4	empty	empty	8860	25840	100	97	97	14	14	97	97	96	14	14	16	4	0	0	0	0	0	0	0	0	80	542	100	0	0	Error	0	0	7782	0.071	-75	0	0
10	7	4	empty	empty	9160	25840	100	107	108	13	12	104	104	105	15	14	18	4	0	0	0	0	0	0	0	0	80	559	100	0	0	Error	3	4	8609	0.2	-75	0	0
10	8	4	empty	empty	9460	25840	100	109	109	12	11	106	106	106	13	12	16	3	0	0	0	0	0	0	0	0	80	558	100	0	0	Error	3	3	8755	0.231	-75	0	0
10	9	4	empty	empty	9760	25840	100	113	111	13	11	104	104	104	15	14	25	3	0	0	0	0	0	0	0	0	80	542	100	0	0	Error	9	7	8862	0.467	-75	0	0
10	10	4	empty	empty	10060	25840	100	114	115	13	11	114	114	115	14	12	13	3	0	0	0	0	0	0	0	0	80	542	100	0	0	Error	0	1	9179	0	-75	0	0
10	11	4	empty	empty	10360	25840	100	114	115	13	11	112	112	112	13	11	16	8	0	0	0	0	0	0	0	0	80	550	100	0	0	Error	2	3	9163	0.231	-75	0	0
10	12	4	empty	empty	10660	25840	100	118	120	14	11	117	117	118	14	11	23	6	0	0	0	0	0	0	0	0	80	560	100	0	0	Error	1	3	9561	0.143	-75	0	0
10	1	5	2B6	407 Sp21	7410	26270	100	53	53	9	16	67	67	67	12	17	0	0	0	0	0	0	0	0	0	0	80	560	100	0	0	Error	-14	-14	4257	-1.167	0	0	0
10	2	5	2F6	431 Sp0	7710	26280	80	62	75	57	76	69	69	72	15	20	13	10	0	0	0	0	0	0	0	0	52	340	100	0	0	Error	-7	6	3876	0.2	0	0	0
10	3	5	2B6	407 Sp21	8030	26270	70	61	63	10	15	69	69	72	20	27	0	0	0	0	0	0	0	0	0	0	32	236	100	0	0	Error	-8	-6	2010	-0.45	0	0	0
10	4	5	2F6	431 Sp0	8310	26270	100	67	67	10	14	93	93	96	21	21	0	0	0	0	0	0	0	0	0	0	80	560	100	0	0	Error	-26	-26	5375	-1.381	0	0	0
10	5	5	2J6	456 Sp21	8610	26270	100	73	176	833	473	97	97	98	23	23	6	4	0	0	0	0	0	0	0	0	80	524	100	0	0	Error	-24	79	14077	3.391	0	0	0
10	6	5	2N6	484 Sp22	8910	26270	100	76	78	13	16	99	99	100	14	14	1	0	0	0	0	0	0	0	0	0	80	524	100	0	0	Error	-23	-21	6269	-1.571	0	0	0
10	7	5	2J6	456 Sp21	9210	26270	100	70	71	12	16	101	101	108	39	36	0	0	0	0	0	0	0	0	0	0	80	524	100	0	0	Error	-31	-30	5718	-0.949	0	0	0
10	8	5	2N6	484 Sp22	9460	26280	60	91	95	23	24	99	99	562	3032	539	0	0	0	0	0	0	0	0	0	0	32	176	100	0	0	Error	-8	-4	3055	-0.154	0	0	0
10	9	5	2B14	591 Sp0	9760	26270	100	94	93	13	13	106	106	107	39	36	0	0	0	0	0	0	0	0	0	0	80	524	100	0	0	Error	-12	-13	7417	-0.359	0	0	0
10	10	5	2F14	0	10110	26270	100	104	103	16	15	116	116	117	26	22	0	0	0	0	0	0	0	0	0	0	80	524	100	0	0	Error	-12	-13	8222	-0.538	0	0	0
10	11	5	2B14	591 Sp0	10410	26270	100	94	95	19	20	115	115	116	13	11	4	3	0	0	0	0	0	0	0	0	80	524	100	0	0	Error	-21	-20	7570	-1.615	0	0	0
10	12	5	2F14	0	10710	26270	100	102	102	18	17	122	122	122	14	11	1	1	0	0	0	0	0	0	0	0	80	524	100	0	0	Error	-20	-20	8127	-1.429	0	0	0
10	1	6	2J14	621 Sp14	7410	26550	100	63	65	12	18	69	69	69	11	15	9	3	0	0	0	0	0	0	0	0	80	560	100	0	0	Error	-6	-4	5164	-0.364	0	0	0
10	2	6	2N14	636 Sp12	7710	26560	80	90	93	29	31	76	76	76	11	14	54	38	0	0	0	0	0	0	0	0	52	340	100	0	0	Error	14	17	4843	1.545	0	0	0
10	3	6	2J14	621 Sp14	8010	26560	100	75	76	19	25	83	83	84	15	17	10	5	0	0	0	0	0	0	0	0	80	560	100	0	0	Error	-8	-7	6094	-0.533	0	0	0
10	4	6	2N14	636 Sp12	8310	26560	70	114	115	24	20	86	86	87	14	16	69	44	0	0	0	0	0	0	0	0	32	236	100	0	0	Error	28	29	3673	2	0	0	0
10	5	6	empty	empty	8560	26440	100	98	98	13	13	96	96	98	21	21	6	0	0	0	0	0	0	0	0	0	80	524	100	0	0	Error	2	2	7813	0	-75	0	0
10	6	6	empty	empty	8860	26440	100	99	99	14	14	100	100	100	13	13	16	0	0	0	0	0	0	0	0	0	80	524	100	0	0	Error	-1	-1	7951	-0.077	-75	0	0
10	7	6	empty	empty	9160	26440	100	105	105	14	13	103	103	107	46	42	0	0	0	0	0	0	0	0	0	0	80	524	100	0	0	Error	2	2	8392	-0.043	-75	0	0
10	8	6	empty	empty	9460	26440	100	105	106	15	14	102	102	103	18	17	18	4	0	0	0	0	0	0	0	0	80	532	100	0	0	Error	3	4	8448	0.167	-75	0	0
10	9	6	empty	empty	9710	26440	100	111	112	21	18	106	106	110	94	85	1	0	0	0	0	0	0	0	0	0	80	524	100	0	0	Error	5	6	8984	0.021	-75	0	0
10	10	6	empty	empty	10060	26440	100	112	114	12	10	112	112	112	14	12	19	0	0	0	0	0	0	0	0	0	80	524	100	0	0	Error	0	2	9143	0.143	-75	0	0
10	11	6	empty	empty	10360	26440	100	113	115	13	11	115	115	116	14	12	15	1	0	0	0	0	0	0	0	0	80	524	100	0	0	Error	-2	0	9161	-0.071	-75	0	0
10	12	6	empty	empty	10660	26440	100	119	121	15	12	121	121	122	14	11	18	4	0	0	0	0	0	0	0	0	80	524	100	0	0	Error	-2	0	9643	-0.071	-75	0	0
10	1	7	2B6	407 Sp21	7410	26870	100	55	56	22	39	66	66	67	11	16	1	1	0	0	0	0	0	0	0	0	80	560	100	0	0	Error	-11	-10	4483	-1	0	0	0
10	2	7	2F6	431 Sp0	7710	26870	100	55	57	11	19	76	76	76	12	15	0	0	0	0	0	0	0	0	0	0	80	560	100	0	0	Error	-21	-19	4528	-1.583	0	0	0
10	3	7	2B6	407 Sp21	8010	26870	100	61	61	10	16	84	84	88	34	38	0	0	0	0	0	0	0	0	0	0	80	560	100	0	0	Error	-23	-23	4903	-0.794	0	0	0
10	4	7	2F6	431 Sp0	8320	26870	40	97	763	2060	269	73	73	73	13	17	50	50	0	0	0	0	0	0	0	0	12	68	100	0	0	Error	24	690	9158	53.077	0	0	0
10	5	7	2J6	456 Sp21	8610	26870	100	64	63	10	15	94	94	104	157	150	0	0	0	0	0	0	0	0	0	0	80	560	100	0	0	Error	-30	-31	5025	-0.261	0	0	0
10	6	7	2N6	484 Sp22	8910	26870	100	73	73	13	17	102	102	105	53	50	0	0	0	0	0	0	0	0	0	0	80	560	100	0	0	Error	-29	-29	5840	-0.604	0	0	0
10	7	7	2J6	456 Sp21	9210	26870	100	74	74	13	17	100	100	101	16	15	0	0	0	0	0	0	0	0	0	0	80	560	100	0	0	Error	-26	-26	5905	-1.687	0	0	0
10	8	7	2N6	484 Sp22	9520	26880	40	66	70	10	14	83	83	84	16	19	0	0	0	0	0	0	0	0	0	0	12	68	100	0	0	Error	-17	-13	836	-0.875	0	0	0
10	9	7	2B14	591 Sp0	9810	26870	100	90	95	41	43	109	109	109	15	13	4	1	0	0	0	0	0	0	0	0	80	560	100	0	0	Error	-19	-14	7564	-0.933	0	0	0
10	10	7	2F14	0	10110	26860	50	87	95	19	20	110	110	113	15	13	0	0	0	0	0	0	0	0	0	0	12	104	100	0	0	Error	-23	-15	1141	-1.2	0	0	0
10	11	7	2B14	591 Sp0	10420	26890	60	87	84	10	11	115	115	114	15	13	0	0	0	0	0	0	0	0	0	0	32	176	100	0	0	Error	-28	-31	2687	-2	0	0	0
10	12	7	2F14	0	10710	26890	100	103	104	18	17	130	130	141	50	35	0	0	0	0	0	0	0	0	0	0	80	560	100	0	0	Error	-27	-26	8313	-0.74	0	0	0
10	1	8	1J14	235 Sp0	7420	27150	100	63	63	10	15	70	70	71	11	15	8	0	0	0	0	0	0	0	0	0	80	560	100	0	0	Error	-7	-7	5064	-0.727	0	0	0
10	2	8	1N14	258 Sp8	7720	27150	100	61	62	12	19	79	79	79	12	15	1	0	0	0	0	0	0	0	0	0	80	560	100	0	0	Error	-18	-17	4986	-1.417	0	0	0
10	3	8	1J14	235 Sp0	8010	27160	100	68	69	15	21	86	86	87	15	17	3	1	0	0	0	0	0	0	0	0	80	560	100	0	0	Error	-18	-17	5494	-1.2	0	0	0
10	4	8	1N14	258 Sp8	8320	27170	40	58	59	6	10	80	80	79	11	13	0	0	0	0	0	0	0	0	0	0	12	68	100	0	0	Error	-22	-21	704	-1.818	0	0	0
10	5	8	1B22	287 Sp8	8620	27150	50	68	66	9	13	75	75	76	12	15	0	0	0	0	0	0	0	0	0	0	12	104	100	0	0	Error	-7	-9	797	-0.833	0	0	0
10	6	8	1F22	325 Sp10	8920	27160	100	73	75	13	17	99	99	100	13	13	1	0	0	0	0	0	0	0	0	0	80	560	100	0	0	Error	-26	-24	6037	-1.923	0	0	0
10	7	8	1B22	287 Sp8	9220	27170	60	76	77	14	18	86	86	86	14	16	0	0	0	0	0	0	0	0	0	0	32	176	100	0	0	Error	-10	-9	2460	-0.643	0	0	0
10	8	8	1F22	325 Sp10	9520	27160	60	70	69	12	17	97	97	97	13	13	0	0	0	0	0	0	0	0	0	0	32	176	100	0	0	Error	-27	-28	2211	-2.154	0	0	0
10	9	8	1J22	355 Sp0	9820	27160	40	70	72	13	18	81	81	81	13	16	8	0	0	0	0	0	0	0	0	0	12	68	100	0	0	Error	-11	-9	860	-0.692	0	0	0
10	10	8	1N22	380 Sp0	10080	27110	80	106	107	14	13	111	111	111	24	21	2	0	0	0	0	0	0	0	0	0	52	340	100	0	0	Error	-5	-4	5560	-0.167	0	0	0
10	11	8	1J22	355 Sp0	10420	27150	70	98	99	14	14	104	104	110	40	36	0	0	0	0	0	0	0	0	0	0	32	236	100	0	0	Error	-6	-5	3153	-0.275	0	0	0
10	12	8	1N22	380 Sp0	10720	27270	50	124	132	19	14	129	129	134	30	22	8	0	0	0	0	0	0	0	0	0	12	104	100	0	0	Error	-5	3	1589	-0.067	0	0	0
10	1	9	1B6	15 Sp8	7410	27430	100	64	63	11	17	71	71	72	11	15	3	0	0	0	0	0	0	0	0	0	80	560	100	0	0	Error	-7	-8	5012	-0.818	0	0	0
10	2	9	1F6	34 Sp0	7710	27440	40	58	58	10	17	70	70	70	12	17	0	0	0	0	0	0	0	0	0	0	12	68	100	0	0	Error	-12	-12	698	-1	0	0	0
10	3	9	1B6	15 Sp8	8010	27450	40	68	67	9	13	68	68	67	11	16	8	0	0	0	0	0	0	0	0	0	12	68	100	0	0	Error	0	-1	804	0	0	0	0
10	4	9	1F6	34 Sp0	8300	27500	60	75	75	15	20	93	93	94	17	18	0	0	0	0	0	0	0	0	0	0	32	176	100	0	0	Error	-18	-18	2411	-1.118	0	0	0
10	5	9	1J6	53 Sp9	8640	27460	60	70	70	12	17	84	84	84	16	19	3	0	0	0	0	0	0	0	0	0	32	176	100	0	0	Error	-14	-14	2239	-0.875	0	0	0
10	6	9	1N6	75 Sp0	8920	27490	50	66	67	13	19	75	75	76	14	18	8	0	0	0	0	0	0	0	0	0	12	104	100	0	0	Error	-9	-8	806	-0.643	0	0	0
10	7	9	1J6	53 Sp9	9210	27460	80	71	72	14	19	92	92	92	14	15	2	0	0	0	0	0	0	0	0	0	52	340	100	0	0	Error	-21	-20	3752	-1.429	0	0	0
10	8	9	1N6	75 Sp0	9510	27460	40	80	79	9	11	80	80	81	18	22	0	0	0	0	0	0	0	0	0	0	12	68	100	0	0	Error	0	-1	942	-0.111	0	0	0
10	9	9	1B14	173 Sp8	9800	27480	60	72	72	12	16	89	89	95	24	25	0	0	0	0	0	0	0	0	0	0	32	176	100	0	0	Error	-17	-17	2318	-0.958	0	0	0
10	10	9	1F14	200 Sp9	10260	27580	90	121	121	17	14	116	116	116	16	13	25	6	0	0	0	0	0	0	0	0	52	420	100	0	0	Error	5	5	6308	0.313	0	0	0
10	11	9	1B14	173 Sp8	10420	27460	60	84	83	14	16	112	112	113	16	14	0	0	0	0	0	0	0	0	0	0	32	176	100	0	0	Error	-28	-29	2649	-1.875	0	0	0
10	12	9	1F14	200 Sp9	10710	27460	60	82	82	13	15	104	104	505	4618	914	0	0	0	0	0	0	0	0	0	0	32	176	100	0	0	Error	-22	-22	2617	-0.092	0	0	0
10	1	10	1J14	235 Sp0	7420	27790	70	55	53	8	15	68	68	68	11	16	0	0	0	0	0	0	0	0	0	0	32	236	100	0	0	Error	-13	-15	1709	-1.364	0	0	0
10	2	10	1N14	258 Sp8	7710	27770	40	51	52	7	13	69	69	69	11	15	0	0	0	0	0	0	0	0	0	0	12	68	100	0	0	Error	-18	-17	622	-1.545	0	0	0
10	3	10	1J14	235 Sp0	8010	27790	40	58	56	8	14	65	65	65	11	16	0	0	0	0	0	0	0	0	0	0	12	68	100	0	0	Error	-7	-9	673	-0.818	0	0	0
10	4	10	1N14	258 Sp8	8320	27780	40	56	55	8	14	85	85	83	14	16	0	0	0	0	0	0	0	0	0	0	12	68	100	0	0	Error	-29	-30	664	-2	0	0	0
10	5	10	1B22	287 Sp8	8610	27770	40	74	71	13	18	75	75	76	15	19	0	0	0	0	0	0	0	0	0	0	12	68	100	0	0	Error	-1	-4	849	-0.333	0	0	0
10	6	10	1F22	325 Sp10	8910	27780	40	62	64	10	15	71	71	73	12	16	8	0	0	0	0	0	0	0	0	0	12	68	100	0	0	Error	-9	-7	766	-0.75	0	0	0
10	7	10	1B22	287 Sp8	9220	27770	50	76	73	8	10	80	80	82	15	18	0	0	0	0	0	0	0	0	0	0	12	104	100	0	0	Error	-4	-7	875	-0.6	0	0	0
10	8	10	1F22	325 Sp10	9510	27780	40	68	64	10	15	73	73	82	64	78	0	0	0	0	0	0	0	0	0	0	12	68	100	0	0	Error	-5	-9	773	-0.281	0	0	0
10	9	10	1J22	355 Sp0	9810	27790	40	75	74	11	14	72	72	74	12	16	25	0	0	0	0	0	0	0	0	0	12	68	100	0	0	Error	3	2	890	0	0	0	0
10	10	10	1N22	380 Sp0	10100	27780	80	76	79	20	25	110	110	110	16	14	4	4	0	0	0	0	0	0	0	0	52	340	100	0	0	Error	-34	-31	4118	-1.937	0	0	0
10	11	10	1J22	355 Sp0	10420	27780	40	65	66	12	18	77	77	77	11	14	0	0	0	0	0	0	0	0	0	0	12	68	100	0	0	Error	-12	-11	795	-1	0	0	0
10	12	10	1N22	380 Sp0	10710	27770	50	79	79	12	15	98	98	99	20	20	0	0	0	0	0	0	0	0	0	0	12	104	100	0	0	Error	-19	-19	943	-1	0	0	0
10	1	11	1B6	15 Sp8	7430	28090	40	62	61	12	19	75	75	76	10	13	0	0	0	0	0	0	0	0	0	0	12	68	100	0	0	Error	-13	-14	736	-1.5	0	0	0
10	2	11	1F6	34 Sp0	7720	28080	50	54	58	10	17	76	76	77	12	15	0	0	0	0	0	0	0	0	0	0	12	104	100	0	0	Error	-22	-18	692	-1.583	0	0	0
10	3	11	1B6	15 Sp8	8020	28070	60	66	66	11	16	80	80	81	15	18	0	0	0	0	0	0	0	0	0	0	32	176	100	0	0	Error	-14	-14	2124	-1	0	0	0
10	4	11	1F6	34 Sp0	8320	28090	50	62	63	7	11	77	77	78	14	17	0	0	0	0	0	0	0	0	0	0	12	104	100	0	0	Error	-15	-14	757	-1.071	0	0	0
10	5	11	1J6	53 Sp9	8610	28080	100	71	72	13	18	99	99	99	14	14	1	1	0	0	0	0	0	0	0	0	80	560	100	0	0	Error	-28	-27	5795	-1.929	0	0	0
10	6	11	1N6	75 Sp0	8910	28080	50	69	70	8	11	79	79	80	12	15	0	0	0	0	0	0	0	0	0	0	12	104	100	0	0	Error	-10	-9	837	-0.833	0	0	0
10	7	11	1J6	53 Sp9	9210	28090	60	82	82	14	17	94	94	96	18	18	6	0	0	0	0	0	0	0	0	0	32	176	100	0	0	Error	-12	-12	2631	-0.778	0	0	0
10	8	11	1N6	75 Sp0	9520	28080	50	69	73	15	20	97	97	99	16	16	0	0	0	0	0	0	0	0	0	0	12	104	100	0	0	Error	-28	-24	874	-1.625	0	0	0
10	9	11	1B14	173 Sp8	9830	28090	50	79	77	12	15	98	98	97	16	16	0	0	0	0	0	0	0	0	0	0	12	104	100	0	0	Error	-19	-21	925	-1.25	0	0	0
10	10	11	1F14	200 Sp9	10110	28100	60	73	73	12	16	86	86	88	14	15	0	0	0	0	0	0	0	0	0	0	32	176	100	0	0	Error	-13	-13	2335	-1.071	0	0	0
10	11	11	1B14	173 Sp8	10420	28090	40	76	80	12	15	103	103	100	16	16	0	0	0	0	0	0	0	0	0	0	12	68	100	0	0	Error	-27	-23	956	-1.25	0	0	0
10	12	11	1F14	200 Sp9	10700	28080	120	95	101	53	52	124	124	125	15	12	2	2	0	0	0	0	0	0	0	0	120	820	100	0	0	Error	-29	-23	12142	-1.6	0	0	0
10	1	12	1J14	235 Sp0	7410	28360	40	59	57	7	12	69	69	69	10	14	0	0	0	0	0	0	0	0	0	0	12	68	100	0	0	Error	-10	-12	688	-1.2	0	0	0
10	2	12	1N14	258 Sp8	7710	28360	40	54	53	8	15	74	74	76	12	15	0	0	0	0	0	0	0	0	0	0	12	68	100	0	0	Error	-20	-21	637	-1.917	0	0	0
10	3	12	1J14	235 Sp0	8020	28360	100	75	75	16	21	93	93	94	14	14	3	0	0	0	0	0	0	0	0	0	80	560	100	0	0	Error	-18	-18	6036	-1.357	0	0	0
10	4	12	1N14	258 Sp8	8330	28370	80	78	81	21	25	99	99	99	15	15	6	2	0	0	0	0	0	0	0	0	52	340	100	0	0	Error	-21	-18	4194	-1.2	0	0	0
10	5	12	1B22	287 Sp8	8610	28370	40	110	119	39	32	97	97	103	27	26	25	17	0	0	0	0	0	0	0	0	12	68	100	0	0	Error	13	22	1424	0.593	0	0	0
10	6	12	1F22	325 Sp10	8910	28360	70	66	67	8	11	103	103	104	13	12	0	0	0	0	0	0	0	0	0	0	32	236	100	0	0	Error	-37	-36	2151	-2.846	0	0	0
10	7	12	1B22	287 Sp8	9210	28370	100	77	77	12	15	105	105	105	15	14	0	0	0	0	0	0	0	0	0	0	80	560	100	0	0	Error	-28	-28	6162	-1.867	0	0	0
10	8	12	1F22	325 Sp10	9510	28370	100	75	76	14	18	108	108	108	17	15	0	0	0	0	0	0	0	0	0	0	80	560	100	0	0	Error	-33	-32	6107	-1.882	0	0	0
10	9	12	1J22	355 Sp0	9810	28390	60	64	70	19	27	89	89	89	14	15	6	3	0	0	0	0	0	0	0	0	32	176	100	0	0	Error	-25	-19	2244	-1.357	0	0	0
10	10	12	1N22	380 Sp0	10110	28370	100	90	91	16	17	112	112	112	15	13	1	1	0	0	0	0	0	0	0	0	80	560	100	0	0	Error	-22	-21	7304	-1.4	0	0	0
10	11	12	1J22	355 Sp0	10410	28380	100	95	91	20	21	122	122	124	23	18	0	0	0	0	0	0	0	0	0	0	80	560	100	0	0	Error	-27	-31	7288	-1.435	0	0	0
10	12	12	1N22	380 Sp0	10720	28380	50	81	82	19	23	98	98	97	17	17	8	0	0	0	0	0	0	0	0	0	12	104	100	0	0	Error	-17	-16	985	-0.882	0	0	0
10	1	13	1B6	15 Sp8	7410	28630	100	67	66	11	16	76	76	77	12	15	4	0	0	0	0	0	0	0	0	0	80	560	100	0	0	Error	-9	-10	5261	-0.917	0	0	0
10	2	13	1F6	34 Sp0	7710	28640	40	62	64	10	15	78	78	77	12	15	0	0	0	0	0	0	0	0	0	0	12	68	100	0	0	Error	-16	-14	765	-1.083	0	0	0
10	3	13	1B6	15 Sp8	8020	28690	40	80	78	13	16	75	75	75	12	16	17	0	0	0	0	0	0	0	0	0	12	68	100	0	0	Error	5	3	936	0.25	0	0	0
10	4	13	1F6	34 Sp0	8320	28680	40	68	68	9	13	90	90	92	15	16	0	0	0	0	0	0	0	0	0	0	12	68	100	0	0	Error	-22	-22	819	-1.6	0	0	0
10	5	13	1J6	53 Sp9	8610	28650	50	74	77	19	24	86	86	85	13	15	8	8	0	0	0	0	0	0	0	0	12	104	100	0	0	Error	-12	-9	922	-0.615	0	0	0
10	6	13	1N6	75 Sp0	8920	28660	50	76	76	10	13	88	88	88	14	15	0	0	0	0	0	0	0	0	0	0	12	104	100	0	0	Error	-12	-12	910	-0.857	0	0	0
10	7	13	1J6	53 Sp9	9220	28670	100	78	78	12	15	106	106	107	16	14	0	0	0	0	0	0	0	0	0	0	80	527	100	0	0	Error	-28	-28	6211	-1.812	0	0	0
10	8	13	1N6	75 Sp0	9520	28690	40	89	87	16	18	83	83	96	49	51	0	0	0	0	0	0	0	0	0	0	12	68	100	0	0	Error	6	4	1038	-0.184	0	0	0
10	9	13	1B14	173 Sp8	9810	28670	100	85	85	15	17	114	114	115	14	12	0	0	0	0	0	0	0	0	0	0	80	524	100	0	0	Error	-29	-29	6825	-2.143	0	0	0
10	10	13	1F14	200 Sp9	10110	28680	100	78	80	11	13	114	114	114	16	14	0	0	0	0	0	0	0	0	0	0	80	512	100	0	0	Error	-36	-34	6365	-2.125	0	0	0
10	11	13	1B14	173 Sp8	10410	28680	100	87	90	17	18	123	123	124	15	12	0	0	0	0	0	0	0	0	0	0	80	512	100	0	0	Error	-36	-33	7209	-2.267	0	0	0
10	12	13	1F14	200 Sp9	10710	28690	50	87	90	10	11	92	92	93	14	15	8	0	0	0	0	0	0	0	0	0	12	104	100	0	0	Error	-5	-2	1077	-0.214	0	0	0
10	1	14	2B22	Grid Marker	7410	28950	150	134	730	1807	247	79	79	79	13	16	81	67	0	0	0	0	0	0	0	0	156	1256	100	0	0	Error	55	651	113892	50.077	0	0	0
10	2	14	2B22	Grid Marker	7710	28950	170	126	697	1965	281	89	89	89	12	13	75	60	0	0	0	0	0	0	0	0	208	1579	100	0	0	Error	37	608	145034	50.667	0	0	0
10	3	14	empty	empty	7960	28840	100	95	96	13	13	92	92	92	14	15	18	3	0	0	0	0	0	0	0	0	80	544	100	0	0	Error	3	4	7641	0.286	-75	0	0
10	4	14	empty	empty	8260	28840	100	100	101	13	12	101	101	101	14	13	14	4	0	0	0	0	0	0	0	0	80	550	100	0	0	Error	-1	0	8054	0	-75	0	0
10	5	14	empty	empty	8560	28840	100	104	107	14	13	105	105	105	15	14	19	1	0	0	0	0	0	0	0	0	80	560	100	0	0	Error	-1	2	8569	0.133	-75	0	0
10	6	14	empty	empty	8860	28840	100	110	110	12	10	107	107	108	27	25	1	0	0	0	0	0	0	0	0	0	80	560	100	0	0	Error	3	3	8777	0.074	-75	0	0
10	7	14	empty	empty	9160	28840	100	108	108	13	12	107	107	107	16	14	13	1	0	0	0	0	0	0	0	0	80	527	100	0	0	Error	1	1	8654	0.063	-75	0	0
10	8	14	empty	empty	9460	28840	100	108	107	12	11	107	107	108	23	21	4	0	0	0	0	0	0	0	0	0	80	544	100	0	0	Error	1	0	8574	-0.043	-75	0	0
10	9	14	empty	empty	9760	28840	100	118	119	16	13	113	113	112	17	15	20	8	0	0	0	0	0	0	0	0	80	524	100	0	0	Error	5	6	9508	0.412	-75	0	0
10	10	14	empty	empty	10060	28840	100	117	117	15	12	116	116	115	16	13	15	4	0	0	0	0	0	0	0	0	80	512	100	0	0	Error	1	1	9368	0.125	-75	0	0
10	11	14	empty	empty	10360	28840	100	124	123	15	12	124	124	125	16	12	10	1	0	0	0	0	0	0	0	0	80	512	100	0	0	Error	0	-1	9827	-0.125	-75	0	0
10	12	14	empty	empty	10660	28840	100	131	133	16	12	126	126	128	78	60	0	0	0	0	0	0	0	0	0	0	80	541	100	0	0	Error	5	7	10624	0.064	-75	0	0
11	1	1	empty	empty	11840	25000	100	124	127	16	12	129	129	130	15	11	16	1	0	0	0	0	0	0	0	0	80	560	100	0	0	Error	-5	-2	10138	-0.2	-75	0	0
11	2	1	empty	empty	12140	25000	100	136	136	16	11	132	132	132	15	11	23	6	0	0	0	0	0	0	0	0	80	560	100	0	0	Error	4	4	10859	0.267	-75	0	0
11	3	1	empty	empty	12440	25000	100	133	133	14	10	131	131	132	15	11	15	3	0	0	0	0	0	0	0	0	80	560	100	0	0	Error	2	2	10608	0.067	-75	0	0
11	4	1	empty	empty	12740	25000	100	131	128	21	16	132	132	131	18	13	10	1	0	0	0	0	0	0	0	0	80	560	100	0	0	Error	-1	-4	10212	-0.167	-75	0	0
11	5	1	empty	empty	13040	25000	100	139	140	14	10	138	138	137	16	11	14	1	0	0	0	0	0	0	0	0	80	560	100	0	0	Error	1	2	11179	0.188	-75	0	0
11	6	1	empty	empty	13340	25000	100	136	138	13	9	135	135	136	16	11	15	0	0	0	0	0	0	0	0	0	80	560	100	0	0	Error	1	3	11013	0.125	-75	0	0
11	7	1	empty	empty	13640	25000	100	130	128	15	11	130	130	130	15	11	14	1	0	0	0	0	0	0	0	0	80	560	100	0	0	Error	0	-2	10261	-0.133	-75	0	0
11	8	1	empty	empty	13940	25000	100	126	132	50	37	125	125	123	21	17	10	4	0	0	0	0	0	0	0	0	80	560	100	0	0	Error	1	7	10575	0.429	-75	0	0
11	9	1	empty	empty	14240	25000	100	123	123	15	12	119	119	120	15	12	19	1	0	0	0	0	0	0	0	0	80	560	100	0	0	Error	4	4	9831	0.2	-75	0	0
11	10	1	2C22	Grid Marker	14600	25130	170	163	743	1934	260	115	115	115	14	12	91	75	0	0	0	0	0	0	0	0	208	1438	100	0	0	Error	48	628	154504	44.857	0	0	0
11	11	1	2C22	Grid Marker	14900	25140	170	170	795	2130	267	117	117	118	17	14	81	61	0	0	0	0	0	0	0	0	208	1396	100	0	0	Error	53	678	165418	39.824	0	0	0
11	12	1	2C22	Grid Marker	15200	25100	190	153	688	1911	277	117	117	120	59	49	35	26	0	0	0	0	0	0	0	0	256	1863	100	0	0	Error	36	571	176233	9.627	0	0	0
11	1	2	2K14	628 Sp14	11910	25410	50	120	152	120	78	119	119	131	69	52	8	8	0	0	0	0	0	0	0	0	12	104	100	0	0	Error	1	33	1819	0.304	0	0	0
11	2	2	2O14	0	12210	25410	110	118	118	17	14	134	134	135	16	11	4	0	0	0	0	0	0	0	0	0	80	656	100	0	0	Error	-16	-16	9469	-1.062	0	0	0
11	3	2	2K14	628 Sp14	12510	25410	110	130	127	21	16	138	138	139	15	10	6	0	0	0	0	0	0	0	0	0	80	656	100	0	0	Error	-8	-11	10129	-0.8	0	0	0
11	4	2	2O14	0	12810	25410	110	117	119	17	14	137	137	137	19	13	3	0	0	0	0	0	0	0	0	0	80	656	100	0	0	Error	-20	-18	9490	-0.947	0	0	0
11	5	2	empty	empty	13070	25300	110	139	141	17	12	135	135	135	15	11	26	10	0	0	0	0	0	0	0	0	80	656	100	0	0	Error	4	6	11262	0.4	-75	0	0
11	6	2	empty	empty	13370	25300	110	131	130	17	13	134	134	135	15	11	14	0	0	0	0	0	0	0	0	0	80	656	100	0	0	Error	-3	-4	10425	-0.333	-75	0	0
11	7	2	empty	empty	13670	25300	110	132	131	15	11	129	129	198	1563	789	0	0	0	0	0	0	0	0	0	0	80	656	100	0	0	Error	3	2	10458	-0.043	-75	0	0
11	8	2	empty	empty	13970	25300	110	124	126	16	12	127	127	140	210	150	0	0	0	0	0	0	0	0	0	0	80	656	100	0	0	Error	-3	-1	10103	-0.067	-75	0	0
11	9	2	empty	empty	14270	25300	110	112	114	13	11	117	117	117	15	12	13	1	0	0	0	0	0	0	0	0	80	656	100	0	0	Error	-5	-3	9141	-0.2	-75	0	0
11	10	2	empty	empty	14570	25300	110	114	115	15	13	114	114	115	14	12	19	3	0	0	0	0	0	0	0	0	80	541	100	0	0	Error	0	1	9160	0	-75	0	0
11	11	2	empty	empty	14840	25300	90	114	115	12	10	115	115	116	18	15	10	0	0	0	0	0	0	0	0	0	52	356	100	0	0	Error	-1	0	5971	-0.056	-75	0	0
11	12	2	empty	empty	15140	25300	90	111	112	15	13	116	116	116	14	12	8	4	0	0	0	0	0	0	0	0	52	392	100	0	0	Error	-5	-4	5827	-0.286	-75	0	0
11	1	3	2C6	418 Sp19	11910	25710	60	86	86	11	12	119	119	118	20	16	0	0	0	0	0	0	0	0	0	0	32	176	100	0	0	Error	-33	-33	2754	-1.6	0	0	0
11	2	3	2G6	443 Sp14	12220	25690	60	119	118	16	13	132	132	132	19	14	0	0	0	0	0	0	0	0	0	0	32	176	100	0	0	Error	-13	-14	3762	-0.737	0	0	0
11	3	3	2C6	418 Sp19	12520	25700	120	123	231	712	308	141	141	140	18	12	12	5	0	0	0	0	0	0	0	0	120	820	100	0	0	Error	-18	90	27754	5.056	0	0	0
11	4	3	2G6	443 Sp14	12820	25700	70	121	121	19	15	135	135	135	18	13	6	0	0	0	0	0	0	0	0	0	32	236	100	0	0	Error	-14	-14	3885	-0.778	0	0	0
11	5	3	2K6	468 Sp8	13090	25700	90	108	108	16	14	136	136	137	15	10	0	0	0	0	0	0	0	0	0	0	52	420	100	0	0	Error	-28	-28	5641	-1.933	0	0	0
11	6	3	2O6	496Sp21	13420	25720	70	84	85	15	17	116	116	115	21	18	0	0	0	0	0	0	0	0	0	0	32	236	100	0	0	Error	-32	-31	2727	-1.429	0	0	0
11	7	3	2K6	468 Sp8	13710	25700	60	104	106	17	16	120	120	111	30	27	0	0	0	0	0	0	0	0	0	0	32	176	100	0	0	Error	-16	-14	3385	-0.167	0	0	0
11	8	3	2O6	496Sp21	14010	25700	70	86	87	15	17	110	110	110	21	19	0	0	0	0	0	0	0	0	0	0	32	236	100	0	0	Error	-24	-23	2769	-1.095	0	0	0
11	9	3	2C14	598 Sp21	14310	25710	110	90	91	17	18	110	110	111	14	12	3	1	0	0	0	0	0	0	0	0	80	628	100	0	0	Error	-20	-19	7287	-1.429	0	0	0
11	10	3	2G14	613 Sp24	14620	25730	110	96	104	71	68	109	109	111	25	22	5	1	0	0	0	0	0	0	0	0	80	607	100	0	0	Error	-13	-5	8306	-0.28	0	0	0
11	11	3	2C14	598 Sp21	14890	25730	90	84	85	15	17	112	112	113	16	14	0	0	0	0	0	0	0	0	0	0	52	413	100	0	0	Error	-28	-27	4404	-1.75	0	0	0
11	12	3	2G14	613 Sp24	15190	25730	80	112	163	241	147	107	107	108	18	16	31	12	0	0	0	0	0	0	0	0	52	338	100	0	0	Error	5	56	8459	3.056	0	0	0
11	1	4	2K14	628 Sp14	11920	26030	110	92	95	22	23	131	131	131	18	13	1	0	0	0	0	0	0	0	0	0	80	656	100	0	0	Error	-39	-36	7584	-2	0	0	0
11	2	4	2O14	0	12220	26030	110	117	121	22	18	142	142	143	16	11	4	1	0	0	0	0	0	0	0	0	80	656	100	0	0	Error	-25	-21	9657	-1.375	0	0	0
11	3	4	2K14	628 Sp14	12530	26040	50	86	91	18	19	117	117	114	25	21	0	0	0	0	0	0	0	0	0	0	12	104	100	0	0	Error	-31	-26	1091	-0.92	0	0	0
11	4	4	2O14	0	12830	26040	110	119	122	18	14	140	140	139	17	12	3	0	0	0	0	0	0	0	0	0	80	656	100	0	0	Error	-21	-18	9736	-1	0	0	0
11	5	4	empty	empty	13070	25900	110	135	135	12	8	138	138	139	16	11	5	0	0	0	0	0	0	0	0	0	80	644	100	0	0	Error	-3	-3	10763	-0.25	-75	0	0
11	6	4	empty	empty	13370	25900	110	137	136	14	10	132	132	131	18	13	14	1	0	0	0	0	0	0	0	0	80	643	100	0	0	Error	5	4	10917	0.278	-75	0	0
11	7	4	empty	empty	13670	25900	110	129	131	12	9	127	127	122	27	22	4	0	0	0	0	0	0	0	0	0	80	654	100	0	0	Error	2	4	10470	0.333	-75	0	0
11	8	4	empty	empty	13970	25900	110	125	123	15	12	121	121	120	16	13	15	3	0	0	0	0	0	0	0	0	80	654	100	0	0	Error	4	2	9845	0.188	-75	0	0
11	9	4	empty	empty	14270	25900	110	110	112	12	10	112	112	112	14	12	11	1	0	0	0	0	0	0	0	0	80	628	100	0	0	Error	-2	0	8922	0	-75	0	0
11	10	4	empty	empty	14570	25900	110	112	114	15	13	111	111	111	15	13	19	5	0	0	0	0	0	0	0	0	80	607	100	0	0	Error	1	3	9127	0.2	-75	0	0
11	11	4	empty	empty	14840	25900	90	111	112	14	12	114	114	115	15	13	12	4	0	0	0	0	0	0	0	0	52	413	100	0	0	Error	-3	-2	5825	-0.2	-75	0	0
11	12	4	empty	empty	15140	25900	90	112	109	14	12	113	113	114	18	15	2	0	0	0	0	0	0	0	0	0	52	413	100	0	0	Error	-1	-4	5679	-0.278	-75	0	0
11	1	5	2C6	418 Sp19	11920	26310	90	90	94	19	20	131	131	129	22	17	0	0	0	0	0	0	0	0	0	0	52	420	100	0	0	Error	-41	-37	4873	-1.591	0	0	0
11	2	5	2G6	443 Sp14	12220	26340	70	124	160	202	126	139	139	137	20	14	6	3	0	0	0	0	0	0	0	0	32	236	100	0	0	Error	-15	21	5120	1.15	0	0	0
11	3	5	2C6	418 Sp19	12530	26310	70	91	93	16	17	125	125	124	24	19	0	0	0	0	0	0	0	0	0	0	32	236	100	0	0	Error	-34	-32	2966	-1.292	0	0	0
11	4	5	2G6	443 Sp14	12830	26310	60	119	119	17	14	136	136	148	92	62	0	0	0	0	0	0	0	0	0	0	32	176	100	0	0	Error	-17	-17	3816	-0.315	0	0	0
11	5	5	2K6	468 Sp8	13110	26310	70	107	112	20	17	130	130	131	18	13	3	0	0	0	0	0	0	0	0	0	32	236	100	0	0	Error	-23	-18	3573	-1.056	0	0	0
11	6	5	2O6	496Sp21	13430	26320	90	92	94	20	21	123	123	122	21	17	0	0	0	0	0	0	0	0	0	0	52	408	100	0	0	Error	-31	-29	4877	-1.333	0	0	0
11	7	5	2K6	468 Sp8	13710	26300	70	88	84	21	25	119	119	114	28	24	0	0	0	0	0	0	0	0	0	0	32	236	100	0	0	Error	-31	-35	2672	-1.071	0	0	0
11	8	5	2O6	496Sp21	14010	26310	50	71	72	9	12	90	90	90	19	21	0	0	0	0	0	0	0	0	0	0	12	104	100	0	0	Error	-19	-18	861	-0.947	0	0	0
11	9	5	2C14	598 Sp21	14320	26330	60	84	83	13	15	94	94	95	16	16	0	0	0	0	0	0	0	0	0	0	32	176	100	0	0	Error	-10	-11	2646	-0.75	0	0	0
11	10	5	2G14	613 Sp24	14610	26330	100	91	94	22	23	100	100	101	15	14	11	4	0	0	0	0	0	0	0	0	80	509	100	0	0	Error	-9	-6	7554	-0.467	0	0	0
11	11	5	2C14	598 Sp21	14880	26330	90	79	81	13	16	107	107	110	27	24	0	0	0	0	0	0	0	0	0	0	52	403	100	0	0	Error	-28	-26	4190	-1.074	0	0	0
11	12	5	2G14	613 Sp24	15190	26330	90	120	406	1735	427	108	108	109	18	16	37	13	0	0	0	0	0	0	0	0	52	405	100	0	0	Error	12	298	21094	16.5	0	0	0
11	1	6	2K14	628 Sp14	11920	26610	60	107	107	20	18	129	129	126	23	18	3	0	0	0	0	0	0	0	0	0	32	176	100	0	0	Error	-22	-22	3421	-0.826	0	0	0
11	2	6	2O14	0	12210	26600	110	123	124	27	21	145	145	146	18	12	4	1	0	0	0	0	0	0	0	0	80	656	100	0	0	Error	-22	-21	9935	-1.222	0	0	0
11	3	6	2K14	628 Sp14	12510	26600	60	104	108	19	17	125	125	122	26	21	0	0	0	0	0	0	0	0	0	0	32	176	100	0	0	Error	-21	-17	3464	-0.538	0	0	0
11	4	6	2O14	0	12810	26600	110	129	130	19	14	140	140	142	32	22	3	0	0	0	0	0	0	0	0	0	80	656	100	0	0	Error	-11	-10	10383	-0.375	0	0	0
11	5	6	empty	empty	13070	26490	110	139	138	15	10	138	138	139	17	12	9	0	0	0	0	0	0	0	0	0	80	641	100	0	0	Error	1	0	11057	-0.059	-75	0	0
11	6	6	empty	empty	13370	26490	110	142	140	14	10	134	134	131	19	14	16	1	0	0	0	0	0	0	0	0	80	623	100	0	0	Error	8	6	11180	0.474	-75	0	0
11	7	6	empty	empty	13670	26490	110	127	126	20	15	126	126	122	25	20	9	0	0	0	0	0	0	0	0	0	80	648	100	0	0	Error	1	0	10108	0.16	-75	0	0
11	8	6	empty	empty	13970	26490	110	120	119	15	12	112	112	111	19	17	24	0	0	0	0	0	0	0	0	0	80	649	100	0	0	Error	8	7	9511	0.421	-75	0	0
11	9	6	empty	empty	14270	26490	110	108	109	12	11	104	104	104	15	14	19	1	0	0	0	0	0	0	0	0	80	625	100	0	0	Error	4	5	8716	0.333	-75	0	0
11	10	6	empty	empty	14570	26490	110	99	99	13	13	95	95	95	15	15	15	3	0	0	0	0	0	0	0	0	80	591	100	0	0	Error	4	4	7888	0.267	-75	0	0
11	11	6	empty	empty	14840	26490	90	96	98	14	14	97	97	98	14	14	15	4	0	0	0	0	0	0	0	0	52	403	100	0	0	Error	-1	1	5100	0	-75	0	0
11	12	6	empty	empty	15140	26490	90	113	112	12	10	106	106	107	15	14	17	4	0	0	0	0	0	0	0	0	52	405	100	0	0	Error	7	6	5830	0.333	-75	0	0
11	1	7	2C6	418 Sp19	11930	26910	60	92	93	17	18	125	125	122	24	19	0	0	0	0	0	0	0	0	0	0	32	176	100	0	0	Error	-33	-32	2990	-1.208	0	0	0
11	2	7	2G6	443 Sp14	12230	26910	110	135	134	22	16	145	145	146	24	16	3	0	0	0	0	0	0	0	0	0	80	656	100	0	0	Error	-10	-11	10755	-0.5	0	0	0
11	3	7	2C6	418 Sp19	12540	26920	80	126	122	24	19	134	134	132	22	16	6	0	0	0	0	0	0	0	0	0	52	340	100	0	0	Error	-8	-12	6343	-0.455	0	0	0
11	4	7	2G6	443 Sp14	12820	26920	110	130	131	18	13	142	142	144	33	22	1	0	0	0	0	0	0	0	0	0	80	656	100	0	0	Error	-12	-11	10458	-0.394	0	0	0
11	5	7	2K6	468 Sp8	13110	26920	50	113	112	17	15	128	128	124	23	18	0	0	0	0	0	0	0	0	0	0	12	104	100	0	0	Error	-15	-16	1339	-0.522	0	0	0
11	6	7	2O6	496Sp21	13420	26920	110	87	91	19	20	128	128	127	19	14	0	0	0	0	0	0	0	0	0	0	80	656	100	0	0	Error	-41	-37	7292	-1.895	0	0	0
11	7	7	2K6	468 Sp8	13720	26920	110	98	96	26	27	123	123	120	23	19	0	0	0	0	0	0	0	0	0	0	80	656	100	0	0	Error	-25	-27	7700	-1.043	0	0	0
11	8	7	2O6	496Sp21	14020	26920	110	88	762	4374	574	110	110	108	18	16	14	10	0	0	0	0	0	0	0	0	80	656	100	0	0	Error	-22	652	60955	36.333	0	0	0
11	9	7	2C14	598 Sp21	14320	26920	110	90	91	17	18	103	103	104	14	13	8	0	0	0	0	0	0	0	0	0	80	656	100	0	0	Error	-13	-12	7276	-0.929	0	0	0
11	10	7	2G14	613 Sp24	14620	26930	90	90	184	452	245	87	87	87	15	17	44	27	0	0	0	0	0	0	0	0	52	420	100	0	0	Error	3	97	9591	6.467	0	0	0
11	11	7	2C14	598 Sp21	14890	26930	90	75	75	12	16	93	93	93	15	16	2	0	0	0	0	0	0	0	0	0	52	420	100	0	0	Error	-18	-18	3910	-1.2	0	0	0
11	12	7	2G14	613 Sp24	15190	26930	70	106	1329	4829	363	93	93	95	17	17	41	22	0	0	0	0	0	0	0	0	32	236	100	0	0	Error	13	1236	42524	72.588	0	0	0
11	1	8	1K14	248 Sp0	11930	27220	60	99	98	19	19	120	120	119	25	21	0	0	0	0	0	0	0	0	0	0	32	176	100	0	0	Error	-21	-22	3143	-0.84	0	0	0
11	2	8	1O14	270 Sp0	12230	27210	60	93	93	15	16	119	119	117	25	21	0	0	0	0	0	0	0	0	0	0	32	176	100	0	0	Error	-26	-26	2967	-0.96	0	0	0
11	3	8	1K14	248 Sp0	12530	27210	60	98	97	18	18	114	114	113	25	22	0	0	0	0	0	0	0	0	0	0	32	176	100	0	0	Error	-16	-17	3099	-0.64	0	0	0
11	4	8	1O14	270 Sp0	12820	27210	50	89	93	17	18	110	110	108	25	23	0	0	0	0	0	0	0	0	0	0	12	104	100	0	0	Error	-21	-17	1119	-0.6	0	0	0
11	5	8	1C22	307 Sp10	13110	27220	70	111	111	15	13	125	125	126	18	14	3	0	0	0	0	0	0	0	0	0	32	236	100	0	0	Error	-14	-14	3538	-0.833	0	0	0
11	6	8	1G22	340 Sp17	13420	27210	60	90	92	11	11	111	111	110	19	17	0	0	0	0	0	0	0	0	0	0	32	176	100	0	0	Error	-21	-19	2942	-0.947	0	0	0
11	7	8	1C22	307 Sp10	13710	27230	60	103	100	28	28	112	112	107	25	23	6	3	0	0	0	0	0	0	0	0	32	176	100	0	0	Error	-9	-12	3188	-0.28	0	0	0
11	8	8	1G22	340 Sp17	14020	27210	80	82	88	16	18	104	104	104	30	28	0	0	0	0	0	0	0	0	0	0	52	340	100	0	0	Error	-22	-16	4558	-0.533	0	0	0
11	9	8	1K22	366 Sp14	14320	27220	60	70	71	9	12	87	87	87	15	17	0	0	0	0	0	0	0	0	0	0	32	176	100	0	0	Error	-17	-16	2284	-1.067	0	0	0
11	10	8	1O22	391 Sp21	14620	27220	60	66	65	13	20	79	79	104	312	300	0	0	0	0	0	0	0	0	0	0	32	176	100	0	0	Error	-13	-14	2076	-0.125	0	0	0
11	11	8	1K22	366 Sp14	14900	27220	40	69	71	15	21	76	76	77	12	15	17	0	0	0	0	0	0	0	0	0	12	68	100	0	0	Error	-7	-5	857	-0.5	0	0	0
11	12	8	1O22	391 Sp21	15190	27220	30	58	57	5	8	74	74	76	15	19	0	0	0	0	0	0	0	0	0	0	4	20	100	0	0	Error	-16	-17	227	-1.267	0	0	0
11	1	9	1C6	24 Sp0	11930	27500	70	107	105	21	20	128	128	126	22	17	0	0	0	0	0	0	0	0	0	0	32	236	100	0	0	Error	-21	-23	3365	-0.955	0	0	0
11	2	9	1G6	44 Sp8	12230	27500	50	101	100	14	14	123	123	121	25	20	0	0	0	0	0	0	0	0	0	0	12	104	100	0	0	Error	-22	-23	1201	-0.84	0	0	0
11	3	9	1C6	24 Sp0	12520	27510	110	120	119	25	21	142	142	143	28	19	3	0	0	0	0	0	0	0	0	0	80	656	100	0	0	Error	-22	-23	9487	-0.857	0	0	0
11	4	9	1G6	44 Sp8	12820	27530	50	106	105	13	12	114	114	114	20	17	0	0	0	0	0	0	0	0	0	0	12	104	100	0	0	Error	-8	-9	1261	-0.45	0	0	0
11	5	9	1K6	62 Sp0	13120	27520	80	87	89	12	13	115	115	116	22	18	0	0	0	0	0	0	0	0	0	0	52	340	100	0	0	Error	-28	-26	4622	-1.227	0	0	0
11	6	9	1O6	85 Sp8	13420	27510	110	91	92	18	19	122	122	123	19	15	0	0	0	0	0	0	0	0	0	0	80	656	100	0	0	Error	-31	-30	7357	-1.632	0	0	0
11	7	9	1K6	62 Sp0	13720	27510	70	80	80	8	10	96	96	93	26	27	0	0	0	0	0	0	0	0	0	0	32	236	100	0	0	Error	-16	-16	2554	-0.5	0	0	0
11	8	9	1O6	85 Sp8	14020	27510	110	83	84	13	15	107	107	108	16	14	0	0	0	0	0	0	0	0	0	0	80	656	100	0	0	Error	-24	-23	6711	-1.5	0	0	0
11	9	9	1C14	185 Sp8	14320	27520	50	67	69	13	18	85	85	86	14	16	0	0	0	0	0	0	0	0	0	0	12	104	100	0	0	Error	-18	-16	830	-1.214	0	0	0
11	10	9	1G14	221 Sp0	14610	27520	50	63	63	13	20	76	76	75	17	22	0	0	0	0	0	0	0	0	0	0	12	104	100	0	0	Error	-13	-13	752	-0.706	0	0	0
11	11	9	1C14	185 Sp8	14880	27510	90	90	91	15	16	105	105	105	13	12	4	0	0	0	0	0	0	0	0	0	52	420	100	0	0	Error	-15	-14	4745	-1.077	0	0	0
11	12	9	1G14	221 Sp0	15190	27510	40	111	1428	3949	276	89	89	92	16	17	58	42	0	0	0	0	0	0	0	0	12	68	100	0	0	Error	22	1339	17130	83.5	0	0	0
11	1	10	1K14	248 Sp0	11910	27800	110	108	109	26	23	140	140	140	47	33	0	0	0	0	0	0	0	0	0	0	80	656	100	0	0	Error	-32	-31	8711	-0.66	0	0	0
11	2	10	1O14	270 Sp0	12220	27810	60	87	88	15	17	123	123	119	24	20	0	0	0	0	0	0	0	0	0	0	32	176	100	0	0	Error	-36	-35	2830	-1.292	0	0	0
11	3	10	1K14	248 Sp0	12530	27790	70	121	118	19	16	124	124	127	49	38	0	0	0	0	0	0	0	0	0	0	32	236	100	0	0	Error	-3	-6	3772	-0.184	0	0	0
11	4	10	1O14	270 Sp0	12820	27830	70	85	94	42	44	117	117	117	22	18	3	3	0	0	0	0	0	0	0	0	32	236	100	0	0	Error	-32	-23	3007	-1.045	0	0	0
11	5	10	1C22	307 Sp10	13110	27820	60	107	109	14	12	125	125	124	20	16	3	0	0	0	0	0	0	0	0	0	32	176	100	0	0	Error	-18	-16	3478	-0.75	0	0	0
11	6	10	1G22	340 Sp17	13420	27830	70	89	91	14	15	110	110	110	20	18	0	0	0	0	0	0	0	0	0	0	32	236	100	0	0	Error	-21	-19	2902	-0.95	0	0	0
11	7	10	1C22	307 Sp10	13720	27830	70	101	105	17	16	112	112	106	28	26	0	0	0	0	0	0	0	0	0	0	32	236	100	0	0	Error	-11	-7	3362	-0.036	0	0	0
11	8	10	1G22	340 Sp17	14020	27820	60	86	127	247	194	96	96	94	15	15	3	3	0	0	0	0	0	0	0	0	32	176	100	0	0	Error	-10	31	4069	2.2	0	0	0
11	9	10	1K22	366 Sp14	14330	27840	60	72	72	10	13	83	83	84	14	16	0	0	0	0	0	0	0	0	0	0	32	176	100	0	0	Error	-11	-11	2318	-0.857	0	0	0
11	10	10	1O22	391 Sp21	14620	27840	60	69	69	10	14	79	79	81	15	18	3	0	0	0	0	0	0	0	0	0	32	176	100	0	0	Error	-10	-10	2206	-0.8	0	0	0
11	11	10	1K22	366 Sp14	14900	27830	40	69	67	8	11	78	78	78	12	15	0	0	0	0	0	0	0	0	0	0	12	68	100	0	0	Error	-9	-11	809	-0.917	0	0	0
11	12	10	1O22	391 Sp21	15200	27830	40	70	71	14	19	91	91	91	15	16	0	0	0	0	0	0	0	0	0	0	12	68	100	0	0	Error	-21	-20	849	-1.333	0	0	0
11	1	11	1C6	24 Sp0	11930	28130	50	102	99	10	10	120	120	115	26	22	0	0	0	0	0	0	0	0	0	0	12	104	100	0	0	Error	-18	-21	1193	-0.615	0	0	0
11	2	11	1G6	44 Sp8	12230	28110	110	108	111	20	18	141	141	143	21	14	0	0	0	0	0	0	0	0	0	0	80	656	100	0	0	Error	-33	-30	8850	-1.524	0	0	0
11	3	11	1C6	24 Sp0	12500	28210	60	133	132	14	10	130	130	128	28	21	3	0	0	0	0	0	0	0	0	0	32	176	100	0	0	Error	3	2	4221	0.143	0	0	0
11	4	11	1G6	44 Sp8	12740	28280	130	146	147	18	12	136	136	136	71	52	1	0	0	0	0	0	0	0	0	0	120	873	100	0	0	Error	10	11	17602	0.155	0	0	0
11	5	11	1K6	62 Sp0	13170	28260	110	136	138	17	12	135	135	132	24	18	8	0	0	0	0	0	0	0	0	0	80	625	100	0	0	Error	1	3	11021	0.25	0	0	0
11	6	11	1O6	85 Sp8	13470	28260	90	135	135	14	10	134	134	133	18	13	8	2	0	0	0	0	0	0	0	0	52	412	100	0	0	Error	1	1	7006	0.111	0	0	0
11	7	11	1K6	62 Sp0	13720	28130	70	86	85	12	14	98	98	94	27	28	0	0	0	0	0	0	0	0	0	0	32	236	100	0	0	Error	-12	-13	2712	-0.333	0	0	0
11	8	11	1O6	85 Sp8	14030	28140	50	78	79	11	13	89	89	90	18	20	8	0	0	0	0	0	0	0	0	0	12	104	100	0	0	Error	-11	-10	950	-0.611	0	0	0
11	9	11	1C14	185 Sp8	14330	28140	50	70	73	11	15	87	87	88	13	14	0	0	0	0	0	0	0	0	0	0	12	104	100	0	0	Error	-17	-14	876	-1.154	0	0	0
11	10	11	1G14	221 Sp0	14610	28120	70	66	69	13	18	83	83	85	16	18	0	0	0	0	0	0	0	0	0	0	32	236	100	0	0	Error	-17	-14	2195	-1	0	0	0
11	11	11	1C14	185 Sp8	14900	28140	30	89	90	19	21	81	81	79	17	21	50	0	0	0	0	0	0	0	0	0	4	20	100	0	0	Error	8	9	361	0.647	0	0	0
11	12	11	1G14	221 Sp0	15200	28150	40	69	70	13	18	96	96	96	18	18	0	0	0	0	0	0	0	0	0	0	12	68	100	0	0	Error	-27	-26	838	-1.444	0	0	0
11	1	12	1K14	248 Sp0	11920	28400	50	88	87	12	13	111	111	114	26	22	0	0	0	0	0	0	0	0	0	0	12	104	100	0	0	Error	-23	-24	1047	-1.038	0	0	0
11	2	12	1O14	270 Sp0	12210	28410	50	84	86	11	12	115	115	114	24	21	0	0	0	0	0	0	0	0	0	0	12	104	100	0	0	Error	-31	-29	1030	-1.167	0	0	0
11	3	12	1K14	248 Sp0	12520	28430	50	95	92	13	14	107	107	109	24	22	0	0	0	0	0	0	0	0	0	0	12	104	100	0	0	Error	-12	-15	1101	-0.708	0	0	0
11	4	12	1O14	270 Sp0	12820	28420	70	96	96	17	17	120	120	120	29	24	0	0	0	0	0	0	0	0	0	0	32	224	100	0	0	Error	-24	-24	3067	-0.828	0	0	0
11	5	12	1C22	307 Sp10	13120	28420	60	120	121	16	13	134	134	135	18	13	0	0	0	0	0	0	0	0	0	0	32	176	100	0	0	Error	-14	-13	3879	-0.778	0	0	0
11	6	12	1G22	340 Sp17	13430	28420	70	106	107	16	14	125	125	124	19	15	0	0	0	0	0	0	0	0	0	0	32	236	100	0	0	Error	-19	-18	3417	-0.895	0	0	0
11	7	12	1C22	307 Sp10	13720	28430	70	105	107	17	15	115	115	108	29	26	3	3	0	0	0	0	0	0	0	0	32	236	100	0	0	Error	-10	-8	3429	-0.034	0	0	0
11	8	12	1G22	340 Sp17	14020	28440	60	78	78	10	12	97	97	97	16	16	0	0	0	0	0	0	0	0	0	0	32	176	100	0	0	Error	-19	-19	2493	-1.187	0	0	0
11	9	12	1K22	366 Sp14	14320	28420	110	79	80	17	21	101	101	101	15	14	1	1	0	0	0	0	0	0	0	0	80	656	100	0	0	Error	-22	-21	6409	-1.4	0	0	0
11	10	12	1O22	391 Sp21	14630	28410	50	72	72	11	15	82	82	83	15	18	0	0	0	0	0	0	0	0	0	0	12	104	100	0	0	Error	-10	-10	861	-0.733	0	0	0
11	11	12	1K22	366 Sp14	14880	28430	40	72	73	16	21	79	79	80	14	17	17	0	0	0	0	0	0	0	0	0	12	68	100	0	0	Error	-7	-6	873	-0.5	0	0	0
11	12	12	1O22	391 Sp21	15190	28420	50	68	68	15	22	102	102	103	17	16	0	0	0	0	0	0	0	0	0	0	12	104	100	0	0	Error	-34	-34	820	-2.059	0	0	0
11	1	13	1C6	24 Sp0	11940	28690	50	111	114	17	14	135	135	128	27	21	0	0	0	0	0	0	0	0	0	0	12	104	100	0	0	Error	-24	-21	1368	-0.519	0	0	0
11	2	13	1G6	44 Sp8	12180	28740	40	91	93	14	15	116	116	117	15	12	0	0	0	0	0	0	0	0	0	0	12	68	100	0	0	Error	-25	-23	1114	-1.6	0	0	0
11	3	13	1C6	24 Sp0	12530	28730	50	101	99	22	22	118	118	117	28	23	0	0	0	0	0	0	0	0	0	0	12	104	100	0	0	Error	-17	-19	1191	-0.643	0	0	0
11	4	13	1G6	44 Sp8	12830	28720	60	101	102	19	18	130	130	129	21	16	3	0	0	0	0	0	0	0	0	0	32	176	100	0	0	Error	-29	-28	3277	-1.286	0	0	0
11	5	13	1K6	62 Sp0	13120	28710	60	107	134	102	76	137	137	136	22	16	9	6	0	0	0	0	0	0	0	0	32	176	100	0	0	Error	-30	-3	4277	-0.091	0	0	0
11	6	13	1O6	85 Sp8	13420	28720	110	91	95	17	17	129	129	130	17	13	0	0	0	0	0	0	0	0	0	0	80	640	100	0	0	Error	-38	-34	7601	-2.059	0	0	0
11	7	13	1K6	62 Sp0	13690	28740	50	79	76	16	21	80	80	78	19	24	0	0	0	0	0	0	0	0	0	0	12	104	100	0	0	Error	-1	-4	915	-0.105	0	0	0
11	8	13	1O6	85 Sp8	14000	28740	30	78	81	13	16	75	75	75	11	14	25	25	0	0	0	0	0	0	0	0	4	20	100	0	0	Error	3	6	323	0.545	0	0	0
11	9	13	1C14	185 Sp8	14320	28730	110	103	103	16	15	108	108	108	14	12	10	1	0	0	0	0	0	0	0	0	80	631	100	0	0	Error	-5	-5	8206	-0.357	0	0	0
11	10	13	1G14	221 Sp0	14620	28730	110	79	80	14	17	103	103	104	15	14	0	0	0	0	0	0	0	0	0	0	80	631	100	0	0	Error	-24	-23	6404	-1.6	0	0	0
11	11	13	1C14	185 Sp8	14900	28740	30	97	98	12	12	83	83	86	12	13	50	25	0	0	0	0	0	0	0	0	4	20	100	0	0	Error	14	15	393	1	0	0	0
11	12	13	1G14	221 Sp0	15200	28740	50	78	77	9	11	110	110	110	17	15	0	0	0	0	0	0	0	0	0	0	12	104	100	0	0	Error	-32	-33	922	-1.941	0	0	0
11	1	14	2C22	Grid Marker	11890	29010	150	196	769	1818	236	151	151	151	19	12	72	55	0	0	0	0	0	0	0	0	156	1257	100	0	0	Error	45	618	119962	32.526	0	0	0
11	2	14	2C22	Grid Marker	12190	29020	170	205	882	2356	267	155	155	158	63	39	43	29	0	0	0	0	0	0	0	0	208	1592	100	0	0	Error	50	727	183388	11.492	0	0	0
11	3	14	empty	empty	12440	28900	90	152	155	19	12	151	151	151	24	15	13	2	0	0	0	0	0	0	0	0	52	420	100	0	0	Error	1	4	8036	0.167	-75	0	0
11	4	14	empty	empty	12740	28900	90	153	151	17	11	148	148	148	17	11	19	2	0	0	0	0	0	0	0	0	52	420	100	0	0	Error	5	3	7838	0.176	-75	0	0
11	5	14	empty	empty	13040	28900	90	147	142	18	12	144	144	145	16	11	15	0	0	0	0	0	0	0	0	0	52	420	100	0	0	Error	3	-2	7386	-0.187	-75	0	0
11	6	14	empty	empty	13340	28900	90	139	139	13	9	136	136	137	18	13	12	2	0	0	0	0	0	0	0	0	52	419	100	0	0	Error	3	3	7227	0.111	-75	0	0
11	7	14	empty	empty	13640	28900	90	108	101	38	37	123	123	119	27	22	6	0	0	0	0	0	0	0	0	0	52	419	100	0	0	Error	-15	-22	5255	-0.667	-75	0	0
11	8	14	empty	empty	13940	28900	90	119	117	13	11	113	113	113	16	14	15	0	0	0	0	0	0	0	0	0	52	420	100	0	0	Error	6	4	6081	0.25	-75	0	0
11	9	14	empty	empty	14240	28900	90	111	112	16	14	109	109	109	14	12	25	10	0	0	0	0	0	0	0	0	52	414	100	0	0	Error	2	3	5815	0.214	-75	0	0
11	10	14	empty	empty	14540	28900	90	109	108	11	10	106	106	106	14	13	10	2	0	0	0	0	0	0	0	0	52	414	100	0	0	Error	3	2	5641	0.143	-75	0	0
11	11	14	empty	empty	14840	28900	90	107	108	15	13	111	111	112	15	13	10	0	0	0	0	0	0	0	0	0	52	420	100	0	0	Error	-4	-3	5631	-0.267	-75	0	0
11	12	14	empty	empty	15140	28900	90	129	128	14	10	123	123	125	17	13	21	2	0	0	0	0	0	0	0	0	52	420	100	0	0	Error	6	5	6652	0.176	-75	0	0
12	1	1	empty	empty	16330	24980	100	108	108	13	12	108	108	109	14	12	13	1	0	0	0	0	0	0	0	0	80	560	100	0	0	Error	0	0	8654	-0.071	-75	0	0
12	2	1	empty	empty	16630	24980	100	109	107	15	14	107	107	107	14	13	18	3	0	0	0	0	0	0	0	0	80	560	100	0	0	Error	2	0	8584	0	-75	0	0
12	3	1	empty	empty	16930	24980	100	110	110	13	11	108	108	109	13	11	19	5	0	0	0	0	0	0	0	0	80	560	100	0	0	Error	2	2	8830	0.077	-75	0	0
12	4	1	empty	empty	17230	24980	100	107	108	13	12	106	106	107	14	13	16	3	0	0	0	0	0	0	0	0	80	560	100	0	0	Error	1	2	8666	0.071	-75	0	0
12	5	1	empty	empty	17530	24980	100	99	100	12	12	102	102	103	25	24	3	0	0	0	0	0	0	0	0	0	80	560	100	0	0	Error	-3	-2	8009	-0.12	-75	0	0
12	6	1	empty	empty	17830	24980	100	91	95	14	14	93	93	94	13	13	23	3	0	0	0	0	0	0	0	0	80	560	100	0	0	Error	-2	2	7563	0.077	-75	0	0
12	7	1	empty	empty	18130	24980	100	83	86	18	20	80	80	80	12	15	30	10	0	0	0	0	0	0	0	0	80	560	100	0	0	Error	3	6	6875	0.5	-75	0	0
12	8	1	empty	empty	18430	24980	100	63	64	8	12	63	63	64	18	28	3	0	0	0	0	0	0	0	0	0	80	560	100	0	0	Error	0	1	5106	0	-75	0	0
12	9	1	empty	empty	18730	24980	100	59	58	8	13	57	57	57	9	15	14	5	0	0	0	0	0	0	0	0	80	560	100	0	0	Error	2	1	4668	0.111	-75	0	0
12	10	1	2D22	Grid Marker	19100	25110	180	184	1305	3764	288	55	55	55	9	16	99	97	0	0	0	0	0	0	0	0	256	1672	100	0	0	Error	129	1250	333978	138.889	0	0	0
12	11	1	2D22	Grid Marker	19400	25110	170	294	1890	4822	255	52	52	53	10	18	100	100	0	0	0	0	0	0	0	0	208	1349	100	0	0	Error	242	1838	393204	183.7	0	0	0
12	12	1	2D22	Grid Marker	19690	25110	190	184	1486	4314	290	50	50	52	15	28	99	96	0	0	0	0	0	0	0	0	256	1840	100	0	0	Error	134	1436	380452	95.6	0	0	0
12	1	2	2L14	0	16390	25400	90	91	88	12	13	104	104	105	14	13	0	0	0	0	0	0	0	0	0	0	52	420	100	0	0	Error	-13	-16	4592	-1.214	0	0	0
12	2	2	2P14	0	16690	25430	110	98	99	14	14	110	110	110	14	12	4	1	0	0	0	0	0	0	0	0	80	656	100	0	0	Error	-12	-11	7897	-0.786	0	0	0
12	3	2	2L14	0	16990	25430	110	88	93	53	56	108	108	109	13	11	1	1	0	0	0	0	0	0	0	0	80	656	100	0	0	Error	-20	-15	7442	-1.231	0	0	0
12	4	2	2P14	0	17290	25440	50	109	111	15	13	105	105	105	13	12	33	8	0	0	0	0	0	0	0	0	12	104	100	0	0	Error	4	6	1336	0.462	0	0	0
12	5	2	empty	empty	17530	25280	90	101	104	20	19	100	100	101	12	11	27	8	0	0	0	0	0	0	0	0	52	420	100	0	0	Error	1	4	5394	0.25	-75	0	0
12	6	2	empty	empty	17830	25280	90	93	92	11	11	89	89	90	12	13	23	2	0	0	0	0	0	0	0	0	52	420	100	0	0	Error	4	3	4784	0.167	-75	0	0
12	7	2	empty	empty	18130	25280	90	76	76	9	11	75	75	76	11	14	12	0	0	0	0	0	0	0	0	0	52	420	100	0	0	Error	1	1	3967	0	-75	0	0
12	8	2	empty	empty	18430	25280	90	60	61	8	13	63	63	63	9	14	12	2	0	0	0	0	0	0	0	0	52	420	100	0	0	Error	-3	-2	3190	-0.222	-75	0	0
12	9	2	empty	empty	18730	25280	90	58	59	10	16	56	56	57	9	15	21	8	0	0	0	0	0	0	0	0	52	420	100	0	0	Error	2	3	3049	0.222	-75	0	0
12	10	2	empty	empty	19030	25280	90	55	55	9	16	55	55	56	10	17	10	0	0	0	0	0	0	0	0	0	52	356	100	0	0	Error	0	0	2845	-0.1	-75	0	0
12	11	2	empty	empty	19330	25280	90	51	51	9	17	53	53	54	10	18	10	0	0	0	0	0	0	0	0	0	52	375	100	0	0	Error	-2	-2	2649	-0.3	-75	0	0
12	12	2	empty	empty	19630	25280	90	50	49	6	12	51	51	53	12	22	0	0	0	0	0	0	0	0	0	0	52	350	100	0	0	Error	-1	-2	2569	-0.333	-75	0	0
12	1	3	2D6	419 Sp19	16400	25710	60	108	107	20	18	95	95	95	16	16	38	6	0	0	0	0	0	0	0	0	32	176	100	0	0	Error	13	12	3409	0.75	0	0	0
12	2	3	2H6	444 Sp22	16690	25730	70	80	82	11	13	99	99	100	16	16	0	0	0	0	0	0	0	0	0	0	32	236	100	0	0	Error	-19	-17	2616	-1.125	0	0	0
12	3	3	2D6	419 Sp19	17000	25730	70	104	105	24	22	102	102	103	34	33	16	0	0	0	0	0	0	0	0	0	32	236	100	0	0	Error	2	3	3366	0.059	0	0	0
12	4	3	2H6	444 Sp22	17300	25740	70	94	1415	7261	513	100	100	99	15	15	28	19	0	0	0	0	0	0	0	0	32	236	100	0	0	Error	-6	1315	45264	87.733	0	0	0
12	5	3	2L6	469 Sp0	17590	25740	50	82	82	15	18	92	92	91	14	15	8	0	0	0	0	0	0	0	0	0	12	104	100	0	0	Error	-10	-10	981	-0.643	0	0	0
12	6	3	2P6	499 Sp8	17870	25740	60	67	70	13	18	81	81	81	12	14	0	0	0	0	0	0	0	0	0	0	32	176	100	0	0	Error	-14	-11	2232	-0.917	0	0	0
12	7	3	2L6	469 Sp0	18190	25740	110	73	73	13	17	73	73	73	11	15	19	4	0	0	0	0	0	0	0	0	80	614	100	0	0	Error	0	0	5803	0	0	0	0
12	8	3	2P6	499 Sp8	18490	25740	110	61	61	11	18	63	63	64	9	14	10	4	0	0	0	0	0	0	0	0	80	614	100	0	0	Error	-2	-2	4871	-0.333	0	0	0
12	9	3	2D14	599 Sp0	18810	25760	50	63	62	9	14	62	62	64	12	18	8	0	0	0	0	0	0	0	0	0	12	104	100	0	0	Error	1	0	739	-0.167	0	0	0
12	10	3	2H14	0	19090	25760	110	59	62	15	24	57	57	59	43	72	5	0	0	0	0	0	0	0	0	0	80	588	100	0	0	Error	2	5	4967	0.07	0	0	0
12	11	3	2D14	599 Sp0	19380	25760	50	52	54	10	18	53	53	54	9	16	17	17	0	0	0	0	0	0	0	0	12	104	100	0	0	Error	-1	1	650	0	0	0	0
12	12	3	2H14	0	19670	25760	110	54	56	15	26	49	49	51	12	23	23	13	0	0	0	0	0	0	0	0	80	585	100	0	0	Error	5	7	4506	0.417	0	0	0
12	1	4	2L14	0	16390	26000	90	86	85	12	14	103	103	104	22	21	0	0	0	0	0	0	0	0	0	0	52	420	100	0	0	Error	-17	-18	4418	-0.864	0	0	0
12	2	4	2P14	0	16690	26030	110	99	98	14	14	111	111	217	1681	774	0	0	0	0	0	0	0	0	0	0	80	656	100	0	0	Error	-12	-13	7845	-0.071	0	0	0
12	3	4	2L14	0	16990	26030	110	83	85	12	14	108	108	109	14	12	0	0	0	0	0	0	0	0	0	0	80	656	100	0	0	Error	-25	-23	6764	-1.714	0	0	0
12	4	4	2P14	0	17290	26030	110	100	100	14	14	102	102	102	13	12	16	0	0	0	0	0	0	0	0	0	80	656	100	0	0	Error	-2	-2	7980	-0.154	0	0	0
12	5	4	empty	empty	17560	25920	110	96	95	12	12	95	95	95	13	13	13	1	0	0	0	0	0	0	0	0	80	648	100	0	0	Error	1	0	7577	0	-75	0	0
12	6	4	empty	empty	17860	25920	110	82	82	10	12	84	84	85	12	14	10	0	0	0	0	0	0	0	0	0	80	637	100	0	0	Error	-2	-2	6561	-0.25	-75	0	0
12	7	4	empty	empty	18160	25920	110	69	70	11	15	73	73	74	11	14	10	0	0	0	0	0	0	0	0	0	80	614	100	0	0	Error	-4	-3	5631	-0.364	-75	0	0
12	8	4	empty	empty	18460	25920	110	64	63	9	14	63	63	64	10	15	11	0	0	0	0	0	0	0	0	0	80	614	100	0	0	Error	1	0	5011	-0.1	-75	0	0
12	9	4	empty	empty	18760	25920	110	62	63	11	17	62	62	63	13	20	8	1	0	0	0	0	0	0	0	0	80	637	100	0	0	Error	0	1	5014	0	-75	0	0
12	10	4	empty	empty	19060	25920	110	63	68	18	26	59	59	61	17	27	23	8	0	0	0	0	0	0	0	0	80	588	100	0	0	Error	4	9	5443	0.412	-75	0	0
12	11	4	empty	empty	19360	25920	110	49	55	30	54	52	52	53	10	18	8	4	0	0	0	0	0	0	0	0	80	632	100	0	0	Error	-3	3	4360	0.2	-75	0	0
12	12	4	empty	empty	19660	25920	110	46	48	12	25	49	49	51	12	23	6	1	0	0	0	0	0	0	0	0	80	585	100	0	0	Error	-3	-1	3818	-0.25	-75	0	0
12	1	5	2D6	419 Sp19	16400	26320	50	104	105	14	13	93	93	94	11	11	42	25	0	0	0	0	0	0	0	0	12	104	100	0	0	Error	11	12	1255	1	0	0	0
12	2	5	2H6	444 Sp22	16690	26350	80	84	88	13	14	105	105	105	15	14	2	0	0	0	0	0	0	0	0	0	52	340	100	0	0	Error	-21	-17	4557	-1.133	0	0	0
12	3	5	2D6	419 Sp19	17000	26340	60	105	113	69	61	100	100	99	16	16	38	13	0	0	0	0	0	0	0	0	32	176	100	0	0	Error	5	13	3630	0.875	0	0	0
12	4	5	2H6	444 Sp22	17300	26340	60	83	84	17	20	94	94	96	15	15	3	3	0	0	0	0	0	0	0	0	32	176	100	0	0	Error	-11	-10	2698	-0.8	0	0	0
12	5	5	2L6	469 Sp0	17590	26350	50	92	103	34	33	92	92	99	31	31	25	8	0	0	0	0	0	0	0	0	12	104	100	0	0	Error	0	11	1238	0.129	0	0	0
12	6	5	2P6	499 Sp8	17880	26350	50	62	65	8	12	72	72	72	11	15	0	0	0	0	0	0	0	0	0	0	12	104	100	0	0	Error	-10	-7	784	-0.636	0	0	0
12	7	5	2L6	469 Sp0	18200	26350	50	75	72	11	15	71	71	71	11	15	8	0	0	0	0	0	0	0	0	0	12	104	100	0	0	Error	4	1	860	0.091	0	0	0
12	8	5	2P6	499 Sp8	18490	26350	60	59	63	27	42	63	63	64	10	15	16	3	0	0	0	0	0	0	0	0	32	176	100	0	0	Error	-4	0	2016	-0.1	0	0	0
12	9	5	2D14	599 Sp0	18790	26350	50	60	60	9	15	59	59	61	14	22	8	0	0	0	0	0	0	0	0	0	12	104	100	0	0	Error	1	1	721	-0.071	0	0	0
12	10	5	2H14	0	19080	26370	50	65	65	13	20	59	59	59	11	18	42	8	0	0	0	0	0	0	0	0	12	104	100	0	0	Error	6	6	782	0.545	0	0	0
12	11	5	2D14	599 Sp0	19400	26360	50	60	60	8	13	54	54	54	10	18	33	8	0	0	0	0	0	0	0	0	12	104	100	0	0	Error	6	6	716	0.6	0	0	0
12	12	5	2H14	0	19690	26360	110	55	60	18	30	49	49	51	12	23	30	10	0	0	0	0	0	0	0	0	80	587	100	0	0	Error	6	11	4818	0.75	0	0	0
12	1	6	2L14	0	16390	26610	90	87	85	15	17	108	108	108	14	12	0	0	0	0	0	0	0	0	0	0	52	420	100	0	0	Error	-21	-23	4444	-1.643	0	0	0
12	2	6	2P14	0	16690	26640	110	101	103	16	15	112	112	113	13	11	10	3	0	0	0	0	0	0	0	0	80	656	100	0	0	Error	-11	-9	8253	-0.769	0	0	0
12	3	6	2L14	0	16990	26640	110	85	87	11	12	108	108	109	15	13	0	0	0	0	0	0	0	0	0	0	80	656	100	0	0	Error	-23	-21	6924	-1.467	0	0	0
12	4	6	2P14	0	17290	26650	50	96	95	14	14	98	98	99	12	12	8	0	0	0	0	0	0	0	0	0	12	104	100	0	0	Error	-2	-3	1137	-0.333	0	0	0
12	5	6	empty	empty	17530	26510	110	97	98	12	12	95	95	95	13	13	21	1	0	0	0	0	0	0	0	0	80	639	100	0	0	Error	2	3	7819	0.231	-75	0	0
12	6	6	empty	empty	17830	26510	110	84	85	11	12	84	84	85	13	15	15	0	0	0	0	0	0	0	0	0	80	637	100	0	0	Error	0	1	6793	0	-75	0	0
12	7	6	empty	empty	18130	26510	110	74	73	12	16	72	72	73	11	15	16	5	0	0	0	0	0	0	0	0	80	642	100	0	0	Error	2	1	5865	0	-75	0	0
12	8	6	empty	empty	18430	26510	110	69	71	15	21	66	66	66	10	15	26	10	0	0	0	0	0	0	0	0	80	628	100	0	0	Error	3	5	5717	0.5	-75	0	0
12	9	6	empty	empty	18730	26510	110	60	60	9	15	60	60	61	10	16	16	3	0	0	0	0	0	0	0	0	80	639	100	0	0	Error	0	0	4798	-0.1	-75	0	0
12	10	6	empty	empty	19030	26510	110	55	56	10	17	56	56	57	9	15	16	4	0	0	0	0	0	0	0	0	80	621	100	0	0	Error	-1	0	4473	-0.111	-75	0	0
12	11	6	empty	empty	19330	26510	110	52	52	8	15	52	52	52	10	19	11	0	0	0	0	0	0	0	0	0	80	635	100	0	0	Error	0	0	4156	0	-75	0	0
12	12	6	empty	empty	19630	26510	110	49	49	8	16	49	49	50	10	20	4	3	0	0	0	0	0	0	0	0	80	587	100	0	0	Error	0	0	3880	-0.1	-75	0	0
12	1	7	2D6	419 Sp19	16390	26880	40	104	115	30	26	95	95	94	16	17	42	17	0	0	0	0	0	0	0	0	12	68	100	0	0	Error	9	20	1384	1.313	0	0	0
12	2	7	2H6	444 Sp22	16680	26930	50	81	83	8	9	96	96	97	16	16	0	0	0	0	0	0	0	0	0	0	12	104	100	0	0	Error	-15	-13	996	-0.875	0	0	0
12	3	7	2D6	419 Sp19	17000	26990	70	98	98	20	20	106	106	295	2369	803	0	0	0	0	0	0	0	0	0	0	32	236	100	0	0	Error	-8	-8	3127	-0.083	0	0	0
12	4	7	2H6	444 Sp22	17280	26990	70	88	89	12	13	93	93	96	18	18	0	0	0	0	0	0	0	0	0	0	32	236	100	0	0	Error	-5	-4	2862	-0.389	0	0	0
12	5	7	2L6	469 Sp0	17590	26920	50	83	80	13	16	90	90	96	36	37	0	0	0	0	0	0	0	0	0	0	12	104	100	0	0	Error	-7	-10	960	-0.444	0	0	0
12	6	7	2P6	499 Sp8	17890	26930	60	69	70	11	15	79	79	80	11	13	3	0	0	0	0	0	0	0	0	0	32	176	100	0	0	Error	-10	-9	2249	-0.909	0	0	0
12	7	7	2L6	469 Sp0	18190	26930	110	79	495	3319	670	72	72	73	11	15	35	21	0	0	0	0	0	0	0	0	80	656	100	0	0	Error	7	423	39595	38.364	0	0	0
12	8	7	2P6	499 Sp8	18500	26940	50	56	58	15	25	67	67	73	53	72	0	0	0	0	0	0	0	0	0	0	12	104	100	0	0	Error	-11	-9	698	-0.283	0	0	0
12	9	7	2D14	599 Sp0	18790	26940	50	61	62	10	16	59	59	60	10	16	17	8	0	0	0	0	0	0	0	0	12	104	100	0	0	Error	2	3	740	0.2	0	0	0
12	10	7	2H14	0	19080	26940	50	65	64	7	10	60	60	60	11	18	8	0	0	0	0	0	0	0	0	0	12	104	100	0	0	Error	5	4	767	0.364	0	0	0
12	11	7	2D14	599 Sp0	19380	26940	110	52	53	8	15	51	51	52	9	17	10	4	0	0	0	0	0	0	0	0	80	656	100	0	0	Error	1	2	4216	0.111	0	0	0
12	12	7	2H14	0	19680	26940	110	54	57	14	24	49	49	50	9	18	38	14	0	0	0	0	0	0	0	0	80	656	100	0	0	Error	5	8	4580	0.778	0	0	0
12	1	8	1L14	249 Sp0	16390	27220	50	81	81	12	14	93	93	96	16	16	0	0	0	0	0	0	0	0	0	0	12	104	100	0	0	Error	-12	-12	976	-0.937	0	0	0
12	2	8	1P14	271 Sp0	16690	27240	50	77	79	16	20	91	91	92	13	14	0	0	0	0	0	0	0	0	0	0	12	104	100	0	0	Error	-14	-12	952	-1	0	0	0
12	3	8	1L14	249 Sp0	16990	27240	70	84	84	11	13	99	99	100	13	13	0	0	0	0	0	0	0	0	0	0	32	236	100	0	0	Error	-15	-15	2686	-1.231	0	0	0
12	4	8	1P14	271 Sp0	17290	27230	110	77	77	13	16	99	99	101	35	34	0	0	0	0	0	0	0	0	0	0	80	656	100	0	0	Error	-22	-22	6161	-0.686	0	0	0
12	5	8	1D22	311 Sp14	17590	27230	120	106	373	1895	508	93	93	95	32	33	29	22	0	0	0	0	0	0	0	0	120	820	100	0	0	Error	13	280	44802	8.688	0	0	0
12	6	8	1H22	341 Sp8	17890	27230	110	71	72	11	15	81	81	81	12	14	4	0	0	0	0	0	0	0	0	0	80	656	100	0	0	Error	-10	-9	5760	-0.75	0	0	0
12	7	8	1D22	311 Sp14	18190	27230	120	84	87	26	29	71	71	72	12	16	50	28	0	0	0	0	0	0	0	0	120	820	100	0	0	Error	13	16	10461	1.25	0	0	0
12	8	8	1H22	341 Sp8	18490	27240	110	66	422	2971	704	66	66	67	10	14	19	18	0	0	0	0	0	0	0	0	80	656	100	0	0	Error	0	356	33721	35.5	0	0	0
12	9	8	1L22	367 Sp12	18790	27250	80	58	57	10	17	58	58	59	12	20	10	0	0	0	0	0	0	0	0	0	52	340	100	0	0	Error	0	-1	2947	-0.167	0	0	0
12	10	8	1P22	392 Sp21	19100	27260	100	51	67	47	70	55	55	58	41	70	16	10	0	0	0	0	0	0	0	0	80	560	100	0	0	Error	-4	12	5394	0.22	0	0	0
12	11	8	1L22	367 Sp12	19400	27250	60	55	55	9	16	51	51	53	11	20	22	0	0	0	0	0	0	0	0	0	32	176	100	0	0	Error	4	4	1764	0.182	0	0	0
12	12	8	1P22	392 Sp21	19680	27240	70	50	48	10	20	48	48	49	11	22	13	0	0	0	0	0	0	0	0	0	32	236	100	0	0	Error	2	0	1548	-0.091	0	0	0
12	1	9	1D6	25 Sp0	16400	27500	30	96	98	12	12	103	103	105	12	11	0	0	0	0	0	0	0	0	0	0	4	20	100	0	0	Error	-7	-5	391	-0.583	0	0	0
12	2	9	1H6	46 Sp8	16680	27540	60	74	76	16	21	106	106	105	13	12	0	0	0	0	0	0	0	0	0	0	32	176	100	0	0	Error	-32	-30	2444	-2.231	0	0	0
12	3	9	1D6	25 Sp0	16990	27530	70	103	105	26	24	100	100	101	15	14	28	19	0	0	0	0	0	0	0	0	32	236	100	0	0	Error	3	5	3344	0.267	0	0	0
12	4	9	1H6	46 Sp8	17300	27530	50	78	78	15	19	92	92	92	13	14	8	0	0	0	0	0	0	0	0	0	12	104	100	0	0	Error	-14	-14	941	-1.077	0	0	0
12	5	9	1L6	64 Sp0	17580	27540	90	79	78	11	14	91	91	95	34	35	0	0	0	0	0	0	0	0	0	0	52	420	100	0	0	Error	-12	-13	4071	-0.5	0	0	0
12	6	9	1P6	86 Sp8	17880	27540	60	71	74	21	28	74	74	74	12	16	3	3	0	0	0	0	0	0	0	0	32	176	100	0	0	Error	-3	0	2357	0	0	0	0
12	7	9	1L6	64 Sp0	18180	27540	110	65	67	13	19	72	72	72	13	18	4	1	0	0	0	0	0	0	0	0	80	656	100	0	0	Error	-7	-5	5343	-0.385	0	0	0
12	8	9	1P6	86 Sp8	18480	27540	60	67	93	73	78	64	64	81	118	145	13	3	0	0	0	0	0	0	0	0	32	176	100	0	0	Error	3	29	2975	0.102	0	0	0
12	9	9	1D14	186 Sp8	18780	27550	50	69	68	14	20	62	62	63	10	15	42	17	0	0	0	0	0	0	0	0	12	104	100	0	0	Error	7	6	820	0.5	0	0	0
12	10	9	1H14	223 Sp0	19080	27550	60	60	60	10	16	56	56	56	9	16	25	9	0	0	0	0	0	0	0	0	32	176	100	0	0	Error	4	4	1919	0.444	0	0	0
12	11	9	1D14	186 Sp8	19390	27560	50	57	56	9	16	51	51	52	9	17	33	8	0	0	0	0	0	0	0	0	12	104	100	0	0	Error	6	5	672	0.444	0	0	0
12	12	9	1H14	223 Sp0	19690	27560	50	57	56	8	14	49	49	50	9	18	25	8	0	0	0	0	0	0	0	0	12	104	100	0	0	Error	8	7	676	0.667	0	0	0
12	1	10	1L14	249 Sp0	16390	27810	40	83	86	18	20	100	100	100	18	18	8	0	0	0	0	0	0	0	0	0	12	68	100	0	0	Error	-17	-14	1027	-0.778	0	0	0
12	2	10	1P14	271 Sp0	16690	27830	80	81	81	14	17	105	105	105	16	15	2	0	0	0	0	0	0	0	0	0	52	340	100	0	0	Error	-24	-24	4220	-1.5	0	0	0
12	3	10	1L14	249 Sp0	16990	27850	60	89	88	14	15	98	98	98	14	14	3	0	0	0	0	0	0	0	0	0	32	176	100	0	0	Error	-9	-10	2815	-0.714	0	0	0
12	4	10	1P14	271 Sp0	17310	27840	60	78	79	14	17	90	90	90	18	20	3	0	0	0	0	0	0	0	0	0	32	176	100	0	0	Error	-12	-11	2533	-0.611	0	0	0
12	5	10	1D22	311 Sp14	17640	27840	110	84	91	28	30	88	88	153	1099	718	0	0	0	0	0	0	0	0	0	0	80	656	100	0	0	Error	-4	3	7240	-0.056	0	0	0
12	6	10	1H22	341 Sp8	17940	27840	70	70	71	11	15	75	75	78	21	26	0	0	0	0	0	0	0	0	0	0	32	236	100	0	0	Error	-5	-4	2258	-0.333	0	0	0
12	7	10	1D22	311 Sp14	18190	27840	120	85	483	3326	688	71	71	73	15	20	45	22	0	0	0	0	0	0	0	0	120	820	100	0	0	Error	14	412	58019	27.333	0	0	0
12	8	10	1H22	341 Sp8	18480	27850	70	74	78	18	23	68	68	69	12	17	38	19	0	0	0	0	0	0	0	0	32	236	100	0	0	Error	6	10	2493	0.75	0	0	0
12	9	10	1L22	367 Sp12	18800	27820	70	53	56	11	19	58	58	72	83	115	0	0	0	0	0	0	0	0	0	0	32	236	100	0	0	Error	-5	-2	1791	-0.193	0	0	0
12	10	10	1P22	392 Sp21	19080	27840	70	52	52	8	15	58	58	59	21	35	0	0	0	0	0	0	0	0	0	0	32	236	100	0	0	Error	-6	-6	1652	-0.333	0	0	0
12	11	10	1L22	367 Sp12	19380	27840	70	53	53	8	15	47	47	53	29	54	0	0	0	0	0	0	0	0	0	0	32	236	100	0	0	Error	6	6	1699	0	0	0	0
[truncated: 3,409 more rows]
