# Supplementary material for: Origins of glycan selectivity in streptococcal Siglec-like adhesins suggest mechanisms of receptor adaptation
Source: Nat Commun. 2022 May 18;13:2753. doi: 10.1038/s41467-022-30509-y (PMC9117288; doi:10.1038/s41467-022-30509-y)
Supplement: Supplementary file 8 — Source Data [file 41467_2022_30509_MOESM8_ESM.zip › source_data/supplementaryfig18c-GST_500nM_RptData.csv]

ATF	1
30	40
Type=GenePix Results 3
DateTime=2019/04/24 15:20:25
Settings=R:\Cummings Lab\Glycomics Center\Harvard_BIDMC\CFG\Investigators\Microarray data\3587 Iverson\3082_500nM_nCFG-709_041719_AM_488.gps
GalFile=R:\Cummings Lab\Glycomics Center\Harvard_BIDMC\CFG\Glycan Array Ver5.4\NCFGv5.4.gal
PixelSize=10
Wavelengths=532
ImageFiles=R:\Cummings Lab\Glycomics Center\Harvard_BIDMC\CFG\Investigators\Microarray data\3587 Iverson\3082_500nM_nCFG-709_041719_AM_488.tif 0
NormalizationMethod=None
NormalizationFactors=1
JpegImage=
StdDev=Type 1
RatioFormulations=W1/W2 (#1/#2)
FeatureType=Circular
Barcode=
BackgroundSubtraction=LocalFeature
ImageOrigin=0, 0
JpegOrigin=0, 0
Creator=GenePix Pro 7.2.29.002
Scanner=GenePix 4300
FocusPosition=0
Temperature=0
LinesAveraged=1
Comment=
PMTGain=450
ScanPower=70
LaserPower=2.16
Filters=Standard Blue
ScanRegion=0,1337,2186,5392
ScanArea=1
Supplier=
Block	Column	Row	Name	ID	X	Y	Dia.	F532 Median	F532 Mean	F532 SD	F532 CV	B532	B532 Median	B532 Mean	B532 SD	B532 CV	% > B532+1SD	% > B532+2SD	F532 % Sat.	Ratio of Medians (#1/#2)	Ratio of Means (#1/#2)	Median of Ratios (#1/#2)	Mean of Ratios (#1/#2)	Ratios SD (#1/#2)	Rgn Ratio (#1/#2)	Rgn R2 (#1/#2)	F Pixels	B Pixels	Circularity	Sum of Medians (#1/#2)	Sum of Means (#1/#2)	Log Ratio (#1/#2)	F532 Median - B532	F532 Mean - B532	F532 Total Intensity	SNR 532	Flags	Normalize	Autoflag
1	1	1	empty	empty	2800	16260	90	48	48	6	12	48	48	48	7	14	12	0	0	0	0	0	0	0	0	0	52	420	100	0	0	Error	0	0	2514	0	-75	0	0
1	2	1	empty	empty	3100	16260	90	49	49	5	10	49	49	50	7	14	10	2	0	0	0	0	0	0	0	0	52	420	100	0	0	Error	0	0	2536	-0.143	-75	0	0
1	3	1	empty	empty	3400	16260	90	53	51	7	13	51	51	51	7	13	15	2	0	0	0	0	0	0	0	0	52	420	100	0	0	Error	2	0	2659	0	-75	0	0
1	4	1	empty	empty	3700	16260	90	55	56	6	10	52	52	52	7	13	27	6	0	0	0	0	0	0	0	0	52	420	100	0	0	Error	3	4	2888	0.571	-75	0	0
1	5	1	empty	empty	4000	16260	90	54	54	7	12	53	53	53	8	15	17	4	0	0	0	0	0	0	0	0	52	420	100	0	0	Error	1	1	2820	0.125	-75	0	0
1	6	1	empty	empty	4300	16260	90	53	54	6	11	56	56	56	8	14	8	0	0	0	0	0	0	0	0	0	52	420	100	0	0	Error	-3	-2	2824	-0.25	-75	0	0
1	7	1	empty	empty	4600	16260	90	60	61	8	13	59	59	60	9	15	19	2	0	0	0	0	0	0	0	0	52	420	100	0	0	Error	1	2	3187	0.111	-75	0	0
1	8	1	empty	empty	4900	16260	90	61	61	9	14	61	61	62	9	14	13	2	0	0	0	0	0	0	0	0	52	420	100	0	0	Error	0	0	3187	-0.111	-75	0	0
1	9	1	empty	empty	5200	16260	90	62	62	9	14	60	60	60	9	15	19	4	0	0	0	0	0	0	0	0	52	420	100	0	0	Error	2	2	3230	0.222	-75	0	0
1	10	1	2A24	Grid Marker	5490	16270	100	3585	8787	13358	152	59	59	60	9	15	100	100	0	0	0	0	0	0	0	0	80	560	100	0	0	Error	3526	8728	702976	969.667	0	0	0
1	11	1	2A24	Grid Marker	5800	16270	110	4873	11111	14878	133	61	61	62	11	17	100	99	0	0	0	0	0	0	0	0	80	656	100	0	0	Error	4812	11050	888902	1004.455	0	0	0
1	12	1	2A24	Grid Marker	6100	16270	110	4553	9481	13257	139	60	60	62	16	25	100	100	0	0	0	0	0	0	0	0	80	656	100	0	0	Error	4493	9421	758514	588.688	0	0	0
1	1	2	2I16	624 Sp14	2780	16540	40	53	53	12	22	50	50	50	8	16	17	8	0	0	0	0	0	0	0	0	12	68	100	0	0	Error	3	3	634	0.375	0	0	0
1	2	2	2M16	639 Sp21	3090	16560	40	55	54	6	11	45	45	95	366	385	0	0	0	0	0	0	0	0	0	0	12	68	100	0	0	Error	10	9	647	-0.112	0	0	0
1	3	2	2I16	624 Sp14	3410	16560	40	54	56	9	16	47	47	48	8	16	42	17	0	0	0	0	0	0	0	0	12	68	100	0	0	Error	7	9	668	1	0	0	0
1	4	2	2M16	639 Sp21	3690	16550	90	49	50	7	14	48	48	48	7	14	19	2	0	0	0	0	0	0	0	0	52	420	100	0	0	Error	1	2	2586	0.286	0	0	0
1	5	2	empty	empty	4000	16560	90	47	48	7	14	50	50	50	7	14	4	2	0	0	0	0	0	0	0	0	52	420	100	0	0	Error	-3	-2	2482	-0.286	-75	0	0
1	6	2	empty	empty	4300	16560	90	49	49	7	14	52	52	54	12	22	0	0	0	0	0	0	0	0	0	0	52	420	100	0	0	Error	-3	-3	2568	-0.417	-75	0	0
1	7	2	empty	empty	4600	16560	90	56	57	7	12	56	56	56	8	14	13	0	0	0	0	0	0	0	0	0	52	420	100	0	0	Error	0	1	2957	0.125	-75	0	0
1	8	2	empty	empty	4900	16560	90	60	60	9	15	61	61	61	9	14	12	2	0	0	0	0	0	0	0	0	52	420	100	0	0	Error	-1	-1	3125	-0.111	-75	0	0
1	9	2	empty	empty	5200	16560	90	61	61	9	14	62	62	63	9	14	10	2	0	0	0	0	0	0	0	0	52	420	100	0	0	Error	-1	-1	3190	-0.222	-75	0	0
1	10	2	empty	empty	5500	16560	90	63	64	8	12	64	64	64	9	14	12	6	0	0	0	0	0	0	0	0	52	420	100	0	0	Error	-1	0	3328	0	-75	0	0
1	11	2	empty	empty	5800	16560	90	63	64	10	15	62	62	63	9	14	25	4	0	0	0	0	0	0	0	0	52	420	100	0	0	Error	1	2	3338	0.111	-75	0	0
1	12	2	empty	empty	6100	16560	90	65	63	7	11	63	63	64	9	14	13	0	0	0	0	0	0	0	0	0	52	420	100	0	0	Error	2	0	3300	-0.111	-75	0	0
1	1	3	2A8	502 Sp10	2810	16870	30	49	49	8	16	52	52	53	7	13	0	0	0	0	0	0	0	0	0	0	4	20	100	0	0	Error	-3	-3	195	-0.571	0	0	0
1	2	3	2.00E+08	525 Sp21	3100	16870	90	47	47	7	14	48	48	49	8	16	6	4	0	0	0	0	0	0	0	0	52	420	100	0	0	Error	-1	-1	2431	-0.25	0	0	0
1	3	3	2A8	502 Sp10	3400	16870	30	58	59	8	13	46	46	47	8	17	75	25	0	0	0	0	0	0	0	0	4	20	100	0	0	Error	12	13	236	1.5	0	0	0
1	4	3	2.00E+08	525 Sp21	3720	16850	30	45	47	8	17	45	45	45	6	13	25	25	0	0	0	0	0	0	0	0	4	20	100	0	0	Error	0	2	187	0.333	0	0	0
1	5	3	2I8	548 Sp10	4010	16860	30	45	45	6	13	44	44	45	7	15	0	0	0	0	0	0	0	0	0	0	4	20	100	0	0	Error	1	1	178	0	0	0	0
1	6	3	2M8	571 Sp21	4310	16870	60	56	56	8	14	45	45	45	6	13	72	38	0	0	0	0	0	0	0	0	32	176	100	0	0	Error	11	11	1792	1.833	0	0	0
1	7	3	2I8	548 Sp10	4600	16850	90	47	48	10	20	53	53	53	8	15	6	2	0	0	0	0	0	0	0	0	52	420	100	0	0	Error	-6	-5	2473	-0.625	0	0	0
1	8	3	2M8	571 Sp21	4900	16830	60	56	58	10	17	61	61	60	9	15	16	3	0	0	0	0	0	0	0	0	32	176	100	0	0	Error	-5	-3	1857	-0.222	0	0	0
1	9	3	2A16	594 Sp25	5190	16850	80	66	66	13	19	60	60	61	10	16	27	10	0	0	0	0	0	0	0	0	52	340	100	0	0	Error	6	6	3446	0.5	0	0	0
1	10	3	2.00E+16	0	5500	16850	90	65	65	10	15	68	68	68	10	14	10	0	0	0	0	0	0	0	0	0	52	420	100	0	0	Error	-3	-3	3360	-0.3	0	0	0
1	11	3	2A16	594 Sp25	5800	16860	90	58	60	18	30	70	70	70	10	14	4	4	0	0	0	0	0	0	0	0	52	420	100	0	0	Error	-12	-10	3120	-1	0	0	0
1	12	3	2.00E+16	0	6100	16860	90	66	65	11	16	74	74	74	11	14	4	0	0	0	0	0	0	0	0	0	52	420	100	0	0	Error	-8	-9	3382	-0.818	0	0	0
1	1	4	2I16	624 Sp14	2790	17150	30	56	55	5	9	40	40	42	7	16	100	50	0	0	0	0	0	0	0	0	4	20	100	0	0	Error	16	15	220	1.857	0	0	0
1	2	4	2M16	639 Sp21	3080	17150	90	45	45	7	15	47	47	47	7	14	12	0	0	0	0	0	0	0	0	0	52	420	100	0	0	Error	-2	-2	2359	-0.286	0	0	0
1	3	4	2I16	624 Sp14	3370	17160	30	48	48	5	10	44	44	45	6	13	25	0	0	0	0	0	0	0	0	0	4	20	100	0	0	Error	4	4	193	0.5	0	0	0
1	4	4	2M16	639 Sp21	3680	17150	90	43	44	7	15	47	47	47	6	12	4	2	0	0	0	0	0	0	0	0	52	420	100	0	0	Error	-4	-3	2273	-0.5	0	0	0
1	5	4	empty	empty	4000	17160	90	47	46	7	15	46	46	47	7	14	10	2	0	0	0	0	0	0	0	0	52	420	100	0	0	Error	1	0	2402	-0.143	-75	0	0
1	6	4	empty	empty	4300	17160	90	51	50	8	16	48	48	49	8	16	25	0	0	0	0	0	0	0	0	0	52	420	100	0	0	Error	3	2	2623	0.125	-75	0	0
1	7	4	empty	empty	4600	17160	90	49	50	7	14	50	50	51	7	13	17	6	0	0	0	0	0	0	0	0	52	420	100	0	0	Error	-1	0	2603	-0.143	-75	0	0
1	8	4	empty	empty	4900	17160	90	49	49	7	14	53	53	58	61	105	0	0	0	0	0	0	0	0	0	0	52	420	100	0	0	Error	-4	-4	2555	-0.148	-75	0	0
1	9	4	empty	empty	5200	17160	90	68	67	8	11	65	65	66	10	15	21	0	0	0	0	0	0	0	0	0	52	420	100	0	0	Error	3	2	3495	0.1	-75	0	0
1	10	4	empty	empty	5500	17160	90	73	75	10	13	73	73	74	11	14	21	2	0	0	0	0	0	0	0	0	52	420	100	0	0	Error	0	2	3876	0.091	-75	0	0
1	11	4	empty	empty	5800	17160	90	82	81	10	12	79	79	79	10	12	21	6	0	0	0	0	0	0	0	0	52	420	100	0	0	Error	3	2	4213	0.2	-75	0	0
1	12	4	empty	empty	6100	17160	90	82	81	9	11	83	83	83	10	12	6	0	0	0	0	0	0	0	0	0	52	420	100	0	0	Error	-1	-2	4218	-0.2	-75	0	0
1	1	5	2A8	502 Sp10	2810	17470	90	47	48	8	16	47	47	47	7	14	19	4	0	0	0	0	0	0	0	0	52	420	100	0	0	Error	0	1	2477	0.143	0	0	0
1	2	5	2.00E+08	525 Sp21	3100	17450	90	46	46	8	17	48	48	48	9	18	6	4	0	0	0	0	0	0	0	0	52	420	100	0	0	Error	-2	-2	2404	-0.222	0	0	0
1	3	5	2A8	502 Sp10	3400	17450	90	49	50	10	20	46	46	47	7	14	21	12	0	0	0	0	0	0	0	0	52	420	100	0	0	Error	3	4	2586	0.429	0	0	0
1	4	5	2.00E+08	525 Sp21	3700	17450	90	48	48	6	12	48	48	48	7	14	15	0	0	0	0	0	0	0	0	0	52	420	100	0	0	Error	0	0	2511	0	0	0	0
1	5	5	2I8	548 Sp10	4000	17450	90	46	47	8	17	47	47	48	7	14	19	2	0	0	0	0	0	0	0	0	52	420	100	0	0	Error	-1	0	2420	-0.143	0	0	0
1	6	5	2M8	571 Sp21	4300	17470	50	64	62	6	9	42	42	43	8	18	92	75	0	0	0	0	0	0	0	0	12	104	100	0	0	Error	22	20	749	2.375	0	0	0
1	7	5	2I8	548 Sp10	4610	17460	90	52	53	10	18	52	52	53	10	18	21	2	0	0	0	0	0	0	0	0	52	420	100	0	0	Error	0	1	2752	0	0	0	0
1	8	5	2M8	571 Sp21	5010	17400	80	58	58	8	13	57	57	395	3438	870	0	0	0	0	0	0	0	0	0	0	52	338	100	0	0	Error	1	1	3014	-0.098	0	0	0
1	9	5	2A16	594 Sp25	5190	17450	100	60	62	15	24	62	62	62	10	16	11	4	0	0	0	0	0	0	0	0	80	544	100	0	0	Error	-2	0	4934	0	0	0	0
1	10	5	2.00E+16	0	5490	17450	90	65	67	10	14	73	73	73	11	15	4	0	0	0	0	0	0	0	0	0	52	420	100	0	0	Error	-8	-6	3491	-0.545	0	0	0
1	11	5	2A16	594 Sp25	5800	17460	90	65	63	10	15	77	77	77	14	18	2	0	0	0	0	0	0	0	0	0	52	420	100	0	0	Error	-12	-14	3298	-1	0	0	0
1	12	5	2.00E+16	0	6100	17460	90	81	83	16	19	86	86	85	15	17	12	4	0	0	0	0	0	0	0	0	52	420	100	0	0	Error	-5	-3	4318	-0.133	0	0	0
1	1	6	2I16	624 Sp14	2790	17750	90	47	48	9	18	45	45	45	7	15	25	12	0	0	0	0	0	0	0	0	52	420	100	0	0	Error	2	3	2507	0.429	0	0	0
1	2	6	2M16	639 Sp21	3090	17750	90	42	42	7	16	45	45	45	7	15	6	2	0	0	0	0	0	0	0	0	52	420	100	0	0	Error	-3	-3	2205	-0.429	0	0	0
1	3	6	2I16	624 Sp14	3390	17750	90	47	49	8	16	44	44	45	7	15	33	15	0	0	0	0	0	0	0	0	52	420	100	0	0	Error	3	5	2534	0.571	0	0	0
1	4	6	2M16	639 Sp21	3690	17750	90	42	43	7	16	46	46	46	7	15	10	2	0	0	0	0	0	0	0	0	52	420	100	0	0	Error	-4	-3	2215	-0.429	0	0	0
1	5	6	empty	empty	4000	17760	90	46	47	9	19	45	45	46	7	15	29	8	0	0	0	0	0	0	0	0	52	420	100	0	0	Error	1	2	2433	0.143	-75	0	0
1	6	6	empty	empty	4300	17760	90	47	46	6	13	45	45	46	7	15	19	0	0	0	0	0	0	0	0	0	52	420	100	0	0	Error	2	1	2400	0	-75	0	0
1	7	6	empty	empty	4600	17760	90	48	48	6	12	49	49	50	7	14	6	0	0	0	0	0	0	0	0	0	52	420	100	0	0	Error	-1	-1	2497	-0.286	-75	0	0
1	8	6	empty	empty	4900	17760	90	58	59	9	15	54	54	55	10	18	33	8	0	0	0	0	0	0	0	0	52	420	100	0	0	Error	4	5	3088	0.4	-75	0	0
1	9	6	empty	empty	5200	17760	90	60	60	9	15	59	59	60	9	15	15	6	0	0	0	0	0	0	0	0	52	420	100	0	0	Error	1	1	3122	0	-75	0	0
1	10	6	empty	empty	5500	17760	90	72	72	11	15	72	72	72	9	12	19	6	0	0	0	0	0	0	0	0	52	420	100	0	0	Error	0	0	3763	0	-75	0	0
1	11	6	empty	empty	5800	17760	90	82	82	11	13	80	80	79	11	13	19	0	0	0	0	0	0	0	0	0	52	420	100	0	0	Error	2	2	4260	0.273	-75	0	0
1	12	6	empty	empty	6100	17760	90	90	89	12	13	90	90	90	11	12	13	4	0	0	0	0	0	0	0	0	52	420	100	0	0	Error	0	-1	4625	-0.091	-75	0	0
1	1	7	2A8	502 Sp10	2790	18050	90	49	48	8	16	46	46	46	7	15	19	10	0	0	0	0	0	0	0	0	52	420	100	0	0	Error	3	2	2511	0.286	0	0	0
1	2	7	2.00E+08	525 Sp21	3090	18050	90	47	48	8	16	46	46	46	7	15	27	6	0	0	0	0	0	0	0	0	52	420	100	0	0	Error	1	2	2473	0.286	0	0	0
1	3	7	2A8	502 Sp10	3390	18050	90	48	49	6	12	47	47	47	7	14	21	4	0	0	0	0	0	0	0	0	52	420	100	0	0	Error	1	2	2555	0.286	0	0	0
1	4	7	2.00E+08	525 Sp21	3700	18050	90	40	41	6	14	45	45	45	7	15	6	0	0	0	0	0	0	0	0	0	52	420	100	0	0	Error	-5	-4	2157	-0.571	0	0	0
1	5	7	2I8	548 Sp10	4000	18050	90	44	50	34	68	44	44	44	7	15	21	12	0	0	0	0	0	0	0	0	52	420	100	0	0	Error	0	6	2581	0.857	0	0	0
1	6	7	2M8	571 Sp21	4280	18050	40	57	56	6	10	39	39	39	6	15	100	75	0	0	0	0	0	0	0	0	12	68	100	0	0	Error	18	17	674	2.833	0	0	0
1	7	7	2I8	548 Sp10	4590	18060	90	48	47	7	14	49	49	49	8	16	6	0	0	0	0	0	0	0	0	0	52	420	100	0	0	Error	-1	-2	2464	-0.25	0	0	0
1	8	7	2M8	571 Sp21	4900	18070	50	60	60	6	10	44	44	44	7	15	92	75	0	0	0	0	0	0	0	0	12	104	100	0	0	Error	16	16	721	2.286	0	0	0
1	9	7	2A16	594 Sp25	5200	18050	80	61	61	10	16	56	56	57	10	17	29	6	0	0	0	0	0	0	0	0	52	340	100	0	0	Error	5	5	3175	0.4	0	0	0
1	10	7	2.00E+16	0	5520	18060	60	66	65	10	15	67	67	67	9	13	13	3	0	0	0	0	0	0	0	0	32	176	100	0	0	Error	-1	-2	2086	-0.222	0	0	0
1	11	7	2A16	594 Sp25	5810	18060	90	62	61	9	14	69	69	69	12	17	2	0	0	0	0	0	0	0	0	0	52	420	100	0	0	Error	-7	-8	3188	-0.667	0	0	0
1	12	7	2.00E+16	0	6110	18060	90	78	78	13	16	84	84	84	10	11	4	2	0	0	0	0	0	0	0	0	52	420	100	0	0	Error	-6	-6	4035	-0.6	0	0	0
1	1	8	1I16	238 Sp0	2780	18350	60	65	64	9	14	44	44	44	7	15	91	69	0	0	0	0	0	0	0	0	32	176	100	0	0	Error	21	20	2037	2.857	0	0	0
1	2	8	1M16	261 Sp0	3080	18350	90	46	46	7	15	46	46	46	7	15	13	0	0	0	0	0	0	0	0	0	52	420	100	0	0	Error	0	0	2416	0	0	0	0
1	3	8	1I16	238 Sp0	3390	18350	70	61	60	10	16	44	44	45	7	15	72	53	0	0	0	0	0	0	0	0	32	236	100	0	0	Error	17	16	1911	2.143	0	0	0
1	4	8	1M16	261 Sp0	3700	18350	30	43	45	8	17	45	45	46	7	15	25	0	0	0	0	0	0	0	0	0	4	20	100	0	0	Error	-2	0	179	-0.143	0	0	0
1	5	8	1A24	298 Sp0	4000	18350	80	46	46	7	15	44	44	45	7	15	21	4	0	0	0	0	0	0	0	0	52	340	100	0	0	Error	2	2	2410	0.143	0	0	0
1	6	8	1.00E+24	329 Sp10	4320	18350	60	46	46	9	19	44	44	44	7	15	22	6	0	0	0	0	0	0	0	0	32	176	100	0	0	Error	2	2	1474	0.286	0	0	0
1	7	8	1A24	298 Sp0	4590	18340	50	46	44	5	11	48	48	49	8	16	0	0	0	0	0	0	0	0	0	0	12	104	100	0	0	Error	-2	-4	525	-0.625	0	0	0
1	8	8	1.00E+24	329 Sp10	4880	18350	90	49	50	10	20	51	51	51	8	15	13	2	0	0	0	0	0	0	0	0	52	420	100	0	0	Error	-2	-1	2592	-0.125	0	0	0
1	9	8	1I24	358 Sp0	5180	18360	80	54	54	7	12	54	54	55	8	14	12	0	0	0	0	0	0	0	0	0	52	340	100	0	0	Error	0	0	2830	-0.125	0	0	0
1	10	8	1M24	383 Sp14	5490	18350	60	54	54	9	16	59	59	59	9	15	3	0	0	0	0	0	0	0	0	0	32	176	100	0	0	Error	-5	-5	1726	-0.556	0	0	0
1	11	8	1I24	358 Sp0	5780	18350	30	62	62	14	22	56	56	66	35	53	0	0	0	0	0	0	0	0	0	0	4	20	100	0	0	Error	6	6	249	-0.114	0	0	0
1	12	8	1M24	383 Sp14	6080	18350	90	65	66	9	13	75	75	75	11	14	4	0	0	0	0	0	0	0	0	0	52	420	100	0	0	Error	-10	-9	3409	-0.818	0	0	0
1	1	9	1A8	92 Sp0	2770	18640	50	56	59	8	13	45	45	45	7	15	67	42	0	0	0	0	0	0	0	0	12	104	100	0	0	Error	11	14	706	2	0	0	0
1	2	9	1.00E+08	108 Sp8	3090	18680	80	53	52	12	23	44	44	45	6	13	60	33	0	0	0	0	0	0	0	0	52	340	100	0	0	Error	9	8	2723	1.167	0	0	0
1	3	9	1A8	92 Sp0	3390	18660	90	49	48	8	16	46	46	46	7	15	25	8	0	0	0	0	0	0	0	0	52	420	100	0	0	Error	3	2	2501	0.286	0	0	0
1	4	9	1.00E+08	108 Sp8	3690	18650	30	50	49	6	12	42	42	42	4	9	75	50	0	0	0	0	0	0	0	0	4	20	100	0	0	Error	8	7	197	1.75	0	0	0
1	5	9	1I8	129 Sp0	3990	18660	90	46	47	8	17	46	46	47	13	27	6	0	0	0	0	0	0	0	0	0	52	420	100	0	0	Error	0	1	2464	0	0	0	0
1	6	9	1M8	152 Sp14	4300	18680	30	64	63	6	9	46	46	46	8	17	75	75	0	0	0	0	0	0	0	0	4	20	100	0	0	Error	18	17	250	2.125	0	0	0
1	7	9	1I8	129 Sp0	4600	18670	90	43	43	6	13	47	47	48	8	16	2	0	0	0	0	0	0	0	0	0	52	420	100	0	0	Error	-4	-4	2227	-0.625	0	0	0
1	8	9	1M8	152 Sp14	4900	18670	40	58	60	8	13	45	45	45	7	15	100	33	0	0	0	0	0	0	0	0	12	68	100	0	0	Error	13	15	724	2.143	0	0	0
1	9	9	1A16	177 Sp8	5190	18640	30	49	49	3	6	45	45	47	9	19	0	0	0	0	0	0	0	0	0	0	4	20	100	0	0	Error	4	4	195	0.222	0	0	0
1	10	9	1.00E+16	208 Sp0	5490	18650	90	56	57	8	14	57	57	57	8	14	13	2	0	0	0	0	0	0	0	0	52	420	100	0	0	Error	-1	0	2969	0	0	0	0
1	11	9	1A16	177 Sp8	5790	18660	80	45	46	8	17	52	52	52	8	15	2	2	0	0	0	0	0	0	0	0	52	340	100	0	0	Error	-7	-6	2402	-0.75	0	0	0
1	12	9	1.00E+16	208 Sp0	6090	18660	90	54	54	8	14	67	67	67	10	14	4	0	0	0	0	0	0	0	0	0	52	420	100	0	0	Error	-13	-13	2799	-1.3	0	0	0
1	1	10	1I16	238 Sp0	2800	18940	70	59	59	8	13	47	47	47	7	14	75	28	0	0	0	0	0	0	0	0	32	236	100	0	0	Error	12	12	1889	1.714	0	0	0
1	2	10	1M16	261 Sp0	3100	18960	50	44	45	5	11	43	43	43	6	13	25	0	0	0	0	0	0	0	0	0	12	104	100	0	0	Error	1	2	541	0.333	0	0	0
1	3	10	1I16	238 Sp0	3390	18950	80	57	57	9	15	44	44	44	6	13	77	50	0	0	0	0	0	0	0	0	52	340	100	0	0	Error	13	13	2967	2.167	0	0	0
1	4	10	1M16	261 Sp0	3700	18950	90	45	45	7	15	45	45	45	7	15	15	0	0	0	0	0	0	0	0	0	52	420	100	0	0	Error	0	0	2325	0	0	0	0
1	5	10	1A24	298 Sp0	4010	18960	30	46	45	7	15	47	47	46	6	13	0	0	0	0	0	0	0	0	0	0	4	20	100	0	0	Error	-1	-2	181	-0.167	0	0	0
1	6	10	1.00E+24	329 Sp10	4310	18950	90	49	51	21	41	46	46	47	7	14	17	6	0	0	0	0	0	0	0	0	52	420	100	0	0	Error	3	5	2632	0.571	0	0	0
1	7	10	1A24	298 Sp0	4610	18950	50	47	48	7	14	49	49	50	8	16	17	0	0	0	0	0	0	0	0	0	12	104	100	0	0	Error	-2	-1	581	-0.25	0	0	0
1	8	10	1.00E+24	329 Sp10	4910	18950	50	49	54	9	16	52	52	53	10	18	17	0	0	0	0	0	0	0	0	0	12	104	100	0	0	Error	-3	2	642	0.1	0	0	0
1	9	10	1I24	358 Sp0	5230	18970	40	49	52	8	15	51	51	51	8	15	17	8	0	0	0	0	0	0	0	0	12	68	100	0	0	Error	-2	1	628	0.125	0	0	0
1	10	10	1M24	383 Sp14	5520	18960	90	51	51	8	15	51	51	52	8	15	17	0	0	0	0	0	0	0	0	0	52	420	100	0	0	Error	0	0	2677	-0.125	0	0	0
1	11	10	1I24	358 Sp0	5810	18960	70	48	49	6	12	54	54	56	23	41	0	0	0	0	0	0	0	0	0	0	32	236	100	0	0	Error	-6	-5	1563	-0.304	0	0	0
1	12	10	1M24	383 Sp14	6110	18950	90	59	58	10	17	62	62	63	9	14	10	2	0	0	0	0	0	0	0	0	52	420	100	0	0	Error	-3	-4	3035	-0.556	0	0	0
1	1	11	1A8	92 Sp0	2800	19250	30	61	62	7	11	46	46	47	9	19	75	25	0	0	0	0	0	0	0	0	4	20	100	0	0	Error	15	16	249	1.667	0	0	0
1	2	11	1.00E+08	108 Sp8	3090	19240	30	62	63	9	14	45	45	47	8	17	100	50	0	0	0	0	0	0	0	0	4	20	100	0	0	Error	17	18	253	2	0	0	0
1	3	11	1A8	92 Sp0	3400	19250	40	52	54	9	16	41	41	41	6	14	67	42	0	0	0	0	0	0	0	0	12	68	100	0	0	Error	11	13	647	2.167	0	0	0
1	4	11	1.00E+08	108 Sp8	3690	19250	40	52	53	12	22	43	43	43	7	16	67	17	0	0	0	0	0	0	0	0	12	68	100	0	0	Error	9	10	641	1.429	0	0	0
1	5	11	1I8	129 Sp0	3990	19250	90	43	43	8	18	46	46	47	8	17	13	2	0	0	0	0	0	0	0	0	52	420	100	0	0	Error	-3	-3	2226	-0.5	0	0	0
1	6	11	1M8	152 Sp14	4290	19260	30	50	51	8	15	44	44	44	8	18	25	25	0	0	0	0	0	0	0	0	4	20	100	0	0	Error	6	7	202	0.875	0	0	0
1	7	11	1I8	129 Sp0	4590	19260	90	44	44	8	18	48	48	48	9	18	8	0	0	0	0	0	0	0	0	0	52	420	100	0	0	Error	-4	-4	2298	-0.444	0	0	0
1	8	11	1M8	152 Sp14	4890	19260	50	55	54	10	18	43	43	43	7	16	67	25	0	0	0	0	0	0	0	0	12	104	100	0	0	Error	12	11	650	1.571	0	0	0
1	9	11	1A16	177 Sp8	5190	19250	50	56	56	9	16	47	47	47	9	19	50	17	0	0	0	0	0	0	0	0	12	104	100	0	0	Error	9	9	672	1	0	0	0
1	10	11	1.00E+16	208 Sp0	5490	19240	90	48	48	7	14	48	48	49	7	14	13	0	0	0	0	0	0	0	0	0	52	420	100	0	0	Error	0	0	2501	-0.143	0	0	0
1	11	11	1A16	177 Sp8	5790	19240	30	53	53	3	5	44	44	44	8	18	50	0	0	0	0	0	0	0	0	0	4	20	100	0	0	Error	9	9	211	1.125	0	0	0
1	12	11	1.00E+16	208 Sp0	6090	19230	90	53	55	9	16	57	57	58	8	13	13	4	0	0	0	0	0	0	0	0	52	420	100	0	0	Error	-4	-2	2851	-0.375	0	0	0
1	1	12	1I16	238 Sp0	2800	19550	50	59	58	6	10	42	42	44	8	18	92	50	0	0	0	0	0	0	0	0	12	104	100	0	0	Error	17	16	697	1.75	0	0	0
1	2	12	1M16	261 Sp0	3100	19550	90	46	46	4	8	43	43	44	6	13	27	0	0	0	0	0	0	0	0	0	52	420	100	0	0	Error	3	3	2397	0.333	0	0	0
1	3	12	1I16	238 Sp0	3400	19550	60	58	60	11	18	42	42	42	6	14	84	69	0	0	0	0	0	0	0	0	32	176	100	0	0	Error	16	18	1915	3	0	0	0
1	4	12	1M16	261 Sp0	3700	19550	90	44	44	8	18	46	46	46	7	15	8	2	0	0	0	0	0	0	0	0	52	420	100	0	0	Error	-2	-2	2290	-0.286	0	0	0
1	5	12	1A24	298 Sp0	4000	19550	50	49	50	6	12	46	46	47	8	17	17	8	0	0	0	0	0	0	0	0	12	104	100	0	0	Error	3	4	600	0.375	0	0	0
1	6	12	1.00E+24	329 Sp10	4290	19550	40	56	58	8	13	43	43	42	7	16	83	42	0	0	0	0	0	0	0	0	12	68	100	0	0	Error	13	15	697	2.286	0	0	0
1	7	12	1A24	298 Sp0	4600	19540	60	46	48	6	12	49	49	49	8	16	6	0	0	0	0	0	0	0	0	0	32	176	100	0	0	Error	-3	-1	1544	-0.125	0	0	0
1	8	12	1.00E+24	329 Sp10	4890	19540	40	49	48	9	18	43	43	43	6	13	50	25	0	0	0	0	0	0	0	0	12	68	100	0	0	Error	6	5	581	0.833	0	0	0
1	9	12	1I24	358 Sp0	5200	19550	30	50	47	5	10	47	47	46	11	23	0	0	0	0	0	0	0	0	0	0	4	20	100	0	0	Error	3	0	189	0.091	0	0	0
1	10	12	1M24	383 Sp14	5480	19550	30	59	58	7	12	47	47	47	7	14	50	50	0	0	0	0	0	0	0	0	4	20	100	0	0	Error	12	11	230	1.571	0	0	0
1	11	12	1I24	358 Sp0	5780	19550	90	46	47	8	17	52	52	52	9	17	2	0	0	0	0	0	0	0	0	0	52	420	100	0	0	Error	-6	-5	2453	-0.556	0	0	0
1	12	12	1M24	383 Sp14	6080	19560	30	47	47	2	4	45	45	47	8	17	0	0	0	0	0	0	0	0	0	0	4	20	100	0	0	Error	2	2	186	0	0	0	0
1	1	13	1A8	92 Sp0	2780	19860	90	46	46	9	19	44	44	44	6	13	31	10	0	0	0	0	0	0	0	0	52	420	100	0	0	Error	2	2	2402	0.333	0	0	0
1	2	13	1.00E+08	108 Sp8	3090	19860	30	49	48	3	6	45	45	47	7	14	0	0	0	0	0	0	0	0	0	0	4	20	100	0	0	Error	4	3	191	0.143	0	0	0
1	3	13	1A8	92 Sp0	3390	19850	40	73	133	210	157	43	43	43	6	13	92	83	0	0	0	0	0	0	0	0	12	68	100	0	0	Error	30	90	1599	15	0	0	0
1	4	13	1.00E+08	108 Sp8	3690	19860	40	55	54	7	12	45	45	45	6	13	67	33	0	0	0	0	0	0	0	0	12	68	100	0	0	Error	10	9	642	1.5	0	0	0
1	5	13	1I8	129 Sp0	3990	19870	90	44	45	8	17	47	47	47	7	14	17	4	0	0	0	0	0	0	0	0	52	420	100	0	0	Error	-3	-2	2357	-0.286	0	0	0
1	6	13	1M8	152 Sp14	4300	19880	40	52	53	5	9	44	44	44	6	13	58	25	0	0	0	0	0	0	0	0	12	68	100	0	0	Error	8	9	633	1.5	0	0	0
1	7	13	1I8	129 Sp0	4590	19850	90	48	48	7	14	51	51	51	8	15	8	0	0	0	0	0	0	0	0	0	52	420	100	0	0	Error	-3	-3	2511	-0.375	0	0	0
1	8	13	1M8	152 Sp14	4890	19850	90	47	48	9	18	49	49	50	7	14	13	8	0	0	0	0	0	0	0	0	52	420	100	0	0	Error	-2	-1	2478	-0.286	0	0	0
1	9	13	1A16	177 Sp8	5200	19840	30	63	61	6	9	46	46	45	7	15	75	75	0	0	0	0	0	0	0	0	4	20	100	0	0	Error	17	15	245	2.286	0	0	0
1	10	13	1.00E+16	208 Sp0	5490	19850	90	51	52	7	13	53	53	52	8	15	12	0	0	0	0	0	0	0	0	0	52	420	100	0	0	Error	-2	-1	2682	0	0	0	0
1	11	13	1A16	177 Sp8	5790	19850	90	46	47	8	17	53	53	53	7	13	4	0	0	0	0	0	0	0	0	0	52	420	100	0	0	Error	-7	-6	2424	-0.857	0	0	0
1	12	13	1.00E+16	208 Sp0	6090	19850	90	52	53	9	16	56	56	56	8	14	10	4	0	0	0	0	0	0	0	0	52	420	100	0	0	Error	-4	-3	2746	-0.375	0	0	0
1	1	14	2A24	Grid Marker	2790	20160	120	1447	4782	7684	160	44	44	44	7	15	100	100	0	0	0	0	0	0	0	0	120	820	100	0	0	Error	1403	4738	573889	676.857	0	0	0
1	2	14	2A24	Grid Marker	3090	20150	100	1685	4889	7718	157	44	44	46	12	26	100	100	0	0	0	0	0	0	0	0	80	560	100	0	0	Error	1641	4845	391135	403.583	0	0	0
1	3	14	empty	empty	3400	20160	90	43	43	5	11	42	42	42	6	14	13	2	0	0	0	0	0	0	0	0	52	420	100	0	0	Error	1	1	2228	0.167	-75	0	0
1	4	14	empty	empty	3700	20160	90	45	45	6	13	44	44	44	7	15	13	0	0	0	0	0	0	0	0	0	52	420	100	0	0	Error	1	1	2314	0.143	-75	0	0
1	5	14	empty	empty	4000	20160	90	45	45	7	15	45	45	45	7	15	13	2	0	0	0	0	0	0	0	0	52	420	100	0	0	Error	0	0	2363	0	-75	0	0
1	6	14	empty	empty	4300	20160	90	47	47	7	14	46	46	46	8	17	12	0	0	0	0	0	0	0	0	0	52	420	100	0	0	Error	1	1	2432	0.125	-75	0	0
1	7	14	empty	empty	4600	20160	90	46	47	7	14	47	47	48	7	14	15	4	0	0	0	0	0	0	0	0	52	420	100	0	0	Error	-1	0	2468	-0.143	-75	0	0
1	8	14	empty	empty	4900	20160	90	47	48	8	16	48	48	48	7	14	17	6	0	0	0	0	0	0	0	0	52	420	100	0	0	Error	-1	0	2488	0	-75	0	0
1	9	14	empty	empty	5200	20160	90	50	50	7	14	47	47	48	6	12	33	6	0	0	0	0	0	0	0	0	52	420	100	0	0	Error	3	3	2577	0.333	-75	0	0
1	10	14	empty	empty	5500	20160	90	48	50	7	14	50	50	50	8	16	8	0	0	0	0	0	0	0	0	0	52	420	100	0	0	Error	-2	0	2575	0	-75	0	0
1	11	14	empty	empty	5800	20160	90	51	50	7	14	48	48	49	7	14	17	4	0	0	0	0	0	0	0	0	52	420	100	0	0	Error	3	2	2622	0.143	-75	0	0
1	12	14	empty	empty	6100	20160	90	53	53	8	15	53	53	53	8	15	8	6	0	0	0	0	0	0	0	0	52	420	100	0	0	Error	0	0	2734	0	-75	0	0
2	1	1	empty	empty	7340	16260	90	62	63	7	11	63	63	63	9	14	8	0	0	0	0	0	0	0	0	0	52	420	100	0	0	Error	-1	0	3266	0	-75	0	0
2	2	1	empty	empty	7640	16260	90	68	67	9	13	67	67	67	9	13	13	2	0	0	0	0	0	0	0	0	52	420	100	0	0	Error	1	0	3466	0	-75	0	0
2	3	1	empty	empty	7940	16260	90	72	73	10	13	71	71	71	10	14	17	4	0	0	0	0	0	0	0	0	52	420	100	0	0	Error	1	2	3799	0.2	-75	0	0
2	4	1	empty	empty	8240	16260	90	77	77	8	10	75	75	76	10	13	19	0	0	0	0	0	0	0	0	0	52	420	100	0	0	Error	2	2	3992	0.1	-75	0	0
2	5	1	empty	empty	8540	16260	90	79	79	11	13	79	79	80	11	13	17	4	0	0	0	0	0	0	0	0	52	420	100	0	0	Error	0	0	4132	-0.091	-75	0	0
2	6	1	empty	empty	8840	16260	90	79	80	8	10	83	83	83	11	13	2	0	0	0	0	0	0	0	0	0	52	420	100	0	0	Error	-4	-3	4136	-0.273	-75	0	0
2	7	1	empty	empty	9140	16260	90	85	86	10	11	84	84	84	10	11	23	4	0	0	0	0	0	0	0	0	52	420	100	0	0	Error	1	2	4466	0.2	-75	0	0
2	8	1	empty	empty	9440	16260	90	85	85	13	15	83	83	84	11	13	25	6	0	0	0	0	0	0	0	0	52	420	100	0	0	Error	2	2	4409	0.091	-75	0	0
2	9	1	empty	empty	9740	16260	90	78	79	12	15	77	77	78	10	12	13	4	0	0	0	0	0	0	0	0	52	420	100	0	0	Error	1	2	4083	0.1	-75	0	0
2	10	1	2B24	Grid Marker	10040	16260	90	2840	5240	5855	111	71	71	93	111	119	100	98	0	0	0	0	0	0	0	0	52	420	100	0	0	Error	2769	5169	272455	46.369	0	0	0
2	11	1	2B24	Grid Marker	10340	16270	90	2547	5773	7048	122	68	68	70	15	21	100	100	0	0	0	0	0	0	0	0	52	420	100	0	0	Error	2479	5705	300172	380.2	0	0	0
2	12	1	2B24	Grid Marker	10640	16260	170	587	2642	6057	229	64	64	65	10	15	100	100	0	0	0	0	0	0	0	0	208	1648	100	0	0	Error	523	2578	549478	257.7	0	0	0
2	1	2	2J16	625 Sp14	7340	16530	90	71	72	9	12	70	70	70	9	12	25	2	0	0	0	0	0	0	0	0	52	420	100	0	0	Error	1	2	3762	0.222	0	0	0
2	2	2	2N16	640 Sp21	7640	16530	90	61	61	12	19	70	70	70	10	14	8	0	0	0	0	0	0	0	0	0	52	420	100	0	0	Error	-9	-9	3196	-0.9	0	0	0
2	3	2	2J16	625 Sp14	7940	16530	90	71	71	14	19	79	79	79	10	12	10	4	0	0	0	0	0	0	0	0	52	420	100	0	0	Error	-8	-8	3708	-0.8	0	0	0
2	4	2	2N16	640 Sp21	8240	16540	30	53	52	7	13	56	56	56	5	8	0	0	0	0	0	0	0	0	0	0	4	20	100	0	0	Error	-3	-4	208	-0.8	0	0	0
2	5	2	empty	empty	8540	16560	90	93	93	12	12	93	93	94	12	12	13	4	0	0	0	0	0	0	0	0	52	420	100	0	0	Error	0	0	4818	-0.083	-75	0	0
2	6	2	empty	empty	8840	16560	90	94	95	11	11	91	91	92	13	14	19	4	0	0	0	0	0	0	0	0	52	420	100	0	0	Error	3	4	4959	0.231	-75	0	0
2	7	2	empty	empty	9140	16560	90	93	93	11	11	94	94	94	12	12	12	2	0	0	0	0	0	0	0	0	52	420	100	0	0	Error	-1	-1	4819	-0.083	-75	0	0
2	8	2	empty	empty	9440	16560	90	92	91	10	10	91	91	92	11	11	13	0	0	0	0	0	0	0	0	0	52	420	100	0	0	Error	1	0	4730	-0.091	-75	0	0
2	9	2	empty	empty	9740	16560	90	83	84	10	11	84	84	85	11	12	12	4	0	0	0	0	0	0	0	0	52	420	100	0	0	Error	-1	0	4349	-0.091	-75	0	0
2	10	2	empty	empty	10040	16560	90	76	75	11	14	74	74	75	10	13	12	6	0	0	0	0	0	0	0	0	52	420	100	0	0	Error	2	1	3893	0	-75	0	0
2	11	2	empty	empty	10340	16560	90	70	71	10	14	71	71	72	10	13	13	2	0	0	0	0	0	0	0	0	52	420	100	0	0	Error	-1	0	3712	-0.1	-75	0	0
2	12	2	empty	empty	10640	16560	90	68	70	9	12	70	70	71	10	14	15	0	0	0	0	0	0	0	0	0	52	420	100	0	0	Error	-2	0	3624	-0.1	-75	0	0
2	1	3	2B8	503 Sp14	7350	16870	90	62	65	12	18	82	82	82	11	13	2	2	0	0	0	0	0	0	0	0	52	420	100	0	0	Error	-20	-17	3365	-1.545	0	0	0
2	2	3	2F8	526 Sp14	7650	16880	30	65	66	8	12	69	69	67	7	10	0	0	0	0	0	0	0	0	0	0	4	20	100	0	0	Error	-4	-3	262	-0.143	0	0	0
2	3	3	2B8	503 Sp14	7950	16860	90	69	70	12	17	91	91	91	11	12	0	0	0	0	0	0	0	0	0	0	52	420	100	0	0	Error	-22	-21	3655	-1.909	0	0	0
2	4	3	2F8	526 Sp14	8250	16850	40	72	69	10	14	71	71	72	12	16	0	0	0	0	0	0	0	0	0	0	12	68	100	0	0	Error	1	-2	823	-0.25	0	0	0
2	5	3	2J8	549 Sp0	8550	16850	90	92	92	16	17	109	109	110	13	11	2	0	0	0	0	0	0	0	0	0	52	420	100	0	0	Error	-17	-17	4765	-1.385	0	0	0
2	6	3	2N8	572 Sp25	8850	16850	70	70	70	8	11	105	105	102	18	17	0	0	0	0	0	0	0	0	0	0	32	236	100	0	0	Error	-35	-35	2251	-1.778	0	0	0
2	7	3	2J8	549 Sp0	9150	16860	90	88	87	17	19	113	113	114	13	11	0	0	0	0	0	0	0	0	0	0	52	420	100	0	0	Error	-25	-26	4534	-2.077	0	0	0
2	8	3	2N8	572 Sp25	9450	16880	40	57	58	10	17	66	66	70	15	21	0	0	0	0	0	0	0	0	0	0	12	68	100	0	0	Error	-9	-8	694	-0.8	0	0	0
2	9	3	2B16	595 Sp14	9740	16870	90	65	65	11	16	103	103	104	13	12	0	0	0	0	0	0	0	0	0	0	52	420	100	0	0	Error	-38	-38	3387	-3	0	0	0
2	10	3	2F16	0	10040	16870	90	77	79	12	15	93	93	94	13	13	2	0	0	0	0	0	0	0	0	0	52	420	100	0	0	Error	-16	-14	4096	-1.154	0	0	0
2	11	3	2B16	595 Sp14	10340	16870	90	52	54	10	18	84	84	84	13	15	0	0	0	0	0	0	0	0	0	0	52	420	100	0	0	Error	-32	-30	2791	-2.308	0	0	0
2	12	3	2F16	0	10640	16870	90	64	66	11	16	86	86	85	11	12	0	0	0	0	0	0	0	0	0	0	52	420	100	0	0	Error	-22	-20	3417	-1.727	0	0	0
2	1	4	2J16	625 Sp14	7370	17140	90	84	83	12	14	92	92	93	11	11	6	0	0	0	0	0	0	0	0	0	52	420	100	0	0	Error	-8	-9	4314	-0.909	0	0	0
2	2	4	2N16	640 Sp21	7670	17140	90	70	72	13	18	91	91	90	14	15	4	0	0	0	0	0	0	0	0	0	52	420	100	0	0	Error	-21	-19	3756	-1.286	0	0	0
2	3	4	2J16	625 Sp14	7970	17140	90	93	92	14	15	103	103	103	14	13	2	0	0	0	0	0	0	0	0	0	52	420	100	0	0	Error	-10	-11	4772	-0.786	0	0	0
2	4	4	2N16	640 Sp21	8270	17150	50	74	73	8	10	91	91	92	16	17	0	0	0	0	0	0	0	0	0	0	12	104	100	0	0	Error	-17	-18	879	-1.187	0	0	0
2	5	4	empty	empty	8540	17160	90	123	122	12	9	120	120	121	14	11	15	2	0	0	0	0	0	0	0	0	52	420	100	0	0	Error	3	2	6332	0.071	-75	0	0
2	6	4	empty	empty	8840	17160	90	115	113	18	15	121	121	121	16	13	10	0	0	0	0	0	0	0	0	0	52	420	100	0	0	Error	-6	-8	5865	-0.5	-75	0	0
2	7	4	empty	empty	9140	17160	90	126	126	14	11	128	128	128	14	10	12	0	0	0	0	0	0	0	0	0	52	420	100	0	0	Error	-2	-2	6547	-0.143	-75	0	0
2	8	4	empty	empty	9440	17160	90	127	125	13	10	125	125	126	13	10	10	0	0	0	0	0	0	0	0	0	52	420	100	0	0	Error	2	0	6479	-0.077	-75	0	0
2	9	4	empty	empty	9740	17160	90	120	121	13	10	121	121	121	14	11	12	2	0	0	0	0	0	0	0	0	52	420	100	0	0	Error	-1	0	6293	0	-75	0	0
2	10	4	empty	empty	10040	17160	90	109	110	12	10	111	111	112	14	12	6	0	0	0	0	0	0	0	0	0	52	420	100	0	0	Error	-2	-1	5698	-0.143	-75	0	0
2	11	4	empty	empty	10340	17160	90	106	105	11	10	105	105	105	12	11	10	0	0	0	0	0	0	0	0	0	52	420	100	0	0	Error	1	0	5443	0	-75	0	0
2	12	4	empty	empty	10640	17160	90	106	106	12	11	106	106	107	14	13	8	0	0	0	0	0	0	0	0	0	52	420	100	0	0	Error	0	0	5501	-0.071	-75	0	0
2	1	5	2B8	503 Sp14	7370	17460	90	92	90	20	22	107	107	107	15	14	6	0	0	0	0	0	0	0	0	0	52	420	100	0	0	Error	-15	-17	4658	-1.133	0	0	0
2	2	5	2F8	526 Sp14	7670	17470	50	72	71	10	14	91	91	88	17	19	0	0	0	0	0	0	0	0	0	0	12	104	100	0	0	Error	-19	-20	852	-1	0	0	0
2	3	5	2B8	503 Sp14	7940	17460	90	84	85	16	18	121	121	121	14	11	0	0	0	0	0	0	0	0	0	0	52	420	100	0	0	Error	-37	-36	4437	-2.571	0	0	0
2	4	5	2F8	526 Sp14	8240	17470	90	77	78	12	15	118	118	119	14	11	0	0	0	0	0	0	0	0	0	0	52	420	100	0	0	Error	-41	-40	4031	-2.929	0	0	0
2	5	5	2J8	549 Sp0	8540	17490	30	73	72	4	5	92	92	92	12	13	0	0	0	0	0	0	0	0	0	0	4	20	100	0	0	Error	-19	-20	286	-1.667	0	0	0
2	6	5	2N8	572 Sp25	8860	17460	40	76	75	13	17	103	103	103	25	24	0	0	0	0	0	0	0	0	0	0	12	68	100	0	0	Error	-27	-28	898	-1.12	0	0	0
2	7	5	2J8	549 Sp0	9140	17460	90	117	114	21	18	145	145	146	15	10	0	0	0	0	0	0	0	0	0	0	52	420	100	0	0	Error	-28	-31	5949	-2.133	0	0	0
2	8	5	2N8	572 Sp25	9420	17470	60	82	83	13	15	133	133	129	23	17	0	0	0	0	0	0	0	0	0	0	32	176	100	0	0	Error	-51	-50	2662	-2	0	0	0
2	9	5	2B16	595 Sp14	9750	17470	40	73	74	8	10	103	103	104	18	17	0	0	0	0	0	0	0	0	0	0	12	68	100	0	0	Error	-30	-29	892	-1.667	0	0	0
2	10	5	2F16	0	10050	17470	40	95	98	10	10	133	133	135	14	10	0	0	0	0	0	0	0	0	0	0	12	68	100	0	0	Error	-38	-35	1170	-2.643	0	0	0
2	11	5	2B16	595 Sp14	10330	17480	50	74	74	7	9	108	108	108	18	16	0	0	0	0	0	0	0	0	0	0	12	104	100	0	0	Error	-34	-34	891	-1.889	0	0	0
2	12	5	2F16	0	10640	17490	70	106	106	20	18	142	142	142	18	12	0	0	0	0	0	0	0	0	0	0	32	236	100	0	0	Error	-36	-36	3391	-2	0	0	0
2	1	6	2J16	625 Sp14	7340	17740	90	98	98	14	14	119	119	118	13	11	0	0	0	0	0	0	0	0	0	0	52	420	100	0	0	Error	-21	-21	5081	-1.538	0	0	0
2	2	6	2N16	640 Sp21	7640	17750	30	99	101	19	18	106	106	105	12	11	25	0	0	0	0	0	0	0	0	0	4	20	100	0	0	Error	-7	-5	404	-0.333	0	0	0
2	3	6	2J16	625 Sp14	7940	17770	90	109	111	15	13	131	131	131	14	10	0	0	0	0	0	0	0	0	0	0	52	420	100	0	0	Error	-22	-20	5785	-1.429	0	0	0
2	4	6	2N16	640 Sp21	8250	17790	30	80	85	14	16	88	88	84	12	14	25	0	0	0	0	0	0	0	0	0	4	20	100	0	0	Error	-8	-3	341	0.083	0	0	0
2	5	6	empty	empty	8540	17760	90	146	147	13	8	146	146	146	15	10	12	4	0	0	0	0	0	0	0	0	52	420	100	0	0	Error	0	1	7644	0.067	-75	0	0
2	6	6	empty	empty	8840	17760	90	127	127	22	17	147	147	145	19	13	6	0	0	0	0	0	0	0	0	0	52	420	100	0	0	Error	-20	-20	6624	-0.947	-75	0	0
2	7	6	empty	empty	9140	17760	90	153	154	14	9	151	151	152	16	10	17	2	0	0	0	0	0	0	0	0	52	420	100	0	0	Error	2	3	8003	0.125	-75	0	0
2	8	6	empty	empty	9440	17760	90	152	151	16	10	152	152	152	15	9	13	2	0	0	0	0	0	0	0	0	52	420	100	0	0	Error	0	-1	7833	-0.067	-75	0	0
2	9	6	empty	empty	9740	17760	90	160	159	14	8	159	159	158	16	10	13	2	0	0	0	0	0	0	0	0	52	420	100	0	0	Error	1	0	8273	0.063	-75	0	0
2	10	6	empty	empty	10040	17760	90	163	160	15	9	155	155	155	16	10	23	4	0	0	0	0	0	0	0	0	52	420	100	0	0	Error	8	5	8330	0.313	-75	0	0
2	11	6	empty	empty	10340	17760	90	155	155	15	9	158	158	158	17	10	13	0	0	0	0	0	0	0	0	0	52	420	100	0	0	Error	-3	-3	8082	-0.176	-75	0	0
2	12	6	empty	empty	10640	17760	90	171	172	17	9	164	164	165	17	10	31	6	0	0	0	0	0	0	0	0	52	420	100	0	0	Error	7	8	8926	0.412	-75	0	0
2	1	7	2B8	503 Sp14	7350	18050	90	85	93	27	29	124	124	124	14	11	4	4	0	0	0	0	0	0	0	0	52	420	100	0	0	Error	-39	-31	4855	-2.214	0	0	0
2	2	7	2F8	526 Sp14	7640	18050	90	89	88	15	17	123	123	123	16	13	0	0	0	0	0	0	0	0	0	0	52	420	100	0	0	Error	-34	-35	4601	-2.187	0	0	0
2	3	7	2B8	503 Sp14	7940	18050	90	95	94	19	20	135	135	136	14	10	0	0	0	0	0	0	0	0	0	0	52	420	100	0	0	Error	-40	-41	4891	-3	0	0	0
2	4	7	2F8	526 Sp14	8240	18050	90	104	105	14	13	145	145	144	16	11	0	0	0	0	0	0	0	0	0	0	52	420	100	0	0	Error	-41	-40	5437	-2.437	0	0	0
2	5	7	2J8	549 Sp0	8540	18050	90	132	126	28	22	158	158	158	17	10	2	0	0	0	0	0	0	0	0	0	52	420	100	0	0	Error	-26	-32	6535	-1.882	0	0	0
2	6	7	2N8	572 Sp25	8840	18050	90	93	94	21	22	153	153	150	22	14	0	0	0	0	0	0	0	0	0	0	52	420	100	0	0	Error	-60	-59	4912	-2.545	0	0	0
2	7	7	2J8	549 Sp0	9140	18050	90	113	115	24	20	157	157	154	20	12	2	0	0	0	0	0	0	0	0	0	52	420	100	0	0	Error	-44	-42	5955	-1.95	0	0	0
2	8	7	2N8	572 Sp25	9440	18060	90	110	116	18	15	166	166	166	16	9	0	0	0	0	0	0	0	0	0	0	52	420	100	0	0	Error	-56	-50	6017	-3.125	0	0	0
2	9	7	2B16	595 Sp14	9740	18060	90	94	96	16	16	160	160	160	19	11	0	0	0	0	0	0	0	0	0	0	52	420	100	0	0	Error	-66	-64	5007	-3.368	0	0	0
2	10	7	2F16	0	10040	18060	90	152	147	25	17	178	178	179	17	9	2	0	0	0	0	0	0	0	0	0	52	420	100	0	0	Error	-26	-31	7659	-1.882	0	0	0
2	11	7	2B16	595 Sp14	10340	18060	90	89	89	11	12	166	166	165	20	12	0	0	0	0	0	0	0	0	0	0	52	420	100	0	0	Error	-77	-77	4618	-3.8	0	0	0
2	12	7	2F16	0	10640	18060	90	144	145	28	19	185	185	186	18	9	4	0	0	0	0	0	0	0	0	0	52	420	100	0	0	Error	-41	-40	7516	-2.278	0	0	0
2	1	8	1J16	240 Sp8	7340	18340	90	85	90	20	22	125	125	125	15	12	0	0	0	0	0	0	0	0	0	0	52	420	100	0	0	Error	-40	-35	4655	-2.333	0	0	0
2	2	8	1N16	261 Sp8	7640	18350	40	149	148	24	16	120	120	121	11	9	75	75	0	0	0	0	0	0	0	0	12	68	100	0	0	Error	29	28	1770	2.455	0	0	0
2	3	8	1J16	240 Sp8	7930	18340	60	67	69	12	17	118	118	118	18	15	0	0	0	0	0	0	0	0	0	0	32	176	100	0	0	Error	-51	-49	2221	-2.722	0	0	0
2	4	8	1N16	261 Sp8	8250	18330	60	129	128	20	15	136	136	137	16	11	6	0	0	0	0	0	0	0	0	0	32	176	100	0	0	Error	-7	-8	4088	-0.562	0	0	0
2	5	8	1B24	299 Sp0	8550	18350	40	95	96	12	12	105	105	103	23	22	0	0	0	0	0	0	0	0	0	0	12	68	100	0	0	Error	-10	-9	1153	-0.304	0	0	0
2	6	8	1F24	330 Sp10	8830	18350	90	106	103	23	22	157	157	155	21	13	0	0	0	0	0	0	0	0	0	0	52	420	100	0	0	Error	-51	-54	5344	-2.476	0	0	0
2	7	8	1B24	299 Sp0	9120	18350	40	101	99	13	13	131	131	125	25	20	0	0	0	0	0	0	0	0	0	0	12	68	100	0	0	Error	-30	-32	1186	-1.04	0	0	0
2	8	8	1F24	330 Sp10	9430	18360	60	120	125	17	13	170	170	171	17	9	0	0	0	0	0	0	0	0	0	0	32	176	100	0	0	Error	-50	-45	3987	-2.706	0	0	0
2	9	8	1J24	359 Sp14	9750	18360	50	120	117	17	14	131	131	130	27	20	0	0	0	0	0	0	0	0	0	0	12	104	100	0	0	Error	-11	-14	1401	-0.481	0	0	0
2	10	8	1N24	384 Sp20	10030	18350	80	101	101	11	10	146	146	143	29	20	0	0	0	0	0	0	0	0	0	0	52	340	100	0	0	Error	-45	-45	5233	-1.448	0	0	0
2	11	8	1J24	359 Sp14	10330	18360	90	108	111	17	15	184	184	184	23	12	0	0	0	0	0	0	0	0	0	0	52	420	100	0	0	Error	-76	-73	5774	-3.174	0	0	0
2	12	8	1N24	384 Sp20	10640	18370	60	78	78	9	11	155	155	153	37	24	0	0	0	0	0	0	0	0	0	0	32	176	100	0	0	Error	-77	-77	2492	-2.027	0	0	0
2	1	9	1B8	92 Sp8	7340	18640	30	76	77	4	5	87	87	85	17	20	0	0	0	0	0	0	0	0	0	0	4	20	100	0	0	Error	-11	-10	309	-0.471	0	0	0
2	2	9	1F8	109 Sp0	7630	18660	30	101	96	17	17	116	116	112	16	14	0	0	0	0	0	0	0	0	0	0	4	20	100	0	0	Error	-15	-20	384	-1	0	0	0
2	3	9	1B8	92 Sp8	7950	18640	60	98	94	14	14	132	132	131	17	12	0	0	0	0	0	0	0	0	0	0	32	176	100	0	0	Error	-34	-38	3004	-2.176	0	0	0
2	4	9	1F8	109 Sp0	8250	18640	90	121	123	17	13	157	157	157	15	9	0	0	0	0	0	0	0	0	0	0	52	420	100	0	0	Error	-36	-34	6374	-2.267	0	0	0
2	5	9	1J8	130 Sp8	8550	18640	30	117	120	10	8	135	135	136	28	20	0	0	0	0	0	0	0	0	0	0	4	20	100	0	0	Error	-18	-15	480	-0.571	0	0	0
2	6	9	1N8	153 Sp0	8860	18670	30	99	97	8	8	92	92	93	12	12	0	0	0	0	0	0	0	0	0	0	4	20	100	0	0	Error	7	5	387	0.333	0	0	0
2	7	9	1J8	130 Sp8	9150	18640	30	109	113	24	21	117	117	117	21	17	25	0	0	0	0	0	0	0	0	0	4	20	100	0	0	Error	-8	-4	450	-0.19	0	0	0
2	8	9	1N8	153 Sp0	9470	18670	30	99	99	6	6	118	118	126	28	22	0	0	0	0	0	0	0	0	0	0	4	20	100	0	0	Error	-19	-19	394	-0.964	0	0	0
2	9	9	1B16	178 Sp8	9760	18660	40	130	125	13	10	170	170	167	19	11	0	0	0	0	0	0	0	0	0	0	12	68	100	0	0	Error	-40	-45	1501	-2.211	0	0	0
2	10	9	1F16	210 Sp0	10050	18650	50	90	93	11	11	150	150	150	29	19	0	0	0	0	0	0	0	0	0	0	12	104	100	0	0	Error	-60	-57	1119	-1.966	0	0	0
2	11	9	1B16	178 Sp8	10340	18650	90	130	133	32	24	199	199	198	20	10	0	0	0	0	0	0	0	0	0	0	52	420	100	0	0	Error	-69	-66	6936	-3.25	0	0	0
2	12	9	1F16	210 Sp0	10640	18650	90	96	100	21	21	204	204	203	25	12	0	0	0	0	0	0	0	0	0	0	52	420	100	0	0	Error	-108	-104	5212	-4.12	0	0	0
2	1	10	1J16	240 Sp8	7360	18960	90	72	72	13	18	113	113	112	17	15	0	0	0	0	0	0	0	0	0	0	52	420	100	0	0	Error	-41	-41	3762	-2.353	0	0	0
2	2	10	1N16	261 Sp8	7660	18970	70	94	110	36	32	113	113	111	18	16	41	22	0	0	0	0	0	0	0	0	32	236	100	0	0	Error	-19	-3	3522	-0.056	0	0	0
2	3	10	1J16	240 Sp8	7950	18940	30	78	76	7	9	78	78	80	14	17	0	0	0	0	0	0	0	0	0	0	4	20	100	0	0	Error	0	-2	304	-0.286	0	0	0
2	4	10	1N16	261 Sp8	8250	18950	40	164	163	9	5	139	139	141	13	9	83	33	0	0	0	0	0	0	0	0	12	68	100	0	0	Error	25	24	1958	1.692	0	0	0
2	5	10	1B24	299 Sp0	8550	18950	40	107	105	14	13	140	140	139	22	15	0	0	0	0	0	0	0	0	0	0	12	68	100	0	0	Error	-33	-35	1261	-1.545	0	0	0
2	6	10	1F24	330 Sp10	8840	18950	90	131	132	17	12	168	168	162	28	17	0	0	0	0	0	0	0	0	0	0	52	420	100	0	0	Error	-37	-36	6852	-1.071	0	0	0
2	7	10	1B24	299 Sp0	9140	18950	90	111	115	20	17	181	181	180	17	9	0	0	0	0	0	0	0	0	0	0	52	420	100	0	0	Error	-70	-66	5961	-3.824	0	0	0
2	8	10	1F24	330 Sp10	9440	18950	90	136	137	22	16	187	187	187	18	9	0	0	0	0	0	0	0	0	0	0	52	420	100	0	0	Error	-51	-50	7105	-2.778	0	0	0
2	9	10	1J24	359 Sp14	9740	18960	60	140	143	19	13	171	171	172	18	10	0	0	0	0	0	0	0	0	0	0	32	176	100	0	0	Error	-31	-28	4566	-1.611	0	0	0
2	10	10	1N24	384 Sp20	10050	18960	80	105	106	13	12	189	189	188	26	13	0	0	0	0	0	0	0	0	0	0	52	340	100	0	0	Error	-84	-83	5511	-3.154	0	0	0
2	11	10	1J24	359 Sp14	10340	18960	90	166	166	19	11	198	198	198	21	10	0	0	0	0	0	0	0	0	0	0	52	420	100	0	0	Error	-32	-32	8640	-1.524	0	0	0
2	12	10	1N24	384 Sp20	10640	18970	80	89	92	16	17	180	180	179	35	19	0	0	0	0	0	0	0	0	0	0	52	340	100	0	0	Error	-91	-88	4776	-2.486	0	0	0
2	1	11	1B8	92 Sp8	7350	19260	30	88	85	12	14	87	87	89	17	19	0	0	0	0	0	0	0	0	0	0	4	20	100	0	0	Error	1	-2	341	-0.235	0	0	0
2	2	11	1F8	109 Sp0	7640	19270	80	79	79	13	16	122	122	121	15	12	0	0	0	0	0	0	0	0	0	0	52	340	100	0	0	Error	-43	-43	4106	-2.8	0	0	0
2	3	11	1B8	92 Sp8	7950	19250	50	110	110	17	15	143	143	141	20	14	0	0	0	0	0	0	0	0	0	0	12	104	100	0	0	Error	-33	-33	1317	-1.55	0	0	0
2	4	11	1F8	109 Sp0	8240	19260	90	91	91	15	16	151	151	151	18	11	0	0	0	0	0	0	0	0	0	0	52	420	100	0	0	Error	-60	-60	4717	-3.333	0	0	0
2	5	11	1J8	130 Sp8	8540	19270	30	112	110	22	20	98	98	99	10	10	50	25	0	0	0	0	0	0	0	0	4	20	100	0	0	Error	14	12	439	1.1	0	0	0
2	6	11	1N8	153 Sp0	8830	19260	90	107	113	25	22	168	168	166	22	13	0	0	0	0	0	0	0	0	0	0	52	420	100	0	0	Error	-61	-55	5856	-2.409	0	0	0
2	7	11	1J8	130 Sp8	9130	19260	30	110	117	18	15	101	101	97	9	9	50	25	0	0	0	0	0	0	0	0	4	20	100	0	0	Error	9	16	466	2.222	0	0	0
2	8	11	1N8	153 Sp0	9460	19260	30	86	85	11	12	104	104	111	26	23	0	0	0	0	0	0	0	0	0	0	4	20	100	0	0	Error	-18	-19	338	-1	0	0	0
2	9	11	1B16	178 Sp8	9750	19260	40	117	123	19	15	173	173	171	16	9	0	0	0	0	0	0	0	0	0	0	12	68	100	0	0	Error	-56	-50	1479	-3	0	0	0
2	10	11	1F16	210 Sp0	10040	19250	40	88	87	14	16	114	114	118	19	16	0	0	0	0	0	0	0	0	0	0	12	68	100	0	0	Error	-26	-27	1040	-1.632	0	0	0
2	11	11	1B16	178 Sp8	10360	19240	30	120	123	13	10	166	166	162	26	16	0	0	0	0	0	0	0	0	0	0	4	20	100	0	0	Error	-46	-43	491	-1.5	0	0	0
2	12	11	1F16	210 Sp0	10660	19240	50	77	79	8	10	117	117	120	26	21	0	0	0	0	0	0	0	0	0	0	12	104	100	0	0	Error	-40	-38	946	-1.577	0	0	0
2	1	12	1J16	240 Sp8	7350	19560	50	61	63	9	14	84	84	84	13	15	0	0	0	0	0	0	0	0	0	0	12	104	100	0	0	Error	-23	-21	761	-1.615	0	0	0
2	2	12	1N16	261 Sp8	7650	19540	40	129	133	36	27	118	118	117	18	15	42	25	0	0	0	0	0	0	0	0	12	68	100	0	0	Error	11	15	1592	0.889	0	0	0
2	3	12	1J16	240 Sp8	7940	19560	70	79	78	13	16	126	126	126	17	13	0	0	0	0	0	0	0	0	0	0	32	236	100	0	0	Error	-47	-48	2498	-2.824	0	0	0
2	4	12	1N16	261 Sp8	8250	19550	50	156	148	22	14	116	116	118	18	15	67	58	0	0	0	0	0	0	0	0	12	104	100	0	0	Error	40	32	1775	1.667	0	0	0
2	5	12	1B24	299 Sp0	8560	19550	50	119	121	19	15	157	157	155	19	12	0	0	0	0	0	0	0	0	0	0	12	104	100	0	0	Error	-38	-36	1452	-1.789	0	0	0
2	6	12	1F24	330 Sp10	8850	19560	30	102	106	8	7	114	114	112	15	13	0	0	0	0	0	0	0	0	0	0	4	20	100	0	0	Error	-12	-8	423	-0.4	0	0	0
2	7	12	1B24	299 Sp0	9150	19560	60	107	106	15	14	148	148	145	24	16	0	0	0	0	0	0	0	0	0	0	32	176	100	0	0	Error	-41	-42	3381	-1.625	0	0	0
2	8	12	1F24	330 Sp10	9440	19550	40	108	107	17	15	133	133	132	19	14	0	0	0	0	0	0	0	0	0	0	12	68	100	0	0	Error	-25	-26	1283	-1.316	0	0	0
2	9	12	1J24	359 Sp14	9740	19560	60	135	137	16	11	177	177	175	20	11	0	0	0	0	0	0	0	0	0	0	32	176	100	0	0	Error	-42	-40	4388	-1.9	0	0	0
2	10	12	1N24	384 Sp20	10050	19550	60	111	109	13	11	135	135	139	27	19	0	0	0	0	0	0	0	0	0	0	32	176	100	0	0	Error	-24	-26	3502	-1.111	0	0	0
2	11	12	1J24	359 Sp14	10340	19550	60	117	114	16	14	173	173	170	25	14	0	0	0	0	0	0	0	0	0	0	32	176	100	0	0	Error	-56	-59	3655	-2.24	0	0	0
2	12	12	1N24	384 Sp20	10640	19550	90	99	98	9	9	188	188	183	37	20	0	0	0	0	0	0	0	0	0	0	52	420	100	0	0	Error	-89	-90	5095	-2.297	0	0	0
2	1	13	1B8	92 Sp8	7340	19840	30	73	77	15	19	77	77	79	18	22	25	0	0	0	0	0	0	0	0	0	4	20	100	0	0	Error	-4	0	306	-0.111	0	0	0
2	2	13	1F8	109 Sp0	7650	19850	30	104	102	15	14	111	111	111	18	16	0	0	0	0	0	0	0	0	0	0	4	20	100	0	0	Error	-7	-9	409	-0.5	0	0	0
2	3	13	1B8	92 Sp8	7950	19860	40	96	99	11	11	132	132	132	16	12	0	0	0	0	0	0	0	0	0	0	12	68	100	0	0	Error	-36	-33	1192	-2.062	0	0	0
2	4	13	1F8	109 Sp0	8240	19850	90	104	109	21	19	163	163	164	20	12	0	0	0	0	0	0	0	0	0	0	52	420	100	0	0	Error	-59	-54	5655	-2.75	0	0	0
2	5	13	1J8	130 Sp8	8540	19850	40	122	121	17	14	129	129	127	17	13	8	0	0	0	0	0	0	0	0	0	12	68	100	0	0	Error	-7	-8	1457	-0.353	0	0	0
2	6	13	1N8	153 Sp0	8850	19870	40	109	107	12	11	140	140	140	20	14	0	0	0	0	0	0	0	0	0	0	12	68	100	0	0	Error	-31	-33	1286	-1.65	0	0	0
2	7	13	1J8	130 Sp8	9140	19870	40	136	142	13	9	139	139	139	19	13	17	0	0	0	0	0	0	0	0	0	12	68	100	0	0	Error	-3	3	1700	0.158	0	0	0
2	8	13	1N8	153 Sp0	9450	19860	50	116	118	11	9	187	187	181	27	14	0	0	0	0	0	0	0	0	0	0	12	104	100	0	0	Error	-71	-69	1416	-2.333	0	0	0
2	9	13	1B16	178 Sp8	9740	19880	40	130	130	17	13	200	200	200	21	10	0	0	0	0	0	0	0	0	0	0	12	68	100	0	0	Error	-70	-70	1563	-3.333	0	0	0
2	10	13	1F16	210 Sp0	10030	19870	90	106	107	19	17	218	218	219	24	10	0	0	0	0	0	0	0	0	0	0	52	420	100	0	0	Error	-112	-111	5576	-4.667	0	0	0
2	11	13	1B16	178 Sp8	10330	19860	70	134	134	18	13	218	218	217	22	10	0	0	0	0	0	0	0	0	0	0	32	236	100	0	0	Error	-84	-84	4292	-3.773	0	0	0
2	12	13	1F16	210 Sp0	10630	19860	90	98	101	18	17	221	221	220	25	11	0	0	0	0	0	0	0	0	0	0	52	420	100	0	0	Error	-123	-120	5255	-4.76	0	0	0
2	1	14	2B24	Grid Marker	7340	20150	170	241	1234	3821	309	107	107	107	18	16	95	88	0	0	0	0	0	0	0	0	208	1582	100	0	0	Error	134	1127	256590	62.611	0	0	0
2	2	14	2B24	Grid Marker	7640	20150	180	418	1969	5559	282	136	136	136	19	13	100	97	0	0	0	0	0	0	0	0	256	1808	100	0	0	Error	282	1833	504160	96.474	0	0	0
2	3	14	empty	empty	7940	20160	90	158	159	12	7	159	159	160	17	10	8	0	0	0	0	0	0	0	0	0	52	420	100	0	0	Error	-1	0	8265	-0.059	-75	0	0
2	4	14	empty	empty	8240	20160	90	173	172	14	8	171	171	172	17	9	13	0	0	0	0	0	0	0	0	0	52	420	100	0	0	Error	2	1	8948	0	-75	0	0
2	5	14	empty	empty	8540	20160	90	192	191	13	6	190	190	189	20	10	10	0	0	0	0	0	0	0	0	0	52	420	100	0	0	Error	2	1	9924	0.1	-75	0	0
2	6	14	empty	empty	8840	20160	90	200	200	19	9	198	198	199	19	9	19	4	0	0	0	0	0	0	0	0	52	420	100	0	0	Error	2	2	10418	0.053	-75	0	0
2	7	14	empty	empty	9140	20160	90	208	208	18	8	209	209	210	19	9	12	0	0	0	0	0	0	0	0	0	52	420	100	0	0	Error	-1	-1	10826	-0.105	-75	0	0
2	8	14	empty	empty	9440	20160	90	218	219	21	9	220	220	220	19	8	21	0	0	0	0	0	0	0	0	0	52	420	100	0	0	Error	-2	-1	11372	-0.053	-75	0	0
2	9	14	empty	empty	9740	20160	90	226	226	17	7	226	226	226	18	7	13	0	0	0	0	0	0	0	0	0	52	420	100	0	0	Error	0	0	11753	0	-75	0	0
2	10	14	empty	empty	10040	20160	90	233	232	19	8	235	235	235	20	8	10	0	0	0	0	0	0	0	0	0	52	420	100	0	0	Error	-2	-3	12060	-0.15	-75	0	0
2	11	14	empty	empty	10340	20160	90	242	240	17	7	239	239	240	19	7	17	2	0	0	0	0	0	0	0	0	52	420	100	0	0	Error	3	1	12496	0	-75	0	0
2	12	14	empty	empty	10640	20160	90	223	227	20	8	230	230	230	20	8	6	4	0	0	0	0	0	0	0	0	52	420	100	0	0	Error	-7	-3	11782	-0.15	-75	0	0
3	1	1	empty	empty	11820	16250	100	76	74	10	13	75	75	75	10	13	11	1	0	0	0	0	0	0	0	0	80	560	100	0	0	Error	1	-1	5928	-0.1	-75	0	0
3	2	1	empty	empty	12120	16250	100	80	82	10	12	81	81	81	11	13	15	1	0	0	0	0	0	0	0	0	80	560	100	0	0	Error	-1	1	6529	0.091	-75	0	0
3	3	1	empty	empty	12420	16250	100	91	90	11	12	89	89	89	11	12	16	3	0	0	0	0	0	0	0	0	80	560	100	0	0	Error	2	1	7229	0.091	-75	0	0
3	4	1	empty	empty	12720	16250	100	98	100	12	12	101	101	100	12	12	13	3	0	0	0	0	0	0	0	0	80	560	100	0	0	Error	-3	-1	7976	0	-75	0	0
3	5	1	empty	empty	13020	16250	100	109	110	12	10	110	110	111	12	10	16	4	0	0	0	0	0	0	0	0	80	560	100	0	0	Error	-1	0	8796	-0.083	-75	0	0
3	6	1	empty	empty	13320	16250	100	120	119	13	10	120	120	128	57	44	0	0	0	0	0	0	0	0	0	0	80	560	100	0	0	Error	0	-1	9552	-0.158	-75	0	0
3	7	1	empty	empty	13620	16250	100	113	113	13	11	112	112	113	14	12	14	4	0	0	0	0	0	0	0	0	80	560	100	0	0	Error	1	1	9037	0	-75	0	0
3	8	1	empty	empty	13920	16250	100	114	114	12	10	111	111	112	12	10	21	3	0	0	0	0	0	0	0	0	80	560	100	0	0	Error	3	3	9089	0.167	-75	0	0
3	9	1	empty	empty	14220	16250	100	123	124	14	11	122	122	122	13	10	20	4	0	0	0	0	0	0	0	0	80	560	100	0	0	Error	1	2	9904	0.154	-75	0	0
3	10	1	2C24	Grid Marker	14520	16250	120	1281	3472	6148	177	120	120	120	15	12	98	94	0	0	0	0	0	0	0	0	120	820	100	0	0	Error	1161	3352	416690	223.467	0	0	0
3	11	1	2C24	Grid Marker	14830	16240	110	1417	3935	5965	151	121	121	123	29	23	96	95	0	0	0	0	0	0	0	0	80	656	100	0	0	Error	1296	3814	314820	131.448	0	0	0
3	12	1	2C24	Grid Marker	15120	16250	160	647	2491	5385	216	111	111	109	17	15	100	99	0	0	0	0	0	0	0	0	208	1492	100	0	0	Error	536	2380	518073	140.118	0	0	0
3	1	2	2K16	632 Sp14	11820	16530	100	61	62	12	19	79	79	79	11	13	3	0	0	0	0	0	0	0	0	0	80	560	100	0	0	Error	-18	-17	4946	-1.545	0	0	0
3	2	2	2O16	0	12120	16540	40	70	69	10	14	80	80	79	9	11	0	0	0	0	0	0	0	0	0	0	12	68	100	0	0	Error	-10	-11	827	-1.111	0	0	0
3	3	2	2K16	632 Sp14	12420	16530	50	57	56	7	12	59	59	59	13	22	0	0	0	0	0	0	0	0	0	0	12	104	100	0	0	Error	-2	-3	673	-0.231	0	0	0
3	4	2	2O16	0	12710	16530	100	99	98	19	19	105	105	106	13	12	16	5	0	0	0	0	0	0	0	0	80	560	100	0	0	Error	-6	-7	7868	-0.615	0	0	0
3	5	2	empty	empty	13020	16550	100	110	108	12	11	110	110	110	12	10	9	0	0	0	0	0	0	0	0	0	80	560	100	0	0	Error	0	-2	8649	-0.167	-75	0	0
3	6	2	empty	empty	13320	16550	100	112	112	11	9	110	110	119	39	32	0	0	0	0	0	0	0	0	0	0	80	560	100	0	0	Error	2	2	8951	-0.179	-75	0	0
3	7	2	empty	empty	13620	16550	100	95	95	10	10	98	98	98	13	13	10	0	0	0	0	0	0	0	0	0	80	560	100	0	0	Error	-3	-3	7601	-0.231	-75	0	0
3	8	2	empty	empty	13920	16550	100	103	104	10	9	104	104	104	13	12	9	0	0	0	0	0	0	0	0	0	80	560	100	0	0	Error	-1	0	8293	0	-75	0	0
3	9	2	empty	empty	14220	16550	100	107	107	11	10	107	107	108	13	12	15	0	0	0	0	0	0	0	0	0	80	560	100	0	0	Error	0	0	8581	-0.077	-75	0	0
3	10	2	empty	empty	14520	16550	100	105	103	14	13	105	105	106	14	13	8	0	0	0	0	0	0	0	0	0	80	560	100	0	0	Error	0	-2	8227	-0.214	-75	0	0
3	11	2	empty	empty	14820	16550	100	106	107	12	11	105	105	106	13	12	15	1	0	0	0	0	0	0	0	0	80	560	100	0	0	Error	1	2	8552	0.077	-75	0	0
3	12	2	empty	empty	15120	16550	100	96	97	11	11	95	95	95	14	14	14	0	0	0	0	0	0	0	0	0	80	560	100	0	0	Error	1	2	7742	0.143	-75	0	0
3	1	3	2C8	514 Sp24	11830	16830	100	55	56	9	16	89	89	89	14	15	0	0	0	0	0	0	0	0	0	0	80	560	100	0	0	Error	-34	-33	4441	-2.357	0	0	0
3	2	3	2G8	537 Sp14	12130	16840	80	62	64	12	18	96	96	95	14	14	0	0	0	0	0	0	0	0	0	0	52	340	100	0	0	Error	-34	-32	3307	-2.214	0	0	0
3	3	3	2C8	514 Sp24	12450	16850	70	65	64	11	17	99	99	98	16	16	0	0	0	0	0	0	0	0	0	0	32	236	100	0	0	Error	-34	-35	2060	-2.125	0	0	0
3	4	3	2G8	537 Sp14	12730	16830	50	70	68	11	16	73	73	75	13	17	0	0	0	0	0	0	0	0	0	0	12	104	100	0	0	Error	-3	-5	821	-0.538	0	0	0
3	5	3	2K8	560 Sp0	13030	16840	100	65	69	16	23	111	111	112	13	11	0	0	0	0	0	0	0	0	0	0	80	560	100	0	0	Error	-46	-42	5492	-3.308	0	0	0
3	6	3	2O8	0	13330	16840	100	88	85	16	18	95	95	96	13	13	3	0	0	0	0	0	0	0	0	0	80	560	100	0	0	Error	-7	-10	6796	-0.846	0	0	0
3	7	3	2K8	560 Sp0	13630	16840	100	53	56	13	23	87	87	88	11	12	0	0	0	0	0	0	0	0	0	0	80	560	100	0	0	Error	-34	-31	4451	-2.909	0	0	0
3	8	3	2O8	0	13940	16830	40	69	68	8	11	85	85	84	13	15	0	0	0	0	0	0	0	0	0	0	12	68	100	0	0	Error	-16	-17	818	-1.231	0	0	0
3	9	3	2C16	602 Sp21	14240	16870	60	52	53	8	15	82	82	80	14	17	0	0	0	0	0	0	0	0	0	0	32	176	100	0	0	Error	-30	-29	1701	-1.929	0	0	0
3	10	3	2G16	0	14530	16840	100	84	83	19	22	95	95	95	12	12	9	3	0	0	0	0	0	0	0	0	80	560	100	0	0	Error	-11	-12	6628	-1	0	0	0
3	11	3	2C16	602 Sp21	14830	16840	100	48	49	8	16	87	87	87	14	16	0	0	0	0	0	0	0	0	0	0	80	560	100	0	0	Error	-39	-38	3885	-2.714	0	0	0
3	12	3	2G16	0	15130	16840	100	78	77	15	19	94	94	95	12	12	3	0	0	0	0	0	0	0	0	0	80	560	100	0	0	Error	-16	-17	6154	-1.5	0	0	0
3	1	4	2K16	632 Sp14	11840	17170	90	61	62	9	14	107	107	106	19	17	0	0	0	0	0	0	0	0	0	0	52	420	100	0	0	Error	-46	-45	3239	-2.316	0	0	0
3	2	4	2O16	0	12130	17140	100	91	90	18	20	114	114	114	13	11	3	0	0	0	0	0	0	0	0	0	80	560	100	0	0	Error	-23	-24	7198	-1.846	0	0	0
3	3	4	2K16	632 Sp14	12430	17140	100	60	60	8	13	110	110	109	16	14	0	0	0	0	0	0	0	0	0	0	80	560	100	0	0	Error	-50	-50	4788	-3.062	0	0	0
3	4	4	2O16	0	12730	17120	40	75	78	20	25	108	108	106	15	14	0	0	0	0	0	0	0	0	0	0	12	68	100	0	0	Error	-33	-30	934	-1.867	0	0	0
3	5	4	empty	empty	13020	17150	100	106	106	11	10	105	105	105	12	11	15	3	0	0	0	0	0	0	0	0	80	560	100	0	0	Error	1	1	8488	0.083	-75	0	0
3	6	4	empty	empty	13320	17150	100	79	79	9	11	84	84	84	11	13	8	0	0	0	0	0	0	0	0	0	80	560	100	0	0	Error	-5	-5	6359	-0.455	-75	0	0
3	7	4	empty	empty	13620	17150	100	77	78	9	11	77	77	77	11	14	13	3	0	0	0	0	0	0	0	0	80	560	100	0	0	Error	0	1	6265	0.091	-75	0	0
3	8	4	empty	empty	13920	17150	100	74	75	9	12	76	76	76	11	14	9	0	0	0	0	0	0	0	0	0	80	560	100	0	0	Error	-2	-1	5968	-0.091	-75	0	0
3	9	4	empty	empty	14220	17150	100	75	77	10	12	77	77	77	10	12	16	4	0	0	0	0	0	0	0	0	80	560	100	0	0	Error	-2	0	6139	0	-75	0	0
3	10	4	empty	empty	14520	17150	100	75	75	8	10	76	76	76	11	14	10	0	0	0	0	0	0	0	0	0	80	560	100	0	0	Error	-1	-1	6008	-0.091	-75	0	0
3	11	4	empty	empty	14820	17150	100	78	78	9	11	78	78	78	10	12	11	3	0	0	0	0	0	0	0	0	80	560	100	0	0	Error	0	0	6264	0	-75	0	0
3	12	4	empty	empty	15120	17150	100	81	81	12	14	83	83	84	11	13	15	1	0	0	0	0	0	0	0	0	80	560	100	0	0	Error	-2	-2	6476	-0.273	-75	0	0
3	1	5	2C8	514 Sp24	11820	17420	60	64	65	10	15	86	86	88	16	18	0	0	0	0	0	0	0	0	0	0	32	176	100	0	0	Error	-22	-21	2073	-1.437	0	0	0
3	2	5	2G8	537 Sp14	12130	17440	60	65	65	9	13	96	96	96	17	17	0	0	0	0	0	0	0	0	0	0	32	176	100	0	0	Error	-31	-31	2095	-1.824	0	0	0
3	3	5	2C8	514 Sp24	12430	17440	60	62	86	55	63	98	98	114	55	48	19	6	0	0	0	0	0	0	0	0	32	176	100	0	0	Error	-36	-12	2744	-0.509	0	0	0
3	4	5	2G8	537 Sp14	12730	17440	80	67	68	13	19	106	106	106	16	15	0	0	0	0	0	0	0	0	0	0	52	340	100	0	0	Error	-39	-38	3523	-2.375	0	0	0
3	5	5	2K8	560 Sp0	13020	17450	40	53	54	12	22	85	85	86	12	13	0	0	0	0	0	0	0	0	0	0	12	68	100	0	0	Error	-32	-31	642	-2.667	0	0	0
3	6	5	2O8	0	13320	17450	100	69	70	13	18	78	78	78	12	15	6	0	0	0	0	0	0	0	0	0	80	560	100	0	0	Error	-9	-8	5587	-0.667	0	0	0
3	7	5	2K8	560 Sp0	13630	17460	70	49	49	10	20	66	66	67	11	16	0	0	0	0	0	0	0	0	0	0	32	236	100	0	0	Error	-17	-17	1578	-1.636	0	0	0
3	8	5	2O8	0	13940	17440	100	60	61	12	19	65	65	66	10	15	13	1	0	0	0	0	0	0	0	0	80	560	100	0	0	Error	-5	-4	4885	-0.5	0	0	0
3	9	5	2C16	602 Sp21	14250	17430	70	44	44	5	11	57	57	58	13	22	0	0	0	0	0	0	0	0	0	0	32	236	100	0	0	Error	-13	-13	1409	-1.077	0	0	0
3	10	5	2G16	0	14530	17430	100	63	64	11	17	66	66	66	10	15	13	1	0	0	0	0	0	0	0	0	80	560	100	0	0	Error	-3	-2	5107	-0.2	0	0	0
3	11	5	2C16	602 Sp21	14820	17440	60	43	42	6	14	56	56	57	9	15	0	0	0	0	0	0	0	0	0	0	32	176	100	0	0	Error	-13	-14	1346	-1.667	0	0	0
3	12	5	2G16	0	15120	17440	100	63	64	11	17	74	74	74	10	13	4	0	0	0	0	0	0	0	0	0	80	560	100	0	0	Error	-11	-10	5152	-1	0	0	0
3	1	6	2K16	632 Sp14	11810	17740	100	81	84	22	26	161	161	159	24	15	0	0	0	0	0	0	0	0	0	0	80	560	100	0	0	Error	-80	-77	6728	-3.125	0	0	0
3	2	6	2O16	0	12120	17750	50	94	98	18	18	147	147	145	20	13	0	0	0	0	0	0	0	0	0	0	12	104	100	0	0	Error	-53	-49	1170	-2.35	0	0	0
3	3	6	2K16	632 Sp14	12440	17740	40	60	59	9	15	70	70	69	12	17	0	0	0	0	0	0	0	0	0	0	12	68	100	0	0	Error	-10	-11	707	-0.833	0	0	0
3	4	6	2O16	0	12720	17760	50	71	71	12	16	96	96	94	12	12	0	0	0	0	0	0	0	0	0	0	12	104	100	0	0	Error	-25	-25	855	-1.917	0	0	0
3	5	6	empty	empty	13020	17750	100	89	89	12	13	88	88	88	12	13	14	5	0	0	0	0	0	0	0	0	80	560	100	0	0	Error	1	1	7092	0.083	-75	0	0
3	6	6	empty	empty	13320	17750	100	70	71	8	11	73	73	73	10	13	8	0	0	0	0	0	0	0	0	0	80	560	100	0	0	Error	-3	-2	5675	-0.2	-75	0	0
3	7	6	empty	empty	13620	17750	100	64	63	8	12	65	65	65	10	15	5	0	0	0	0	0	0	0	0	0	80	560	100	0	0	Error	-1	-2	5062	-0.2	-75	0	0
3	8	6	empty	empty	13920	17750	100	56	58	8	13	59	59	60	9	15	13	0	0	0	0	0	0	0	0	0	80	560	100	0	0	Error	-3	-1	4633	-0.222	-75	0	0
3	9	6	empty	empty	14220	17750	100	60	61	9	14	61	61	61	9	14	14	1	0	0	0	0	0	0	0	0	80	560	100	0	0	Error	-1	0	4861	0	-75	0	0
3	10	6	empty	empty	14520	17750	100	61	60	8	13	60	60	60	9	15	8	1	0	0	0	0	0	0	0	0	80	560	100	0	0	Error	1	0	4776	0	-75	0	0
3	11	6	empty	empty	14820	17750	100	59	60	8	13	59	59	59	9	15	13	4	0	0	0	0	0	0	0	0	80	560	100	0	0	Error	0	1	4781	0.111	-75	0	0
3	12	6	empty	empty	15120	17750	100	61	61	9	14	61	61	61	10	16	14	1	0	0	0	0	0	0	0	0	80	560	100	0	0	Error	0	0	4906	0	-75	0	0
3	1	7	2C8	514 Sp24	11820	18030	50	78	74	10	13	151	151	147	25	17	0	0	0	0	0	0	0	0	0	0	12	104	100	0	0	Error	-73	-77	887	-2.92	0	0	0
3	2	7	2G8	537 Sp14	12150	17990	40	150	152	12	7	136	136	132	29	21	8	0	0	0	0	0	0	0	0	0	12	68	100	0	0	Error	14	16	1824	0.69	0	0	0
3	3	7	2C8	514 Sp24	12430	18050	60	59	58	11	18	72	72	72	15	20	3	0	0	0	0	0	0	0	0	0	32	176	100	0	0	Error	-13	-14	1868	-0.933	0	0	0
3	4	7	2G8	537 Sp14	12730	18060	40	57	55	10	18	66	66	68	13	19	0	0	0	0	0	0	0	0	0	0	12	68	100	0	0	Error	-9	-11	656	-1	0	0	0
3	5	7	2K8	560 Sp0	13020	18050	40	40	42	7	16	69	69	68	11	16	0	0	0	0	0	0	0	0	0	0	12	68	100	0	0	Error	-29	-27	502	-2.364	0	0	0
3	6	7	2O8	0	13330	18010	60	55	58	12	20	74	74	75	9	12	0	0	0	0	0	0	0	0	0	0	32	176	100	0	0	Error	-19	-16	1840	-1.889	0	0	0
3	7	7	2K8	560 Sp0	13620	18060	50	42	43	7	16	62	62	63	9	14	0	0	0	0	0	0	0	0	0	0	12	104	100	0	0	Error	-20	-19	521	-2.222	0	0	0
3	8	7	2O8	0	13940	18010	40	51	50	6	12	60	60	61	10	16	0	0	0	0	0	0	0	0	0	0	12	68	100	0	0	Error	-9	-10	599	-1.1	0	0	0
3	9	7	2C16	602 Sp21	14230	18030	40	41	42	6	14	46	46	47	9	19	0	0	0	0	0	0	0	0	0	0	12	68	100	0	0	Error	-5	-4	500	-0.556	0	0	0
3	10	7	2G16	0	14530	18060	40	55	56	10	17	61	61	61	11	18	8	0	0	0	0	0	0	0	0	0	12	68	100	0	0	Error	-6	-5	671	-0.455	0	0	0
3	11	7	2C16	602 Sp21	14830	18020	50	37	38	5	13	42	42	43	6	13	0	0	0	0	0	0	0	0	0	0	12	104	100	0	0	Error	-5	-4	452	-0.833	0	0	0
3	12	7	2G16	0	15130	18020	100	58	58	10	17	59	59	59	8	13	16	5	0	0	0	0	0	0	0	0	80	560	100	0	0	Error	-1	-1	4673	-0.125	0	0	0
3	1	8	1K16	251 Sp8	11830	18340	40	68	84	64	76	114	114	115	27	23	8	8	0	0	0	0	0	0	0	0	12	68	100	0	0	Error	-46	-30	1011	-1.148	0	0	0
3	2	8	1O16	273 Sp8	12130	18330	100	69	71	13	18	134	134	134	22	16	0	0	0	0	0	0	0	0	0	0	80	560	100	0	0	Error	-65	-63	5662	-2.864	0	0	0
3	3	8	1K16	251 Sp8	12440	18320	40	49	47	5	10	72	72	77	29	37	0	0	0	0	0	0	0	0	0	0	12	68	100	0	0	Error	-23	-25	566	-1.034	0	0	0
3	4	8	1O16	273 Sp8	12720	18320	100	46	48	11	22	88	88	89	14	15	0	0	0	0	0	0	0	0	0	0	80	560	100	0	0	Error	-42	-40	3867	-2.929	0	0	0
3	5	8	1C24	314 Sp0	13020	18320	100	47	48	9	18	67	67	67	10	14	0	0	0	0	0	0	0	0	0	0	80	560	100	0	0	Error	-20	-19	3849	-1.9	0	0	0
3	6	8	1G24	345 Sp12	13320	18320	100	46	47	10	21	65	65	65	10	15	1	1	0	0	0	0	0	0	0	0	80	560	100	0	0	Error	-19	-18	3759	-1.8	0	0	0
3	7	8	1C24	314 Sp0	13620	18330	80	40	41	7	17	60	60	61	9	14	0	0	0	0	0	0	0	0	0	0	52	340	100	0	0	Error	-20	-19	2107	-2.222	0	0	0
3	8	8	1G24	345 Sp12	13920	18320	100	48	49	9	18	61	61	61	9	14	1	0	0	0	0	0	0	0	0	0	80	560	100	0	0	Error	-13	-12	3917	-1.333	0	0	0
3	9	8	1K24	370 Sp12	14220	18320	60	46	46	6	13	55	55	56	9	16	0	0	0	0	0	0	0	0	0	0	32	176	100	0	0	Error	-9	-9	1473	-1.111	0	0	0
3	10	8	1O24	395 Sp20	14530	18330	110	56	58	15	25	61	61	61	9	14	6	3	0	0	0	0	0	0	0	0	80	656	100	0	0	Error	-5	-3	4626	-0.333	0	0	0
3	11	8	1K24	370 Sp12	14830	18330	100	50	52	10	19	58	58	58	9	15	4	1	0	0	0	0	0	0	0	0	80	560	100	0	0	Error	-8	-6	4185	-0.667	0	0	0
3	12	8	1O24	395 Sp20	15130	18340	110	56	57	8	14	62	62	63	9	14	4	1	0	0	0	0	0	0	0	0	80	656	100	0	0	Error	-6	-5	4553	-0.667	0	0	0
3	1	9	1C8	100 Sp8	11820	18610	60	81	81	10	12	137	137	136	23	16	0	0	0	0	0	0	0	0	0	0	32	176	100	0	0	Error	-56	-56	2582	-2.391	0	0	0
3	2	9	1G8	120 Sp8	12110	18620	60	70	71	13	18	112	112	113	20	17	0	0	0	0	0	0	0	0	0	0	32	176	100	0	0	Error	-42	-41	2261	-2.1	0	0	0
3	3	9	1C8	100 Sp8	12430	18610	40	61	67	15	22	95	95	93	18	19	0	0	0	0	0	0	0	0	0	0	12	68	100	0	0	Error	-34	-28	805	-1.444	0	0	0
3	4	9	1G8	120 Sp8	12740	18630	60	47	48	7	14	60	60	61	11	18	0	0	0	0	0	0	0	0	0	0	32	176	100	0	0	Error	-13	-12	1533	-1.182	0	0	0
3	5	9	1K8	140 Sp8	13030	18640	40	66	64	11	17	57	57	56	11	19	25	8	0	0	0	0	0	0	0	0	12	68	100	0	0	Error	9	7	767	0.727	0	0	0
3	6	9	1O8	162 Sp8	13330	18640	40	60	61	12	19	52	52	52	9	17	42	8	0	0	0	0	0	0	0	0	12	68	100	0	0	Error	8	9	730	1	0	0	0
3	7	9	1K8	140 Sp8	13620	18640	100	52	51	7	13	63	63	63	10	15	0	0	0	0	0	0	0	0	0	0	80	560	100	0	0	Error	-11	-12	4090	-1.2	0	0	0
3	8	9	1O8	162 Sp8	13920	18640	60	62	61	12	19	61	61	61	10	16	13	9	0	0	0	0	0	0	0	0	32	176	100	0	0	Error	1	0	1959	0	0	0	0
3	9	9	1C16	189 Sp0	14220	18660	40	52	52	6	11	51	51	51	9	17	8	0	0	0	0	0	0	0	0	0	12	68	100	0	0	Error	1	1	621	0.111	0	0	0
3	10	9	1G16	227 Sp8	14530	18650	100	47	47	8	17	64	64	65	9	13	0	0	0	0	0	0	0	0	0	0	80	560	100	0	0	Error	-17	-17	3788	-2	0	0	0
3	11	9	1C16	189 Sp0	14840	18640	60	47	46	9	19	55	55	55	10	18	0	0	0	0	0	0	0	0	0	0	32	176	100	0	0	Error	-8	-9	1469	-0.9	0	0	0
3	12	9	1G16	227 Sp8	15140	18640	60	51	48	10	20	61	61	66	86	130	0	0	0	0	0	0	0	0	0	0	32	176	100	0	0	Error	-10	-13	1551	-0.209	0	0	0
3	1	10	1K16	251 Sp8	11830	18920	70	68	68	11	16	134	134	133	24	18	0	0	0	0	0	0	0	0	0	0	32	236	100	0	0	Error	-66	-66	2186	-2.708	0	0	0
3	2	10	1O16	273 Sp8	12140	18940	50	58	57	5	8	85	85	83	17	20	0	0	0	0	0	0	0	0	0	0	12	104	100	0	0	Error	-27	-28	678	-1.529	0	0	0
3	3	10	1K16	251 Sp8	12420	18930	60	45	46	7	15	84	84	83	16	19	0	0	0	0	0	0	0	0	0	0	32	176	100	0	0	Error	-39	-38	1478	-2.312	0	0	0
3	4	10	1O16	273 Sp8	12720	18920	100	46	48	11	22	78	78	78	14	17	0	0	0	0	0	0	0	0	0	0	80	560	100	0	0	Error	-32	-30	3853	-2.143	0	0	0
3	5	10	1C24	314 Sp0	13020	18920	100	45	45	8	17	65	65	65	11	16	0	0	0	0	0	0	0	0	0	0	80	560	100	0	0	Error	-20	-20	3628	-1.818	0	0	0
3	6	10	1G24	345 Sp12	13320	18920	100	41	43	7	16	56	56	57	9	15	0	0	0	0	0	0	0	0	0	0	80	560	100	0	0	Error	-15	-13	3410	-1.556	0	0	0
3	7	10	1C24	314 Sp0	13610	18920	40	42	42	5	11	45	45	47	9	19	0	0	0	0	0	0	0	0	0	0	12	68	100	0	0	Error	-3	-3	499	-0.556	0	0	0
3	8	10	1G24	345 Sp12	13920	18920	100	48	50	12	24	69	69	69	10	14	1	0	0	0	0	0	0	0	0	0	80	560	100	0	0	Error	-21	-19	3974	-1.9	0	0	0
3	9	10	1K24	370 Sp12	14230	18930	40	46	45	7	15	44	44	45	8	17	8	8	0	0	0	0	0	0	0	0	12	68	100	0	0	Error	2	1	545	0	0	0	0
3	10	10	1O24	395 Sp20	14520	18920	80	57	57	8	14	66	66	67	9	13	0	0	0	0	0	0	0	0	0	0	52	340	100	0	0	Error	-9	-9	2967	-1.111	0	0	0
3	11	10	1K24	370 Sp12	14870	18900	90	56	57	13	22	62	62	60	13	21	10	2	0	0	0	0	0	0	0	0	52	420	100	0	0	Error	-6	-5	2963	-0.231	0	0	0
3	12	10	1O24	395 Sp20	15120	18930	80	53	53	8	15	66	66	66	9	13	0	0	0	0	0	0	0	0	0	0	52	340	100	0	0	Error	-13	-13	2770	-1.444	0	0	0
3	1	11	1C8	100 Sp8	11820	19240	40	78	80	15	18	143	143	142	21	14	0	0	0	0	0	0	0	0	0	0	12	68	100	0	0	Error	-65	-63	962	-2.952	0	0	0
3	2	11	1G8	120 Sp8	12120	19230	100	95	96	20	20	141	141	141	17	12	0	0	0	0	0	0	0	0	0	0	80	560	100	0	0	Error	-46	-45	7650	-2.647	0	0	0
3	3	11	1C8	100 Sp8	12420	19230	50	59	58	11	18	96	96	97	15	15	0	0	0	0	0	0	0	0	0	0	12	104	100	0	0	Error	-37	-38	693	-2.6	0	0	0
3	4	11	1G8	120 Sp8	12720	19240	80	53	54	10	18	75	75	76	12	15	0	0	0	0	0	0	0	0	0	0	52	340	100	0	0	Error	-22	-21	2832	-1.833	0	0	0
3	5	11	1K8	140 Sp8	13020	19240	40	48	50	9	18	63	63	65	9	13	0	0	0	0	0	0	0	0	0	0	12	68	100	0	0	Error	-15	-13	598	-1.667	0	0	0
3	6	11	1O8	162 Sp8	13320	19240	100	58	57	9	15	67	67	67	10	14	1	0	0	0	0	0	0	0	0	0	80	560	100	0	0	Error	-9	-10	4554	-1	0	0	0
3	7	11	1K8	140 Sp8	13620	19240	40	66	65	9	13	67	67	66	11	16	8	0	0	0	0	0	0	0	0	0	12	68	100	0	0	Error	-1	-2	776	-0.091	0	0	0
3	8	11	1O8	162 Sp8	13930	19250	60	57	58	11	18	61	61	62	10	16	16	3	0	0	0	0	0	0	0	0	32	176	100	0	0	Error	-4	-3	1860	-0.4	0	0	0
3	9	11	1C16	189 Sp0	14230	19230	70	41	44	9	20	51	51	52	10	19	13	0	0	0	0	0	0	0	0	0	32	236	100	0	0	Error	-10	-7	1410	-0.8	0	0	0
3	10	11	1G16	227 Sp8	14530	19230	100	41	42	7	16	59	59	59	9	15	0	0	0	0	0	0	0	0	0	0	80	560	100	0	0	Error	-18	-17	3390	-1.889	0	0	0
3	11	11	1C16	189 Sp0	14830	19230	60	45	45	8	17	52	52	52	10	19	0	0	0	0	0	0	0	0	0	0	32	176	100	0	0	Error	-7	-7	1429	-0.7	0	0	0
3	12	11	1G16	227 Sp8	15120	19230	70	45	44	6	13	57	57	56	11	19	0	0	0	0	0	0	0	0	0	0	32	236	100	0	0	Error	-12	-13	1392	-1.091	0	0	0
3	1	12	1K16	251 Sp8	11800	19540	60	71	74	20	27	131	131	129	28	21	0	0	0	0	0	0	0	0	0	0	32	176	100	0	0	Error	-60	-57	2354	-1.964	0	0	0
3	2	12	1O16	273 Sp8	12110	19540	100	93	96	28	29	137	137	138	19	13	0	0	0	0	0	0	0	0	0	0	80	560	100	0	0	Error	-44	-41	7702	-2.211	0	0	0
3	3	12	1K16	251 Sp8	12430	19540	70	45	44	6	13	79	79	80	15	18	0	0	0	0	0	0	0	0	0	0	32	236	100	0	0	Error	-34	-35	1410	-2.4	0	0	0
3	4	12	1O16	273 Sp8	12730	19530	90	42	42	6	14	71	71	72	13	18	0	0	0	0	0	0	0	0	0	0	52	420	100	0	0	Error	-29	-29	2158	-2.308	0	0	0
3	5	12	1C24	314 Sp0	13030	19530	50	47	48	8	16	52	52	53	10	18	0	0	0	0	0	0	0	0	0	0	12	104	100	0	0	Error	-5	-4	581	-0.5	0	0	0
3	6	12	1G24	345 Sp12	13340	19540	70	44	44	6	13	63	63	62	13	20	0	0	0	0	0	0	0	0	0	0	32	236	100	0	0	Error	-19	-19	1423	-1.385	0	0	0
3	7	12	1C24	314 Sp0	13610	19540	50	42	45	8	17	47	47	48	8	16	17	0	0	0	0	0	0	0	0	0	12	104	100	0	0	Error	-5	-2	536	-0.375	0	0	0
3	8	12	1G24	345 Sp12	13920	19530	100	46	46	8	17	61	61	63	10	15	0	0	0	0	0	0	0	0	0	0	80	560	100	0	0	Error	-15	-15	3695	-1.7	0	0	0
3	9	12	1K24	370 Sp12	14230	19530	50	43	43	6	13	41	41	41	7	17	17	0	0	0	0	0	0	0	0	0	12	104	100	0	0	Error	2	2	517	0.286	0	0	0
3	10	12	1O24	395 Sp20	14520	19530	90	58	59	9	15	56	56	56	9	16	17	4	0	0	0	0	0	0	0	0	52	420	100	0	0	Error	2	3	3059	0.333	0	0	0
3	11	12	1K24	370 Sp12	14820	19530	90	41	43	7	16	57	57	57	10	17	0	0	0	0	0	0	0	0	0	0	52	420	100	0	0	Error	-16	-14	2210	-1.4	0	0	0
3	12	12	1O24	395 Sp20	15130	19530	70	54	55	6	10	67	67	66	11	16	0	0	0	0	0	0	0	0	0	0	32	236	100	0	0	Error	-13	-12	1771	-1	0	0	0
3	1	13	1C8	100 Sp8	11810	19830	40	83	82	9	10	101	101	102	17	16	0	0	0	0	0	0	0	0	0	0	12	68	100	0	0	Error	-18	-19	979	-1.176	0	0	0
3	2	13	1G8	120 Sp8	12120	19810	50	66	66	10	15	90	90	91	21	23	0	0	0	0	0	0	0	0	0	0	12	104	100	0	0	Error	-24	-24	797	-1.19	0	0	0
3	3	13	1C8	100 Sp8	12420	19830	50	56	56	11	19	84	84	85	14	16	0	0	0	0	0	0	0	0	0	0	12	104	100	0	0	Error	-28	-28	676	-2.071	0	0	0
3	4	13	1G8	120 Sp8	12720	19840	60	57	58	12	20	60	60	61	11	18	3	3	0	0	0	0	0	0	0	0	32	176	100	0	0	Error	-3	-2	1856	-0.273	0	0	0
3	5	13	1K8	140 Sp8	13020	19830	40	60	60	14	23	64	64	65	10	15	8	8	0	0	0	0	0	0	0	0	12	68	100	0	0	Error	-4	-4	724	-0.5	0	0	0
3	6	13	1O8	162 Sp8	13330	19840	40	67	69	10	14	63	63	64	11	17	33	8	0	0	0	0	0	0	0	0	12	68	100	0	0	Error	4	6	829	0.455	0	0	0
3	7	13	1K8	140 Sp8	13620	19850	40	65	67	9	13	72	72	71	9	12	8	0	0	0	0	0	0	0	0	0	12	68	100	0	0	Error	-7	-5	799	-0.444	0	0	0
3	8	13	1O8	162 Sp8	14000	19830	130	64	64	10	15	63	63	63	10	15	17	3	0	0	0	0	0	0	0	0	120	940	100	0	0	Error	1	1	7635	0.1	0	0	0
3	9	13	1C16	189 Sp0	14230	19850	50	45	45	7	15	59	59	58	8	13	0	0	0	0	0	0	0	0	0	0	12	104	100	0	0	Error	-14	-14	543	-1.625	0	0	0
3	10	13	1G16	227 Sp8	14520	19840	100	45	46	7	15	59	59	59	9	15	0	0	0	0	0	0	0	0	0	0	80	560	100	0	0	Error	-14	-13	3671	-1.444	0	0	0
3	11	13	1C16	189 Sp0	14810	19840	40	49	48	6	12	47	47	48	7	14	8	0	0	0	0	0	0	0	0	0	12	68	100	0	0	Error	2	1	581	0	0	0	0
3	12	13	1G16	227 Sp8	15110	19840	100	50	51	8	15	67	67	68	10	14	0	0	0	0	0	0	0	0	0	0	80	560	100	0	0	Error	-17	-16	4053	-1.7	0	0	0
3	1	14	2C24	Grid Marker	11830	20130	190	292	1447	4470	308	160	160	160	24	15	90	80	0	0	0	0	0	0	0	0	256	1918	100	0	0	Error	132	1287	370523	53.625	0	0	0
3	2	14	2C24	Grid Marker	12120	20130	180	513	2199	5755	261	126	126	127	22	17	95	91	0	0	0	0	0	0	0	0	256	1752	100	0	0	Error	387	2073	562877	94.182	0	0	0
3	3	14	empty	empty	12420	20150	100	103	100	12	12	99	99	99	14	14	10	1	0	0	0	0	0	0	0	0	80	560	100	0	0	Error	4	1	8016	0.071	-75	0	0
3	4	14	empty	empty	12720	20150	100	75	76	11	14	77	77	78	12	15	10	3	0	0	0	0	0	0	0	0	80	560	100	0	0	Error	-2	-1	6085	-0.167	-75	0	0
3	5	14	empty	empty	13020	20150	100	66	66	9	13	66	66	66	9	13	19	4	0	0	0	0	0	0	0	0	80	560	100	0	0	Error	0	0	5302	0	-75	0	0
3	6	14	empty	empty	13320	20150	100	64	64	10	15	65	65	65	9	13	14	3	0	0	0	0	0	0	0	0	80	560	100	0	0	Error	-1	-1	5149	-0.111	-75	0	0
3	7	14	empty	empty	13620	20150	100	68	68	9	13	65	65	65	10	15	19	1	0	0	0	0	0	0	0	0	80	560	100	0	0	Error	3	3	5408	0.3	-75	0	0
3	8	14	empty	empty	13920	20150	100	66	64	9	14	63	63	64	9	14	19	3	0	0	0	0	0	0	0	0	80	560	100	0	0	Error	3	1	5156	0	-75	0	0
3	9	14	empty	empty	14220	20150	100	65	64	8	12	62	62	62	8	12	20	5	0	0	0	0	0	0	0	0	80	560	100	0	0	Error	3	2	5133	0.25	-75	0	0
3	10	14	empty	empty	14520	20150	100	61	61	10	16	62	62	62	8	12	21	1	0	0	0	0	0	0	0	0	80	560	100	0	0	Error	-1	-1	4900	-0.125	-75	0	0
3	11	14	empty	empty	14820	20150	100	61	62	8	12	61	61	62	9	14	14	1	0	0	0	0	0	0	0	0	80	560	100	0	0	Error	0	1	4948	0	-75	0	0
3	12	14	empty	empty	15120	20150	100	68	68	9	13	65	65	65	9	13	26	4	0	0	0	0	0	0	0	0	80	560	100	0	0	Error	3	3	5444	0.333	-75	0	0
4	1	1	empty	empty	16340	16270	100	100	100	11	11	98	98	99	11	11	19	3	0	0	0	0	0	0	0	0	80	560	100	0	0	Error	2	2	8018	0.091	-75	0	0
4	2	1	empty	empty	16640	16270	100	88	88	11	12	89	89	89	11	12	16	1	0	0	0	0	0	0	0	0	80	560	100	0	0	Error	-1	-1	7056	-0.091	-75	0	0
4	3	1	empty	empty	16940	16270	100	77	77	9	11	78	78	78	10	12	10	1	0	0	0	0	0	0	0	0	80	560	100	0	0	Error	-1	-1	6192	-0.1	-75	0	0
4	4	1	empty	empty	17240	16270	100	68	69	7	10	68	68	68	9	13	14	0	0	0	0	0	0	0	0	0	80	560	100	0	0	Error	0	1	5494	0.111	-75	0	0
4	5	1	empty	empty	17540	16270	100	61	61	8	13	60	60	60	8	13	21	3	0	0	0	0	0	0	0	0	80	560	100	0	0	Error	1	1	4903	0.125	-75	0	0
4	6	1	empty	empty	17840	16270	100	52	53	7	13	53	53	53	7	13	14	1	0	0	0	0	0	0	0	0	80	560	100	0	0	Error	-1	0	4224	0	-75	0	0
4	7	1	empty	empty	18140	16270	100	49	50	7	14	49	49	49	7	14	24	3	0	0	0	0	0	0	0	0	80	560	100	0	0	Error	0	1	4004	0.143	-75	0	0
4	8	1	empty	empty	18440	16270	100	46	47	6	12	46	46	47	7	14	19	1	0	0	0	0	0	0	0	0	80	560	100	0	0	Error	0	1	3758	0	-75	0	0
4	9	1	empty	empty	18740	16270	100	49	49	6	12	47	47	47	7	14	16	4	0	0	0	0	0	0	0	0	80	560	100	0	0	Error	2	2	3889	0.286	-75	0	0
4	10	1	2D24	Grid Marker	19050	16280	130	1324	4807	8894	185	51	51	51	7	13	100	99	0	0	0	0	0	0	0	0	120	940	100	0	0	Error	1273	4756	576892	679.429	0	0	0
4	11	1	2D24	Grid Marker	19350	16290	160	264	3586	9193	256	54	54	55	10	18	99	95	0	0	0	0	0	0	0	0	208	1418	100	0	0	Error	210	3532	745914	353.1	0	0	0
4	12	1	2D24	Grid Marker	19640	16290	170	387	3340	7252	217	56	56	56	10	17	97	95	0	0	0	0	0	0	0	0	208	1554	100	0	0	Error	331	3284	694659	328.4	0	0	0
4	1	2	2L16	0	16330	16580	100	87	87	15	17	99	99	99	12	12	6	1	0	0	0	0	0	0	0	0	80	560	100	0	0	Error	-12	-12	6975	-1	0	0	0
4	2	2	2P16	0	16640	16590	40	57	58	6	10	85	85	85	13	15	0	0	0	0	0	0	0	0	0	0	12	68	100	0	0	Error	-28	-27	691	-2.077	0	0	0
4	3	2	2L16	0	16940	16590	100	70	69	14	20	74	74	75	10	13	14	1	0	0	0	0	0	0	0	0	80	560	100	0	0	Error	-4	-5	5506	-0.6	0	0	0
4	4	2	2P16	0	17240	16590	100	56	56	11	19	65	65	66	9	13	4	1	0	0	0	0	0	0	0	0	80	560	100	0	0	Error	-9	-9	4494	-1.111	0	0	0
4	5	2	empty	empty	17540	16570	100	54	56	8	14	55	55	56	8	14	14	5	0	0	0	0	0	0	0	0	80	560	100	0	0	Error	-1	1	4462	0	-75	0	0
4	6	2	empty	empty	17840	16570	100	47	47	7	14	48	48	48	7	14	11	3	0	0	0	0	0	0	0	0	80	560	100	0	0	Error	-1	-1	3777	-0.143	-75	0	0
4	7	2	empty	empty	18140	16570	100	43	42	6	14	43	43	43	7	16	5	0	0	0	0	0	0	0	0	0	80	560	100	0	0	Error	0	-1	3381	-0.143	-75	0	0
4	8	2	empty	empty	18440	16570	100	41	41	7	17	42	42	43	6	13	15	3	0	0	0	0	0	0	0	0	80	560	100	0	0	Error	-1	-1	3273	-0.333	-75	0	0
4	9	2	empty	empty	18740	16570	100	43	44	7	15	45	45	44	7	15	8	3	0	0	0	0	0	0	0	0	80	560	100	0	0	Error	-2	-1	3490	0	-75	0	0
4	10	2	empty	empty	19040	16570	100	47	47	8	17	47	47	48	7	14	15	4	0	0	0	0	0	0	0	0	80	560	100	0	0	Error	0	0	3770	-0.143	-75	0	0
4	11	2	empty	empty	19340	16570	100	51	51	7	13	51	51	51	7	13	10	1	0	0	0	0	0	0	0	0	80	560	100	0	0	Error	0	0	4075	0	-75	0	0
4	12	2	empty	empty	19640	16570	100	53	54	8	14	55	55	55	7	12	18	1	0	0	0	0	0	0	0	0	80	560	100	0	0	Error	-2	-1	4304	-0.143	-75	0	0
4	1	3	2D8	0	16350	16860	100	84	86	17	19	99	99	99	11	11	11	3	0	0	0	0	0	0	0	0	80	560	100	0	0	Error	-15	-13	6910	-1.182	0	0	0
4	2	3	2H8	0	16650	16860	100	80	79	13	16	88	88	88	13	14	3	1	0	0	0	0	0	0	0	0	80	560	100	0	0	Error	-8	-9	6324	-0.692	0	0	0
4	3	3	2D8	0	16950	16860	100	65	66	11	16	74	74	75	10	13	5	1	0	0	0	0	0	0	0	0	80	560	100	0	0	Error	-9	-8	5292	-0.9	0	0	0
4	4	3	2H8	0	17250	16870	100	58	58	8	13	65	65	65	9	13	5	1	0	0	0	0	0	0	0	0	80	560	100	0	0	Error	-7	-7	4662	-0.778	0	0	0
4	5	3	2L8	0	17550	16870	100	55	54	8	14	54	54	54	8	14	18	1	0	0	0	0	0	0	0	0	80	560	100	0	0	Error	1	0	4355	0	0	0	0
4	6	3	2P8	0	17860	16880	50	46	46	10	21	47	47	46	7	15	17	8	0	0	0	0	0	0	0	0	12	104	100	0	0	Error	-1	-1	556	0	0	0	0
4	7	3	2L8	0	18150	16870	100	41	41	7	17	40	40	40	6	15	18	4	0	0	0	0	0	0	0	0	80	560	100	0	0	Error	1	1	3284	0.167	0	0	0
4	8	3	2P8	0	18450	16870	100	42	42	6	14	41	41	41	6	14	15	3	0	0	0	0	0	0	0	0	80	560	100	0	0	Error	1	1	3392	0.167	0	0	0
4	9	3	2D16	0	18750	16870	60	45	46	9	19	45	45	45	7	15	19	9	0	0	0	0	0	0	0	0	32	176	100	0	0	Error	0	1	1480	0.143	0	0	0
4	10	3	2H16	0	19050	16870	100	47	48	7	14	45	45	46	7	15	24	6	0	0	0	0	0	0	0	0	80	560	100	0	0	Error	2	3	3820	0.286	0	0	0
4	11	3	2D16	0	19350	16870	100	44	45	6	13	47	47	48	11	22	4	0	0	0	0	0	0	0	0	0	80	560	100	0	0	Error	-3	-2	3613	-0.273	0	0	0
4	12	3	2H16	0	19650	16880	100	54	54	9	16	53	53	54	8	14	21	5	0	0	0	0	0	0	0	0	80	560	100	0	0	Error	1	1	4339	0	0	0	0
4	1	4	2L16	0	16300	17160	100	95	95	15	15	100	100	100	12	12	9	3	0	0	0	0	0	0	0	0	80	560	100	0	0	Error	-5	-5	7560	-0.417	0	0	0
4	2	4	2P16	0	16610	17170	40	69	70	8	11	88	88	88	10	11	0	0	0	0	0	0	0	0	0	0	12	68	100	0	0	Error	-19	-18	835	-1.8	0	0	0
4	3	4	2L16	0	16950	17210	40	70	70	12	17	73	73	74	11	14	8	0	0	0	0	0	0	0	0	0	12	68	100	0	0	Error	-3	-3	838	-0.364	0	0	0
4	4	4	2P16	0	17230	17190	100	63	64	10	15	66	66	66	9	13	15	6	0	0	0	0	0	0	0	0	80	560	100	0	0	Error	-3	-2	5131	-0.222	0	0	0
4	5	4	empty	empty	17540	17170	100	53	54	8	14	54	54	54	8	14	19	3	0	0	0	0	0	0	0	0	80	560	100	0	0	Error	-1	0	4314	0	-75	0	0
4	6	4	empty	empty	17840	17170	100	43	44	8	18	44	44	44	6	13	19	9	0	0	0	0	0	0	0	0	80	560	100	0	0	Error	-1	0	3546	0	-75	0	0
4	7	4	empty	empty	18140	17170	100	37	38	5	13	38	38	38	6	15	9	3	0	0	0	0	0	0	0	0	80	560	100	0	0	Error	-1	0	3015	0	-75	0	0
4	8	4	empty	empty	18440	17170	100	40	41	7	17	40	40	40	6	15	26	6	0	0	0	0	0	0	0	0	80	560	100	0	0	Error	0	1	3298	0.167	-75	0	0
4	9	4	empty	empty	18740	17170	100	42	44	7	15	43	43	43	6	13	18	8	0	0	0	0	0	0	0	0	80	560	100	0	0	Error	-1	1	3481	0.167	-75	0	0
4	10	4	empty	empty	19040	17170	100	44	45	8	17	46	46	46	8	17	9	1	0	0	0	0	0	0	0	0	80	560	100	0	0	Error	-2	-1	3571	-0.125	-75	0	0
4	11	4	empty	empty	19340	17170	100	52	51	7	13	52	52	52	7	13	16	0	0	0	0	0	0	0	0	0	80	560	100	0	0	Error	0	-1	4107	-0.143	-75	0	0
4	12	4	empty	empty	19640	17170	100	54	55	7	12	56	56	56	8	14	13	1	0	0	0	0	0	0	0	0	80	560	100	0	0	Error	-2	-1	4431	-0.125	-75	0	0
4	1	5	2D8	0	16330	17460	40	70	73	10	13	104	104	103	13	12	0	0	0	0	0	0	0	0	0	0	12	68	100	0	0	Error	-34	-31	880	-2.308	0	0	0
4	2	5	2H8	0	16630	17450	100	84	85	14	16	94	94	94	11	11	8	1	0	0	0	0	0	0	0	0	80	560	100	0	0	Error	-10	-9	6772	-0.818	0	0	0
4	3	5	2D8	0	16930	17450	100	73	74	15	20	82	82	83	11	13	10	4	0	0	0	0	0	0	0	0	80	560	100	0	0	Error	-9	-8	5936	-0.818	0	0	0
4	4	5	2H8	0	17230	17460	100	63	63	11	17	69	69	70	10	14	8	1	0	0	0	0	0	0	0	0	80	560	100	0	0	Error	-6	-6	5063	-0.7	0	0	0
4	5	5	2L8	0	17540	17450	40	54	52	6	11	61	61	59	9	15	0	0	0	0	0	0	0	0	0	0	12	68	100	0	0	Error	-7	-9	624	-0.778	0	0	0
4	6	5	2P8	0	17850	17470	40	42	43	5	11	48	48	48	7	14	0	0	0	0	0	0	0	0	0	0	12	68	100	0	0	Error	-6	-5	513	-0.714	0	0	0
4	7	5	2L8	0	18140	17460	100	42	42	6	14	39	39	39	6	15	29	5	0	0	0	0	0	0	0	0	80	560	100	0	0	Error	3	3	3332	0.5	0	0	0
4	8	5	2P8	0	18440	17460	100	41	42	6	14	40	40	41	6	14	20	5	0	0	0	0	0	0	0	0	80	560	100	0	0	Error	1	2	3334	0.167	0	0	0
4	9	5	2D16	0	18740	17460	100	44	44	8	18	44	44	45	8	17	13	5	0	0	0	0	0	0	0	0	80	560	100	0	0	Error	0	0	3555	-0.125	0	0	0
4	10	5	2H16	0	19040	17460	100	52	52	8	15	50	50	50	8	16	26	5	0	0	0	0	0	0	0	0	80	560	100	0	0	Error	2	2	4186	0.25	0	0	0
4	11	5	2D16	0	19340	17470	100	55	56	9	16	55	55	55	8	14	18	6	0	0	0	0	0	0	0	0	80	560	100	0	0	Error	0	1	4467	0.125	0	0	0
4	12	5	2H16	0	19640	17470	100	55	56	9	16	57	57	57	8	14	15	3	0	0	0	0	0	0	0	0	80	560	100	0	0	Error	-2	-1	4475	-0.125	0	0	0
4	1	6	2L16	0	16360	17760	50	75	73	11	15	95	95	96	13	13	0	0	0	0	0	0	0	0	0	0	12	104	100	0	0	Error	-20	-22	881	-1.769	0	0	0
4	2	6	2P16	0	16660	17760	100	93	93	15	16	96	96	96	12	12	19	0	0	0	0	0	0	0	0	0	80	560	100	0	0	Error	-3	-3	7415	-0.25	0	0	0
4	3	6	2L16	0	16960	17760	100	83	83	13	15	87	87	87	11	12	14	3	0	0	0	0	0	0	0	0	80	560	100	0	0	Error	-4	-4	6644	-0.364	0	0	0
4	4	6	2P16	0	17260	17760	100	69	67	13	19	74	74	74	10	13	10	4	0	0	0	0	0	0	0	0	80	560	100	0	0	Error	-5	-7	5380	-0.7	0	0	0
4	5	6	empty	empty	17540	17770	100	65	64	9	14	63	63	63	9	14	15	1	0	0	0	0	0	0	0	0	80	560	100	0	0	Error	2	1	5137	0.111	-75	0	0
4	6	6	empty	empty	17840	17770	100	53	53	9	16	52	52	52	8	15	20	6	0	0	0	0	0	0	0	0	80	560	100	0	0	Error	1	1	4219	0.125	-75	0	0
4	7	6	empty	empty	18140	17770	100	42	42	6	14	42	42	42	7	16	10	3	0	0	0	0	0	0	0	0	80	560	100	0	0	Error	0	0	3395	0	-75	0	0
4	8	6	empty	empty	18440	17770	100	43	43	6	13	42	42	43	8	18	10	1	0	0	0	0	0	0	0	0	80	560	100	0	0	Error	1	1	3468	0	-75	0	0
4	9	6	empty	empty	18740	17770	100	47	48	7	14	48	48	48	7	14	14	3	0	0	0	0	0	0	0	0	80	560	100	0	0	Error	-1	0	3837	0	-75	0	0
4	10	6	empty	empty	19040	17770	100	51	53	7	13	53	53	53	8	15	11	4	0	0	0	0	0	0	0	0	80	560	100	0	0	Error	-2	0	4212	0	-75	0	0
4	11	6	empty	empty	19340	17770	100	54	55	7	12	55	55	55	8	14	16	0	0	0	0	0	0	0	0	0	80	560	100	0	0	Error	-1	0	4400	0	-75	0	0
4	12	6	empty	empty	19640	17770	100	56	55	9	16	56	56	57	8	14	15	4	0	0	0	0	0	0	0	0	80	560	100	0	0	Error	0	-1	4390	-0.25	-75	0	0
4	1	7	2D8	0	16350	18060	50	83	79	14	17	99	99	100	13	13	0	0	0	0	0	0	0	0	0	0	12	104	100	0	0	Error	-16	-20	952	-1.615	0	0	0
4	2	7	2H8	0	16650	18060	100	90	89	14	15	103	103	103	12	11	3	0	0	0	0	0	0	0	0	0	80	560	100	0	0	Error	-13	-14	7141	-1.167	0	0	0
4	3	7	2D8	0	16950	18060	100	85	83	14	16	95	95	95	12	12	3	0	0	0	0	0	0	0	0	0	80	560	100	0	0	Error	-10	-12	6644	-1	0	0	0
4	4	7	2H8	0	17250	18060	100	79	77	11	14	83	83	84	12	14	4	0	0	0	0	0	0	0	0	0	80	560	100	0	0	Error	-4	-6	6176	-0.583	0	0	0
4	5	7	2L8	0	17540	18080	40	59	92	114	123	74	74	73	9	12	17	8	0	0	0	0	0	0	0	0	12	68	100	0	0	Error	-15	18	1102	2.111	0	0	0
4	6	7	2P8	0	17850	18070	100	57	56	8	14	59	59	60	9	15	6	0	0	0	0	0	0	0	0	0	80	560	100	0	0	Error	-2	-3	4452	-0.444	0	0	0
4	7	7	2L8	0	18170	18070	70	58	56	9	16	55	55	56	8	14	16	6	0	0	0	0	0	0	0	0	32	236	100	0	0	Error	3	1	1784	0	0	0	0
4	8	7	2P8	0	18450	18070	100	51	51	7	13	53	53	53	8	15	10	1	0	0	0	0	0	0	0	0	80	560	100	0	0	Error	-2	-2	4109	-0.25	0	0	0
4	9	7	2D16	0	18750	18070	100	56	56	8	14	56	56	56	8	14	18	4	0	0	0	0	0	0	0	0	80	560	100	0	0	Error	0	0	4512	0	0	0	0
4	10	7	2H16	0	19050	18070	100	59	59	8	13	60	60	59	9	15	9	3	0	0	0	0	0	0	0	0	80	560	100	0	0	Error	-1	-1	4744	0	0	0	0
4	11	7	2D16	0	19350	18080	100	55	55	10	18	59	59	59	8	13	13	4	0	0	0	0	0	0	0	0	80	560	100	0	0	Error	-4	-4	4402	-0.5	0	0	0
4	12	7	2H16	0	19650	18080	100	59	59	9	15	61	61	61	9	14	13	1	0	0	0	0	0	0	0	0	80	560	100	0	0	Error	-2	-2	4739	-0.222	0	0	0
4	1	8	1L16	0	16360	18350	40	81	80	8	10	97	97	98	13	13	0	0	0	0	0	0	0	0	0	0	12	68	100	0	0	Error	-16	-17	962	-1.385	0	0	0
4	2	8	1P16	0	16660	18360	50	70	68	8	11	84	84	84	15	17	0	0	0	0	0	0	0	0	0	0	12	104	100	0	0	Error	-14	-16	814	-1.067	0	0	0
4	3	8	1L16	0	16950	18350	100	86	85	19	22	102	102	101	11	10	5	0	0	0	0	0	0	0	0	0	80	560	100	0	0	Error	-16	-17	6783	-1.455	0	0	0
4	4	8	1P16	0	17250	18350	100	84	81	18	22	89	89	89	11	12	14	1	0	0	0	0	0	0	0	0	80	560	100	0	0	Error	-5	-8	6505	-0.727	0	0	0
4	5	8	1D24	0	17550	18350	40	66	67	7	10	74	74	73	10	13	0	0	0	0	0	0	0	0	0	0	12	68	100	0	0	Error	-8	-7	798	-0.6	0	0	0
4	6	8	1H24	0	17850	18370	60	54	55	10	18	68	68	68	10	14	3	0	0	0	0	0	0	0	0	0	32	176	100	0	0	Error	-14	-13	1772	-1.3	0	0	0
4	7	8	1D24	0	18140	18370	50	48	48	8	16	64	64	63	9	14	0	0	0	0	0	0	0	0	0	0	12	104	100	0	0	Error	-16	-16	576	-1.667	0	0	0
4	8	8	1H24	0	18450	18370	100	54	54	11	20	61	61	62	8	12	9	4	0	0	0	0	0	0	0	0	80	560	100	0	0	Error	-7	-7	4331	-1	0	0	0
4	9	8	1L24	0	18770	18370	40	54	55	8	14	62	62	61	10	16	0	0	0	0	0	0	0	0	0	0	12	68	100	0	0	Error	-8	-7	660	-0.6	0	0	0
4	10	8	1P24	0	19030	18360	50	53	55	6	10	63	63	63	9	14	0	0	0	0	0	0	0	0	0	0	12	104	100	0	0	Error	-10	-8	656	-0.889	0	0	0
4	11	8	1L24	0	19340	18360	100	57	57	9	15	58	58	58	8	13	13	4	0	0	0	0	0	0	0	0	80	560	100	0	0	Error	-1	-1	4545	-0.125	0	0	0
4	12	8	1P24	0	19650	18370	50	51	50	6	12	58	58	57	9	15	0	0	0	0	0	0	0	0	0	0	12	104	100	0	0	Error	-7	-8	603	-0.778	0	0	0
4	1	9	1D8	0	16320	18620	50	75	76	8	10	102	102	101	14	13	0	0	0	0	0	0	0	0	0	0	12	104	100	0	0	Error	-27	-26	914	-1.786	0	0	0
4	2	9	1H8	0	16650	18640	50	72	72	13	18	109	109	108	14	12	0	0	0	0	0	0	0	0	0	0	12	104	100	0	0	Error	-37	-37	859	-2.571	0	0	0
4	3	9	1D8	0	16950	18640	100	86	86	17	19	105	105	106	12	11	5	1	0	0	0	0	0	0	0	0	80	560	100	0	0	Error	-19	-19	6887	-1.667	0	0	0
4	4	9	1H8	0	17250	18650	40	56	59	8	13	85	85	85	13	15	0	0	0	0	0	0	0	0	0	0	12	68	100	0	0	Error	-29	-26	703	-2	0	0	0
4	5	9	1L8	0	17560	18650	50	60	59	9	15	74	74	73	12	16	0	0	0	0	0	0	0	0	0	0	12	104	100	0	0	Error	-14	-15	712	-1.167	0	0	0
4	6	9	1P8	0	17850	18660	40	61	62	10	16	66	66	68	11	16	17	0	0	0	0	0	0	0	0	0	12	68	100	0	0	Error	-5	-4	740	-0.545	0	0	0
4	7	9	1L8	0	18140	18650	100	62	62	12	19	70	70	71	10	14	5	3	0	0	0	0	0	0	0	0	80	560	100	0	0	Error	-8	-8	4985	-0.9	0	0	0
4	8	9	1P8	0	18440	18650	100	67	66	12	18	69	69	70	10	14	10	1	0	0	0	0	0	0	0	0	80	560	100	0	0	Error	-2	-3	5261	-0.4	0	0	0
4	9	9	1D16	0	18750	18660	40	58	58	8	13	67	67	67	9	13	0	0	0	0	0	0	0	0	0	0	12	68	100	0	0	Error	-9	-9	693	-1	0	0	0
4	10	9	1H16	0	19050	18680	40	55	57	12	21	67	67	66	10	15	8	0	0	0	0	0	0	0	0	0	12	68	100	0	0	Error	-12	-10	689	-0.9	0	0	0
4	11	9	1D16	0	19340	18660	100	56	56	10	17	59	59	60	8	13	16	0	0	0	0	0	0	0	0	0	80	560	100	0	0	Error	-3	-3	4512	-0.5	0	0	0
4	12	9	1H16	0	19640	18660	100	50	51	8	15	52	52	52	8	15	16	4	0	0	0	0	0	0	0	0	80	560	100	0	0	Error	-2	-1	4088	-0.125	0	0	0
4	1	10	1L16	0	16350	18970	40	67	68	8	11	98	98	98	13	13	0	0	0	0	0	0	0	0	0	0	12	68	100	0	0	Error	-31	-30	810	-2.308	0	0	0
4	2	10	1P16	0	16640	18960	100	83	86	20	23	112	112	112	12	10	3	0	0	0	0	0	0	0	0	0	80	560	100	0	0	Error	-29	-26	6874	-2.167	0	0	0
4	3	10	1L16	0	16940	18960	100	85	84	14	16	105	105	105	13	12	0	0	0	0	0	0	0	0	0	0	80	560	100	0	0	Error	-20	-21	6730	-1.615	0	0	0
4	4	10	1P16	0	17240	18970	100	73	73	16	21	79	79	79	15	18	10	1	0	0	0	0	0	0	0	0	80	560	100	0	0	Error	-6	-6	5826	-0.4	0	0	0
4	5	10	1D24	0	17540	18970	100	64	66	13	19	78	78	77	12	15	3	0	0	0	0	0	0	0	0	0	80	560	100	0	0	Error	-14	-12	5285	-0.917	0	0	0
4	6	10	1H24	0	17840	18970	100	63	64	13	20	73	73	74	11	14	6	0	0	0	0	0	0	0	0	0	80	560	100	0	0	Error	-10	-9	5136	-0.909	0	0	0
4	7	10	1D24	0	18140	18970	100	63	64	12	18	74	74	74	11	14	1	1	0	0	0	0	0	0	0	0	80	560	100	0	0	Error	-11	-10	5097	-0.909	0	0	0
4	8	10	1H24	0	18440	18970	100	63	64	13	20	77	77	78	11	14	4	1	0	0	0	0	0	0	0	0	80	560	100	0	0	Error	-14	-13	5158	-1.273	0	0	0
4	9	10	1L24	0	18740	18970	100	73	73	14	19	77	77	77	10	12	16	3	0	0	0	0	0	0	0	0	80	560	100	0	0	Error	-4	-4	5809	-0.4	0	0	0
4	10	10	1P24	0	19050	18980	60	57	58	8	13	72	72	72	11	15	3	0	0	0	0	0	0	0	0	0	32	176	100	0	0	Error	-15	-14	1843	-1.273	0	0	0
4	11	10	1L24	0	19340	18980	100	66	66	9	13	64	64	65	9	13	15	6	0	0	0	0	0	0	0	0	80	560	100	0	0	Error	2	2	5296	0.111	0	0	0
4	12	10	1P24	0	19640	18980	40	51	50	10	20	63	63	62	9	14	0	0	0	0	0	0	0	0	0	0	12	68	100	0	0	Error	-12	-13	600	-1.333	0	0	0
4	1	11	1D8	0	16350	19250	40	66	67	10	14	102	102	100	18	18	0	0	0	0	0	0	0	0	0	0	12	68	100	0	0	Error	-36	-35	804	-1.833	0	0	0
4	2	11	1H8	0	16640	19240	60	69	70	9	12	109	109	110	13	11	0	0	0	0	0	0	0	0	0	0	32	176	100	0	0	Error	-40	-39	2246	-3.077	0	0	0
4	3	11	1D8	0	16940	19250	100	84	85	16	18	96	96	96	16	16	6	1	0	0	0	0	0	0	0	0	80	560	100	0	0	Error	-12	-11	6817	-0.687	0	0	0
4	4	11	1H8	0	17240	19250	100	66	68	10	14	87	87	87	16	18	0	0	0	0	0	0	0	0	0	0	80	560	100	0	0	Error	-21	-19	5409	-1.187	0	0	0
4	5	11	1L8	0	17540	19250	100	66	68	11	16	77	77	78	13	16	3	0	0	0	0	0	0	0	0	0	80	560	100	0	0	Error	-11	-9	5456	-0.769	0	0	0
4	6	11	1P8	0	17840	19250	100	51	52	9	17	63	63	64	9	14	3	0	0	0	0	0	0	0	0	0	80	560	100	0	0	Error	-12	-11	4124	-1.333	0	0	0
4	7	11	1L8	0	18140	19250	100	64	65	10	15	68	68	68	10	14	9	1	0	0	0	0	0	0	0	0	80	560	100	0	0	Error	-4	-3	5164	-0.3	0	0	0
4	8	11	1P8	0	18440	19260	100	58	60	11	18	71	71	71	10	14	3	3	0	0	0	0	0	0	0	0	80	560	100	0	0	Error	-13	-11	4801	-1.1	0	0	0
4	9	11	1D16	0	18750	19270	40	64	64	10	15	79	79	77	13	16	0	0	0	0	0	0	0	0	0	0	12	68	100	0	0	Error	-15	-15	765	-1	0	0	0
4	10	11	1H16	0	19040	19260	100	69	69	15	21	82	82	82	11	13	8	0	0	0	0	0	0	0	0	0	80	560	100	0	0	Error	-13	-13	5556	-1.182	0	0	0
4	11	11	1D16	0	19340	19260	100	59	60	12	20	75	75	76	11	14	4	0	0	0	0	0	0	0	0	0	80	560	100	0	0	Error	-16	-15	4806	-1.455	0	0	0
4	12	11	1H16	0	19640	19260	100	53	53	9	16	60	60	61	10	16	4	3	0	0	0	0	0	0	0	0	80	560	100	0	0	Error	-7	-7	4266	-0.8	0	0	0
4	1	12	1L16	0	16350	19550	40	80	78	8	10	106	106	106	13	12	0	0	0	0	0	0	0	0	0	0	12	68	100	0	0	Error	-26	-28	931	-2.154	0	0	0
4	2	12	1P16	0	16630	19570	40	76	75	8	10	104	104	103	14	13	0	0	0	0	0	0	0	0	0	0	12	68	100	0	0	Error	-28	-29	901	-2	0	0	0
4	3	12	1L16	0	16950	19540	50	72	73	9	12	99	99	100	16	16	0	0	0	0	0	0	0	0	0	0	12	104	100	0	0	Error	-27	-26	871	-1.687	0	0	0
4	4	12	1P16	0	17260	19570	40	70	68	9	13	97	97	96	11	11	0	0	0	0	0	0	0	0	0	0	12	68	100	0	0	Error	-27	-29	816	-2.545	0	0	0
4	5	12	1D24	0	17550	19560	50	69	68	11	16	75	75	76	11	14	0	0	0	0	0	0	0	0	0	0	12	104	100	0	0	Error	-6	-7	812	-0.727	0	0	0
4	6	12	1H24	0	17860	19560	50	52	54	8	14	59	59	59	10	16	0	0	0	0	0	0	0	0	0	0	12	104	100	0	0	Error	-7	-5	647	-0.5	0	0	0
4	7	12	1D24	0	18120	19550	50	55	54	6	11	68	68	68	12	17	0	0	0	0	0	0	0	0	0	0	12	104	100	0	0	Error	-13	-14	647	-1.167	0	0	0
4	8	12	1H24	0	18440	19570	50	58	56	7	12	70	70	70	10	14	0	0	0	0	0	0	0	0	0	0	12	104	100	0	0	Error	-12	-14	674	-1.4	0	0	0
4	9	12	1L24	0	18740	19570	100	67	70	14	20	85	85	85	12	14	5	0	0	0	0	0	0	0	0	0	80	560	100	0	0	Error	-18	-15	5634	-1.25	0	0	0
4	10	12	1P24	0	19050	19580	70	67	67	10	14	99	99	99	11	11	0	0	0	0	0	0	0	0	0	0	32	236	100	0	0	Error	-32	-32	2132	-2.909	0	0	0
4	11	12	1L24	0	19340	19570	100	77	77	19	24	87	87	87	11	12	15	6	0	0	0	0	0	0	0	0	80	560	100	0	0	Error	-10	-10	6192	-0.909	0	0	0
4	12	12	1P24	0	19640	19570	50	57	57	9	15	70	70	71	11	15	0	0	0	0	0	0	0	0	0	0	12	104	100	0	0	Error	-13	-13	680	-1.273	0	0	0
4	1	13	1D8	0	16350	19840	100	92	93	21	22	103	103	102	18	17	10	0	0	0	0	0	0	0	0	0	80	560	100	0	0	Error	-11	-10	7405	-0.5	0	0	0
4	2	13	1H8	0	16650	19850	50	77	80	11	13	115	115	114	18	15	0	0	0	0	0	0	0	0	0	0	12	104	100	0	0	Error	-38	-35	957	-1.889	0	0	0
4	3	13	1D8	0	16940	19850	40	85	85	9	10	130	130	128	13	10	0	0	0	0	0	0	0	0	0	0	12	68	100	0	0	Error	-45	-45	1017	-3.308	0	0	0
4	4	13	1H8	0	17240	19850	100	78	80	15	18	113	113	114	13	11	0	0	0	0	0	0	0	0	0	0	80	560	100	0	0	Error	-35	-33	6397	-2.615	0	0	0
4	5	13	1L8	0	17540	19850	60	70	69	9	13	95	95	95	11	11	0	0	0	0	0	0	0	0	0	0	32	176	100	0	0	Error	-25	-26	2196	-2.364	0	0	0
4	6	13	1P8	0	17850	19870	40	55	55	9	16	68	68	70	10	14	0	0	0	0	0	0	0	0	0	0	12	68	100	0	0	Error	-13	-13	661	-1.5	0	0	0
4	7	13	1L8	0	18140	19850	40	62	63	7	11	69	69	68	11	16	0	0	0	0	0	0	0	0	0	0	12	68	100	0	0	Error	-7	-6	754	-0.455	0	0	0
4	8	13	1P8	0	18440	19860	100	65	66	10	15	74	74	74	10	13	4	0	0	0	0	0	0	0	0	0	80	560	100	0	0	Error	-9	-8	5301	-0.8	0	0	0
4	9	13	1D16	0	18740	19860	100	68	68	12	17	86	86	86	11	12	1	0	0	0	0	0	0	0	0	0	80	560	100	0	0	Error	-18	-18	5403	-1.636	0	0	0
4	10	13	1H16	0	19040	19860	100	72	75	16	21	95	95	95	12	12	3	0	0	0	0	0	0	0	0	0	80	560	100	0	0	Error	-23	-20	5981	-1.667	0	0	0
4	11	13	1D16	0	19340	19860	100	90	90	12	13	96	96	96	12	12	6	1	0	0	0	0	0	0	0	0	80	560	100	0	0	Error	-6	-6	7215	-0.5	0	0	0
4	12	13	1H16	0	19640	19860	100	66	68	14	20	79	79	80	11	13	8	1	0	0	0	0	0	0	0	0	80	560	100	0	0	Error	-13	-11	5425	-1.091	0	0	0
4	1	14	2D24	Grid Marker	16340	20170	120	1036	3188	5948	186	112	112	109	23	21	93	87	0	0	0	0	0	0	0	0	120	820	100	0	0	Error	924	3076	382572	133.87	0	0	0
4	2	14	2D24	Grid Marker	16650	20180	120	1150	3745	6580	175	134	134	135	14	10	99	97	0	0	0	0	0	0	0	0	120	820	100	0	0	Error	1016	3611	449390	257.857	0	0	0
4	3	14	empty	empty	16940	20170	100	136	137	16	11	134	134	136	14	10	23	6	0	0	0	0	0	0	0	0	80	560	100	0	0	Error	2	3	10945	0.071	-75	0	0
4	4	14	empty	empty	17240	20170	100	122	123	13	10	123	123	124	14	11	14	3	0	0	0	0	0	0	0	0	80	560	100	0	0	Error	-1	0	9836	-0.071	-75	0	0
4	5	14	empty	empty	17540	20170	100	108	107	13	12	108	108	108	13	12	14	1	0	0	0	0	0	0	0	0	80	560	100	0	0	Error	0	-1	8596	-0.077	-75	0	0
4	6	14	empty	empty	17840	20170	100	90	92	11	11	90	90	90	13	14	18	1	0	0	0	0	0	0	0	0	80	560	100	0	0	Error	0	2	7323	0.154	-75	0	0
4	7	14	empty	empty	18140	20170	100	79	80	10	12	81	81	81	11	13	10	3	0	0	0	0	0	0	0	0	80	560	100	0	0	Error	-2	-1	6381	-0.091	-75	0	0
4	8	14	empty	empty	18440	20170	100	81	82	11	13	79	79	80	10	12	25	4	0	0	0	0	0	0	0	0	80	560	100	0	0	Error	2	3	6575	0.2	-75	0	0
4	9	14	empty	empty	18740	20170	100	79	79	9	11	82	82	82	10	12	5	1	0	0	0	0	0	0	0	0	80	560	100	0	0	Error	-3	-3	6323	-0.3	-75	0	0
4	10	14	empty	empty	19040	20170	100	93	92	12	13	92	92	93	12	12	15	1	0	0	0	0	0	0	0	0	80	560	100	0	0	Error	1	0	7347	-0.083	-75	0	0
4	11	14	empty	empty	19340	20170	100	97	97	11	11	97	97	97	12	12	10	1	0	0	0	0	0	0	0	0	80	560	100	0	0	Error	0	0	7731	0	-75	0	0
4	12	14	empty	empty	19640	20170	100	82	82	11	13	83	83	83	11	13	19	0	0	0	0	0	0	0	0	0	80	560	100	0	0	Error	-1	-1	6579	-0.091	-75	0	0
5	1	1	empty	empty	2800	20720	100	42	41	6	14	40	40	40	6	15	23	3	0	0	0	0	0	0	0	0	80	560	100	0	0	Error	2	1	3279	0.167	-75	0	0
5	2	1	empty	empty	3100	20720	100	40	40	6	15	40	40	40	6	15	15	4	0	0	0	0	0	0	0	0	80	560	100	0	0	Error	0	0	3219	0	-75	0	0
5	3	1	empty	empty	3400	20720	100	43	46	23	50	42	42	151	771	510	0	0	0	0	0	0	0	0	0	0	80	560	100	0	0	Error	1	4	3706	-0.136	-75	0	0
5	4	1	empty	empty	3700	20720	100	43	42	6	14	41	41	41	7	17	13	4	0	0	0	0	0	0	0	0	80	560	100	0	0	Error	2	1	3389	0.143	-75	0	0
5	5	1	empty	empty	4000	20720	100	42	42	7	16	42	42	42	6	14	19	10	0	0	0	0	0	0	0	0	80	560	100	0	0	Error	0	0	3383	0	-75	0	0
5	6	1	empty	empty	4300	20720	100	43	43	6	13	43	43	43	8	18	3	1	0	0	0	0	0	0	0	0	80	560	100	0	0	Error	0	0	3439	0	-75	0	0
5	7	1	empty	empty	4600	20720	100	42	42	6	14	43	43	44	10	22	5	0	0	0	0	0	0	0	0	0	80	560	100	0	0	Error	-1	-1	3390	-0.2	-75	0	0
5	8	1	empty	empty	4900	20720	100	44	44	7	15	43	43	44	6	13	26	5	0	0	0	0	0	0	0	0	80	560	100	0	0	Error	1	1	3529	0	-75	0	0
5	9	1	empty	empty	5200	20720	100	45	45	7	15	45	45	46	9	19	9	0	0	0	0	0	0	0	0	0	80	560	100	0	0	Error	0	0	3610	-0.111	-75	0	0
5	10	1	2A23	Grid Marker	5510	20740	120	299	1029	2009	195	47	47	47	8	17	99	98	0	0	0	0	0	0	0	0	120	820	100	0	0	Error	252	982	123503	122.75	0	0	0
5	11	1	2A23	Grid Marker	5820	20750	140	169	846	1839	217	50	50	50	8	16	99	96	0	0	0	0	0	0	0	0	156	1108	100	0	0	Error	119	796	132038	99.5	0	0	0
5	12	1	2A23	Grid Marker	6100	20740	170	327	1912	4659	243	56	56	56	9	16	100	99	0	0	0	0	0	0	0	0	208	1558	100	0	0	Error	271	1856	397656	206.222	0	0	0
5	1	2	2I15	622 Sp14	2800	21020	100	40	42	12	28	41	41	41	7	17	21	5	0	0	0	0	0	0	0	0	80	560	100	0	0	Error	-1	1	3399	0.143	0	0	0
5	2	2	2M15	637 Sp12	3110	21030	100	109	118	130	110	41	41	42	34	80	81	49	0	0	0	0	0	0	0	0	80	560	100	0	0	Error	68	77	9453	2.235	0	0	0
5	3	2	2I15	622 Sp14	3410	21010	40	41	41	7	17	40	40	41	7	17	8	8	0	0	0	0	0	0	0	0	12	68	100	0	0	Error	1	1	489	0	0	0	0
5	4	2	2M15	637 Sp12	3710	21030	100	92	244	1314	538	41	41	42	7	16	99	93	0	0	0	0	0	0	0	0	80	560	100	0	0	Error	51	203	19513	28.857	0	0	0
5	5	2	empty	empty	4000	21020	100	42	43	7	16	42	42	42	6	14	18	6	0	0	0	0	0	0	0	0	80	560	100	0	0	Error	0	1	3414	0.167	-75	0	0
5	6	2	empty	empty	4300	21020	100	42	43	6	13	42	42	42	6	14	16	4	0	0	0	0	0	0	0	0	80	560	100	0	0	Error	0	1	3402	0.167	-75	0	0
5	7	2	empty	empty	4600	21020	100	41	42	7	16	42	42	43	6	13	18	4	0	0	0	0	0	0	0	0	80	560	100	0	0	Error	-1	0	3364	-0.167	-75	0	0
5	8	2	empty	empty	4900	21020	100	42	42	6	14	43	43	43	7	16	10	0	0	0	0	0	0	0	0	0	80	560	100	0	0	Error	-1	-1	3394	-0.143	-75	0	0
5	9	2	empty	empty	5200	21020	100	44	45	8	17	46	46	46	7	15	16	3	0	0	0	0	0	0	0	0	80	560	100	0	0	Error	-2	-1	3586	-0.143	-75	0	0
5	10	2	empty	empty	5500	21020	100	45	45	8	17	46	46	46	7	15	11	4	0	0	0	0	0	0	0	0	80	560	100	0	0	Error	-1	-1	3603	-0.143	-75	0	0
5	11	2	empty	empty	5800	21020	100	48	49	10	20	50	50	50	8	16	11	3	0	0	0	0	0	0	0	0	80	560	100	0	0	Error	-2	-1	3913	-0.125	-75	0	0
5	12	2	empty	empty	6100	21020	100	57	57	8	14	56	56	56	8	14	18	3	0	0	0	0	0	0	0	0	80	560	100	0	0	Error	1	1	4534	0.125	-75	0	0
5	1	3	2A7	500 Sp8	2820	21340	50	46	45	12	26	42	42	42	6	14	42	8	0	0	0	0	0	0	0	0	12	104	100	0	0	Error	4	3	543	0.5	0	0	0
5	2	3	2.00E+07	523 Sp14	3110	21320	100	44	47	16	34	41	41	41	7	17	29	19	0	0	0	0	0	0	0	0	80	560	100	0	0	Error	3	6	3780	0.857	0	0	0
5	3	3	2A7	500 Sp8	3410	21320	100	43	44	7	15	41	41	42	6	14	28	9	0	0	0	0	0	0	0	0	80	560	100	0	0	Error	2	3	3496	0.333	0	0	0
5	4	3	2.00E+07	523 Sp14	3710	21330	40	45	45	5	11	42	42	49	50	102	0	0	0	0	0	0	0	0	0	0	12	68	100	0	0	Error	3	3	541	-0.08	0	0	0
5	5	3	2I7	546 Sp8	4010	21320	100	46	48	12	25	44	44	44	7	15	23	11	0	0	0	0	0	0	0	0	80	560	100	0	0	Error	2	4	3811	0.571	0	0	0
5	6	3	2M7	569 Sp21	4310	21320	100	41	42	7	16	44	44	44	7	15	9	3	0	0	0	0	0	0	0	0	80	560	100	0	0	Error	-3	-2	3342	-0.286	0	0	0
5	7	3	2I7	546 Sp8	4610	21310	50	52	50	10	20	43	43	43	6	13	58	42	0	0	0	0	0	0	0	0	12	104	100	0	0	Error	9	7	600	1.167	0	0	0
5	8	3	2M7	569 Sp21	4910	21320	100	41	42	6	14	44	44	44	6	13	8	1	0	0	0	0	0	0	0	0	80	560	100	0	0	Error	-3	-2	3320	-0.333	0	0	0
5	9	3	2A15	592 Sp0	5210	21330	100	45	46	8	17	45	45	46	7	15	19	8	0	0	0	0	0	0	0	0	80	560	100	0	0	Error	0	1	3649	0	0	0	0
5	10	3	2.00E+15	0	5510	21330	100	47	48	10	20	49	49	49	7	14	19	10	0	0	0	0	0	0	0	0	80	560	100	0	0	Error	-2	-1	3871	-0.143	0	0	0
5	11	3	2A15	592 Sp0	5810	21330	100	47	48	10	20	53	53	54	8	14	6	3	0	0	0	0	0	0	0	0	80	560	100	0	0	Error	-6	-5	3843	-0.75	0	0	0
5	12	3	2.00E+15	0	6110	21330	100	60	60	9	15	62	62	62	9	14	11	0	0	0	0	0	0	0	0	0	80	560	100	0	0	Error	-2	-2	4776	-0.222	0	0	0
5	1	4	2I15	622 Sp14	2780	21620	100	41	42	6	14	40	40	40	6	15	16	5	0	0	0	0	0	0	0	0	80	560	100	0	0	Error	1	2	3334	0.333	0	0	0
5	2	4	2M15	637 Sp12	3090	21630	90	119	120	25	20	41	41	42	7	16	100	100	0	0	0	0	0	0	0	0	52	420	100	0	0	Error	78	79	6243	11.143	0	0	0
5	3	4	2I15	622 Sp14	3390	21630	100	41	43	8	18	42	42	42	7	16	18	8	0	0	0	0	0	0	0	0	80	560	100	0	0	Error	-1	1	3406	0.143	0	0	0
5	4	4	2M15	637 Sp12	3700	21630	100	109	130	153	117	43	43	44	7	15	100	100	0	0	0	0	0	0	0	0	80	560	100	0	0	Error	66	87	10391	12.286	0	0	0
5	5	4	empty	empty	4000	21620	100	44	44	7	15	43	43	44	7	15	19	3	0	0	0	0	0	0	0	0	80	560	100	0	0	Error	1	1	3535	0	-75	0	0
5	6	4	empty	empty	4300	21620	100	46	46	7	15	43	43	44	6	13	29	6	0	0	0	0	0	0	0	0	80	560	100	0	0	Error	3	3	3640	0.333	-75	0	0
5	7	4	empty	empty	4600	21620	100	45	46	7	15	43	43	44	6	13	26	10	0	0	0	0	0	0	0	0	80	560	100	0	0	Error	2	3	3661	0.333	-75	0	0
5	8	4	empty	empty	4900	21620	100	43	44	6	13	45	45	45	7	15	8	1	0	0	0	0	0	0	0	0	80	560	100	0	0	Error	-2	-1	3534	-0.143	-75	0	0
5	9	4	empty	empty	5200	21620	100	44	44	6	13	45	45	45	7	15	10	0	0	0	0	0	0	0	0	0	80	560	100	0	0	Error	-1	-1	3527	-0.143	-75	0	0
5	10	4	empty	empty	5500	21620	100	49	49	7	14	49	49	49	8	16	13	1	0	0	0	0	0	0	0	0	80	560	100	0	0	Error	0	0	3935	0	-75	0	0
5	11	4	empty	empty	5800	21620	100	55	55	9	16	55	55	55	8	14	11	4	0	0	0	0	0	0	0	0	80	560	100	0	0	Error	0	0	4388	0	-75	0	0
5	12	4	empty	empty	6100	21620	100	64	65	7	10	63	63	63	9	14	15	1	0	0	0	0	0	0	0	0	80	560	100	0	0	Error	1	2	5184	0.222	-75	0	0
5	1	5	2A7	500 Sp8	2800	21930	100	39	39	6	15	40	40	40	6	15	16	4	0	0	0	0	0	0	0	0	80	560	100	0	0	Error	-1	-1	3155	-0.167	0	0	0
5	2	5	2.00E+07	523 Sp14	3100	21930	100	42	43	7	16	41	41	42	19	45	3	0	0	0	0	0	0	0	0	0	80	560	100	0	0	Error	1	2	3435	0.053	0	0	0
5	3	5	2A7	500 Sp8	3400	21930	100	46	46	9	19	41	41	42	6	14	43	21	0	0	0	0	0	0	0	0	80	560	100	0	0	Error	5	5	3704	0.667	0	0	0
5	4	5	2.00E+07	523 Sp14	3700	21930	100	54	55	12	21	42	42	43	7	16	60	45	0	0	0	0	0	0	0	0	80	560	100	0	0	Error	12	13	4362	1.714	0	0	0
5	5	5	2I7	546 Sp8	4030	21870	40	42	46	9	19	45	45	45	7	15	25	25	0	0	0	0	0	0	0	0	12	68	100	0	0	Error	-3	1	549	0.143	0	0	0
5	6	5	2M7	569 Sp21	4300	21940	100	41	41	7	17	42	42	43	7	16	11	3	0	0	0	0	0	0	0	0	80	560	100	0	0	Error	-1	-1	3290	-0.286	0	0	0
5	7	5	2I7	546 Sp8	4610	21940	40	51	54	17	31	42	42	42	6	14	50	50	0	0	0	0	0	0	0	0	12	68	100	0	0	Error	9	12	648	2	0	0	0
5	8	5	2M7	569 Sp21	4910	21930	100	39	40	6	15	43	43	44	7	15	5	0	0	0	0	0	0	0	0	0	80	560	100	0	0	Error	-4	-3	3188	-0.571	0	0	0
5	9	5	2A15	592 Sp0	5210	21930	50	51	52	5	9	42	42	42	7	16	67	25	0	0	0	0	0	0	0	0	12	104	100	0	0	Error	9	10	619	1.429	0	0	0
5	10	5	2.00E+15	0	5500	21930	100	45	47	10	21	49	49	49	7	14	16	10	0	0	0	0	0	0	0	0	80	560	100	0	0	Error	-4	-2	3767	-0.286	0	0	0
5	11	5	2A15	592 Sp0	5800	21930	100	48	50	8	16	57	57	57	9	15	5	0	0	0	0	0	0	0	0	0	80	560	100	0	0	Error	-9	-7	3971	-0.778	0	0	0
5	12	5	2.00E+15	0	6100	21940	100	62	63	10	15	67	67	67	10	14	9	3	0	0	0	0	0	0	0	0	80	560	100	0	0	Error	-5	-4	5001	-0.4	0	0	0
5	1	6	2I15	622 Sp14	2800	22220	100	42	43	15	34	41	41	41	6	14	20	6	0	0	0	0	0	0	0	0	80	560	100	0	0	Error	1	2	3469	0.333	0	0	0
5	2	6	2M15	637 Sp12	3110	22230	90	109	104	31	29	42	42	43	7	16	92	87	0	0	0	0	0	0	0	0	52	420	100	0	0	Error	67	62	5407	8.714	0	0	0
5	3	6	2I15	622 Sp14	3420	22240	40	46	45	5	11	39	39	40	5	12	67	17	0	0	0	0	0	0	0	0	12	68	100	0	0	Error	7	6	537	1	0	0	0
5	4	6	2M15	637 Sp12	3700	22220	90	107	102	27	26	43	43	43	7	16	92	90	0	0	0	0	0	0	0	0	52	420	100	0	0	Error	64	59	5285	8.429	0	0	0
5	5	6	empty	empty	4000	22220	100	43	44	6	13	43	43	44	6	13	19	3	0	0	0	0	0	0	0	0	80	560	100	0	0	Error	0	1	3492	0	-75	0	0
5	6	6	empty	empty	4300	22220	100	44	44	7	15	43	43	43	7	16	15	4	0	0	0	0	0	0	0	0	80	560	100	0	0	Error	1	1	3549	0.143	-75	0	0
5	7	6	empty	empty	4600	22220	100	44	45	7	15	44	44	44	7	15	19	5	0	0	0	0	0	0	0	0	80	560	100	0	0	Error	0	1	3606	0.143	-75	0	0
5	8	6	empty	empty	4900	22220	100	45	45	8	17	44	44	45	7	15	18	5	0	0	0	0	0	0	0	0	80	560	100	0	0	Error	1	1	3587	0	-75	0	0
5	9	6	empty	empty	5200	22220	100	48	46	6	13	47	47	48	7	14	11	0	0	0	0	0	0	0	0	0	80	560	100	0	0	Error	1	-1	3716	-0.286	-75	0	0
5	10	6	empty	empty	5500	22220	100	54	54	8	14	51	51	53	27	50	0	0	0	0	0	0	0	0	0	0	80	560	100	0	0	Error	3	3	4345	0.037	-75	0	0
5	11	6	empty	empty	5800	22220	100	62	63	9	14	59	59	59	9	15	24	6	0	0	0	0	0	0	0	0	80	560	100	0	0	Error	3	4	5001	0.444	-75	0	0
5	12	6	empty	empty	6100	22220	100	55	56	10	17	61	61	62	12	19	6	3	0	0	0	0	0	0	0	0	80	560	100	0	0	Error	-6	-5	4514	-0.5	-75	0	0
5	1	7	2A7	500 Sp8	2790	22520	100	43	43	7	16	41	41	42	8	19	16	4	0	0	0	0	0	0	0	0	80	560	100	0	0	Error	2	2	3441	0.125	0	0	0
5	2	7	2.00E+07	523 Sp14	3100	22530	50	58	57	8	14	41	41	41	7	17	83	75	0	0	0	0	0	0	0	0	12	104	100	0	0	Error	17	16	679	2.286	0	0	0
5	3	7	2A7	500 Sp8	3410	22530	40	42	43	6	13	43	43	42	7	16	8	0	0	0	0	0	0	0	0	0	12	68	100	0	0	Error	-1	0	521	0.143	0	0	0
5	4	7	2.00E+07	523 Sp14	3710	22530	50	51	51	7	13	41	41	41	6	14	75	33	0	0	0	0	0	0	0	0	12	104	100	0	0	Error	10	10	608	1.667	0	0	0
5	5	7	2I7	546 Sp8	4010	22530	40	61	59	13	22	41	41	40	6	15	83	75	0	0	0	0	0	0	0	0	12	68	100	0	0	Error	20	18	711	3.167	0	0	0
5	6	7	2M7	569 Sp21	4310	22530	100	43	42	7	16	43	43	43	7	16	9	1	0	0	0	0	0	0	0	0	80	560	100	0	0	Error	0	-1	3392	-0.143	0	0	0
5	7	7	2I7	546 Sp8	4610	22530	40	56	56	15	26	43	43	44	7	15	67	50	0	0	0	0	0	0	0	0	12	68	100	0	0	Error	13	13	666	1.714	0	0	0
5	8	7	2M7	569 Sp21	4910	22520	100	44	45	7	15	47	47	47	7	14	10	1	0	0	0	0	0	0	0	0	80	560	100	0	0	Error	-3	-2	3572	-0.286	0	0	0
5	9	7	2A15	592 Sp0	5210	22520	40	49	50	9	18	47	47	47	7	14	42	17	0	0	0	0	0	0	0	0	12	68	100	0	0	Error	2	3	600	0.429	0	0	0
5	10	7	2.00E+15	0	5510	22520	100	54	55	10	18	56	56	56	11	19	9	1	0	0	0	0	0	0	0	0	80	560	100	0	0	Error	-2	-1	4422	-0.091	0	0	0
5	11	7	2A15	592 Sp0	5810	22520	70	54	54	8	14	65	65	65	9	13	0	0	0	0	0	0	0	0	0	0	32	236	100	0	0	Error	-11	-11	1721	-1.222	0	0	0
5	12	7	2.00E+15	0	6110	22520	100	75	74	11	14	73	73	73	13	17	14	0	0	0	0	0	0	0	0	0	80	560	100	0	0	Error	2	1	5913	0.077	0	0	0
5	1	8	1I15	236 Sp8	2810	22820	100	42	42	7	16	40	40	90	356	395	0	0	0	0	0	0	0	0	0	0	80	560	100	0	0	Error	2	2	3343	-0.135	0	0	0
5	2	8	1M15	259 Sp0	3110	22820	100	41	40	6	15	40	40	41	6	14	16	3	0	0	0	0	0	0	0	0	80	560	100	0	0	Error	1	0	3226	-0.167	0	0	0
5	3	8	1I15	236 Sp8	3420	22820	100	41	41	6	14	41	41	41	6	14	16	4	0	0	0	0	0	0	0	0	80	560	100	0	0	Error	0	0	3305	0	0	0	0
5	4	8	1M15	259 Sp0	3720	22820	100	39	39	6	15	41	41	41	7	17	4	0	0	0	0	0	0	0	0	0	80	560	100	0	0	Error	-2	-2	3147	-0.286	0	0	0
5	5	8	1A23	295 Sp14	4030	22840	60	44	45	15	33	39	39	40	6	15	41	19	0	0	0	0	0	0	0	0	32	176	100	0	0	Error	5	6	1452	0.833	0	0	0
5	6	8	1.00E+23	325 Sp12	4320	22820	100	41	42	8	19	43	43	43	6	13	20	4	0	0	0	0	0	0	0	0	80	560	100	0	0	Error	-2	-1	3387	-0.167	0	0	0
5	7	8	1A23	295 Sp14	4620	22820	100	47	46	7	15	46	46	47	7	14	11	1	0	0	0	0	0	0	0	0	80	560	100	0	0	Error	1	0	3690	-0.143	0	0	0
5	8	8	1.00E+23	325 Sp12	4920	22820	100	47	47	8	17	49	49	67	379	565	0	0	0	0	0	0	0	0	0	0	80	560	100	0	0	Error	-2	-2	3741	-0.053	0	0	0
5	9	8	1I23	356 Sp0	5220	22830	90	75	75	12	16	51	51	52	9	17	88	63	0	0	0	0	0	0	0	0	52	420	100	0	0	Error	24	24	3894	2.556	0	0	0
5	10	8	1M23	381 Sp0	5520	22820	100	50	50	8	16	60	60	61	10	16	0	0	0	0	0	0	0	0	0	0	80	560	100	0	0	Error	-10	-10	3967	-1.1	0	0	0
5	11	8	1I23	356 Sp0	5820	22820	70	65	66	9	13	68	68	67	13	19	3	0	0	0	0	0	0	0	0	0	32	236	100	0	0	Error	-3	-2	2119	-0.077	0	0	0
5	12	8	1M23	381 Sp0	6120	22820	100	63	65	15	23	76	76	73	18	24	4	0	0	0	0	0	0	0	0	0	80	560	100	0	0	Error	-13	-11	5203	-0.444	0	0	0
5	1	9	1A7	87 Sp0	2800	23090	70	52	53	11	20	42	42	42	7	16	69	25	0	0	0	0	0	0	0	0	32	236	100	0	0	Error	10	11	1690	1.571	0	0	0
5	2	9	1.00E+07	107 Sp8	3090	23100	70	52	53	9	16	40	40	41	6	14	81	44	0	0	0	0	0	0	0	0	32	236	100	0	0	Error	12	13	1699	2	0	0	0
5	3	9	1A7	87 Sp0	3420	23100	50	50	51	5	9	42	42	43	7	16	67	17	0	0	0	0	0	0	0	0	12	104	100	0	0	Error	8	9	613	1.143	0	0	0
5	4	9	1.00E+07	107 Sp8	3720	23110	100	44	45	9	20	42	42	42	7	16	21	11	0	0	0	0	0	0	0	0	80	560	100	0	0	Error	2	3	3560	0.429	0	0	0
5	5	9	1I7	127 Sp8	4020	23130	40	61	65	10	15	41	41	42	5	11	100	100	0	0	0	0	0	0	0	0	12	68	100	0	0	Error	20	24	777	4.6	0	0	0
5	6	9	1M7	148 Sp8	4310	23130	50	202	203	21	10	42	42	43	6	13	100	100	0	0	0	0	0	0	0	0	12	104	100	0	0	Error	160	161	2441	26.667	0	0	0
5	7	9	1I7	127 Sp8	4610	23100	50	64	61	13	21	45	45	45	7	15	75	58	0	0	0	0	0	0	0	0	12	104	100	0	0	Error	19	16	730	2.286	0	0	0
5	8	9	1M7	148 Sp8	4900	23130	60	164	146	60	41	53	53	52	7	13	84	78	0	0	0	0	0	0	0	0	32	176	100	0	0	Error	111	93	4684	13.429	0	0	0
5	9	9	1A15	176 Sp8	5210	23110	50	68	64	11	17	51	51	52	9	17	58	33	0	0	0	0	0	0	0	0	12	104	100	0	0	Error	17	13	765	1.333	0	0	0
5	10	9	1.00E+15	203 Sp12	5510	23110	100	58	59	9	15	68	68	68	10	14	4	0	0	0	0	0	0	0	0	0	80	560	100	0	0	Error	-10	-9	4720	-0.9	0	0	0
5	11	9	1A15	176 Sp8	5810	23120	50	61	66	16	24	72	72	71	14	19	8	8	0	0	0	0	0	0	0	0	12	104	100	0	0	Error	-11	-6	788	-0.357	0	0	0
5	12	9	1.00E+15	203 Sp12	6110	23120	100	73	73	13	17	95	95	95	14	14	0	0	0	0	0	0	0	0	0	0	80	560	100	0	0	Error	-22	-22	5822	-1.571	0	0	0
5	1	10	1I15	236 Sp8	2810	23420	100	43	42	7	16	40	40	40	6	15	23	6	0	0	0	0	0	0	0	0	80	560	100	0	0	Error	3	2	3366	0.333	0	0	0
5	2	10	1M15	259 Sp0	3120	23430	40	42	40	6	15	41	41	41	6	14	8	0	0	0	0	0	0	0	0	0	12	68	100	0	0	Error	1	-1	483	-0.167	0	0	0
5	3	10	1I15	236 Sp8	3400	23420	40	41	43	9	20	42	42	51	53	103	0	0	0	0	0	0	0	0	0	0	12	68	100	0	0	Error	-1	1	521	-0.151	0	0	0
5	4	10	1M15	259 Sp0	3720	23430	70	39	39	6	15	41	41	41	8	19	9	0	0	0	0	0	0	0	0	0	32	236	100	0	0	Error	-2	-2	1242	-0.25	0	0	0
5	5	10	1A23	295 Sp14	4010	23420	100	41	42	6	14	43	43	44	7	15	10	3	0	0	0	0	0	0	0	0	80	560	100	0	0	Error	-2	-1	3393	-0.286	0	0	0
5	6	10	1.00E+23	325 Sp12	4310	23420	100	43	43	8	18	45	45	45	7	15	14	3	0	0	0	0	0	0	0	0	80	560	100	0	0	Error	-2	-2	3455	-0.286	0	0	0
5	7	10	1A23	295 Sp14	4640	23410	40	45	45	9	20	48	48	47	9	19	8	0	0	0	0	0	0	0	0	0	12	68	100	0	0	Error	-3	-3	544	-0.222	0	0	0
5	8	10	1.00E+23	325 Sp12	4910	23420	50	54	54	6	11	50	50	50	8	16	17	0	0	0	0	0	0	0	0	0	12	104	100	0	0	Error	4	4	643	0.5	0	0	0
5	9	10	1I23	356 Sp0	5220	23420	80	71	72	12	16	61	61	61	9	14	52	27	0	0	0	0	0	0	0	0	52	340	100	0	0	Error	10	11	3741	1.222	0	0	0
5	10	10	1M23	381 Sp0	5520	23420	100	54	53	15	28	73	73	75	35	46	0	0	0	0	0	0	0	0	0	0	80	560	100	0	0	Error	-19	-20	4260	-0.629	0	0	0
5	11	10	1I23	356 Sp0	5820	23420	90	81	82	14	17	79	79	78	19	24	13	4	0	0	0	0	0	0	0	0	52	420	100	0	0	Error	2	3	4268	0.211	0	0	0
5	12	10	1M23	381 Sp0	6120	23420	100	81	84	21	25	111	111	110	23	20	0	0	0	0	0	0	0	0	0	0	80	560	100	0	0	Error	-30	-27	6713	-1.13	0	0	0
5	1	11	1A7	87 Sp0	2810	23700	60	48	48	9	18	42	42	43	7	16	44	16	0	0	0	0	0	0	0	0	32	176	100	0	0	Error	6	6	1520	0.714	0	0	0
5	2	11	1.00E+07	107 Sp8	3110	23710	50	49	52	9	17	42	42	43	6	13	58	42	0	0	0	0	0	0	0	0	12	104	100	0	0	Error	7	10	627	1.5	0	0	0
5	3	11	1A7	87 Sp0	3410	23700	40	51	55	11	20	42	42	43	13	30	25	8	0	0	0	0	0	0	0	0	12	68	100	0	0	Error	9	13	660	0.923	0	0	0
5	4	11	1.00E+07	107 Sp8	3690	23710	60	52	51	9	17	42	42	42	7	16	63	19	0	0	0	0	0	0	0	0	32	176	100	0	0	Error	10	9	1622	1.286	0	0	0
5	5	11	1I7	127 Sp8	3990	23720	100	44	48	14	29	43	43	44	7	15	29	18	0	0	0	0	0	0	0	0	80	560	100	0	0	Error	1	5	3868	0.571	0	0	0
5	6	11	1M7	148 Sp8	4300	23730	50	194	199	27	13	45	45	45	7	15	100	100	0	0	0	0	0	0	0	0	12	104	100	0	0	Error	149	154	2384	22	0	0	0
5	7	11	1I7	127 Sp8	4600	23720	40	72	67	11	16	46	46	46	7	15	83	67	0	0	0	0	0	0	0	0	12	68	100	0	0	Error	26	21	809	3	0	0	0
5	8	11	1M7	148 Sp8	4900	23730	60	159	135	65	48	53	53	67	110	164	47	0	0	0	0	0	0	0	0	0	32	176	100	0	0	Error	106	82	4314	0.618	0	0	0
5	9	11	1A15	176 Sp8	5200	23720	50	58	58	8	13	53	53	54	9	16	8	8	0	0	0	0	0	0	0	0	12	104	100	0	0	Error	5	5	699	0.444	0	0	0
5	10	11	1.00E+15	203 Sp12	5510	23720	50	61	60	7	11	56	56	56	11	19	17	0	0	0	0	0	0	0	0	0	12	104	100	0	0	Error	5	4	719	0.364	0	0	0
5	11	11	1A15	176 Sp8	5810	23710	60	66	67	13	19	92	92	90	18	20	0	0	0	0	0	0	0	0	0	0	32	176	100	0	0	Error	-26	-25	2158	-1.278	0	0	0
5	12	11	1.00E+15	203 Sp12	6110	23710	100	81	83	13	15	131	131	130	30	23	0	0	0	0	0	0	0	0	0	0	80	560	100	0	0	Error	-50	-48	6600	-1.567	0	0	0
5	1	12	1I15	236 Sp8	2820	24030	40	43	46	9	19	41	41	43	8	18	33	17	0	0	0	0	0	0	0	0	12	68	100	0	0	Error	2	5	553	0.375	0	0	0
5	2	12	1M15	259 Sp0	3110	24000	50	41	43	8	18	43	43	43	6	13	17	8	0	0	0	0	0	0	0	0	12	104	100	0	0	Error	-2	0	516	0	0	0	0
5	3	12	1I15	236 Sp8	3400	24020	50	48	49	8	16	43	43	42	6	14	50	33	0	0	0	0	0	0	0	0	12	104	100	0	0	Error	5	6	588	1.167	0	0	0
5	4	12	1M15	259 Sp0	3710	24020	100	40	40	6	15	43	43	43	7	16	4	0	0	0	0	0	0	0	0	0	80	560	100	0	0	Error	-3	-3	3231	-0.429	0	0	0
5	5	12	1A23	295 Sp14	4020	24030	40	46	48	9	18	40	40	42	7	16	42	25	0	0	0	0	0	0	0	0	12	68	100	0	0	Error	6	8	577	0.857	0	0	0
5	6	12	1.00E+23	325 Sp12	4300	24020	40	50	50	7	14	47	47	47	7	14	8	8	0	0	0	0	0	0	0	0	12	68	100	0	0	Error	3	3	596	0.429	0	0	0
5	7	12	1A23	295 Sp14	4600	24020	100	50	51	8	15	50	50	50	8	16	15	8	0	0	0	0	0	0	0	0	80	560	100	0	0	Error	0	1	4057	0.125	0	0	0
5	8	12	1.00E+23	325 Sp12	4900	24020	50	59	56	7	12	46	46	46	7	15	67	33	0	0	0	0	0	0	0	0	12	104	100	0	0	Error	13	10	677	1.429	0	0	0
5	9	12	1I23	356 Sp0	5220	24030	70	74	73	17	23	58	58	60	11	18	66	38	0	0	0	0	0	0	0	0	32	236	100	0	0	Error	16	15	2326	1.182	0	0	0
5	10	12	1M23	381 Sp0	5510	24040	50	56	57	8	14	66	66	66	13	19	0	0	0	0	0	0	0	0	0	0	12	104	100	0	0	Error	-10	-9	684	-0.692	0	0	0
5	11	12	1I23	356 Sp0	5810	24020	80	93	94	13	13	120	120	118	18	15	0	0	0	0	0	0	0	0	0	0	52	340	100	0	0	Error	-27	-26	4893	-1.333	0	0	0
5	12	12	1M23	381 Sp0	6110	24020	100	118	120	21	17	164	164	157	34	21	0	0	0	0	0	0	0	0	0	0	80	560	100	0	0	Error	-46	-44	9624	-1.088	0	0	0
5	1	13	1A7	87 Sp0	2780	24300	40	52	54	10	18	45	45	44	7	15	42	17	0	0	0	0	0	0	0	0	12	68	100	0	0	Error	7	9	652	1.429	0	0	0
5	2	13	1.00E+07	107 Sp8	3100	24320	50	57	75	55	73	42	42	43	7	16	92	50	0	0	0	0	0	0	0	0	12	104	100	0	0	Error	15	33	895	4.571	0	0	0
5	3	13	1A7	87 Sp0	3410	24300	50	52	51	9	17	43	43	43	8	18	50	17	0	0	0	0	0	0	0	0	12	104	100	0	0	Error	9	8	615	1	0	0	0
5	4	13	1.00E+07	107 Sp8	3710	24330	40	53	52	5	9	44	44	44	6	13	67	25	0	0	0	0	0	0	0	0	12	68	100	0	0	Error	9	8	625	1.333	0	0	0
5	5	13	1I7	127 Sp8	4000	24340	70	55	59	15	25	44	44	44	7	15	59	38	0	0	0	0	0	0	0	0	32	236	100	0	0	Error	11	15	1881	2.143	0	0	0
5	6	13	1M7	148 Sp8	4310	24330	50	195	202	23	11	44	44	44	7	15	100	100	0	0	0	0	0	0	0	0	12	104	100	0	0	Error	151	158	2423	22.571	0	0	0
5	7	13	1I7	127 Sp8	4600	24340	40	59	59	10	16	50	50	50	7	14	50	42	0	0	0	0	0	0	0	0	12	68	100	0	0	Error	9	9	704	1.286	0	0	0
5	8	13	1M7	148 Sp8	4910	24330	50	191	199	27	13	49	49	50	8	16	100	100	0	0	0	0	0	0	0	0	12	104	100	0	0	Error	142	150	2392	18.625	0	0	0
5	9	13	1A15	176 Sp8	5210	24310	40	61	63	9	14	64	64	64	10	15	17	0	0	0	0	0	0	0	0	0	12	68	100	0	0	Error	-3	-1	759	-0.1	0	0	0
5	10	13	1.00E+15	203 Sp12	5510	24310	100	64	66	13	19	86	86	87	17	19	3	0	0	0	0	0	0	0	0	0	80	560	100	0	0	Error	-22	-20	5278	-1.235	0	0	0
5	11	13	1A15	176 Sp8	5810	24310	50	81	79	11	13	110	110	108	23	21	0	0	0	0	0	0	0	0	0	0	12	104	100	0	0	Error	-29	-31	951	-1.261	0	0	0
5	12	13	1.00E+15	203 Sp12	6110	24310	60	105	105	12	11	158	158	152	43	28	0	0	0	0	0	0	0	0	0	0	32	176	100	0	0	Error	-53	-53	3359	-1.093	0	0	0
5	1	14	2A23	Grid Marker	2800	24620	160	308	2049	5808	283	42	42	43	7	16	98	98	0	0	0	0	0	0	0	0	208	1506	100	0	0	Error	266	2007	426088	286.571	0	0	0
5	2	14	2A23	Grid Marker	3110	24630	120	314	1387	2628	189	43	43	44	7	15	100	98	0	0	0	0	0	0	0	0	120	820	100	0	0	Error	271	1344	166398	191.857	0	0	0
5	3	14	empty	empty	3400	24620	100	43	43	7	16	42	42	43	8	18	16	1	0	0	0	0	0	0	0	0	80	560	100	0	0	Error	1	1	3454	0	-75	0	0
5	4	14	empty	empty	3700	24620	100	40	41	6	14	42	42	42	6	14	9	1	0	0	0	0	0	0	0	0	80	560	100	0	0	Error	-2	-1	3250	-0.167	-75	0	0
5	5	14	empty	empty	4000	24620	100	43	43	7	16	41	41	42	7	16	23	4	0	0	0	0	0	0	0	0	80	560	100	0	0	Error	2	2	3434	0.143	-75	0	0
5	6	14	empty	empty	4290	24630	100	43	44	6	13	44	44	44	7	15	9	1	0	0	0	0	0	0	0	0	80	560	100	0	0	Error	-1	0	3489	0	-75	0	0
5	7	14	empty	empty	4590	24630	100	46	47	7	14	46	46	47	7	14	23	1	0	0	0	0	0	0	0	0	80	560	100	0	0	Error	0	1	3746	0	-75	0	0
5	8	14	empty	empty	4890	24630	100	50	51	8	15	52	52	52	8	15	11	3	0	0	0	0	0	0	0	0	80	560	100	0	0	Error	-2	-1	4095	-0.125	-75	0	0
5	9	14	empty	empty	5200	24620	100	62	63	8	12	63	63	63	11	17	9	1	0	0	0	0	0	0	0	0	80	560	100	0	0	Error	-1	0	5012	0	-75	0	0
5	10	14	empty	empty	5500	24620	100	79	79	15	18	86	86	88	17	19	5	1	0	0	0	0	0	0	0	0	80	560	100	0	0	Error	-7	-7	6329	-0.529	-75	0	0
5	11	14	empty	empty	5800	24620	100	138	138	16	11	135	135	135	23	17	11	0	0	0	0	0	0	0	0	0	80	560	100	0	0	Error	3	3	11036	0.13	-75	0	0
5	12	14	empty	empty	6100	24620	100	191	180	41	22	191	191	185	38	20	3	0	0	0	0	0	0	0	0	0	80	560	100	0	0	Error	0	-11	14366	-0.132	-75	0	0
6	1	1	empty	empty	7320	20740	100	110	109	12	11	109	109	111	15	13	9	0	0	0	0	0	0	0	0	0	80	560	100	0	0	Error	1	0	8745	-0.133	-75	0	0
6	2	1	empty	empty	7620	20740	100	132	127	25	19	134	134	133	18	13	16	0	0	0	0	0	0	0	0	0	80	560	100	0	0	Error	-2	-7	10198	-0.333	-75	0	0
6	3	1	empty	empty	7920	20740	100	161	160	18	11	160	160	160	20	12	15	0	0	0	0	0	0	0	0	0	80	560	100	0	0	Error	1	0	12831	0	-75	0	0
6	4	1	empty	empty	8220	20740	100	179	179	19	10	183	183	183	19	10	11	1	0	0	0	0	0	0	0	0	80	560	100	0	0	Error	-4	-4	14348	-0.211	-75	0	0
6	5	1	empty	empty	8520	20740	100	191	192	22	11	196	196	196	21	10	14	0	0	0	0	0	0	0	0	0	80	560	100	0	0	Error	-5	-4	15349	-0.19	-75	0	0
6	6	1	empty	empty	8820	20740	100	192	192	27	14	203	203	201	25	12	8	0	0	0	0	0	0	0	0	0	80	560	100	0	0	Error	-11	-11	15321	-0.36	-75	0	0
6	7	1	empty	empty	9120	20740	100	219	217	23	10	217	217	216	20	9	18	3	0	0	0	0	0	0	0	0	80	560	100	0	0	Error	2	0	17364	0.05	-75	0	0
6	8	1	empty	empty	9420	20740	100	226	226	20	8	224	224	224	20	8	20	1	0	0	0	0	0	0	0	0	80	560	100	0	0	Error	2	2	18048	0.1	-75	0	0
6	9	1	empty	empty	9720	20740	100	240	237	17	7	231	231	231	21	9	14	1	0	0	0	0	0	0	0	0	80	560	100	0	0	Error	9	6	18987	0.286	-75	0	0
6	10	1	2B23	Grid Marker	10040	20760	190	316	1113	3029	272	238	238	238	21	8	92	80	0	0	0	0	0	0	0	0	256	1872	100	0	0	Error	78	875	284946	41.667	0	0	0
6	11	1	2B23	Grid Marker	10350	20760	190	337	1265	3431	271	237	237	238	22	9	90	78	0	0	0	0	0	0	0	0	256	1738	100	0	0	Error	100	1028	323952	46.682	0	0	0
6	12	1	2B23	Grid Marker	10640	20740	190	308	1271	3360	264	223	223	224	21	9	90	76	0	0	0	0	0	0	0	0	256	1882	100	0	0	Error	85	1048	325457	49.857	0	0	0
6	1	2	2J15	623 Sp14	7330	21030	100	104	106	20	18	118	118	118	16	13	10	1	0	0	0	0	0	0	0	0	80	560	100	0	0	Error	-14	-12	8504	-0.75	0	0	0
6	2	2	2N15	638 Sp12	7640	21040	60	81	83	11	13	125	125	123	23	18	0	0	0	0	0	0	0	0	0	0	32	176	100	0	0	Error	-44	-42	2643	-1.739	0	0	0
6	3	2	2J15	623 Sp14	7940	21040	100	94	94	14	14	166	166	165	21	12	0	0	0	0	0	0	0	0	0	0	80	560	100	0	0	Error	-72	-72	7541	-3.381	0	0	0
6	4	2	2N15	638 Sp12	8240	21050	90	101	102	14	13	181	181	179	28	15	0	0	0	0	0	0	0	0	0	0	52	420	100	0	0	Error	-80	-79	5317	-2.75	0	0	0
6	5	2	empty	empty	8520	21040	100	206	207	14	6	206	206	206	17	8	10	0	0	0	0	0	0	0	0	0	80	560	100	0	0	Error	0	1	16525	0.059	-75	0	0
6	6	2	empty	empty	8820	21040	100	213	212	18	8	210	210	207	24	11	9	3	0	0	0	0	0	0	0	0	80	560	100	0	0	Error	3	2	16981	0.208	-75	0	0
6	7	2	empty	empty	9120	21040	100	222	223	19	8	219	219	215	29	13	13	0	0	0	0	0	0	0	0	0	80	560	100	0	0	Error	3	4	17814	0.276	-75	0	0
6	8	2	empty	empty	9420	21040	100	230	231	21	9	232	232	232	20	8	16	3	0	0	0	0	0	0	0	0	80	560	100	0	0	Error	-2	-1	18472	-0.05	-75	0	0
6	9	2	empty	empty	9720	21040	100	241	242	18	7	238	238	238	20	8	14	4	0	0	0	0	0	0	0	0	80	560	100	0	0	Error	3	4	19364	0.2	-75	0	0
6	10	2	empty	empty	10020	21040	100	240	238	19	7	239	239	240	21	8	8	1	0	0	0	0	0	0	0	0	80	560	100	0	0	Error	1	-1	19045	-0.095	-75	0	0
6	11	2	empty	empty	10320	21040	100	241	241	22	9	235	235	237	21	8	30	3	0	0	0	0	0	0	0	0	80	560	100	0	0	Error	6	6	19312	0.19	-75	0	0
6	12	2	empty	empty	10620	21040	100	224	223	19	8	221	221	221	21	9	14	4	0	0	0	0	0	0	0	0	80	560	100	0	0	Error	3	2	17846	0.095	-75	0	0
6	1	3	2B7	501 Sp10	7330	21340	100	92	90	21	23	120	120	121	17	14	1	0	0	0	0	0	0	0	0	0	80	560	100	0	0	Error	-28	-30	7230	-1.824	0	0	0
6	2	3	2F7	524 Sp0	7630	21340	100	87	89	13	14	148	148	149	18	12	0	0	0	0	0	0	0	0	0	0	80	560	100	0	0	Error	-61	-59	7099	-3.333	0	0	0
6	3	3	2B7	501 Sp10	7930	21340	100	115	118	23	19	177	177	178	18	10	0	0	0	0	0	0	0	0	0	0	80	560	100	0	0	Error	-62	-59	9443	-3.333	0	0	0
6	4	3	2F7	524 Sp0	8230	21370	40	103	104	14	13	128	128	129	21	16	0	0	0	0	0	0	0	0	0	0	12	68	100	0	0	Error	-25	-24	1248	-1.19	0	0	0
6	5	3	2J7	547 Sp8	8530	21350	100	147	153	31	20	220	220	220	18	8	0	0	0	0	0	0	0	0	0	0	80	560	100	0	0	Error	-73	-67	12270	-3.722	0	0	0
6	6	3	2N7	570 Sp21	8830	21350	100	127	127	18	14	219	219	216	29	13	0	0	0	0	0	0	0	0	0	0	80	560	100	0	0	Error	-92	-92	10159	-3.069	0	0	0
6	7	3	2J7	547 Sp8	9150	21350	50	117	123	15	12	214	214	214	25	11	0	0	0	0	0	0	0	0	0	0	12	104	100	0	0	Error	-97	-91	1480	-3.64	0	0	0
6	8	3	2N7	570 Sp21	9420	21360	40	149	153	24	15	211	211	206	33	16	0	0	0	0	0	0	0	0	0	0	12	68	100	0	0	Error	-62	-58	1840	-1.606	0	0	0
6	9	3	2B15	593 Sp25	9750	21350	80	110	108	16	14	224	224	218	36	16	0	0	0	0	0	0	0	0	0	0	52	340	100	0	0	Error	-114	-116	5618	-3.056	0	0	0
6	10	3	2F15	0	10040	21350	50	144	147	16	10	233	233	232	29	12	0	0	0	0	0	0	0	0	0	0	12	104	100	0	0	Error	-89	-86	1764	-2.931	0	0	0
6	11	3	2B15	593 Sp25	10350	21360	100	103	103	17	16	223	223	218	34	15	0	0	0	0	0	0	0	0	0	0	80	560	100	0	0	Error	-120	-120	8271	-3.382	0	0	0
6	12	3	2F15	0	10650	21360	100	165	166	30	18	215	215	216	20	9	3	0	0	0	0	0	0	0	0	0	80	560	100	0	0	Error	-50	-49	13319	-2.5	0	0	0
6	1	4	2J15	623 Sp14	7340	21630	100	104	107	22	20	131	131	131	18	13	3	0	0	0	0	0	0	0	0	0	80	560	100	0	0	Error	-27	-24	8522	-1.333	0	0	0
6	2	4	2N15	638 Sp12	7650	21640	70	96	98	12	12	145	145	145	20	13	0	0	0	0	0	0	0	0	0	0	32	236	100	0	0	Error	-49	-47	3122	-2.35	0	0	0
6	3	4	2J15	623 Sp14	7950	21640	100	106	111	25	22	180	180	178	23	12	0	0	0	0	0	0	0	0	0	0	80	560	100	0	0	Error	-74	-69	8860	-2.913	0	0	0
6	4	4	2N15	638 Sp12	8250	21640	100	126	130	22	16	204	204	205	20	9	0	0	0	0	0	0	0	0	0	0	80	560	100	0	0	Error	-78	-74	10362	-3.75	0	0	0
6	5	4	empty	empty	8520	21640	100	212	215	16	7	217	217	217	19	8	10	1	0	0	0	0	0	0	0	0	80	560	100	0	0	Error	-5	-2	17171	-0.105	-75	0	0
6	6	4	empty	empty	8820	21640	100	229	227	22	9	229	229	228	19	8	14	4	0	0	0	0	0	0	0	0	80	560	100	0	0	Error	0	-2	18157	-0.053	-75	0	0
6	7	4	empty	empty	9120	21640	100	238	241	21	8	233	233	232	24	10	24	5	0	0	0	0	0	0	0	0	80	560	100	0	0	Error	5	8	19284	0.375	-75	0	0
6	8	4	empty	empty	9420	21640	100	238	240	21	8	241	241	241	20	8	19	3	0	0	0	0	0	0	0	0	80	560	100	0	0	Error	-3	-1	19206	-0.05	-75	0	0
6	9	4	empty	empty	9720	21640	100	249	248	22	8	244	244	244	20	8	25	5	0	0	0	0	0	0	0	0	80	560	100	0	0	Error	5	4	19843	0.2	-75	0	0
6	10	4	empty	empty	10020	21640	100	240	241	17	7	244	244	244	20	8	14	0	0	0	0	0	0	0	0	0	80	560	100	0	0	Error	-4	-3	19277	-0.15	-75	0	0
6	11	4	empty	empty	10320	21640	100	234	233	18	7	235	235	235	21	8	9	1	0	0	0	0	0	0	0	0	80	560	100	0	0	Error	-1	-2	18674	-0.095	-75	0	0
6	12	4	empty	empty	10620	21640	100	218	218	17	7	219	219	219	21	9	11	0	0	0	0	0	0	0	0	0	80	560	100	0	0	Error	-1	-1	17477	-0.048	-75	0	0
6	1	5	2B7	501 Sp10	7340	21940	40	81	76	8	10	107	107	106	17	16	0	0	0	0	0	0	0	0	0	0	12	68	100	0	0	Error	-26	-31	915	-1.765	0	0	0
6	2	5	2F7	524 Sp0	7630	21920	60	83	82	12	14	132	132	132	22	16	0	0	0	0	0	0	0	0	0	0	32	176	100	0	0	Error	-49	-50	2634	-2.273	0	0	0
6	3	5	2B7	501 Sp10	7940	21930	100	175	169	29	17	187	187	188	19	10	10	0	0	0	0	0	0	0	0	0	80	560	100	0	0	Error	-12	-18	13552	-1	0	0	0
6	4	5	2F7	524 Sp0	8250	21950	70	117	118	19	16	193	193	189	33	17	0	0	0	0	0	0	0	0	0	0	32	236	100	0	0	Error	-76	-75	3784	-2.152	0	0	0
6	5	5	2J7	547 Sp8	8540	21930	60	143	149	30	20	222	222	218	23	10	0	0	0	0	0	0	0	0	0	0	32	176	100	0	0	Error	-79	-73	4757	-3	0	0	0
6	6	5	2N7	570 Sp21	8840	21930	100	120	126	28	22	226	226	224	28	12	0	0	0	0	0	0	0	0	0	0	80	560	100	0	0	Error	-106	-100	10052	-3.5	0	0	0
6	7	5	2J7	547 Sp8	9140	21930	50	153	152	34	22	230	230	231	30	12	0	0	0	0	0	0	0	0	0	0	12	104	100	0	0	Error	-77	-78	1829	-2.633	0	0	0
6	8	5	2N7	570 Sp21	9450	21940	100	196	198	38	19	249	249	249	20	8	0	0	0	0	0	0	0	0	0	0	80	560	100	0	0	Error	-53	-51	15832	-2.55	0	0	0
6	9	5	2B15	593 Sp25	9760	21960	80	109	109	15	13	230	230	222	35	15	0	0	0	0	0	0	0	0	0	0	52	340	100	0	0	Error	-121	-121	5652	-3.229	0	0	0
6	10	5	2F15	0	10050	21960	100	215	208	39	18	245	245	246	22	8	6	1	0	0	0	0	0	0	0	0	80	560	100	0	0	Error	-30	-37	16675	-1.727	0	0	0
6	11	5	2B15	593 Sp25	10350	21960	110	98	100	14	14	229	229	228	25	10	0	0	0	0	0	0	0	0	0	0	80	656	100	0	0	Error	-131	-129	8015	-5.12	0	0	0
6	12	5	2F15	0	10650	21960	100	179	175	38	21	212	212	212	21	9	6	0	0	0	0	0	0	0	0	0	80	560	100	0	0	Error	-33	-37	13978	-1.762	0	0	0
6	1	6	2J15	623 Sp14	7320	22240	100	71	74	15	20	113	113	114	16	14	1	0	0	0	0	0	0	0	0	0	80	560	100	0	0	Error	-42	-39	5906	-2.5	0	0	0
6	2	6	2N15	638 Sp12	7630	22250	80	85	88	14	15	147	147	146	21	14	0	0	0	0	0	0	0	0	0	0	52	340	100	0	0	Error	-62	-59	4594	-2.762	0	0	0
6	3	6	2J15	623 Sp14	7940	22250	100	108	107	19	17	187	187	186	19	10	0	0	0	0	0	0	0	0	0	0	80	560	100	0	0	Error	-79	-80	8585	-4.158	0	0	0
6	4	6	2N15	638 Sp12	8250	22260	50	117	114	8	7	147	147	145	26	17	0	0	0	0	0	0	0	0	0	0	12	104	100	0	0	Error	-30	-33	1372	-1.192	0	0	0
6	5	6	empty	empty	8520	22240	100	212	213	19	8	210	210	210	19	9	18	5	0	0	0	0	0	0	0	0	80	560	100	0	0	Error	2	3	17024	0.158	-75	0	0
6	6	6	empty	empty	8820	22240	100	230	230	18	7	227	227	228	19	8	16	5	0	0	0	0	0	0	0	0	80	560	100	0	0	Error	3	3	18390	0.105	-75	0	0
6	7	6	empty	empty	9120	22240	100	239	238	22	9	234	234	233	23	9	14	5	0	0	0	0	0	0	0	0	80	560	100	0	0	Error	5	4	19048	0.217	-75	0	0
6	8	6	empty	empty	9420	22240	100	244	243	18	7	240	240	241	19	7	20	3	0	0	0	0	0	0	0	0	80	560	100	0	0	Error	4	3	19441	0.105	-75	0	0
6	9	6	empty	empty	9720	22240	100	249	248	21	8	244	244	245	20	8	24	5	0	0	0	0	0	0	0	0	80	560	100	0	0	Error	5	4	19875	0.15	-75	0	0
6	10	6	empty	empty	10020	22240	100	232	231	23	9	238	238	237	21	8	10	1	0	0	0	0	0	0	0	0	80	560	100	0	0	Error	-6	-7	18492	-0.286	-75	0	0
6	11	6	empty	empty	10320	22240	100	228	229	23	10	227	227	226	21	9	20	3	0	0	0	0	0	0	0	0	80	560	100	0	0	Error	1	2	18302	0.143	-75	0	0
6	12	6	empty	empty	10620	22240	100	215	215	19	8	209	209	209	20	9	24	1	0	0	0	0	0	0	0	0	80	560	100	0	0	Error	6	6	17211	0.3	-75	0	0
6	1	7	2B7	501 Sp10	7320	22530	100	102	101	19	18	116	116	117	18	15	4	0	0	0	0	0	0	0	0	0	80	560	100	0	0	Error	-14	-15	8104	-0.889	0	0	0
6	2	7	2F7	524 Sp0	7630	22540	70	80	82	10	12	142	142	143	21	14	0	0	0	0	0	0	0	0	0	0	32	236	100	0	0	Error	-62	-60	2636	-2.905	0	0	0
6	3	7	2B7	501 Sp10	7940	22530	100	129	137	34	24	195	195	195	21	10	1	0	0	0	0	0	0	0	0	0	80	560	100	0	0	Error	-66	-58	10971	-2.762	0	0	0
6	4	7	2F7	524 Sp0	8240	22540	100	123	134	33	24	216	216	215	24	11	0	0	0	0	0	0	0	0	0	0	80	560	100	0	0	Error	-93	-82	10713	-3.375	0	0	0
6	5	7	2J7	547 Sp8	8530	22530	40	122	123	10	8	195	195	198	25	12	0	0	0	0	0	0	0	0	0	0	12	68	100	0	0	Error	-73	-72	1470	-3	0	0	0
6	6	7	2N7	570 Sp21	8830	22530	100	133	143	32	22	231	231	228	27	11	0	0	0	0	0	0	0	0	0	0	80	560	100	0	0	Error	-98	-88	11442	-3.148	0	0	0
6	7	7	2J7	547 Sp8	9140	22540	60	141	141	26	18	235	235	233	28	12	0	0	0	0	0	0	0	0	0	0	32	176	100	0	0	Error	-94	-94	4510	-3.286	0	0	0
6	8	7	2N7	570 Sp21	9450	22540	100	176	177	45	25	246	246	247	23	9	1	0	0	0	0	0	0	0	0	0	80	560	100	0	0	Error	-70	-69	14164	-3.043	0	0	0
6	9	7	2B15	593 Sp25	9760	22550	80	103	104	14	13	221	221	216	35	16	0	0	0	0	0	0	0	0	0	0	52	340	100	0	0	Error	-118	-117	5402	-3.2	0	0	0
6	10	7	2F15	0	10030	22570	40	137	135	12	8	225	225	221	21	9	0	0	0	0	0	0	0	0	0	0	12	68	100	0	0	Error	-88	-90	1619	-4.095	0	0	0
6	11	7	2B15	593 Sp25	10360	22540	90	96	96	13	13	206	206	203	31	15	0	0	0	0	0	0	0	0	0	0	52	420	100	0	0	Error	-110	-110	4989	-3.452	0	0	0
6	12	7	2F15	0	10660	22540	100	193	191	26	13	205	205	205	20	9	10	0	0	0	0	0	0	0	0	0	80	560	100	0	0	Error	-12	-14	15313	-0.7	0	0	0
6	1	8	1J15	237 Sp8	7360	22830	50	79	77	12	15	101	101	103	26	25	0	0	0	0	0	0	0	0	0	0	12	104	100	0	0	Error	-22	-24	928	-1	0	0	0
6	2	8	1N15	260 Sp0	7650	22830	40	93	97	19	19	118	118	119	20	16	0	0	0	0	0	0	0	0	0	0	12	68	100	0	0	Error	-25	-21	1161	-1.1	0	0	0
6	3	8	1J15	237 Sp8	7950	22840	100	79	82	25	30	191	191	186	42	22	0	0	0	0	0	0	0	0	0	0	80	560	100	0	0	Error	-112	-109	6593	-2.476	0	0	0
6	4	8	1N15	260 Sp0	8250	22850	40	125	125	16	12	136	136	136	18	13	0	0	0	0	0	0	0	0	0	0	12	68	100	0	0	Error	-11	-11	1505	-0.611	0	0	0
6	5	8	1B23	297 Sp0	8540	22840	100	176	181	30	16	245	245	246	20	8	0	0	0	0	0	0	0	0	0	0	80	560	100	0	0	Error	-69	-64	14496	-3.25	0	0	0
6	6	8	1F23	327 Sp10	8840	22840	90	126	128	15	11	236	236	234	28	11	0	0	0	0	0	0	0	0	0	0	52	420	100	0	0	Error	-110	-108	6631	-3.786	0	0	0
6	7	8	1B23	297 Sp0	9120	22860	40	137	135	11	8	173	173	173	34	19	0	0	0	0	0	0	0	0	0	0	12	68	100	0	0	Error	-36	-38	1621	-1.118	0	0	0
6	8	8	1F23	327 Sp10	9440	22860	50	106	109	18	16	144	144	146	28	19	0	0	0	0	0	0	0	0	0	0	12	104	100	0	0	Error	-38	-35	1313	-1.321	0	0	0
6	9	8	1J23	357 Sp0	9750	22840	70	120	124	20	16	229	229	229	23	10	0	0	0	0	0	0	0	0	0	0	32	236	100	0	0	Error	-109	-105	3960	-4.565	0	0	0
6	10	8	1N23	382 Sp0	10050	22840	40	126	129	17	13	210	210	205	27	13	0	0	0	0	0	0	0	0	0	0	12	68	100	0	0	Error	-84	-81	1544	-2.815	0	0	0
6	11	8	1J23	357 Sp0	10330	22840	100	87	87	10	11	196	196	191	35	18	0	0	0	0	0	0	0	0	0	0	80	560	100	0	0	Error	-109	-109	6929	-2.971	0	0	0
6	12	8	1N23	382 Sp0	10620	22840	100	131	132	21	15	209	209	209	21	10	0	0	0	0	0	0	0	0	0	0	80	560	100	0	0	Error	-78	-77	10560	-3.667	0	0	0
6	1	9	1B7	90 Sp0	7330	23150	70	104	105	15	14	167	167	167	20	11	0	0	0	0	0	0	0	0	0	0	32	236	100	0	0	Error	-63	-62	3352	-3.1	0	0	0
6	2	9	1F7	108 Sp0	7640	23170	50	124	122	11	9	167	167	166	28	16	0	0	0	0	0	0	0	0	0	0	12	104	100	0	0	Error	-43	-45	1462	-1.571	0	0	0
6	3	9	1B7	90 Sp0	7940	23130	40	140	137	10	7	191	191	194	26	13	0	0	0	0	0	0	0	0	0	0	12	68	100	0	0	Error	-51	-54	1644	-2.192	0	0	0
6	4	9	1F7	108 Sp0	8260	23120	40	127	126	17	13	156	156	157	30	19	0	0	0	0	0	0	0	0	0	0	12	68	100	0	0	Error	-29	-30	1509	-1.033	0	0	0
6	5	9	1J7	128 Sp0	8540	23170	50	130	132	11	8	173	173	172	33	19	0	0	0	0	0	0	0	0	0	0	12	104	100	0	0	Error	-43	-41	1580	-1.212	0	0	0
6	6	9	1N7	152 Sp8	8850	23140	40	136	136	21	15	165	165	164	35	21	0	0	0	0	0	0	0	0	0	0	12	68	100	0	0	Error	-29	-29	1633	-0.8	0	0	0
6	7	9	1J7	128 Sp0	9140	23140	100	129	132	21	15	234	234	234	26	11	0	0	0	0	0	0	0	0	0	0	80	560	100	0	0	Error	-105	-102	10524	-3.923	0	0	0
6	8	9	1N7	152 Sp8	9370	23060	80	229	231	19	8	229	229	220	44	20	0	0	0	0	0	0	0	0	0	0	52	340	100	0	0	Error	0	2	12017	0.25	0	0	0
6	9	9	1B15	176 Sp14	9740	23120	80	116	120	22	18	222	222	218	28	12	0	0	0	0	0	0	0	0	0	0	52	340	100	0	0	Error	-106	-102	6242	-3.5	0	0	0
6	10	9	1F15	205 Sp12	10040	23140	100	107	105	14	13	212	212	212	28	13	0	0	0	0	0	0	0	0	0	0	80	560	100	0	0	Error	-105	-107	8419	-3.821	0	0	0
6	11	9	1B15	176 Sp14	10340	23160	40	96	96	12	12	119	119	121	21	17	0	0	0	0	0	0	0	0	0	0	12	68	100	0	0	Error	-23	-23	1156	-1.19	0	0	0
6	12	9	1F15	205 Sp12	10640	23160	70	84	84	12	14	164	164	162	27	16	0	0	0	0	0	0	0	0	0	0	32	236	100	0	0	Error	-80	-80	2689	-2.889	0	0	0
6	1	10	1J15	237 Sp8	7340	23430	60	105	106	13	12	167	167	166	23	13	0	0	0	0	0	0	0	0	0	0	32	176	100	0	0	Error	-62	-61	3395	-2.609	0	0	0
6	2	10	1N15	260 Sp0	7650	23440	40	132	131	13	9	210	210	208	26	12	0	0	0	0	0	0	0	0	0	0	12	68	100	0	0	Error	-78	-79	1569	-2.962	0	0	0
6	3	10	1J15	237 Sp8	7950	23440	40	120	117	17	14	156	156	161	32	19	0	0	0	0	0	0	0	0	0	0	12	68	100	0	0	Error	-36	-39	1409	-1.375	0	0	0
6	4	10	1N15	260 Sp0	8260	23440	40	130	130	16	12	175	175	172	35	20	0	0	0	0	0	0	0	0	0	0	12	68	100	0	0	Error	-45	-45	1565	-1.2	0	0	0
6	5	10	1B23	297 Sp0	8540	23420	60	157	156	13	8	235	235	229	30	13	0	0	0	0	0	0	0	0	0	0	32	176	100	0	0	Error	-78	-79	4987	-2.433	0	0	0
6	6	10	1F23	327 Sp10	8830	23420	40	121	127	15	11	163	163	164	33	20	0	0	0	0	0	0	0	0	0	0	12	68	100	0	0	Error	-42	-36	1526	-1.121	0	0	0
6	7	10	1B23	297 Sp0	9130	23430	100	149	159	34	21	249	249	249	24	9	0	0	0	0	0	0	0	0	0	0	80	560	100	0	0	Error	-100	-90	12747	-3.75	0	0	0
6	8	10	1F23	327 Sp10	9430	23440	80	118	118	13	11	215	215	215	25	11	0	0	0	0	0	0	0	0	0	0	52	340	100	0	0	Error	-97	-97	6121	-3.88	0	0	0
6	9	10	1J23	357 Sp0	9760	23450	40	95	95	13	13	113	113	114	19	16	0	0	0	0	0	0	0	0	0	0	12	68	100	0	0	Error	-18	-18	1141	-1	0	0	0
6	10	10	1N23	382 Sp0	10040	23450	40	124	123	15	12	192	192	191	23	12	0	0	0	0	0	0	0	0	0	0	12	68	100	0	0	Error	-68	-69	1475	-2.957	0	0	0
6	11	10	1J23	357 Sp0	10340	23470	100	90	90	16	17	187	187	185	29	15	0	0	0	0	0	0	0	0	0	0	80	560	100	0	0	Error	-97	-97	7226	-3.276	0	0	0
6	12	10	1N23	382 Sp0	10650	23490	60	97	97	13	13	164	164	163	26	15	0	0	0	0	0	0	0	0	0	0	32	176	100	0	0	Error	-67	-67	3104	-2.538	0	0	0
6	1	11	1B7	90 Sp0	7340	23720	40	156	156	16	10	192	192	191	31	16	0	0	0	0	0	0	0	0	0	0	12	68	100	0	0	Error	-36	-36	1872	-1.129	0	0	0
6	2	11	1F7	108 Sp0	7640	23710	100	144	146	23	15	250	250	251	26	10	0	0	0	0	0	0	0	0	0	0	80	560	100	0	0	Error	-106	-104	11643	-4.038	0	0	0
6	3	11	1B7	90 Sp0	7940	23710	50	146	154	25	16	214	214	209	34	16	0	0	0	0	0	0	0	0	0	0	12	104	100	0	0	Error	-68	-60	1845	-1.618	0	0	0
6	4	11	1F7	108 Sp0	8240	23720	100	159	164	24	14	266	266	266	22	8	0	0	0	0	0	0	0	0	0	0	80	560	100	0	0	Error	-107	-102	13119	-4.636	0	0	0
6	5	11	1J7	128 Sp0	8540	23740	50	137	141	14	9	194	194	191	37	19	0	0	0	0	0	0	0	0	0	0	12	104	100	0	0	Error	-57	-53	1694	-1.351	0	0	0
6	6	11	1N7	152 Sp8	8840	23740	50	148	146	16	10	178	178	174	31	17	0	0	0	0	0	0	0	0	0	0	12	104	100	0	0	Error	-30	-32	1754	-0.903	0	0	0
6	7	11	1J7	128 Sp0	9140	23730	100	131	134	21	15	249	249	247	29	11	0	0	0	0	0	0	0	0	0	0	80	560	100	0	0	Error	-118	-115	10727	-3.897	0	0	0
6	8	11	1N7	152 Sp8	9440	23730	50	132	129	21	16	156	156	160	27	16	0	0	0	0	0	0	0	0	0	0	12	104	100	0	0	Error	-24	-27	1551	-1.148	0	0	0
6	9	11	1B15	176 Sp14	9740	23730	100	136	145	41	28	241	241	238	28	11	0	0	0	0	0	0	0	0	0	0	80	560	100	0	0	Error	-105	-96	11594	-3.321	0	0	0
6	10	11	1F15	205 Sp12	10040	23730	100	139	145	35	24	222	222	220	26	11	0	0	0	0	0	0	0	0	0	0	80	560	100	0	0	Error	-83	-77	11577	-2.885	0	0	0
6	11	11	1B15	176 Sp14	10340	23730	100	108	109	22	20	195	195	197	23	11	0	0	0	0	0	0	0	0	0	0	80	560	100	0	0	Error	-87	-86	8683	-3.826	0	0	0
6	12	11	1F15	205 Sp12	10640	23730	60	79	78	11	14	126	126	126	25	19	0	0	0	0	0	0	0	0	0	0	32	176	100	0	0	Error	-47	-48	2495	-1.92	0	0	0
6	1	12	1J15	237 Sp8	7330	24030	100	174	179	41	22	269	269	271	23	8	0	0	0	0	0	0	0	0	0	0	80	560	100	0	0	Error	-95	-90	14339	-4	0	0	0
6	2	12	1N15	260 Sp0	7640	24040	90	201	204	41	20	277	277	275	27	9	0	0	0	0	0	0	0	0	0	0	52	420	100	0	0	Error	-76	-73	10620	-2.63	0	0	0
6	3	12	1J15	237 Sp8	7940	24030	40	136	135	9	6	211	211	209	34	16	0	0	0	0	0	0	0	0	0	0	12	68	100	0	0	Error	-75	-76	1616	-2.176	0	0	0
6	4	12	1N15	260 Sp0	8250	24020	40	146	140	17	12	179	179	182	32	17	0	0	0	0	0	0	0	0	0	0	12	68	100	0	0	Error	-33	-39	1678	-1.312	0	0	0
6	5	12	1B23	297 Sp0	8540	24030	100	207	208	39	18	277	277	278	22	7	0	0	0	0	0	0	0	0	0	0	80	560	100	0	0	Error	-70	-69	16624	-3.182	0	0	0
6	6	12	1F23	327 Sp10	8830	24040	40	123	124	15	12	163	163	163	25	15	0	0	0	0	0	0	0	0	0	0	12	68	100	0	0	Error	-40	-39	1493	-1.56	0	0	0
6	7	12	1B23	297 Sp0	9130	24050	50	150	147	18	12	226	226	223	26	11	0	0	0	0	0	0	0	0	0	0	12	104	100	0	0	Error	-76	-79	1767	-2.923	0	0	0
6	8	12	1F23	327 Sp10	9430	24040	60	119	116	15	12	196	196	194	29	14	0	0	0	0	0	0	0	0	0	0	32	176	100	0	0	Error	-77	-80	3727	-2.69	0	0	0
6	9	12	1J23	357 Sp0	9730	24040	100	165	160	38	23	237	237	235	30	12	0	0	0	0	0	0	0	0	0	0	80	560	100	0	0	Error	-72	-77	12772	-2.5	0	0	0
6	10	12	1N23	382 Sp0	10030	24040	100	117	119	21	17	219	219	218	23	10	0	0	0	0	0	0	0	0	0	0	80	560	100	0	0	Error	-102	-100	9521	-4.304	0	0	0
6	11	12	1J23	357 Sp0	10330	24040	100	116	121	34	28	192	192	193	23	11	0	0	0	0	0	0	0	0	0	0	80	560	100	0	0	Error	-76	-71	9716	-3.13	0	0	0
6	12	12	1N23	382 Sp0	10640	24040	70	110	112	24	21	161	161	161	20	12	3	3	0	0	0	0	0	0	0	0	32	236	100	0	0	Error	-51	-49	3572	-2.45	0	0	0
6	1	13	1B7	90 Sp0	7350	24310	50	178	172	23	13	264	264	260	41	15	0	0	0	0	0	0	0	0	0	0	12	104	100	0	0	Error	-86	-92	2065	-2.146	0	0	0
6	2	13	1F7	108 Sp0	7630	24320	60	156	157	18	11	273	273	271	31	11	0	0	0	0	0	0	0	0	0	0	32	176	100	0	0	Error	-117	-116	5017	-3.677	0	0	0
6	3	13	1B7	90 Sp0	7940	24330	100	178	182	28	15	283	283	283	27	9	0	0	0	0	0	0	0	0	0	0	80	560	100	0	0	Error	-105	-101	14598	-3.741	0	0	0
6	4	13	1F7	108 Sp0	8240	24320	100	172	182	36	19	284	284	286	53	18	0	0	0	0	0	0	0	0	0	0	80	560	100	0	0	Error	-112	-102	14537	-1.962	0	0	0
6	5	13	1J7	128 Sp0	8540	24320	100	158	162	25	15	281	281	282	23	8	0	0	0	0	0	0	0	0	0	0	80	560	100	0	0	Error	-123	-119	12969	-5.217	0	0	0
6	6	13	1N7	152 Sp8	8850	24330	50	125	126	16	12	213	213	207	42	20	0	0	0	0	0	0	0	0	0	0	12	104	100	0	0	Error	-88	-87	1513	-1.929	0	0	0
6	7	13	1J7	128 Sp0	9140	24340	40	135	138	13	9	182	182	182	29	15	0	0	0	0	0	0	0	0	0	0	12	68	100	0	0	Error	-47	-44	1650	-1.517	0	0	0
6	8	13	1N7	152 Sp8	9450	24340	50	129	134	13	9	166	166	164	38	23	0	0	0	0	0	0	0	0	0	0	12	104	100	0	0	Error	-37	-32	1604	-0.789	0	0	0
6	9	13	1B15	176 Sp14	9740	24340	100	128	131	27	20	238	238	235	30	12	0	0	0	0	0	0	0	0	0	0	80	560	100	0	0	Error	-110	-107	10500	-3.467	0	0	0
6	10	13	1F15	205 Sp12	10040	24350	50	96	94	14	14	136	136	136	25	18	0	0	0	0	0	0	0	0	0	0	12	104	100	0	0	Error	-40	-42	1130	-1.68	0	0	0
6	11	13	1B15	176 Sp14	10340	24340	40	90	90	12	13	136	136	135	21	15	0	0	0	0	0	0	0	0	0	0	12	68	100	0	0	Error	-46	-46	1075	-2.143	0	0	0
6	12	13	1F15	205 Sp12	10640	24320	50	72	71	10	14	111	111	109	28	25	0	0	0	0	0	0	0	0	0	0	12	104	100	0	0	Error	-39	-40	856	-1.357	0	0	0
6	1	14	2B23	Grid Marker	7330	24660	180	365	1166	3144	269	289	289	288	32	11	70	57	0	0	0	0	0	0	0	0	256	1806	100	0	0	Error	76	877	298443	27.438	0	0	0
6	2	14	2B23	Grid Marker	7630	24650	190	374	1062	2438	229	288	288	286	31	10	84	67	0	0	0	0	0	0	0	0	256	1888	100	0	0	Error	86	774	271957	25.032	0	0	0
6	3	14	empty	empty	7920	24640	100	281	281	23	8	272	272	267	39	14	6	0	0	0	0	0	0	0	0	0	80	560	100	0	0	Error	9	9	22453	0.359	-75	0	0
6	4	14	empty	empty	8220	24640	100	276	274	21	7	267	267	262	37	14	8	0	0	0	0	0	0	0	0	0	80	560	100	0	0	Error	9	7	21886	0.324	-75	0	0
6	5	14	empty	empty	8520	24640	100	284	282	23	8	275	275	274	23	8	28	3	0	0	0	0	0	0	0	0	80	560	100	0	0	Error	9	7	22535	0.348	-75	0	0
6	6	14	empty	empty	8820	24640	100	277	279	21	7	273	273	273	25	9	16	3	0	0	0	0	0	0	0	0	80	560	100	0	0	Error	4	6	22301	0.24	-75	0	0
6	7	14	empty	empty	9120	24640	100	275	272	22	8	268	268	268	20	7	23	5	0	0	0	0	0	0	0	0	80	560	100	0	0	Error	7	4	21777	0.2	-75	0	0
6	8	14	empty	empty	9420	24640	100	245	235	45	19	257	257	252	33	13	4	0	0	0	0	0	0	0	0	0	80	560	100	0	0	Error	-12	-22	18764	-0.515	-75	0	0
6	9	14	empty	empty	9720	24640	100	242	242	21	8	243	243	242	22	9	14	1	0	0	0	0	0	0	0	0	80	560	100	0	0	Error	-1	-1	19352	0	-75	0	0
6	10	14	empty	empty	10020	24640	100	217	218	17	7	217	217	218	23	10	6	0	0	0	0	0	0	0	0	0	80	560	100	0	0	Error	0	1	17406	0	-75	0	0
6	11	14	empty	empty	10320	24640	100	169	169	25	14	182	182	183	19	10	6	0	0	0	0	0	0	0	0	0	80	560	100	0	0	Error	-13	-13	13483	-0.737	-75	0	0
6	12	14	empty	empty	10620	24640	100	149	148	15	10	148	148	148	21	14	8	0	0	0	0	0	0	0	0	0	80	560	100	0	0	Error	1	0	11821	0	-75	0	0
7	1	1	empty	empty	11800	20740	100	141	141	16	11	138	138	138	18	13	15	3	0	0	0	0	0	0	0	0	80	560	100	0	0	Error	3	3	11241	0.167	-75	0	0
7	2	1	empty	empty	12100	20740	100	109	111	13	11	110	110	111	15	13	14	3	0	0	0	0	0	0	0	0	80	560	100	0	0	Error	-1	1	8892	0	-75	0	0
7	3	1	empty	empty	12400	20740	100	88	90	13	14	88	88	89	13	14	19	4	0	0	0	0	0	0	0	0	80	560	100	0	0	Error	0	2	7166	0.077	-75	0	0
7	4	1	empty	empty	12700	20740	100	76	77	11	14	76	76	76	11	14	15	5	0	0	0	0	0	0	0	0	80	560	100	0	0	Error	0	1	6157	0.091	-75	0	0
7	5	1	empty	empty	13000	20740	100	64	65	10	15	65	65	65	10	15	19	3	0	0	0	0	0	0	0	0	80	560	100	0	0	Error	-1	0	5236	0	-75	0	0
7	6	1	empty	empty	13300	20740	100	58	59	9	15	59	59	59	9	15	14	3	0	0	0	0	0	0	0	0	80	560	100	0	0	Error	-1	0	4684	0	-75	0	0
7	7	1	empty	empty	13600	20740	100	60	59	9	15	56	56	56	9	16	20	5	0	0	0	0	0	0	0	0	80	560	100	0	0	Error	4	3	4746	0.333	-75	0	0
7	8	1	empty	empty	13900	20740	100	55	55	9	16	56	56	57	8	14	13	4	0	0	0	0	0	0	0	0	80	560	100	0	0	Error	-1	-1	4378	-0.25	-75	0	0
7	9	1	empty	empty	14200	20740	100	61	60	8	13	60	60	60	9	15	13	1	0	0	0	0	0	0	0	0	80	560	100	0	0	Error	1	0	4788	0	-75	0	0
7	10	1	2C23	Grid Marker	14510	20740	180	185	1229	3826	311	61	61	62	10	16	97	95	0	0	0	0	0	0	0	0	256	1774	100	0	0	Error	124	1168	314683	116.7	0	0	0
7	11	1	2C23	Grid Marker	14810	20730	170	291	2036	5712	280	64	64	65	11	16	98	97	0	0	0	0	0	0	0	0	208	1465	100	0	0	Error	227	1972	423476	179.182	0	0	0
7	12	1	2C23	Grid Marker	15090	20760	190	154	1284	4321	336	68	68	69	10	14	99	95	0	0	0	0	0	0	0	0	256	1867	100	0	0	Error	86	1216	328718	121.5	0	0	0
7	1	2	2K15	630 Sp14	11800	21020	40	89	95	16	16	129	129	128	16	12	0	0	0	0	0	0	0	0	0	0	12	68	100	0	0	Error	-40	-34	1135	-2.062	0	0	0
7	2	2	2O15	0	12090	21030	100	106	104	17	16	108	108	118	85	72	0	0	0	0	0	0	0	0	0	0	80	560	100	0	0	Error	-2	-4	8357	-0.165	0	0	0
7	3	2	2K15	630 Sp14	12390	21040	50	61	59	8	13	79	79	81	15	18	0	0	0	0	0	0	0	0	0	0	12	104	100	0	0	Error	-18	-20	710	-1.467	0	0	0
7	4	2	2O15	0	12690	21030	100	69	68	14	20	71	71	71	11	15	18	3	0	0	0	0	0	0	0	0	80	560	100	0	0	Error	-2	-3	5425	-0.273	0	0	0
7	5	2	empty	empty	13000	21040	100	70	70	10	14	68	68	69	10	14	15	5	0	0	0	0	0	0	0	0	80	560	100	0	0	Error	2	2	5602	0.1	-75	0	0
7	6	2	empty	empty	13300	21040	100	60	62	8	12	61	61	62	10	16	10	3	0	0	0	0	0	0	0	0	80	560	100	0	0	Error	-1	1	4939	0	-75	0	0
7	7	2	empty	empty	13600	21040	100	56	56	8	14	56	56	56	9	16	11	1	0	0	0	0	0	0	0	0	80	560	100	0	0	Error	0	0	4442	0	-75	0	0
7	8	2	empty	empty	13900	21040	100	54	54	9	16	54	54	54	8	14	14	5	0	0	0	0	0	0	0	0	80	560	100	0	0	Error	0	0	4335	0	-75	0	0
7	9	2	empty	empty	14200	21040	100	56	57	10	17	57	57	57	9	15	15	4	0	0	0	0	0	0	0	0	80	560	100	0	0	Error	-1	0	4520	0	-75	0	0
7	10	2	empty	empty	14500	21040	100	58	59	8	13	58	58	58	9	15	13	3	0	0	0	0	0	0	0	0	80	560	100	0	0	Error	0	1	4745	0.111	-75	0	0
7	11	2	empty	empty	14800	21040	100	60	61	8	13	62	62	62	9	14	9	3	0	0	0	0	0	0	0	0	80	560	100	0	0	Error	-2	-1	4907	-0.111	-75	0	0
7	12	2	empty	empty	15100	21040	100	69	69	8	11	66	66	67	10	14	19	1	0	0	0	0	0	0	0	0	80	560	100	0	0	Error	3	3	5497	0.2	-75	0	0
7	1	3	2C7	512 Sp14	11790	21340	40	82	78	18	23	98	98	97	12	12	8	0	0	0	0	0	0	0	0	0	12	68	100	0	0	Error	-16	-20	939	-1.583	0	0	0
7	2	3	2G7	535 Sp8	12090	21340	100	63	66	18	27	84	84	85	13	15	4	1	0	0	0	0	0	0	0	0	80	560	100	0	0	Error	-21	-18	5274	-1.462	0	0	0
7	3	3	2C7	512 Sp14	12390	21350	60	62	66	16	24	80	80	80	11	13	9	0	0	0	0	0	0	0	0	0	32	176	100	0	0	Error	-18	-14	2101	-1.273	0	0	0
7	4	3	2G7	535 Sp8	12690	21340	100	52	52	8	15	70	70	70	11	15	0	0	0	0	0	0	0	0	0	0	80	560	100	0	0	Error	-18	-18	4134	-1.636	0	0	0
7	5	3	2K7	558 Sp0	12990	21340	100	54	55	11	20	76	76	76	11	14	0	0	0	0	0	0	0	0	0	0	80	560	100	0	0	Error	-22	-21	4435	-1.909	0	0	0
7	6	3	2O7	577 Sp12	13310	21350	80	126	190	358	188	73	73	73	11	15	88	85	0	0	0	0	0	0	0	0	52	340	100	0	0	Error	53	117	9884	10.636	0	0	0
7	7	3	2K7	558 Sp0	13600	21340	100	45	45	7	15	59	59	60	9	15	0	0	0	0	0	0	0	0	0	0	80	560	100	0	0	Error	-14	-14	3594	-1.667	0	0	0
7	8	3	2O7	577 Sp12	13900	21330	80	106	106	25	23	54	54	55	8	14	96	90	0	0	0	0	0	0	0	0	52	340	100	0	0	Error	52	52	5517	6.375	0	0	0
7	9	3	2C15	600 Sp24	14200	21350	100	109	107	26	24	59	59	60	9	15	93	84	0	0	0	0	0	0	0	0	80	560	100	0	0	Error	50	48	8527	5.222	0	0	0
7	10	3	2G15	0	14500	21360	60	57	59	11	18	62	62	62	9	14	16	0	0	0	0	0	0	0	0	0	32	176	100	0	0	Error	-5	-3	1877	-0.333	0	0	0
7	11	3	2C15	600 Sp24	14800	21350	110	126	115	36	31	61	61	60	10	16	81	76	0	0	0	0	0	0	0	0	80	656	100	0	0	Error	65	54	9179	5.5	0	0	0
7	12	3	2G15	0	15100	21350	100	62	61	10	16	67	67	67	10	14	8	0	0	0	0	0	0	0	0	0	80	560	100	0	0	Error	-5	-6	4895	-0.6	0	0	0
7	1	4	2K15	630 Sp14	11800	21630	100	70	70	13	18	79	79	79	13	16	6	0	0	0	0	0	0	0	0	0	80	560	100	0	0	Error	-9	-9	5575	-0.692	0	0	0
7	2	4	2O15	0	12110	21640	40	61	59	11	18	61	61	62	11	17	17	0	0	0	0	0	0	0	0	0	12	68	100	0	0	Error	0	-2	705	-0.273	0	0	0
7	3	4	2K15	630 Sp14	12400	21640	100	76	75	15	20	84	84	85	12	14	8	1	0	0	0	0	0	0	0	0	80	560	100	0	0	Error	-8	-9	6033	-0.833	0	0	0
7	4	4	2O15	0	12700	21640	40	66	66	8	12	74	74	75	11	14	0	0	0	0	0	0	0	0	0	0	12	68	100	0	0	Error	-8	-8	791	-0.818	0	0	0
7	5	4	empty	empty	13000	21640	100	70	69	11	15	69	69	70	10	14	16	4	0	0	0	0	0	0	0	0	80	560	100	0	0	Error	1	0	5535	-0.1	-75	0	0
7	6	4	empty	empty	13300	21640	100	79	77	10	12	74	74	75	10	13	23	4	0	0	0	0	0	0	0	0	80	560	100	0	0	Error	5	3	6151	0.2	-75	0	0
7	7	4	empty	empty	13600	21640	100	69	69	9	13	69	69	68	10	14	11	1	0	0	0	0	0	0	0	0	80	560	100	0	0	Error	0	0	5531	0.1	-75	0	0
7	8	4	empty	empty	13900	21640	100	64	63	8	12	61	61	62	9	14	18	4	0	0	0	0	0	0	0	0	80	560	100	0	0	Error	3	2	5052	0.111	-75	0	0
7	9	4	empty	empty	14200	21640	100	61	60	8	13	59	59	59	9	15	14	0	0	0	0	0	0	0	0	0	80	560	100	0	0	Error	2	1	4776	0.111	-75	0	0
7	10	4	empty	empty	14500	21640	100	59	59	8	13	57	57	57	8	14	23	0	0	0	0	0	0	0	0	0	80	560	100	0	0	Error	2	2	4717	0.25	-75	0	0
7	11	4	empty	empty	14800	21640	100	57	56	8	14	58	58	58	10	17	6	0	0	0	0	0	0	0	0	0	80	560	100	0	0	Error	-1	-2	4513	-0.2	-75	0	0
7	12	4	empty	empty	15100	21640	100	70	70	10	14	69	69	69	10	14	14	5	0	0	0	0	0	0	0	0	80	560	100	0	0	Error	1	1	5592	0.1	-75	0	0
7	1	5	2C7	512 Sp14	11800	21940	50	71	77	24	31	81	81	83	14	16	25	17	0	0	0	0	0	0	0	0	12	104	100	0	0	Error	-10	-4	929	-0.429	0	0	0
7	2	5	2G7	535 Sp8	12100	21960	40	54	56	10	17	56	56	56	9	16	8	8	0	0	0	0	0	0	0	0	12	68	100	0	0	Error	-2	0	667	0	0	0	0
7	3	5	2C7	512 Sp14	12400	21940	60	65	67	17	25	81	81	80	11	13	6	3	0	0	0	0	0	0	0	0	32	176	100	0	0	Error	-16	-14	2128	-1.182	0	0	0
7	4	5	2G7	535 Sp8	12700	21960	80	51	52	9	17	72	72	73	11	15	0	0	0	0	0	0	0	0	0	0	52	340	100	0	0	Error	-21	-20	2728	-1.909	0	0	0
7	5	5	2K7	558 Sp0	13000	21950	40	46	45	8	17	54	54	55	10	18	0	0	0	0	0	0	0	0	0	0	12	68	100	0	0	Error	-8	-9	541	-1	0	0	0
7	6	5	2O7	577 Sp12	13310	21940	90	128	124	39	31	76	76	77	12	15	79	69	0	0	0	0	0	0	0	0	52	420	100	0	0	Error	52	48	6442	3.917	0	0	0
7	7	5	2K7	558 Sp0	13610	21940	100	50	52	10	19	76	76	76	11	14	0	0	0	0	0	0	0	0	0	0	80	560	100	0	0	Error	-26	-24	4136	-2.182	0	0	0
7	8	5	2O7	577 Sp12	13910	21940	80	124	122	37	30	65	65	65	9	13	90	83	0	0	0	0	0	0	0	0	52	340	100	0	0	Error	59	57	6348	6.333	0	0	0
7	9	5	2C15	600 Sp24	14210	21930	90	121	120	23	19	61	61	62	10	16	96	88	0	0	0	0	0	0	0	0	52	420	100	0	0	Error	60	59	6226	5.8	0	0	0
7	10	5	2G15	0	14510	21930	100	62	62	7	11	59	59	59	10	16	9	3	0	0	0	0	0	0	0	0	80	560	100	0	0	Error	3	3	4927	0.3	0	0	0
7	11	5	2C15	600 Sp24	14810	21930	90	123	132	49	37	64	64	64	10	15	100	98	0	0	0	0	0	0	0	0	52	420	100	0	0	Error	59	68	6846	6.8	0	0	0
7	12	5	2G15	0	15110	21960	50	63	63	8	12	76	76	76	9	11	0	0	0	0	0	0	0	0	0	0	12	104	100	0	0	Error	-13	-13	760	-1.444	0	0	0
7	1	6	2K15	630 Sp14	11790	22230	100	85	81	20	24	102	102	101	17	16	1	0	0	0	0	0	0	0	0	0	80	560	100	0	0	Error	-17	-21	6483	-1.176	0	0	0
7	2	6	2O15	0	12090	22230	100	73	75	13	17	91	91	93	18	19	0	0	0	0	0	0	0	0	0	0	80	560	100	0	0	Error	-18	-16	5968	-1	0	0	0
7	3	6	2K15	630 Sp14	12390	22230	100	64	67	15	22	77	77	76	11	14	10	1	0	0	0	0	0	0	0	0	80	560	100	0	0	Error	-13	-10	5372	-0.818	0	0	0
7	4	6	2O15	0	12690	22230	100	61	62	12	19	69	69	70	11	15	5	0	0	0	0	0	0	0	0	0	80	560	100	0	0	Error	-8	-7	4944	-0.727	0	0	0
7	5	6	empty	empty	13000	22240	100	68	69	10	14	67	67	67	10	14	16	4	0	0	0	0	0	0	0	0	80	560	100	0	0	Error	1	2	5506	0.2	-75	0	0
7	6	6	empty	empty	13300	22240	100	76	77	10	12	75	75	75	10	13	23	5	0	0	0	0	0	0	0	0	80	560	100	0	0	Error	1	2	6180	0.2	-75	0	0
7	7	6	empty	empty	13600	22240	100	75	75	12	16	75	75	75	10	13	15	5	0	0	0	0	0	0	0	0	80	560	100	0	0	Error	0	0	5988	0	-75	0	0
7	8	6	empty	empty	13900	22240	100	63	64	10	15	62	62	63	12	19	16	1	0	0	0	0	0	0	0	0	80	560	100	0	0	Error	1	2	5118	0.083	-75	0	0
7	9	6	empty	empty	14200	22240	100	65	65	9	13	62	62	63	9	14	23	5	0	0	0	0	0	0	0	0	80	560	100	0	0	Error	3	3	5214	0.222	-75	0	0
7	10	6	empty	empty	14500	22240	100	65	65	9	13	66	66	66	10	15	8	3	0	0	0	0	0	0	0	0	80	560	100	0	0	Error	-1	-1	5229	-0.1	-75	0	0
7	11	6	empty	empty	14800	22240	100	65	66	11	16	66	66	66	10	15	19	3	0	0	0	0	0	0	0	0	80	560	100	0	0	Error	-1	0	5243	0	-75	0	0
7	12	6	empty	empty	15100	22240	100	72	74	11	14	74	74	74	11	14	15	4	0	0	0	0	0	0	0	0	80	560	100	0	0	Error	-2	0	5891	0	-75	0	0
7	1	7	2C7	512 Sp14	11790	22560	50	77	78	23	29	86	86	86	14	16	17	8	0	0	0	0	0	0	0	0	12	104	100	0	0	Error	-9	-8	933	-0.571	0	0	0
7	2	7	2G7	535 Sp8	12090	22530	100	61	64	13	20	84	84	82	16	19	1	0	0	0	0	0	0	0	0	0	80	560	100	0	0	Error	-23	-20	5110	-1.125	0	0	0
7	3	7	2C7	512 Sp14	12390	22530	100	69	69	15	21	79	79	79	12	15	9	5	0	0	0	0	0	0	0	0	80	560	100	0	0	Error	-10	-10	5555	-0.833	0	0	0
7	4	7	2G7	535 Sp8	12690	22530	100	51	52	9	17	66	66	67	11	16	1	0	0	0	0	0	0	0	0	0	80	560	100	0	0	Error	-15	-14	4165	-1.364	0	0	0
7	5	7	2K7	558 Sp0	12980	22530	40	48	47	7	14	60	60	59	12	20	0	0	0	0	0	0	0	0	0	0	12	68	100	0	0	Error	-12	-13	567	-1	0	0	0
7	6	7	2O7	577 Sp12	13300	22530	90	113	114	30	26	71	71	71	12	16	77	67	0	0	0	0	0	0	0	0	52	420	100	0	0	Error	42	43	5926	3.583	0	0	0
7	7	7	2K7	558 Sp0	13600	22550	50	49	47	10	21	61	61	61	9	14	0	0	0	0	0	0	0	0	0	0	12	104	100	0	0	Error	-12	-14	568	-1.556	0	0	0
7	8	7	2O7	577 Sp12	13900	22540	90	121	121	35	28	72	72	73	10	13	85	69	0	0	0	0	0	0	0	0	52	420	100	0	0	Error	49	49	6293	4.8	0	0	0
7	9	7	2C15	600 Sp24	14200	22540	80	98	101	26	25	71	71	72	10	13	71	58	0	0	0	0	0	0	0	0	52	340	100	0	0	Error	27	30	5239	2.9	0	0	0
7	10	7	2G15	0	14500	22540	50	62	64	6	9	74	74	75	9	12	0	0	0	0	0	0	0	0	0	0	12	104	100	0	0	Error	-12	-10	763	-1.222	0	0	0
7	11	7	2C15	600 Sp24	14810	22530	90	109	107	26	24	73	73	73	11	15	83	73	0	0	0	0	0	0	0	0	52	420	100	0	0	Error	36	34	5589	3.091	0	0	0
7	12	7	2G15	0	15100	22560	50	71	69	12	17	84	84	84	10	11	8	0	0	0	0	0	0	0	0	0	12	104	100	0	0	Error	-13	-15	826	-1.5	0	0	0
7	1	8	1K15	0	11790	22820	100	68	67	14	20	80	80	80	11	13	5	1	0	0	0	0	0	0	0	0	80	560	100	0	0	Error	-12	-13	5327	-1.182	0	0	0
7	2	8	1O15	271 Sp8	12100	22830	50	54	54	10	18	57	57	57	13	22	8	0	0	0	0	0	0	0	0	0	12	104	100	0	0	Error	-3	-3	649	-0.231	0	0	0
7	3	8	1K15	0	12390	22830	100	63	65	11	16	74	74	74	11	14	6	1	0	0	0	0	0	0	0	0	80	560	100	0	0	Error	-11	-9	5198	-0.818	0	0	0
7	4	8	1O15	271 Sp8	12690	22830	100	56	57	11	19	67	67	67	10	14	4	0	0	0	0	0	0	0	0	0	80	560	100	0	0	Error	-11	-10	4527	-1	0	0	0
7	5	8	1C23	312 Sp8	12990	22810	80	53	53	9	16	64	64	65	11	16	2	0	0	0	0	0	0	0	0	0	52	340	100	0	0	Error	-11	-11	2760	-1.091	0	0	0
7	6	8	1G23	342 Sp8	13300	22850	60	54	55	8	14	55	55	56	10	17	9	0	0	0	0	0	0	0	0	0	32	176	100	0	0	Error	-1	0	1757	-0.1	0	0	0
7	7	8	1C23	312 Sp8	13610	22830	70	60	59	11	18	73	73	74	13	17	0	0	0	0	0	0	0	0	0	0	32	236	100	0	0	Error	-13	-14	1874	-1.154	0	0	0
7	8	8	1G23	342 Sp8	13900	22840	100	59	59	14	23	74	74	74	11	14	4	0	0	0	0	0	0	0	0	0	80	560	100	0	0	Error	-15	-15	4755	-1.364	0	0	0
7	9	8	1K23	368 Sp12	14200	22860	50	54	54	7	12	56	56	57	11	19	0	0	0	0	0	0	0	0	0	0	12	104	100	0	0	Error	-2	-2	651	-0.273	0	0	0
7	10	8	1O23	393 Sp21	14490	22820	90	51	51	7	13	67	67	67	13	19	0	0	0	0	0	0	0	0	0	0	52	420	100	0	0	Error	-16	-16	2676	-1.231	0	0	0
7	11	8	1K23	368 Sp12	14810	22910	60	46	47	6	12	56	56	56	11	19	0	0	0	0	0	0	0	0	0	0	32	176	100	0	0	Error	-10	-9	1488	-0.818	0	0	0
7	12	8	1O23	393 Sp21	15110	22910	100	82	82	16	19	88	88	87	16	18	8	0	0	0	0	0	0	0	0	0	80	560	100	0	0	Error	-6	-6	6564	-0.312	0	0	0
7	1	9	1C7	98 Sp18	11790	23090	50	54	57	9	15	57	57	57	10	17	8	8	0	0	0	0	0	0	0	0	12	104	100	0	0	Error	-3	0	680	0	0	0	0
7	2	9	1G7	119 Sp8	12090	23110	60	50	52	8	15	64	64	64	12	18	0	0	0	0	0	0	0	0	0	0	32	176	100	0	0	Error	-14	-12	1652	-1	0	0	0
7	3	9	1C7	98 Sp18	12400	23130	40	49	51	11	21	62	62	61	11	18	8	0	0	0	0	0	0	0	0	0	12	68	100	0	0	Error	-13	-11	615	-0.909	0	0	0
7	4	9	1G7	119 Sp8	12700	23140	50	61	60	10	16	49	49	49	9	18	58	17	0	0	0	0	0	0	0	0	12	104	100	0	0	Error	12	11	718	1.222	0	0	0
7	5	9	1K7	138 Sp0	12990	23120	100	50	51	9	17	60	60	61	11	18	1	0	0	0	0	0	0	0	0	0	80	560	100	0	0	Error	-10	-9	4041	-0.909	0	0	0
7	6	9	1O7	159 Sp14	13290	23120	100	61	61	11	18	64	64	65	11	16	9	1	0	0	0	0	0	0	0	0	80	560	100	0	0	Error	-3	-3	4914	-0.364	0	0	0
7	7	9	1K7	138 Sp0	13590	23120	100	50	50	8	16	71	71	72	13	18	0	0	0	0	0	0	0	0	0	0	80	560	100	0	0	Error	-21	-21	4039	-1.692	0	0	0
7	8	9	1O7	159 Sp14	13900	23120	60	60	60	9	15	71	71	71	12	16	0	0	0	0	0	0	0	0	0	0	32	176	100	0	0	Error	-11	-11	1905	-0.917	0	0	0
7	9	9	1C15	187 Sp8	14180	23150	60	60	61	10	16	78	78	78	12	15	0	0	0	0	0	0	0	0	0	0	32	176	100	0	0	Error	-18	-17	1945	-1.417	0	0	0
7	10	9	1G15	224 Sp0	14490	23140	100	59	61	13	21	81	81	81	11	13	3	1	0	0	0	0	0	0	0	0	80	560	100	0	0	Error	-22	-20	4887	-1.818	0	0	0
7	11	9	1C15	187 Sp8	14800	23130	40	71	69	9	13	80	80	80	14	17	0	0	0	0	0	0	0	0	0	0	12	68	100	0	0	Error	-9	-11	831	-0.786	0	0	0
7	12	9	1G15	224 Sp0	15090	23150	40	49	48	8	16	72	72	74	14	18	0	0	0	0	0	0	0	0	0	0	12	68	100	0	0	Error	-23	-24	574	-1.857	0	0	0
7	1	10	1K15	0	11810	23400	100	71	71	13	18	75	75	76	12	15	10	1	0	0	0	0	0	0	0	0	80	560	100	0	0	Error	-4	-4	5680	-0.417	0	0	0
7	2	10	1O15	271 Sp8	12110	23410	60	51	53	9	16	58	58	59	12	20	6	0	0	0	0	0	0	0	0	0	32	176	100	0	0	Error	-7	-5	1699	-0.5	0	0	0
7	3	10	1K15	0	12400	23410	50	60	57	10	17	63	63	62	11	17	0	0	0	0	0	0	0	0	0	0	12	104	100	0	0	Error	-3	-6	687	-0.455	0	0	0
7	4	10	1O15	271 Sp8	12700	23430	100	43	44	8	18	61	61	61	12	19	0	0	0	0	0	0	0	0	0	0	80	560	100	0	0	Error	-18	-17	3527	-1.417	0	0	0
7	5	10	1C23	312 Sp8	13000	23430	100	49	51	11	21	60	60	60	11	18	5	1	0	0	0	0	0	0	0	0	80	560	100	0	0	Error	-11	-9	4079	-0.818	0	0	0
7	6	10	1G23	342 Sp8	13310	23450	60	48	49	8	16	62	62	62	10	16	0	0	0	0	0	0	0	0	0	0	32	176	100	0	0	Error	-14	-13	1575	-1.3	0	0	0
7	7	10	1C23	312 Sp8	13610	23430	50	63	64	10	15	54	54	53	9	16	42	17	0	0	0	0	0	0	0	0	12	104	100	0	0	Error	9	10	766	1.222	0	0	0
7	8	10	1G23	342 Sp8	13910	23460	60	50	49	8	16	64	64	63	13	20	0	0	0	0	0	0	0	0	0	0	32	176	100	0	0	Error	-14	-15	1556	-1.077	0	0	0
7	9	10	1K23	368 Sp12	14180	23440	40	45	50	9	18	61	61	61	10	16	8	0	0	0	0	0	0	0	0	0	12	68	100	0	0	Error	-16	-11	594	-1.1	0	0	0
7	10	10	1O23	393 Sp21	14500	23450	100	53	54	10	18	83	83	84	11	13	0	0	0	0	0	0	0	0	0	0	80	560	100	0	0	Error	-30	-29	4345	-2.727	0	0	0
7	11	10	1K23	368 Sp12	14830	23460	60	51	50	8	16	57	57	59	13	22	3	0	0	0	0	0	0	0	0	0	32	176	100	0	0	Error	-6	-7	1593	-0.692	0	0	0
7	12	10	1O23	393 Sp21	15120	23460	100	91	91	21	23	109	109	109	14	12	6	1	0	0	0	0	0	0	0	0	80	560	100	0	0	Error	-18	-18	7299	-1.286	0	0	0
7	1	11	1C7	98 Sp18	11800	23740	40	66	64	10	15	61	61	62	8	12	33	8	0	0	0	0	0	0	0	0	12	68	100	0	0	Error	5	3	765	0.25	0	0	0
7	2	11	1G7	119 Sp8	12100	23720	100	64	64	13	20	77	77	76	13	17	3	1	0	0	0	0	0	0	0	0	80	560	100	0	0	Error	-13	-13	5091	-0.923	0	0	0
7	3	11	1C7	98 Sp18	12400	23710	50	54	56	10	17	67	67	68	11	16	0	0	0	0	0	0	0	0	0	0	12	104	100	0	0	Error	-13	-11	670	-1.091	0	0	0
7	4	11	1G7	119 Sp8	12690	23740	50	67	66	10	15	67	67	69	13	18	8	0	0	0	0	0	0	0	0	0	12	104	100	0	0	Error	0	-1	791	-0.231	0	0	0
7	5	11	1K7	138 Sp0	13000	23730	60	50	50	9	18	61	61	61	9	14	0	0	0	0	0	0	0	0	0	0	32	176	100	0	0	Error	-11	-11	1592	-1.222	0	0	0
7	6	11	1O7	159 Sp14	13290	23730	100	62	62	10	16	74	74	75	13	17	3	0	0	0	0	0	0	0	0	0	80	560	100	0	0	Error	-12	-12	4954	-1	0	0	0
7	7	11	1K7	138 Sp0	13590	23730	100	52	53	10	18	75	75	75	13	17	0	0	0	0	0	0	0	0	0	0	80	560	100	0	0	Error	-23	-22	4227	-1.692	0	0	0
7	8	11	1O7	159 Sp14	13900	23760	50	67	68	10	14	56	56	56	9	16	58	8	0	0	0	0	0	0	0	0	12	104	100	0	0	Error	11	12	821	1.333	0	0	0
7	9	11	1C15	187 Sp8	14200	23750	40	66	72	14	19	62	62	62	11	17	33	33	0	0	0	0	0	0	0	0	12	68	100	0	0	Error	4	10	858	0.909	0	0	0
7	10	11	1G15	224 Sp0	14490	23750	100	49	50	8	16	81	81	81	12	14	0	0	0	0	0	0	0	0	0	0	80	560	100	0	0	Error	-32	-31	4023	-2.583	0	0	0
7	11	11	1C15	187 Sp8	14790	23750	40	79	81	13	16	68	68	69	10	14	50	17	0	0	0	0	0	0	0	0	12	68	100	0	0	Error	11	13	976	1.2	0	0	0
7	12	11	1G15	224 Sp0	15090	23720	50	61	63	12	19	87	87	88	22	25	0	0	0	0	0	0	0	0	0	0	12	104	100	0	0	Error	-26	-24	757	-1.136	0	0	0
7	1	12	1K15	0	11790	24030	100	70	71	14	19	83	83	83	12	14	5	1	0	0	0	0	0	0	0	0	80	560	100	0	0	Error	-13	-12	5659	-1	0	0	0
7	2	12	1O15	271 Sp8	12090	24030	100	54	54	11	20	73	73	73	12	16	0	0	0	0	0	0	0	0	0	0	80	560	100	0	0	Error	-19	-19	4301	-1.583	0	0	0
7	3	12	1K15	0	12390	24030	100	70	70	12	17	80	80	80	12	15	3	0	0	0	0	0	0	0	0	0	80	560	100	0	0	Error	-10	-10	5615	-0.833	0	0	0
7	4	12	1O15	271 Sp8	12690	24040	100	55	55	8	14	82	82	83	12	14	0	0	0	0	0	0	0	0	0	0	80	560	100	0	0	Error	-27	-27	4417	-2.333	0	0	0
7	5	12	1C23	312 Sp8	12990	24040	100	54	55	12	21	79	79	79	12	15	1	0	0	0	0	0	0	0	0	0	80	560	100	0	0	Error	-25	-24	4360	-2	0	0	0
7	6	12	1G23	342 Sp8	13290	24050	40	59	59	8	13	55	55	55	10	18	17	0	0	0	0	0	0	0	0	0	12	68	100	0	0	Error	4	4	711	0.4	0	0	0
7	7	12	1C23	312 Sp8	13590	24050	100	69	68	10	14	80	80	80	11	13	1	0	0	0	0	0	0	0	0	0	80	560	100	0	0	Error	-11	-12	5474	-1.091	0	0	0
7	8	12	1G23	342 Sp8	13890	24050	50	58	58	6	10	53	53	55	11	20	17	0	0	0	0	0	0	0	0	0	12	104	100	0	0	Error	5	5	690	0.273	0	0	0
7	9	12	1K23	368 Sp12	14200	24060	50	46	44	7	15	52	52	53	8	15	0	0	0	0	0	0	0	0	0	0	12	104	100	0	0	Error	-6	-8	524	-1.125	0	0	0
7	10	12	1O23	393 Sp21	14490	24050	60	55	53	7	13	77	77	76	15	19	0	0	0	0	0	0	0	0	0	0	32	176	100	0	0	Error	-22	-24	1688	-1.533	0	0	0
7	11	12	1K23	368 Sp12	14790	24060	100	51	51	9	17	91	91	89	20	22	0	0	0	0	0	0	0	0	0	0	80	560	100	0	0	Error	-40	-40	4114	-1.9	0	0	0
7	12	12	1O23	393 Sp21	15090	24060	100	65	67	13	19	119	119	119	15	12	0	0	0	0	0	0	0	0	0	0	80	560	100	0	0	Error	-54	-52	5330	-3.467	0	0	0
7	1	13	1C7	98 Sp18	11800	24330	50	62	64	9	14	59	59	60	10	16	25	0	0	0	0	0	0	0	0	0	12	104	100	0	0	Error	3	5	763	0.4	0	0	0
7	2	13	1G7	119 Sp8	12090	24320	50	59	60	11	18	66	66	68	14	20	0	0	0	0	0	0	0	0	0	0	12	104	100	0	0	Error	-7	-6	725	-0.571	0	0	0
7	3	13	1C7	98 Sp18	12400	24340	50	61	64	10	15	59	59	60	10	16	25	8	0	0	0	0	0	0	0	0	12	104	100	0	0	Error	2	5	768	0.4	0	0	0
7	4	13	1G7	119 Sp8	12710	24330	40	72	74	20	27	73	73	74	13	17	8	8	0	0	0	0	0	0	0	0	12	68	100	0	0	Error	-1	1	893	0	0	0	0
7	5	13	1K7	138 Sp0	12990	24330	100	54	55	8	14	78	78	79	12	15	0	0	0	0	0	0	0	0	0	0	80	560	100	0	0	Error	-24	-23	4362	-2	0	0	0
7	6	13	1O7	159 Sp14	13290	24330	100	57	58	10	17	80	80	81	12	14	0	0	0	0	0	0	0	0	0	0	80	560	100	0	0	Error	-23	-22	4674	-1.917	0	0	0
7	7	13	1K7	138 Sp0	13590	24340	100	56	55	8	14	78	78	79	13	16	0	0	0	0	0	0	0	0	0	0	80	560	100	0	0	Error	-22	-23	4417	-1.846	0	0	0
7	8	13	1O7	159 Sp14	13900	24340	50	64	64	11	17	58	58	59	10	16	25	8	0	0	0	0	0	0	0	0	12	104	100	0	0	Error	6	6	765	0.5	0	0	0
7	9	13	1C15	187 Sp8	14190	24340	100	59	61	13	21	85	85	86	12	13	1	0	0	0	0	0	0	0	0	0	80	560	100	0	0	Error	-26	-24	4907	-2.083	0	0	0
7	10	13	1G15	224 Sp0	14490	24350	100	73	77	25	32	92	92	93	13	13	4	3	0	0	0	0	0	0	0	0	80	560	100	0	0	Error	-19	-15	6168	-1.231	0	0	0
7	11	13	1C15	187 Sp8	14790	24350	100	92	90	15	16	109	109	109	16	14	1	0	0	0	0	0	0	0	0	0	80	560	100	0	0	Error	-17	-19	7204	-1.187	0	0	0
7	12	13	1G15	224 Sp0	15090	24350	100	75	77	18	23	129	129	129	16	12	0	0	0	0	0	0	0	0	0	0	80	560	100	0	0	Error	-54	-52	6153	-3.25	0	0	0
7	1	14	2C23	Grid Marker	11800	24620	170	172	1169	3722	318	76	76	77	12	15	97	90	0	0	0	0	0	0	0	0	208	1601	100	0	0	Error	96	1093	243160	91	0	0	0
7	2	14	2C23	Grid Marker	12110	24640	190	185	1233	4022	326	75	75	75	12	16	96	88	0	0	0	0	0	0	0	0	256	1936	100	0	0	Error	110	1158	315654	96.5	0	0	0
7	3	14	empty	empty	12400	24640	100	78	77	12	15	78	78	79	11	13	14	3	0	0	0	0	0	0	0	0	80	560	100	0	0	Error	0	-1	6187	-0.182	-75	0	0
7	4	14	empty	empty	12700	24640	100	80	80	11	13	80	80	81	11	13	16	0	0	0	0	0	0	0	0	0	80	560	100	0	0	Error	0	0	6422	-0.091	-75	0	0
7	5	14	empty	empty	13000	24640	100	78	78	11	14	78	78	79	12	15	13	1	0	0	0	0	0	0	0	0	80	560	100	0	0	Error	0	0	6242	-0.083	-75	0	0
7	6	14	empty	empty	13300	24640	100	79	80	11	13	79	79	80	11	13	19	3	0	0	0	0	0	0	0	0	80	560	100	0	0	Error	0	1	6373	0	-75	0	0
7	7	14	empty	empty	13600	24640	100	79	79	9	11	80	80	80	12	15	6	0	0	0	0	0	0	0	0	0	80	560	100	0	0	Error	-1	-1	6300	-0.083	-75	0	0
7	8	14	empty	empty	13900	24640	100	81	81	10	12	80	80	80	12	15	14	1	0	0	0	0	0	0	0	0	80	560	100	0	0	Error	1	1	6491	0.083	-75	0	0
7	9	14	empty	empty	14200	24640	100	84	84	12	14	85	85	85	11	12	15	0	0	0	0	0	0	0	0	0	80	560	100	0	0	Error	-1	-1	6692	-0.091	-75	0	0
7	10	14	empty	empty	14500	24640	100	95	94	11	11	96	96	96	13	13	9	1	0	0	0	0	0	0	0	0	80	560	100	0	0	Error	-1	-2	7525	-0.154	-75	0	0
7	11	14	empty	empty	14800	24640	100	116	115	14	12	118	118	118	23	19	1	0	0	0	0	0	0	0	0	0	80	560	100	0	0	Error	-2	-3	9180	-0.13	-75	0	0
7	12	14	empty	empty	15100	24640	100	187	229	96	41	157	157	169	54	31	39	29	0	0	0	0	0	0	0	0	80	560	100	0	0	Error	30	72	18285	1.111	-75	0	0
8	1	1	empty	empty	16290	20740	100	130	131	13	9	130	130	130	13	10	21	4	0	0	0	0	0	0	0	0	80	560	100	0	0	Error	0	1	10514	0.077	-75	0	0
8	2	1	empty	empty	16590	20740	100	141	140	16	11	137	137	138	14	10	21	6	0	0	0	0	0	0	0	0	80	560	100	0	0	Error	4	3	11207	0.143	-75	0	0
8	3	1	empty	empty	16890	20740	100	141	140	14	10	140	140	142	16	11	11	0	0	0	0	0	0	0	0	0	80	560	100	0	0	Error	1	0	11203	-0.125	-75	0	0
8	4	1	empty	empty	17190	20740	100	135	136	14	10	137	137	137	14	10	11	1	0	0	0	0	0	0	0	0	80	560	100	0	0	Error	-2	-1	10876	-0.071	-75	0	0
8	5	1	empty	empty	17490	20740	100	129	129	13	10	130	130	132	14	10	11	3	0	0	0	0	0	0	0	0	80	560	100	0	0	Error	-1	-1	10359	-0.214	-75	0	0
8	6	1	empty	empty	17790	20740	100	127	127	12	9	123	123	121	18	14	14	0	0	0	0	0	0	0	0	0	80	560	100	0	0	Error	4	4	10179	0.333	-75	0	0
8	7	1	empty	empty	18090	20740	100	115	115	11	9	116	116	116	14	12	4	1	0	0	0	0	0	0	0	0	80	560	100	0	0	Error	-1	-1	9225	-0.071	-75	0	0
8	8	1	empty	empty	18390	20740	100	111	112	12	10	107	107	107	13	12	24	5	0	0	0	0	0	0	0	0	80	560	100	0	0	Error	4	5	8932	0.385	-75	0	0
8	9	1	empty	empty	18690	20740	100	106	106	11	10	106	106	107	12	11	10	4	0	0	0	0	0	0	0	0	80	560	100	0	0	Error	0	0	8489	-0.083	-75	0	0
8	10	1	2D23	Grid Marker	19000	20740	120	613	1918	3639	189	102	102	102	12	11	95	90	0	0	0	0	0	0	0	0	120	820	100	0	0	Error	511	1816	230175	151.333	0	0	0
8	11	1	2D23	Grid Marker	19300	20750	110	1261	2807	4202	149	95	95	95	14	14	99	95	0	0	0	0	0	0	0	0	80	656	100	0	0	Error	1166	2712	224523	193.714	0	0	0
8	12	1	2D23	Grid Marker	19590	20750	130	1215	4551	8506	186	83	83	90	35	38	100	100	0	0	0	0	0	0	0	0	120	940	100	0	0	Error	1132	4468	546166	127.457	0	0	0
8	1	2	2L15	631 Sp14	16290	21030	40	64	66	8	12	96	96	95	17	17	0	0	0	0	0	0	0	0	0	0	12	68	100	0	0	Error	-32	-30	788	-1.706	0	0	0
8	2	2	2P15	0	16590	21030	100	127	122	25	20	137	137	137	14	10	6	3	0	0	0	0	0	0	0	0	80	560	100	0	0	Error	-10	-15	9722	-1.071	0	0	0
8	3	2	2L15	631 Sp14	16890	21030	40	74	74	8	10	127	127	123	24	19	0	0	0	0	0	0	0	0	0	0	12	68	100	0	0	Error	-53	-53	890	-2.042	0	0	0
8	4	2	2P15	0	17210	21020	70	112	108	25	23	132	132	132	14	10	6	6	0	0	0	0	0	0	0	0	32	236	100	0	0	Error	-20	-24	3448	-1.714	0	0	0
8	5	2	empty	empty	17490	21040	100	119	117	17	14	122	122	120	19	15	5	0	0	0	0	0	0	0	0	0	80	560	100	0	0	Error	-3	-5	9333	-0.158	-75	0	0
8	6	2	empty	empty	17790	21040	100	120	122	12	9	118	118	119	13	10	21	4	0	0	0	0	0	0	0	0	80	560	100	0	0	Error	2	4	9759	0.231	-75	0	0
8	7	2	empty	empty	18090	21040	100	113	116	14	12	113	113	113	13	11	19	6	0	0	0	0	0	0	0	0	80	560	100	0	0	Error	0	3	9251	0.231	-75	0	0
8	8	2	empty	empty	18390	21040	100	107	106	13	12	104	104	104	14	13	16	1	0	0	0	0	0	0	0	0	80	560	100	0	0	Error	3	2	8447	0.143	-75	0	0
8	9	2	empty	empty	18690	21040	100	90	91	13	14	90	90	86	22	25	4	0	0	0	0	0	0	0	0	0	80	560	100	0	0	Error	0	1	7241	0.227	-75	0	0
8	10	2	empty	empty	18990	21040	100	81	82	10	12	80	80	76	21	27	4	0	0	0	0	0	0	0	0	0	80	560	100	0	0	Error	1	2	6550	0.286	-75	0	0
8	11	2	empty	empty	19290	21040	100	84	85	10	11	83	83	82	12	14	18	1	0	0	0	0	0	0	0	0	80	560	100	0	0	Error	1	2	6774	0.25	-75	0	0
8	12	2	empty	empty	19590	21040	100	77	77	10	12	75	75	75	10	13	21	3	0	0	0	0	0	0	0	0	80	560	100	0	0	Error	2	2	6136	0.2	-75	0	0
8	1	3	2D7	513 Sp14	16300	21330	100	84	87	22	25	139	139	139	16	11	0	0	0	0	0	0	0	0	0	0	80	560	100	0	0	Error	-55	-52	6936	-3.25	0	0	0
8	2	3	2H7	536 Sp8	16610	21340	60	70	77	15	19	124	124	124	21	16	0	0	0	0	0	0	0	0	0	0	32	176	100	0	0	Error	-54	-47	2460	-2.238	0	0	0
8	3	3	2D7	513 Sp14	16910	21340	100	66	68	15	22	122	122	122	15	12	0	0	0	0	0	0	0	0	0	0	80	560	100	0	0	Error	-56	-54	5460	-3.6	0	0	0
8	4	3	2H7	536 Sp8	17210	21340	40	62	63	8	12	81	81	79	15	18	0	0	0	0	0	0	0	0	0	0	12	68	100	0	0	Error	-19	-18	753	-1.067	0	0	0
8	5	3	2L7	559 Sp0	17500	21340	100	70	71	13	18	115	115	116	14	12	0	0	0	0	0	0	0	0	0	0	80	560	100	0	0	Error	-45	-44	5666	-3.214	0	0	0
8	6	3	2P7	0	17800	21340	100	92	95	15	15	103	103	103	13	12	8	0	0	0	0	0	0	0	0	0	80	560	100	0	0	Error	-11	-8	7565	-0.615	0	0	0
8	7	3	2L7	559 Sp0	18100	21340	100	84	84	15	17	92	92	92	18	19	5	0	0	0	0	0	0	0	0	0	80	560	100	0	0	Error	-8	-8	6728	-0.444	0	0	0
8	8	3	2P7	0	18400	21330	50	45	45	7	15	50	50	51	7	13	8	0	0	0	0	0	0	0	0	0	12	104	100	0	0	Error	-5	-5	535	-0.857	0	0	0
8	9	3	2D15	601 Sp24	18710	21350	80	123	112	36	32	57	57	57	9	15	85	83	0	0	0	0	0	0	0	0	52	340	100	0	0	Error	66	55	5848	6.111	0	0	0
8	10	3	2H15	0	19010	21350	70	71	69	14	20	51	51	52	8	15	72	53	0	0	0	0	0	0	0	0	32	236	100	0	0	Error	20	18	2204	2.125	0	0	0
8	11	3	2D15	601 Sp24	19300	21350	90	117	119	17	14	54	54	54	9	16	100	98	0	0	0	0	0	0	0	0	52	420	100	0	0	Error	63	65	6207	7.222	0	0	0
8	12	3	2H15	0	19600	21350	70	78	76	15	19	68	68	68	14	20	31	6	0	0	0	0	0	0	0	0	32	236	100	0	0	Error	10	8	2430	0.571	0	0	0
8	1	4	2L15	631 Sp14	16300	21640	100	70	71	13	18	127	127	127	15	11	0	0	0	0	0	0	0	0	0	0	80	560	100	0	0	Error	-57	-56	5693	-3.733	0	0	0
8	2	4	2P15	0	16600	21640	100	112	110	23	20	124	124	125	14	11	10	3	0	0	0	0	0	0	0	0	80	560	100	0	0	Error	-12	-14	8791	-1.071	0	0	0
8	3	4	2L15	631 Sp14	16910	21650	80	61	61	9	14	106	106	105	16	15	0	0	0	0	0	0	0	0	0	0	52	340	100	0	0	Error	-45	-45	3196	-2.75	0	0	0
8	4	4	2P15	0	17210	21650	100	94	91	17	18	101	101	101	13	12	6	0	0	0	0	0	0	0	0	0	80	560	100	0	0	Error	-7	-10	7316	-0.769	0	0	0
8	5	4	empty	empty	17490	21640	100	91	92	10	10	92	92	93	12	12	15	1	0	0	0	0	0	0	0	0	80	560	100	0	0	Error	-1	0	7397	-0.083	-75	0	0
8	6	4	empty	empty	17790	21640	100	83	82	11	13	82	82	82	12	14	14	1	0	0	0	0	0	0	0	0	80	560	100	0	0	Error	1	0	6584	0	-75	0	0
8	7	4	empty	empty	18090	21640	100	54	55	11	20	54	54	56	25	44	3	0	0	0	0	0	0	0	0	0	80	560	100	0	0	Error	0	1	4410	-0.04	-75	0	0
8	8	4	empty	empty	18390	21640	100	47	47	8	17	47	47	47	7	14	15	6	0	0	0	0	0	0	0	0	80	560	100	0	0	Error	0	0	3778	0	-75	0	0
8	9	4	empty	empty	18690	21640	100	47	47	7	14	47	47	47	7	14	18	0	0	0	0	0	0	0	0	0	80	560	100	0	0	Error	0	0	3796	0	-75	0	0
8	10	4	empty	empty	18990	21640	100	47	47	6	12	50	50	64	44	68	0	0	0	0	0	0	0	0	0	0	80	560	100	0	0	Error	-3	-3	3748	-0.386	-75	0	0
8	11	4	empty	empty	19290	21640	100	46	46	5	10	46	46	46	7	15	8	0	0	0	0	0	0	0	0	0	80	560	100	0	0	Error	0	0	3678	0	-75	0	0
8	12	4	empty	empty	19590	21640	100	45	45	7	15	49	49	50	10	20	1	0	0	0	0	0	0	0	0	0	80	560	100	0	0	Error	-4	-4	3629	-0.5	-75	0	0
8	1	5	2D7	513 Sp14	16280	21940	100	71	74	18	24	123	123	123	15	12	0	0	0	0	0	0	0	0	0	0	80	560	100	0	0	Error	-52	-49	5941	-3.267	0	0	0
8	2	5	2H7	536 Sp8	16590	21950	40	67	67	7	10	78	78	82	16	19	0	0	0	0	0	0	0	0	0	0	12	68	100	0	0	Error	-11	-11	798	-0.937	0	0	0
8	3	5	2D7	513 Sp14	16900	21990	50	80	79	11	13	91	91	87	22	25	0	0	0	0	0	0	0	0	0	0	12	104	100	0	0	Error	-11	-12	946	-0.364	0	0	0
8	4	5	2H7	536 Sp8	17210	21960	60	53	53	8	15	78	78	77	13	16	0	0	0	0	0	0	0	0	0	0	32	176	100	0	0	Error	-25	-25	1695	-1.846	0	0	0
8	5	5	2L7	559 Sp0	17500	21950	100	64	64	12	18	74	74	74	12	16	1	0	0	0	0	0	0	0	0	0	80	560	100	0	0	Error	-10	-10	5087	-0.833	0	0	0
8	6	5	2P7	0	17800	21950	100	63	63	11	17	67	67	67	10	14	13	1	0	0	0	0	0	0	0	0	80	560	100	0	0	Error	-4	-4	5039	-0.4	0	0	0
8	7	5	2L7	559 Sp0	18100	21950	100	50	49	8	16	52	52	53	11	20	3	0	0	0	0	0	0	0	0	0	80	496	100	0	0	Error	-2	-3	3894	-0.364	0	0	0
8	8	5	2P7	0	18250	21910	100	48	47	7	14	48	48	48	8	16	11	1	0	0	0	0	0	0	0	0	80	496	100	0	0	Error	0	-1	3793	-0.125	0	0	0
8	9	5	2D15	601 Sp24	18710	21930	90	126	120	20	16	60	60	60	10	16	96	94	0	0	0	0	0	0	0	0	52	420	100	0	0	Error	66	60	6243	6	0	0	0
8	10	5	2H15	0	19020	21950	60	71	68	17	25	49	49	50	8	16	78	56	0	0	0	0	0	0	0	0	32	176	100	0	0	Error	22	19	2190	2.25	0	0	0
8	11	5	2D15	601 Sp24	19320	21940	90	122	116	23	19	56	56	56	10	17	98	88	0	0	0	0	0	0	0	0	52	420	100	0	0	Error	66	60	6050	6	0	0	0
8	12	5	2H15	0	19620	21950	60	72	72	19	26	48	48	49	8	16	72	69	0	0	0	0	0	0	0	0	32	176	100	0	0	Error	24	24	2308	2.875	0	0	0
8	1	6	2L15	631 Sp14	16300	22230	100	77	78	15	19	111	111	111	16	14	0	0	0	0	0	0	0	0	0	0	80	560	100	0	0	Error	-34	-33	6253	-2.062	0	0	0
8	2	6	2P15	0	16600	22230	100	93	92	16	17	103	103	104	14	13	5	1	0	0	0	0	0	0	0	0	80	560	100	0	0	Error	-10	-11	7396	-0.857	0	0	0
8	3	6	2L15	631 Sp14	16900	22230	100	59	60	12	20	85	85	86	14	16	0	0	0	0	0	0	0	0	0	0	80	560	100	0	0	Error	-26	-25	4768	-1.857	0	0	0
8	4	6	2P15	0	17200	22230	100	70	68	12	17	72	72	72	11	15	9	1	0	0	0	0	0	0	0	0	80	560	100	0	0	Error	-2	-4	5440	-0.364	0	0	0
8	5	6	empty	empty	17490	22240	100	56	56	9	16	57	57	58	9	15	13	5	0	0	0	0	0	0	0	0	80	560	100	0	0	Error	-1	-1	4514	-0.222	-75	0	0
8	6	6	empty	empty	17790	22240	100	59	59	8	13	58	58	59	9	15	13	3	0	0	0	0	0	0	0	0	80	560	100	0	0	Error	1	1	4687	0	-75	0	0
8	7	6	empty	empty	18090	22240	100	48	48	9	18	52	52	53	11	20	4	1	0	0	0	0	0	0	0	0	80	560	100	0	0	Error	-4	-4	3872	-0.455	-75	0	0
8	8	6	empty	empty	18390	22240	100	45	45	7	15	45	45	46	7	15	18	4	0	0	0	0	0	0	0	0	80	560	100	0	0	Error	0	0	3623	-0.143	-75	0	0
8	9	6	empty	empty	18690	22240	100	48	48	6	12	47	47	48	8	16	11	1	0	0	0	0	0	0	0	0	80	560	100	0	0	Error	1	1	3847	0	-75	0	0
8	10	6	empty	empty	18990	22240	100	49	50	8	16	49	49	49	8	16	18	1	0	0	0	0	0	0	0	0	80	560	100	0	0	Error	0	1	3981	0.125	-75	0	0
8	11	6	empty	empty	19290	22240	100	47	47	8	17	47	47	48	7	14	15	3	0	0	0	0	0	0	0	0	80	560	100	0	0	Error	0	0	3729	-0.143	-75	0	0
8	12	6	empty	empty	19590	22240	100	46	46	8	17	47	47	47	8	17	11	3	0	0	0	0	0	0	0	0	80	560	100	0	0	Error	-1	-1	3711	-0.125	-75	0	0
8	1	7	2D7	513 Sp14	16310	22530	100	63	66	14	21	107	107	107	13	12	0	0	0	0	0	0	0	0	0	0	80	560	100	0	0	Error	-44	-41	5247	-3.154	0	0	0
8	2	7	2H7	536 Sp8	16610	22530	100	59	62	14	22	90	90	89	14	15	0	0	0	0	0	0	0	0	0	0	80	560	100	0	0	Error	-31	-28	4927	-1.929	0	0	0
8	3	7	2D7	513 Sp14	16910	22530	100	49	50	8	16	72	72	72	12	16	0	0	0	0	0	0	0	0	0	0	80	560	100	0	0	Error	-23	-22	3960	-1.833	0	0	0
8	4	7	2H7	536 Sp8	17210	22530	100	52	85	278	327	62	62	62	10	16	9	3	0	0	0	0	0	0	0	0	80	560	100	0	0	Error	-10	23	6817	2.3	0	0	0
8	5	7	2L7	559 Sp0	17510	22530	100	53	54	10	18	59	59	60	10	16	8	0	0	0	0	0	0	0	0	0	80	560	100	0	0	Error	-6	-5	4302	-0.6	0	0	0
8	6	7	2P7	0	17810	22530	100	53	53	9	16	60	60	60	9	15	5	0	0	0	0	0	0	0	0	0	80	560	100	0	0	Error	-7	-7	4211	-0.778	0	0	0
8	7	7	2L7	559 Sp0	18110	22530	40	54	52	6	11	60	60	60	9	15	0	0	0	0	0	0	0	0	0	0	12	68	100	0	0	Error	-6	-8	621	-0.889	0	0	0
8	8	7	2P7	0	18410	22540	100	53	53	7	13	48	48	49	8	16	26	8	0	0	0	0	0	0	0	0	80	560	100	0	0	Error	5	5	4209	0.5	0	0	0
8	9	7	2D15	601 Sp24	18710	22550	60	119	109	29	26	62	62	63	10	15	84	81	0	0	0	0	0	0	0	0	32	176	100	0	0	Error	57	47	3500	4.6	0	0	0
8	10	7	2H15	0	19010	22540	100	49	52	13	25	56	56	57	10	17	14	8	0	0	0	0	0	0	0	0	80	560	100	0	0	Error	-7	-4	4181	-0.5	0	0	0
8	11	7	2D15	601 Sp24	19310	22540	80	118	120	33	27	53	53	55	10	18	100	96	0	0	0	0	0	0	0	0	52	340	100	0	0	Error	65	67	6254	6.5	0	0	0
8	12	7	2H15	0	19620	22550	60	72	69	20	28	51	51	52	9	17	63	59	0	0	0	0	0	0	0	0	32	176	100	0	0	Error	21	18	2214	1.889	0	0	0
8	1	8	1L15	250 Sp8	16300	22810	100	64	64	15	23	97	97	96	16	16	0	0	0	0	0	0	0	0	0	0	80	560	100	0	0	Error	-33	-33	5153	-2	0	0	0
8	2	8	1P15	272 Sp8	16610	22820	50	46	49	9	18	52	52	53	9	16	17	0	0	0	0	0	0	0	0	0	12	104	100	0	0	Error	-6	-3	582	-0.444	0	0	0
8	3	8	1L15	250 Sp8	16890	22830	50	41	40	6	15	56	56	59	33	55	0	0	0	0	0	0	0	0	0	0	12	104	100	0	0	Error	-15	-16	485	-0.576	0	0	0
8	4	8	1P15	272 Sp8	17200	22830	50	45	45	6	13	51	51	51	9	17	0	0	0	0	0	0	0	0	0	0	12	104	100	0	0	Error	-6	-6	536	-0.667	0	0	0
8	5	8	1D23	313 Sp12	17510	22830	60	43	45	7	15	47	47	49	13	26	0	0	0	0	0	0	0	0	0	0	32	176	100	0	0	Error	-4	-2	1428	-0.308	0	0	0
8	6	8	1H23	343 Sp19	17790	22820	70	72	72	10	13	55	55	56	10	17	75	44	0	0	0	0	0	0	0	0	32	236	100	0	0	Error	17	17	2304	1.6	0	0	0
8	7	8	1D23	313 Sp12	18090	22820	100	47	48	8	16	52	52	52	9	17	6	1	0	0	0	0	0	0	0	0	80	560	100	0	0	Error	-5	-4	3853	-0.444	0	0	0
8	8	8	1H23	343 Sp19	18390	22830	70	83	81	7	8	65	65	64	11	17	72	13	0	0	0	0	0	0	0	0	32	236	100	0	0	Error	18	16	2580	1.545	0	0	0
8	9	8	1L23	369 Sp12	18690	22840	40	45	43	6	13	40	40	40	6	15	25	0	0	0	0	0	0	0	0	0	12	68	100	0	0	Error	5	3	520	0.5	0	0	0
8	10	8	1P23	394 Sp20	18980	22830	80	49	50	9	18	55	55	55	11	20	6	0	0	0	0	0	0	0	0	0	52	340	100	0	0	Error	-6	-5	2623	-0.455	0	0	0
8	11	8	1L23	369 Sp12	19280	22830	100	51	51	9	17	52	52	71	279	392	0	0	0	0	0	0	0	0	0	0	80	560	100	0	0	Error	-1	-1	4069	-0.072	0	0	0
8	12	8	1P23	394 Sp20	19590	22830	60	74	75	10	13	68	68	68	10	14	31	6	0	0	0	0	0	0	0	0	32	176	100	0	0	Error	6	7	2403	0.7	0	0	0
8	1	9	1D7	99 Sp8	16300	23090	50	61	65	9	13	57	57	57	10	17	25	17	0	0	0	0	0	0	0	0	12	104	100	0	0	Error	4	8	774	0.8	0	0	0
8	2	9	1H7	119 Sp14	16600	23100	100	54	55	9	16	69	69	70	11	15	0	0	0	0	0	0	0	0	0	0	80	560	100	0	0	Error	-15	-14	4400	-1.364	0	0	0
8	3	9	1D7	99 Sp8	16900	23120	60	59	58	9	15	52	52	52	9	17	38	9	0	0	0	0	0	0	0	0	32	176	100	0	0	Error	7	6	1840	0.667	0	0	0
8	4	9	1H7	119 Sp14	17220	23120	60	54	57	15	26	50	50	50	9	18	44	25	0	0	0	0	0	0	0	0	32	176	100	0	0	Error	4	7	1815	0.778	0	0	0
8	5	9	1L7	140 Sp0	17500	23100	40	65	65	6	9	60	60	62	10	16	17	0	0	0	0	0	0	0	0	0	12	68	100	0	0	Error	5	5	775	0.3	0	0	0
8	6	9	1P7	161 Sp8	17810	23120	90	49	50	9	18	60	60	60	11	18	0	0	0	0	0	0	0	0	0	0	52	420	100	0	0	Error	-11	-10	2619	-0.909	0	0	0
8	7	9	1L7	140 Sp0	18100	23110	40	60	59	11	18	57	57	59	9	15	17	8	0	0	0	0	0	0	0	0	12	68	100	0	0	Error	3	2	713	0	0	0	0
8	8	9	1P7	161 Sp8	18400	23140	70	47	46	6	13	60	60	60	10	16	0	0	0	0	0	0	0	0	0	0	32	236	100	0	0	Error	-13	-14	1459	-1.4	0	0	0
8	9	9	1D15	188 Sp0	18700	23110	40	60	63	13	20	48	48	48	7	14	75	33	0	0	0	0	0	0	0	0	12	68	100	0	0	Error	12	15	755	2.143	0	0	0
8	10	9	1H15	225 Sp0	19000	23120	100	56	56	10	17	60	60	62	15	24	4	0	0	0	0	0	0	0	0	0	80	560	100	0	0	Error	-4	-4	4510	-0.4	0	0	0
8	11	9	1D15	188 Sp0	19310	23130	60	56	56	8	14	55	55	55	10	18	16	0	0	0	0	0	0	0	0	0	32	176	100	0	0	Error	1	1	1781	0.1	0	0	0
8	12	9	1H15	225 Sp0	19610	23130	60	48	49	8	16	66	66	66	10	15	0	0	0	0	0	0	0	0	0	0	32	176	100	0	0	Error	-18	-17	1582	-1.7	0	0	0
8	1	10	1L15	250 Sp8	16310	23430	50	44	46	7	15	51	51	52	9	17	0	0	0	0	0	0	0	0	0	0	12	104	100	0	0	Error	-7	-5	552	-0.667	0	0	0
8	2	10	1P15	272 Sp8	16610	23430	50	69	102	70	68	54	54	85	61	71	33	17	0	0	0	0	0	0	0	0	12	104	100	0	0	Error	15	48	1224	0.279	0	0	0
8	3	10	1L15	250 Sp8	16910	23430	50	46	46	7	15	48	48	49	8	16	0	0	0	0	0	0	0	0	0	0	12	104	100	0	0	Error	-2	-2	549	-0.375	0	0	0
8	4	10	1P15	272 Sp8	17210	23420	70	45	45	8	17	61	61	62	11	17	3	0	0	0	0	0	0	0	0	0	32	236	100	0	0	Error	-16	-16	1444	-1.545	0	0	0
8	5	10	1D23	313 Sp12	17490	23430	60	50	50	7	14	59	59	60	12	20	0	0	0	0	0	0	0	0	0	0	32	176	100	0	0	Error	-9	-9	1593	-0.833	0	0	0
8	6	10	1H23	343 Sp19	17800	23440	80	80	80	13	16	70	70	69	12	17	38	6	0	0	0	0	0	0	0	0	52	340	100	0	0	Error	10	10	4147	0.917	0	0	0
8	7	10	1D23	313 Sp12	18090	23440	100	42	43	6	13	57	57	58	10	17	0	0	0	0	0	0	0	0	0	0	80	560	100	0	0	Error	-15	-14	3411	-1.5	0	0	0
8	8	10	1H23	343 Sp19	18390	23440	80	73	73	10	13	61	61	62	13	20	42	10	0	0	0	0	0	0	0	0	52	340	100	0	0	Error	12	12	3779	0.846	0	0	0
8	9	10	1L23	369 Sp12	18700	23420	50	40	42	9	21	43	43	45	10	22	8	0	0	0	0	0	0	0	0	0	12	104	100	0	0	Error	-3	-1	500	-0.3	0	0	0
8	10	10	1P23	394 Sp20	19010	23450	60	56	56	9	16	57	57	56	10	17	6	0	0	0	0	0	0	0	0	0	32	176	100	0	0	Error	-1	-1	1783	0	0	0	0
8	11	10	1L23	369 Sp12	19300	23440	100	47	46	7	15	64	64	64	12	18	0	0	0	0	0	0	0	0	0	0	80	560	100	0	0	Error	-17	-18	3707	-1.5	0	0	0
8	12	10	1P23	394 Sp20	19590	23440	80	57	57	7	12	65	65	65	10	15	0	0	0	0	0	0	0	0	0	0	52	340	100	0	0	Error	-8	-8	2965	-0.8	0	0	0
8	1	11	1D7	99 Sp8	16290	23710	50	77	109	59	54	63	63	82	49	59	33	17	0	0	0	0	0	0	0	0	12	104	100	0	0	Error	14	46	1310	0.551	0	0	0
8	2	11	1H7	119 Sp14	16590	23700	100	54	55	9	16	62	62	63	10	15	5	0	0	0	0	0	0	0	0	0	80	560	100	0	0	Error	-8	-7	4413	-0.8	0	0	0
8	3	11	1D7	99 Sp8	16900	23700	60	60	62	9	14	55	55	56	11	19	22	9	0	0	0	0	0	0	0	0	32	176	100	0	0	Error	5	7	1984	0.545	0	0	0
8	4	11	1H7	119 Sp14	17200	23730	50	68	68	13	19	62	62	62	12	19	33	8	0	0	0	0	0	0	0	0	12	104	100	0	0	Error	6	6	810	0.5	0	0	0
8	5	11	1L7	140 Sp0	17500	23730	100	72	72	10	13	83	83	84	11	13	0	0	0	0	0	0	0	0	0	0	80	560	100	0	0	Error	-11	-11	5753	-1.091	0	0	0
8	6	11	1P7	161 Sp8	17810	23740	50	54	54	7	12	55	55	56	12	21	0	0	0	0	0	0	0	0	0	0	12	104	100	0	0	Error	-1	-1	647	-0.167	0	0	0
8	7	11	1L7	140 Sp0	18110	23740	100	59	60	10	16	62	62	63	13	20	8	1	0	0	0	0	0	0	0	0	80	560	100	0	0	Error	-3	-2	4826	-0.231	0	0	0
8	8	11	1P7	161 Sp8	18420	23740	50	47	49	7	14	43	43	46	11	23	25	0	0	0	0	0	0	0	0	0	12	104	100	0	0	Error	4	6	587	0.273	0	0	0
8	9	11	1D15	188 Sp0	18710	23730	100	62	64	11	17	61	61	62	12	19	21	3	0	0	0	0	0	0	0	0	80	560	100	0	0	Error	1	3	5131	0.167	0	0	0
8	10	11	1H15	225 Sp0	19000	23730	40	50	49	6	12	60	60	60	10	16	0	0	0	0	0	0	0	0	0	0	12	68	100	0	0	Error	-10	-11	583	-1.1	0	0	0
8	11	11	1D15	188 Sp0	19300	23730	100	71	73	11	15	72	72	73	11	15	19	1	0	0	0	0	0	0	0	0	80	560	100	0	0	Error	-1	1	5823	0	0	0	0
8	12	11	1H15	225 Sp0	19600	23740	50	48	49	4	8	56	56	57	11	19	0	0	0	0	0	0	0	0	0	0	12	104	100	0	0	Error	-8	-7	589	-0.727	0	0	0
8	1	12	1L15	250 Sp8	16300	24030	40	51	49	7	14	64	64	65	10	15	0	0	0	0	0	0	0	0	0	0	12	68	100	0	0	Error	-13	-15	587	-1.6	0	0	0
8	2	12	1P15	272 Sp8	16600	24030	60	53	52	8	15	67	67	67	9	13	0	0	0	0	0	0	0	0	0	0	32	176	100	0	0	Error	-14	-15	1679	-1.667	0	0	0
8	3	12	1L15	250 Sp8	16910	24020	40	48	50	10	20	66	66	67	12	17	0	0	0	0	0	0	0	0	0	0	12	68	100	0	0	Error	-18	-16	595	-1.417	0	0	0
8	4	12	1P15	272 Sp8	17210	24020	50	55	55	8	14	74	74	73	17	23	0	0	0	0	0	0	0	0	0	0	12	104	100	0	0	Error	-19	-19	662	-1.059	0	0	0
8	5	12	1D23	313 Sp12	17490	24020	40	48	77	97	125	51	51	51	9	17	8	8	0	0	0	0	0	0	0	0	12	68	100	0	0	Error	-3	26	922	2.889	0	0	0
8	6	12	1H23	343 Sp19	17790	24020	60	77	75	16	21	59	59	60	12	20	59	28	0	0	0	0	0	0	0	0	32	176	100	0	0	Error	18	16	2400	1.25	0	0	0
8	7	12	1D23	313 Sp12	18090	24040	70	51	53	10	18	62	62	65	20	30	0	0	0	0	0	0	0	0	0	0	32	236	100	0	0	Error	-11	-9	1696	-0.6	0	0	0
8	8	12	1H23	343 Sp19	18390	24030	70	78	79	13	16	72	72	73	19	26	22	0	0	0	0	0	0	0	0	0	32	236	100	0	0	Error	6	7	2539	0.316	0	0	0
8	9	12	1L23	369 Sp12	18710	24050	50	47	50	10	20	57	57	59	16	27	0	0	0	0	0	0	0	0	0	0	12	104	100	0	0	Error	-10	-7	594	-0.562	0	0	0
8	10	12	1P23	394 Sp20	19010	24050	60	68	68	7	10	78	78	79	12	15	0	0	0	0	0	0	0	0	0	0	32	176	100	0	0	Error	-10	-10	2191	-0.917	0	0	0
8	11	12	1L23	369 Sp12	19300	24040	100	45	46	8	17	66	66	66	10	15	0	0	0	0	0	0	0	0	0	0	80	560	100	0	0	Error	-21	-20	3678	-2	0	0	0
8	12	12	1P23	394 Sp20	19600	24030	70	73	73	11	15	81	81	81	11	13	3	0	0	0	0	0	0	0	0	0	32	236	100	0	0	Error	-8	-8	2342	-0.727	0	0	0
8	1	13	1D7	99 Sp8	16300	24320	60	66	67	9	13	66	66	67	11	16	13	0	0	0	0	0	0	0	0	0	32	176	100	0	0	Error	0	1	2132	0	0	0	0
8	2	13	1H7	119 Sp14	16600	24330	40	69	69	14	20	54	54	55	9	16	67	33	0	0	0	0	0	0	0	0	12	68	100	0	0	Error	15	15	831	1.556	0	0	0
8	3	13	1D7	99 Sp8	16900	24330	50	70	70	14	20	56	56	57	10	17	50	42	0	0	0	0	0	0	0	0	12	104	100	0	0	Error	14	14	836	1.3	0	0	0
8	4	13	1H7	119 Sp14	17210	24320	50	65	66	9	13	76	76	74	17	22	0	0	0	0	0	0	0	0	0	0	12	104	100	0	0	Error	-11	-10	787	-0.471	0	0	0
8	5	13	1L7	140 Sp0	17500	24340	40	85	82	14	17	72	72	74	14	18	42	8	0	0	0	0	0	0	0	0	12	68	100	0	0	Error	13	10	988	0.571	0	0	0
8	6	13	1P7	161 Sp8	17810	24340	50	67	68	11	16	80	80	81	20	24	0	0	0	0	0	0	0	0	0	0	12	104	100	0	0	Error	-13	-12	816	-0.65	0	0	0
8	7	13	1L7	140 Sp0	18100	24340	40	98	100	14	14	129	129	127	14	11	0	0	0	0	0	0	0	0	0	0	12	68	100	0	0	Error	-31	-29	1200	-1.929	0	0	0
8	8	13	1P7	161 Sp8	18400	24330	40	72	72	12	16	123	123	122	15	12	0	0	0	0	0	0	0	0	0	0	12	68	100	0	0	Error	-51	-51	865	-3.333	0	0	0
8	9	13	1D15	188 Sp0	18690	24320	40	84	86	11	12	109	109	108	16	14	0	0	0	0	0	0	0	0	0	0	12	68	100	0	0	Error	-25	-23	1028	-1.375	0	0	0
8	10	13	1H15	225 Sp0	18990	24330	100	54	55	9	16	90	90	90	15	16	0	0	0	0	0	0	0	0	0	0	80	560	100	0	0	Error	-36	-35	4375	-2.333	0	0	0
8	11	13	1D15	188 Sp0	19290	24340	40	73	74	9	12	83	83	83	11	13	0	0	0	0	0	0	0	0	0	0	12	68	100	0	0	Error	-10	-9	888	-0.818	0	0	0
8	12	13	1H15	225 Sp0	19600	24330	60	77	74	9	12	98	98	100	14	14	0	0	0	0	0	0	0	0	0	0	32	176	100	0	0	Error	-21	-24	2377	-1.857	0	0	0
8	1	14	2D23	Grid Marker	16290	24630	180	208	1311	4500	343	97	97	98	24	24	95	80	0	0	0	0	0	0	0	0	256	1884	100	0	0	Error	111	1214	335545	50.542	0	0	0
8	2	14	2D23	Grid Marker	16590	24630	110	1652	5259	8192	155	85	85	88	32	36	100	100	0	0	0	0	0	0	0	0	80	656	100	0	0	Error	1567	5174	420717	161.594	0	0	0
8	3	14	empty	empty	16890	24640	100	88	88	11	12	88	88	89	13	14	14	0	0	0	0	0	0	0	0	0	80	560	100	0	0	Error	0	0	7059	-0.077	-75	0	0
8	4	14	empty	empty	17190	24640	100	70	74	16	21	83	83	85	21	24	5	1	0	0	0	0	0	0	0	0	80	560	100	0	0	Error	-13	-9	5916	-0.524	-75	0	0
8	5	14	empty	empty	17490	24640	100	130	129	14	10	128	128	128	23	17	5	0	0	0	0	0	0	0	0	0	80	560	100	0	0	Error	2	1	10326	0.043	-75	0	0
8	6	14	empty	empty	17790	24640	100	156	162	35	21	154	154	153	23	15	13	4	0	0	0	0	0	0	0	0	80	560	100	0	0	Error	2	8	12940	0.391	-75	0	0
8	7	14	empty	empty	18090	24640	100	160	158	14	8	159	159	159	20	12	5	0	0	0	0	0	0	0	0	0	80	560	100	0	0	Error	1	-1	12658	-0.05	-75	0	0
8	8	14	empty	empty	18390	24640	100	151	151	18	11	150	150	151	19	12	15	3	0	0	0	0	0	0	0	0	80	560	100	0	0	Error	1	1	12118	0	-75	0	0
8	9	14	empty	empty	18690	24640	100	127	126	13	10	125	125	126	17	13	9	0	0	0	0	0	0	0	0	0	80	560	100	0	0	Error	2	1	10046	0	-75	0	0
8	10	14	empty	empty	18990	24640	100	111	110	12	10	110	110	110	15	13	10	0	0	0	0	0	0	0	0	0	80	560	100	0	0	Error	1	0	8838	0	-75	0	0
8	11	14	empty	empty	19290	24640	100	101	101	12	11	102	102	102	14	13	8	1	0	0	0	0	0	0	0	0	80	560	100	0	0	Error	-1	-1	8046	-0.071	-75	0	0
8	12	14	empty	empty	19590	24640	100	109	109	13	11	108	108	108	13	12	20	0	0	0	0	0	0	0	0	0	80	560	100	0	0	Error	1	1	8724	0.077	-75	0	0
9	1	1	empty	empty	2800	25200	100	42	43	7	16	44	44	44	8	18	10	1	0	0	0	0	0	0	0	0	80	560	100	0	0	Error	-2	-1	3479	-0.125	-75	0	0
9	2	1	empty	empty	3100	25200	100	45	44	7	15	44	44	44	7	15	15	1	0	0	0	0	0	0	0	0	80	560	100	0	0	Error	1	0	3555	0	-75	0	0
9	3	1	empty	empty	3400	25200	100	44	44	7	15	44	44	44	7	15	18	3	0	0	0	0	0	0	0	0	80	560	100	0	0	Error	0	0	3539	0	-75	0	0
9	4	1	empty	empty	3700	25200	100	45	45	7	15	43	43	44	8	18	21	1	0	0	0	0	0	0	0	0	80	560	100	0	0	Error	2	2	3573	0.125	-75	0	0
9	5	1	empty	empty	4000	25200	100	40	41	5	12	44	44	45	15	33	0	0	0	0	0	0	0	0	0	0	80	560	100	0	0	Error	-4	-3	3304	-0.267	-75	0	0
9	6	1	empty	empty	4300	25200	100	43	44	6	13	43	43	44	7	15	14	1	0	0	0	0	0	0	0	0	80	560	100	0	0	Error	0	1	3506	0	-75	0	0
9	7	1	empty	empty	4600	25200	100	44	44	7	15	45	45	46	7	15	11	3	0	0	0	0	0	0	0	0	80	560	100	0	0	Error	-1	-1	3555	-0.286	-75	0	0
9	8	1	empty	empty	4900	25200	100	50	51	7	13	51	51	51	8	15	14	1	0	0	0	0	0	0	0	0	80	560	100	0	0	Error	-1	0	4067	0	-75	0	0
9	9	1	empty	empty	5200	25200	100	63	62	9	14	62	62	63	10	15	13	1	0	0	0	0	0	0	0	0	80	560	100	0	0	Error	1	0	4961	-0.1	-75	0	0
9	10	1	2A22	Grid Marker	5510	25210	190	245	1565	4513	288	85	85	89	22	24	96	88	0	0	0	0	0	0	0	0	256	1849	100	0	0	Error	160	1480	400633	67.091	0	0	0
9	11	1	2A22	Grid Marker	5820	25210	200	280	1591	4889	307	138	138	140	37	26	87	70	0	0	0	0	0	0	0	0	316	1896	100	0	0	Error	142	1453	502913	39.216	0	0	0
9	12	1	2A22	Grid Marker	6110	25200	200	299	1334	3990	299	214	214	208	42	20	72	50	0	0	0	0	0	0	0	0	316	2071	100	0	0	Error	85	1120	421495	26.81	0	0	0
9	1	2	2I14	620 Sp14	2810	25510	70	86	86	20	23	48	48	48	7	14	100	94	0	0	0	0	0	0	0	0	32	236	100	0	0	Error	38	38	2755	5.429	0	0	0
9	2	2	2M14	635 Sp14	3110	25500	100	47	49	9	18	45	45	46	7	15	26	8	0	0	0	0	0	0	0	0	80	560	100	0	0	Error	2	4	3912	0.429	0	0	0
9	3	2	2I14	620 Sp14	3420	25490	80	77	79	21	26	47	47	47	7	14	90	77	0	0	0	0	0	0	0	0	52	340	100	0	0	Error	30	32	4126	4.571	0	0	0
9	4	2	2M14	635 Sp14	3710	25490	100	46	47	9	19	45	45	45	7	15	25	6	0	0	0	0	0	0	0	0	80	560	100	0	0	Error	1	2	3727	0.286	0	0	0
9	5	2	empty	empty	4000	25500	100	43	44	7	15	44	44	45	7	15	16	5	0	0	0	0	0	0	0	0	80	560	100	0	0	Error	-1	0	3522	-0.143	-75	0	0
9	6	2	empty	empty	4300	25500	100	43	44	6	13	45	45	45	7	15	6	1	0	0	0	0	0	0	0	0	80	560	100	0	0	Error	-2	-1	3502	-0.143	-75	0	0
9	7	2	empty	empty	4600	25500	100	45	46	7	15	47	47	48	7	14	11	4	0	0	0	0	0	0	0	0	80	560	100	0	0	Error	-2	-1	3685	-0.286	-75	0	0
9	8	2	empty	empty	4900	25500	100	53	54	8	14	54	54	54	8	14	18	0	0	0	0	0	0	0	0	0	80	560	100	0	0	Error	-1	0	4298	0	-75	0	0
9	9	2	empty	empty	5200	25500	100	60	61	8	13	62	62	63	10	15	10	0	0	0	0	0	0	0	0	0	80	560	100	0	0	Error	-2	-1	4887	-0.2	-75	0	0
9	10	2	empty	empty	5500	25500	100	86	85	12	14	85	85	86	16	18	11	1	0	0	0	0	0	0	0	0	80	560	100	0	0	Error	1	0	6838	-0.062	-75	0	0
9	11	2	empty	empty	5800	25500	100	143	150	54	36	145	145	141	35	24	3	1	0	0	0	0	0	0	0	0	80	560	100	0	0	Error	-2	5	11964	0.257	-75	0	0
9	12	2	empty	empty	6100	25500	100	218	219	22	10	216	216	208	41	19	4	0	0	0	0	0	0	0	0	0	80	560	100	0	0	Error	2	3	17508	0.268	-75	0	0
9	1	3	2A6	406 Sp0	2810	25790	100	48	50	11	22	48	48	48	7	14	21	3	0	0	0	0	0	0	0	0	80	560	100	0	0	Error	0	2	3979	0.286	0	0	0
9	2	3	2.00E+06	430 Sp0	3110	25790	100	51	55	15	27	47	47	48	7	14	36	16	0	0	0	0	0	0	0	0	80	560	100	0	0	Error	4	8	4366	1	0	0	0
9	3	3	2A6	406 Sp0	3410	25790	100	48	49	8	16	47	47	47	8	17	24	4	0	0	0	0	0	0	0	0	80	560	100	0	0	Error	1	2	3886	0.25	0	0	0
9	4	3	2.00E+06	430 Sp0	3710	25790	100	49	53	17	32	48	48	48	7	14	29	23	0	0	0	0	0	0	0	0	80	560	100	0	0	Error	1	5	4275	0.714	0	0	0
9	5	3	2I6	455 Sp21	4010	25790	100	46	47	8	17	48	48	48	7	14	8	3	0	0	0	0	0	0	0	0	80	560	100	0	0	Error	-2	-1	3725	-0.143	0	0	0
9	6	3	2M6	483 Sp22	4310	25790	70	56	58	12	20	50	50	51	7	13	44	25	0	0	0	0	0	0	0	0	32	236	100	0	0	Error	6	8	1843	1	0	0	0
9	7	3	2I6	455 Sp21	4600	25760	60	45	47	8	17	50	50	51	8	15	9	3	0	0	0	0	0	0	0	0	32	176	100	0	0	Error	-5	-3	1488	-0.5	0	0	0
9	8	3	2M6	483 Sp22	4910	25790	100	54	57	12	21	56	56	57	10	17	25	9	0	0	0	0	0	0	0	0	80	560	100	0	0	Error	-2	1	4533	0	0	0	0
9	9	3	2A14	590 Sp14	5210	25780	100	67	67	10	14	64	64	64	10	15	23	4	0	0	0	0	0	0	0	0	80	560	100	0	0	Error	3	3	5373	0.3	0	0	0
9	10	3	2.00E+14	605 Sp24	5530	25810	80	103	101	11	10	96	96	97	19	19	8	0	0	0	0	0	0	0	0	0	52	340	100	0	0	Error	7	5	5256	0.211	0	0	0
9	11	3	2A14	590 Sp14	5820	25800	100	135	135	25	18	160	160	162	27	16	1	0	0	0	0	0	0	0	0	0	80	560	100	0	0	Error	-25	-25	10765	-1	0	0	0
9	12	3	2.00E+14	605 Sp24	6110	25800	100	131	134	17	12	222	222	214	48	22	0	0	0	0	0	0	0	0	0	0	80	560	100	0	0	Error	-91	-88	10704	-1.667	0	0	0
9	1	4	2I14	620 Sp14	2820	26110	80	79	81	17	20	50	50	50	7	14	92	88	0	0	0	0	0	0	0	0	52	340	100	0	0	Error	29	31	4192	4.429	0	0	0
9	2	4	2M14	635 Sp14	3110	26110	50	57	53	11	20	47	47	48	7	14	58	25	0	0	0	0	0	0	0	0	12	104	100	0	0	Error	10	6	635	0.714	0	0	0
9	3	4	2I14	620 Sp14	3420	26110	80	83	82	17	20	48	48	49	9	18	94	77	0	0	0	0	0	0	0	0	52	340	100	0	0	Error	35	34	4245	3.667	0	0	0
9	4	4	2M14	635 Sp14	3710	26100	100	53	54	8	14	49	49	50	14	28	9	0	0	0	0	0	0	0	0	0	80	560	100	0	0	Error	4	5	4296	0.286	0	0	0
9	5	4	empty	empty	4000	26100	100	47	47	6	12	47	47	48	7	14	6	0	0	0	0	0	0	0	0	0	80	560	100	0	0	Error	0	0	3734	-0.143	-75	0	0
9	6	4	empty	empty	4300	26100	100	48	48	7	14	48	48	51	47	92	0	0	0	0	0	0	0	0	0	0	80	560	100	0	0	Error	0	0	3811	-0.064	-75	0	0
9	7	4	empty	empty	4600	26100	100	52	53	8	15	52	52	53	10	18	14	3	0	0	0	0	0	0	0	0	80	560	100	0	0	Error	0	1	4238	0	-75	0	0
9	8	4	empty	empty	4900	26100	100	56	57	9	15	57	57	57	8	14	14	4	0	0	0	0	0	0	0	0	80	560	100	0	0	Error	-1	0	4537	0	-75	0	0
9	9	4	empty	empty	5200	26100	100	62	63	10	15	67	67	68	17	25	1	0	0	0	0	0	0	0	0	0	80	560	100	0	0	Error	-5	-4	5018	-0.294	-75	0	0
9	10	4	empty	empty	5500	26100	100	101	102	13	12	103	103	104	29	27	3	0	0	0	0	0	0	0	0	0	80	560	100	0	0	Error	-2	-1	8196	-0.069	-75	0	0
9	11	4	empty	empty	5800	26100	100	168	167	21	12	167	167	168	27	16	6	1	0	0	0	0	0	0	0	0	80	560	100	0	0	Error	1	0	13327	-0.037	-75	0	0
9	12	4	empty	empty	6100	26100	100	248	242	27	11	238	238	235	41	17	6	0	0	0	0	0	0	0	0	0	80	560	100	0	0	Error	10	4	19342	0.171	-75	0	0
9	1	5	2A6	406 Sp0	2810	26410	100	47	48	13	27	49	49	49	8	16	5	1	0	0	0	0	0	0	0	0	80	560	100	0	0	Error	-2	-1	3829	-0.125	0	0	0
9	2	5	2.00E+06	430 Sp0	3110	26410	100	46	52	17	32	49	49	49	7	14	24	20	0	0	0	0	0	0	0	0	80	560	100	0	0	Error	-3	3	4137	0.429	0	0	0
9	3	5	2A6	406 Sp0	3420	26430	40	54	54	7	12	45	45	47	7	14	58	33	0	0	0	0	0	0	0	0	12	68	100	0	0	Error	9	9	644	1	0	0	0
9	4	5	2.00E+06	430 Sp0	3710	26420	50	73	72	17	23	46	46	47	8	17	92	67	0	0	0	0	0	0	0	0	12	104	100	0	0	Error	27	26	865	3.125	0	0	0
9	5	5	2I6	455 Sp21	4010	26420	100	46	47	8	17	50	50	50	8	16	6	4	0	0	0	0	0	0	0	0	80	560	100	0	0	Error	-4	-3	3723	-0.375	0	0	0
9	6	5	2M6	483 Sp22	4320	26420	40	70	69	18	26	53	53	53	8	15	67	50	0	0	0	0	0	0	0	0	12	68	100	0	0	Error	17	16	830	2	0	0	0
9	7	5	2I6	455 Sp21	4610	26420	50	54	55	7	12	50	50	50	7	14	33	17	0	0	0	0	0	0	0	0	12	104	100	0	0	Error	4	5	659	0.714	0	0	0
9	8	5	2M6	483 Sp22	4920	26410	100	60	60	11	18	63	63	64	11	17	8	1	0	0	0	0	0	0	0	0	80	560	100	0	0	Error	-3	-3	4839	-0.364	0	0	0
9	9	5	2A14	590 Sp14	5220	26410	100	62	65	10	15	77	77	77	13	16	0	0	0	0	0	0	0	0	0	0	80	560	100	0	0	Error	-15	-12	5164	-0.923	0	0	0
9	10	5	2.00E+14	605 Sp24	5530	26390	90	103	101	19	18	98	98	101	27	26	6	0	0	0	0	0	0	0	0	0	52	420	100	0	0	Error	5	3	5228	0	0	0	0
9	11	5	2A14	590 Sp14	5830	26410	90	126	123	19	15	191	191	192	28	14	0	0	0	0	0	0	0	0	0	0	52	420	100	0	0	Error	-65	-68	6411	-2.464	0	0	0
9	12	5	2.00E+14	605 Sp24	6120	26400	100	134	135	20	14	243	243	233	53	22	0	0	0	0	0	0	0	0	0	0	80	560	100	0	0	Error	-109	-108	10822	-1.849	0	0	0
9	1	6	2I14	620 Sp14	2830	26710	70	69	72	21	29	51	51	51	8	15	81	56	0	0	0	0	0	0	0	0	32	236	100	0	0	Error	18	21	2304	2.625	0	0	0
9	2	6	2M14	635 Sp14	3130	26700	100	52	52	8	15	48	48	49	7	14	38	6	0	0	0	0	0	0	0	0	80	560	100	0	0	Error	4	4	4161	0.429	0	0	0
9	3	6	2I14	620 Sp14	3440	26700	70	82	85	26	30	50	50	51	8	15	94	78	0	0	0	0	0	0	0	0	32	236	100	0	0	Error	32	35	2719	4.25	0	0	0
9	4	6	2M14	635 Sp14	3730	26700	100	52	53	8	15	49	49	50	8	16	29	9	0	0	0	0	0	0	0	0	80	560	100	0	0	Error	3	4	4265	0.375	0	0	0
9	5	6	empty	empty	4000	26700	100	50	50	6	12	49	49	49	7	14	13	0	0	0	0	0	0	0	0	0	80	560	100	0	0	Error	1	1	3969	0.143	-75	0	0
9	6	6	empty	empty	4300	26700	100	51	51	7	13	51	51	52	7	13	21	0	0	0	0	0	0	0	0	0	80	560	100	0	0	Error	0	0	4117	-0.143	-75	0	0
9	7	6	empty	empty	4600	26700	100	59	59	9	15	57	57	57	9	15	23	4	0	0	0	0	0	0	0	0	80	560	100	0	0	Error	2	2	4717	0.222	-75	0	0
9	8	6	empty	empty	4900	26700	100	60	60	10	16	59	59	60	14	23	8	0	0	0	0	0	0	0	0	0	80	560	100	0	0	Error	1	1	4789	0	-75	0	0
9	9	6	empty	empty	5200	26700	100	80	81	10	12	82	82	82	14	17	6	0	0	0	0	0	0	0	0	0	80	560	100	0	0	Error	-2	-1	6450	-0.071	-75	0	0
9	10	6	empty	empty	5500	26700	100	125	129	17	13	129	129	131	24	18	10	0	0	0	0	0	0	0	0	0	80	560	100	0	0	Error	-4	0	10293	-0.083	-75	0	0
9	11	6	empty	empty	5800	26700	100	204	204	20	9	200	200	203	32	15	6	0	0	0	0	0	0	0	0	0	80	560	100	0	0	Error	4	4	16337	0.031	-75	0	0
9	12	6	empty	empty	6100	26700	100	285	282	25	8	275	275	266	48	18	6	0	0	0	0	0	0	0	0	0	80	560	100	0	0	Error	10	7	22536	0.333	-75	0	0
9	1	7	2A6	406 Sp0	2800	26980	100	54	55	9	16	51	51	52	7	13	26	13	0	0	0	0	0	0	0	0	80	560	100	0	0	Error	3	4	4361	0.429	0	0	0
9	2	7	2.00E+06	430 Sp0	3100	26990	40	67	69	18	26	48	48	47	8	17	67	50	0	0	0	0	0	0	0	0	12	68	100	0	0	Error	19	21	828	2.75	0	0	0
9	3	7	2A6	406 Sp0	3400	26990	100	54	54	7	12	52	52	52	8	15	19	3	0	0	0	0	0	0	0	0	80	560	100	0	0	Error	2	2	4303	0.25	0	0	0
9	4	7	2.00E+06	430 Sp0	3700	27000	40	74	76	10	13	59	59	59	8	13	92	33	0	0	0	0	0	0	0	0	12	68	100	0	0	Error	15	17	915	2.125	0	0	0
9	5	7	2I6	455 Sp21	4010	27000	100	55	55	8	14	55	55	55	9	16	10	1	0	0	0	0	0	0	0	0	80	560	100	0	0	Error	0	0	4365	0	0	0	0
9	6	7	2M6	483 Sp22	4310	27000	100	58	58	11	18	57	57	57	9	15	23	9	0	0	0	0	0	0	0	0	80	560	100	0	0	Error	1	1	4666	0.111	0	0	0
9	7	7	2I6	455 Sp21	4610	27000	100	54	53	8	15	60	60	60	10	16	1	0	0	0	0	0	0	0	0	0	80	560	100	0	0	Error	-6	-7	4231	-0.7	0	0	0
9	8	7	2M6	483 Sp22	4920	27010	40	62	62	7	11	65	65	66	10	15	0	0	0	0	0	0	0	0	0	0	12	68	100	0	0	Error	-3	-3	748	-0.4	0	0	0
9	9	7	2A14	590 Sp14	5220	27010	100	77	77	12	15	93	93	94	16	17	0	0	0	0	0	0	0	0	0	0	80	560	100	0	0	Error	-16	-16	6122	-1.062	0	0	0
9	10	7	2.00E+14	605 Sp24	5530	27010	80	109	124	96	77	142	142	143	30	20	4	2	0	0	0	0	0	0	0	0	52	340	100	0	0	Error	-33	-18	6435	-0.633	0	0	0
9	11	7	2A14	590 Sp14	5820	27000	100	153	157	26	16	231	231	232	28	12	0	0	0	0	0	0	0	0	0	0	80	560	100	0	0	Error	-78	-74	12520	-2.679	0	0	0
9	12	7	2.00E+14	605 Sp24	6120	27000	90	159	159	14	8	272	272	263	49	18	0	0	0	0	0	0	0	0	0	0	52	420	100	0	0	Error	-113	-113	8256	-2.122	0	0	0
9	1	8	1I14	234 Sp8	2840	27320	40	49	50	7	14	52	52	53	7	13	8	0	0	0	0	0	0	0	0	0	12	68	100	0	0	Error	-3	-2	598	-0.429	0	0	0
9	2	8	1M14	258 Sp0	3130	27310	100	52	53	8	15	53	53	54	8	14	13	3	0	0	0	0	0	0	0	0	80	560	100	0	0	Error	-1	0	4201	-0.125	0	0	0
9	3	8	1I14	234 Sp8	3420	27300	70	48	47	6	12	53	53	54	8	14	0	0	0	0	0	0	0	0	0	0	32	236	100	0	0	Error	-5	-6	1505	-0.875	0	0	0
9	4	8	1M14	258 Sp0	3720	27290	40	49	52	9	17	56	56	57	9	15	17	0	0	0	0	0	0	0	0	0	12	68	100	0	0	Error	-7	-4	619	-0.556	0	0	0
9	5	8	1A22	286 Sp0	4020	27300	60	51	52	7	13	53	53	53	9	16	9	0	0	0	0	0	0	0	0	0	32	176	100	0	0	Error	-2	-1	1650	-0.111	0	0	0
9	6	8	1.00E+22	324 Sp10	4300	27280	50	104	97	28	28	54	54	53	8	15	83	75	0	0	0	0	0	0	0	0	12	104	100	0	0	Error	50	43	1165	5.5	0	0	0
9	7	8	1A22	286 Sp0	4610	27290	100	49	50	7	14	62	62	63	9	14	0	0	0	0	0	0	0	0	0	0	80	560	100	0	0	Error	-13	-12	4000	-1.444	0	0	0
9	8	8	1.00E+22	324 Sp10	4920	27310	60	100	91	31	34	67	67	68	13	19	66	63	0	0	0	0	0	0	0	0	32	176	100	0	0	Error	33	24	2908	1.769	0	0	0
9	9	8	1I22	354 Sp0	5210	27310	60	69	71	8	11	100	100	99	16	16	0	0	0	0	0	0	0	0	0	0	32	176	100	0	0	Error	-31	-29	2258	-1.75	0	0	0
9	10	8	1M22	379 Sp0	5500	27320	60	91	90	15	16	134	134	133	22	16	0	0	0	0	0	0	0	0	0	0	32	176	100	0	0	Error	-43	-44	2877	-1.955	0	0	0
9	11	8	1I22	354 Sp0	5810	27310	100	132	140	35	25	240	240	241	41	17	0	0	0	0	0	0	0	0	0	0	80	560	100	0	0	Error	-108	-100	11170	-2.463	0	0	0
9	12	8	1M22	379 Sp0	6120	27300	80	147	142	20	14	282	282	266	58	21	0	0	0	0	0	0	0	0	0	0	52	340	100	0	0	Error	-135	-140	7404	-2.138	0	0	0
9	1	9	1A6	14 Sp8	2800	27600	50	72	70	13	18	60	60	60	9	15	50	25	0	0	0	0	0	0	0	0	12	104	100	0	0	Error	12	10	845	1.111	0	0	0
9	2	9	1.00E+06	33 Sp8	3100	27590	60	60	63	24	38	60	60	60	9	15	13	6	0	0	0	0	0	0	0	0	32	176	100	0	0	Error	0	3	2013	0.333	0	0	0
9	3	9	1A6	14 Sp8	3420	27590	60	58	59	10	16	59	59	59	9	15	16	3	0	0	0	0	0	0	0	0	32	176	100	0	0	Error	-1	0	1890	0	0	0	0
9	4	9	1.00E+06	33 Sp8	3720	27600	60	62	62	13	20	57	57	59	18	30	9	3	0	0	0	0	0	0	0	0	32	176	100	0	0	Error	5	5	1982	0.167	0	0	0
9	5	9	1I6	52 Sp9	4020	27580	40	77	78	10	12	65	65	66	13	19	33	8	0	0	0	0	0	0	0	0	12	68	100	0	0	Error	12	13	940	0.923	0	0	0
9	6	9	1M6	74 Sp0	4310	27580	50	56	57	9	15	58	58	56	9	16	17	0	0	0	0	0	0	0	0	0	12	104	100	0	0	Error	-2	-1	688	0.111	0	0	0
9	7	9	1I6	52 Sp9	4620	27600	60	62	63	9	14	61	61	62	9	14	22	6	0	0	0	0	0	0	0	0	32	176	100	0	0	Error	1	2	2018	0.111	0	0	0
9	8	9	1M6	74 Sp0	4920	27610	60	69	70	9	12	71	71	73	13	17	3	0	0	0	0	0	0	0	0	0	32	176	100	0	0	Error	-2	-1	2231	-0.231	0	0	0
9	9	9	1A14	171 Sp8	5210	27590	100	102	105	20	19	121	121	124	23	18	3	0	0	0	0	0	0	0	0	0	80	560	100	0	0	Error	-19	-16	8363	-0.826	0	0	0
9	10	9	1.00E+14	199 Sp9	5510	27580	50	118	117	8	6	119	119	120	18	15	0	0	0	0	0	0	0	0	0	0	12	104	100	0	0	Error	-1	-2	1400	-0.167	0	0	0
9	11	9	1A14	171 Sp8	5810	27610	60	171	171	20	11	235	235	232	39	16	0	0	0	0	0	0	0	0	0	0	32	176	100	0	0	Error	-64	-64	5459	-1.564	0	0	0
9	12	9	1.00E+14	199 Sp9	6130	27610	50	181	179	18	10	207	207	208	61	29	0	0	0	0	0	0	0	0	0	0	12	104	100	0	0	Error	-26	-28	2149	-0.475	0	0	0
9	1	10	1I14	234 Sp8	2820	27920	50	51	53	7	13	61	61	63	10	15	0	0	0	0	0	0	0	0	0	0	12	104	100	0	0	Error	-10	-8	635	-1	0	0	0
9	2	10	1M14	258 Sp0	3120	27900	50	47	49	7	14	56	56	57	9	15	0	0	0	0	0	0	0	0	0	0	12	104	100	0	0	Error	-9	-7	584	-0.889	0	0	0
9	3	10	1I14	234 Sp8	3420	27910	40	53	53	7	13	60	60	59	9	15	0	0	0	0	0	0	0	0	0	0	12	68	100	0	0	Error	-7	-7	633	-0.667	0	0	0
9	4	10	1M14	258 Sp0	3710	27900	100	58	58	9	15	66	66	67	9	13	3	0	0	0	0	0	0	0	0	0	80	560	100	0	0	Error	-8	-8	4635	-1	0	0	0
9	5	10	1A22	286 Sp0	4010	27900	100	57	81	198	244	71	71	71	10	14	3	1	0	0	0	0	0	0	0	0	80	560	100	0	0	Error	-14	10	6464	1	0	0	0
9	6	10	1.00E+22	324 Sp10	4310	27890	40	118	109	40	36	57	57	59	10	16	75	67	0	0	0	0	0	0	0	0	12	68	100	0	0	Error	61	52	1312	5	0	0	0
9	7	10	1A22	286 Sp0	4610	27890	100	62	61	11	18	80	80	80	14	17	0	0	0	0	0	0	0	0	0	0	80	560	100	0	0	Error	-18	-19	4906	-1.357	0	0	0
9	8	10	1.00E+22	324 Sp10	4910	27900	40	119	117	24	20	75	75	74	10	13	92	83	0	0	0	0	0	0	0	0	12	68	100	0	0	Error	44	42	1407	4.3	0	0	0
9	9	10	1I22	354 Sp0	5210	27900	100	88	87	11	12	148	148	150	25	16	0	0	0	0	0	0	0	0	0	0	80	560	100	0	0	Error	-60	-61	6988	-2.52	0	0	0
9	10	10	1M22	379 Sp0	5520	27900	60	115	114	19	16	189	189	188	36	19	0	0	0	0	0	0	0	0	0	0	32	176	100	0	0	Error	-74	-75	3653	-2.056	0	0	0
9	11	10	1I22	354 Sp0	5810	27890	100	139	148	32	21	271	271	271	35	12	0	0	0	0	0	0	0	0	0	0	80	560	100	0	0	Error	-132	-123	11815	-3.514	0	0	0
9	12	10	1M22	379 Sp0	6110	27890	70	136	135	29	21	288	288	280	66	23	0	0	0	0	0	0	0	0	0	0	32	236	100	0	0	Error	-152	-153	4320	-2.197	0	0	0
9	1	11	1A6	14 Sp8	2800	28200	50	76	73	9	12	73	73	73	11	15	8	0	0	0	0	0	0	0	0	0	12	104	100	0	0	Error	3	0	878	0	0	0	0
9	2	11	1.00E+06	33 Sp8	3120	28210	50	74	74	11	14	62	62	61	9	14	58	17	0	0	0	0	0	0	0	0	12	104	100	0	0	Error	12	12	891	1.444	0	0	0
9	3	11	1A6	14 Sp8	3420	28200	50	67	70	12	17	69	69	69	10	14	17	8	0	0	0	0	0	0	0	0	12	104	100	0	0	Error	-2	1	838	0.1	0	0	0
9	4	11	1.00E+06	33 Sp8	3710	28200	50	68	69	11	15	66	66	66	11	16	17	0	0	0	0	0	0	0	0	0	12	104	100	0	0	Error	2	3	827	0.273	0	0	0
9	5	11	1I6	52 Sp9	4020	28220	40	77	80	12	15	78	78	77	10	12	8	8	0	0	0	0	0	0	0	0	12	68	100	0	0	Error	-1	2	954	0.3	0	0	0
9	6	11	1M6	74 Sp0	4310	28210	100	75	76	10	13	88	88	88	12	13	1	0	0	0	0	0	0	0	0	0	80	560	100	0	0	Error	-13	-12	6100	-1	0	0	0
9	7	11	1I6	52 Sp9	4610	28210	40	95	94	14	14	94	94	94	12	12	17	8	0	0	0	0	0	0	0	0	12	68	100	0	0	Error	1	0	1133	0	0	0	0
9	8	11	1M6	74 Sp0	4920	28230	40	102	99	13	13	92	92	94	15	15	17	8	0	0	0	0	0	0	0	0	12	68	100	0	0	Error	10	7	1187	0.333	0	0	0
9	9	11	1A14	171 Sp8	5210	28220	50	142	144	15	10	146	146	148	23	15	0	0	0	0	0	0	0	0	0	0	12	104	100	0	0	Error	-4	-2	1724	-0.174	0	0	0
9	10	11	1.00E+14	199 Sp9	5510	28210	60	131	128	17	13	170	170	174	40	22	0	0	0	0	0	0	0	0	0	0	32	176	100	0	0	Error	-39	-42	4101	-1.15	0	0	0
9	11	11	1A14	171 Sp8	5800	28200	40	195	191	21	10	223	223	225	37	16	0	0	0	0	0	0	0	0	0	0	12	68	100	0	0	Error	-28	-32	2289	-0.919	0	0	0
9	12	11	1.00E+14	199 Sp9	6110	28200	60	189	193	24	12	250	250	242	55	22	0	0	0	0	0	0	0	0	0	0	32	176	100	0	0	Error	-61	-57	6168	-0.891	0	0	0
9	1	12	1I14	234 Sp8	2810	28520	50	63	65	10	15	92	92	90	13	14	0	0	0	0	0	0	0	0	0	0	12	104	100	0	0	Error	-29	-27	780	-1.923	0	0	0
9	2	12	1M14	258 Sp0	3110	28500	40	65	63	11	17	70	70	68	10	14	0	0	0	0	0	0	0	0	0	0	12	68	100	0	0	Error	-5	-7	756	-0.5	0	0	0
9	3	12	1I14	234 Sp8	3400	28520	50	65	74	37	50	85	85	85	12	14	8	8	0	0	0	0	0	0	0	0	12	104	100	0	0	Error	-20	-11	883	-0.917	0	0	0
9	4	12	1M14	258 Sp0	3720	28510	50	68	69	9	13	78	78	78	12	15	0	0	0	0	0	0	0	0	0	0	12	104	100	0	0	Error	-10	-9	825	-0.75	0	0	0
9	5	12	1A22	286 Sp0	4040	28510	50	61	62	12	19	67	67	67	10	14	8	0	0	0	0	0	0	0	0	0	12	104	100	0	0	Error	-6	-5	747	-0.5	0	0	0
9	6	12	1.00E+22	324 Sp10	4310	28510	40	112	103	31	30	76	76	74	13	17	58	58	0	0	0	0	0	0	0	0	12	68	100	0	0	Error	36	27	1233	2.231	0	0	0
9	7	12	1A22	286 Sp0	4600	28520	50	87	89	10	11	93	93	94	14	14	0	0	0	0	0	0	0	0	0	0	12	104	100	0	0	Error	-6	-4	1072	-0.357	0	0	0
9	8	12	1.00E+22	324 Sp10	4900	28500	40	143	137	27	19	113	113	113	15	13	75	50	0	0	0	0	0	0	0	0	12	68	100	0	0	Error	30	24	1642	1.6	0	0	0
9	9	12	1I22	354 Sp0	5210	28500	100	133	141	27	19	223	223	226	31	13	0	0	0	0	0	0	0	0	0	0	80	560	100	0	0	Error	-90	-82	11271	-2.742	0	0	0
9	10	12	1M22	379 Sp0	5520	28510	60	142	144	20	13	263	263	258	39	15	0	0	0	0	0	0	0	0	0	0	32	176	100	0	0	Error	-121	-119	4618	-2.923	0	0	0
9	11	12	1I22	354 Sp0	5820	28520	100	191	188	63	33	307	307	292	63	21	0	0	0	0	0	0	0	0	0	0	80	560	100	0	0	Error	-116	-119	15023	-1.651	0	0	0
9	12	12	1M22	379 Sp0	6120	28530	50	171	174	20	11	228	228	226	45	19	0	0	0	0	0	0	0	0	0	0	12	104	100	0	0	Error	-57	-54	2083	-1.156	0	0	0
9	1	13	1A6	14 Sp8	2810	28790	50	94	93	14	15	118	118	119	17	14	0	0	0	0	0	0	0	0	0	0	12	104	100	0	0	Error	-24	-25	1116	-1.529	0	0	0
9	2	13	1.00E+06	33 Sp8	3120	28810	40	87	87	15	17	104	104	105	17	16	0	0	0	0	0	0	0	0	0	0	12	68	100	0	0	Error	-17	-17	1048	-1.059	0	0	0
9	3	13	1A6	14 Sp8	3420	28800	50	87	87	14	16	109	109	108	18	16	0	0	0	0	0	0	0	0	0	0	12	104	100	0	0	Error	-22	-22	1047	-1.167	0	0	0
9	4	13	1.00E+06	33 Sp8	3720	28820	40	92	94	18	19	121	121	120	15	12	8	0	0	0	0	0	0	0	0	0	12	68	100	0	0	Error	-29	-27	1125	-1.733	0	0	0
9	5	13	1I6	52 Sp9	4010	28810	60	104	105	13	12	142	142	143	25	17	0	0	0	0	0	0	0	0	0	0	32	176	100	0	0	Error	-38	-37	3361	-1.52	0	0	0
9	6	13	1M6	74 Sp0	4320	28810	40	66	69	13	18	106	106	107	17	15	0	0	0	0	0	0	0	0	0	0	12	68	100	0	0	Error	-40	-37	831	-2.235	0	0	0
9	7	13	1I6	52 Sp9	4610	28810	80	137	136	22	16	183	183	183	26	14	0	0	0	0	0	0	0	0	0	0	52	340	100	0	0	Error	-46	-47	7064	-1.808	0	0	0
9	8	13	1M6	74 Sp0	4920	28810	40	152	151	26	17	151	151	150	24	16	25	0	0	0	0	0	0	0	0	0	12	68	100	0	0	Error	1	0	1816	0.042	0	0	0
9	9	13	1A14	171 Sp8	5220	28810	100	175	183	33	18	262	262	262	34	12	0	0	0	0	0	0	0	0	0	0	80	560	100	0	0	Error	-87	-79	14641	-2.324	0	0	0
9	10	13	1.00E+14	199 Sp9	5520	28820	40	201	203	30	14	211	211	213	28	13	8	0	0	0	0	0	0	0	0	0	12	68	100	0	0	Error	-10	-8	2436	-0.357	0	0	0
9	11	13	1A14	171 Sp8	5800	28800	50	205	208	21	10	267	267	264	38	14	0	0	0	0	0	0	0	0	0	0	12	104	100	0	0	Error	-62	-59	2492	-1.474	0	0	0
9	12	13	1.00E+14	199 Sp9	6110	28820	40	214	202	34	16	216	216	207	37	17	0	0	0	0	0	0	0	0	0	0	12	68	100	0	0	Error	-2	-14	2422	-0.135	0	0	0
9	1	14	2A22	Grid Marker	2810	29110	180	259	992	2975	299	174	174	176	28	15	83	69	0	0	0	0	0	0	0	0	256	1855	100	0	0	Error	85	818	253994	29.143	0	0	0
9	2	14	2A22	Grid Marker	3110	29090	150	487	2634	6254	237	169	169	171	29	16	97	92	0	0	0	0	0	0	0	0	156	1242	100	0	0	Error	318	2465	410945	84.931	0	0	0
9	3	14	empty	empty	3400	29100	100	172	172	19	11	172	172	170	29	17	4	0	0	0	0	0	0	0	0	0	80	560	100	0	0	Error	0	0	13732	0.069	-75	0	0
9	4	14	empty	empty	3700	29100	100	187	188	17	9	186	186	187	23	12	11	0	0	0	0	0	0	0	0	0	80	560	100	0	0	Error	1	2	15017	0.043	-75	0	0
9	5	14	empty	empty	4000	29100	100	196	198	21	10	188	188	186	33	17	13	1	0	0	0	0	0	0	0	0	80	560	100	0	0	Error	8	10	15839	0.364	-75	0	0
9	6	14	empty	empty	4300	29100	100	209	207	21	10	204	204	198	36	18	8	0	0	0	0	0	0	0	0	0	80	560	100	0	0	Error	5	3	16538	0.25	-75	0	0
9	7	14	empty	empty	4600	29100	100	231	231	21	9	232	232	232	21	9	13	1	0	0	0	0	0	0	0	0	80	560	100	0	0	Error	-1	-1	18488	-0.048	-75	0	0
9	8	14	empty	empty	4900	29100	100	254	255	20	7	254	254	248	42	16	1	0	0	0	0	0	0	0	0	0	80	560	100	0	0	Error	0	1	20387	0.167	-75	0	0
9	9	14	empty	empty	5200	29100	100	301	298	25	8	298	298	298	23	7	15	4	0	0	0	0	0	0	0	0	80	560	100	0	0	Error	3	0	23806	0	-75	0	0
9	10	14	empty	empty	5500	29100	100	311	309	35	11	319	319	317	27	8	15	0	0	0	0	0	0	0	0	0	80	560	100	0	0	Error	-8	-10	24752	-0.296	-75	0	0
9	11	14	empty	empty	5800	29100	100	318	309	39	12	320	320	316	37	11	9	0	0	0	0	0	0	0	0	0	80	560	100	0	0	Error	-2	-11	24732	-0.189	-75	0	0
9	12	14	empty	empty	6100	29100	100	321	311	49	15	322	322	307	59	19	0	0	0	0	0	0	0	0	0	0	80	560	100	0	0	Error	-1	-11	24885	0.068	-75	0	0
10	1	1	empty	empty	7320	25200	100	297	298	25	8	303	303	302	26	8	11	3	0	0	0	0	0	0	0	0	80	560	100	0	0	Error	-6	-5	23875	-0.154	-75	0	0
10	2	1	empty	empty	7620	25200	100	298	297	27	9	298	298	298	24	8	16	0	0	0	0	0	0	0	0	0	80	560	100	0	0	Error	0	-1	23739	-0.042	-75	0	0
10	3	1	empty	empty	7920	25200	100	288	287	19	6	291	291	291	24	8	8	1	0	0	0	0	0	0	0	0	80	560	100	0	0	Error	-3	-4	22973	-0.167	-75	0	0
10	4	1	empty	empty	8220	25200	100	268	267	23	8	279	279	278	26	9	6	0	0	0	0	0	0	0	0	0	80	560	100	0	0	Error	-11	-12	21394	-0.423	-75	0	0
10	5	1	empty	empty	8520	25200	100	293	292	22	7	291	291	291	23	7	16	3	0	0	0	0	0	0	0	0	80	560	100	0	0	Error	2	1	23389	0.043	-75	0	0
10	6	1	empty	empty	8820	25200	100	289	290	24	8	291	291	292	23	7	15	3	0	0	0	0	0	0	0	0	80	560	100	0	0	Error	-2	-1	23221	-0.087	-75	0	0
10	7	1	empty	empty	9120	25200	100	278	278	20	7	277	277	272	42	15	3	0	0	0	0	0	0	0	0	0	80	560	100	0	0	Error	1	1	22274	0.143	-75	0	0
10	8	1	empty	empty	9420	25200	100	264	261	22	8	265	265	266	23	8	8	3	0	0	0	0	0	0	0	0	80	560	100	0	0	Error	-1	-4	20914	-0.217	-75	0	0
10	9	1	empty	empty	9720	25200	100	245	246	21	8	253	253	252	22	8	10	1	0	0	0	0	0	0	0	0	80	560	100	0	0	Error	-8	-7	19680	-0.273	-75	0	0
10	10	1	2B22	Grid Marker	10030	25220	160	305	1319	3770	285	228	228	226	29	12	83	62	0	0	0	0	0	0	0	0	208	1429	100	0	0	Error	77	1091	274399	37.69	0	0	0
10	11	1	2B22	Grid Marker	10330	25210	180	268	1063	3244	305	204	204	204	27	13	74	56	0	0	0	0	0	0	0	0	256	1647	100	0	0	Error	64	859	272111	31.815	0	0	0
10	12	1	2B22	Grid Marker	10620	25210	180	227	885	2532	286	171	171	171	27	15	77	52	0	0	0	0	0	0	0	0	256	1738	100	0	0	Error	56	714	226636	26.444	0	0	0
10	1	2	2J14	621 Sp14	7350	25500	100	313	299	43	14	321	321	322	25	7	10	3	0	0	0	0	0	0	0	0	80	560	100	0	0	Error	-8	-22	23921	-0.92	0	0	0
10	2	2	2N14	636 Sp12	7650	25510	60	182	188	31	16	304	304	301	36	11	0	0	0	0	0	0	0	0	0	0	32	176	100	0	0	Error	-122	-116	6019	-3.139	0	0	0
10	3	2	2J14	621 Sp14	7940	25510	100	261	256	44	17	311	311	308	28	9	1	0	0	0	0	0	0	0	0	0	80	560	100	0	0	Error	-50	-55	20474	-1.857	0	0	0
10	4	2	2N14	636 Sp12	8240	25520	70	168	171	22	12	303	303	302	32	10	0	0	0	0	0	0	0	0	0	0	32	236	100	0	0	Error	-135	-132	5482	-4.094	0	0	0
10	5	2	empty	empty	8520	25500	100	286	282	37	13	299	299	298	28	9	8	0	0	0	0	0	0	0	0	0	80	560	100	0	0	Error	-13	-17	22568	-0.571	-75	0	0
10	6	2	empty	empty	8820	25500	100	294	294	25	8	298	298	297	25	8	13	1	0	0	0	0	0	0	0	0	80	560	100	0	0	Error	-4	-4	23550	-0.12	-75	0	0
10	7	2	empty	empty	9120	25500	100	280	270	47	17	283	283	277	41	14	3	0	0	0	0	0	0	0	0	0	80	560	100	0	0	Error	-3	-13	21622	-0.171	-75	0	0
10	8	2	empty	empty	9420	25500	100	264	265	23	8	269	269	270	24	8	13	1	0	0	0	0	0	0	0	0	80	560	100	0	0	Error	-5	-4	21231	-0.208	-75	0	0
10	9	2	empty	empty	9720	25500	100	260	263	20	7	256	256	255	23	9	20	1	0	0	0	0	0	0	0	0	80	560	100	0	0	Error	4	7	21008	0.348	-75	0	0
10	10	2	empty	empty	10020	25500	100	229	227	25	11	239	239	238	23	9	5	0	0	0	0	0	0	0	0	0	80	560	100	0	0	Error	-10	-12	18180	-0.478	-75	0	0
10	11	2	empty	empty	10320	25500	100	218	219	19	8	224	224	224	22	9	9	0	0	0	0	0	0	0	0	0	80	560	100	0	0	Error	-6	-5	17506	-0.227	-75	0	0
10	12	2	empty	empty	10620	25500	100	191	192	19	9	191	191	191	20	10	21	1	0	0	0	0	0	0	0	0	80	560	100	0	0	Error	0	1	15399	0.05	-75	0	0
10	1	3	2B6	407 Sp21	7340	25810	40	168	169	16	9	226	226	225	39	17	0	0	0	0	0	0	0	0	0	0	12	68	100	0	0	Error	-58	-57	2022	-1.436	0	0	0
10	2	3	2F6	431 Sp0	7630	25800	100	190	201	41	20	318	318	316	31	9	0	0	0	0	0	0	0	0	0	0	80	560	100	0	0	Error	-128	-117	16079	-3.71	0	0	0
10	3	3	2B6	407 Sp21	7930	25800	100	159	162	24	14	303	303	298	33	11	0	0	0	0	0	0	0	0	0	0	80	560	100	0	0	Error	-144	-141	12966	-4.121	0	0	0
10	4	3	2F6	431 Sp0	8240	25800	60	171	178	26	14	287	287	280	41	14	0	0	0	0	0	0	0	0	0	0	32	176	100	0	0	Error	-116	-109	5711	-2.488	0	0	0
10	5	3	2J6	456 Sp21	8530	25800	100	169	175	23	13	319	319	317	30	9	0	0	0	0	0	0	0	0	0	0	80	560	100	0	0	Error	-150	-144	14038	-4.733	0	0	0
10	6	3	2N6	484 Sp22	8830	25800	50	189	189	21	11	259	259	256	41	16	0	0	0	0	0	0	0	0	0	0	12	104	100	0	0	Error	-70	-70	2271	-1.634	0	0	0
10	7	3	2J6	456 Sp21	9130	25800	100	240	237	33	13	302	302	301	24	7	0	0	0	0	0	0	0	0	0	0	80	560	100	0	0	Error	-62	-65	18993	-2.667	0	0	0
10	8	3	2N6	484 Sp22	9430	25800	60	156	152	17	11	250	250	243	36	14	0	0	0	0	0	0	0	0	0	0	32	176	100	0	0	Error	-94	-98	4873	-2.528	0	0	0
10	9	3	2B14	591 Sp0	9720	25790	40	156	158	12	7	268	268	269	21	7	0	0	0	0	0	0	0	0	0	0	12	68	100	0	0	Error	-112	-110	1896	-5.286	0	0	0
10	10	3	2F14	0	10030	25800	100	226	223	43	19	264	264	262	26	9	6	0	0	0	0	0	0	0	0	0	80	560	100	0	0	Error	-38	-41	17828	-1.5	0	0	0
10	11	3	2B14	591 Sp0	10340	25820	40	130	128	10	7	194	194	192	34	17	0	0	0	0	0	0	0	0	0	0	12	68	100	0	0	Error	-64	-66	1530	-1.882	0	0	0
10	12	3	2F14	0	10630	25820	100	171	166	29	17	212	212	212	23	10	0	0	0	0	0	0	0	0	0	0	80	560	100	0	0	Error	-41	-46	13312	-2	0	0	0
10	1	4	2J14	621 Sp14	7330	26100	100	301	294	40	13	334	334	335	26	7	3	0	0	0	0	0	0	0	0	0	80	560	100	0	0	Error	-33	-40	23487	-1.577	0	0	0
10	2	4	2N14	636 Sp12	7630	26110	80	172	172	22	12	303	303	301	34	11	0	0	0	0	0	0	0	0	0	0	52	340	100	0	0	Error	-131	-131	8943	-3.794	0	0	0
10	3	4	2J14	621 Sp14	7940	26120	100	275	270	41	15	323	323	323	25	7	3	0	0	0	0	0	0	0	0	0	80	560	100	0	0	Error	-48	-53	21637	-2.12	0	0	0
10	4	4	2N14	636 Sp12	8250	26130	100	163	165	24	14	311	311	308	29	9	0	0	0	0	0	0	0	0	0	0	80	560	100	0	0	Error	-148	-146	13237	-4.931	0	0	0
10	5	4	empty	empty	8520	26100	100	313	314	21	6	314	314	315	24	7	13	0	0	0	0	0	0	0	0	0	80	560	100	0	0	Error	-1	0	25082	-0.042	-75	0	0
10	6	4	empty	empty	8820	26100	100	279	262	66	25	298	298	291	45	15	4	0	0	0	0	0	0	0	0	0	80	560	100	0	0	Error	-19	-36	20934	-0.644	-75	0	0
10	7	4	empty	empty	9120	26100	100	290	292	22	7	300	300	301	24	7	8	0	0	0	0	0	0	0	0	0	80	560	100	0	0	Error	-10	-8	23329	-0.375	-75	0	0
10	8	4	empty	empty	9420	26100	100	298	297	22	7	298	298	297	27	9	6	1	0	0	0	0	0	0	0	0	80	560	100	0	0	Error	0	-1	23739	0	-75	0	0
10	9	4	empty	empty	9720	26100	100	284	284	22	7	284	284	283	26	9	15	0	0	0	0	0	0	0	0	0	80	560	100	0	0	Error	0	0	22733	0.038	-75	0	0
10	10	4	empty	empty	10020	26100	100	276	275	20	7	277	277	278	22	7	15	0	0	0	0	0	0	0	0	0	80	560	100	0	0	Error	-1	-2	21996	-0.136	-75	0	0
10	11	4	empty	empty	10320	26100	100	256	256	26	10	260	260	260	25	9	14	3	0	0	0	0	0	0	0	0	80	560	100	0	0	Error	-4	-4	20492	-0.16	-75	0	0
10	12	4	empty	empty	10620	26100	100	230	226	27	11	230	230	230	25	10	10	3	0	0	0	0	0	0	0	0	80	560	100	0	0	Error	0	-4	18054	-0.16	-75	0	0
10	1	5	2B6	407 Sp21	7330	26410	100	189	197	31	15	328	328	326	34	10	0	0	0	0	0	0	0	0	0	0	80	560	100	0	0	Error	-139	-131	15787	-3.794	0	0	0
10	2	5	2F6	431 Sp0	7630	26410	100	197	203	35	17	317	317	315	32	10	0	0	0	0	0	0	0	0	0	0	80	560	100	0	0	Error	-120	-114	16220	-3.5	0	0	0
10	3	5	2B6	407 Sp21	7920	26410	40	143	143	14	9	205	205	206	36	17	0	0	0	0	0	0	0	0	0	0	12	68	100	0	0	Error	-62	-62	1718	-1.75	0	0	0
10	4	5	2F6	431 Sp0	8240	26420	40	182	175	13	7	214	214	213	39	18	0	0	0	0	0	0	0	0	0	0	12	68	100	0	0	Error	-32	-39	2105	-0.974	0	0	0
10	5	5	2J6	456 Sp21	8540	26410	100	163	165	22	13	313	313	309	38	12	0	0	0	0	0	0	0	0	0	0	80	560	100	0	0	Error	-150	-148	13237	-3.789	0	0	0
10	6	5	2N6	484 Sp22	8840	26410	50	177	180	17	9	277	277	262	48	18	0	0	0	0	0	0	0	0	0	0	12	104	100	0	0	Error	-100	-97	2157	-1.708	0	0	0
10	7	5	2J6	456 Sp21	9140	26410	100	172	177	31	17	314	314	310	35	11	0	0	0	0	0	0	0	0	0	0	80	560	100	0	0	Error	-142	-137	14181	-3.8	0	0	0
10	8	5	2N6	484 Sp22	9440	26420	40	186	192	22	11	269	269	266	31	11	0	0	0	0	0	0	0	0	0	0	12	68	100	0	0	Error	-83	-77	2302	-2.387	0	0	0
10	9	5	2B14	591 Sp0	9730	26410	40	173	178	22	12	263	263	260	37	14	0	0	0	0	0	0	0	0	0	0	12	68	100	0	0	Error	-90	-85	2136	-2.216	0	0	0
10	10	5	2F14	0	10030	26420	100	262	253	43	16	300	300	298	28	9	3	1	0	0	0	0	0	0	0	0	80	560	100	0	0	Error	-38	-47	20262	-1.607	0	0	0
10	11	5	2B14	591 Sp0	10340	26430	40	158	158	15	9	242	242	238	34	14	0	0	0	0	0	0	0	0	0	0	12	68	100	0	0	Error	-84	-84	1890	-2.353	0	0	0
10	12	5	2F14	0	10630	26430	100	188	189	38	20	268	268	269	24	8	0	0	0	0	0	0	0	0	0	0	80	560	100	0	0	Error	-80	-79	15081	-3.333	0	0	0
10	1	6	2J14	621 Sp14	7330	26690	100	294	282	66	23	335	335	331	39	11	0	0	0	0	0	0	0	0	0	0	80	560	100	0	0	Error	-41	-53	22558	-1.256	0	0	0
10	2	6	2N14	636 Sp12	7630	26700	80	161	162	26	16	312	312	310	29	9	0	0	0	0	0	0	0	0	0	0	52	340	100	0	0	Error	-151	-150	8447	-5.103	0	0	0
10	3	6	2J14	621 Sp14	7930	26700	100	293	287	48	16	323	323	319	31	9	5	0	0	0	0	0	0	0	0	0	80	560	100	0	0	Error	-30	-36	22949	-1.032	0	0	0
10	4	6	2N14	636 Sp12	8230	26700	80	158	155	25	16	291	291	289	33	11	0	0	0	0	0	0	0	0	0	0	52	340	100	0	0	Error	-133	-136	8080	-4.061	0	0	0
10	5	6	empty	empty	8520	26700	100	320	319	24	7	317	317	304	54	17	1	0	0	0	0	0	0	0	0	0	80	560	100	0	0	Error	3	2	25535	0.278	-75	0	0
10	6	6	empty	empty	8820	26700	100	330	328	24	7	322	322	323	25	7	19	3	0	0	0	0	0	0	0	0	80	560	100	0	0	Error	8	6	26225	0.2	-75	0	0
10	7	6	empty	empty	9120	26700	100	321	323	20	6	316	316	315	27	8	14	3	0	0	0	0	0	0	0	0	80	560	100	0	0	Error	5	7	25850	0.296	-75	0	0
10	8	6	empty	empty	9420	26700	100	314	319	25	7	313	313	311	30	9	19	4	0	0	0	0	0	0	0	0	80	560	100	0	0	Error	1	6	25556	0.267	-75	0	0
10	9	6	empty	empty	9720	26700	100	306	301	39	12	314	314	312	27	8	13	3	0	0	0	0	0	0	0	0	80	560	100	0	0	Error	-8	-13	24098	-0.407	-75	0	0
10	10	6	empty	empty	10020	26700	100	309	308	24	7	310	310	310	24	7	11	3	0	0	0	0	0	0	0	0	80	560	100	0	0	Error	-1	-2	24649	-0.083	-75	0	0
10	11	6	empty	empty	10320	26700	100	300	300	28	9	299	299	300	25	8	19	3	0	0	0	0	0	0	0	0	80	560	100	0	0	Error	1	1	24004	0	-75	0	0
10	12	6	empty	empty	10620	26700	100	259	261	23	8	271	271	271	25	9	4	0	0	0	0	0	0	0	0	0	80	560	100	0	0	Error	-12	-10	20901	-0.4	-75	0	0
10	1	7	2B6	407 Sp21	7330	27010	100	195	199	28	14	319	319	320	30	9	0	0	0	0	0	0	0	0	0	0	80	560	100	0	0	Error	-124	-120	15886	-4.033	0	0	0
10	2	7	2F6	431 Sp0	7630	27020	40	181	179	17	9	222	222	217	41	18	0	0	0	0	0	0	0	0	0	0	12	68	100	0	0	Error	-41	-43	2149	-0.927	0	0	0
10	3	7	2B6	407 Sp21	7930	27010	60	158	155	20	12	250	250	248	40	16	0	0	0	0	0	0	0	0	0	0	32	176	100	0	0	Error	-92	-95	4966	-2.325	0	0	0
10	4	7	2F6	431 Sp0	8250	27070	60	271	258	57	22	305	305	283	67	23	0	0	0	0	0	0	0	0	0	0	32	176	100	0	0	Error	-34	-47	8255	-0.373	0	0	0
10	5	7	2J6	456 Sp21	8510	27000	50	123	124	35	28	209	209	215	64	29	0	0	0	0	0	0	0	0	0	0	12	104	100	0	0	Error	-86	-85	1483	-1.422	0	0	0
10	6	7	2N6	484 Sp22	8830	27010	40	174	173	13	7	291	291	281	38	13	0	0	0	0	0	0	0	0	0	0	12	68	100	0	0	Error	-117	-118	2076	-2.842	0	0	0
10	7	7	2J6	456 Sp21	9130	27010	100	164	168	26	15	310	310	306	36	11	0	0	0	0	0	0	0	0	0	0	80	560	100	0	0	Error	-146	-142	13432	-3.833	0	0	0
10	8	7	2N6	484 Sp22	9440	27010	40	150	155	24	15	232	232	230	50	21	0	0	0	0	0	0	0	0	0	0	12	68	100	0	0	Error	-82	-77	1857	-1.5	0	0	0
10	9	7	2B14	591 Sp0	9730	27010	40	176	183	22	12	270	270	269	39	14	0	0	0	0	0	0	0	0	0	0	12	68	100	0	0	Error	-94	-87	2197	-2.205	0	0	0
10	10	7	2F14	0	10030	27020	100	287	280	51	18	327	327	328	25	7	5	0	0	0	0	0	0	0	0	0	80	560	100	0	0	Error	-40	-47	22361	-1.92	0	0	0
10	11	7	2B14	591 Sp0	10340	27030	40	168	169	18	10	265	265	261	32	12	0	0	0	0	0	0	0	0	0	0	12	68	100	0	0	Error	-97	-96	2029	-2.875	0	0	0
10	12	7	2F14	0	10630	27030	100	208	213	48	22	285	285	285	24	8	1	0	0	0	0	0	0	0	0	0	80	560	100	0	0	Error	-77	-72	17046	-3	0	0	0
10	1	8	1J14	235 Sp0	7330	27290	100	236	244	56	22	318	318	320	32	10	3	0	0	0	0	0	0	0	0	0	80	560	100	0	0	Error	-82	-74	19487	-2.375	0	0	0
10	2	8	1N14	258 Sp8	7630	27290	100	244	237	63	26	329	329	329	27	8	1	0	0	0	0	0	0	0	0	0	80	560	100	0	0	Error	-85	-92	18925	-3.407	0	0	0
10	3	8	1J14	235 Sp0	7930	27290	80	156	163	32	19	312	312	309	33	10	0	0	0	0	0	0	0	0	0	0	52	340	100	0	0	Error	-156	-149	8498	-4.424	0	0	0
10	4	8	1N14	258 Sp8	8230	27310	60	149	150	14	9	301	301	304	39	12	0	0	0	0	0	0	0	0	0	0	32	176	100	0	0	Error	-152	-151	4806	-3.949	0	0	0
10	5	8	1B22	287 Sp8	8540	27290	50	158	156	21	13	236	236	236	33	13	0	0	0	0	0	0	0	0	0	0	12	104	100	0	0	Error	-78	-80	1876	-2.424	0	0	0
10	6	8	1F22	325 Sp10	8830	27290	100	166	167	24	14	305	305	302	31	10	0	0	0	0	0	0	0	0	0	0	80	560	100	0	0	Error	-139	-138	13320	-4.355	0	0	0
10	7	8	1B22	287 Sp8	9130	27290	50	141	141	15	10	254	254	247	43	17	0	0	0	0	0	0	0	0	0	0	12	104	100	0	0	Error	-113	-113	1696	-2.465	0	0	0
10	8	8	1F22	325 Sp10	9440	27300	40	127	133	16	12	172	172	182	45	24	0	0	0	0	0	0	0	0	0	0	12	68	100	0	0	Error	-45	-39	1594	-1.089	0	0	0
10	9	8	1J22	355 Sp0	9740	27310	50	163	158	16	10	199	199	205	55	26	0	0	0	0	0	0	0	0	0	0	12	104	100	0	0	Error	-36	-41	1901	-0.855	0	0	0
10	10	8	1N22	380 Sp0	10010	27290	40	156	157	11	7	255	255	255	35	13	0	0	0	0	0	0	0	0	0	0	12	68	100	0	0	Error	-99	-98	1878	-2.8	0	0	0
10	11	8	1J22	355 Sp0	10340	27300	60	148	148	15	10	249	249	240	47	19	0	0	0	0	0	0	0	0	0	0	32	176	100	0	0	Error	-101	-101	4741	-1.957	0	0	0
10	12	8	1N22	380 Sp0	10630	27300	40	127	131	14	10	238	238	241	33	13	0	0	0	0	0	0	0	0	0	0	12	68	100	0	0	Error	-111	-107	1566	-3.333	0	0	0
10	1	9	1B6	15 Sp8	7320	27560	100	178	186	45	24	304	304	306	30	9	0	0	0	0	0	0	0	0	0	0	80	560	100	0	0	Error	-126	-118	14916	-4	0	0	0
10	2	9	1F6	34 Sp0	7620	27570	40	194	190	24	12	293	293	287	43	14	0	0	0	0	0	0	0	0	0	0	12	68	100	0	0	Error	-99	-103	2283	-2.256	0	0	0
10	3	9	1B6	15 Sp8	7940	27610	50	195	198	18	9	306	306	303	38	12	0	0	0	0	0	0	0	0	0	0	12	104	100	0	0	Error	-111	-108	2381	-2.763	0	0	0
10	4	9	1F6	34 Sp0	8230	27590	100	254	248	75	30	329	329	320	52	16	1	0	0	0	0	0	0	0	0	0	80	560	100	0	0	Error	-75	-81	19802	-1.385	0	0	0
10	5	9	1J6	53 Sp9	8530	27590	100	243	245	45	18	315	315	314	30	9	1	0	0	0	0	0	0	0	0	0	80	560	100	0	0	Error	-72	-70	19586	-2.3	0	0	0
10	6	9	1N6	75 Sp0	8830	27590	100	174	184	45	24	304	304	299	35	11	0	0	0	0	0	0	0	0	0	0	80	560	100	0	0	Error	-130	-120	14726	-3.286	0	0	0
10	7	9	1J6	53 Sp9	9140	27580	50	137	141	19	13	197	197	195	46	23	0	0	0	0	0	0	0	0	0	0	12	104	100	0	0	Error	-60	-56	1697	-1.174	0	0	0
10	8	9	1N6	75 Sp0	9440	27610	60	136	142	17	11	232	232	228	42	18	0	0	0	0	0	0	0	0	0	0	32	176	100	0	0	Error	-96	-90	4528	-2.048	0	0	0
10	9	9	1B14	173 Sp8	9740	27590	50	160	158	19	12	264	264	257	38	14	0	0	0	0	0	0	0	0	0	0	12	104	100	0	0	Error	-104	-106	1898	-2.605	0	0	0
10	10	9	1F14	200 Sp9	10030	27610	40	179	181	16	8	171	171	175	31	17	8	0	0	0	0	0	0	0	0	0	12	68	100	0	0	Error	8	10	2172	0.194	0	0	0
10	11	9	1B14	173 Sp8	10340	27620	40	138	137	8	5	204	204	199	50	25	0	0	0	0	0	0	0	0	0	0	12	68	100	0	0	Error	-66	-67	1639	-1.24	0	0	0
10	12	9	1F14	200 Sp9	10630	27600	70	177	180	17	9	262	262	261	30	11	0	0	0	0	0	0	0	0	0	0	32	236	100	0	0	Error	-85	-82	5754	-2.7	0	0	0
10	1	10	1J14	235 Sp0	7340	27910	40	158	158	27	17	260	260	255	39	15	0	0	0	0	0	0	0	0	0	0	12	68	100	0	0	Error	-102	-102	1898	-2.487	0	0	0
10	2	10	1N14	258 Sp8	7640	27910	40	161	160	15	9	272	272	273	36	13	0	0	0	0	0	0	0	0	0	0	12	68	100	0	0	Error	-111	-112	1918	-3.139	0	0	0
10	3	10	1J14	235 Sp0	7950	27910	50	151	159	20	12	275	275	268	49	18	0	0	0	0	0	0	0	0	0	0	12	104	100	0	0	Error	-124	-116	1905	-2.224	0	0	0
10	4	10	1N14	258 Sp8	8230	27900	50	145	145	21	14	239	239	226	61	26	0	0	0	0	0	0	0	0	0	0	12	104	100	0	0	Error	-94	-94	1743	-1.328	0	0	0
10	5	10	1B22	287 Sp8	8530	27900	40	132	137	21	15	205	205	205	34	16	0	0	0	0	0	0	0	0	0	0	12	68	100	0	0	Error	-73	-68	1639	-2	0	0	0
10	6	10	1F22	325 Sp10	8830	27890	100	158	168	42	25	275	275	270	39	14	0	0	0	0	0	0	0	0	0	0	80	560	100	0	0	Error	-117	-107	13446	-2.615	0	0	0
10	7	10	1B22	287 Sp8	9140	27890	40	122	120	13	10	174	174	174	34	19	0	0	0	0	0	0	0	0	0	0	12	68	100	0	0	Error	-52	-54	1435	-1.588	0	0	0
10	8	10	1F22	325 Sp10	9440	27890	100	144	157	44	28	262	262	258	37	14	0	0	0	0	0	0	0	0	0	0	80	560	100	0	0	Error	-118	-105	12575	-2.73	0	0	0
10	9	10	1J22	355 Sp0	9740	27900	50	133	132	10	7	150	150	156	31	19	0	0	0	0	0	0	0	0	0	0	12	104	100	0	0	Error	-17	-18	1587	-0.774	0	0	0
10	10	10	1N22	380 Sp0	10050	27930	60	115	116	15	12	200	200	200	38	19	0	0	0	0	0	0	0	0	0	0	32	176	100	0	0	Error	-85	-84	3716	-2.211	0	0	0
10	11	10	1J22	355 Sp0	10330	27900	60	114	113	13	11	183	183	183	37	20	0	0	0	0	0	0	0	0	0	0	32	176	100	0	0	Error	-69	-70	3620	-1.892	0	0	0
10	12	10	1N22	380 Sp0	10630	27930	50	119	127	18	14	202	202	204	31	15	0	0	0	0	0	0	0	0	0	0	12	104	100	0	0	Error	-83	-75	1524	-2.484	0	0	0
10	1	11	1B6	15 Sp8	7330	28210	40	187	183	26	14	226	226	231	34	14	0	0	0	0	0	0	0	0	0	0	12	68	100	0	0	Error	-39	-43	2198	-1.412	0	0	0
10	2	11	1F6	34 Sp0	7630	28210	100	201	214	45	21	310	310	308	34	11	0	0	0	0	0	0	0	0	0	0	80	560	100	0	0	Error	-109	-96	17107	-2.765	0	0	0
10	3	11	1B6	15 Sp8	7930	28210	100	280	275	48	17	319	319	315	40	12	5	0	0	0	0	0	0	0	0	0	80	560	100	0	0	Error	-39	-44	21964	-1	0	0	0
10	4	11	1F6	34 Sp0	8230	28210	100	193	201	51	25	311	311	306	38	12	0	0	0	0	0	0	0	0	0	0	80	560	100	0	0	Error	-118	-110	16108	-2.763	0	0	0
10	5	11	1J6	53 Sp9	8530	28210	100	157	159	23	14	280	280	279	42	15	0	0	0	0	0	0	0	0	0	0	80	560	100	0	0	Error	-123	-121	12757	-2.857	0	0	0
10	6	11	1N6	75 Sp0	8840	28200	60	112	116	19	16	239	239	232	35	15	0	0	0	0	0	0	0	0	0	0	32	176	100	0	0	Error	-127	-123	3703	-3.314	0	0	0
10	7	11	1J6	53 Sp9	9130	28240	50	125	124	16	12	164	164	164	30	18	0	0	0	0	0	0	0	0	0	0	12	104	100	0	0	Error	-39	-40	1486	-1.333	0	0	0
10	8	11	1N6	75 Sp0	9430	28210	50	119	118	20	16	216	216	209	32	15	0	0	0	0	0	0	0	0	0	0	12	104	100	0	0	Error	-97	-98	1417	-2.844	0	0	0
10	9	11	1B14	173 Sp8	9730	28220	40	116	112	14	12	191	191	179	33	18	0	0	0	0	0	0	0	0	0	0	12	68	100	0	0	Error	-75	-79	1343	-2.03	0	0	0
10	10	11	1F14	200 Sp9	10030	28220	50	139	141	15	10	122	122	127	27	21	33	0	0	0	0	0	0	0	0	0	12	104	100	0	0	Error	17	19	1693	0.519	0	0	0
10	11	11	1B14	173 Sp8	10340	28230	40	104	104	10	9	165	165	161	28	17	0	0	0	0	0	0	0	0	0	0	12	68	100	0	0	Error	-61	-61	1248	-2.036	0	0	0
10	12	11	1F14	200 Sp9	10630	28220	50	143	141	16	11	121	121	126	28	22	42	0	0	0	0	0	0	0	0	0	12	104	100	0	0	Error	22	20	1691	0.536	0	0	0
10	1	12	1J14	235 Sp0	7320	28510	100	207	219	44	20	312	312	312	28	8	0	0	0	0	0	0	0	0	0	0	80	560	100	0	0	Error	-105	-93	17511	-3.321	0	0	0
10	2	12	1N14	258 Sp8	7630	28520	40	158	159	10	6	266	266	268	34	12	0	0	0	0	0	0	0	0	0	0	12	68	100	0	0	Error	-108	-107	1913	-3.206	0	0	0
10	3	12	1J14	235 Sp0	7930	28510	50	149	149	14	9	256	256	241	63	26	0	0	0	0	0	0	0	0	0	0	12	104	100	0	0	Error	-107	-107	1787	-1.46	0	0	0
10	4	12	1N14	258 Sp8	8250	28520	40	133	133	14	10	249	249	245	40	16	0	0	0	0	0	0	0	0	0	0	12	68	100	0	0	Error	-116	-116	1592	-2.8	0	0	0
10	5	12	1B22	287 Sp8	8530	28500	50	134	133	9	6	207	207	208	40	19	0	0	0	0	0	0	0	0	0	0	12	104	100	0	0	Error	-73	-74	1592	-1.875	0	0	0
10	6	12	1F22	325 Sp10	8830	28510	40	114	115	13	11	164	164	166	25	15	0	0	0	0	0	0	0	0	0	0	12	68	100	0	0	Error	-50	-49	1380	-2.04	0	0	0
10	7	12	1B22	287 Sp8	9130	28510	40	106	107	15	14	142	142	143	23	16	0	0	0	0	0	0	0	0	0	0	12	68	100	0	0	Error	-36	-35	1288	-1.565	0	0	0
10	8	12	1F22	325 Sp10	9420	28500	40	97	96	10	10	126	126	128	24	18	0	0	0	0	0	0	0	0	0	0	12	68	100	0	0	Error	-29	-30	1149	-1.333	0	0	0
10	9	12	1J22	355 Sp0	9730	28530	40	91	92	11	11	105	105	105	18	17	0	0	0	0	0	0	0	0	0	0	12	68	100	0	0	Error	-14	-13	1098	-0.722	0	0	0
10	10	12	1N22	380 Sp0	10040	28530	50	78	78	11	14	112	112	111	19	17	0	0	0	0	0	0	0	0	0	0	12	104	100	0	0	Error	-34	-34	938	-1.737	0	0	0
10	11	12	1J22	355 Sp0	10330	28510	100	83	83	15	18	147	147	148	21	14	0	0	0	0	0	0	0	0	0	0	80	560	100	0	0	Error	-64	-64	6632	-3.095	0	0	0
10	12	12	1N22	380 Sp0	10630	28500	50	88	87	12	13	112	112	114	23	20	0	0	0	0	0	0	0	0	0	0	12	104	100	0	0	Error	-24	-25	1046	-1.174	0	0	0
10	1	13	1B6	15 Sp8	7340	28810	40	198	201	28	13	242	242	242	37	15	0	0	0	0	0	0	0	0	0	0	12	68	100	0	0	Error	-44	-41	2415	-1.108	0	0	0
10	2	13	1F6	34 Sp0	7630	28810	40	166	168	17	10	232	232	234	32	13	0	0	0	0	0	0	0	0	0	0	12	68	100	0	0	Error	-66	-64	2015	-2.062	0	0	0
10	3	13	1B6	15 Sp8	7920	28800	80	168	166	38	22	310	310	298	56	18	0	0	0	0	0	0	0	0	0	0	52	340	100	0	0	Error	-142	-144	8611	-2.357	0	0	0
10	4	13	1F6	34 Sp0	8220	28810	40	144	143	18	12	257	257	253	34	13	0	0	0	0	0	0	0	0	0	0	12	68	100	0	0	Error	-113	-114	1710	-3.235	0	0	0
10	5	13	1J6	53 Sp9	8530	28810	40	153	150	16	10	234	234	228	37	16	0	0	0	0	0	0	0	0	0	0	12	68	100	0	0	Error	-81	-84	1795	-2.108	0	0	0
10	6	13	1N6	75 Sp0	8830	28820	40	128	131	15	11	194	194	194	33	17	0	0	0	0	0	0	0	0	0	0	12	68	100	0	0	Error	-66	-63	1575	-1.909	0	0	0
10	7	13	1J6	53 Sp9	9110	28810	60	115	117	14	11	199	199	195	33	16	0	0	0	0	0	0	0	0	0	0	32	176	100	0	0	Error	-84	-82	3748	-2.364	0	0	0
10	8	13	1N6	75 Sp0	9440	28820	50	89	88	10	11	142	142	140	26	18	0	0	0	0	0	0	0	0	0	0	12	104	100	0	0	Error	-53	-54	1054	-2	0	0	0
10	9	13	1B14	173 Sp8	9730	28820	100	109	108	19	17	149	149	148	21	14	0	0	0	0	0	0	0	0	0	0	80	560	100	0	0	Error	-40	-41	8605	-1.905	0	0	0
10	10	13	1F14	200 Sp9	10030	28820	50	110	112	18	16	81	81	83	16	19	83	42	0	0	0	0	0	0	0	0	12	104	100	0	0	Error	29	31	1344	1.813	0	0	0
10	11	13	1B14	173 Sp8	10330	28810	100	88	89	15	16	115	115	115	17	14	0	0	0	0	0	0	0	0	0	0	80	560	100	0	0	Error	-27	-26	7097	-1.529	0	0	0
10	12	13	1F14	200 Sp9	10630	28810	50	105	106	19	17	108	108	109	17	15	17	0	0	0	0	0	0	0	0	0	12	104	100	0	0	Error	-3	-2	1268	-0.176	0	0	0
10	1	14	2B22	Grid Marker	7320	29080	160	369	1024	2472	241	320	320	319	32	10	64	41	0	0	0	0	0	0	0	0	208	1482	100	0	0	Error	49	704	213056	22.031	0	0	0
10	2	14	2B22	Grid Marker	7630	29100	170	413	1431	3818	266	322	322	313	51	16	74	45	0	0	0	0	0	0	0	0	208	1596	100	0	0	Error	91	1109	297725	21.922	0	0	0
10	3	14	empty	empty	7920	29100	100	315	315	20	6	311	311	304	48	15	1	0	0	0	0	0	0	0	0	0	80	560	100	0	0	Error	4	4	25212	0.229	-75	0	0
10	4	14	empty	empty	8220	29100	100	303	300	23	7	299	299	299	23	7	11	1	0	0	0	0	0	0	0	0	80	560	100	0	0	Error	4	1	23974	0.043	-75	0	0
10	5	14	empty	empty	8520	29100	100	274	275	21	7	277	277	278	29	10	9	0	0	0	0	0	0	0	0	0	80	560	100	0	0	Error	-3	-2	21995	-0.103	-75	0	0
10	6	14	empty	empty	8820	29100	100	240	240	22	9	240	240	241	23	9	18	1	0	0	0	0	0	0	0	0	80	560	100	0	0	Error	0	0	19226	-0.043	-75	0	0
10	7	14	empty	empty	9120	29100	100	198	199	18	9	201	201	199	24	12	6	0	0	0	0	0	0	0	0	0	80	560	100	0	0	Error	-3	-2	15901	0	-75	0	0
10	8	14	empty	empty	9420	29100	100	161	163	16	9	161	161	161	20	12	15	0	0	0	0	0	0	0	0	0	80	560	100	0	0	Error	0	2	13074	0.1	-75	0	0
10	9	14	empty	empty	9720	29100	100	124	123	15	12	124	124	124	21	16	11	0	0	0	0	0	0	0	0	0	80	560	100	0	0	Error	0	-1	9878	-0.048	-75	0	0
10	10	14	empty	empty	10020	29100	100	93	92	12	13	93	93	94	14	14	9	0	0	0	0	0	0	0	0	0	80	560	100	0	0	Error	0	-1	7390	-0.143	-75	0	0
10	11	14	empty	empty	10320	29100	100	85	87	15	17	86	86	87	13	14	20	9	0	0	0	0	0	0	0	0	80	560	100	0	0	Error	-1	1	6969	0	-75	0	0
10	12	14	empty	empty	10620	29100	100	98	98	14	14	99	99	100	15	15	9	1	0	0	0	0	0	0	0	0	80	560	100	0	0	Error	-1	-1	7874	-0.133	-75	0	0
11	1	1	empty	empty	11800	25250	100	72	72	10	13	74	74	74	11	14	9	1	0	0	0	0	0	0	0	0	80	560	100	0	0	Error	-2	-2	5727	-0.182	-75	0	0
11	2	1	empty	empty	12100	25250	100	70	69	10	14	70	70	70	11	15	9	0	0	0	0	0	0	0	0	0	80	560	100	0	0	Error	0	-1	5538	-0.091	-75	0	0
11	3	1	empty	empty	12400	25250	100	75	76	12	15	77	77	77	11	14	15	4	0	0	0	0	0	0	0	0	80	560	100	0	0	Error	-2	-1	6096	-0.091	-75	0	0
11	4	1	empty	empty	12700	25250	100	79	80	11	13	78	78	79	11	13	19	8	0	0	0	0	0	0	0	0	80	560	100	0	0	Error	1	2	6403	0.091	-75	0	0
11	5	1	empty	empty	13000	25250	100	74	75	12	16	78	78	78	10	12	13	4	0	0	0	0	0	0	0	0	80	560	100	0	0	Error	-4	-3	6037	-0.3	-75	0	0
11	6	1	empty	empty	13300	25250	100	75	77	13	16	77	77	77	11	14	19	6	0	0	0	0	0	0	0	0	80	560	100	0	0	Error	-2	0	6184	0	-75	0	0
11	7	1	empty	empty	13600	25250	100	75	74	10	13	76	76	76	10	13	15	0	0	0	0	0	0	0	0	0	80	560	100	0	0	Error	-1	-2	5947	-0.2	-75	0	0
11	8	1	empty	empty	13900	25250	100	82	81	12	14	80	80	81	11	13	24	1	0	0	0	0	0	0	0	0	80	560	100	0	0	Error	2	1	6517	0	-75	0	0
11	9	1	empty	empty	14200	25250	100	93	92	12	13	94	94	97	19	19	4	0	0	0	0	0	0	0	0	0	80	560	100	0	0	Error	-1	-2	7384	-0.263	-75	0	0
11	10	1	2C22	Grid Marker	14520	25260	190	193	1080	3359	311	118	118	121	26	21	87	68	0	0	0	0	0	0	0	0	256	1843	100	0	0	Error	75	962	276517	36.885	0	0	0
11	11	1	2C22	Grid Marker	14810	25250	180	221	1314	4205	320	146	146	147	24	16	90	73	0	0	0	0	0	0	0	0	256	1631	100	0	0	Error	75	1168	336388	48.625	0	0	0
11	12	1	2C22	Grid Marker	15120	25250	200	237	978	3020	308	176	176	176	21	11	86	64	0	0	0	0	0	0	0	0	316	2147	100	0	0	Error	61	802	309073	38.19	0	0	0
11	1	2	2K14	628 Sp14	11810	25540	100	59	61	10	16	76	76	77	12	15	0	0	0	0	0	0	0	0	0	0	80	560	100	0	0	Error	-17	-15	4865	-1.333	0	0	0
11	2	2	2O14	0	12110	25540	100	59	61	13	21	75	75	74	12	16	4	0	0	0	0	0	0	0	0	0	80	560	100	0	0	Error	-16	-14	4870	-1.083	0	0	0
11	3	2	2K14	628 Sp14	12410	25540	100	62	64	13	20	79	79	80	12	15	3	0	0	0	0	0	0	0	0	0	80	560	100	0	0	Error	-17	-15	5144	-1.333	0	0	0
11	4	2	2O14	0	12710	25540	100	76	77	11	14	79	79	80	11	13	13	4	0	0	0	0	0	0	0	0	80	560	100	0	0	Error	-3	-2	6135	-0.273	0	0	0
11	5	2	empty	empty	13000	25550	100	71	71	10	14	73	73	73	10	13	9	1	0	0	0	0	0	0	0	0	80	560	100	0	0	Error	-2	-2	5657	-0.2	-75	0	0
11	6	2	empty	empty	13300	25550	100	73	73	9	12	74	74	74	11	14	8	3	0	0	0	0	0	0	0	0	80	560	100	0	0	Error	-1	-1	5808	-0.091	-75	0	0
11	7	2	empty	empty	13600	25550	100	77	77	9	11	77	77	80	17	21	4	0	0	0	0	0	0	0	0	0	80	560	100	0	0	Error	0	0	6183	-0.176	-75	0	0
11	8	2	empty	empty	13900	25550	100	84	85	10	11	83	83	85	16	18	8	1	0	0	0	0	0	0	0	0	80	560	100	0	0	Error	1	2	6802	0	-75	0	0
11	9	2	empty	empty	14200	25550	100	98	95	17	17	98	98	98	15	15	13	1	0	0	0	0	0	0	0	0	80	560	100	0	0	Error	0	-3	7582	-0.2	-75	0	0
11	10	2	empty	empty	14500	25550	100	125	125	13	10	126	126	127	20	15	8	0	0	0	0	0	0	0	0	0	80	560	100	0	0	Error	-1	-1	10019	-0.1	-75	0	0
11	11	2	empty	empty	14800	25550	100	172	172	18	10	164	164	164	20	12	28	6	0	0	0	0	0	0	0	0	80	560	100	0	0	Error	8	8	13766	0.4	-75	0	0
11	12	2	empty	empty	15100	25550	100	181	182	17	9	177	177	178	18	10	23	4	0	0	0	0	0	0	0	0	80	560	100	0	0	Error	4	5	14556	0.222	-75	0	0
11	1	3	2C6	418 Sp19	11810	25840	70	79	80	14	17	89	89	88	14	15	6	0	0	0	0	0	0	0	0	0	32	236	100	0	0	Error	-10	-9	2562	-0.571	0	0	0
11	2	3	2G6	443 Sp14	12110	25850	100	85	84	16	19	85	85	85	13	15	15	3	0	0	0	0	0	0	0	0	80	560	100	0	0	Error	0	-1	6719	-0.077	0	0	0
11	3	3	2C6	418 Sp19	12410	25860	70	78	80	11	13	79	79	79	11	13	16	6	0	0	0	0	0	0	0	0	32	236	100	0	0	Error	-1	1	2562	0.091	0	0	0
11	4	3	2G6	443 Sp14	12710	25860	70	88	88	13	14	77	77	78	12	15	38	16	0	0	0	0	0	0	0	0	32	236	100	0	0	Error	11	11	2815	0.833	0	0	0
11	5	3	2K6	468 Sp8	13010	25850	100	74	77	18	23	74	74	75	11	14	21	14	0	0	0	0	0	0	0	0	80	560	100	0	0	Error	0	3	6174	0.182	0	0	0
11	6	3	2O6	496Sp21	13320	25850	60	94	90	13	14	98	98	110	37	33	0	0	0	0	0	0	0	0	0	0	32	176	100	0	0	Error	-4	-8	2888	-0.541	0	0	0
11	7	3	2K6	468 Sp8	13630	25860	40	100	101	25	24	79	79	79	12	15	50	50	0	0	0	0	0	0	0	0	12	68	100	0	0	Error	21	22	1206	1.833	0	0	0
11	8	3	2O6	496Sp21	13940	25850	40	59	56	9	16	61	61	62	13	20	0	0	0	0	0	0	0	0	0	0	12	68	100	0	0	Error	-2	-5	671	-0.462	0	0	0
11	9	3	2C14	598 Sp21	14220	25830	40	67	68	8	11	88	88	90	23	25	0	0	0	0	0	0	0	0	0	0	12	68	100	0	0	Error	-21	-20	818	-0.957	0	0	0
11	10	3	2G14	613 Sp24	14520	25860	90	106	114	49	42	140	140	138	22	15	2	2	0	0	0	0	0	0	0	0	52	420	100	0	0	Error	-34	-26	5919	-1.091	0	0	0
11	11	3	2C14	598 Sp21	14820	25860	100	87	90	19	21	169	169	168	21	12	0	0	0	0	0	0	0	0	0	0	80	560	100	0	0	Error	-82	-79	7233	-3.714	0	0	0
11	12	3	2G14	613 Sp24	15120	25870	110	100	102	17	16	128	128	128	34	26	0	0	0	0	0	0	0	0	0	0	80	656	100	0	0	Error	-28	-26	8163	-0.765	0	0	0
11	1	4	2K14	628 Sp14	11810	26140	100	83	84	19	22	104	104	104	14	13	4	1	0	0	0	0	0	0	0	0	80	560	100	0	0	Error	-21	-20	6753	-1.429	0	0	0
11	2	4	2O14	0	12110	26140	100	76	75	13	17	83	83	83	16	19	3	0	0	0	0	0	0	0	0	0	80	560	100	0	0	Error	-7	-8	5975	-0.5	0	0	0
11	3	4	2K14	628 Sp14	12410	26140	100	58	59	11	18	73	73	74	11	14	0	0	0	0	0	0	0	0	0	0	80	560	100	0	0	Error	-15	-14	4698	-1.364	0	0	0
11	4	4	2O14	0	12710	26140	100	75	74	13	17	75	75	76	11	14	15	4	0	0	0	0	0	0	0	0	80	560	100	0	0	Error	0	-1	5899	-0.182	0	0	0
11	5	4	empty	empty	13000	26150	100	72	72	10	13	74	74	75	11	14	5	0	0	0	0	0	0	0	0	0	80	560	100	0	0	Error	-2	-2	5734	-0.273	-75	0	0
11	6	4	empty	empty	13300	26150	100	72	73	9	12	73	73	74	11	14	10	0	0	0	0	0	0	0	0	0	80	560	100	0	0	Error	-1	0	5849	-0.091	-75	0	0
11	7	4	empty	empty	13600	26150	100	81	81	11	13	77	77	78	12	15	25	3	0	0	0	0	0	0	0	0	80	560	100	0	0	Error	4	4	6483	0.25	-75	0	0
11	8	4	empty	empty	13900	26150	100	100	98	14	14	95	95	96	14	14	20	3	0	0	0	0	0	0	0	0	80	560	100	0	0	Error	5	3	7859	0.143	-75	0	0
11	9	4	empty	empty	14200	26150	100	116	117	15	12	122	122	122	17	13	9	0	0	0	0	0	0	0	0	0	80	560	100	0	0	Error	-6	-5	9327	-0.294	-75	0	0
11	10	4	empty	empty	14500	26150	100	90	93	20	21	107	107	106	24	22	5	1	0	0	0	0	0	0	0	0	80	560	100	0	0	Error	-17	-14	7429	-0.542	-75	0	0
11	11	4	empty	empty	14800	26150	100	148	149	14	9	150	150	145	32	22	1	0	0	0	0	0	0	0	0	0	80	560	100	0	0	Error	-2	-1	11891	0.125	-75	0	0
11	12	4	empty	empty	15100	26150	100	152	154	16	10	152	152	152	21	13	11	3	0	0	0	0	0	0	0	0	80	560	100	0	0	Error	0	2	12288	0.095	-75	0	0
11	1	5	2C6	418 Sp19	11820	26460	60	97	104	28	26	108	108	108	20	18	19	9	0	0	0	0	0	0	0	0	32	176	100	0	0	Error	-11	-4	3343	-0.2	0	0	0
11	2	5	2G6	443 Sp14	12100	26470	40	95	95	9	9	92	92	91	17	18	8	0	0	0	0	0	0	0	0	0	12	68	100	0	0	Error	3	3	1144	0.235	0	0	0
11	3	5	2C6	418 Sp19	12410	26450	60	85	86	22	25	72	72	75	15	20	47	28	0	0	0	0	0	0	0	0	32	176	100	0	0	Error	13	14	2760	0.733	0	0	0
11	4	5	2G6	443 Sp14	12700	26430	50	91	90	15	16	79	79	80	14	17	42	8	0	0	0	0	0	0	0	0	12	104	100	0	0	Error	12	11	1082	0.714	0	0	0
11	5	5	2K6	468 Sp8	13020	26460	50	110	108	21	19	81	81	81	13	16	75	50	0	0	0	0	0	0	0	0	12	104	100	0	0	Error	29	27	1296	2.077	0	0	0
11	6	5	2O6	496Sp21	13320	26460	70	61	65	11	16	87	87	88	13	14	0	0	0	0	0	0	0	0	0	0	32	236	100	0	0	Error	-26	-22	2086	-1.769	0	0	0
11	7	5	2K6	468 Sp8	13620	26450	50	114	105	26	24	90	90	90	14	15	58	42	0	0	0	0	0	0	0	0	12	104	100	0	0	Error	24	15	1264	1.071	0	0	0
11	8	5	2O6	496Sp21	13930	26460	70	57	59	10	16	78	78	81	19	23	0	0	0	0	0	0	0	0	0	0	32	236	100	0	0	Error	-21	-19	1880	-1.158	0	0	0
11	9	5	2C14	598 Sp21	14220	26460	100	80	80	14	17	141	141	140	21	15	0	0	0	0	0	0	0	0	0	0	80	560	100	0	0	Error	-61	-61	6402	-2.857	0	0	0
11	10	5	2G14	613 Sp24	14510	26460	90	111	110	18	16	136	136	137	33	24	2	0	0	0	0	0	0	0	0	0	52	420	100	0	0	Error	-25	-26	5736	-0.818	0	0	0
11	11	5	2C14	598 Sp21	14830	26460	50	80	82	9	10	133	133	133	30	22	0	0	0	0	0	0	0	0	0	0	12	104	100	0	0	Error	-53	-51	987	-1.7	0	0	0
11	12	5	2G14	613 Sp24	15120	26460	80	105	103	13	12	132	132	131	24	18	0	0	0	0	0	0	0	0	0	0	52	340	100	0	0	Error	-27	-29	5380	-1.167	0	0	0
11	1	6	2K14	628 Sp14	11810	26740	100	102	102	23	22	137	137	139	21	15	1	0	0	0	0	0	0	0	0	0	80	560	100	0	0	Error	-35	-35	8192	-1.762	0	0	0
11	2	6	2O14	0	12110	26740	100	86	89	24	26	111	111	111	18	16	5	1	0	0	0	0	0	0	0	0	80	560	100	0	0	Error	-25	-22	7157	-1.222	0	0	0
11	3	6	2K14	628 Sp14	12410	26740	100	64	66	13	19	87	87	88	19	21	1	0	0	0	0	0	0	0	0	0	80	560	100	0	0	Error	-23	-21	5310	-1.158	0	0	0
11	4	6	2O14	0	12710	26740	100	73	71	13	18	80	80	81	12	14	4	0	0	0	0	0	0	0	0	0	80	560	100	0	0	Error	-7	-9	5689	-0.833	0	0	0
11	5	6	empty	empty	13000	26750	100	82	83	12	14	82	82	83	12	14	18	4	0	0	0	0	0	0	0	0	80	560	100	0	0	Error	0	1	6660	0	-75	0	0
11	6	6	empty	empty	13300	26750	100	79	79	11	13	80	80	80	11	13	14	3	0	0	0	0	0	0	0	0	80	560	100	0	0	Error	-1	-1	6339	-0.091	-75	0	0
11	7	6	empty	empty	13600	26750	100	76	77	12	15	79	79	80	13	16	9	1	0	0	0	0	0	0	0	0	80	560	100	0	0	Error	-3	-2	6182	-0.231	-75	0	0
11	8	6	empty	empty	13900	26750	100	98	98	14	14	103	103	105	23	21	0	0	0	0	0	0	0	0	0	0	80	560	100	0	0	Error	-5	-5	7862	-0.304	-75	0	0
11	9	6	empty	empty	14200	26750	100	160	159	19	11	160	160	158	27	17	8	0	0	0	0	0	0	0	0	0	80	560	100	0	0	Error	0	-1	12708	0.037	-75	0	0
11	10	6	empty	empty	14500	26750	100	195	196	27	13	196	196	195	25	12	14	1	0	0	0	0	0	0	0	0	80	560	100	0	0	Error	-1	0	15681	0.04	-75	0	0
11	11	6	empty	empty	14800	26750	100	189	193	18	9	192	192	189	26	13	10	0	0	0	0	0	0	0	0	0	80	560	100	0	0	Error	-3	1	15445	0.154	-75	0	0
11	12	6	empty	empty	15100	26750	100	149	151	15	9	147	147	148	22	14	10	0	0	0	0	0	0	0	0	0	80	560	100	0	0	Error	2	4	12043	0.136	-75	0	0
11	1	7	2C6	418 Sp19	11810	27050	80	88	88	12	13	134	134	135	26	19	0	0	0	0	0	0	0	0	0	0	52	340	100	0	0	Error	-46	-46	4582	-1.808	0	0	0
11	2	7	2G6	443 Sp14	12110	27050	100	102	101	19	18	115	115	115	19	16	1	0	0	0	0	0	0	0	0	0	80	560	100	0	0	Error	-13	-14	8068	-0.737	0	0	0
11	3	7	2C6	418 Sp19	12420	27060	60	85	86	12	13	75	75	77	15	19	31	6	0	0	0	0	0	0	0	0	32	176	100	0	0	Error	10	11	2753	0.6	0	0	0
11	4	7	2G6	443 Sp14	12710	27070	50	95	99	14	14	89	89	88	15	17	33	8	0	0	0	0	0	0	0	0	12	104	100	0	0	Error	6	10	1185	0.733	0	0	0
11	5	7	2K6	468 Sp8	13010	27050	100	74	77	19	24	82	82	85	18	21	14	3	0	0	0	0	0	0	0	0	80	560	100	0	0	Error	-8	-5	6164	-0.444	0	0	0
11	6	7	2O6	496Sp21	13310	27050	100	56	56	8	14	83	83	85	14	16	0	0	0	0	0	0	0	0	0	0	80	560	100	0	0	Error	-27	-27	4472	-2.071	0	0	0
11	7	7	2K6	468 Sp8	13620	27050	40	109	112	18	16	90	90	90	16	17	50	33	0	0	0	0	0	0	0	0	12	68	100	0	0	Error	19	22	1338	1.375	0	0	0
11	8	7	2O6	496Sp21	13910	27060	100	75	75	12	16	145	145	146	26	17	0	0	0	0	0	0	0	0	0	0	80	560	100	0	0	Error	-70	-70	6010	-2.731	0	0	0
11	9	7	2C14	598 Sp21	14210	27060	100	103	102	16	15	205	205	207	27	13	0	0	0	0	0	0	0	0	0	0	80	560	100	0	0	Error	-102	-103	8145	-3.889	0	0	0
11	10	7	2G14	613 Sp24	14510	27070	70	114	114	12	10	176	176	174	37	21	0	0	0	0	0	0	0	0	0	0	32	236	100	0	0	Error	-62	-62	3643	-1.622	0	0	0
11	11	7	2C14	598 Sp21	14810	27060	100	108	111	23	20	214	214	213	28	13	0	0	0	0	0	0	0	0	0	0	80	560	100	0	0	Error	-106	-103	8876	-3.643	0	0	0
11	12	7	2G14	613 Sp24	15120	27060	90	102	104	17	16	153	153	152	29	19	0	0	0	0	0	0	0	0	0	0	52	420	100	0	0	Error	-51	-49	5420	-1.655	0	0	0
11	1	8	1K14	248 Sp0	11810	27340	50	69	74	16	21	87	87	88	18	20	0	0	0	0	0	0	0	0	0	0	12	104	100	0	0	Error	-18	-13	891	-0.778	0	0	0
11	2	8	1O14	270 Sp0	12140	27340	40	56	54	7	12	71	71	69	17	24	0	0	0	0	0	0	0	0	0	0	12	68	100	0	0	Error	-15	-17	652	-0.882	0	0	0
11	3	8	1K14	248 Sp0	12400	27330	40	55	59	12	20	60	60	60	10	16	17	8	0	0	0	0	0	0	0	0	12	68	100	0	0	Error	-5	-1	705	-0.1	0	0	0
11	4	8	1O14	270 Sp0	12690	27330	50	54	53	10	18	70	70	70	13	18	0	0	0	0	0	0	0	0	0	0	12	104	100	0	0	Error	-16	-17	639	-1.308	0	0	0
11	5	8	1C22	307 Sp10	13020	27340	60	159	148	32	21	89	89	90	17	18	81	78	0	0	0	0	0	0	0	0	32	176	100	0	0	Error	70	59	4747	3.412	0	0	0
11	6	8	1G22	340 Sp17	13310	27330	70	70	70	11	15	83	83	84	16	19	3	0	0	0	0	0	0	0	0	0	32	236	100	0	0	Error	-13	-13	2251	-0.875	0	0	0
11	7	8	1C22	307 Sp10	13620	27360	80	167	153	51	33	125	125	127	21	16	58	46	0	0	0	0	0	0	0	0	52	340	100	0	0	Error	42	28	7968	1.238	0	0	0
11	8	8	1G22	340 Sp17	13910	27350	60	97	96	13	13	147	147	149	35	23	0	0	0	0	0	0	0	0	0	0	32	176	100	0	0	Error	-50	-51	3059	-1.514	0	0	0
11	9	8	1K22	366 Sp14	14210	27350	60	108	110	16	14	191	191	186	32	17	0	0	0	0	0	0	0	0	0	0	32	176	100	0	0	Error	-83	-81	3535	-2.375	0	0	0
11	10	8	1O22	391 Sp21	14510	27350	40	106	105	12	11	198	198	194	39	20	0	0	0	0	0	0	0	0	0	0	12	68	100	0	0	Error	-92	-93	1256	-2.282	0	0	0
11	11	8	1K22	366 Sp14	14830	27350	60	109	110	18	16	192	192	184	42	22	0	0	0	0	0	0	0	0	0	0	32	176	100	0	0	Error	-83	-82	3524	-1.762	0	0	0
11	12	8	1O22	391 Sp21	15120	27350	40	72	75	11	14	112	112	113	30	26	0	0	0	0	0	0	0	0	0	0	12	68	100	0	0	Error	-40	-37	895	-1.267	0	0	0
11	1	9	1C6	24 Sp0	11810	27610	40	68	69	10	14	101	101	104	29	27	0	0	0	0	0	0	0	0	0	0	12	68	100	0	0	Error	-33	-32	832	-1.207	0	0	0
11	2	9	1G6	44 Sp8	12100	27630	50	78	79	13	16	78	78	76	15	19	25	0	0	0	0	0	0	0	0	0	12	104	100	0	0	Error	0	1	951	0.2	0	0	0
11	3	9	1C6	24 Sp0	12420	27650	50	58	60	7	11	69	69	69	12	17	0	0	0	0	0	0	0	0	0	0	12	104	100	0	0	Error	-11	-9	717	-0.75	0	0	0
11	4	9	1G6	44 Sp8	12710	27650	50	74	72	12	16	88	88	86	13	15	0	0	0	0	0	0	0	0	0	0	12	104	100	0	0	Error	-14	-16	865	-1.077	0	0	0
11	5	9	1K6	62 Sp0	13010	27630	70	90	89	10	11	73	73	75	14	18	56	9	0	0	0	0	0	0	0	0	32	236	100	0	0	Error	17	16	2832	1	0	0	0
11	6	9	1O6	85 Sp8	13320	27640	40	103	101	13	12	75	75	75	13	17	75	67	0	0	0	0	0	0	0	0	12	68	100	0	0	Error	28	26	1215	2	0	0	0
11	7	9	1K6	62 Sp0	13610	27640	80	111	111	15	13	152	152	153	24	15	0	0	0	0	0	0	0	0	0	0	52	340	100	0	0	Error	-41	-41	5767	-1.75	0	0	0
11	8	9	1O6	85 Sp8	13910	27650	50	127	127	20	15	115	115	119	25	21	33	0	0	0	0	0	0	0	0	0	12	104	100	0	0	Error	12	12	1523	0.32	0	0	0
11	9	9	1C14	185 Sp8	14210	27640	100	148	153	33	21	287	287	289	31	10	0	0	0	0	0	0	0	0	0	0	80	560	100	0	0	Error	-139	-134	12207	-4.387	0	0	0
11	10	9	1G14	221 Sp0	14520	27640	40	105	109	11	10	177	177	177	40	22	0	0	0	0	0	0	0	0	0	0	12	68	100	0	0	Error	-72	-68	1310	-1.7	0	0	0
11	11	9	1C14	185 Sp8	14810	27650	40	128	129	10	7	225	225	220	27	12	0	0	0	0	0	0	0	0	0	0	12	68	100	0	0	Error	-97	-96	1543	-3.37	0	0	0
11	12	9	1G14	221 Sp0	15130	27640	40	73	71	10	14	88	88	93	19	20	0	0	0	0	0	0	0	0	0	0	12	68	100	0	0	Error	-15	-17	855	-1.158	0	0	0
11	1	10	1K14	248 Sp0	11810	27950	50	78	78	10	12	76	76	78	16	20	8	0	0	0	0	0	0	0	0	0	12	104	100	0	0	Error	2	2	932	0	0	0	0
11	2	10	1O14	270 Sp0	12110	27950	100	60	60	9	15	78	78	77	13	16	0	0	0	0	0	0	0	0	0	0	80	560	100	0	0	Error	-18	-18	4774	-1.308	0	0	0
11	3	10	1K14	248 Sp0	12420	27950	50	64	63	9	14	63	63	64	9	14	17	0	0	0	0	0	0	0	0	0	12	104	100	0	0	Error	1	0	760	-0.111	0	0	0
11	4	10	1O14	270 Sp0	12720	27940	40	57	59	9	15	84	84	85	15	17	0	0	0	0	0	0	0	0	0	0	12	68	100	0	0	Error	-27	-25	708	-1.733	0	0	0
11	5	10	1C22	307 Sp10	13010	27950	60	175	177	40	22	101	101	101	13	12	88	84	0	0	0	0	0	0	0	0	32	176	100	0	0	Error	74	76	5664	5.846	0	0	0
11	6	10	1G22	340 Sp17	13320	27960	60	79	77	10	12	115	115	112	19	16	0	0	0	0	0	0	0	0	0	0	32	176	100	0	0	Error	-36	-38	2459	-1.842	0	0	0
11	7	10	1C22	307 Sp10	13620	27950	70	193	187	34	18	174	174	174	26	14	47	6	0	0	0	0	0	0	0	0	32	236	100	0	0	Error	19	13	5968	0.5	0	0	0
11	8	10	1G22	340 Sp17	13920	27970	50	116	119	11	9	170	170	170	35	20	0	0	0	0	0	0	0	0	0	0	12	104	100	0	0	Error	-54	-51	1432	-1.457	0	0	0
11	9	10	1K22	366 Sp14	14220	27970	100	127	133	25	18	307	307	302	47	15	0	0	0	0	0	0	0	0	0	0	80	560	100	0	0	Error	-180	-174	10634	-3.596	0	0	0
11	10	10	1O22	391 Sp21	14520	27970	60	100	101	15	14	211	211	210	42	20	0	0	0	0	0	0	0	0	0	0	32	176	100	0	0	Error	-111	-110	3226	-2.595	0	0	0
11	11	10	1K22	366 Sp14	14820	27950	50	123	123	13	10	166	166	167	40	23	0	0	0	0	0	0	0	0	0	0	12	104	100	0	0	Error	-43	-43	1470	-1.1	0	0	0
11	12	10	1O22	391 Sp21	15110	27960	50	84	81	9	11	156	156	158	29	18	0	0	0	0	0	0	0	0	0	0	12	104	100	0	0	Error	-72	-75	972	-2.655	0	0	0
11	1	11	1C6	24 Sp0	11800	28220	100	80	82	20	24	89	89	89	15	16	14	5	0	0	0	0	0	0	0	0	80	560	100	0	0	Error	-9	-7	6582	-0.467	0	0	0
11	2	11	1G6	44 Sp8	12110	28230	50	62	64	8	12	68	68	67	11	16	0	0	0	0	0	0	0	0	0	0	12	104	100	0	0	Error	-6	-4	762	-0.273	0	0	0
11	3	11	1C6	24 Sp0	12410	28230	50	85	87	11	12	65	65	70	22	31	33	0	0	0	0	0	0	0	0	0	12	104	100	0	0	Error	20	22	1042	0.773	0	0	0
11	4	11	1G6	44 Sp8	12700	28230	40	67	71	13	18	96	96	95	15	15	0	0	0	0	0	0	0	0	0	0	12	68	100	0	0	Error	-29	-25	849	-1.6	0	0	0
11	5	11	1K6	62 Sp0	13010	28260	70	89	89	16	17	74	74	75	14	18	50	22	0	0	0	0	0	0	0	0	32	236	100	0	0	Error	15	15	2843	1	0	0	0
11	6	11	1O6	85 Sp8	13310	28250	50	109	102	16	15	109	109	109	24	22	0	0	0	0	0	0	0	0	0	0	12	104	100	0	0	Error	0	-7	1227	-0.292	0	0	0
11	7	11	1K6	62 Sp0	13610	28260	70	133	133	19	14	238	238	239	30	12	0	0	0	0	0	0	0	0	0	0	32	236	100	0	0	Error	-105	-105	4255	-3.533	0	0	0
11	8	11	1O6	85 Sp8	13900	28270	50	176	173	17	9	255	255	254	46	18	0	0	0	0	0	0	0	0	0	0	12	104	100	0	0	Error	-79	-82	2070	-1.761	0	0	0
11	9	11	1C14	185 Sp8	14210	28270	40	146	153	15	9	250	250	247	34	13	0	0	0	0	0	0	0	0	0	0	12	68	100	0	0	Error	-104	-97	1841	-2.765	0	0	0
11	10	11	1G14	221 Sp0	14520	28270	50	129	127	14	11	227	227	227	46	20	0	0	0	0	0	0	0	0	0	0	12	104	100	0	0	Error	-98	-100	1520	-2.174	0	0	0
11	11	11	1C14	185 Sp8	14810	28260	100	155	162	39	24	283	283	281	39	13	0	0	0	0	0	0	0	0	0	0	80	560	100	0	0	Error	-128	-121	12988	-3.051	0	0	0
11	12	11	1G14	221 Sp0	15110	28260	40	82	83	11	13	113	113	116	18	15	0	0	0	0	0	0	0	0	0	0	12	68	100	0	0	Error	-31	-30	998	-1.833	0	0	0
11	1	12	1K14	248 Sp0	11810	28540	100	78	81	14	17	88	88	88	16	18	9	0	0	0	0	0	0	0	0	0	80	560	100	0	0	Error	-10	-7	6463	-0.437	0	0	0
11	2	12	1O14	270 Sp0	12110	28540	100	57	58	9	15	76	76	76	12	15	0	0	0	0	0	0	0	0	0	0	80	560	100	0	0	Error	-19	-18	4655	-1.5	0	0	0
11	3	12	1K14	248 Sp0	12410	28540	100	61	64	16	25	81	81	82	15	18	6	3	0	0	0	0	0	0	0	0	80	560	100	0	0	Error	-20	-17	5098	-1.2	0	0	0
11	4	12	1O14	270 Sp0	12730	28550	40	53	54	8	14	68	68	68	13	19	0	0	0	0	0	0	0	0	0	0	12	68	100	0	0	Error	-15	-14	644	-1.077	0	0	0
11	5	12	1C22	307 Sp10	13020	28560	60	156	146	42	28	105	105	104	16	15	69	59	0	0	0	0	0	0	0	0	32	176	100	0	0	Error	51	41	4681	2.625	0	0	0
11	6	12	1G22	340 Sp17	13310	28550	50	91	92	14	15	129	129	128	22	17	0	0	0	0	0	0	0	0	0	0	12	104	100	0	0	Error	-38	-37	1101	-1.636	0	0	0
11	7	12	1C22	307 Sp10	13610	28550	60	209	205	40	19	229	229	230	37	16	3	0	0	0	0	0	0	0	0	0	32	176	100	0	0	Error	-20	-24	6571	-0.676	0	0	0
11	8	12	1G22	340 Sp17	13910	28540	50	184	180	22	12	314	314	312	32	10	0	0	0	0	0	0	0	0	0	0	12	104	100	0	0	Error	-130	-134	2154	-4.125	0	0	0
11	9	12	1K22	366 Sp14	14220	28570	50	139	136	21	15	219	219	221	52	23	0	0	0	0	0	0	0	0	0	0	12	104	100	0	0	Error	-80	-83	1635	-1.635	0	0	0
11	10	12	1O22	391 Sp21	14510	28550	100	155	162	42	25	339	339	333	43	12	0	0	0	0	0	0	0	0	0	0	80	560	100	0	0	Error	-184	-177	12962	-3.977	0	0	0
11	11	12	1K22	366 Sp14	14810	28550	100	131	132	23	17	294	294	293	36	12	0	0	0	0	0	0	0	0	0	0	80	560	100	0	0	Error	-163	-162	10571	-4.472	0	0	0
11	12	12	1O22	391 Sp21	15110	28550	60	98	100	18	18	233	233	228	35	15	0	0	0	0	0	0	0	0	0	0	32	176	100	0	0	Error	-135	-133	3207	-3.657	0	0	0
11	1	13	1C6	24 Sp0	11820	28850	50	67	70	7	10	82	82	88	25	28	0	0	0	0	0	0	0	0	0	0	12	104	100	0	0	Error	-15	-12	835	-0.72	0	0	0
11	2	13	1G6	44 Sp8	12110	28840	50	72	74	11	14	87	87	84	17	20	0	0	0	0	0	0	0	0	0	0	12	104	100	0	0	Error	-15	-13	886	-0.588	0	0	0
11	3	13	1C6	24 Sp0	12420	28860	50	78	89	32	35	77	77	80	15	18	33	25	0	0	0	0	0	0	0	0	12	104	100	0	0	Error	1	12	1073	0.6	0	0	0
11	4	13	1G6	44 Sp8	12700	28850	60	73	77	14	18	101	101	101	14	13	0	0	0	0	0	0	0	0	0	0	32	176	100	0	0	Error	-28	-24	2476	-1.714	0	0	0
11	5	13	1K6	62 Sp0	13010	28860	80	88	90	17	18	111	111	111	25	22	0	0	0	0	0	0	0	0	0	0	52	340	100	0	0	Error	-23	-21	4663	-0.84	0	0	0
11	6	13	1O6	85 Sp8	13320	28860	40	128	129	11	8	189	189	192	30	15	0	0	0	0	0	0	0	0	0	0	12	68	100	0	0	Error	-61	-60	1544	-2.1	0	0	0
11	7	13	1K6	62 Sp0	13610	28850	60	139	138	21	15	183	183	189	45	23	0	0	0	0	0	0	0	0	0	0	32	176	100	0	0	Error	-44	-45	4415	-1.133	0	0	0
11	8	13	1O6	85 Sp8	13920	28850	50	182	182	27	14	324	324	311	70	22	0	0	0	0	0	0	0	0	0	0	12	104	100	0	0	Error	-142	-142	2189	-1.843	0	0	0
11	9	13	1C14	185 Sp8	14220	28850	50	173	172	12	6	302	302	298	51	17	0	0	0	0	0	0	0	0	0	0	12	104	100	0	0	Error	-129	-130	2067	-2.471	0	0	0
11	10	13	1G14	221 Sp0	14510	28850	100	245	249	70	28	379	379	379	31	8	0	0	0	0	0	0	0	0	0	0	80	560	100	0	0	Error	-134	-130	19930	-4.194	0	0	0
11	11	13	1C14	185 Sp8	14810	28850	100	186	199	49	24	331	331	331	30	9	0	0	0	0	0	0	0	0	0	0	80	560	100	0	0	Error	-145	-132	15937	-4.4	0	0	0
11	12	13	1G14	221 Sp0	15100	28850	40	85	88	18	20	149	149	147	37	25	0	0	0	0	0	0	0	0	0	0	12	68	100	0	0	Error	-64	-61	1056	-1.595	0	0	0
11	1	14	2C22	Grid Marker	11810	29150	170	171	1136	3425	301	106	106	107	16	14	91	78	0	0	0	0	0	0	0	0	208	1600	100	0	0	Error	65	1030	236278	64.313	0	0	0
11	2	14	2C22	Grid Marker	12120	29160	180	162	1058	3517	332	101	101	101	18	17	84	66	0	0	0	0	0	0	0	0	256	1788	100	0	0	Error	61	957	270953	53.167	0	0	0
11	3	14	empty	empty	12400	29150	100	105	106	13	12	111	111	112	17	15	4	0	0	0	0	0	0	0	0	0	80	560	100	0	0	Error	-6	-5	8475	-0.353	-75	0	0
11	4	14	empty	empty	12700	29150	100	125	127	16	12	129	129	131	20	15	6	1	0	0	0	0	0	0	0	0	80	560	100	0	0	Error	-4	-2	10181	-0.2	-75	0	0
11	5	14	empty	empty	13000	29150	100	180	178	20	11	177	177	179	35	19	4	0	0	0	0	0	0	0	0	0	80	560	100	0	0	Error	3	1	14211	-0.029	-75	0	0
11	6	14	empty	empty	13300	29150	100	285	285	28	9	288	288	290	48	16	3	0	0	0	0	0	0	0	0	0	80	560	100	0	0	Error	-3	-3	22832	-0.104	-75	0	0
11	7	14	empty	empty	13600	29150	100	383	380	31	8	381	381	378	36	9	8	1	0	0	0	0	0	0	0	0	80	560	100	0	0	Error	2	-1	30393	0.056	-75	0	0
11	8	14	empty	empty	13900	29150	100	407	408	29	7	411	411	429	321	74	0	0	0	0	0	0	0	0	0	0	80	560	100	0	0	Error	-4	-3	32664	-0.065	-75	0	0
11	9	14	empty	empty	14200	29150	100	386	386	26	6	395	395	398	31	7	4	0	0	0	0	0	0	0	0	0	80	560	100	0	0	Error	-9	-9	30888	-0.387	-75	0	0
11	10	14	empty	empty	14500	29150	100	383	384	23	5	373	373	373	29	7	23	4	0	0	0	0	0	0	0	0	80	560	100	0	0	Error	10	11	30697	0.379	-75	0	0
11	11	14	empty	empty	14800	29150	100	343	343	29	8	336	336	335	32	9	18	4	0	0	0	0	0	0	0	0	80	560	100	0	0	Error	7	7	27425	0.25	-75	0	0
11	12	14	empty	empty	15100	29150	100	302	303	30	9	303	303	300	31	10	14	3	0	0	0	0	0	0	0	0	80	560	100	0	0	Error	-1	0	24238	0.097	-75	0	0
12	1	1	empty	empty	16300	25260	100	103	104	14	13	106	106	105	21	20	5	0	0	0	0	0	0	0	0	0	80	560	100	0	0	Error	-3	-2	8338	-0.048	-75	0	0
12	2	1	empty	empty	16600	25260	100	106	108	15	13	105	105	105	18	17	15	0	0	0	0	0	0	0	0	0	80	560	100	0	0	Error	1	3	8608	0.167	-75	0	0
12	3	1	empty	empty	16900	25260	100	137	137	13	9	135	135	135	20	14	9	0	0	0	0	0	0	0	0	0	80	560	100	0	0	Error	2	2	10979	0.1	-75	0	0
12	4	1	empty	empty	17200	25260	100	173	173	19	10	169	169	170	20	11	18	4	0	0	0	0	0	0	0	0	80	560	100	0	0	Error	4	4	13841	0.15	-75	0	0
12	5	1	empty	empty	17500	25260	100	189	192	16	8	187	187	188	18	9	20	3	0	0	0	0	0	0	0	0	80	560	100	0	0	Error	2	5	15340	0.222	-75	0	0
12	6	1	empty	empty	17800	25260	100	199	198	20	10	199	199	199	20	10	14	1	0	0	0	0	0	0	0	0	80	560	100	0	0	Error	0	-1	15806	-0.05	-75	0	0
12	7	1	empty	empty	18100	25260	100	193	191	19	9	189	189	191	21	10	13	3	0	0	0	0	0	0	0	0	80	560	100	0	0	Error	4	2	15245	0	-75	0	0
12	8	1	empty	empty	18400	25260	100	162	161	20	12	168	168	168	22	13	8	0	0	0	0	0	0	0	0	0	80	560	100	0	0	Error	-6	-7	12904	-0.318	-75	0	0
12	9	1	empty	empty	18700	25260	100	135	133	13	9	134	134	133	16	12	6	0	0	0	0	0	0	0	0	0	80	560	100	0	0	Error	1	-1	10671	0	-75	0	0
12	10	1	2D22	Grid Marker	19000	25260	150	786	3597	7622	211	110	110	110	17	15	100	100	0	0	0	0	0	0	0	0	156	1266	100	0	0	Error	676	3487	561057	205.118	0	0	0
12	11	1	2D22	Grid Marker	19310	25270	160	696	2771	6236	225	92	92	93	16	17	100	99	0	0	0	0	0	0	0	0	208	1386	100	0	0	Error	604	2679	576379	167.375	0	0	0
12	12	1	2D22	Grid Marker	19600	25250	210	211	1834	6306	343	84	84	84	13	15	96	91	0	0	0	0	0	0	0	0	316	2308	100	0	0	Error	127	1750	579432	134.615	0	0	0
12	1	2	2L14	0	16300	25540	100	130	126	25	19	134	134	135	15	11	16	8	0	0	0	0	0	0	0	0	80	560	100	0	0	Error	-4	-8	10106	-0.6	0	0	0
12	2	2	2P14	0	16600	25540	100	110	113	26	23	139	139	140	17	12	9	0	0	0	0	0	0	0	0	0	80	560	100	0	0	Error	-29	-26	9037	-1.588	0	0	0
12	3	2	2L14	0	16900	25540	100	80	81	13	16	159	159	159	19	11	0	0	0	0	0	0	0	0	0	0	80	560	100	0	0	Error	-79	-78	6482	-4.105	0	0	0
12	4	2	2P14	0	17200	25540	100	164	158	36	22	184	184	185	19	10	5	1	0	0	0	0	0	0	0	0	80	560	100	0	0	Error	-20	-26	12633	-1.421	0	0	0
12	5	2	empty	empty	17500	25560	100	195	196	19	9	193	193	193	18	9	19	8	0	0	0	0	0	0	0	0	80	560	100	0	0	Error	2	3	15697	0.167	-75	0	0
12	6	2	empty	empty	17800	25560	100	189	189	17	8	191	191	191	18	9	11	0	0	0	0	0	0	0	0	0	80	560	100	0	0	Error	-2	-2	15091	-0.111	-75	0	0
12	7	2	empty	empty	18100	25560	100	173	173	19	10	177	177	177	20	11	14	0	0	0	0	0	0	0	0	0	80	560	100	0	0	Error	-4	-4	13875	-0.2	-75	0	0
12	8	2	empty	empty	18400	25560	100	147	147	19	12	153	153	153	19	12	8	1	0	0	0	0	0	0	0	0	80	560	100	0	0	Error	-6	-6	11799	-0.316	-75	0	0
12	9	2	empty	empty	18700	25560	100	111	109	14	12	120	120	121	15	12	3	0	0	0	0	0	0	0	0	0	80	560	100	0	0	Error	-9	-11	8732	-0.8	-75	0	0
12	10	2	empty	empty	19000	25560	100	105	105	13	12	102	102	103	13	12	20	4	0	0	0	0	0	0	0	0	80	560	100	0	0	Error	3	3	8423	0.154	-75	0	0
12	11	2	empty	empty	19300	25560	100	90	89	13	14	86	86	90	75	83	0	0	0	0	0	0	0	0	0	0	80	560	100	0	0	Error	4	3	7124	-0.013	-75	0	0
12	12	2	empty	empty	19600	25560	100	72	72	8	11	74	74	75	10	13	9	0	0	0	0	0	0	0	0	0	80	560	100	0	0	Error	-2	-2	5794	-0.3	-75	0	0
12	1	3	2D6	419 Sp19	16310	25850	60	164	156	55	35	100	100	102	19	18	75	69	0	0	0	0	0	0	0	0	32	176	100	0	0	Error	64	56	4994	2.842	0	0	0
12	2	3	2H6	444 Sp22	16600	25840	50	109	106	27	25	137	137	135	19	14	8	0	0	0	0	0	0	0	0	0	12	104	100	0	0	Error	-28	-31	1276	-1.526	0	0	0
12	3	3	2D6	419 Sp19	16910	25850	80	131	131	31	23	144	144	145	45	31	2	0	0	0	0	0	0	0	0	0	52	340	100	0	0	Error	-13	-13	6833	-0.311	0	0	0
12	4	3	2H6	444 Sp22	17190	25850	60	96	98	14	14	137	137	135	25	18	0	0	0	0	0	0	0	0	0	0	32	176	100	0	0	Error	-41	-39	3141	-1.48	0	0	0
12	5	3	2L6	469 Sp0	17510	25840	60	105	106	14	13	180	180	179	21	11	0	0	0	0	0	0	0	0	0	0	32	176	100	0	0	Error	-75	-74	3392	-3.476	0	0	0
12	6	3	2P6	499 Sp8	17810	25840	100	146	142	34	23	176	176	176	19	10	3	1	0	0	0	0	0	0	0	0	80	560	100	0	0	Error	-30	-34	11335	-1.789	0	0	0
12	7	3	2L6	469 Sp0	18110	25850	40	86	84	10	11	104	104	103	28	27	0	0	0	0	0	0	0	0	0	0	12	68	100	0	0	Error	-18	-20	1010	-0.679	0	0	0
12	8	3	2P6	499 Sp8	18400	25850	100	84	85	17	20	136	136	136	17	12	0	0	0	0	0	0	0	0	0	0	80	560	100	0	0	Error	-52	-51	6780	-3	0	0	0
12	9	3	2D14	599 Sp0	18700	25850	100	85	87	23	26	118	118	119	15	12	4	1	0	0	0	0	0	0	0	0	80	560	100	0	0	Error	-33	-31	6945	-2.133	0	0	0
12	10	3	2H14	0	19000	25850	100	101	101	16	15	102	102	103	13	12	19	4	0	0	0	0	0	0	0	0	80	560	100	0	0	Error	-1	-1	8085	-0.154	0	0	0
12	11	3	2D14	599 Sp0	19300	25850	100	67	68	13	19	89	89	90	16	17	1	0	0	0	0	0	0	0	0	0	80	560	100	0	0	Error	-22	-21	5421	-1.375	0	0	0
12	12	3	2H14	0	19600	25850	100	74	75	12	16	74	74	77	58	75	0	0	0	0	0	0	0	0	0	0	80	560	100	0	0	Error	0	1	5994	-0.034	0	0	0
12	1	4	2L14	0	16300	26140	100	57	59	11	18	84	84	85	14	16	0	0	0	0	0	0	0	0	0	0	80	560	100	0	0	Error	-27	-25	4702	-1.857	0	0	0
12	2	4	2P14	0	16600	26140	100	87	87	17	19	99	99	99	15	15	4	0	0	0	0	0	0	0	0	0	80	560	100	0	0	Error	-12	-12	6942	-0.8	0	0	0
12	3	4	2L14	0	16900	26140	100	71	76	16	21	123	123	121	23	19	0	0	0	0	0	0	0	0	0	0	80	560	100	0	0	Error	-52	-47	6042	-1.957	0	0	0
12	4	4	2P14	0	17200	26140	100	119	122	26	21	149	149	149	17	11	5	0	0	0	0	0	0	0	0	0	80	560	100	0	0	Error	-30	-27	9762	-1.588	0	0	0
12	5	4	empty	empty	17500	26160	100	153	153	15	9	147	147	146	20	13	11	3	0	0	0	0	0	0	0	0	80	560	100	0	0	Error	6	6	12200	0.35	-75	0	0
12	6	4	empty	empty	17800	26160	100	150	149	15	10	147	147	147	17	11	10	1	0	0	0	0	0	0	0	0	80	560	100	0	0	Error	3	2	11918	0.118	-75	0	0
12	7	4	empty	empty	18100	26160	100	128	130	16	12	133	133	133	17	12	6	1	0	0	0	0	0	0	0	0	80	560	100	0	0	Error	-5	-3	10379	-0.176	-75	0	0
12	8	4	empty	empty	18400	26160	100	114	114	13	11	113	113	114	15	13	14	0	0	0	0	0	0	0	0	0	80	560	100	0	0	Error	1	1	9106	0	-75	0	0
12	9	4	empty	empty	18700	26160	100	98	99	11	11	99	99	100	14	14	10	0	0	0	0	0	0	0	0	0	80	560	100	0	0	Error	-1	0	7885	-0.071	-75	0	0
12	10	4	empty	empty	19000	26160	100	89	90	12	13	91	91	92	12	13	15	1	0	0	0	0	0	0	0	0	80	560	100	0	0	Error	-2	-1	7205	-0.167	-75	0	0
12	11	4	empty	empty	19300	26160	100	81	82	10	12	86	86	87	11	12	4	1	0	0	0	0	0	0	0	0	80	560	100	0	0	Error	-5	-4	6552	-0.455	-75	0	0
12	12	4	empty	empty	19600	26160	100	71	71	11	15	71	71	72	12	16	14	3	0	0	0	0	0	0	0	0	80	560	100	0	0	Error	0	0	5662	-0.083	-75	0	0
12	1	5	2D6	419 Sp19	16300	26450	60	145	139	36	25	68	68	69	11	15	91	88	0	0	0	0	0	0	0	0	32	176	100	0	0	Error	77	71	4437	6.364	0	0	0
12	2	5	2H6	444 Sp22	16590	26450	50	80	81	10	12	85	85	86	13	15	8	0	0	0	0	0	0	0	0	0	12	104	100	0	0	Error	-5	-4	974	-0.385	0	0	0
12	3	5	2D6	419 Sp19	16900	26450	70	143	134	31	23	98	98	98	17	17	75	59	0	0	0	0	0	0	0	0	32	236	100	0	0	Error	45	36	4286	2.118	0	0	0
12	4	5	2H6	444 Sp22	17200	26450	60	92	91	14	15	111	111	111	20	18	0	0	0	0	0	0	0	0	0	0	32	176	100	0	0	Error	-19	-20	2908	-1	0	0	0
12	5	5	2L6	469 Sp0	17490	26450	100	88	90	18	20	126	126	127	17	13	0	0	0	0	0	0	0	0	0	0	80	560	100	0	0	Error	-38	-36	7219	-2.176	0	0	0
12	6	5	2P6	499 Sp8	17790	26450	100	88	90	21	23	124	124	124	17	13	0	0	0	0	0	0	0	0	0	0	80	560	100	0	0	Error	-36	-34	7205	-2	0	0	0
12	7	5	2L6	469 Sp0	18090	26450	100	95	95	22	23	113	113	113	22	19	3	0	0	0	0	0	0	0	0	0	80	560	100	0	0	Error	-18	-18	7629	-0.818	0	0	0
12	8	5	2P6	499 Sp8	18410	26470	40	63	63	10	15	92	92	90	13	14	0	0	0	0	0	0	0	0	0	0	12	68	100	0	0	Error	-29	-29	754	-2.077	0	0	0
12	9	5	2D14	599 Sp0	18700	26450	40	59	57	9	15	69	69	68	13	19	0	0	0	0	0	0	0	0	0	0	12	68	100	0	0	Error	-10	-12	687	-0.846	0	0	0
12	10	5	2H14	0	18990	26450	100	83	84	13	15	87	87	87	11	12	16	3	0	0	0	0	0	0	0	0	80	560	100	0	0	Error	-4	-3	6690	-0.273	0	0	0
12	11	5	2D14	599 Sp0	19290	26450	100	58	61	11	18	87	87	88	12	13	0	0	0	0	0	0	0	0	0	0	80	560	100	0	0	Error	-29	-26	4849	-2.25	0	0	0
12	12	5	2H14	0	19590	26460	100	84	82	10	12	81	81	81	11	13	16	0	0	0	0	0	0	0	0	0	80	560	100	0	0	Error	3	1	6550	0.091	0	0	0
12	1	6	2L14	0	16300	26740	100	62	62	12	19	83	83	84	13	15	0	0	0	0	0	0	0	0	0	0	80	560	100	0	0	Error	-21	-21	4986	-1.692	0	0	0
12	2	6	2P14	0	16600	26740	100	85	86	12	13	89	89	90	13	14	8	3	0	0	0	0	0	0	0	0	80	560	100	0	0	Error	-4	-3	6895	-0.308	0	0	0
12	3	6	2L14	0	16900	26740	100	60	61	11	18	95	95	95	15	15	0	0	0	0	0	0	0	0	0	0	80	560	100	0	0	Error	-35	-34	4909	-2.267	0	0	0
12	4	6	2P14	0	17200	26740	100	85	84	16	19	98	98	99	14	14	6	0	0	0	0	0	0	0	0	0	80	560	100	0	0	Error	-13	-14	6726	-1.071	0	0	0
12	5	6	empty	empty	17500	26760	100	97	97	12	12	94	94	95	14	14	19	3	0	0	0	0	0	0	0	0	80	560	100	0	0	Error	3	3	7728	0.143	-75	0	0
12	6	6	empty	empty	17800	26760	100	101	102	14	13	99	99	100	14	14	19	5	0	0	0	0	0	0	0	0	80	560	100	0	0	Error	2	3	8135	0.143	-75	0	0
12	7	6	empty	empty	18100	26760	100	99	99	11	11	101	101	101	13	12	9	0	0	0	0	0	0	0	0	0	80	560	100	0	0	Error	-2	-2	7883	-0.154	-75	0	0
12	8	6	empty	empty	18400	26760	100	102	104	13	12	104	104	104	13	12	19	5	0	0	0	0	0	0	0	0	80	560	100	0	0	Error	-2	0	8295	0	-75	0	0
12	9	6	empty	empty	18700	26760	100	100	100	12	12	99	99	99	14	14	10	3	0	0	0	0	0	0	0	0	80	560	100	0	0	Error	1	1	7991	0.071	-75	0	0
12	10	6	empty	empty	19000	26760	100	93	92	12	13	94	94	94	12	12	13	1	0	0	0	0	0	0	0	0	80	560	100	0	0	Error	-1	-2	7392	-0.167	-75	0	0
12	11	6	empty	empty	19300	26760	100	92	93	13	13	92	92	93	12	12	20	3	0	0	0	0	0	0	0	0	80	560	100	0	0	Error	0	1	7447	0	-75	0	0
12	12	6	empty	empty	19600	26760	100	82	82	11	13	82	82	82	14	17	8	1	0	0	0	0	0	0	0	0	80	560	100	0	0	Error	0	0	6594	0	-75	0	0
12	1	7	2D6	419 Sp19	16310	27050	60	150	134	42	31	91	91	92	14	15	66	63	0	0	0	0	0	0	0	0	32	176	100	0	0	Error	59	43	4294	3	0	0	0
12	2	7	2H6	444 Sp22	16600	27050	50	82	88	19	21	96	96	97	13	13	17	8	0	0	0	0	0	0	0	0	12	104	100	0	0	Error	-14	-8	1051	-0.692	0	0	0
12	3	7	2D6	419 Sp19	16900	27060	60	145	142	27	19	79	79	78	13	16	97	91	0	0	0	0	0	0	0	0	32	176	100	0	0	Error	66	63	4555	4.923	0	0	0
12	4	7	2H6	444 Sp22	17200	27040	60	77	80	23	28	75	75	76	13	17	22	9	0	0	0	0	0	0	0	0	32	176	100	0	0	Error	2	5	2546	0.308	0	0	0
12	5	7	2L6	469 Sp0	17500	27050	100	63	63	12	19	83	83	83	12	14	1	0	0	0	0	0	0	0	0	0	80	560	100	0	0	Error	-20	-20	5015	-1.667	0	0	0
12	6	7	2P6	499 Sp8	17800	27050	100	67	70	15	21	87	87	87	13	14	4	0	0	0	0	0	0	0	0	0	80	560	100	0	0	Error	-20	-17	5560	-1.308	0	0	0
12	7	7	2L6	469 Sp0	18110	27060	40	70	69	15	21	73	73	73	13	17	8	8	0	0	0	0	0	0	0	0	12	68	100	0	0	Error	-3	-4	828	-0.308	0	0	0
12	8	7	2P6	499 Sp8	18400	27050	100	72	74	16	21	97	97	98	14	14	0	0	0	0	0	0	0	0	0	0	80	560	100	0	0	Error	-25	-23	5907	-1.714	0	0	0
12	9	7	2D14	599 Sp0	18700	27050	100	62	65	13	20	105	105	106	14	13	0	0	0	0	0	0	0	0	0	0	80	560	100	0	0	Error	-43	-40	5180	-2.929	0	0	0
12	10	7	2H14	0	19000	27050	100	99	97	19	19	108	108	108	13	12	10	0	0	0	0	0	0	0	0	0	80	560	100	0	0	Error	-9	-11	7741	-0.846	0	0	0
12	11	7	2D14	599 Sp0	19300	27050	100	70	70	13	18	108	108	107	13	12	0	0	0	0	0	0	0	0	0	0	80	560	100	0	0	Error	-38	-38	5624	-2.846	0	0	0
12	12	7	2H14	0	19600	27050	100	99	99	20	20	97	97	96	14	14	21	3	0	0	0	0	0	0	0	0	80	560	100	0	0	Error	2	2	7952	0.214	0	0	0
12	1	8	1L14	249 Sp0	16310	27350	60	81	79	11	13	98	98	97	15	15	0	0	0	0	0	0	0	0	0	0	32	176	100	0	0	Error	-17	-19	2541	-1.2	0	0	0
12	2	8	1P14	271 Sp0	16600	27340	100	59	60	9	15	89	89	90	13	14	0	0	0	0	0	0	0	0	0	0	80	560	100	0	0	Error	-30	-29	4775	-2.308	0	0	0
12	3	8	1L14	249 Sp0	16890	27330	70	63	64	10	15	69	69	70	14	20	0	0	0	0	0	0	0	0	0	0	32	236	100	0	0	Error	-6	-5	2043	-0.429	0	0	0
12	4	8	1P14	271 Sp0	17200	27320	70	46	47	8	17	68	68	68	11	16	0	0	0	0	0	0	0	0	0	0	32	236	100	0	0	Error	-22	-21	1493	-1.909	0	0	0
12	5	8	1D22	311 Sp14	17520	27340	110	118	116	17	14	74	74	74	12	16	95	88	0	0	0	0	0	0	0	0	80	656	100	0	0	Error	44	42	9252	3.5	0	0	0
12	6	8	1H22	341 Sp8	17810	27340	100	60	61	11	18	77	77	77	11	14	1	0	0	0	0	0	0	0	0	0	80	560	100	0	0	Error	-17	-16	4901	-1.455	0	0	0
12	7	8	1D22	311 Sp14	18100	27340	80	79	80	15	18	74	74	74	13	17	25	8	0	0	0	0	0	0	0	0	52	340	100	0	0	Error	5	6	4153	0.462	0	0	0
12	8	8	1H22	341 Sp8	18400	27340	100	76	75	14	18	84	84	84	12	14	4	1	0	0	0	0	0	0	0	0	80	560	100	0	0	Error	-8	-9	5974	-0.75	0	0	0
12	9	8	1L22	367 Sp12	18700	27340	100	76	76	12	15	98	98	99	14	14	1	0	0	0	0	0	0	0	0	0	80	560	100	0	0	Error	-22	-22	6103	-1.643	0	0	0
12	10	8	1P22	392 Sp21	19010	27340	70	60	62	10	16	79	79	83	22	26	0	0	0	0	0	0	0	0	0	0	32	236	100	0	0	Error	-19	-17	1973	-0.955	0	0	0
12	11	8	1L22	367 Sp12	19300	27350	100	85	89	32	35	121	121	122	15	12	3	1	0	0	0	0	0	0	0	0	80	560	100	0	0	Error	-36	-32	7119	-2.2	0	0	0
12	12	8	1P22	392 Sp21	19600	27360	70	62	62	10	16	121	121	119	16	13	0	0	0	0	0	0	0	0	0	0	32	236	100	0	0	Error	-59	-59	1969	-3.562	0	0	0
12	1	9	1D6	25 Sp0	16300	27640	50	124	130	23	17	79	79	80	16	20	100	83	0	0	0	0	0	0	0	0	12	104	100	0	0	Error	45	51	1562	3.125	0	0	0
12	2	9	1H6	46 Sp8	16600	27630	100	68	69	16	23	80	80	81	12	14	5	1	0	0	0	0	0	0	0	0	80	560	100	0	0	Error	-12	-11	5509	-1	0	0	0
12	3	9	1D6	25 Sp0	16900	27630	70	111	105	27	25	71	71	72	12	16	72	69	0	0	0	0	0	0	0	0	32	236	100	0	0	Error	40	34	3362	2.75	0	0	0
12	4	9	1H6	46 Sp8	17200	27640	50	50	50	7	14	69	69	68	11	16	0	0	0	0	0	0	0	0	0	0	12	104	100	0	0	Error	-19	-19	597	-1.636	0	0	0
12	5	9	1L6	64 Sp0	17500	27640	40	63	61	8	13	58	58	60	10	16	17	0	0	0	0	0	0	0	0	0	12	68	100	0	0	Error	5	3	730	0.1	0	0	0
12	6	9	1P6	86 Sp8	17810	27650	40	71	71	10	14	73	73	73	12	16	0	0	0	0	0	0	0	0	0	0	12	68	100	0	0	Error	-2	-2	847	-0.167	0	0	0
12	7	9	1L6	64 Sp0	18110	27640	40	48	52	12	23	52	52	53	8	15	25	8	0	0	0	0	0	0	0	0	12	68	100	0	0	Error	-4	0	626	-0.125	0	0	0
12	8	9	1P6	86 Sp8	18390	27640	70	58	58	9	15	73	73	73	10	13	3	0	0	0	0	0	0	0	0	0	32	236	100	0	0	Error	-15	-15	1864	-1.5	0	0	0
12	9	9	1D14	186 Sp8	18690	27670	40	76	76	12	15	67	67	69	11	15	33	8	0	0	0	0	0	0	0	0	12	68	100	0	0	Error	9	9	914	0.636	0	0	0
12	10	9	1H14	223 Sp0	18980	27660	40	65	66	8	12	75	75	77	14	18	0	0	0	0	0	0	0	0	0	0	12	68	100	0	0	Error	-10	-9	791	-0.786	0	0	0
12	11	9	1D14	186 Sp8	19290	27650	50	92	91	12	13	116	116	116	14	12	0	0	0	0	0	0	0	0	0	0	12	104	100	0	0	Error	-24	-25	1097	-1.786	0	0	0
12	12	9	1H14	223 Sp0	19570	27650	40	70	69	9	13	91	91	97	30	30	0	0	0	0	0	0	0	0	0	0	12	68	100	0	0	Error	-21	-22	831	-0.933	0	0	0
12	1	10	1L14	249 Sp0	16300	27930	40	63	67	14	20	61	61	62	10	16	33	17	0	0	0	0	0	0	0	0	12	68	100	0	0	Error	2	6	809	0.5	0	0	0
12	2	10	1P14	271 Sp0	16610	27960	40	47	45	9	20	59	59	59	11	18	0	0	0	0	0	0	0	0	0	0	12	68	100	0	0	Error	-12	-14	538	-1.273	0	0	0
12	3	10	1L14	249 Sp0	16910	27930	60	70	69	16	23	66	66	66	12	18	22	9	0	0	0	0	0	0	0	0	32	176	100	0	0	Error	4	3	2216	0.25	0	0	0
12	4	10	1P14	271 Sp0	17180	27940	40	51	52	10	19	58	58	60	15	25	0	0	0	0	0	0	0	0	0	0	12	68	100	0	0	Error	-7	-6	627	-0.533	0	0	0
12	5	10	1D22	311 Sp14	17500	27940	110	110	108	17	15	78	78	77	15	19	76	53	0	0	0	0	0	0	0	0	80	656	100	0	0	Error	32	30	8653	2.067	0	0	0
12	6	10	1H22	341 Sp8	17800	27940	100	64	64	11	17	78	78	78	12	15	3	0	0	0	0	0	0	0	0	0	80	560	100	0	0	Error	-14	-14	5158	-1.167	0	0	0
12	7	10	1D22	311 Sp14	18110	27950	110	103	103	15	14	70	70	70	12	17	90	74	0	0	0	0	0	0	0	0	80	656	100	0	0	Error	33	33	8271	2.75	0	0	0
12	8	10	1H22	341 Sp8	18410	27930	100	51	52	9	17	73	73	73	12	16	0	0	0	0	0	0	0	0	0	0	80	560	100	0	0	Error	-22	-21	4135	-1.75	0	0	0
12	9	10	1L22	367 Sp12	18710	27920	50	48	47	2	4	57	57	59	15	25	0	0	0	0	0	0	0	0	0	0	12	104	100	0	0	Error	-9	-10	568	-0.8	0	0	0
12	10	10	1P22	392 Sp21	19000	27950	70	60	60	11	18	88	88	88	13	14	0	0	0	0	0	0	0	0	0	0	32	236	100	0	0	Error	-28	-28	1910	-2.154	0	0	0
12	11	10	1L22	367 Sp12	19320	27940	70	52	52	8	15	75	75	76	20	26	0	0	0	0	0	0	0	0	0	0	32	236	100	0	0	Error	-23	-23	1671	-1.2	0	0	0
[truncated: 3,409 more rows]
