# Supplementary material for: Origins of glycan selectivity in streptococcal Siglec-like adhesins suggest mechanisms of receptor adaptation
Source: Nat Commun. 2022 May 18;13:2753. doi: 10.1038/s41467-022-30509-y (PMC9117288; doi:10.1038/s41467-022-30509-y)
Supplement: Supplementary file 8 — Source Data [file 41467_2022_30509_MOESM8_ESM.zip › source_data/supplementaryfig1a-GspBwt.csv]

	GspB WT
�g/ml biot-carb	sTa	sTa	sTa	sLeC	sLeC	sLeC	3'sLn	3'sLn	3'sLn
0.08	0.719	0.698	0.743	0.059	0.076	0.063	0.066	0.066	0.066
0.4	1.087	1.067		0.065	0.067	0.065	0.07	0.07	0.066
2	1.19	1.212	1.259	0.102	0.099	0.098	0.075	0.072	0.072
10	1.286	1.277	1.336	0.212	0.181	0.197	0.135	0.132	0.13
